# Supplementary material for: Reliable crystal structure predictions from first principles
Source: Nat Commun. 2022 Jun 2;13:3095. doi: 10.1038/s41467-022-30692-y (PMC9163189; doi:10.1038/s41467-022-30692-y)
Supplement: Supplementary file 3 — Supplementary Dataset 1 [file 41467_2022_30692_MOESM3_ESM.zip]

Archive with 17,834 entries (9,963 files):
- fullPES@CSP_Supplemental_Data/
- fullPES@CSP_Supplemental_Data/fullPES@CSP_PES/
- fullPES@CSP_Supplemental_Data/fullPES@CSP_PES/benzene/
- fullPES@CSP_Supplemental_Data/fullPES@CSP_PES/benzene/benz.input_long
- fullPES@CSP_Supplemental_Data/fullPES@CSP_PES/benzene/fit_inter.dat
- fullPES@CSP_Supplemental_Data/fullPES@CSP_PES/benzene/fit_report.out
- fullPES@CSP_Supplemental_Data/fullPES@CSP_PES/codes/
- fullPES@CSP_Supplemental_Data/fullPES@CSP_PES/codes/fit_inter.dat
- fullPES@CSP_Supplemental_Data/fullPES@CSP_PES/codes/methanol.Euler
- fullPES@CSP_Supplemental_Data/fullPES@CSP_PES/codes/methanol.input_long
- fullPES@CSP_Supplemental_Data/fullPES@CSP_PES/codes/methanol.xyz
- fullPES@CSP_Supplemental_Data/fullPES@CSP_PES/codes/PES.f90
- fullPES@CSP_Supplemental_Data/fullPES@CSP_PES/deferiprone/
- fullPES@CSP_Supplemental_Data/fullPES@CSP_PES/deferiprone/dfrprn.input_long
- fullPES@CSP_Supplemental_Data/fullPES@CSP_PES/deferiprone/fit_inter.dat
- fullPES@CSP_Supplemental_Data/fullPES@CSP_PES/deferiprone/fit_report.out
- fullPES@CSP_Supplemental_Data/fullPES@CSP_PES/dnbt/
- fullPES@CSP_Supplemental_Data/fullPES@CSP_PES/dnbt/dnbt.input_long
- fullPES@CSP_Supplemental_Data/fullPES@CSP_PES/dnbt/fit_inter.dat
- fullPES@CSP_Supplemental_Data/fullPES@CSP_PES/dnbt/fit_report.out
- fullPES@CSP_Supplemental_Data/fullPES@CSP_PES/fluorouracil/
- fullPES@CSP_Supplemental_Data/fullPES@CSP_PES/fluorouracil/fit_inter.dat
- fullPES@CSP_Supplemental_Data/fullPES@CSP_PES/fluorouracil/fit_report.out
- fullPES@CSP_Supplemental_Data/fullPES@CSP_PES/fluorouracil/flrc.input_long
- fullPES@CSP_Supplemental_Data/fullPES@CSP_PES/methanol/
- fullPES@CSP_Supplemental_Data/fullPES@CSP_PES/methanol/fit_inter.dat
- fullPES@CSP_Supplemental_Data/fullPES@CSP_PES/methanol/fit_report.out
- fullPES@CSP_Supplemental_Data/fullPES@CSP_PES/methanol/methanol.input_long
- fullPES@CSP_Supplemental_Data/fullPES@CSP_PES/nitromethane/
- fullPES@CSP_Supplemental_Data/fullPES@CSP_PES/nitromethane/fit_inter.dat
- fullPES@CSP_Supplemental_Data/fullPES@CSP_PES/nitromethane/fit_report.out
- fullPES@CSP_Supplemental_Data/fullPES@CSP_PES/nitromethane/nitromethane.input_long
- fullPES@CSP_Supplemental_Data/fullPES@CSP_PES/system I/
- fullPES@CSP_Supplemental_Data/fullPES@CSP_PES/system II/
- fullPES@CSP_Supplemental_Data/fullPES@CSP_PES/system II/fit_inter.dat
- fullPES@CSP_Supplemental_Data/fullPES@CSP_PES/system II/fit_report.out
- fullPES@CSP_Supplemental_Data/fullPES@CSP_PES/system II/II.input_long
- fullPES@CSP_Supplemental_Data/fullPES@CSP_PES/system IV/
- fullPES@CSP_Supplemental_Data/fullPES@CSP_PES/system IV/fit_inter.dat
- fullPES@CSP_Supplemental_Data/fullPES@CSP_PES/system IV/fit_report.out
- fullPES@CSP_Supplemental_Data/fullPES@CSP_PES/system IV/IV.input_long
- fullPES@CSP_Supplemental_Data/fullPES@CSP_PES/system I/fit_inter.dat
- fullPES@CSP_Supplemental_Data/fullPES@CSP_PES/system I/fit_report.out
- fullPES@CSP_Supplemental_Data/fullPES@CSP_PES/system I/I.input_long
- fullPES@CSP_Supplemental_Data/fullPES@CSP_PES/system VIII/
- fullPES@CSP_Supplemental_Data/fullPES@CSP_PES/system VIII/fit_inter.dat
- fullPES@CSP_Supplemental_Data/fullPES@CSP_PES/system VIII/fit_report.out
- fullPES@CSP_Supplemental_Data/fullPES@CSP_PES/system VIII/viii.input_long
- fullPES@CSP_Supplemental_Data/fullPES@CSP_PES/system XII/
- fullPES@CSP_Supplemental_Data/fullPES@CSP_PES/system XIII/
- fullPES@CSP_Supplemental_Data/fullPES@CSP_PES/system XIII/fit_inter.dat
- fullPES@CSP_Supplemental_Data/fullPES@CSP_PES/system XIII/fit_report.out
- fullPES@CSP_Supplemental_Data/fullPES@CSP_PES/system XIII/XIII.input_long
- fullPES@CSP_Supplemental_Data/fullPES@CSP_PES/system XII/fit_inter.dat
- fullPES@CSP_Supplemental_Data/fullPES@CSP_PES/system XII/fit_report.out
- fullPES@CSP_Supplemental_Data/fullPES@CSP_PES/system XII/XII.input_long
- fullPES@CSP_Supplemental_Data/fullPES@CSP_PES/system XVI/
- fullPES@CSP_Supplemental_Data/fullPES@CSP_PES/system XVI/fit_inter.dat
- fullPES@CSP_Supplemental_Data/fullPES@CSP_PES/system XVI/fit_report.out
- fullPES@CSP_Supplemental_Data/fullPES@CSP_PES/system XVI/XVI.input_long
- fullPES@CSP_Supplemental_Data/fullPES@CSP_PES/system XXII/
- fullPES@CSP_Supplemental_Data/fullPES@CSP_PES/system XXII/fit_inter.dat
- fullPES@CSP_Supplemental_Data/fullPES@CSP_PES/system XXII/fit_report.out
- fullPES@CSP_Supplemental_Data/fullPES@CSP_PES/system XXII/xxii.input_long
- fullPES@CSP_Supplemental_Data/fullPES@CSP_PES/tnb/
- fullPES@CSP_Supplemental_Data/fullPES@CSP_PES/tnb/fit_inter.dat
- fullPES@CSP_Supplemental_Data/fullPES@CSP_PES/tnb/fit_report.out
- fullPES@CSP_Supplemental_Data/fullPES@CSP_PES/tnb/tnb.input_long
- fullPES@CSP_Supplemental_Data/fullPES@CSP_polymorph_list/
- fullPES@CSP_Supplemental_Data/fullPES@CSP_polymorph_list/benzene/
- fullPES@CSP_Supplemental_Data/fullPES@CSP_polymorph_list/benzene/benzene.CSV
- fullPES@CSP_Supplemental_Data/fullPES@CSP_polymorph_list/benzene/cifs/
- fullPES@CSP_Supplemental_Data/fullPES@CSP_polymorph_list/benzene/cifs/data_1.cif
- fullPES@CSP_Supplemental_Data/fullPES@CSP_polymorph_list/benzene/cifs/data_10.cif
- fullPES@CSP_Supplemental_Data/fullPES@CSP_polymorph_list/benzene/cifs/data_11.cif
- fullPES@CSP_Supplemental_Data/fullPES@CSP_polymorph_list/benzene/cifs/data_12.cif
- fullPES@CSP_Supplemental_Data/fullPES@CSP_polymorph_list/benzene/cifs/data_13.cif
- fullPES@CSP_Supplemental_Data/fullPES@CSP_polymorph_list/benzene/cifs/data_14.cif
- fullPES@CSP_Supplemental_Data/fullPES@CSP_polymorph_list/benzene/cifs/data_15.cif
- fullPES@CSP_Supplemental_Data/fullPES@CSP_polymorph_list/benzene/cifs/data_16.cif
- fullPES@CSP_Supplemental_Data/fullPES@CSP_polymorph_list/benzene/cifs/data_17.cif
- fullPES@CSP_Supplemental_Data/fullPES@CSP_polymorph_list/benzene/cifs/data_18.cif
- fullPES@CSP_Supplemental_Data/fullPES@CSP_polymorph_list/benzene/cifs/data_19.cif
- fullPES@CSP_Supplemental_Data/fullPES@CSP_polymorph_list/benzene/cifs/data_2.cif
- fullPES@CSP_Supplemental_Data/fullPES@CSP_polymorph_list/benzene/cifs/data_20.cif
- fullPES@CSP_Supplemental_Data/fullPES@CSP_polymorph_list/benzene/cifs/data_21.cif
- fullPES@CSP_Supplemental_Data/fullPES@CSP_polymorph_list/benzene/cifs/data_22.cif
- fullPES@CSP_Supplemental_Data/fullPES@CSP_polymorph_list/benzene/cifs/data_23.cif
- fullPES@CSP_Supplemental_Data/fullPES@CSP_polymorph_list/benzene/cifs/data_24.cif
- fullPES@CSP_Supplemental_Data/fullPES@CSP_polymorph_list/benzene/cifs/data_25.cif
- fullPES@CSP_Supplemental_Data/fullPES@CSP_polymorph_list/benzene/cifs/data_26.cif
- fullPES@CSP_Supplemental_Data/fullPES@CSP_polymorph_list/benzene/cifs/data_27.cif
- fullPES@CSP_Supplemental_Data/fullPES@CSP_polymorph_list/benzene/cifs/data_28.cif
- fullPES@CSP_Supplemental_Data/fullPES@CSP_polymorph_list/benzene/cifs/data_29.cif
- fullPES@CSP_Supplemental_Data/fullPES@CSP_polymorph_list/benzene/cifs/data_3.cif
- fullPES@CSP_Supplemental_Data/fullPES@CSP_polymorph_list/benzene/cifs/data_30.cif
- fullPES@CSP_Supplemental_Data/fullPES@CSP_polymorph_list/benzene/cifs/data_31.cif
- fullPES@CSP_Supplemental_Data/fullPES@CSP_polymorph_list/benzene/cifs/data_32.cif
- fullPES@CSP_Supplemental_Data/fullPES@CSP_polymorph_list/benzene/cifs/data_33.cif
- fullPES@CSP_Supplemental_Data/fullPES@CSP_polymorph_list/benzene/cifs/data_34.cif
- fullPES@CSP_Supplemental_Data/fullPES@CSP_polymorph_list/benzene/cifs/data_35.cif
- fullPES@CSP_Supplemental_Data/fullPES@CSP_polymorph_list/benzene/cifs/data_36.cif
- fullPES@CSP_Supplemental_Data/fullPES@CSP_polymorph_list/benzene/cifs/data_37.cif
- fullPES@CSP_Supplemental_Data/fullPES@CSP_polymorph_list/benzene/cifs/data_38.cif
- fullPES@CSP_Supplemental_Data/fullPES@CSP_polymorph_list/benzene/cifs/data_39.cif
- fullPES@CSP_Supplemental_Data/fullPES@CSP_polymorph_list/benzene/cifs/data_4.cif
- fullPES@CSP_Supplemental_Data/fullPES@CSP_polymorph_list/benzene/cifs/data_40.cif
- fullPES@CSP_Supplemental_Data/fullPES@CSP_polymorph_list/benzene/cifs/data_41.cif
- fullPES@CSP_Supplemental_Data/fullPES@CSP_polymorph_list/benzene/cifs/data_42.cif
- fullPES@CSP_Supplemental_Data/fullPES@CSP_polymorph_list/benzene/cifs/data_43.cif
- fullPES@CSP_Supplemental_Data/fullPES@CSP_polymorph_list/benzene/cifs/data_44.cif
- fullPES@CSP_Supplemental_Data/fullPES@CSP_polymorph_list/benzene/cifs/data_45.cif
- fullPES@CSP_Supplemental_Data/fullPES@CSP_polymorph_list/benzene/cifs/data_46.cif
- fullPES@CSP_Supplemental_Data/fullPES@CSP_polymorph_list/benzene/cifs/data_47.cif
- fullPES@CSP_Supplemental_Data/fullPES@CSP_polymorph_list/benzene/cifs/data_48.cif
- fullPES@CSP_Supplemental_Data/fullPES@CSP_polymorph_list/benzene/cifs/data_49.cif
- fullPES@CSP_Supplemental_Data/fullPES@CSP_polymorph_list/benzene/cifs/data_5.cif
- fullPES@CSP_Supplemental_Data/fullPES@CSP_polymorph_list/benzene/cifs/data_50.cif
- fullPES@CSP_Supplemental_Data/fullPES@CSP_polymorph_list/benzene/cifs/data_6.cif
- fullPES@CSP_Supplemental_Data/fullPES@CSP_polymorph_list/benzene/cifs/data_7.cif
- fullPES@CSP_Supplemental_Data/fullPES@CSP_polymorph_list/benzene/cifs/data_8.cif
- fullPES@CSP_Supplemental_Data/fullPES@CSP_polymorph_list/benzene/cifs/data_9.cif
- fullPES@CSP_Supplemental_Data/fullPES@CSP_polymorph_list/deferiprone/
- fullPES@CSP_Supplemental_Data/fullPES@CSP_polymorph_list/deferiprone/cifs/
- fullPES@CSP_Supplemental_Data/fullPES@CSP_polymorph_list/deferiprone/cifs/data_1.cif
- fullPES@CSP_Supplemental_Data/fullPES@CSP_polymorph_list/deferiprone/cifs/data_10.cif
- fullPES@CSP_Supplemental_Data/fullPES@CSP_polymorph_list/deferiprone/cifs/data_100.cif
- fullPES@CSP_Supplemental_Data/fullPES@CSP_polymorph_list/deferiprone/cifs/data_1000.cif
- fullPES@CSP_Supplemental_Data/fullPES@CSP_polymorph_list/deferiprone/cifs/data_1001.cif
- fullPES@CSP_Supplemental_Data/fullPES@CSP_polymorph_list/deferiprone/cifs/data_1002.cif
- fullPES@CSP_Supplemental_Data/fullPES@CSP_polymorph_list/deferiprone/cifs/data_1003.cif
- fullPES@CSP_Supplemental_Data/fullPES@CSP_polymorph_list/deferiprone/cifs/data_1004.cif
- fullPES@CSP_Supplemental_Data/fullPES@CSP_polymorph_list/deferiprone/cifs/data_1005.cif
- fullPES@CSP_Supplemental_Data/fullPES@CSP_polymorph_list/deferiprone/cifs/data_1006.cif
- fullPES@CSP_Supplemental_Data/fullPES@CSP_polymorph_list/deferiprone/cifs/data_1007.cif
- fullPES@CSP_Supplemental_Data/fullPES@CSP_polymorph_list/deferiprone/cifs/data_1008.cif
- fullPES@CSP_Supplemental_Data/fullPES@CSP_polymorph_list/deferiprone/cifs/data_1009.cif
- fullPES@CSP_Supplemental_Data/fullPES@CSP_polymorph_list/deferiprone/cifs/data_101.cif
- fullPES@CSP_Supplemental_Data/fullPES@CSP_polymorph_list/deferiprone/cifs/data_1010.cif
- fullPES@CSP_Supplemental_Data/fullPES@CSP_polymorph_list/deferiprone/cifs/data_1011.cif
- fullPES@CSP_Supplemental_Data/fullPES@CSP_polymorph_list/deferiprone/cifs/data_1012.cif
- fullPES@CSP_Supplemental_Data/fullPES@CSP_polymorph_list/deferiprone/cifs/data_1013.cif
- fullPES@CSP_Supplemental_Data/fullPES@CSP_polymorph_list/deferiprone/cifs/data_1014.cif
- fullPES@CSP_Supplemental_Data/fullPES@CSP_polymorph_list/deferiprone/cifs/data_1015.cif
- fullPES@CSP_Supplemental_Data/fullPES@CSP_polymorph_list/deferiprone/cifs/data_1016.cif
- fullPES@CSP_Supplemental_Data/fullPES@CSP_polymorph_list/deferiprone/cifs/data_1017.cif
- fullPES@CSP_Supplemental_Data/fullPES@CSP_polymorph_list/deferiprone/cifs/data_1018.cif
- fullPES@CSP_Supplemental_Data/fullPES@CSP_polymorph_list/deferiprone/cifs/data_1019.cif
- fullPES@CSP_Supplemental_Data/fullPES@CSP_polymorph_list/deferiprone/cifs/data_102.cif
- fullPES@CSP_Supplemental_Data/fullPES@CSP_polymorph_list/deferiprone/cifs/data_1020.cif
- fullPES@CSP_Supplemental_Data/fullPES@CSP_polymorph_list/deferiprone/cifs/data_1021.cif
- fullPES@CSP_Supplemental_Data/fullPES@CSP_polymorph_list/deferiprone/cifs/data_1022.cif
- fullPES@CSP_Supplemental_Data/fullPES@CSP_polymorph_list/deferiprone/cifs/data_1023.cif
- fullPES@CSP_Supplemental_Data/fullPES@CSP_polymorph_list/deferiprone/cifs/data_1024.cif
- fullPES@CSP_Supplemental_Data/fullPES@CSP_polymorph_list/deferiprone/cifs/data_1025.cif
- fullPES@CSP_Supplemental_Data/fullPES@CSP_polymorph_list/deferiprone/cifs/data_1026.cif
- fullPES@CSP_Supplemental_Data/fullPES@CSP_polymorph_list/deferiprone/cifs/data_1027.cif
- fullPES@CSP_Supplemental_Data/fullPES@CSP_polymorph_list/deferiprone/cifs/data_1028.cif
- fullPES@CSP_Supplemental_Data/fullPES@CSP_polymorph_list/deferiprone/cifs/data_1029.cif
- fullPES@CSP_Supplemental_Data/fullPES@CSP_polymorph_list/deferiprone/cifs/data_103.cif
- fullPES@CSP_Supplemental_Data/fullPES@CSP_polymorph_list/deferiprone/cifs/data_1030.cif
- fullPES@CSP_Supplemental_Data/fullPES@CSP_polymorph_list/deferiprone/cifs/data_1031.cif
- fullPES@CSP_Supplemental_Data/fullPES@CSP_polymorph_list/deferiprone/cifs/data_1032.cif
- fullPES@CSP_Supplemental_Data/fullPES@CSP_polymorph_list/deferiprone/cifs/data_1033.cif
- fullPES@CSP_Supplemental_Data/fullPES@CSP_polymorph_list/deferiprone/cifs/data_1034.cif
- fullPES@CSP_Supplemental_Data/fullPES@CSP_polymorph_list/deferiprone/cifs/data_1035.cif
- fullPES@CSP_Supplemental_Data/fullPES@CSP_polymorph_list/deferiprone/cifs/data_1036.cif
- fullPES@CSP_Supplemental_Data/fullPES@CSP_polymorph_list/deferiprone/cifs/data_1037.cif
- fullPES@CSP_Supplemental_Data/fullPES@CSP_polymorph_list/deferiprone/cifs/data_1038.cif
- fullPES@CSP_Supplemental_Data/fullPES@CSP_polymorph_list/deferiprone/cifs/data_1039.cif
- fullPES@CSP_Supplemental_Data/fullPES@CSP_polymorph_list/deferiprone/cifs/data_104.cif
- fullPES@CSP_Supplemental_Data/fullPES@CSP_polymorph_list/deferiprone/cifs/data_1040.cif
- fullPES@CSP_Supplemental_Data/fullPES@CSP_polymorph_list/deferiprone/cifs/data_1041.cif
- fullPES@CSP_Supplemental_Data/fullPES@CSP_polymorph_list/deferiprone/cifs/data_1042.cif
- fullPES@CSP_Supplemental_Data/fullPES@CSP_polymorph_list/deferiprone/cifs/data_1043.cif
- fullPES@CSP_Supplemental_Data/fullPES@CSP_polymorph_list/deferiprone/cifs/data_1044.cif
- fullPES@CSP_Supplemental_Data/fullPES@CSP_polymorph_list/deferiprone/cifs/data_1045.cif
- fullPES@CSP_Supplemental_Data/fullPES@CSP_polymorph_list/deferiprone/cifs/data_1046.cif
- fullPES@CSP_Supplemental_Data/fullPES@CSP_polymorph_list/deferiprone/cifs/data_1047.cif
- fullPES@CSP_Supplemental_Data/fullPES@CSP_polymorph_list/deferiprone/cifs/data_1048.cif
- fullPES@CSP_Supplemental_Data/fullPES@CSP_polymorph_list/deferiprone/cifs/data_1049.cif
- fullPES@CSP_Supplemental_Data/fullPES@CSP_polymorph_list/deferiprone/cifs/data_105.cif
- fullPES@CSP_Supplemental_Data/fullPES@CSP_polymorph_list/deferiprone/cifs/data_1050.cif
- fullPES@CSP_Supplemental_Data/fullPES@CSP_polymorph_list/deferiprone/cifs/data_1051.cif
- fullPES@CSP_Supplemental_Data/fullPES@CSP_polymorph_list/deferiprone/cifs/data_1052.cif
- fullPES@CSP_Supplemental_Data/fullPES@CSP_polymorph_list/deferiprone/cifs/data_1053.cif
- fullPES@CSP_Supplemental_Data/fullPES@CSP_polymorph_list/deferiprone/cifs/data_1054.cif
- fullPES@CSP_Supplemental_Data/fullPES@CSP_polymorph_list/deferiprone/cifs/data_1055.cif
- fullPES@CSP_Supplemental_Data/fullPES@CSP_polymorph_list/deferiprone/cifs/data_1056.cif
- fullPES@CSP_Supplemental_Data/fullPES@CSP_polymorph_list/deferiprone/cifs/data_1057.cif
- fullPES@CSP_Supplemental_Data/fullPES@CSP_polymorph_list/deferiprone/cifs/data_1058.cif
- fullPES@CSP_Supplemental_Data/fullPES@CSP_polymorph_list/deferiprone/cifs/data_1059.cif
- fullPES@CSP_Supplemental_Data/fullPES@CSP_polymorph_list/deferiprone/cifs/data_106.cif
- fullPES@CSP_Supplemental_Data/fullPES@CSP_polymorph_list/deferiprone/cifs/data_1060.cif
- fullPES@CSP_Supplemental_Data/fullPES@CSP_polymorph_list/deferiprone/cifs/data_1061.cif
- fullPES@CSP_Supplemental_Data/fullPES@CSP_polymorph_list/deferiprone/cifs/data_1062.cif
- fullPES@CSP_Supplemental_Data/fullPES@CSP_polymorph_list/deferiprone/cifs/data_1063.cif
- fullPES@CSP_Supplemental_Data/fullPES@CSP_polymorph_list/deferiprone/cifs/data_1064.cif
- fullPES@CSP_Supplemental_Data/fullPES@CSP_polymorph_list/deferiprone/cifs/data_1065.cif
- fullPES@CSP_Supplemental_Data/fullPES@CSP_polymorph_list/deferiprone/cifs/data_1066.cif
- fullPES@CSP_Supplemental_Data/fullPES@CSP_polymorph_list/deferiprone/cifs/data_1067.cif
- fullPES@CSP_Supplemental_Data/fullPES@CSP_polymorph_list/deferiprone/cifs/data_1068.cif
- fullPES@CSP_Supplemental_Data/fullPES@CSP_polymorph_list/deferiprone/cifs/data_1069.cif
- fullPES@CSP_Supplemental_Data/fullPES@CSP_polymorph_list/deferiprone/cifs/data_107.cif
- fullPES@CSP_Supplemental_Data/fullPES@CSP_polymorph_list/deferiprone/cifs/data_1070.cif
- fullPES@CSP_Supplemental_Data/fullPES@CSP_polymorph_list/deferiprone/cifs/data_1071.cif
- fullPES@CSP_Supplemental_Data/fullPES@CSP_polymorph_list/deferiprone/cifs/data_1072.cif
- fullPES@CSP_Supplemental_Data/fullPES@CSP_polymorph_list/deferiprone/cifs/data_1073.cif
- fullPES@CSP_Supplemental_Data/fullPES@CSP_polymorph_list/deferiprone/cifs/data_1074.cif
- fullPES@CSP_Supplemental_Data/fullPES@CSP_polymorph_list/deferiprone/cifs/data_1075.cif
- fullPES@CSP_Supplemental_Data/fullPES@CSP_polymorph_list/deferiprone/cifs/data_1076.cif
- fullPES@CSP_Supplemental_Data/fullPES@CSP_polymorph_list/deferiprone/cifs/data_1077.cif
- fullPES@CSP_Supplemental_Data/fullPES@CSP_polymorph_list/deferiprone/cifs/data_1078.cif
- fullPES@CSP_Supplemental_Data/fullPES@CSP_polymorph_list/deferiprone/cifs/data_1079.cif
- fullPES@CSP_Supplemental_Data/fullPES@CSP_polymorph_list/deferiprone/cifs/data_108.cif
- fullPES@CSP_Supplemental_Data/fullPES@CSP_polymorph_list/deferiprone/cifs/data_1080.cif
- fullPES@CSP_Supplemental_Data/fullPES@CSP_polymorph_list/deferiprone/cifs/data_1081.cif
- fullPES@CSP_Supplemental_Data/fullPES@CSP_polymorph_list/deferiprone/cifs/data_1082.cif
- fullPES@CSP_Supplemental_Data/fullPES@CSP_polymorph_list/deferiprone/cifs/data_1083.cif
- fullPES@CSP_Supplemental_Data/fullPES@CSP_polymorph_list/deferiprone/cifs/data_1084.cif
- fullPES@CSP_Supplemental_Data/fullPES@CSP_polymorph_list/deferiprone/cifs/data_1085.cif
- fullPES@CSP_Supplemental_Data/fullPES@CSP_polymorph_list/deferiprone/cifs/data_1086.cif
- fullPES@CSP_Supplemental_Data/fullPES@CSP_polymorph_list/deferiprone/cifs/data_1087.cif
- fullPES@CSP_Supplemental_Data/fullPES@CSP_polymorph_list/deferiprone/cifs/data_1088.cif
- fullPES@CSP_Supplemental_Data/fullPES@CSP_polymorph_list/deferiprone/cifs/data_1089.cif
- fullPES@CSP_Supplemental_Data/fullPES@CSP_polymorph_list/deferiprone/cifs/data_109.cif
- fullPES@CSP_Supplemental_Data/fullPES@CSP_polymorph_list/deferiprone/cifs/data_1090.cif
- fullPES@CSP_Supplemental_Data/fullPES@CSP_polymorph_list/deferiprone/cifs/data_1091.cif
- fullPES@CSP_Supplemental_Data/fullPES@CSP_polymorph_list/deferiprone/cifs/data_1092.cif
- fullPES@CSP_Supplemental_Data/fullPES@CSP_polymorph_list/deferiprone/cifs/data_1093.cif
- fullPES@CSP_Supplemental_Data/fullPES@CSP_polymorph_list/deferiprone/cifs/data_1094.cif
- fullPES@CSP_Supplemental_Data/fullPES@CSP_polymorph_list/deferiprone/cifs/data_1095.cif
- fullPES@CSP_Supplemental_Data/fullPES@CSP_polymorph_list/deferiprone/cifs/data_1096.cif
- fullPES@CSP_Supplemental_Data/fullPES@CSP_polymorph_list/deferiprone/cifs/data_1097.cif
- fullPES@CSP_Supplemental_Data/fullPES@CSP_polymorph_list/deferiprone/cifs/data_1098.cif
- fullPES@CSP_Supplemental_Data/fullPES@CSP_polymorph_list/deferiprone/cifs/data_1099.cif
- fullPES@CSP_Supplemental_Data/fullPES@CSP_polymorph_list/deferiprone/cifs/data_11.cif
- fullPES@CSP_Supplemental_Data/fullPES@CSP_polymorph_list/deferiprone/cifs/data_110.cif
- fullPES@CSP_Supplemental_Data/fullPES@CSP_polymorph_list/deferiprone/cifs/data_1100.cif
- fullPES@CSP_Supplemental_Data/fullPES@CSP_polymorph_list/deferiprone/cifs/data_1101.cif
- fullPES@CSP_Supplemental_Data/fullPES@CSP_polymorph_list/deferiprone/cifs/data_1102.cif
- fullPES@CSP_Supplemental_Data/fullPES@CSP_polymorph_list/deferiprone/cifs/data_1103.cif
- fullPES@CSP_Supplemental_Data/fullPES@CSP_polymorph_list/deferiprone/cifs/data_1104.cif
- fullPES@CSP_Supplemental_Data/fullPES@CSP_polymorph_list/deferiprone/cifs/data_1105.cif
- fullPES@CSP_Supplemental_Data/fullPES@CSP_polymorph_list/deferiprone/cifs/data_1106.cif
- fullPES@CSP_Supplemental_Data/fullPES@CSP_polymorph_list/deferiprone/cifs/data_1107.cif
- fullPES@CSP_Supplemental_Data/fullPES@CSP_polymorph_list/deferiprone/cifs/data_1108.cif
- fullPES@CSP_Supplemental_Data/fullPES@CSP_polymorph_list/deferiprone/cifs/data_1109.cif
- fullPES@CSP_Supplemental_Data/fullPES@CSP_polymorph_list/deferiprone/cifs/data_111.cif
- fullPES@CSP_Supplemental_Data/fullPES@CSP_polymorph_list/deferiprone/cifs/data_1110.cif
- fullPES@CSP_Supplemental_Data/fullPES@CSP_polymorph_list/deferiprone/cifs/data_1111.cif
- fullPES@CSP_Supplemental_Data/fullPES@CSP_polymorph_list/deferiprone/cifs/data_1112.cif
- fullPES@CSP_Supplemental_Data/fullPES@CSP_polymorph_list/deferiprone/cifs/data_1113.cif
- fullPES@CSP_Supplemental_Data/fullPES@CSP_polymorph_list/deferiprone/cifs/data_1114.cif
- fullPES@CSP_Supplemental_Data/fullPES@CSP_polymorph_list/deferiprone/cifs/data_1115.cif
- fullPES@CSP_Supplemental_Data/fullPES@CSP_polymorph_list/deferiprone/cifs/data_1116.cif
- fullPES@CSP_Supplemental_Data/fullPES@CSP_polymorph_list/deferiprone/cifs/data_1117.cif
- fullPES@CSP_Supplemental_Data/fullPES@CSP_polymorph_list/deferiprone/cifs/data_1118.cif
- fullPES@CSP_Supplemental_Data/fullPES@CSP_polymorph_list/deferiprone/cifs/data_1119.cif
- fullPES@CSP_Supplemental_Data/fullPES@CSP_polymorph_list/deferiprone/cifs/data_112.cif
- fullPES@CSP_Supplemental_Data/fullPES@CSP_polymorph_list/deferiprone/cifs/data_1120.cif
- fullPES@CSP_Supplemental_Data/fullPES@CSP_polymorph_list/deferiprone/cifs/data_1121.cif
- fullPES@CSP_Supplemental_Data/fullPES@CSP_polymorph_list/deferiprone/cifs/data_1122.cif
- fullPES@CSP_Supplemental_Data/fullPES@CSP_polymorph_list/deferiprone/cifs/data_1123.cif
- fullPES@CSP_Supplemental_Data/fullPES@CSP_polymorph_list/deferiprone/cifs/data_1124.cif
- fullPES@CSP_Supplemental_Data/fullPES@CSP_polymorph_list/deferiprone/cifs/data_1125.cif
- fullPES@CSP_Supplemental_Data/fullPES@CSP_polymorph_list/deferiprone/cifs/data_1126.cif
- fullPES@CSP_Supplemental_Data/fullPES@CSP_polymorph_list/deferiprone/cifs/data_1127.cif
- fullPES@CSP_Supplemental_Data/fullPES@CSP_polymorph_list/deferiprone/cifs/data_1128.cif
- fullPES@CSP_Supplemental_Data/fullPES@CSP_polymorph_list/deferiprone/cifs/data_1129.cif
- fullPES@CSP_Supplemental_Data/fullPES@CSP_polymorph_list/deferiprone/cifs/data_113.cif
- fullPES@CSP_Supplemental_Data/fullPES@CSP_polymorph_list/deferiprone/cifs/data_1130.cif
- fullPES@CSP_Supplemental_Data/fullPES@CSP_polymorph_list/deferiprone/cifs/data_1131.cif
- fullPES@CSP_Supplemental_Data/fullPES@CSP_polymorph_list/deferiprone/cifs/data_1132.cif
- fullPES@CSP_Supplemental_Data/fullPES@CSP_polymorph_list/deferiprone/cifs/data_1133.cif
- fullPES@CSP_Supplemental_Data/fullPES@CSP_polymorph_list/deferiprone/cifs/data_1134.cif
- fullPES@CSP_Supplemental_Data/fullPES@CSP_polymorph_list/deferiprone/cifs/data_1135.cif
- fullPES@CSP_Supplemental_Data/fullPES@CSP_polymorph_list/deferiprone/cifs/data_1136.cif
- fullPES@CSP_Supplemental_Data/fullPES@CSP_polymorph_list/deferiprone/cifs/data_1137.cif
- fullPES@CSP_Supplemental_Data/fullPES@CSP_polymorph_list/deferiprone/cifs/data_1138.cif
- fullPES@CSP_Supplemental_Data/fullPES@CSP_polymorph_list/deferiprone/cifs/data_1139.cif
- fullPES@CSP_Supplemental_Data/fullPES@CSP_polymorph_list/deferiprone/cifs/data_114.cif
- fullPES@CSP_Supplemental_Data/fullPES@CSP_polymorph_list/deferiprone/cifs/data_1140.cif
- fullPES@CSP_Supplemental_Data/fullPES@CSP_polymorph_list/deferiprone/cifs/data_1141.cif
- fullPES@CSP_Supplemental_Data/fullPES@CSP_polymorph_list/deferiprone/cifs/data_1142.cif
- fullPES@CSP_Supplemental_Data/fullPES@CSP_polymorph_list/deferiprone/cifs/data_1143.cif
- fullPES@CSP_Supplemental_Data/fullPES@CSP_polymorph_list/deferiprone/cifs/data_1144.cif
- fullPES@CSP_Supplemental_Data/fullPES@CSP_polymorph_list/deferiprone/cifs/data_1145.cif
- fullPES@CSP_Supplemental_Data/fullPES@CSP_polymorph_list/deferiprone/cifs/data_1146.cif
- fullPES@CSP_Supplemental_Data/fullPES@CSP_polymorph_list/deferiprone/cifs/data_1147.cif
- fullPES@CSP_Supplemental_Data/fullPES@CSP_polymorph_list/deferiprone/cifs/data_1148.cif
- fullPES@CSP_Supplemental_Data/fullPES@CSP_polymorph_list/deferiprone/cifs/data_1149.cif
- fullPES@CSP_Supplemental_Data/fullPES@CSP_polymorph_list/deferiprone/cifs/data_115.cif
- fullPES@CSP_Supplemental_Data/fullPES@CSP_polymorph_list/deferiprone/cifs/data_1150.cif
- fullPES@CSP_Supplemental_Data/fullPES@CSP_polymorph_list/deferiprone/cifs/data_1151.cif
- fullPES@CSP_Supplemental_Data/fullPES@CSP_polymorph_list/deferiprone/cifs/data_1152.cif
- fullPES@CSP_Supplemental_Data/fullPES@CSP_polymorph_list/deferiprone/cifs/data_1153.cif
- fullPES@CSP_Supplemental_Data/fullPES@CSP_polymorph_list/deferiprone/cifs/data_1154.cif
- fullPES@CSP_Supplemental_Data/fullPES@CSP_polymorph_list/deferiprone/cifs/data_1155.cif
- fullPES@CSP_Supplemental_Data/fullPES@CSP_polymorph_list/deferiprone/cifs/data_1156.cif
[truncated: 9,700 more entries]
