# Supplementary material for: Reliable crystal structure predictions from first principles
Source: Nat Commun. 2022 Jun 2;13:3095. doi: 10.1038/s41467-022-30692-y (PMC9163189; doi:10.1038/s41467-022-30692-y)
Supplement: Supplementary file 3 — Supplementary Dataset 1 [file 41467_2022_30692_MOESM3_ESM.zip › fullPES@CSP_Supplemental_Data/fullPES@CSP_PES/benzene/benz.input_long]

   12    0    0    0   0   0.918713E+01    0.000000E+00    0.000000E+00
   12    0    0    0   0   0.918713E+01    0.000000E+00    0.000000E+00
C1       -0.7028376597989     2.3923616821118    -0.8109359703017    6    1    0
C2       -2.4093353679382     0.4066572107436    -0.9528046986713    6    1    0
C3       -1.7062861308965    -1.9857805314090    -0.1415706881690    6    1    0
C4        0.7028385675581    -2.3923612577274     0.8109361061026    6    1    0
C5        2.4093353014192    -0.4066582640615     0.9528048497188    6    1    0
C6        1.7062856994409     1.9857808021403     0.1415706030702    6    1    0
H1       -1.2510748037259     4.2605333892232    -1.4434855937756    1    2    0
H2       -4.2892005372639     0.7234553082000    -1.6981531768555    1    2    0
H3       -3.0386066407346    -3.5364078346577    -0.2514297437275    1    2    0
H4        1.2510719404432    -4.2605345800058     1.4434845068883    1    2    0
H5        4.2892014215097    -0.7234523024923     1.6981526417933    1    2    0
H6        3.0386037364270     3.5364102883763     0.2514289614556    1    2    0
C1       -0.7028376597989     2.3923616821118    -0.8109359703017    6    1    0
C2       -2.4093353679382     0.4066572107436    -0.9528046986713    6    1    0
C3       -1.7062861308965    -1.9857805314090    -0.1415706881690    6    1    0
C4        0.7028385675581    -2.3923612577274     0.8109361061026    6    1    0
C5        2.4093353014192    -0.4066582640615     0.9528048497188    6    1    0
C6        1.7062856994409     1.9857808021403     0.1415706030702    6    1    0
H1       -1.2510748037259     4.2605333892232    -1.4434855937756    1    2    0
H2       -4.2892005372639     0.7234553082000    -1.6981531768555    1    2    0
H3       -3.0386066407346    -3.5364078346577    -0.2514297437275    1    2    0
H4        1.2510719404432    -4.2605345800058     1.4434845068883    1    2    0
H5        4.2892014215097    -0.7234523024923     1.6981526417933    1    2    0
H6        3.0386037364270     3.5364102883763     0.2514289614556    1    2    0
 T F T T
 T F T T
