# Supplementary material for: Reliable crystal structure predictions from first principles
Source: Nat Commun. 2022 Jun 2;13:3095. doi: 10.1038/s41467-022-30692-y (PMC9163189; doi:10.1038/s41467-022-30692-y)
Supplement: Supplementary file 3 — Supplementary Dataset 1 [file 41467_2022_30692_MOESM3_ESM.zip › fullPES@CSP_Supplemental_Data/fullPES@CSP_PES/benzene/fit_inter.dat]

    2    2    6    0    0
   12   12
    1    1    1    1    1    1    2    2    2    2    2    2
    1    1    1    1    1    1    2    2    2    2    2    2
    0
   -0.11199860035700     0.00000000000000
    0.11199860035700     0.00000000000000
    3
  1   1   0.4155115061E+01   0.1038253970E+02  -0.6177624309E+01   0.3539174654E+01   0.3432442900E+03   0.3880271700E+04   0.2157397533E+04   0.5664080203E+01   0.3777512225E+01   0.3778798558E+01   0.1000000000E+11 
  1   2   0.3285637524E+01   0.8444383239E+01  -0.3076146935E+00   0.1332195293E+00   0.1180592754E+03   0.1106513815E+04   0.5841707499E+02   0.2927672272E+01   0.2717215742E+01   0.3778790548E+01   0.1000000000E+11 
  2   2   0.2416159988E+01   0.6506226777E+01  -0.5772667715E+00   0.1082426031E+00   0.4060662600E+02   0.3155379100E+03   0.3269357110E+00   0.1513266872E+01   0.1954530111E+01   0.3778782538E+01   0.1000000000E+11 
      0
      0
