# Supplementary material for: Reliable crystal structure predictions from first principles
Source: Nat Commun. 2022 Jun 2;13:3095. doi: 10.1038/s41467-022-30692-y (PMC9163189; doi:10.1038/s41467-022-30692-y)
Supplement: Supplementary file 3 — Supplementary Dataset 1 [file 41467_2022_30692_MOESM3_ESM.zip › fullPES@CSP_Supplemental_Data/fullPES@CSP_PES/benzene/fit_report.out]

 
 -----------------------------------------------------------------
                      benz
 -----------------------------------------------------------------

------------------------------------------------------------------
 Site         x (A)        y (A)        z (A)      Symmetry
------------------------------------------------------------------
  C1       -0.3719257    1.2659834   -0.4291289       1
  C2       -1.2749655    0.2151937   -0.5042026       1
  C3       -0.9029278   -1.0508299   -0.0749160       1
  C4        0.3719262   -1.2659831    0.4291289       1
  C5        1.2749654   -0.2151943    0.5042026       1
  C6        0.9029276    1.0508300    0.0749159       1
  H1       -0.6620403    2.2545773   -0.7638597       2
  H2       -2.2697473    0.3828361   -0.8986240       2
  H3       -1.6079615   -1.8713866   -0.1330509       2
  H4        0.6620388   -2.2545780    0.7638592       2
  H5        2.2697478   -0.3828345    0.8986237       2
  H6        1.6079600    1.8713879    0.1330505       2

------------------------------------------------------------------
 
 
 ----------------------- FUNCTIONAL FORM -------------------------
 
V = \sum\limits_{a = 1}^{12} \sum\limits_{b = 1}^{12} u_{ab}\\
u_{ab} = \left[1 + a^{ab}_1 (r_{ab})^1 + a^{ab}_2 (r_{ab})^2\right]A^{ab}e^{-\beta^{ab} r_{ab}}\\
+ f_1(\delta_1^{ab}, r_{ab})\frac{q_a q_b}{r_{ab}}+ \sum\limits_{n=6,8}f_n(\delta_n^{ab}, r_{ab})\frac{C^{ab}_n}{(r_{ab})^n}\\
+ \frac{A^{ab}_{12}}{(r_{ab})^{12}}\\
A^{ab} = (A^a A^b)^{\frac{1}{2}}\\
\beta_{ab} = \frac{1}{2}(\beta^a + \beta^b)\\
C_{ab}^n = (C^{a}_n C^{b}_n)^{\frac{1}{2}} \\
\delta_n^{ab} = (\delta_n^a \delta_n^b)^{\frac{1}{2}}\\
 
 
 -------------- INTERMOLECULAR PES PARAMETER VALUES ---------------

--------------------------------------------------------------------------------------------------------------------------------------------------------------
 Site       charge          A           \beta           C_06             C_08         \delta_1   \delta_06   \delta_08  
            (a.u.)      (kcal/mol)      (A^-1)     (kcal/mol*A^06)  (kcal/mol*A^08)    (A^-1)      (A^-1)      (A^-1)   
--------------------------------------------------------------------------------------------------------------------------------------------------------------
  C1       -0.1119986   0.32291E+05     4.1551151    0.21539E+06      0.24349E+07     5.6640802   3.7775122   3.7787986 
  C2       -0.1119986   0.32291E+05     4.1551151    0.21539E+06      0.24349E+07     5.6640802   3.7775122   3.7787986 
  C3       -0.1119986   0.32291E+05     4.1551151    0.21539E+06      0.24349E+07     5.6640802   3.7775122   3.7787986 
  C4       -0.1119986   0.32291E+05     4.1551151    0.21539E+06      0.24349E+07     5.6640802   3.7775122   3.7787986 
  C5       -0.1119986   0.32291E+05     4.1551151    0.21539E+06      0.24349E+07     5.6640802   3.7775122   3.7787986 
  C6       -0.1119986   0.32291E+05     4.1551151    0.21539E+06      0.24349E+07     5.6640802   3.7775122   3.7787986 
  H1        0.1119986   0.66930E+03     2.4161600    0.25481E+05      0.19800E+06     1.5132669   1.9545301   3.7787825 
  H2        0.1119986   0.66930E+03     2.4161600    0.25481E+05      0.19800E+06     1.5132669   1.9545301   3.7787825 
  H3        0.1119986   0.66930E+03     2.4161600    0.25481E+05      0.19800E+06     1.5132669   1.9545301   3.7787825 
  H4        0.1119986   0.66930E+03     2.4161600    0.25481E+05      0.19800E+06     1.5132669   1.9545301   3.7787825 
  H5        0.1119986   0.66930E+03     2.4161600    0.25481E+05      0.19800E+06     1.5132669   1.9545301   3.7787825 
  H6        0.1119986   0.66930E+03     2.4161600    0.25481E+05      0.19800E+06     1.5132669   1.9545301   3.7787825 


--------------------------------------------------------------------------------------------------------------------------------------------------------------
 Site a   Site b       a_1           a_2            A_12       
                      (A^-1)        (A^-2)     (kcal/mol*A^12) 
--------------------------------------------------------------------------------------------------------------------------------------------------------------
  C1      C1       -0.61776E+01   0.35392E+01    0.13538E+07   
  C1      C2       -0.61776E+01   0.35392E+01    0.13538E+07   
  C1      C3       -0.61776E+01   0.35392E+01    0.13538E+07   
  C1      C4       -0.61776E+01   0.35392E+01    0.13538E+07   
  C1      C5       -0.61776E+01   0.35392E+01    0.13538E+07   
  C1      C6       -0.61776E+01   0.35392E+01    0.13538E+07   
  C1      H1       -0.30761E+00   0.13322E+00    0.36657E+05   
  C1      H2       -0.30761E+00   0.13322E+00    0.36657E+05   
  C1      H3       -0.30761E+00   0.13322E+00    0.36657E+05   
  C1      H4       -0.30761E+00   0.13322E+00    0.36657E+05   
  C1      H5       -0.30761E+00   0.13322E+00    0.36657E+05   
  C1      H6       -0.30761E+00   0.13322E+00    0.36657E+05   
  C2      C2       -0.61776E+01   0.35392E+01    0.13538E+07   
  C2      C3       -0.61776E+01   0.35392E+01    0.13538E+07   
  C2      C4       -0.61776E+01   0.35392E+01    0.13538E+07   
  C2      C5       -0.61776E+01   0.35392E+01    0.13538E+07   
  C2      C6       -0.61776E+01   0.35392E+01    0.13538E+07   
  C2      H1       -0.30761E+00   0.13322E+00    0.36657E+05   
  C2      H2       -0.30761E+00   0.13322E+00    0.36657E+05   
  C2      H3       -0.30761E+00   0.13322E+00    0.36657E+05   
  C2      H4       -0.30761E+00   0.13322E+00    0.36657E+05   
  C2      H5       -0.30761E+00   0.13322E+00    0.36657E+05   
  C2      H6       -0.30761E+00   0.13322E+00    0.36657E+05   
  C3      C3       -0.61776E+01   0.35392E+01    0.13538E+07   
  C3      C4       -0.61776E+01   0.35392E+01    0.13538E+07   
  C3      C5       -0.61776E+01   0.35392E+01    0.13538E+07   
  C3      C6       -0.61776E+01   0.35392E+01    0.13538E+07   
  C3      H1       -0.30761E+00   0.13322E+00    0.36657E+05   
  C3      H2       -0.30761E+00   0.13322E+00    0.36657E+05   
  C3      H3       -0.30761E+00   0.13322E+00    0.36657E+05   
  C3      H4       -0.30761E+00   0.13322E+00    0.36657E+05   
  C3      H5       -0.30761E+00   0.13322E+00    0.36657E+05   
  C3      H6       -0.30761E+00   0.13322E+00    0.36657E+05   
  C4      C4       -0.61776E+01   0.35392E+01    0.13538E+07   
  C4      C5       -0.61776E+01   0.35392E+01    0.13538E+07   
  C4      C6       -0.61776E+01   0.35392E+01    0.13538E+07   
  C4      H1       -0.30761E+00   0.13322E+00    0.36657E+05   
  C4      H2       -0.30761E+00   0.13322E+00    0.36657E+05   
  C4      H3       -0.30761E+00   0.13322E+00    0.36657E+05   
  C4      H4       -0.30761E+00   0.13322E+00    0.36657E+05   
  C4      H5       -0.30761E+00   0.13322E+00    0.36657E+05   
  C4      H6       -0.30761E+00   0.13322E+00    0.36657E+05   
  C5      C5       -0.61776E+01   0.35392E+01    0.13538E+07   
  C5      C6       -0.61776E+01   0.35392E+01    0.13538E+07   
  C5      H1       -0.30761E+00   0.13322E+00    0.36657E+05   
  C5      H2       -0.30761E+00   0.13322E+00    0.36657E+05   
  C5      H3       -0.30761E+00   0.13322E+00    0.36657E+05   
  C5      H4       -0.30761E+00   0.13322E+00    0.36657E+05   
  C5      H5       -0.30761E+00   0.13322E+00    0.36657E+05   
  C5      H6       -0.30761E+00   0.13322E+00    0.36657E+05   
  C6      C6       -0.61776E+01   0.35392E+01    0.13538E+07   
  C6      H1       -0.30761E+00   0.13322E+00    0.36657E+05   
  C6      H2       -0.30761E+00   0.13322E+00    0.36657E+05   
  C6      H3       -0.30761E+00   0.13322E+00    0.36657E+05   
  C6      H4       -0.30761E+00   0.13322E+00    0.36657E+05   
  C6      H5       -0.30761E+00   0.13322E+00    0.36657E+05   
  C6      H6       -0.30761E+00   0.13322E+00    0.36657E+05   
  H1      H1       -0.57727E+00   0.10824E+00    0.20516E+03   
  H1      H2       -0.57727E+00   0.10824E+00    0.20516E+03   
  H1      H3       -0.57727E+00   0.10824E+00    0.20516E+03   
  H1      H4       -0.57727E+00   0.10824E+00    0.20516E+03   
  H1      H5       -0.57727E+00   0.10824E+00    0.20516E+03   
  H1      H6       -0.57727E+00   0.10824E+00    0.20516E+03   
  H2      H2       -0.57727E+00   0.10824E+00    0.20516E+03   
  H2      H3       -0.57727E+00   0.10824E+00    0.20516E+03   
  H2      H4       -0.57727E+00   0.10824E+00    0.20516E+03   
  H2      H5       -0.57727E+00   0.10824E+00    0.20516E+03   
  H2      H6       -0.57727E+00   0.10824E+00    0.20516E+03   
  H3      H3       -0.57727E+00   0.10824E+00    0.20516E+03   
  H3      H4       -0.57727E+00   0.10824E+00    0.20516E+03   
  H3      H5       -0.57727E+00   0.10824E+00    0.20516E+03   
  H3      H6       -0.57727E+00   0.10824E+00    0.20516E+03   
  H4      H4       -0.57727E+00   0.10824E+00    0.20516E+03   
  H4      H5       -0.57727E+00   0.10824E+00    0.20516E+03   
  H4      H6       -0.57727E+00   0.10824E+00    0.20516E+03   
  H5      H5       -0.57727E+00   0.10824E+00    0.20516E+03   
  H5      H6       -0.57727E+00   0.10824E+00    0.20516E+03   
  H6      H6       -0.57727E+00   0.10824E+00    0.20516E+03   
 
 
 ------------------------- FIT QUALITY ---------------------------
 
Fit data
RMSE on    69 points with E <  -1.2 kcal/mol =  0.11261 kcal/mol
RMSE on   188 points with E <   0.0 kcal/mol =  0.14079 kcal/mol
RMSE on   307 points with E <  10.0 kcal/mol =  0.39429 kcal/mol
RMSE on   391 points with E < 100.0 kcal/mol =  1.82103 kcal/mol
 
Minimum wall height =      34.7885 kcal/mol
Mean wall height =         41.2818 kcal/mol
Minimum wall distance =     0.9600 Angstrom between closest contact atoms
Maximum wall distance =     2.0049 Angstrom between closest contact atoms
 
 
 ------------------------ LOCAL MINIMA ---------------------------
 
------------ Minimum   1 ------------
E =    -2.33082698 kcal/mol
R_com =     4.11819705 Angstrom
beta_A, gamma_A, alpha_B, beta_B, gamma_B = 
   168.71467   324.57306   277.77250    11.28533   144.57306
 
 6   -0.5064290   1.2471854   0.3365301   C1   
 6    0.7978266   0.9144039   0.6733526   C2   
 6    1.3042199  -0.3328792   0.3366546   C3   
 6    0.5064285  -1.2471855  -0.3365303   C4   
 6   -0.7978263  -0.9144043  -0.6733526   C5   
 6   -1.3042198   0.3328795  -0.3366545   C6   
 1   -0.9020762   2.2209155   0.5989079   H1   
 1    1.4202731   1.6276478   1.1997620   H2   
 1    2.3226864  -0.5928312   0.5991741   H3   
 1    0.9020777  -2.2209152  -0.5989071   H4   
 1   -1.4202744  -1.6276467  -1.1997619   H5   
 1   -2.3226860   0.5928332  -0.5991736   H6   
 6   -1.3042168   0.3331070   3.7816669   C1   
 6   -0.7981050  -0.9141609   3.4448444   C2   
 6    0.5062038  -1.2472193   3.7815425   C3   
 6    1.3042168  -0.3331065   4.4547274   C4   
 6    0.7981055   0.9141606   4.7915497   C5   
 6   -0.5062040   1.2472191   4.4548515   C6   
 1   -2.3225085   0.5934320   3.5192891   H1   
 1   -1.4206165  -1.6273480   2.9184351   H2   
 1    0.9015050  -2.2211730   3.5190230   H3   
 1    2.3225083  -0.5934335   4.7171041   H4   
 1    1.4206153   1.6273492   5.3179590   H5   
 1   -0.9015069   2.2211723   4.7173706   H6   
 
    R_com        Fit total        Fit exp        Fit els          Fit Cn 
  3.32443118  0.57028538E+01  0.22454391E+02  0.75598272E+00 -0.17507520E+02
  3.40436797  0.34482077E+01  0.18157426E+02  0.70084600E+00 -0.15410064E+02
  3.50029211  0.14323292E+01  0.14040864E+02  0.64050876E+00 -0.13249043E+02
  3.61540108 -0.22374350E+00  0.10285631E+02  0.57559356E+00 -0.11084968E+02
  3.75353184 -0.14226977E+01  0.70585610E+01  0.50713278E+00 -0.89883914E+01
  3.91928876 -0.21172613E+01  0.44794269E+01  0.43660064E+00 -0.70332889E+01
  4.11819705 -0.23308270E+01  0.25910514E+01  0.36589108E+00 -0.52877695E+01
  4.35688701 -0.21606545E+01  0.13458843E+01  0.29721770E+00 -0.38037565E+01
  4.64331496 -0.17557183E+01  0.61974043E+00  0.23292085E+00 -0.26083795E+01
  4.98702851 -0.12735377E+01  0.25133772E+00  0.17519112E+00 -0.17000665E+01
  5.39948475 -0.83512488E+00  0.90217663E-01  0.12575747E+00 -0.10511000E+01
  5.89443225 -0.50123999E+00  0.29070930E-01  0.85622637E-01 -0.61593356E+00
  6.48836925 -0.27882866E+00  0.84260618E-02  0.54929214E-01 -0.34218394E+00
 
 
 ------------------------- GRID POINTS ---------------------------
 
Fit data
-------------------------------------------------------------------------------------------------------------------------------------------------------------------------------
   n     SAPT total      Fit total    SAPT els      SAPT exch     SAPT ind    SAPT exch-ind   SAPT disp  SAPT exch-disp    Fit els       Fit exp       Fit Cn    
-------------------------------------------------------------------------------------------------------------------------------------------------------------------------------
     1  -0.753624E+00 -0.709116E+00 -0.181668E+00  0.972820E-01 -0.279429E-01  0.179767E-01 -0.673245E+00  0.139732E-01 -0.203306E+00  0.156226E+00 -0.662037E+00
     2   0.152227E+01  0.142137E+01 -0.299000E+01  0.983783E+01 -0.285427E+01  0.261174E+01 -0.592478E+01  0.841743E+00 -0.925653E+00  0.797507E+01 -0.562805E+01
     3  -0.397085E+00 -0.373964E+00  0.411328E-01  0.544050E-01 -0.125661E-01  0.596769E-02 -0.492461E+00  0.643722E-02 -0.589434E-01  0.159719E+00 -0.474739E+00
     4   0.175064E+01  0.190913E+01 -0.114685E+01  0.713176E+01 -0.161709E+01  0.125434E+01 -0.436163E+01  0.490105E+00 -0.697659E+00  0.683407E+01 -0.422727E+01
     5  -0.727588E+00 -0.882718E+00 -0.353938E+00  0.259843E+01 -0.769779E+00  0.716310E+00 -0.321089E+01  0.292275E+00  0.536900E-01  0.200737E+01 -0.294378E+01
     6  -0.110484E+01 -0.102276E+01 -0.445201E+00  0.776818E+00 -0.174902E+00  0.145135E+00 -0.149386E+01  0.871697E-01 -0.392083E+00  0.776870E+00 -0.140755E+01
     7   0.161114E+02  0.165208E+02 -0.147027E+02  0.459793E+02 -0.194878E+02  0.161818E+02 -0.145601E+02  0.270100E+01 -0.164914E+01  0.322417E+02 -0.140718E+02
     8  -0.701246E+00 -0.720480E+00  0.245727E+00  0.397436E+00 -0.122811E+00  0.971498E-01 -0.137564E+01  0.568877E-01  0.242389E+00  0.345982E+00 -0.130885E+01
     9   0.754820E+01  0.804319E+01 -0.133277E+02  0.372576E+02 -0.183996E+02  0.177534E+02 -0.193133E+02  0.357781E+01  0.108567E+01  0.247804E+02 -0.178228E+02
    10  -0.429072E+00 -0.443436E+00  0.163710E+00  0.601873E-01 -0.317254E-01  0.155769E-01 -0.647589E+00  0.107684E-01  0.134982E+00  0.754981E-01 -0.653916E+00
    11   0.531508E+01  0.453853E+01 -0.808097E+01  0.234724E+02 -0.891137E+01  0.787503E+01 -0.108557E+02  0.181571E+01 -0.121667E+01  0.160547E+02 -0.102995E+02
    12  -0.917783E+00 -0.966049E+00 -0.540192E-01  0.146846E+00 -0.649640E-01  0.341010E-01 -0.100559E+01  0.258435E-01 -0.941460E-01  0.142550E+00 -0.101445E+01
    13   0.178458E+02  0.213834E+02 -0.139264E+02  0.471043E+02 -0.170062E+02  0.139443E+02 -0.150543E+02  0.278416E+01 -0.211060E+01  0.392170E+02 -0.157230E+02
    14   0.376392E+01  0.274422E+01 -0.334518E+01  0.140378E+02 -0.455322E+01  0.426509E+01 -0.781478E+01  0.117420E+01 -0.144524E+00  0.100260E+02 -0.713722E+01
    15   0.188901E+02  0.179007E+02 -0.171308E+02  0.534960E+02 -0.225025E+02  0.195413E+02 -0.179112E+02  0.339723E+01 -0.972099E+00  0.359646E+02 -0.170918E+02
    16  -0.852074E+00 -0.116284E+01 -0.265067E+01  0.658879E+01 -0.216830E+01  0.210720E+01 -0.542299E+01  0.693888E+00 -0.915982E+00  0.474435E+01 -0.499121E+01
    17  -0.112329E+01 -0.106010E+01 -0.639778E+00  0.173541E+01 -0.458513E+00  0.381760E+00 -0.232624E+01  0.184064E+00 -0.327687E+00  0.143182E+01 -0.216423E+01
    18   0.669644E+01  0.833765E+01 -0.108129E+02  0.306547E+02 -0.117558E+02  0.106853E+02 -0.147053E+02  0.263033E+01 -0.160800E+01  0.248282E+02 -0.148826E+02
    19  -0.566496E+00 -0.496890E+00 -0.377788E-01  0.393334E+00 -0.729569E-01  0.496598E-01 -0.937407E+00  0.386532E-01 -0.176478E+00  0.555650E+00 -0.876061E+00
    20   0.405473E+02  0.441295E+02 -0.360785E+02  0.107674E+03 -0.457282E+02  0.371764E+02 -0.282226E+02  0.572609E+01 -0.286632E+01  0.768614E+02 -0.298655E+02
    21   0.399832E+02  0.479335E+02 -0.335776E+02  0.104963E+03 -0.395393E+02  0.294818E+02 -0.262438E+02  0.489925E+01 -0.333565E+01  0.791208E+02 -0.278516E+02
    22   0.257884E+01  0.218496E+01 -0.840131E+01  0.212290E+02 -0.105434E+02  0.102225E+02 -0.121060E+02  0.217806E+01 -0.889138E+00  0.141354E+02 -0.110613E+02
    23   0.120401E+01  0.177602E+01 -0.734723E+01  0.195948E+02 -0.912515E+01  0.884239E+01 -0.129342E+02  0.217342E+01 -0.204837E+00  0.140212E+02 -0.120404E+02
    24  -0.164211E+01 -0.172531E+01 -0.300714E+00  0.162296E+01 -0.598226E+00  0.525094E+00 -0.312162E+01  0.230397E+00  0.858716E-01  0.113728E+01 -0.294846E+01
    25   0.102705E+02  0.925403E+01 -0.111167E+02  0.344574E+02 -0.154664E+02  0.146778E+02 -0.151387E+02  0.285721E+01  0.224410E+00  0.230252E+02 -0.139956E+02
    26  -0.159949E+01 -0.162649E+01 -0.205769E+01  0.539186E+01 -0.146623E+01  0.131525E+01 -0.534632E+01  0.563646E+00 -0.792518E+00  0.433775E+01 -0.517172E+01
    27  -0.109844E+01 -0.113718E+01  0.107316E+00  0.601207E+00 -0.215030E+00  0.168649E+00 -0.185098E+01  0.904037E-01  0.199161E+00  0.442561E+00 -0.177890E+01
    28   0.369418E+02  0.419494E+02 -0.488044E+02  0.123204E+03 -0.711274E+02  0.612719E+02 -0.357560E+02  0.815329E+01 -0.148474E+01  0.790571E+02 -0.356230E+02
    29   0.613710E+02  0.700618E+02 -0.555064E+02  0.163534E+03 -0.731540E+02  0.566748E+02 -0.380210E+02  0.784350E+01 -0.286774E+01  0.113807E+03 -0.408772E+02
    30  -0.970056E+00 -0.121886E+01 -0.163955E+01  0.571237E+01 -0.210391E+01  0.199502E+01 -0.558797E+01  0.653971E+00  0.363621E-01  0.386941E+01 -0.512464E+01
    31  -0.690241E+00 -0.507387E+00 -0.846185E+00  0.335353E+01 -0.804398E+00  0.714710E+00 -0.343161E+01  0.323710E+00 -0.515025E+00  0.332553E+01 -0.331789E+01
    32  -0.113212E+01 -0.110379E+01 -0.250267E+00  0.151997E+00 -0.521048E-01  0.224394E-01 -0.102779E+01  0.236078E-01 -0.289522E+00  0.248682E+00 -0.106295E+01
    33   0.109406E+00  0.120444E+00 -0.186838E+00  0.212914E+01 -0.428907E+00  0.293081E+00 -0.185436E+01  0.157287E+00 -0.313551E+00  0.209353E+01 -0.165954E+01
    34  -0.131743E+01 -0.126818E+01 -0.102174E+01  0.270107E+01 -0.702208E+00  0.606477E+00 -0.317391E+01  0.272885E+00 -0.519334E+00  0.225553E+01 -0.300437E+01
    35   0.925031E+01  0.925220E+01 -0.102043E+02  0.317547E+02 -0.132253E+02  0.125258E+02 -0.142442E+02  0.264353E+01 -0.358298E+00  0.231964E+02 -0.135859E+02
    36   0.365675E+02  0.398160E+02 -0.402441E+02  0.109879E+03 -0.556786E+02  0.485816E+02 -0.330735E+02  0.710331E+01 -0.370402E+00  0.732216E+02 -0.330352E+02
    37  -0.110035E+01 -0.124065E+01 -0.235284E+01  0.775634E+01 -0.331279E+01  0.320019E+01 -0.732776E+01  0.936511E+00  0.322384E+00  0.513527E+01 -0.669831E+01
    38   0.221334E+02  0.234524E+02 -0.193650E+02  0.604503E+02 -0.229537E+02  0.197531E+02 -0.195088E+02  0.375755E+01 -0.193225E+01  0.451126E+02 -0.197279E+02
    39   0.235538E+02  0.234874E+02 -0.247395E+02  0.702969E+02 -0.321422E+02  0.262072E+02 -0.198903E+02  0.382173E+01 -0.238158E+01  0.449712E+02 -0.191022E+02
    40   0.433815E+02  0.565655E+02 -0.346252E+02  0.113476E+03 -0.470120E+02  0.326558E+02 -0.258734E+02  0.476074E+01 -0.327493E+01  0.875905E+02 -0.277500E+02
    41   0.209994E+02  0.210052E+02 -0.225469E+02  0.636066E+02 -0.270553E+02  0.243655E+02 -0.218271E+02  0.445654E+01 -0.199893E+01  0.449421E+02 -0.219380E+02
    42   0.185611E+01  0.248048E+01 -0.306904E+01  0.111427E+02 -0.274618E+01  0.232720E+01 -0.664589E+01  0.847351E+00 -0.125147E+01  0.103859E+02 -0.665398E+01
    43  -0.348736E+00 -0.382847E+00 -0.446029E+00  0.249749E+01 -0.537069E+00  0.444167E+00 -0.252326E+01  0.215966E+00 -0.336411E+00  0.231071E+01 -0.235715E+01
    44  -0.385194E+00 -0.395233E+00  0.157664E+00  0.922034E-01 -0.287024E-01  0.177222E-01 -0.637102E+00  0.130214E-01  0.919257E-01  0.131885E+00 -0.619044E+00
    45   0.674045E+01  0.573081E+01 -0.423703E+01  0.187350E+02 -0.551204E+01  0.480747E+01 -0.832835E+01  0.127538E+01 -0.605566E+00  0.141633E+02 -0.782692E+01
    46  -0.790613E+00 -0.701402E+00 -0.120270E+00  0.345044E+00 -0.612862E-01  0.438037E-01 -0.103340E+01  0.354930E-01 -0.218229E+00  0.503560E+00 -0.986733E+00
    47   0.487995E+01  0.444930E+01 -0.778688E+01  0.234266E+02 -0.866106E+01  0.812968E+01 -0.122462E+02  0.201781E+01 -0.539159E+00  0.166078E+02 -0.116194E+02
    48   0.302765E+02  0.327263E+02 -0.266850E+02  0.813864E+02 -0.330801E+02  0.268633E+02 -0.226180E+02  0.440989E+01 -0.266495E+01  0.585276E+02 -0.231363E+02
    49  -0.625491E+00 -0.635550E+00  0.751855E-01  0.378451E+00 -0.900337E-01  0.684233E-01 -0.110297E+01  0.454488E-01  0.379987E-02  0.399920E+00 -0.103927E+01
    50   0.547371E+01  0.729407E+01 -0.136858E+02  0.352885E+02 -0.179794E+02  0.173917E+02 -0.192051E+02  0.366390E+01  0.228866E+00  0.250751E+02 -0.180099E+02
    51  -0.190474E+01 -0.198916E+01 -0.121141E+01  0.340818E+01 -0.125097E+01  0.116295E+01 -0.445898E+01  0.445488E+00 -0.367053E+00  0.257888E+01 -0.420099E+01
    52   0.188934E+02  0.178363E+02 -0.125805E+02  0.462514E+02 -0.171549E+02  0.141607E+02 -0.143422E+02  0.255896E+01 -0.869151E+00  0.323952E+02 -0.136898E+02
    53   0.348110E+01  0.303088E+01 -0.600032E+01  0.169821E+02 -0.656007E+01  0.582958E+01 -0.808859E+01  0.131844E+01 -0.118453E+01  0.117464E+02 -0.753100E+01
    54  -0.413391E+00 -0.401826E+00  0.674115E-01  0.105822E+00 -0.228807E-01  0.135217E-01 -0.589477E+00  0.122116E-01 -0.378949E-01  0.199842E+00 -0.563773E+00
    55  -0.123540E+01 -0.121706E+01  0.219031E+00  0.447086E+00 -0.171400E+00  0.114821E+00 -0.191900E+01  0.740648E-01  0.345398E+00  0.330051E+00 -0.189251E+01
    56   0.646197E+01  0.649216E+01 -0.723339E+01  0.229392E+02 -0.771790E+01  0.686945E+01 -0.101098E+02  0.171445E+01 -0.145423E+01  0.177930E+02 -0.984658E+01
    57   0.140223E+02  0.128568E+02 -0.170550E+02  0.467795E+02 -0.215463E+02  0.192848E+02 -0.167874E+02  0.334665E+01 -0.165674E+01  0.302577E+02 -0.157441E+02
    58   0.220489E+02  0.221958E+02 -0.110660E+02  0.483906E+02 -0.167491E+02  0.125114E+02 -0.132405E+02  0.220259E+01 -0.128853E+01  0.363974E+02 -0.129131E+02
    59   0.557973E+01  0.496578E+01 -0.322344E+01  0.155536E+02 -0.426442E+01  0.351329E+01 -0.699531E+01  0.996027E+00 -0.803688E+00  0.123806E+02 -0.661108E+01
    60  -0.217858E+00 -0.206370E+00  0.658759E-01  0.383378E-01 -0.990990E-02  0.401509E-02 -0.320332E+00  0.415511E-02 -0.193567E-01  0.102991E+00 -0.290004E+00
    61  -0.136187E+01 -0.172845E+01 -0.178074E+01  0.453648E+01 -0.164331E+01  0.157633E+01 -0.458771E+01  0.537083E+00 -0.610287E+00  0.306547E+01 -0.418363E+01
    62   0.411654E+01  0.453003E+01 -0.347047E+01  0.138324E+02 -0.382944E+01  0.329003E+01 -0.668668E+01  0.980670E+00 -0.106201E+01  0.122060E+02 -0.661394E+01
    63  -0.176969E+01 -0.183054E+01 -0.109119E+01  0.237977E+01 -0.751585E+00  0.671350E+00 -0.327136E+01  0.293321E+00 -0.592956E+00  0.186797E+01 -0.310555E+01
    64  -0.112000E+01 -0.115511E+01 -0.138335E+00  0.514836E+00 -0.163201E+00  0.128263E+00 -0.153512E+01  0.735569E-01 -0.171100E+00  0.501521E+00 -0.148553E+01
    65   0.477061E+01  0.425001E+01 -0.812034E+01  0.221771E+02 -0.803984E+01  0.761042E+01 -0.107139E+02  0.185719E+01 -0.156140E+01  0.159405E+02 -0.101291E+02
    66   0.241271E+01  0.146488E+01 -0.638096E+01  0.180794E+02 -0.600125E+01  0.564550E+01 -0.105870E+02  0.165704E+01 -0.108776E+01  0.126521E+02 -0.100995E+02
    67   0.284715E+02  0.298403E+02 -0.246868E+02  0.764798E+02 -0.310924E+02  0.236613E+02 -0.194096E+02  0.351918E+01 -0.245758E+01  0.513852E+02 -0.190873E+02
    68   0.684242E+01  0.799217E+01 -0.628996E+01  0.219750E+02 -0.656465E+01  0.570384E+01 -0.951603E+01  0.153426E+01 -0.148497E+01  0.190846E+02 -0.960751E+01
    69  -0.767610E+00 -0.776201E+00 -0.116118E+00  0.141278E+00 -0.449283E-01  0.284723E-01 -0.797167E+00  0.208529E-01 -0.162419E+00  0.169984E+00 -0.783767E+00
    70  -0.774532E+00 -0.496516E+00 -0.249260E+00  0.175437E+01 -0.345686E+00  0.277549E+00 -0.237897E+01  0.167466E+00 -0.443664E+00  0.230018E+01 -0.235304E+01
    71  -0.291951E+00 -0.192390E+00 -0.301350E+00  0.204283E+01 -0.402736E+00  0.282428E+00 -0.206941E+01  0.156285E+00 -0.415775E+00  0.217853E+01 -0.195515E+01
    72   0.102970E+02  0.100564E+02 -0.132881E+02  0.374162E+02 -0.165631E+02  0.150208E+02 -0.151829E+02  0.289405E+01 -0.128946E+01  0.257901E+02 -0.144442E+02
    73  -0.162929E+01 -0.174173E+01 -0.283799E+00  0.961317E+00 -0.359928E+00  0.294666E+00 -0.239069E+01  0.149148E+00 -0.131591E+00  0.682108E+00 -0.229225E+01
    74   0.711321E+01  0.671364E+01 -0.414415E+01  0.178992E+02 -0.499978E+01  0.394560E+01 -0.661102E+01  0.102332E+01 -0.107758E+01  0.140154E+02 -0.622417E+01
    75  -0.108000E+01 -0.114411E+01  0.228581E-02  0.342357E+00 -0.133833E+00  0.911299E-01 -0.143801E+01  0.560698E-01  0.440783E-02  0.263657E+00 -0.141218E+01
    76   0.672107E+00  0.335786E+00 -0.248498E+01  0.806707E+01 -0.266840E+01  0.241806E+01 -0.537276E+01  0.713123E+00 -0.472274E+00  0.572986E+01 -0.492180E+01
    77  -0.439283E+00 -0.479278E+00 -0.273309E+01  0.816362E+01 -0.279206E+01  0.266149E+01 -0.659188E+01  0.852638E+00 -0.618891E+00  0.639264E+01 -0.625303E+01
    78   0.981503E+01  0.100607E+02 -0.950331E+01  0.301486E+02 -0.108999E+02  0.955710E+01 -0.115541E+02  0.206670E+01 -0.157060E+01  0.229791E+02 -0.113477E+02
    79   0.140027E+02  0.147043E+02 -0.177872E+02  0.504278E+02 -0.233968E+02  0.212705E+02 -0.204414E+02  0.392987E+01 -0.994498E-01  0.342118E+02 -0.194080E+02
    80   0.194803E+02  0.208637E+02 -0.190433E+02  0.575492E+02 -0.267433E+02  0.218026E+02 -0.174201E+02  0.333531E+01 -0.173259E+01  0.395683E+02 -0.169720E+02
    81   0.405856E+02  0.432246E+02 -0.385075E+02  0.111726E+03 -0.523275E+02  0.425264E+02 -0.286645E+02  0.583255E+01 -0.254905E+01  0.746592E+02 -0.288856E+02
    82   0.743763E+00  0.854843E+00 -0.541954E+01  0.164449E+02 -0.739432E+01  0.721075E+01 -0.119192E+02  0.182118E+01  0.718184E+00  0.110332E+02 -0.108965E+02
    83  -0.882528E+00 -0.852232E+00 -0.204369E-01  0.803453E+00 -0.195243E+00  0.165974E+00 -0.173231E+01  0.960349E-01 -0.830315E-01  0.885248E+00 -0.165445E+01
    84  -0.138234E+01 -0.144354E+01 -0.109968E+01  0.319705E+01 -0.985158E+00  0.911498E+00 -0.377235E+01  0.366301E+00 -0.503122E+00  0.263491E+01 -0.357533E+01
    85   0.106164E+02  0.954872E+01 -0.814261E+01  0.295614E+02 -0.989101E+01  0.903342E+01 -0.120671E+02  0.212236E+01 -0.810034E+00  0.220295E+02 -0.116707E+02
    86  -0.116280E+01 -0.105555E+01 -0.357438E+01  0.107002E+02 -0.445665E+01  0.430155E+01 -0.942226E+01  0.128873E+01  0.253215E+00  0.740593E+01 -0.871470E+01
    87   0.162898E+02  0.173922E+02 -0.198003E+02  0.559149E+02 -0.252980E+02  0.218979E+02 -0.204074E+02  0.398265E+01 -0.137652E+01  0.386795E+02 -0.199108E+02
    88  -0.920649E+00 -0.734305E+00 -0.463035E+00  0.168575E+01 -0.349353E+00  0.281322E+00 -0.223432E+01  0.158991E+00 -0.495576E+00  0.194130E+01 -0.218003E+01
    89  -0.982198E-01  0.299321E+00 -0.394990E+01  0.107243E+02 -0.369488E+01  0.335579E+01 -0.759731E+01  0.106375E+01 -0.101514E+01  0.871692E+01 -0.740246E+01
    90  -0.469859E+00 -0.760613E+00 -0.135637E+01  0.520075E+01 -0.169173E+01  0.161372E+01 -0.479715E+01  0.560917E+00 -0.208209E+00  0.386333E+01 -0.441573E+01
    91   0.291087E+00  0.442083E+00 -0.108874E+01  0.470212E+01 -0.109832E+01  0.947286E+00 -0.356410E+01  0.392852E+00 -0.626369E+00  0.449792E+01 -0.342946E+01
    92  -0.163898E+01 -0.154771E+01 -0.690780E+00  0.133637E+01 -0.363650E+00  0.299441E+00 -0.238235E+01  0.161986E+00 -0.536104E+00  0.132360E+01 -0.233521E+01
    93   0.120614E+02  0.121670E+02 -0.935931E+01  0.332077E+02 -0.988860E+01  0.866419E+01 -0.127312E+02  0.216863E+01 -0.150860E+01  0.264566E+02 -0.127810E+02
    94   0.258146E+01  0.171479E+01 -0.657950E+01  0.177340E+02 -0.762529E+01  0.733158E+01 -0.997825E+01  0.169894E+01 -0.926056E+00  0.117375E+02 -0.909663E+01
    95  -0.136267E+01 -0.136249E+01 -0.221983E+00  0.117082E+01 -0.353490E+00  0.288994E+00 -0.239760E+01  0.150584E+00 -0.158775E-03  0.926054E+00 -0.228839E+01
    96  -0.687296E+00 -0.792673E+00 -0.207447E+01  0.537504E+01 -0.160024E+01  0.148247E+01 -0.439563E+01  0.525534E+00 -0.831430E+00  0.411150E+01 -0.407274E+01
    97   0.512717E+01  0.446241E+01 -0.608235E+01  0.187413E+02 -0.646334E+01  0.576425E+01 -0.820238E+01  0.136971E+01 -0.123321E+01  0.134126E+02 -0.771695E+01
    98   0.237478E+02  0.250587E+02 -0.269310E+02  0.748559E+02 -0.384620E+02  0.326597E+02 -0.230558E+02  0.468103E+01 -0.103779E+01  0.483137E+02 -0.222172E+02
    99   0.106276E+00 -0.386314E+00 -0.261947E+01  0.801294E+01 -0.285815E+01  0.269210E+01 -0.591947E+01  0.798317E+00 -0.438427E+00  0.546430E+01 -0.541219E+01
   100   0.244220E+02  0.277577E+02 -0.301373E+02  0.823848E+02 -0.438556E+02  0.377470E+02 -0.272551E+02  0.553818E+01 -0.832332E-01  0.539840E+02 -0.261431E+02
   101  -0.147710E+01 -0.146583E+01 -0.900617E+00  0.187438E+01 -0.502890E+00  0.414964E+00 -0.256824E+01  0.205305E+00 -0.537499E+00  0.150392E+01 -0.243225E+01
   102  -0.258105E+00 -0.447421E-01 -0.168072E+01  0.509386E+01 -0.129193E+01  0.113827E+01 -0.397231E+01  0.454735E+00 -0.824891E+00  0.458776E+01 -0.380761E+01
   103  -0.125412E+01 -0.118493E+01 -0.431064E+00  0.700696E+00 -0.176528E+00  0.127174E+00 -0.155570E+01  0.812978E-01 -0.340589E+00  0.651822E+00 -0.149616E+01
   104   0.136690E+02  0.149382E+02 -0.133235E+02  0.412691E+02 -0.147701E+02  0.131094E+02 -0.154817E+02  0.286576E+01 -0.187249E+01  0.323917E+02 -0.155810E+02
   105   0.247407E+00 -0.154597E-01 -0.329204E+01  0.873088E+01 -0.283250E+01  0.260352E+01 -0.576307E+01  0.800628E+00 -0.101668E+01  0.637485E+01 -0.537363E+01
   106   0.295627E+02  0.349944E+02 -0.330560E+02  0.936095E+02 -0.496206E+02  0.384065E+02 -0.246053E+02  0.482857E+01 -0.232174E+01  0.616964E+02 -0.243803E+02
   107  -0.182341E+01 -0.173764E+01 -0.505483E+00  0.909444E+00 -0.244453E+00  0.182548E+00 -0.228733E+01  0.121867E+00 -0.433765E+00  0.981752E+00 -0.228563E+01
   108  -0.689230E+00 -0.679171E+00 -0.156003E+00  0.568869E-01 -0.236729E-01  0.776516E-02 -0.582457E+00  0.825007E-02 -0.176558E+00  0.963529E-01 -0.598966E+00
   109  -0.147240E+01 -0.166059E+01 -0.934552E+00  0.223183E+01 -0.693685E+00  0.643992E+00 -0.298942E+01  0.269430E+00 -0.491057E+00  0.158474E+01 -0.275428E+01
   110   0.391418E+01  0.385866E+01 -0.723990E+01  0.203867E+02 -0.768411E+01  0.701717E+01 -0.102990E+02  0.173336E+01 -0.140819E+01  0.152656E+02 -0.999874E+01
   111  -0.107676E+01 -0.855953E+00 -0.164513E+01  0.437378E+01 -0.112822E+01  0.104064E+01 -0.415207E+01  0.434242E+00 -0.831258E+00  0.395135E+01 -0.397604E+01
   112   0.298581E+02  0.317502E+02 -0.330096E+02  0.914857E+02 -0.448835E+02  0.360338E+02 -0.246463E+02  0.487806E+01 -0.266865E+01  0.587109E+02 -0.242921E+02
   113   0.336688E+02  0.389653E+02 -0.301693E+02  0.928208E+02 -0.412624E+02  0.322137E+02 -0.246507E+02  0.471666E+01 -0.220666E+01  0.663140E+02 -0.251420E+02
   114   0.185164E+02  0.209379E+02 -0.244201E+02  0.653503E+02 -0.310316E+02  0.283128E+02 -0.249365E+02  0.524149E+01 -0.109531E+01  0.465951E+02 -0.245619E+02
   115   0.290633E+02  0.339411E+02 -0.217013E+02  0.732546E+02 -0.277670E+02  0.212433E+02 -0.195775E+02  0.361118E+01 -0.232146E+01  0.565307E+02 -0.202681E+02
   116   0.173817E+01  0.163849E+01 -0.267332E+01  0.988705E+01 -0.231163E+01  0.202079E+01 -0.593110E+01  0.746386E+00 -0.999568E+00  0.839736E+01 -0.575930E+01
   117  -0.198749E+00  0.579488E-01 -0.117055E+01  0.417886E+01 -0.984140E+00  0.852587E+00 -0.344278E+01  0.367277E+00 -0.696828E+00  0.407703E+01 -0.332225E+01
   118   0.371917E+02  0.408139E+02 -0.304519E+02  0.946203E+02 -0.384328E+02  0.323398E+02 -0.263205E+02  0.543680E+01 -0.195971E+01  0.703170E+02 -0.275434E+02
   119  -0.187627E+01 -0.186327E+01 -0.554527E+00  0.194772E+01 -0.576715E+00  0.485042E+00 -0.342654E+01  0.248752E+00 -0.119826E+00  0.154797E+01 -0.329141E+01
   120  -0.732287E+00 -0.716902E+00 -0.639144E-01  0.107175E+00 -0.418702E-01  0.192616E-01 -0.768588E+00  0.156490E-01 -0.888347E-01  0.148963E+00 -0.777030E+00
   121  -0.132643E+01 -0.131631E+01 -0.701173E+00  0.131102E+01 -0.351423E+00  0.298433E+00 -0.203356E+01  0.150285E+00 -0.482440E+00  0.106504E+01 -0.189891E+01
   122  -0.195781E+00 -0.314681E+00 -0.353389E+01  0.109561E+02 -0.414456E+01  0.397582E+01 -0.863178E+01  0.118256E+01 -0.546141E-02  0.770332E+01 -0.801254E+01
   123   0.583358E+02  0.693341E+02 -0.612408E+02  0.169961E+03 -0.849079E+02  0.667424E+02 -0.411735E+02  0.895453E+01 -0.287406E+01  0.116614E+03 -0.444059E+02
   124  -0.133528E+01 -0.144510E+01 -0.496161E+00  0.168708E+01 -0.524376E+00  0.458087E+00 -0.266920E+01  0.209293E+00 -0.182047E+00  0.122309E+01 -0.248614E+01
   125   0.160001E+02  0.172813E+02 -0.127880E+02  0.434383E+02 -0.154811E+02  0.136992E+02 -0.158257E+02  0.295730E+01 -0.126260E+01  0.344519E+02 -0.159081E+02
   126   0.472952E+02  0.511914E+02 -0.396585E+02  0.121467E+03 -0.554312E+02  0.448089E+02 -0.299455E+02  0.605496E+01 -0.180825E+01  0.841026E+02 -0.311030E+02
   127   0.742560E+00  0.382533E+00 -0.554803E+01  0.147108E+02 -0.613887E+01  0.595816E+01 -0.980014E+01  0.156067E+01 -0.839041E+00  0.103430E+02 -0.912138E+01
   128  -0.937380E+00 -0.131836E+01 -0.231699E+01  0.905844E+01 -0.370797E+01  0.361827E+01 -0.867251E+01  0.108337E+01  0.100951E+01  0.555749E+01 -0.788536E+01
   129   0.768066E+01  0.741697E+01 -0.766968E+01  0.249763E+02 -0.911283E+01  0.791065E+01 -0.101197E+02  0.169593E+01 -0.109622E+01  0.181204E+02 -0.960718E+01
   130   0.655033E+01  0.556774E+01 -0.944843E+01  0.270595E+02 -0.121669E+02  0.115136E+02 -0.127639E+02  0.235650E+01 -0.577199E+00  0.178533E+02 -0.117084E+02
   131   0.174316E+02  0.190946E+02 -0.172048E+02  0.518522E+02 -0.208955E+02  0.188200E+02 -0.188367E+02  0.369650E+01 -0.138482E+01  0.392869E+02 -0.188075E+02
   132   0.267457E+02  0.288439E+02 -0.258735E+02  0.757493E+02 -0.320101E+02  0.258239E+02 -0.210493E+02  0.410534E+01 -0.265415E+01  0.525686E+02 -0.210705E+02
   133  -0.105786E+01 -0.103796E+01 -0.193455E+00  0.322421E+00 -0.885377E-01  0.605946E-01 -0.120090E+01  0.420144E-01 -0.242429E+00  0.395460E+00 -0.119099E+01
   134  -0.903691E+00 -0.845725E+00 -0.188725E+00  0.165197E+00 -0.459669E-01  0.281219E-01 -0.884609E+00  0.222923E-01 -0.221012E+00  0.251440E+00 -0.876153E+00
   135  -0.131572E+01 -0.139716E+01  0.436672E-01  0.170667E+01 -0.599892E+00  0.540059E+00 -0.323843E+01  0.232212E+00  0.557796E+00  0.105667E+01 -0.301162E+01
   136   0.326220E+02  0.346988E+02 -0.334838E+02  0.946459E+02 -0.457300E+02  0.372379E+02 -0.252677E+02  0.521975E+01 -0.225116E+01  0.620149E+02 -0.250650E+02
   137   0.426510E+02  0.538752E+02 -0.571936E+02  0.149410E+03 -0.867087E+02  0.664358E+02 -0.371765E+02  0.788408E+01 -0.246808E+01  0.940991E+02 -0.377558E+02
   138   0.260535E+01  0.239080E+01 -0.634431E+01  0.191879E+02 -0.800622E+01  0.773261E+01 -0.118683E+02  0.190365E+01  0.248724E+00  0.131037E+02 -0.109616E+02
   139   0.177167E+02  0.187277E+02 -0.969008E+01  0.413453E+02 -0.130971E+02  0.101425E+02 -0.131800E+02  0.219605E+01 -0.180331E+01  0.338341E+02 -0.133031E+02
   140   0.107504E+02  0.114368E+02 -0.151840E+02  0.412514E+02 -0.195531E+02  0.182426E+02 -0.174593E+02  0.345275E+01 -0.108264E+01  0.291977E+02 -0.166783E+02
   141   0.150308E+00 -0.185984E+00 -0.145856E+01  0.626265E+01 -0.212209E+01  0.202902E+01 -0.520276E+01  0.642034E+00  0.132336E-01  0.455410E+01 -0.475332E+01
   142   0.342465E+01  0.303862E+01 -0.655192E+01  0.183886E+02 -0.648150E+01  0.607664E+01 -0.959452E+01  0.158736E+01 -0.141691E+01  0.135774E+02 -0.912188E+01
   143  -0.950282E+00 -0.978448E+00 -0.185239E+00  0.169470E+00 -0.608268E-01  0.385733E-01 -0.939479E+00  0.272197E-01 -0.216416E+00  0.165859E+00 -0.927891E+00
   144  -0.611193E+00 -0.707153E+00 -0.806243E+00  0.321940E+01 -0.868101E+00  0.800280E+00 -0.328306E+01  0.326527E+00 -0.372646E+00  0.274139E+01 -0.307590E+01
   145   0.452794E+01  0.363179E+01 -0.434416E+01  0.158578E+02 -0.509323E+01  0.454626E+01 -0.761368E+01  0.117501E+01 -0.719810E+00  0.114058E+02 -0.705419E+01
   146   0.468266E+00  0.238576E+00 -0.152278E+01  0.612302E+01 -0.163485E+01  0.146628E+01 -0.449443E+01  0.531032E+00 -0.458715E+00  0.487837E+01 -0.418108E+01
   147   0.246890E+02  0.268191E+02 -0.167653E+02  0.594578E+02 -0.214433E+02  0.160256E+02 -0.153001E+02  0.271418E+01 -0.217627E+01  0.443388E+02 -0.153434E+02
   148  -0.804901E+00 -0.790674E+00  0.187041E-01  0.323529E+00 -0.912900E-01  0.620670E-01 -0.116010E+01  0.421883E-01  0.112616E-01  0.319105E+00 -0.112104E+01
   149  -0.484921E+00 -0.495089E+00  0.214013E+00  0.143899E+00 -0.447255E-01  0.304184E-01 -0.850171E+00  0.216453E-01  0.140691E+00  0.188415E+00 -0.824194E+00
   150  -0.183143E+01 -0.150108E+01 -0.189612E+01  0.466711E+01 -0.140830E+01  0.122445E+01 -0.494376E+01  0.525201E+00 -0.802242E+00  0.415554E+01 -0.485437E+01
   151   0.991328E+01  0.969566E+01 -0.497131E+01  0.229306E+02 -0.666039E+01  0.505207E+01 -0.762509E+01  0.118738E+01 -0.112264E+01  0.180715E+02 -0.725321E+01
   152   0.492044E+01  0.496508E+01 -0.439745E+01  0.169422E+02 -0.452223E+01  0.394054E+01 -0.824509E+01  0.120252E+01 -0.115233E+01  0.142451E+02 -0.812769E+01
   153   0.404856E+02  0.493689E+02 -0.548730E+02  0.136682E+03 -0.780725E+02  0.693358E+02 -0.424850E+02  0.989862E+01  0.259095E+00  0.916449E+02 -0.425351E+02
   154  -0.126516E+01 -0.133906E+01 -0.461282E+00  0.149043E+01 -0.428270E+00  0.378865E+00 -0.242479E+01  0.179882E+00 -0.302877E+00  0.125069E+01 -0.228687E+01
   155   0.457137E+01  0.399551E+01 -0.572934E+01  0.183472E+02 -0.648075E+01  0.577683E+01 -0.870427E+01  0.136169E+01 -0.960153E+00  0.131502E+02 -0.819454E+01
   156  -0.993272E+00 -0.100076E+01  0.191427E+00  0.193325E+00 -0.938277E-01  0.475957E-01 -0.136839E+01  0.365933E-01  0.222152E+00  0.160348E+00 -0.138326E+01
   157  -0.139869E+01 -0.144333E+01 -0.386951E+00  0.668740E+00 -0.206287E+00  0.162881E+00 -0.173111E+01  0.940300E-01 -0.340536E+00  0.567635E+00 -0.167043E+01
   158  -0.330494E+00 -0.317720E+00  0.425313E-01  0.382583E-01 -0.965902E-02  0.354137E-02 -0.409574E+00  0.440841E-02 -0.592474E-01  0.138834E+00 -0.397307E+00
   159  -0.528487E+00 -0.528894E+00  0.261794E+00  0.152191E+00 -0.566466E-01  0.364208E-01 -0.947031E+00  0.247851E-01  0.246781E+00  0.150927E+00 -0.926603E+00
   160   0.200556E+02  0.221185E+02 -0.145564E+02  0.504758E+02 -0.149034E+02  0.125094E+02 -0.164298E+02  0.296010E+01 -0.234141E+01  0.417719E+02 -0.173120E+02
   161   0.359590E+02  0.396355E+02 -0.433752E+02  0.115289E+03 -0.649759E+02  0.544732E+02 -0.323875E+02  0.693545E+01 -0.419390E+00  0.717794E+02 -0.317245E+02
   162   0.925680E+01  0.104711E+02 -0.157076E+02  0.422760E+02 -0.201739E+02  0.191853E+02 -0.202106E+02  0.388756E+01  0.151079E+00  0.294108E+02 -0.190908E+02
   163   0.201079E+02  0.222660E+02 -0.146419E+02  0.510990E+02 -0.192564E+02  0.157022E+02 -0.156902E+02  0.289519E+01 -0.159489E+01  0.397467E+02 -0.158858E+02
   164   0.168872E+01  0.835104E+00 -0.489681E+01  0.134911E+02 -0.517553E+01  0.493731E+01 -0.793830E+01  0.127099E+01 -0.950345E+00  0.900172E+01 -0.721627E+01
   165   0.949145E+01  0.868868E+01 -0.125529E+02  0.351468E+02 -0.157104E+02  0.146836E+02 -0.149445E+02  0.286884E+01 -0.103598E+01  0.237210E+02 -0.139964E+02
   166   0.420203E+00  0.317108E+00 -0.162393E+01  0.674684E+01 -0.210646E+01  0.200034E+01 -0.525122E+01  0.654616E+00 -0.287562E+00  0.555104E+01 -0.494637E+01
   167   0.698013E+01  0.811949E+01 -0.136227E+02  0.358345E+02 -0.172841E+02  0.163600E+02 -0.177095E+02  0.340203E+01 -0.567543E+00  0.254359E+02 -0.167489E+02
   168   0.315732E+01  0.278775E+01 -0.728165E+01  0.205323E+02 -0.915005E+01  0.877092E+01 -0.116948E+02  0.198053E+01 -0.413214E+00  0.139977E+02 -0.107967E+02
   169   0.119780E+01  0.711169E+00 -0.389206E+01  0.109330E+02 -0.379968E+01  0.342889E+01 -0.642795E+01  0.955551E+00 -0.954768E+00  0.763392E+01 -0.596798E+01
   170   0.983924E+00  0.767651E+00 -0.527835E+01  0.142967E+02 -0.518028E+01  0.497739E+01 -0.925054E+01  0.141902E+01 -0.109224E+01  0.106464E+02 -0.878651E+01
   171   0.143487E+02  0.159784E+02 -0.165556E+02  0.476319E+02 -0.194564E+02  0.175250E+02 -0.183567E+02  0.356049E+01 -0.171521E+01  0.362117E+02 -0.185181E+02
   172   0.411936E+01  0.376432E+01 -0.297527E+01  0.130198E+02 -0.343494E+01  0.288545E+01 -0.624688E+01  0.871232E+00 -0.794403E+00  0.104989E+02 -0.594019E+01
   173  -0.107049E+01 -0.108444E+01  0.300115E+00  0.698199E+00 -0.240807E+00  0.192434E+00 -0.212361E+01  0.103183E+00  0.506474E+00  0.436907E+00 -0.202782E+01
   174  -0.439911E+00 -0.430156E+00  0.838643E-01  0.875556E-01 -0.258288E-01  0.154637E-01 -0.613335E+00  0.123693E-01  0.183374E-01  0.147477E+00 -0.595970E+00
   175   0.298064E+01  0.280958E+01 -0.152708E+01  0.933026E+01 -0.227633E+01  0.178031E+01 -0.493380E+01  0.607289E+00 -0.662152E+00  0.814622E+01 -0.467449E+01
   176   0.569257E+01  0.487534E+01 -0.862500E+01  0.237749E+02 -0.976217E+01  0.877739E+01 -0.102899E+02  0.181732E+01 -0.145853E+01  0.159302E+02 -0.959630E+01
   177  -0.439981E+00 -0.307291E+00 -0.501164E+00  0.210696E+01 -0.427803E+00  0.336272E+00 -0.213247E+01  0.178224E+00 -0.457359E+00  0.215722E+01 -0.200716E+01
   178  -0.154477E+01 -0.157879E+01 -0.949523E+00  0.194494E+01 -0.548415E+00  0.499903E+00 -0.271764E+01  0.225962E+00 -0.596915E+00  0.156655E+01 -0.254842E+01
   179  -0.226225E+01 -0.223905E+01 -0.514040E+00  0.250470E+01 -0.970902E+00  0.864392E+00 -0.452190E+01  0.375496E+00  0.328638E+00  0.169511E+01 -0.426279E+01
   180  -0.596088E+00 -0.547334E+00  0.294213E-02  0.133674E+00 -0.285864E-01  0.186020E-01 -0.739041E+00  0.163216E-01 -0.118228E+00  0.294934E+00 -0.724040E+00
   181   0.142174E+02  0.146102E+02 -0.153519E+02  0.445902E+02 -0.196082E+02  0.165528E+02 -0.147584E+02  0.279291E+01 -0.186060E+01  0.307119E+02 -0.142411E+02
   182   0.238256E+02  0.268638E+02 -0.271822E+02  0.745610E+02 -0.350133E+02  0.312350E+02 -0.251453E+02  0.537028E+01 -0.201414E+01  0.545517E+02 -0.256738E+02
   183   0.420558E+02  0.454083E+02 -0.306537E+02  0.102266E+03 -0.379661E+02  0.295011E+02 -0.260155E+02  0.492455E+01 -0.282846E+01  0.755907E+02 -0.273539E+02
   184  -0.731046E+00 -0.792711E+00 -0.220150E+01  0.566705E+01 -0.173238E+01  0.156344E+01 -0.457311E+01  0.545463E+00 -0.807113E+00  0.428546E+01 -0.427106E+01
   185   0.126935E+02  0.139699E+02 -0.914578E+01  0.330238E+02 -0.106002E+02  0.858244E+01 -0.110575E+02  0.189074E+01 -0.172330E+01  0.268512E+02 -0.111580E+02
   186   0.150523E+01  0.107846E+01 -0.432038E+01  0.132760E+02 -0.530743E+01  0.513844E+01 -0.861604E+01  0.133463E+01 -0.339545E+00  0.936701E+01 -0.794901E+01
   187   0.662965E+01  0.656129E+01 -0.100236E+02  0.293902E+02 -0.144312E+02  0.138808E+02 -0.149150E+02  0.272844E+01  0.563904E+00  0.196919E+02 -0.136945E+02
   188  -0.714950E+00 -0.862164E+00 -0.297343E+01  0.769750E+01 -0.255165E+01  0.241587E+01 -0.610016E+01  0.796918E+00 -0.979412E+00  0.590631E+01 -0.578906E+01
   189   0.855712E+01  0.982342E+01 -0.154872E+02  0.397005E+02 -0.197786E+02  0.185973E+02 -0.180853E+02  0.361038E+01 -0.125209E+01  0.283957E+02 -0.173202E+02
   190  -0.652803E+00 -0.552719E+00 -0.122058E+00  0.144048E+01 -0.251990E+00  0.185191E+00 -0.202842E+01  0.123992E+00 -0.347262E+00  0.174859E+01 -0.195405E+01
   191   0.125021E+02  0.149138E+02 -0.207501E+02  0.526950E+02 -0.281322E+02  0.261987E+02 -0.221359E+02  0.462651E+01 -0.850171E+00  0.369644E+02 -0.212004E+02
   192  -0.153273E+01 -0.164023E+01 -0.474723E+00  0.915013E+00 -0.304324E+00  0.258465E+00 -0.205815E+01  0.130994E+00 -0.368780E+00  0.687532E+00 -0.195899E+01
   193  -0.819730E+00 -0.848041E+00 -0.170626E+00  0.111906E+01 -0.278693E+00  0.234290E+00 -0.184639E+01  0.122629E+00 -0.983269E-01  0.958720E+00 -0.170843E+01
   194   0.152282E+02  0.151207E+02 -0.734414E+01  0.340534E+02 -0.103943E+02  0.789180E+01 -0.106620E+02  0.168343E+01 -0.132842E+01  0.268930E+02 -0.104439E+02
   195   0.164331E+00  0.138699E+00 -0.211332E+01  0.698042E+01 -0.179865E+01  0.163167E+01 -0.514498E+01  0.609187E+00 -0.702762E+00  0.570580E+01 -0.486434E+01
   196  -0.530482E+00 -0.171062E+00 -0.510584E+00  0.269178E+01 -0.564297E+00  0.465152E+00 -0.285439E+01  0.241856E+00 -0.548393E+00  0.320484E+01 -0.282750E+01
   197  -0.705016E+00 -0.661494E+00  0.586330E-03  0.328988E+00 -0.699335E-01  0.508720E-01 -0.105414E+01  0.386157E-01 -0.141467E+00  0.498084E+00 -0.101811E+01
   198  -0.499603E+00 -0.109494E+01 -0.344714E+01  0.932605E+01 -0.339033E+01  0.325655E+01 -0.724571E+01  0.100098E+01 -0.735952E+00  0.633260E+01 -0.669158E+01
   199   0.232625E+02  0.251939E+02 -0.192603E+02  0.615789E+02 -0.228106E+02  0.184609E+02 -0.180808E+02  0.337437E+01 -0.238895E+01  0.459784E+02 -0.183956E+02
   200   0.212240E-01 -0.267478E+00 -0.257443E+01  0.681233E+01 -0.200176E+01  0.183045E+01 -0.465214E+01  0.606768E+00 -0.907060E+00  0.489120E+01 -0.425161E+01
   201   0.305537E+01  0.236034E+01 -0.594476E+01  0.166175E+02 -0.522559E+01  0.496349E+01 -0.873663E+01  0.138137E+01 -0.135383E+01  0.118970E+02 -0.818282E+01
   202   0.868465E+00  0.465960E+00 -0.262069E+01  0.899504E+01 -0.309590E+01  0.296288E+01 -0.625094E+01  0.878062E+00 -0.426001E+00  0.666954E+01 -0.577758E+01
   203   0.326171E+02  0.342541E+02 -0.273412E+02  0.850572E+02 -0.363515E+02  0.306510E+02 -0.243165E+02  0.491802E+01 -0.131469E+01  0.600822E+02 -0.245134E+02
   204  -0.165720E+01 -0.167794E+01 -0.265970E+00  0.214688E+01 -0.753310E+00  0.677695E+00 -0.375330E+01  0.290804E+00  0.363075E+00  0.148549E+01 -0.352651E+01
   205   0.495210E+01  0.526338E+01 -0.998601E+01  0.284405E+02 -0.126344E+02  0.122082E+02 -0.158539E+02  0.277782E+01  0.410914E+00  0.196494E+02 -0.147970E+02
   206   0.408018E+01  0.483415E+01 -0.361947E+01  0.146947E+02 -0.419384E+01  0.375291E+01 -0.769386E+01  0.113974E+01 -0.983786E+00  0.135349E+02 -0.771699E+01
   207   0.427788E+02  0.533396E+02 -0.623705E+02  0.157615E+03 -0.975646E+02  0.780686E+02 -0.422187E+02  0.924923E+01 -0.930940E+00  0.968969E+02 -0.426264E+02
   208   0.881457E+01  0.855872E+01 -0.106694E+02  0.322446E+02 -0.132085E+02  0.116044E+02 -0.134739E+02  0.231747E+01 -0.105963E+01  0.224787E+02 -0.128603E+02
   209   0.154850E+02  0.144930E+02 -0.152255E+02  0.453609E+02 -0.167467E+02  0.148913E+02 -0.157549E+02  0.295992E+01 -0.195394E+01  0.317293E+02 -0.152824E+02
   210   0.624282E+01  0.822097E+01 -0.111792E+02  0.311311E+02 -0.127732E+02  0.115517E+02 -0.152315E+02  0.274387E+01 -0.125652E+01  0.245932E+02 -0.151157E+02
   211   0.862646E+01  0.881796E+01 -0.831304E+01  0.277423E+02 -0.941196E+01  0.862987E+01 -0.121166E+02  0.209581E+01 -0.105605E+01  0.217419E+02 -0.118679E+02
   212   0.854947E+01  0.827242E+01 -0.948601E+01  0.294545E+02 -0.106666E+02  0.977075E+01 -0.127779E+02  0.225469E+01 -0.118094E+01  0.219080E+02 -0.124547E+02
   213  -0.275952E+00 -0.492029E+00 -0.673739E+00  0.309017E+01 -0.761832E+00  0.681541E+00 -0.289714E+01  0.285048E+00 -0.303257E+00  0.246640E+01 -0.265517E+01
   214  -0.111240E+01 -0.135648E+01 -0.102306E+01  0.340740E+01 -0.108943E+01  0.100758E+01 -0.379702E+01  0.382125E+00 -0.280803E+00  0.243211E+01 -0.350779E+01
   215  -0.516911E+00 -0.472535E+00  0.159506E-01  0.112525E+00 -0.231834E-01  0.136529E-01 -0.649028E+00  0.131723E-01 -0.116420E+00  0.276683E+00 -0.632799E+00
   216   0.647367E+00  0.542208E+00 -0.409123E+01  0.119961E+02 -0.471385E+01  0.454625E+01 -0.833449E+01  0.124454E+01 -0.623413E+00  0.896820E+01 -0.780258E+01
   217   0.539309E+02  0.591166E+02 -0.412689E+02  0.133022E+03 -0.575562E+02  0.445101E+02 -0.308225E+02  0.604623E+01 -0.234849E+01  0.936833E+02 -0.322182E+02
   218  -0.356073E+00 -0.359351E+00 -0.675947E-01  0.121408E+01 -0.236627E+00  0.176043E+00 -0.154622E+01  0.104251E+00 -0.172260E+00  0.121372E+01 -0.140081E+01
   219   0.300269E+02  0.347832E+02 -0.392875E+02  0.101199E+03 -0.568878E+02  0.496311E+02 -0.316884E+02  0.706004E+01 -0.967705E+00  0.670617E+02 -0.313108E+02
   220  -0.583330E+00 -0.914892E+00 -0.161358E+01  0.588659E+01 -0.216866E+01  0.207116E+01 -0.540912E+01  0.650281E+00  0.429448E-01  0.397063E+01 -0.492846E+01
   221   0.244053E+02  0.255982E+02 -0.275480E+02  0.761952E+02 -0.392320E+02  0.345708E+02 -0.247988E+02  0.521805E+01 -0.617136E+00  0.502348E+02 -0.240195E+02
   222  -0.568659E+00 -0.624445E+00 -0.176555E+00  0.209508E+01 -0.442125E+00  0.377671E+00 -0.262185E+01  0.199129E+00 -0.210951E+00  0.205786E+01 -0.247136E+01
   223  -0.498749E+00 -0.449173E+00 -0.675320E-01  0.789792E-01 -0.186882E-01  0.113290E-01 -0.512450E+00  0.961310E-02 -0.110948E+00  0.151813E+00 -0.490038E+00
   224  -0.100926E+01 -0.875852E+00 -0.767725E+00  0.194169E+01 -0.436281E+00  0.377692E+00 -0.231397E+01  0.189341E+00 -0.516673E+00  0.180820E+01 -0.216738E+01
   225   0.654506E+01  0.631847E+01 -0.107428E+02  0.296927E+02 -0.129546E+02  0.118552E+02 -0.138164E+02  0.251101E+01 -0.106431E+01  0.204398E+02 -0.130570E+02
   226   0.178574E+02  0.207728E+02 -0.268404E+02  0.687965E+02 -0.373163E+02  0.342011E+02 -0.266312E+02  0.564770E+01 -0.180119E+00  0.463827E+02 -0.254298E+02
   227  -0.807764E+00 -0.752564E+00 -0.735513E+00  0.207609E+01 -0.488490E+00  0.413081E+00 -0.227041E+01  0.197478E+00 -0.457504E+00  0.179929E+01 -0.209434E+01
   228   0.435903E+02  0.490060E+02 -0.433267E+02  0.123839E+03 -0.593372E+02  0.486397E+02 -0.331612E+02  0.693656E+01 -0.169613E+01  0.847790E+02 -0.340768E+02
   229   0.100150E+02  0.104754E+02 -0.515885E+01  0.245956E+02 -0.614442E+01  0.496933E+01 -0.969793E+01  0.145124E+01 -0.145659E+01  0.219493E+02 -0.100173E+02
   230  -0.104985E+01 -0.982054E+00 -0.342233E+00  0.437061E+00 -0.110601E+00  0.762449E-01 -0.116302E+01  0.527000E-01 -0.311095E+00  0.441126E+00 -0.111208E+01
   231   0.937319E+01  0.836526E+01 -0.102174E+02  0.320008E+02 -0.140999E+02  0.130416E+02 -0.138611E+02  0.250911E+01  0.491334E-01  0.210264E+02 -0.127102E+02
   232  -0.951120E+00 -0.980133E+00 -0.224237E-01  0.347289E+00 -0.112466E+00  0.778582E-01 -0.129139E+01  0.500073E-01 -0.313449E-01  0.307612E+00 -0.125640E+01
   233   0.208775E+02  0.208360E+02 -0.180924E+02  0.573821E+02 -0.243493E+02  0.209799E+02 -0.186112E+02  0.356858E+01 -0.906380E+00  0.397746E+02 -0.180322E+02
   234   0.270264E+01  0.230879E+01 -0.452539E+01  0.133913E+02 -0.455607E+01  0.403824E+01 -0.667654E+01  0.103110E+01 -0.105240E+01  0.955492E+01 -0.619373E+01
   235  -0.227713E+01 -0.216785E+01 -0.153727E+01  0.543370E+01 -0.216778E+01  0.204632E+01 -0.679073E+01  0.738625E+00  0.405830E+00  0.375833E+01 -0.633201E+01
   236   0.287990E+02  0.308319E+02 -0.339266E+02  0.922598E+02 -0.487842E+02  0.405181E+02 -0.267852E+02  0.551711E+01 -0.174357E+01  0.584958E+02 -0.259203E+02
   237   0.703469E+01  0.620532E+01 -0.106555E+02  0.297003E+02 -0.137495E+02  0.127609E+02 -0.134981E+02  0.247661E+01 -0.735243E+00  0.193779E+02 -0.124373E+02
   238  -0.127915E+01 -0.121191E+01 -0.233571E+01  0.721789E+01 -0.249851E+01  0.230537E+01 -0.677674E+01  0.808545E+00 -0.158737E+00  0.531567E+01 -0.636885E+01
   239  -0.841303E+00 -0.774154E+00 -0.172456E+00  0.108965E+01 -0.213607E+00  0.168518E+00 -0.181993E+01  0.106524E+00 -0.294241E+00  0.127417E+01 -0.175409E+01
   240  -0.181426E+01 -0.171303E+01 -0.132625E+01  0.346009E+01 -0.951039E+00  0.838954E+00 -0.421872E+01  0.382700E+00 -0.613029E+00  0.299865E+01 -0.409865E+01
   241   0.980845E+01  0.100493E+02 -0.111706E+02  0.331375E+02 -0.117217E+02  0.107595E+02 -0.136763E+02  0.248010E+01 -0.169840E+01  0.252752E+02 -0.135275E+02
   242   0.117990E+02  0.108786E+02 -0.119278E+02  0.371133E+02 -0.158951E+02  0.141722E+02 -0.142594E+02  0.259583E+01 -0.523708E+00  0.246887E+02 -0.132864E+02
   243  -0.845623E+00 -0.797138E+00 -0.250926E+00  0.144571E+01 -0.335078E+00  0.291717E+00 -0.215264E+01  0.155599E+00 -0.272194E+00  0.151983E+01 -0.204478E+01
   244  -0.201385E+00  0.357547E+00 -0.392700E+01  0.108997E+02 -0.345264E+01  0.324600E+01 -0.806732E+01  0.109989E+01 -0.110986E+01  0.942776E+01 -0.796035E+01
   245  -0.147800E+01 -0.139310E+01 -0.340088E+00  0.675213E+00 -0.179762E+00  0.125784E+00 -0.184523E+01  0.860853E-01 -0.278152E+00  0.706510E+00 -0.182146E+01
   246  -0.562431E+00 -0.533832E+00 -0.100320E+00  0.564213E-01 -0.192882E-01  0.864522E-02 -0.515592E+00  0.770302E-02 -0.125713E+00  0.104432E+00 -0.512551E+00
   247  -0.695598E+00 -0.710684E+00  0.167390E+00  0.476659E+00 -0.125152E+00  0.104231E+00 -0.138177E+01  0.630442E-01  0.771320E-01  0.529367E+00 -0.131718E+01
   248   0.600104E+01  0.559608E+01 -0.245366E+01  0.144276E+02 -0.389963E+01  0.297796E+01 -0.587399E+01  0.822772E+00 -0.773142E+00  0.118770E+02 -0.550779E+01
   249  -0.126529E+01 -0.130177E+01 -0.125730E+00  0.614615E+00 -0.204199E+00  0.153874E+00 -0.179367E+01  0.898142E-01 -0.709849E-01  0.504464E+00 -0.173524E+01
   250   0.257543E+01  0.205344E+01 -0.441394E+01  0.141901E+02 -0.526657E+01  0.491331E+01 -0.809031E+01  0.124285E+01 -0.405772E+00  0.996490E+01 -0.750568E+01
   251   0.895601E+01  0.897228E+01 -0.102690E+02  0.306949E+02 -0.127035E+02  0.110084E+02 -0.119093E+02  0.213448E+01 -0.130381E+01  0.216978E+02 -0.114217E+02
   252  -0.156148E+01 -0.157547E+01 -0.200547E+01  0.572935E+01 -0.213452E+01  0.201355E+01 -0.585648E+01  0.692100E+00 -0.396422E+00  0.431853E+01 -0.549759E+01
   253  -0.480931E+00 -0.784827E+00 -0.128169E+01  0.448048E+01 -0.137818E+01  0.127744E+01 -0.403335E+01  0.454371E+00 -0.324501E+00  0.322807E+01 -0.368840E+01
   254   0.544261E+01  0.449739E+01 -0.957870E+01  0.253119E+02 -0.109988E+02  0.102990E+02 -0.117352E+02  0.214451E+01 -0.145663E+01  0.168499E+02 -0.108959E+02
   255   0.176614E+02  0.162978E+02 -0.124159E+02  0.441111E+02 -0.144785E+02  0.126913E+02 -0.149479E+02  0.270133E+01 -0.147877E+01  0.327275E+02 -0.149509E+02
   256  -0.679019E+00 -0.599904E+00 -0.135349E+00  0.382463E+00 -0.681445E-01  0.494263E-01 -0.945475E+00  0.380606E-01 -0.204627E+00  0.485872E+00 -0.881149E+00
   257  -0.100263E+01 -0.113039E+01 -0.368324E+00  0.265577E+01 -0.904029E+00  0.857183E+00 -0.357291E+01  0.329686E+00  0.211776E+00  0.195029E+01 -0.329246E+01
   258  -0.949580E+00 -0.762924E+00 -0.684278E+00  0.244543E+01 -0.524876E+00  0.421594E+00 -0.283055E+01  0.223095E+00 -0.611529E+00  0.261740E+01 -0.276879E+01
   259   0.127415E+01  0.118234E+01 -0.216462E+01  0.745997E+01 -0.187903E+01  0.160565E+01 -0.431290E+01  0.565083E+00 -0.829753E+00  0.603481E+01 -0.402271E+01
   260  -0.786193E+00 -0.664726E+00 -0.219198E+00  0.989897E+00 -0.194515E+00  0.152677E+00 -0.161229E+01  0.972331E-01 -0.336964E+00  0.121932E+01 -0.154708E+01
   261  -0.966814E+00 -0.998726E+00  0.130496E+00  0.859041E+00 -0.269736E+00  0.233163E+00 -0.203716E+01  0.117378E+00  0.242506E+00  0.675343E+00 -0.191657E+01
   262   0.321650E+00  0.480172E+00 -0.291478E+01  0.864456E+01 -0.258443E+01  0.234951E+01 -0.595515E+01  0.781952E+00 -0.956731E+00  0.716192E+01 -0.572502E+01
   263   0.881360E+01  0.875105E+01 -0.963442E+01  0.295142E+02 -0.126083E+02  0.108405E+02 -0.112747E+02  0.197642E+01 -0.118191E+01  0.206345E+02 -0.107015E+02
   264  -0.743550E+00 -0.768927E+00  0.523865E-01  0.205954E+00 -0.720156E-01  0.480068E-01 -0.100959E+01  0.317077E-01  0.767842E-03  0.218423E+00 -0.988118E+00
   265   0.284521E+00 -0.127015E-02 -0.180949E+01  0.746229E+01 -0.267997E+01  0.261033E+01 -0.609275E+01  0.794123E+00  0.903375E-01  0.550276E+01 -0.559437E+01
   266   0.358723E+02  0.413108E+02 -0.455598E+02  0.119524E+03 -0.690392E+02  0.591613E+02 -0.360303E+02  0.781677E+01  0.736511E+00  0.757019E+02 -0.351277E+02
   267  -0.260238E+00 -0.261779E+00  0.107805E+00  0.671931E-01 -0.143970E-01  0.674689E-02 -0.434564E+00  0.697843E-02 -0.482159E-02  0.146423E+00 -0.403381E+00
   268  -0.584355E+00 -0.613785E+00 -0.764689E+00  0.265008E+01 -0.663623E+00  0.576821E+00 -0.263263E+01  0.249684E+00 -0.400005E+00  0.221034E+01 -0.242412E+01
   269  -0.107215E+01 -0.105782E+01 -0.731165E+00  0.216406E+01 -0.549996E+00  0.489451E+00 -0.267691E+01  0.232411E+00 -0.476712E+00  0.193538E+01 -0.251649E+01
   270   0.213591E+01  0.161724E+01 -0.430863E+01  0.126029E+02 -0.448333E+01  0.399346E+01 -0.668245E+01  0.101399E+01 -0.988885E+00  0.880976E+01 -0.620363E+01
   271  -0.473232E+00 -0.481842E+00  0.128017E+00  0.221540E+00 -0.493061E-01  0.342182E-01 -0.833826E+00  0.261254E-01  0.214006E-01  0.283882E+00 -0.787125E+00
   272   0.165172E+01  0.138196E+01 -0.587121E+01  0.162586E+02 -0.693378E+01  0.663282E+01 -0.100708E+02  0.163601E+01 -0.602951E+00  0.113234E+02 -0.933844E+01
   273  -0.100349E+01 -0.913299E+00 -0.479043E+00  0.113142E+01 -0.267642E+00  0.215781E+00 -0.172177E+01  0.117751E+00 -0.346569E+00  0.103020E+01 -0.159693E+01
   274   0.763496E+01  0.750716E+01 -0.928405E+01  0.282896E+02 -0.109570E+02  0.985982E+01 -0.123884E+02  0.211508E+01 -0.112498E+01  0.205338E+02 -0.119017E+02
   275   0.572986E+01  0.552363E+01 -0.791816E+01  0.235593E+02 -0.795736E+01  0.735576E+01 -0.111840E+02  0.187435E+01 -0.140632E+01  0.178539E+02 -0.109239E+02
   276   0.294468E+00  0.620550E+00 -0.458693E+01  0.126142E+02 -0.447982E+01  0.406945E+01 -0.856766E+01  0.124521E+01 -0.973348E+00  0.988966E+01 -0.829576E+01
   277   0.348102E+01  0.304993E+01 -0.688371E+01  0.188337E+02 -0.732815E+01  0.665235E+01 -0.935022E+01  0.155706E+01 -0.132408E+01  0.132088E+02 -0.883480E+01
   278   0.109775E+02  0.117798E+02 -0.100294E+02  0.320319E+02 -0.108877E+02  0.927454E+01 -0.114839E+02  0.207200E+01 -0.184681E+01  0.250684E+02 -0.114418E+02
   279   0.115750E+02  0.120521E+02 -0.989791E+01  0.331885E+02 -0.101614E+02  0.887735E+01 -0.126496E+02  0.221814E+01 -0.191556E+01  0.268511E+02 -0.128835E+02
   280   0.124510E+01  0.248947E+01 -0.624422E+01  0.171854E+02 -0.635078E+01  0.577543E+01 -0.108186E+02  0.169786E+01 -0.114908E+01  0.143653E+02 -0.107268E+02
   281   0.105842E+01  0.704716E+00 -0.320766E+01  0.108697E+02 -0.433021E+01  0.420720E+01 -0.759606E+01  0.111547E+01 -0.404265E-01  0.771508E+01 -0.696994E+01
   282   0.137269E+02  0.119198E+02 -0.117023E+02  0.388045E+02 -0.153669E+02  0.142756E+02 -0.151548E+02  0.287082E+01 -0.316332E+00  0.264971E+02 -0.142609E+02
   283   0.286191E+02  0.343906E+02 -0.399285E+02  0.101271E+03 -0.556981E+02  0.518401E+02 -0.371366E+02  0.827160E+01  0.150448E+01  0.688482E+02 -0.359621E+02
   284   0.309177E+02  0.327516E+02 -0.229807E+02  0.783738E+02 -0.333551E+02  0.251083E+02 -0.197296E+02  0.350110E+01 -0.144302E+01  0.534197E+02 -0.192251E+02
   285   0.310747E+02  0.350741E+02 -0.257407E+02  0.806283E+02 -0.277718E+02  0.229934E+02 -0.235985E+02  0.456406E+01 -0.272500E+01  0.625377E+02 -0.247385E+02
   286   0.126010E+02  0.120123E+02 -0.144939E+02  0.429220E+02 -0.174339E+02  0.153141E+02 -0.167576E+02  0.305016E+01 -0.144227E+01  0.296909E+02 -0.162363E+02
   287   0.259072E+02  0.287654E+02 -0.178539E+02  0.624860E+02 -0.204322E+02  0.170048E+02 -0.188613E+02  0.356386E+01 -0.227185E+01  0.510123E+02 -0.199750E+02
   288  -0.121709E+01 -0.123979E+01 -0.283728E+00  0.327789E+00 -0.105580E+00  0.727118E-01 -0.127793E+01  0.496397E-01 -0.300534E+00  0.322727E+00 -0.126199E+01
   289   0.398912E+00  0.450534E+00 -0.351453E+01  0.101517E+02 -0.315135E+01  0.293113E+01 -0.696010E+01  0.942065E+00 -0.879130E+00  0.798092E+01 -0.665125E+01
   290   0.878934E+01  0.101948E+02 -0.133086E+02  0.365590E+02 -0.158334E+02  0.146395E+02 -0.163814E+02  0.311421E+01 -0.135804E+01  0.276412E+02 -0.160883E+02
   291   0.149256E+02  0.157300E+02 -0.140770E+02  0.436502E+02 -0.182703E+02  0.152002E+02 -0.142020E+02  0.262442E+01 -0.180299E+01  0.314219E+02 -0.138888E+02
   292   0.135786E+02  0.131106E+02 -0.110849E+02  0.374615E+02 -0.131420E+02  0.110150E+02 -0.128919E+02  0.222105E+01 -0.152388E+01  0.271039E+02 -0.124694E+02
   293   0.142443E+02  0.147072E+02 -0.682424E+01  0.320069E+02 -0.100914E+02  0.764337E+01 -0.100952E+02  0.160477E+01 -0.133576E+01  0.259750E+02 -0.993208E+01
   294  -0.835054E+00 -0.869827E+00  0.602528E-01  0.890033E+00 -0.242693E+00  0.213913E+00 -0.186970E+01  0.113139E+00  0.379260E-01  0.853872E+00 -0.176163E+01
   295   0.388559E+02  0.414622E+02 -0.464633E+02  0.123495E+03 -0.675076E+02  0.544404E+02 -0.318672E+02  0.675887E+01 -0.237126E+01  0.751072E+02 -0.312738E+02
   296   0.139560E+02  0.137863E+02 -0.106687E+02  0.375361E+02 -0.119234E+02  0.102143E+02 -0.135743E+02  0.237200E+01 -0.181739E+01  0.292171E+02 -0.136135E+02
   297   0.845961E+01  0.787089E+01 -0.114134E+02  0.329991E+02 -0.145116E+02  0.131707E+02 -0.143919E+02  0.260672E+01 -0.664865E+00  0.220073E+02 -0.134716E+02
   298  -0.848793E+00 -0.137959E+01 -0.295159E+01  0.769328E+01 -0.317050E+01  0.306902E+01 -0.636999E+01  0.880976E+00 -0.635815E+00  0.502300E+01 -0.576677E+01
   299   0.210592E-01 -0.243801E+00 -0.243703E+01  0.866457E+01 -0.359881E+01  0.351891E+01 -0.709766E+01  0.971078E+00  0.227314E+00  0.600221E+01 -0.647332E+01
   300  -0.110369E+01 -0.117201E+01 -0.185518E+01  0.459171E+01 -0.139699E+01  0.122894E+01 -0.413888E+01  0.466709E+00 -0.753967E+00  0.348525E+01 -0.390329E+01
   301   0.852500E+00  0.136599E+01 -0.497456E+01  0.141502E+02 -0.452987E+01  0.420338E+01 -0.934523E+01  0.134854E+01 -0.113292E+01  0.117134E+02 -0.921446E+01
   302  -0.112649E+01 -0.106959E+01 -0.387722E+00  0.578426E+00 -0.145737E+00  0.102971E+00 -0.134249E+01  0.680698E-01 -0.330904E+00  0.542855E+00 -0.128154E+01
   303   0.278710E+01  0.225894E+01 -0.542084E+01  0.152992E+02 -0.546518E+01  0.491101E+01 -0.779175E+01  0.125466E+01 -0.121437E+01  0.107772E+02 -0.730394E+01
   304  -0.126010E+01 -0.121183E+01 -0.282580E+00  0.118923E+01 -0.322310E+00  0.268285E+00 -0.225435E+01  0.141630E+00 -0.119788E+00  0.104760E+01 -0.213965E+01
   305   0.325641E+01  0.292714E+01 -0.480066E+01  0.156724E+02 -0.570215E+01  0.540821E+01 -0.871775E+01  0.139634E+01 -0.653028E+00  0.117743E+02 -0.819416E+01
   306  -0.537286E+00 -0.506451E+00 -0.634064E-01  0.684522E-01 -0.193549E-01  0.104951E-01 -0.542740E+00  0.926835E-02 -0.128257E+00  0.156628E+00 -0.534822E+00
   307  -0.358939E+00 -0.427913E+00 -0.258356E+01  0.717454E+01 -0.229521E+01  0.206698E+01 -0.540862E+01  0.686940E+00 -0.788401E+00  0.547048E+01 -0.510999E+01
   308  -0.860126E+00 -0.789297E+00 -0.322728E+01  0.862862E+01 -0.316440E+01  0.300773E+01 -0.705871E+01  0.953905E+00 -0.845801E+00  0.677160E+01 -0.671510E+01
   309   0.112585E+00 -0.443507E-01 -0.199462E+01  0.601144E+01 -0.172288E+01  0.151585E+01 -0.420967E+01  0.512470E+00 -0.714629E+00  0.455877E+01 -0.388849E+01
   310  -0.139129E+01 -0.141152E+01 -0.552079E+00  0.173312E+01 -0.486925E+00  0.421535E+00 -0.270705E+01  0.200101E+00 -0.282233E+00  0.144641E+01 -0.257570E+01
   311  -0.532711E+00 -0.502414E+00  0.801990E-01  0.173001E+00 -0.306194E-01  0.160491E-01 -0.789123E+00  0.177821E-01 -0.116296E+00  0.380775E+00 -0.766893E+00
   312   0.189023E+01  0.162919E+01 -0.131773E+01  0.701007E+01 -0.169509E+01  0.135705E+01 -0.394556E+01  0.481495E+00 -0.540133E+00  0.579701E+01 -0.362769E+01
   313  -0.337048E+00 -0.383555E+00 -0.845910E+00  0.353669E+01 -0.828952E+00  0.685818E+00 -0.318436E+01  0.299664E+00 -0.515222E+00  0.312279E+01 -0.299113E+01
   314   0.207648E+01  0.197061E+01 -0.430132E+01  0.134135E+02 -0.406857E+01  0.370485E+01 -0.781238E+01  0.114044E+01 -0.119658E+01  0.107563E+02 -0.758908E+01
   315  -0.121635E+01 -0.102261E+01 -0.711942E+00  0.183600E+01 -0.412670E+00  0.355837E+00 -0.247233E+01  0.188758E+00 -0.552599E+00  0.189873E+01 -0.236874E+01
   316   0.333909E+00  0.264680E+00 -0.281572E+01  0.844835E+01 -0.230889E+01  0.211313E+01 -0.584352E+01  0.740559E+00 -0.936665E+00  0.675475E+01 -0.555341E+01
   317   0.236146E+01  0.181287E+01 -0.472658E+01  0.151668E+02 -0.607341E+01  0.581471E+01 -0.926009E+01  0.144009E+01  0.136592E-02  0.102857E+02 -0.847419E+01
   318  -0.105619E+01 -0.997647E+00 -0.255724E+00  0.284777E+00 -0.817248E-01  0.480297E-01 -0.108899E+01  0.374378E-01 -0.253995E+00  0.335018E+00 -0.107867E+01
   319  -0.453467E+00 -0.414993E+00  0.148628E-01  0.276056E+00 -0.517175E-01  0.286735E-01 -0.746527E+00  0.251845E-01 -0.141633E+00  0.416399E+00 -0.689758E+00
   320  -0.100479E+01 -0.997803E+00  0.137783E-01  0.390736E+00 -0.123564E+00  0.835385E-01 -0.142421E+01  0.549328E-01  0.385628E-01  0.357530E+00 -0.139390E+01
   321  -0.436636E+00 -0.401710E+00  0.553912E-02  0.961868E-01 -0.198486E-01  0.968978E-02 -0.538412E+00  0.102088E-01 -0.112480E+00  0.227995E+00 -0.517224E+00
   322  -0.198237E+01 -0.183687E+01 -0.821878E+00  0.169825E+01 -0.480923E+00  0.405825E+00 -0.300030E+01  0.216660E+00 -0.579403E+00  0.170605E+01 -0.296352E+01
   323   0.141244E+01  0.129527E+01 -0.402816E+01  0.112996E+02 -0.356060E+01  0.327628E+01 -0.653113E+01  0.956485E+00 -0.113978E+01  0.858697E+01 -0.615193E+01
   324  -0.128260E+01 -0.118375E+01 -0.210176E+01  0.517885E+01 -0.160765E+01  0.142337E+01 -0.471880E+01  0.543393E+00 -0.855314E+00  0.422365E+01 -0.455209E+01
   325  -0.483794E-01 -0.301871E-01 -0.486987E+00  0.273225E+01 -0.574410E+00  0.448209E+00 -0.238464E+01  0.217198E+00 -0.384166E+00  0.255267E+01 -0.219869E+01
   326  -0.936093E+00 -0.850011E+00 -0.305620E+00  0.539516E+00 -0.121455E+00  0.920467E-01 -0.120042E+01  0.598350E-01 -0.280744E+00  0.554681E+00 -0.112395E+01
   327   0.419487E+00  0.508630E+00 -0.231928E+01  0.721869E+01 -0.195883E+01  0.178100E+01 -0.493202E+01  0.629932E+00 -0.929089E+00  0.614986E+01 -0.471214E+01
   328   0.400775E+01  0.381130E+01 -0.390502E+01  0.146213E+02 -0.445248E+01  0.407815E+01 -0.748380E+01  0.114960E+01 -0.818996E+00  0.118380E+02 -0.720770E+01
   329  -0.100528E+01 -0.894381E+00 -0.387968E+00  0.956102E+00 -0.187418E+00  0.152004E+00 -0.163427E+01  0.962651E-01 -0.391366E+00  0.105976E+01 -0.156277E+01
   330  -0.691981E+00 -0.790882E+00 -0.849005E+00  0.304603E+01 -0.830154E+00  0.733811E+00 -0.309046E+01  0.297793E+00 -0.351503E+00  0.241555E+01 -0.285493E+01
   331   0.452793E+01  0.442928E+01 -0.873219E+01  0.257262E+02 -0.121451E+02  0.117893E+02 -0.146488E+02  0.253860E+01  0.764451E+00  0.170670E+02 -0.134022E+02
   332  -0.963095E+00 -0.796486E+00 -0.249407E+00  0.812873E+00 -0.163298E+00  0.129575E+00 -0.157800E+01  0.851636E-01 -0.347593E+00  0.107879E+01 -0.152769E+01
   333  -0.521596E+00 -0.533112E+00 -0.144938E+01  0.425070E+01 -0.119561E+01  0.105828E+01 -0.358203E+01  0.396437E+00 -0.551135E+00  0.332353E+01 -0.330550E+01
   334  -0.159020E+01 -0.163095E+01 -0.485034E-01  0.109995E+01 -0.417487E+00  0.345748E+00 -0.273851E+01  0.168613E+00  0.235911E+00  0.750617E+00 -0.261748E+01
   335   0.483777E+00  0.113550E+01 -0.175037E+01  0.671725E+01 -0.163171E+01  0.143258E+01 -0.485627E+01  0.572295E+00 -0.893749E+00  0.688444E+01 -0.485519E+01
   336  -0.121565E+01 -0.132200E+01 -0.296611E+00  0.113723E+01 -0.343985E+00  0.298737E+00 -0.215596E+01  0.144936E+00 -0.168152E+00  0.878128E+00 -0.203198E+01
   337   0.491715E+01  0.407660E+01 -0.646194E+01  0.205550E+02 -0.869726E+01  0.828736E+01 -0.105623E+02  0.179629E+01 -0.140878E+00  0.139040E+02 -0.968655E+01
   338   0.350069E+01  0.278361E+01 -0.501795E+01  0.156458E+02 -0.578347E+01  0.530547E+01 -0.791951E+01  0.127035E+01 -0.762127E+00  0.108939E+02 -0.734818E+01
   339   0.529830E+01  0.443636E+01 -0.628133E+01  0.206795E+02 -0.826922E+01  0.770714E+01 -0.102367E+02  0.169891E+01 -0.161305E+00  0.139797E+02 -0.938207E+01
   340  -0.476020E+00 -0.471034E+00  0.989032E-01  0.147032E+00 -0.337090E-01  0.213810E-01 -0.727437E+00  0.178100E-01 -0.322130E-01  0.263775E+00 -0.702596E+00
   341  -0.178395E+01 -0.187718E+01 -0.879113E+00  0.223670E+01 -0.758257E+00  0.683386E+00 -0.336066E+01  0.293995E+00 -0.413995E+00  0.171252E+01 -0.317570E+01
   342   0.272396E+01  0.250113E+01 -0.569120E+01  0.168602E+02 -0.625913E+01  0.558229E+01 -0.917196E+01  0.140379E+01 -0.789407E+00  0.119530E+02 -0.866247E+01
   343  -0.846474E+00 -0.874990E+00  0.181199E+00  0.691163E+00 -0.213024E+00  0.184663E+00 -0.178669E+01  0.962148E-01  0.206476E+00  0.608592E+00 -0.169006E+01
   344   0.111216E+01  0.106106E+01 -0.216816E+01  0.832320E+01 -0.214140E+01  0.182934E+01 -0.539185E+01  0.661028E+00 -0.866294E+00  0.708392E+01 -0.515656E+01
   345  -0.781678E+00 -0.671830E+00 -0.136253E+00  0.507390E+00 -0.936726E-01  0.685681E-01 -0.118022E+01  0.525103E-01 -0.278087E+00  0.748112E+00 -0.114186E+01
   346  -0.121283E+01 -0.121785E+01 -0.130148E+01  0.331267E+01 -0.894013E+00  0.819068E+00 -0.349783E+01  0.348753E+00 -0.732514E+00  0.283214E+01 -0.331748E+01
   347  -0.142895E+01 -0.129724E+01 -0.144936E+01  0.356164E+01 -0.964122E+00  0.887746E+00 -0.383961E+01  0.374746E+00 -0.702398E+00  0.304561E+01 -0.364045E+01
   348  -0.150767E+01 -0.140974E+01 -0.126026E+01  0.283350E+01 -0.817415E+00  0.706070E+00 -0.327635E+01  0.306790E+00 -0.642518E+00  0.235859E+01 -0.312581E+01
   349   0.367391E+00  0.713960E+00 -0.590674E+01  0.155707E+02 -0.674594E+01  0.647605E+01 -0.107443E+02  0.171756E+01 -0.696813E+00  0.115293E+02 -0.101185E+02
   350  -0.129768E+01 -0.123151E+01 -0.355771E+00  0.548893E+00 -0.140165E+00  0.105374E+00 -0.152403E+01  0.680163E-01 -0.362982E+00  0.630458E+00 -0.149898E+01
   351  -0.857070E+00 -0.830931E+00 -0.363699E+00  0.212933E+01 -0.517611E+00  0.461383E+00 -0.278839E+01  0.221916E+00 -0.228724E+00  0.203924E+01 -0.264145E+01
   352  -0.973862E+00 -0.936866E+00 -0.810292E+00  0.212107E+01 -0.499589E+00  0.442630E+00 -0.244205E+01  0.214368E+00 -0.540681E+00  0.188604E+01 -0.228223E+01
   353  -0.886365E+00 -0.898579E+00  0.188761E+00  0.247684E+00 -0.100683E+00  0.619964E-01 -0.132567E+01  0.415457E-01  0.214889E+00  0.203107E+00 -0.131657E+01
   354  -0.729580E+00 -0.725276E+00 -0.136463E+00  0.187080E+01 -0.479409E+00  0.438915E+00 -0.263091E+01  0.207487E+00 -0.109013E+00  0.188590E+01 -0.250217E+01
   355  -0.115751E+01 -0.115637E+01 -0.313295E+00  0.423617E+00 -0.115957E+00  0.902816E-01 -0.129883E+01  0.566736E-01 -0.303549E+00  0.393376E+00 -0.124620E+01
   356   0.121319E+02  0.121518E+02 -0.112420E+02  0.360079E+02 -0.147577E+02  0.130114E+02 -0.133593E+02  0.247164E+01 -0.918529E+00  0.259348E+02 -0.128644E+02
   357  -0.119036E+01 -0.114499E+01 -0.117966E+01  0.293010E+01 -0.780624E+00  0.712729E+00 -0.317922E+01  0.306320E+00 -0.673222E+00  0.251140E+01 -0.298317E+01
   358  -0.113680E+01 -0.119728E+01 -0.127878E+01  0.450226E+01 -0.141433E+01  0.132455E+01 -0.476785E+01  0.497348E+00 -0.164978E+00  0.343768E+01 -0.446998E+01
   359  -0.571707E+00 -0.568586E+00  0.151087E+00  0.254937E+00 -0.601523E-01  0.453513E-01 -0.996294E+00  0.333641E-01  0.112813E-01  0.379455E+00 -0.959323E+00
   360  -0.166926E+01 -0.192446E+01 -0.190835E+01  0.520655E+01 -0.164278E+01  0.152359E+01 -0.544570E+01  0.597427E+00 -0.563842E+00  0.377520E+01 -0.513582E+01
   361  -0.136474E+01 -0.130804E+01 -0.238321E+00  0.640795E+00 -0.188698E+00  0.131357E+00 -0.179558E+01  0.857038E-01 -0.165925E+00  0.620819E+00 -0.176293E+01
   362  -0.165802E+01 -0.184122E+01 -0.590552E+00  0.145522E+01 -0.524086E+00  0.469929E+00 -0.267347E+01  0.204939E+00 -0.339397E+00  0.101041E+01 -0.251223E+01
   363  -0.100072E+01 -0.910549E+00 -0.283791E+00  0.376174E+00 -0.880213E-01  0.656940E-01 -0.111619E+01  0.454122E-01 -0.294478E+00  0.453603E+00 -0.106967E+01
   364   0.858604E+00  0.650158E+00 -0.369427E+01  0.117679E+02 -0.417290E+01  0.400323E+01 -0.821149E+01  0.116615E+01 -0.250294E+00  0.858400E+01 -0.768355E+01
   365   0.279914E+01  0.257615E+01 -0.324095E+01  0.114049E+02 -0.326721E+01  0.283404E+01 -0.576804E+01  0.836401E+00 -0.872798E+00  0.887115E+01 -0.542220E+01
   366  -0.180998E+01 -0.172173E+01 -0.725885E+00  0.135219E+01 -0.331020E+00  0.249550E+00 -0.251184E+01  0.157022E+00 -0.515008E+00  0.126761E+01 -0.247434E+01
   367  -0.136932E+01 -0.148747E+01 -0.119848E+01  0.488771E+01 -0.180983E+01  0.171873E+01 -0.556368E+01  0.596234E+00  0.331422E+00  0.331446E+01 -0.513335E+01
   368   0.227081E+01  0.179133E+01 -0.418458E+01  0.124915E+02 -0.435400E+01  0.389582E+01 -0.658608E+01  0.100813E+01 -0.973473E+00  0.886104E+01 -0.609624E+01
   369  -0.131697E+01 -0.147285E+01 -0.286695E+01  0.841281E+01 -0.365111E+01  0.352371E+01 -0.776834E+01  0.103291E+01 -0.254313E-02  0.566938E+01 -0.713969E+01
   370   0.263352E+01  0.269181E+01 -0.396977E+01  0.132946E+02 -0.435735E+01  0.403480E+01 -0.749176E+01  0.112299E+01 -0.807292E+00  0.106933E+02 -0.719420E+01
   371  -0.160544E+01 -0.150700E+01 -0.467996E+00  0.679326E+00 -0.191202E+00  0.138361E+00 -0.185637E+01  0.924332E-01 -0.441476E+00  0.794517E+00 -0.186005E+01
   372  -0.201405E+01 -0.196862E+01 -0.900191E+00  0.201357E+01 -0.644588E+00  0.556988E+00 -0.330838E+01  0.268555E+00 -0.510574E+00  0.174626E+01 -0.320431E+01
   373   0.120588E+01  0.782228E+00 -0.442199E+01  0.143579E+02 -0.639165E+01  0.623422E+01 -0.101002E+02  0.152757E+01  0.654335E+00  0.924719E+01 -0.911930E+01
   374   0.630842E+01  0.536123E+01 -0.884816E+01  0.257774E+02 -0.111313E+02  0.103532E+02 -0.119887E+02  0.214603E+01 -0.685211E+00  0.170702E+02 -0.110237E+02
   375   0.322904E+01  0.278903E+01 -0.541876E+01  0.159699E+02 -0.497021E+01  0.453056E+01 -0.813461E+01  0.125220E+01 -0.127737E+01  0.117443E+02 -0.767792E+01
   376  -0.200901E+01 -0.186903E+01 -0.873711E+00  0.223403E+01 -0.644842E+00  0.530381E+00 -0.353167E+01  0.276812E+00 -0.395125E+00  0.195934E+01 -0.343324E+01
   377  -0.235983E+01 -0.232597E+01 -0.899011E+00  0.347386E+01 -0.138473E+01  0.127157E+01 -0.532815E+01  0.506633E+00  0.292157E+00  0.237092E+01 -0.498904E+01
   378  -0.215530E+01 -0.212819E+01 -0.578070E+00  0.305599E+01 -0.118668E+01  0.108454E+01 -0.496752E+01  0.436443E+00  0.494941E+00  0.203225E+01 -0.465538E+01
   379  -0.166196E+01 -0.136598E+01 -0.321804E+01  0.997546E+01 -0.428451E+01  0.415223E+01 -0.955281E+01  0.126570E+01  0.553908E+00  0.691591E+01 -0.883580E+01
   380  -0.200329E+01 -0.208249E+01 -0.434398E+00  0.180716E+01 -0.701600E+00  0.611095E+00 -0.355979E+01  0.274245E+00  0.554070E-01  0.123362E+01 -0.337152E+01
   381  -0.180195E+01 -0.182146E+01 -0.115154E+00  0.103633E+01 -0.393182E+00  0.311784E+00 -0.280843E+01  0.166702E+00  0.144672E+00  0.745793E+00 -0.271192E+01
   382  -0.194289E+01 -0.196426E+01 -0.188515E+00  0.134361E+01 -0.514840E+00  0.426023E+00 -0.322241E+01  0.213240E+00  0.189550E+00  0.933668E+00 -0.308747E+01
   383  -0.160413E+01 -0.161659E+01  0.597657E-01  0.709478E+00 -0.276826E+00  0.202540E+00 -0.241915E+01  0.120061E+00  0.245103E+00  0.493987E+00 -0.235568E+01
   384  -0.184023E+01 -0.171840E+01 -0.232836E+01  0.765430E+01 -0.323066E+01  0.310935E+01 -0.803216E+01  0.987282E+00  0.479548E+00  0.522186E+01 -0.741980E+01
   385  -0.164067E+01 -0.159709E+01 -0.295383E+01  0.865480E+01 -0.382089E+01  0.369155E+01 -0.831543E+01  0.110314E+01  0.135144E+00  0.593692E+01 -0.766916E+01
   386  -0.198819E+01 -0.196064E+01 -0.858492E-01  0.142722E+01 -0.536288E+00  0.444019E+00 -0.346263E+01  0.225336E+00  0.384521E+00  0.967993E+00 -0.331315E+01
   387  -0.114342E+01 -0.730258E+00 -0.434674E+01  0.125929E+02 -0.561861E+01  0.547016E+01 -0.107959E+02  0.155473E+01  0.452274E+00  0.879878E+01 -0.998131E+01
   388  -0.198735E+01 -0.183332E+01 -0.251594E+01  0.783174E+01 -0.331808E+01  0.318925E+01 -0.819963E+01  0.102531E+01  0.353341E+00  0.540316E+01 -0.758982E+01
   389  -0.208229E+01 -0.218351E+01 -0.774179E+00  0.270410E+01 -0.107657E+01  0.980434E+00 -0.430774E+01  0.391673E+00  0.124802E-01  0.184155E+01 -0.403754E+01
   390  -0.210371E+01 -0.201470E+01 -0.163925E+01  0.589004E+01 -0.242587E+01  0.231051E+01 -0.702581E+01  0.786667E+00  0.507448E+00  0.399311E+01 -0.651526E+01
   391  -0.225079E+01 -0.226014E+01 -0.680420E+00  0.280846E+01 -0.110455E+01  0.997586E+00 -0.468607E+01  0.414198E+00  0.238616E+00  0.190014E+01 -0.439889E+01
 
 
Fit data
-----------------------------------------------------------------------------------------------
   n       R_com       beta_A     gamma_A     alpha_B      beta_B     gamma_B  
-----------------------------------------------------------------------------------------------
     1      6.77064    69.36888     6.18397    27.54686    95.46698    38.67854
     2      5.54877    62.29381   322.72751   332.27672   104.77365   144.91199
     3      7.47235    98.27981    97.82929     8.33437    98.39211   170.29424
     4      6.22286    81.03815   143.32339   152.83989   106.07082    37.55391
     5      5.16253    61.56164    66.94109    85.25765    33.31154   326.42790
     6      6.41521    53.75256   185.77695   305.13193    81.04100    25.37446
     7      4.84870    94.52174    54.89366    97.53291    34.69017   142.39027
     8      5.46030   125.17391   226.15043    58.74588    25.52476    97.49450
     9      3.26377   149.94641   214.02142   270.20420   147.05698   270.82251
    10      6.00481   144.45300   144.44872   334.87709    13.13850   301.98063
    11      4.55823    27.57323    75.95746    53.13548   124.80454    29.00727
    12      5.74949   153.99650   281.30576    49.44819   115.09315   263.11644
    13      5.38763    93.37976   158.57593   182.07019   111.49232    70.78699
    14      4.72651    26.96292   295.09079   351.55096   126.98188   265.65386
    15      4.19684   145.73134   133.80143    86.77624    67.65863    86.64952
    16      5.24609    81.39478    35.57461   141.44682   110.78466   281.22978
    17      5.70671   127.54746    74.47269   204.84497   151.08411   151.50700
    18      4.30171    36.56740    31.92726    48.52911    74.86218   241.15174
    19      7.16469    67.91042   246.89519   150.95509   128.46822    18.22359
    20      4.40906   115.45581    20.96136   136.23237    37.40835   141.01433
    21      4.92971   124.76191    59.76553   243.92620   114.03215    42.40598
    22      4.29613    76.36376    24.18051   159.85394   125.10113   277.18925
    23      3.88249   123.78795   151.54453   151.03620    50.87125    53.07022
    24      4.75190    54.54363   348.51664    12.83217    16.56121   312.33637
    25      3.91176   157.51282   278.69167   304.17732   148.12873   135.98646
    26      4.87956    93.49688   337.83039    30.71801    34.27253    13.24020
    27      5.08077    43.87067    83.44852   121.50016   151.50602   153.96971
    28      3.61090    28.10172   290.01765   231.14370   119.74824   124.57260
    29      4.05803   105.04731   119.87326   266.32909    62.99047    44.16501
    30      4.46569   118.05722   248.87396   342.56642    21.13262    90.17255
    31      5.83813    92.33466    30.42437   293.59793   143.11273   343.84160
    32      6.02060    23.32883    57.46099   130.89593    80.95641   269.89711
    33      6.90017    78.05649   125.80533    37.63670    73.52574   194.05226
    34      5.46744    94.43565   341.21949   274.30443    44.96226    62.24875
    35      4.23318    33.14064   331.28932   227.01094    56.41158    89.66748
    36      3.36986   116.41022   262.77460    96.66759    31.22972    18.20644
    37      4.08116    35.22189    93.54923     9.01492     6.66733   217.16269
    38      4.54404    80.64102   226.99488   149.23159   158.67007    78.05372
    39      4.84544    56.04949   177.99295   185.25897    95.52803   192.25444
    40      5.10523   109.95215    71.54308   132.39505    68.60394   153.75960
    41      4.18340    42.68243    75.03154     9.48939    67.88065   167.08272
    42      5.62343    56.70566   225.08051   286.82406    47.59333   222.68206
    43      6.12678   128.29310    93.80087   224.81991   110.14308   159.71855
    44      6.39590   130.60157   145.56959   137.52506   144.69223   280.62215
    45      5.12671   110.50375   257.68263   219.08470   109.00888   209.81461
    46      6.88538   110.64586   113.68113   316.50820    93.71738   269.04016
    47      4.17051   144.93168    42.03455   345.82310    24.40262     9.35982
    48      4.78295   105.56998   129.76186   236.70943    81.00750   357.12095
    49      6.13713   160.20120    92.86374   344.57813    55.51924   322.14373
    50      3.48022    44.64543   347.15083    66.89937    45.05348    97.93783
    51      4.79022    38.63454   164.08057    83.04245   168.63936   337.01173
    52      4.68370   126.11583   292.17750   151.41116   135.70835   282.42856
    53      5.14011   162.36981   347.47762   182.96233    95.76488   307.28997
    54      7.11723    90.11350   204.74613   190.97102   109.45534   254.63202
    55      4.81175   167.35046   218.64343   304.75690    51.31002    15.55024
    56      5.17285   126.35308    17.09552    63.42179    56.21685   321.14165
    57      4.50589   134.20844    57.28097   108.18138    31.53544   267.87245
    58      5.20817    84.45700    66.54807    17.87125   123.44560   140.20705
    59      5.45429   108.33658   249.55516   225.64690   126.66440   327.55301
    60      8.11281    96.20647    74.61159   187.68409   108.75843    10.21164
    61      5.04776   140.42152    92.82843   205.80418    61.29511    84.96010
    62      5.81493    53.93912   193.67426   232.48065    83.26907    87.14904
    63      5.25562    39.73632   342.36066    46.52104    71.32658   117.98443
    64      5.75737   129.39548   134.83078    74.86853   145.81905   111.35568
    65      5.02682   103.21474   257.35829     4.56671   132.45757    35.72147
    66      4.40296   151.12971   170.05430   108.34000    88.74531   342.83857
    67      5.14352   128.23250    76.99075   313.33986    96.98597   299.50803
    68      5.49311    78.92604   340.36578    70.84743   121.74865    30.11812
    69      6.35211    22.13309   216.23254   307.76372    33.47135   227.17377
    70      6.50005    91.80741   291.47913     5.83739    90.86674   291.70581
    71      6.66694    75.18873   233.15549   326.89370    83.22099   149.88878
    72      4.39639    85.30652    13.08963   105.31033   121.16857   235.19469
    73      5.05960   114.54404   242.82885    73.73257   161.75403   103.62596
    74      5.96747    94.75628    10.18488    67.12050    82.07456   321.73278
    75      5.37175   117.43263   224.00940    22.75580   130.08791   246.31162
    76      5.08281   137.14486   246.40633   324.32422    71.72144   329.94774
    77      4.76647    41.37247   236.18400   239.27578    19.04090   302.40717
    78      5.08461    65.31444   356.84145   313.16008    73.60312   165.89830
    79      3.61070    28.51810   170.28667   319.82436   159.81647   215.27062
    80      4.60530    85.45738   186.35516    64.40630    59.52100    31.24049
    81      4.31980   111.92230   222.62746   229.91007    91.01736   102.72383
    82      3.62290    39.28293    31.26169    81.42663   159.05105   300.84810
    83      5.92851   142.26228    63.18038   144.93204   164.30692    12.05999
    84      5.26083   133.95647   346.03242   264.21472    59.70018    16.01922
    85      4.74023    34.48921   246.44338    12.74783   130.42386   272.56480
    86      3.89019    33.12212   301.09818   223.68565   137.34236   195.58230
    87      3.97378    92.06572   180.15735    41.53658   167.33702   154.98253
    88      6.32865   108.18675   345.77249   296.28072    93.23959   219.71953
    89      4.71333    60.33196   261.09371   121.54852    38.26787    44.79260
    90      4.97179    28.25351   157.11245   221.53272    63.35356    23.76505
    91      6.17627    80.89471   323.06390   328.97448   132.57041    17.02172
    92      5.64628    96.04242   319.71246    57.12467    29.56266   327.58010
    93      5.11198   123.77816   122.05934   218.81175   116.56530   119.40526
    94      4.56922   111.25361   262.99027   257.72351    30.08457   167.77116
    95      5.08237    30.00034   175.60842   133.86031    27.69433    56.11231
    96      5.55245   118.34793    96.04133     8.54030   150.43619    27.07918
    97      5.30355    60.37538   207.12306   263.09165    56.87212   335.52410
    98      4.02201   114.40116   252.23306   303.27178    54.79028    82.97809
    99      4.80854   129.68260   191.64365    56.56828    57.88373   313.74662
   100      3.45607    65.10402     3.83140    35.54316    30.40797     1.13678
   101      5.53936   143.26990   248.70292    63.84454    93.56215   295.19154
   102      5.99167   139.18959    34.92213   262.58729    84.67169   125.35098
   103      5.89173    58.62507   204.16134     2.21089   143.44279   242.52672
   104      4.79156   147.53252   327.47954   109.49167    73.07358   155.24286
   105      5.35533   119.91851   174.20837   168.63853    66.47036   250.52322
   106      4.36577    76.50399   133.86490    90.40249   161.42764   354.59075
   107      5.39690   155.36235   251.36568   190.10360    98.54175    29.93592
   108      6.53790    28.07110     4.53695   305.71765   111.42399   345.19838
   109      5.40503   108.34126   260.95002    70.92433   116.25175   170.61587
   110      4.76248    74.12757   248.81544   244.68890     7.96352   234.52070
   111      5.73833   143.04606    18.17462   340.78152    77.32622   222.31016
   112      4.62503    97.81756   191.56993   142.82401    98.12407    18.69720
   113      4.39245   114.79808   336.35269   144.09413   127.38332   167.32423
   114      3.68388   167.16858   293.78263    61.78422   140.00054    20.54447
   115      5.03429    60.54481   167.38713   118.57102    38.70675   210.95853
   116      5.72041    92.52637   220.08889   181.78313    76.26863   151.70958
   117      6.15523    88.20265   321.57174   252.57833    58.47429   287.35437
   118      4.40210    50.16147   147.75128   161.95959    62.04403    71.95060
   119      4.79923   159.07949   233.26294    99.52740   108.63994   173.65552
   120      6.16559   162.49552   192.11291   253.94059    86.66732    21.93204
   121      5.90427   107.17809   309.15161   210.17432    46.58494   329.95523
   122      4.12797    62.73011   349.73454   185.51240   156.87838   248.52600
   123      3.86612    91.06446   143.44565   112.91025    55.62640    59.67309
   124      5.20526     9.76623   155.33658   177.26203   123.16244   285.34736
   125      4.72706    80.05617    40.97320   338.71387   130.75144   291.85988
   126      4.05641    25.70477   324.70196    68.17370   122.26244   110.25617
   127      4.41156    41.64076    94.71835   306.71285    85.25524    29.65844
   128      3.66119   146.31939   192.48745   310.93340    20.10555    67.76265
   129      5.01809    33.11373   118.47513   116.11453    96.22428    29.13757
   130      4.26966   133.55840   145.94825    46.12212    47.60771   319.91643
   131      4.40002   104.34948   178.90885   269.15476    22.37218   228.16034
   132      4.97817   103.07142   129.64023   179.18648    65.87222   136.90882
   133      6.07392     8.70343   251.34933   142.51007    90.64440   167.64648
   134      6.47694    95.31354   108.21468    46.87586   151.84445   123.55811
   135      4.46061    31.40174    28.53628   262.05529     4.44681   123.93785
   136      4.41416   110.32733   280.88323   336.16643   101.16367   194.20042
   137      3.91333    49.41626    96.24751   117.55801    89.22614   257.20051
   138      3.84908    63.57212    51.41079    97.99675    17.76152    30.16835
   139      5.28739    65.90150   112.36226   195.76754    68.16000   280.49127
   140      4.15788   103.77844   203.81469   310.79717   112.79036   193.60344
   141      4.80629    51.04116    37.29098     6.80846   118.83893   249.12776
   142      5.04440    74.14712   326.88082    70.62355    78.86280     4.79072
   143      6.09559    43.79562   324.82341    25.20303    36.00166   234.24799
   144      5.59487   100.73035   230.73624    54.58670    57.76814   336.34030
   145      5.04046   111.72147   219.83453   276.77120    80.74354    30.58583
   146      5.49228   111.63137   224.78428    75.92466    56.76317   127.54481
   147      5.47789   127.52674    16.26081    45.28124    97.86751   315.44618
   148      5.80224    23.06058    74.30651    99.41948    60.83337   328.38116
   149      6.06928    46.52679    82.10958   126.37791    34.51114   310.98175
   150      4.91329   116.95266    84.44573    59.75457   152.04805   200.44040
   151      5.99200   119.53243    84.87128   162.48857   105.56964    75.73478
   152      5.40119   117.08807   110.45792   255.40890    58.11653   303.18672
   153      3.01932    41.40061   351.59825   174.83059   146.76055   320.45960
   154      5.54071   124.00590   131.28835   242.62545    21.24975   184.39339
   155      4.88434     9.54475   189.50023   224.84969    66.08465   291.85604
   156      5.10624    42.52223    83.01791    86.93103   149.29445   249.82858
   157      5.64970    43.04463   181.59829   189.92080   123.18381   218.36541
   158      7.78225    83.37571   279.19159   231.80640    74.35164   271.27916
   159      5.64061   141.01282   248.09678    82.99621     6.59855   173.53980
   160      5.24517   113.59204   337.50153   220.95364   111.99298   326.86122
   161      3.49864   155.30028   100.71363   355.30029   154.02004   318.27042
   162      3.49336   121.33971   258.55538    60.15568   157.18157   159.11264
   163      5.00951   133.62084   114.71816   344.34005    64.03614   123.50001
   164      4.88319   146.29865    90.20860   259.20349   126.69638   309.41050
   165      4.30192   118.93340   265.37325   241.76539    72.62723     9.30651
   166      5.14566    69.33626    76.70792   124.73883    41.34236   326.70035
   167      3.80705    41.33240   348.52957   178.27572   147.06423     6.11533
   168      4.14460    36.32017   148.13631   143.37358   163.31809    96.47464
   169      5.10779   164.28630   319.63287   120.02183    82.07670   243.91838
   170      4.62274    24.28022   307.57927    16.80391    50.76826   212.77908
   171      4.30249   129.22093   222.70461   247.37196   122.40220   352.73963
   172      5.68725    90.30679   178.33310   352.72968    53.25570   128.24780
   173      4.71547   143.93775   216.99140    66.60352    37.71067    53.22881
   174      6.64394    23.88257   126.01897   154.03685    78.22252    60.07062
   175      5.95143    67.40208   310.64380   220.42451    86.63954   349.98256
   176      4.97209    76.27455   185.53298   139.41106    64.89706    17.76017
   177      6.62310   106.57996    81.81209    47.91179    97.29979    21.35316
   178      5.69550    65.92854   134.20588     0.93910    70.22779    45.75528
   179      4.26926    49.03153    63.00000    11.62496    41.35469    72.05439
   180      7.06200    92.41521   102.40379   322.99552   122.04555   300.58290
   181      4.92383   109.46342    67.46301    28.09419    31.60725   154.39769
   182      4.03489    81.16288   200.94815   147.78082     9.98649   200.91986
   183      4.58971    86.05111   293.36144   277.94561    32.75028   244.83843
   184      5.39531    35.69486   106.39493   178.23740    80.72758   139.80148
   185      5.66194   107.71283     9.55399    23.07073    77.84121   295.18834
   186      4.47304   122.28232   238.50764   267.13229    65.81668     7.69214
   187      3.69682    31.17193   321.95172   123.33744    20.95491   353.79275
   188      5.03205    35.91870   320.30398   351.78903    64.09018   268.52289
   189      4.05374    58.26890    18.52558     4.71218    85.18057     5.77533
   190      6.58105   109.97099   108.15806   142.09595    66.89431   212.55562
   191      3.77206    57.20084    62.25362   295.49231    41.90921   276.81551
   192      5.49914   152.06580   102.87503   355.54459   137.33476    91.78393
   193      5.78243    63.25957   328.27653   105.30577   131.78641   171.17650
   194      5.54007   114.59278   317.46595    37.65610    45.46599   243.95836
   195      5.46753   140.90381   126.70626   144.55795   125.45968    38.95904
   196      6.41568    66.05846   225.79112    18.35653    64.23444   246.11985
   197      6.64429    35.60011   175.07702    98.79986    85.51557   358.64717
   198      4.62373    79.89782   347.36906   191.59491   125.81057   200.05714
   199      5.04016    87.12969   214.05667   271.26010    87.83820   185.36093
   200      5.68191   102.87061   309.20206   341.02141   122.99008   290.68288
   201      5.19870    83.21293    95.56785   354.04020    46.37150   152.97678
   202      4.94312    62.59609     8.78567   108.95193    71.37371    15.21329
   203      4.23276   127.14696   125.36935   129.36170   122.11594   232.72289
   204      4.45970   158.30104   222.25543   208.17204    13.60936   235.10135
   205      3.56989   116.76855   209.73727   117.95570    30.69623    21.41637
   206      5.52427    79.84101   347.42108   210.96324    83.21276    68.35853
   207      3.37675    50.82641    80.66944    89.38785   119.80148   279.30949
   208      4.35087    88.32898   215.54710    89.07087     7.74117    49.78531
   209      4.87475    32.38260   230.39104    15.42431    89.98032   102.43488
   210      4.12337    33.96391    16.91304   273.93914   126.34924    82.68068
   211      4.82609   103.90743   178.30175   278.22691    62.24845   346.39136
   212      4.61133   134.86784    23.65886   249.38425   124.61465   202.20108
   213      5.72919   105.96397   203.02343    91.51183   105.89436   235.65552
   214      5.03645   151.20680   296.70189   343.17668   149.39526    42.78640
   215      7.35431    72.27545   222.50233   236.45486    76.91495   119.24577
   216      4.58178    21.25002   155.95416   290.53332    48.95010   129.75216
   217      4.26628    60.05402    37.98440   353.47172   115.78909   105.73731
   218      6.62847   140.82365    76.60357   322.99427    54.75081   261.80603
   219      3.59725   131.93944   300.62699   205.19636    44.95523   106.85522
   220      4.55726   130.14831   220.09418   247.33062    55.91912   348.93277
   221      3.76926   167.08226    53.01137    59.99801    29.69658   272.94464
   222      5.90183   142.27936    36.80580   190.34517   106.91085   221.33549
   223      7.31212    57.16851   109.19128   345.84926    89.96386   120.13938
   224      6.28818    63.16562   259.81159   224.70775   125.70174   104.45810
   225      4.23702    81.88065    74.87846   258.98838    36.26407   343.83838
   226      3.44150    69.13934    46.22724   287.58532    12.94940   270.66690
   227      6.15257    63.55669   202.26839   220.32671    67.28137     6.49859
   228      3.75626    42.87628    30.55990   263.62314   101.83130   269.23878
   229      5.67925    93.10568    97.43812   156.39398    79.15632   291.82082
   230      6.28135    93.58960   313.87136   315.67941    53.09517    17.41965
   231      4.01776    64.20454    23.95703    98.49103    11.82166   345.35809
   232      5.62621   175.39651   333.89601   339.91996   107.21673   213.28002
   233      4.24521    67.66862   338.02979    58.49144   153.05519   148.70746
   234      5.45309   134.36195   293.60394   220.15490    76.18015   252.76357
   235      3.99965   135.08658   216.10105    10.90658   123.23437   203.42312
   236      4.01458    15.76533   226.43591    44.24418    90.70803    37.34631
   237      4.22401    33.15790   241.32129    76.55005    57.65676    49.90625
   238      4.32727    14.78514    34.17922    48.76309   122.53641   144.31435
   239      6.35115   125.03321   100.95021   188.93585   104.34705   270.29069
   240      5.03464    33.06492     2.10816   302.23420    64.98254   281.67865
   241      4.88705    25.37060   181.63995   166.60857    90.70451   106.12904
   242      4.23416   129.78067   130.36337    80.77760    40.21348    75.36923
   243      6.06854   116.05006   134.40146   110.73716   104.74853   199.23856
   244      4.75235    80.65788   297.07343   259.44060    41.91156     4.45878
   245      5.54428   104.11644   285.80066    50.69274    23.67964    60.36833
   246      6.88196    95.12074    94.41907   153.28202    20.84314   303.39313
   247      5.87137    27.52415   292.32139   231.16257    26.96344   156.39073
   248      5.87114    66.17564   115.35794    78.28043    77.46622   334.03765
   249      5.33038     1.47874   218.71704   135.72440   108.00979   196.69233
   250      4.63834   142.80152   181.13068   358.42729    73.62124    69.61981
   251      4.81304    85.58208   244.79708   146.57676   132.80121   253.82369
   252      4.60689   145.83098    10.03974    84.40124    16.70784   305.95334
   253      5.19027   118.31838   218.25234   243.05570   129.64871   301.39092
   254      4.71595    49.70157   189.02489   313.64165    65.64175     2.24596
   255      4.84169   124.73528   100.69889    16.59964    25.64280   219.45769
   256      7.04254    55.00801   172.99992   174.02199   103.02590   126.46121
   257      4.82869   150.82233   268.49922    24.47195    59.20942    50.22908
   258      6.07450   102.32378   174.59595    64.47456    97.84479   335.95014
   259      6.06727   114.11442     6.50772    96.31809    94.55281   192.39687
   260      6.64210    93.82408    51.24662    55.07585   128.59252    14.75965
   261      5.15116   148.76580   125.72648   131.54439   138.25987   219.78365
   262      5.37951    78.34314   203.96036   239.91249   111.02836   206.24961
   263      4.85644   138.63270   160.88770   164.02813    86.67097   188.14882
   264      5.89902   155.12018   311.43601   103.56463    30.91225   283.20801
   265      4.63444   120.59870   183.32076   187.66301   137.95026   173.96256
   266      3.09459   121.96232   205.29904   226.99748    16.91462    36.46941
   267      7.59793    46.92216   243.48077   188.61612    86.46919    62.55448
   268      5.93983    92.63763   253.02258   163.04015   128.25184   149.65185
   269      5.87285    63.34727   335.88160   129.93077    84.44930    64.37769
   270      5.16052    86.18316   148.17955    26.41246   167.48563   339.06158
   271      6.49150   139.90229   299.98481   332.38481    57.29523   326.43604
   272      4.33596   118.57740   145.42255   248.91351    35.08874    99.32188
   273      6.22530    21.46527   174.95509   186.53319   103.31237    12.20272
   274      4.52321   121.45587   329.51394   252.58449   137.78301   250.13696
   275      4.80386   119.00427    29.11516    68.63218    14.41154   178.01898
   276      4.52442    36.67132    27.31159   306.57696    74.20808   311.91671
   277      4.88055    67.94785   181.66514   298.51480    25.38804   305.26304
   278      5.45921    97.93290   268.27063   298.00490    75.00165   192.63017
   279      5.27427   123.99057   102.68191   194.95753    95.38890   293.28354
   280      4.34723   149.25130   226.47763   222.81295    51.76102   191.39885
   281      4.47049   152.04532   104.20380   203.68037   172.38844    23.10438
   282      4.18879   136.48766   136.71056   321.61563    37.48743    92.73828
   283      2.81962   167.04807   168.35916   143.33328    22.59530   109.11342
   284      4.52875    39.34618   248.15240   123.47783    65.32039    33.93350
   285      4.75326   117.61211   332.51227    69.00419    78.34879   346.16926
   286      4.20648    90.13729   342.60901   140.51391   138.20732   219.48850
   287      5.07611   110.03494   110.36418   323.34237    65.27380   307.92542
   288      5.87227   132.42568   352.94852    36.69445   126.32022   196.81108
   289      4.99887   128.33268   197.29416   343.91766    82.75378   105.30888
   290      4.21486     9.33626   158.20199   176.51370   115.33705   308.07509
   291      5.02163   110.60585   240.02420    65.62146    62.51910   258.03601
   292      4.91113   150.84114   107.98683   202.46626   116.86700    42.37280
   293      5.55580    91.02740   261.30891   138.41153    94.12976   231.85158
   294      5.63424    48.98387   330.91975    37.22551   134.05399   277.02494
   295      4.13076   116.24329   116.38332   117.21618    71.54733     5.36503
   296      5.01061   103.51429   206.88238   268.41065    81.05971   173.74365
   297      4.11020    76.60225     4.23668     3.63861   173.51786   148.49672
   298      4.73276   151.47250    13.90978   187.63719    57.16123   333.67132
   299      4.30343   134.26315   259.07433   275.14661    36.08448   338.18609
   300      5.25070   171.53322   288.79401   207.49111    62.93640   180.79737
   301      4.57801    77.24089   208.67817   274.25316   139.41441   207.98091
   302      6.08525   150.08958   271.10902   114.06555    95.78694   299.47671
   303      5.15266    70.43080   252.13168   244.35085   117.75097   215.56558
   304      5.41476   138.54862   220.49363   191.08661   130.77903   106.35772
   305      4.78642    62.72317    68.86311   111.90333    43.10455   132.56190
   306      7.11368   136.04828   121.75874    52.78798    59.83291   231.36743
   307      5.13389   126.68089    12.83384   280.48927   133.82235   181.69817
   308      4.71974    38.69142    88.54839   293.72319    85.14894    74.19565
   309      5.58677   111.06362    52.28900    73.16248    42.68362   325.47950
   310      5.32345    51.20720   148.17351   182.40690    22.45507   329.27940
   311      7.22343    94.31023    97.27601    34.28628   106.58572   108.27068
   312      6.04317    50.86762   202.56108   209.30217    79.37459    18.15799
   313      5.82463    98.21690    38.14500   117.97565    66.24520    64.74127
   314      5.09048    90.73422   118.49468   220.80535    25.17466   280.81305
   315      6.19362    52.70543   145.58835   327.05535    95.71090    82.97377
   316      5.35033   159.40302    23.43139   226.90124   113.55129    49.67324
   317      4.24708    24.65124   349.12070   105.85515   114.75627   237.37985
   318      6.10460   147.75633   179.25853   333.47469    62.30943   263.66679
   319      7.39165    84.80472   261.28633    98.77320   108.16731    57.17708
   320      5.44822   165.64817   222.02795   254.28831   110.00898   238.20478
   321      7.59026    82.13815   289.04712   105.47633    66.16307   246.67407
   322      5.31091   100.02947    57.91252    11.42137    15.14071    99.26777
   323      5.52179   118.11902    23.88201   196.46224    77.26928    59.46843
   324      5.10289     6.24784    57.73865   143.43306    68.98923   250.71327
   325      6.45889    83.14303   359.03446   174.67365    96.99254    71.15925
   326      6.46807   110.40991   357.07784   244.00568   115.23986   203.47003
   327      5.72919    98.65254   287.30157   144.04766    38.62250   200.54941
   328      5.31546   144.82355   356.04021   228.59801   101.00003   237.43772
   329      6.53943    95.04133   182.09968   234.12845    86.43321   114.82877
   330      5.53452    58.63635    41.73461   290.63065   137.70444    57.29700
   331      3.55189    22.34452   120.66340    82.07432    19.75164    18.99041
   332      6.63098   100.63595   356.36424    65.56422    77.07000   103.90212
   333      5.66425    62.49461   267.87123   246.17150    43.84225    95.49756
   334      4.69287    39.28372   352.21749   132.74544   141.46429   271.01192
   335      6.03438    76.33006   231.90075    21.70207   119.02544    61.35044
   336      5.41113    27.03081   226.47873   269.92649   163.56465    64.89329
   337      4.30357    32.76453   305.23268   154.77870   154.60734   118.04951
   338      4.91814   166.36372   346.83607   321.77594    40.86478   199.57032
   339      4.35823   155.17676    14.54231   221.39859   150.54192   167.40627
   340      6.81830   134.89854   314.65585     7.04765    73.77710    79.60253
   341      5.08810    44.19883    80.89184   208.92779   113.75985   145.65238
   342      4.52999   164.81352   196.22682   248.66449    46.51116   247.44534
   343      5.36536    45.91124    62.95558   164.68911    58.73775    45.31061
   344      5.52615    94.46444   288.09622   322.98727    68.92834    60.70761
   345      6.92308    82.78669   100.23101   215.99890    67.85796   258.06072
   346      5.73444   125.52752   312.56275   300.30973   111.98898   294.37725
   347      5.52984   102.85710   336.37099   180.85283    61.99303    14.14705
   348      5.45121    86.34427   306.62721   180.26416    19.01181   317.24562
   349      4.20802   100.44797   241.70312    55.31072   167.77291   105.32879
   350      6.02446   162.50930   102.19758   245.11053    86.60785   293.16802
   351      5.69002   142.98551   129.24699   328.31288    51.64096   143.25534
   352      6.13177    89.40394    67.77701    80.83322    99.46658   241.50023
   353      5.23551    24.88878    76.34956   355.18155    55.66522    18.56941
   354      5.67882   109.06514   219.72956   140.36039   127.55706   285.09331
   355      6.03838    64.72230    41.88659     1.89087    79.29229   341.84191
   356      4.64236   151.01549   130.95862   333.55711    77.40469    67.37185
   357      5.81782   134.39817   348.00902    37.17861   109.98161   285.12781
   358      4.78002   142.07317   218.79146   164.11170   109.98346   168.43459
   359      6.38726   119.32473   260.26028    13.62530    59.38297   329.57095
   360      4.70737    53.82792   145.86199   239.99316   162.23102   146.54344
   361      5.42060    22.42221    13.31265     9.07923    78.56511    69.22484
   362      5.22585   152.14982    77.87892   186.01452    69.18698    53.45941
   363      6.55324   105.27851    19.24947    61.40348    39.66898   140.58569
   364      4.41709   146.32130   235.14253   145.72774   135.54782   316.12479
   365      5.74459    78.84513   124.60315   343.28970   124.95935   131.09220
   366      5.38333   154.14777   219.96392   272.65470   105.10177   327.11573
   367      4.26714    12.68521    35.40145   248.77072   159.55163   334.79697
   368      5.27872    82.75414   322.51341   150.79774   149.70689   112.79109
   369      4.15294    53.77026    16.04170   182.73541   160.41298    60.88631
   370      5.16223    88.96346   209.91658     3.25729    55.99955    75.33751
   371      5.68073    94.97905   299.07700   145.32287   145.47031   179.38338
   372      5.09175   132.63160   358.77820   266.79166     6.84704   115.42514
   373      3.81371   149.10366   180.28901   250.22153    47.53157    57.35534
   374      4.36256   104.66009   229.26023   311.69231   122.08218   195.37584
   375      5.33894   114.58860   157.34731   349.58789    97.13392   115.66377
   376      4.94802   114.55739   130.81967   300.70741    16.05742    44.17397
   377      4.19232   167.70798   329.72922   267.67341    12.29202   149.72922
   378      4.14579   179.34207   320.30472   276.54958     5.77833   146.46602
   379      3.75126   169.46495   338.71293   261.31416     3.67921   147.98540
   380      4.60116   156.34694   330.79332   269.24995    11.35883   148.31413
   381      4.68829   159.81553   339.38943   273.74028     0.45678   150.00109
   382      4.56407   173.70690   321.71281   273.85827    17.80105   154.27198
   383      4.70439   173.45791   341.43799   270.61274     8.11080   159.35787
   384      3.89102   168.63514   330.90203   256.45297     7.10652   138.56114
   385      4.02071   157.62221   324.06703   273.86550    15.52366   149.90464
   386      4.39328   174.02193   325.79043   276.00800     3.85521   153.57395
   387      3.72349   163.72935   320.26941   277.45920     8.89500   160.33554
   388      3.91855   172.82402   335.62501   255.84511    18.23189   144.34636
   389      4.51177   157.56652   339.29931   267.23151    13.61241   152.47396
   390      3.94804   172.12202   338.37560   256.59340     4.27701   143.30358
   391      4.30327   160.30823   318.41201   262.84328     8.96051   151.45668
 
 
