# Supplementary material for: Reliable crystal structure predictions from first principles
Source: Nat Commun. 2022 Jun 2;13:3095. doi: 10.1038/s41467-022-30692-y (PMC9163189; doi:10.1038/s41467-022-30692-y)
Supplement: Supplementary file 3 — Supplementary Dataset 1 [file 41467_2022_30692_MOESM3_ESM.zip › fullPES@CSP_Supplemental_Data/fullPES@CSP_PES/codes/fit_inter.dat]

    2    1    6    0    0
    6    6
    1    2    3    4    5    6
    1    2    3    4    5    6
    0
   -0.63007512983800     0.00000000000000
    0.36145798335000     0.00000000000000
    0.48481235757100     0.00000000000000
   -0.09527557504920     0.00000000000000
   -0.02482589195500     0.00000000000000
   -0.09609374407880     0.00000000000000
   21
  1   1   0.238090393125E+01   0.830149951215E+01   0.369135057668E-01  -0.118528289058E+00   0.234819480000E+03   0.261500082258E+04   0.754019177039E+01   0.755260968258E+01   0.100000000000E+11 
  1   2   0.232854504943E+01   0.758680034531E+01  -0.759132384278E+00   0.155697405661E+00   0.938240662271E+02   0.874882559488E+02   0.339014186005E+01   0.755243740205E+01   0.100000000000E+11 
  1   3   0.220698811065E+01   0.791827277206E+01   0.711615750443E-01  -0.761636184553E-01   0.304676663657E+03   0.361686694831E+04   0.339139330358E+01   0.754244990895E+01   0.100000000000E+11 
  1   4   0.282464713598E+01   0.767666131587E+01   0.309728928548E-01  -0.187813671705E+00   0.748697618604E+02   0.874882559488E+02   0.752250352288E+01   0.755421979062E+01   0.100000000000E+11 
  1   5   0.278880980907E+01   0.777324591603E+01  -0.121986200925E+00  -0.141824780184E+00   0.935005530829E+02   0.874882559488E+02   0.753719357317E+01   0.679052069534E+01   0.100000000000E+11 
  1   6   0.242829194516E+01   0.765942426887E+01  -0.608684554064E+00   0.916258967426E-01   0.746507878466E+02   0.874882559488E+02   0.410704123729E+01   0.754746675658E+01   0.100000000000E+11 
  2   2   0.227618616760E+01   0.687210117848E+01  -0.551920663547E+00   0.141490828849E+00   0.374881820000E+02   0.751654268658E+00   0.152423999034E+01   0.755226512546E+01   0.100000000000E+11 
  2   3   0.215462922883E+01   0.720357360522E+01  -0.574970795844E+00   0.956902484057E-01   0.121736081984E+03   0.134306049498E+03   0.152480265124E+01   0.754227786018E+01   0.100000000000E+11 
  2   4   0.277228825416E+01   0.696196214904E+01  -0.732528336154E+00   0.220001910931E+00   0.299148328546E+02   0.751654268658E+00   0.338218905591E+01   0.755404747337E+01   0.100000000000E+11 
  2   5   0.273645092725E+01   0.705854674920E+01  -0.746299179868E+00   0.257425087598E+00   0.373589196464E+02   0.751654268658E+00   0.338879384210E+01   0.679036579862E+01   0.100000000000E+11 
  2   6   0.237593306333E+01   0.694472510203E+01  -0.772014867732E+00   0.162437628148E+00   0.298273399755E+02   0.751654268658E+00   0.184656476168E+01   0.754729459337E+01   0.100000000000E+11 
  3   3   0.203307229006E+01   0.753504603197E+01  -0.929747679372E+00   0.343167020279E+00   0.395315880000E+03   0.496004875218E+04   0.152536551984E+01   0.753230380226E+01   0.100000000000E+11 
  3   4   0.265073131538E+01   0.729343457579E+01   0.479861364634E+00  -0.319549672759E+00   0.971430021582E+02   0.134306049498E+03   0.338343756372E+01   0.754405785108E+01   0.100000000000E+11 
  3   5   0.261489398847E+01   0.739001917595E+01   0.148928810655E+00  -0.229600296759E+00   0.121316325900E+03   0.134306049498E+03   0.339004478801E+01   0.678138608413E+01   0.100000000000E+11 
  3   6   0.225437612456E+01   0.727619752878E+01  -0.202146869276E+00  -0.119283389668E+00   0.968588848782E+02   0.134306049498E+03   0.184724640617E+01   0.753731390122E+01   0.100000000000E+11 
  4   4   0.326839034071E+01   0.705182311960E+01   0.768084450904E-01  -0.139521723242E+00   0.238714490000E+02   0.751654268658E+00   0.750485676955E+01   0.755583024191E+01   0.100000000000E+11 
  4   5   0.323255301380E+01   0.714840771976E+01  -0.507072369063E-01  -0.745348771766E-01   0.298116840354E+02   0.751654268658E+00   0.751951235901E+01   0.679196833694E+01   0.100000000000E+11 
  4   6   0.287203514989E+01   0.703458607259E+01  -0.548453364876E+00   0.112175926042E+00   0.238016314011E+02   0.751654268658E+00   0.409740668632E+01   0.754907576822E+01   0.100000000000E+11 
  5   5   0.319671568689E+01   0.724499231992E+01  -0.608922220785E+00   0.260137864139E+00   0.372301030000E+02   0.751654268658E+00   0.753419656812E+01   0.610532958167E+01   0.100000000000E+11 
  5   6   0.283619782298E+01   0.713117067275E+01  -0.528162354931E+00   0.109145073564E+00   0.297244928390E+02   0.751654268658E+00   0.410540815951E+01   0.678589671146E+01   0.100000000000E+11 
  6   6   0.247567995906E+01   0.701734902558E+01  -0.793559666967E+00   0.218667194683E+00   0.237320180000E+02   0.751654268658E+00   0.223705022875E+01   0.754232733263E+01   0.100000000000E+11 
    0
    0
