# Supplementary material for: Reliable crystal structure predictions from first principles
Source: Nat Commun. 2022 Jun 2;13:3095. doi: 10.1038/s41467-022-30692-y (PMC9163189; doi:10.1038/s41467-022-30692-y)
Supplement: Supplementary file 3 — Supplementary Dataset 1 [file 41467_2022_30692_MOESM3_ESM.zip › fullPES@CSP_Supplemental_Data/fullPES@CSP_PES/codes/methanol.input_long]

    6    0    0    0    0    0.108055E+02    0.163834E+01    0.000000E+00
    6    0    0    0    0    0.108055E+02    0.163834E+01    0.000000E+00
O1       -0.2095301324287    -1.1459714079544     0.5872554243223    8    1    0
H1        1.2716662354791    -1.5197354749823     1.5691105360712    1    2    0
C1        0.1276402994487     1.1955614714987    -0.6585332435100    6    3    0
H2        0.3235276084566     2.7675915503409     0.6720318293706    1    4    0
H3       -1.5576393419504     1.5160670344456    -1.7945379132390    1    5    0
H4        1.7673714915773     1.1794320275233    -1.9208149096410    1    6    0
O1       -0.2095301324287    -1.1459714079544     0.5872554243223    8    1    0
H1        1.2716662354791    -1.5197354749823     1.5691105360712    1    2    0
C1        0.1276402994487     1.1955614714987    -0.6585332435100    6    3    0
H2        0.3235276084566     2.7675915503409     0.6720318293706    1    4    0
H3       -1.5576393419504     1.5160670344456    -1.7945379132390    1    5    0
H4        1.7673714915773     1.1794320275233    -1.9208149096410    1    6    0
 T F T T
 T F T T
 T F T T
 T F T T
 T F T T
 T F T T
