# Supplementary material for: Reliable crystal structure predictions from first principles
Source: Nat Commun. 2022 Jun 2;13:3095. doi: 10.1038/s41467-022-30692-y (PMC9163189; doi:10.1038/s41467-022-30692-y)
Supplement: Supplementary file 3 — Supplementary Dataset 1 [file 41467_2022_30692_MOESM3_ESM.zip › fullPES@CSP_Supplemental_Data/fullPES@CSP_PES/codes/methanol.xyz]

 8    0.2349047   0.5892740   0.2723798   # monomer A atom O   
 1    0.4701440   0.4035387   1.1854022   # monomer A atom H   
 6   -0.2541178  -0.5925896  -0.3324552   # monomer A atom C   
 1    0.5064989  -1.3786214  -0.3788632   # monomer A atom H   
 1   -0.5395246  -0.3320675  -1.3503665   # monomer A atom H   
 1   -1.1376161  -0.9849433   0.1820008   # monomer A atom H   
 8    0.5751690  -0.1188067   3.1639413   # monomer B atom O   
 1    1.2981726  -0.1800742   3.7939867   # monomer B atom H   
 6   -0.6313526   0.1250315   3.8615218   # monomer B atom C   
 1   -0.8949686  -0.6989951   4.5323601   # monomer B atom H   
 1   -1.4157838   0.2208735   3.1125530   # monomer B atom H   
 1   -0.5936844   1.0541031   4.4399530   # monomer B atom H   
