# Supplementary material for: Reliable crystal structure predictions from first principles
Source: Nat Commun. 2022 Jun 2;13:3095. doi: 10.1038/s41467-022-30692-y (PMC9163189; doi:10.1038/s41467-022-30692-y)
Supplement: Supplementary file 3 — Supplementary Dataset 1 [file 41467_2022_30692_MOESM3_ESM.zip › fullPES@CSP_Supplemental_Data/fullPES@CSP_PES/deferiprone/dfrprn.input_long]

   19    0    0    0    0    0.764014E+01    0.691337E+01    0.000000E+00
   19    0    0    0    0    0.764014E+01    0.691337E+01    0.000000E+00
O1       -3.6368321292321    -3.6515913607618    -0.0620293860855    8    1    0
O2       -4.1212610689007     1.1911490859429    -0.0913990712663    8    2    0
N1        2.6701974709143     0.6831606986523     0.0546561968917    7    3    0
C1        0.3123240502344     1.8034255603777    -0.0000044976236    6    4    0
C2       -1.7589524046719     0.2832180175954    -0.0379147942989    6    5    0
C3       -1.6196302222595    -2.4552047190591    -0.0235644965813    6    6    0
C4        0.8821315548628    -3.4508978443490     0.0349027418052    6    7    0
C5        2.8983932899413    -1.8594773316353     0.0702134350576    6    8    0
C6        0.1170138418150     4.6103324432309    -0.0145850472736    6    9    0
C7        4.9179063959179     2.2450883759093     0.0874371911377    6   10    0
H1        1.1739456622625    -5.4729330525467     0.0504765039648    1   11    0
H2        4.8193908712654    -2.5581901440442     0.1122563077721    1   12    0
H3        6.5693061223141     1.0242876907027     0.1383454887421    1   13    0
H4        4.9484115790532     3.4636864070752     1.7504544828289    1   14    0
H5        5.0239541481502     3.4250044235559    -1.6004062434057    1   15    0
H6       -1.8684556031631     5.1354241261094    -0.0624129489752    1   16    0
H7        1.0427480513481     5.4429158358561    -1.6631083856089    1   17    0
H8        0.9639616164094     5.4546726158558     1.6702844644153    1   18    0
H9       -5.1290449685420    -0.3687554207595    -0.1078008580921    1   19    0
O1       -3.6368321292321    -3.6515913607618    -0.0620293860855    8    1    0
O2       -4.1212610689007     1.1911490859429    -0.0913990712663    8    2    0
N1        2.6701974709143     0.6831606986523     0.0546561968917    7    3    0
C1        0.3123240502344     1.8034255603777    -0.0000044976236    6    4    0
C2       -1.7589524046719     0.2832180175954    -0.0379147942989    6    5    0
C3       -1.6196302222595    -2.4552047190591    -0.0235644965813    6    6    0
C4        0.8821315548628    -3.4508978443490     0.0349027418052    6    7    0
C5        2.8983932899413    -1.8594773316353     0.0702134350576    6    8    0
C6        0.1170138418150     4.6103324432309    -0.0145850472736    6    9    0
C7        4.9179063959179     2.2450883759093     0.0874371911377    6   10    0
H1        1.1739456622625    -5.4729330525467     0.0504765039648    1   11    0
H2        4.8193908712654    -2.5581901440442     0.1122563077721    1   12    0
H3        6.5693061223141     1.0242876907027     0.1383454887421    1   13    0
H4        4.9484115790532     3.4636864070752     1.7504544828289    1   14    0
H5        5.0239541481502     3.4250044235559    -1.6004062434057    1   15    0
H6       -1.8684556031631     5.1354241261094    -0.0624129489752    1   16    0
H7        1.0427480513481     5.4429158358561    -1.6631083856089    1   17    0
H8        0.9639616164094     5.4546726158558     1.6702844644153    1   18    0
H9       -5.1290449685420    -0.3687554207595    -0.1078008580921    1   19    0
 T F T T
 T F T T
 T F T T
 T F T T
 T F T T
 T F T T
 T F T T
 T F T T
 T F T T
 T F T T
 T F T T
 T F T T
 T F T T
 T F T T
 T F T T
 T F T T
 T F T T
 T F T T
 T F T T
