# Supplementary material for: Reliable crystal structure predictions from first principles
Source: Nat Commun. 2022 Jun 2;13:3095. doi: 10.1038/s41467-022-30692-y (PMC9163189; doi:10.1038/s41467-022-30692-y)
Supplement: Supplementary file 3 — Supplementary Dataset 1 [file 41467_2022_30692_MOESM3_ESM.zip › fullPES@CSP_Supplemental_Data/fullPES@CSP_PES/deferiprone/fit_inter.dat]

    2    1    6    0    0
   19   19
    1    2    3    4    5    6    7    8    9   10   11   12   13   14   15   16   17   18   19
    1    2    3    4    5    6    7    8    9   10   11   12   13   14   15   16   17   18   19
    0
   -0.48512002901200     0.00000000000000
   -0.44024110186800     0.00000000000000
    0.14508208516200     0.00000000000000
   -0.10750062007500     0.00000000000000
    0.21807107409600     0.00000000000000
    0.37163112268600     0.00000000000000
   -0.15986608410000     0.00000000000000
   -0.34346556947800     0.00000000000000
   -0.10642467498700     0.00000000000000
   -0.32296910783800     0.00000000000000
    0.05958513777740     0.00000000000000
    0.28505540328700     0.00000000000000
    0.13393795639600     0.00000000000000
    0.11413651968800     0.00000000000000
    0.11417184467100     0.00000000000000
    0.06391115482270     0.00000000000000
    0.08664165465130     0.00000000000000
    0.08627223112820     0.00000000000000
    0.28709100299000     0.00000000000000
  190
  1   1   0.187225764286E+01   0.813191662844E+01  -0.463992384700E+00   0.579892560410E-01   0.317709550000E+03   0.232939224541E+04   0.755507717392E+01   0.755828673738E+01   0.100000000000E+11 
  1   2   0.218884665186E+01   0.882379569127E+01  -0.396792576034E+00   0.138672012181E-01   0.258181138173E+03   0.232939224541E+04   0.755488967374E+01   0.728279760510E+01   0.100000000000E+11 
  1   3   0.207304691032E+01   0.784798407927E+01  -0.414450840983E+00   0.543247362171E-01   0.267188239084E+03   0.274251411648E+04   0.338397842836E+01   0.753802971865E+01   0.100000000000E+11 
  1   4   0.183387710895E+01   0.828760804064E+01  -0.534282956435E+00   0.366555152349E-01   0.386890165138E+03   0.322183524737E+04   0.754185928426E+01   0.751417020146E+01   0.100000000000E+11 
  1   5   0.201758864442E+01   0.809098227056E+01  -0.601705173791E+00   0.179157733631E+00   0.385024089195E+03   0.322183524737E+04   0.338573435134E+01   0.754074798780E+01   0.100000000000E+11 
  1   6   0.233504316770E+01   0.942417387271E+01  -0.552221709612E+00   0.589559496276E-01   0.359955787408E+03   0.322183524737E+04   0.338485844939E+01   0.753502435638E+01   0.100000000000E+11 
  1   7   0.199508841214E+01   0.822061264350E+01  -0.324206038930E+00   0.378643550905E-01   0.407676323437E+03   0.322183524737E+04   0.755229218193E+01   0.753145269494E+01   0.100000000000E+11 
  1   8   0.224063392182E+01   0.925134415673E+01  -0.555275710683E+00   0.749241829955E-01   0.412938860587E+03   0.322183524737E+04   0.755099096184E+01   0.753624377311E+01   0.100000000000E+11 
  1   9   0.184998865950E+01   0.804799257556E+01  -0.337587464753E+00   0.349633414117E-01   0.379803827464E+03   0.322183524737E+04   0.752094892809E+01   0.753933593370E+01   0.100000000000E+11 
  1  10   0.183104395553E+01   0.833564128742E+01  -0.399001851982E+00   0.224429260032E-01   0.427359153792E+03   0.322183524737E+04   0.755061217749E+01   0.731652542195E+01   0.100000000000E+11 
  1  11   0.210621455115E+01   0.740612433274E+01  -0.581073304683E+00   0.349481080681E-01   0.166844946321E+03   0.779328492794E+02   0.338661050533E+01   0.649096930798E+01   0.100000000000E+11 
  1  12   0.241624202869E+01   0.737092261539E+01  -0.380756463339E+00   0.553329834700E-01   0.838067973817E+02   0.779328492794E+02   0.338667683271E+01   0.753304917701E+01   0.100000000000E+11 
  1  13   0.227754812109E+01   0.758377488669E+01  -0.640946201192E+00   0.118833605582E+00   0.150337618604E+03   0.779328492794E+02   0.338648758363E+01   0.606061918537E+01   0.100000000000E+11 
  1  14   0.275862205072E+01   0.823162884448E+01  -0.605322763648E+00   0.993487906495E-01   0.103493615251E+03   0.779328492794E+02   0.338756926657E+01   0.752386050490E+01   0.100000000000E+11 
  1  15   0.273297859410E+01   0.820506181331E+01  -0.623005940751E+00   0.106412261356E+00   0.108550706824E+03   0.779328492794E+02   0.338470667756E+01   0.752795016806E+01   0.100000000000E+11 
  1  16   0.244837246186E+01   0.746283711856E+01  -0.439537133252E+00  -0.178946874396E-01   0.658542437918E+02   0.779328492794E+02   0.339437175573E+01   0.755797893957E+01   0.100000000000E+11 
  1  17   0.261089584145E+01   0.791966165482E+01  -0.492849796293E+00   0.391089481925E-01   0.101576761340E+03   0.779328492794E+02   0.338704205815E+01   0.755787395598E+01   0.100000000000E+11 
  1  18   0.240499007175E+01   0.750768101774E+01  -0.504305149533E+00   0.425503372859E-01   0.965947095255E+02   0.779328492794E+02   0.338381035201E+01   0.755734760487E+01   0.100000000000E+11 
  1  19   0.221320819890E+01   0.748751273444E+01  -0.625400182743E+00   0.858951909355E-01   0.249813258018E+03   0.779328492794E+02   0.338683599201E+01   0.550571696204E+01   0.100000000000E+11 
  2   2   0.250543566087E+01   0.951567475410E+01  -0.354708302796E+00  -0.736690038301E-02   0.209806410000E+03   0.232939224541E+04   0.755470217822E+01   0.701734967193E+01   0.100000000000E+11 
  2   3   0.238963591932E+01   0.853986314210E+01  -0.450178964926E+00   0.675511132152E-01   0.217125873846E+03   0.274251411648E+04   0.338389444556E+01   0.726327892679E+01   0.100000000000E+11 
  2   4   0.215046611795E+01   0.897948710347E+01  -0.517557835093E+00   0.517527832487E-01   0.314399561433E+03   0.322183524737E+04   0.754167211212E+01   0.724028905610E+01   0.100000000000E+11 
  2   5   0.233417765342E+01   0.878286133339E+01  -0.583494682925E+00   0.145460982305E+00   0.312883127285E+03   0.322183524737E+04   0.338565032496E+01   0.726589811876E+01   0.100000000000E+11 
  2   6   0.265163217670E+01   0.101160529355E+02  -0.708022467619E+00   0.138391551221E+00   0.292511807986E+03   0.322183524737E+04   0.338477444474E+01   0.726038310582E+01   0.100000000000E+11 
  2   7   0.231167742115E+01   0.891249170633E+01  -0.346710613429E+00   0.291473441705E-01   0.331291071329E+03   0.322183524737E+04   0.755210475087E+01   0.725694162652E+01   0.100000000000E+11 
  2   8   0.255722293082E+01   0.994322321956E+01  -0.499744770430E+00   0.534099838881E-01   0.335567580585E+03   0.322183524737E+04   0.755080356307E+01   0.726155807649E+01   0.100000000000E+11 
  2   9   0.216657766850E+01   0.873987163839E+01  -0.384935797853E+00   0.297166697254E-01   0.308640972413E+03   0.322183524737E+04   0.752076227490E+01   0.726453753209E+01   0.100000000000E+11 
  2  10   0.214763296454E+01   0.902752035025E+01  -0.397085991385E+00   0.145104562593E-01   0.347285980968E+03   0.322183524737E+04   0.755042478813E+01   0.704984815634E+01   0.100000000000E+11 
  2  11   0.242280356015E+01   0.809800339557E+01  -0.618235568689E+00   0.857150623673E-01   0.135583642794E+03   0.779328492794E+02   0.338652645720E+01   0.625438242468E+01   0.100000000000E+11 
  2  12   0.273283103770E+01   0.806280167823E+01  -0.615884704851E+00   0.175115518640E+00   0.681041357889E+02   0.779328492794E+02   0.338659278294E+01   0.725847991902E+01   0.100000000000E+11 
  2  13   0.259413713009E+01   0.827565394952E+01  -0.753187213184E+00   0.191885643690E+00   0.122169250126E+03   0.779328492794E+02   0.338640353855E+01   0.583971797079E+01   0.100000000000E+11 
  2  14   0.307521105972E+01   0.892350790731E+01  -0.702270549215E+00   0.170274699981E+00   0.841022858111E+02   0.779328492794E+02   0.338748519465E+01   0.724962616134E+01   0.100000000000E+11 
  2  15   0.304956760311E+01   0.889694087614E+01  -0.699957959747E+00   0.167082771227E+00   0.882118432931E+02   0.779328492794E+02   0.338462267668E+01   0.725356676192E+01   0.100000000000E+11 
  2  16   0.276496147086E+01   0.815471618139E+01  -0.554938840392E+00   0.842495536943E-01   0.535153054596E+02   0.779328492794E+02   0.339428751499E+01   0.728250102610E+01   0.100000000000E+11 
  2  17   0.292748485045E+01   0.861154071765E+01  -0.729915464593E+00   0.190010005534E+00   0.825445878311E+02   0.779328492794E+02   0.338695799932E+01   0.728239986902E+01   0.100000000000E+11 
  2  18   0.272157908075E+01   0.819956008057E+01  -0.629132548894E+00   0.130762438014E+00   0.784960101035E+02   0.779328492794E+02   0.338372637338E+01   0.728189270268E+01   0.100000000000E+11 
  2  19   0.252979720790E+01   0.817939179727E+01  -0.888287261974E+00   0.239905473379E+00   0.203006397780E+03   0.779328492794E+02   0.338675193829E+01   0.530504116856E+01   0.100000000000E+11 
  3   3   0.227383617778E+01   0.756405153010E+01   0.108995976831E+01  -0.341348040793E+00   0.224700690000E+03   0.322183524737E+04   0.151571052684E+01   0.751782699091E+01   0.100000000000E+11 
  3   4   0.203466637641E+01   0.800367549147E+01  -0.148322209104E+00  -0.108971710597E+00   0.325367940441E+03   0.377686280857E+04   0.337805803173E+01   0.749403141978E+01   0.100000000000E+11 
  3   5   0.221837791188E+01   0.780704972139E+01  -0.135714719114E+01   0.484083214543E+00   0.323798602833E+03   0.377686280857E+04   0.151649701854E+01   0.752053797480E+01   0.100000000000E+11 
  3   6   0.253583243516E+01   0.914024132354E+01  -0.285441378664E+00  -0.437772804985E-01   0.302716594404E+03   0.377686280857E+04   0.151610469517E+01   0.751482968332E+01   0.100000000000E+11 
  3   7   0.219587767960E+01   0.793668009433E+01  -0.597304737529E+00   0.194954611069E+00   0.342848740226E+03   0.377686280857E+04   0.338273100857E+01   0.751126759432E+01   0.100000000000E+11 
  3   8   0.244142318928E+01   0.896741160756E+01  -0.802388131495E+00   0.153401651136E+00   0.347274442992E+03   0.377686280857E+04   0.338214818187E+01   0.751604583189E+01   0.100000000000E+11 
  3   9   0.205077792696E+01   0.776406002639E+01  -0.679096133548E+00   0.151377553169E+00   0.319408452963E+03   0.377686280857E+04   0.336869211890E+01   0.751912970516E+01   0.100000000000E+11 
  3  10   0.203183322299E+01   0.805170873825E+01  -0.615888958827E+00   0.105192408439E+00   0.359401660284E+03   0.377686280857E+04   0.338197852138E+01   0.729691634946E+01   0.100000000000E+11 
  3  11   0.230700381861E+01   0.712219178357E+01  -0.149578339227E+00  -0.171068259791E+00   0.140313715491E+03   0.967441056221E+02   0.151688945480E+01   0.647357281438E+01   0.100000000000E+11 
  3  12   0.261703129615E+01   0.708699006622E+01   0.689808527178E-01  -0.997096639870E-01   0.704800677715E+02   0.967441056221E+02   0.151691916335E+01   0.751285979765E+01   0.100000000000E+11 
  3  13   0.247833738855E+01   0.729984233752E+01  -0.341246257951E+00   0.642466160775E-02   0.126431338255E+03   0.967441056221E+02   0.151683439720E+01   0.604437607623E+01   0.100000000000E+11 
  3  14   0.295941131818E+01   0.794769629531E+01  -0.157287231740E+00  -0.546550891749E-01   0.870363412595E+02   0.967441056221E+02   0.151731889149E+01   0.750369575217E+01   0.100000000000E+11 
  3  15   0.293376786156E+01   0.792112926414E+01  -0.242345483821E+00  -0.121726604621E-01   0.912892678474E+02   0.967441056221E+02   0.151603671538E+01   0.750777445459E+01   0.100000000000E+11 
  3  16   0.264916172932E+01   0.717890456939E+01   0.227851407182E+00  -0.289115394081E+00   0.553822805607E+02   0.967441056221E+02   0.152036577983E+01   0.753772274578E+01   0.100000000000E+11 
  3  17   0.281168510891E+01   0.763572910565E+01  -0.183913921388E-01  -0.952707777295E-01   0.854243002589E+02   0.967441056221E+02   0.151708275070E+01   0.753761804356E+01   0.100000000000E+11 
  3  18   0.260577933921E+01   0.722374846857E+01  -0.240972419422E+00  -0.203824788179E-01   0.812344808109E+02   0.967441056221E+02   0.151563524412E+01   0.753709310312E+01   0.100000000000E+11 
  3  19   0.241399746636E+01   0.720358018527E+01   0.897930693512E-01  -0.193415815016E+00   0.210088631298E+03   0.967441056221E+02   0.151699045205E+01   0.549096105036E+01   0.100000000000E+11 
  4   4   0.179549657504E+01   0.844329945284E+01  -0.524941850218E+00   0.824529176814E-01   0.471134720000E+03   0.441831566569E+04   0.752866451980E+01   0.747031116685E+01   0.100000000000E+11 
  4   5   0.197920811051E+01   0.824667368276E+01  -0.197910422894E+00  -0.595662874739E-01   0.468862309775E+03   0.441831566569E+04   0.337981088265E+01   0.749673382281E+01   0.100000000000E+11 
  4   6   0.229666263379E+01   0.957986528491E+01  -0.823427806868E+00   0.194845799550E+00   0.438335435724E+03   0.441831566569E+04   0.337893651312E+01   0.749104359933E+01   0.100000000000E+11 
  4   7   0.195670787824E+01   0.837630405570E+01  -0.319720827249E+00  -0.555372774222E-01   0.496447022437E+03   0.441831566569E+04   0.753907916472E+01   0.748749278512E+01   0.100000000000E+11 
  4   8   0.220225338791E+01   0.940703556893E+01  -0.617385026741E+00   0.123681498727E+00   0.502855466461E+03   0.441831566569E+04   0.753778022117E+01   0.749225589852E+01   0.100000000000E+11 
  4   9   0.181160812559E+01   0.820368398776E+01  -0.506129214227E+00   0.770875195004E-01   0.462505346558E+03   0.441831566569E+04   0.750779074708E+01   0.749533001066E+01   0.100000000000E+11 
  4  10   0.179266342163E+01   0.849133269962E+01  -0.574399244051E+00   0.950736892745E-01   0.520415749492E+03   0.441831566569E+04   0.753740209952E+01   0.727382000896E+01   0.100000000000E+11 
  4  11   0.206783401724E+01   0.756181574494E+01  -0.644956102421E+00   0.160509078567E+00   0.203175097616E+03   0.119637235871E+03   0.338068550378E+01   0.645308253674E+01   0.100000000000E+11 
  4  12   0.237786149479E+01   0.752661402760E+01  -0.487231187404E+00   0.517937057482E-01   0.102055558855E+03   0.119637235871E+03   0.338075171512E+01   0.748907994878E+01   0.100000000000E+11 
  4  13   0.223916758718E+01   0.773946629889E+01  -0.568668320559E+00   0.998074209726E-01   0.183073332508E+03   0.119637235871E+03   0.338056279713E+01   0.602524430039E+01   0.100000000000E+11 
  4  14   0.272024151681E+01   0.838732025668E+01  -0.558042258881E+00   0.103172739132E+00   0.126029141696E+03   0.119637235871E+03   0.338164258763E+01   0.747994490951E+01   0.100000000000E+11 
  4  15   0.269459806019E+01   0.836075322551E+01  -0.447279896181E+00   0.483566028681E-01   0.132187404782E+03   0.119637235871E+03   0.337878500683E+01   0.748401070194E+01   0.100000000000E+11 
  4  16   0.240999192795E+01   0.761852853076E+01  -0.320775403873E+00  -0.278192918096E-01   0.801938728491E+02   0.119637235871E+03   0.338843317558E+01   0.751386420022E+01   0.100000000000E+11 
  4  17   0.257251530754E+01   0.807535306702E+01  -0.523947130153E+00   0.727547814169E-01   0.123694896704E+03   0.119637235871E+03   0.338111630159E+01   0.751375982941E+01   0.100000000000E+11 
  4  18   0.236660953784E+01   0.766337242994E+01  -0.431783120665E+00   0.223951255362E-01   0.117628013133E+03   0.119637235871E+03   0.337789024943E+01   0.751323655052E+01   0.100000000000E+11 
  4  19   0.217482766499E+01   0.764320414664E+01  -0.703224013058E+00   0.196237891931E+00   0.304209592215E+03   0.119637235871E+03   0.338091059596E+01   0.547358095443E+01   0.100000000000E+11 
  5   5   0.216291964598E+01   0.805004791269E+01  -0.632660064772E+00   0.185207514152E+00   0.466600860000E+03   0.441831566569E+04   0.151728391835E+01   0.752324993629E+01   0.100000000000E+11 
  5   6   0.248037416926E+01   0.938323951483E+01   0.109079105937E+00  -0.167907535680E+00   0.436221225321E+03   0.441831566569E+04   0.151689139140E+01   0.751753958636E+01   0.100000000000E+11 
  5   7   0.214041941370E+01   0.817967828563E+01  -0.487855584217E+00   0.178457877548E+00   0.494052524129E+03   0.441831566569E+04   0.338448628427E+01   0.751397621285E+01   0.100000000000E+11 
  5   8   0.238596492338E+01   0.921040979886E+01  -0.346488304622E+00   0.541716727833E-03   0.500430058494E+03   0.441831566569E+04   0.338390315514E+01   0.751875617348E+01   0.100000000000E+11 
  5   9   0.199531966106E+01   0.800705821769E+01  -0.270585552181E+00   0.873763538803E-02   0.460274558136E+03   0.441831566569E+04   0.337044010992E+01   0.752184115882E+01   0.100000000000E+11 
  5  10   0.197637495709E+01   0.829470692954E+01  -0.263628113840E+00   0.491650980393E-02   0.517905643528E+03   0.441831566569E+04   0.338373340662E+01   0.729954767135E+01   0.100000000000E+11 
  5  11   0.225154555271E+01   0.736518997486E+01  -0.330988296958E+00  -0.632328073997E-01   0.202195129149E+03   0.119637235871E+03   0.151767655823E+01   0.647590723251E+01   0.100000000000E+11 
  5  12   0.256157303025E+01   0.732998825752E+01  -0.237522446560E+00   0.122471184027E-01   0.101563317282E+03   0.119637235871E+03   0.151770628220E+01   0.751556899034E+01   0.100000000000E+11 
  5  13   0.242287912265E+01   0.754284052882E+01  -0.343627991375E+00  -0.261959539386E-01   0.182190320293E+03   0.119637235871E+03   0.151762147207E+01   0.604655572285E+01   0.100000000000E+11 
  5  14   0.290395305228E+01   0.819069448660E+01  -0.474713847353E+00   0.582774595071E-01   0.125421269047E+03   0.119637235871E+03   0.151810621776E+01   0.750640164023E+01   0.100000000000E+11 
  5  15   0.287830959566E+01   0.816412745543E+01  -0.493322234193E+00   0.631491678487E-01   0.131549829164E+03   0.119637235871E+03   0.151682337634E+01   0.751048181346E+01   0.100000000000E+11 
  5  16   0.259370346342E+01   0.742190276068E+01  -0.338593291773E+00   0.372697873224E-01   0.798070761031E+02   0.119637235871E+03   0.152115468711E+01   0.754044090422E+01   0.100000000000E+11 
  5  17   0.275622684301E+01   0.787872729695E+01  -0.308920105191E+00   0.560395557986E-02   0.123098282750E+03   0.119637235871E+03   0.151786995443E+01   0.754033616424E+01   0.100000000000E+11 
  5  18   0.255032107331E+01   0.746674665986E+01  -0.410414597138E+00   0.606187350775E-01   0.117060661400E+03   0.119637235871E+03   0.151642169676E+01   0.753981103451E+01   0.100000000000E+11 
  5  19   0.235853920046E+01   0.744657837657E+01   0.125140800873E+00  -0.231192994169E+00   0.302742307045E+03   0.119637235871E+03   0.151777760790E+01   0.549294113143E+01   0.100000000000E+11 
  6   6   0.279782869253E+01   0.107164311170E+02  -0.744692368171E+00   0.177013866152E+00   0.407819560000E+03   0.441831566569E+04   0.151649896601E+01   0.751183357074E+01   0.100000000000E+11 
  6   7   0.245787393698E+01   0.951286988778E+01  -0.295015049942E+00  -0.536418050095E-01   0.461885555566E+03   0.441831566569E+04   0.338361070519E+01   0.750827290193E+01   0.100000000000E+11 
  6   8   0.270341944666E+01   0.105436014010E+02  -0.756857497279E+00   0.174547541880E+00   0.467847858883E+03   0.441831566569E+04   0.338302772693E+01   0.751304923444E+01   0.100000000000E+11 
  6   9   0.231277418434E+01   0.934024981984E+01  -0.662236811228E+00   0.111422606287E+00   0.430306818839E+03   0.441831566569E+04   0.336956816464E+01   0.751613187819E+01   0.100000000000E+11 
  6  10   0.229382948037E+01   0.962789853169E+01  -0.659542719311E+00   0.119848314881E+00   0.484185636565E+03   0.441831566569E+04   0.338285802232E+01   0.729400711748E+01   0.100000000000E+11 
  6  11   0.256900007598E+01   0.869838157701E+01  -0.846728452758E+00   0.262095939027E+00   0.189030528129E+03   0.119637235871E+03   0.151728392972E+01   0.647099184399E+01   0.100000000000E+11 
  6  12   0.287902755353E+01   0.866317985967E+01  -0.465613671900E+00   0.413175063231E-01   0.949506923594E+02   0.119637235871E+03   0.151731364600E+01   0.750986447046E+01   0.100000000000E+11 
  6  13   0.274033364592E+01   0.887603213096E+01  -0.763380873861E+00   0.197152989636E+00   0.170328200338E+03   0.119637235871E+03   0.151722885780E+01   0.604196622372E+01   0.100000000000E+11 
  6  14   0.322140757555E+01   0.952388608875E+01  -0.828014661882E+00   0.238712980362E+00   0.117255291096E+03   0.119637235871E+03   0.151771347809E+01   0.750070407861E+01   0.100000000000E+11 
  6  15   0.319576411894E+01   0.949731905758E+01  -0.795077745023E+00   0.230458189358E+00   0.122984830480E+03   0.119637235871E+03   0.151643096854E+01   0.750478115488E+01   0.100000000000E+11 
  6  16   0.291115798670E+01   0.875509436283E+01  -0.549999337031E+00   0.113882509973E+00   0.746109651984E+02   0.119637235871E+03   0.152076115879E+01   0.753471750588E+01   0.100000000000E+11 
  6  17   0.307368136628E+01   0.921191889909E+01  -0.671625344138E+00   0.161539208594E+00   0.115083550717E+03   0.119637235871E+03   0.151747727588E+01   0.753461284541E+01   0.100000000000E+11 
  6  18   0.286777559658E+01   0.879993826201E+01  -0.584225994973E+00   0.117841226148E+00   0.109439029223E+03   0.119637235871E+03   0.151602939288E+01   0.753408811426E+01   0.100000000000E+11 
  6  19   0.267599372374E+01   0.877976997871E+01  -0.695537233807E+00   0.203115825262E+00   0.283031240311E+03   0.119637235871E+03   0.151738495324E+01   0.548877184073E+01   0.100000000000E+11 
  7   7   0.211791918143E+01   0.830930865857E+01  -0.444478731019E+00   0.126382762815E+00   0.523119260000E+03   0.441831566569E+04   0.754950821656E+01   0.750471392089E+01   0.100000000000E+11 
  7   8   0.236346469110E+01   0.934004017180E+01  -0.325320258230E+00  -0.121359197670E-01   0.529872005699E+03   0.441831566569E+04   0.754820747613E+01   0.750948798939E+01   0.100000000000E+11 
  7   9   0.197281942878E+01   0.813668859063E+01  -0.279307915813E+00   0.202475084423E-01   0.487354025107E+03   0.441831566569E+04   0.751817651663E+01   0.751256917194E+01   0.100000000000E+11 
  7  10   0.195387472482E+01   0.842433730248E+01  -0.247597255862E+00  -0.274362407198E-01   0.548375736911E+03   0.441831566569E+04   0.754782883141E+01   0.729054970013E+01   0.100000000000E+11 
  7  11   0.222904532043E+01   0.749482034780E+01  -0.263078234283E+00  -0.104906716323E+00   0.214090934000E+03   0.119637235871E+03   0.338536211528E+01   0.646792454242E+01   0.100000000000E+11 
  7  12   0.253907279798E+01   0.745961863046E+01  -0.447473277908E+00   0.119198166627E+00   0.107538621472E+03   0.119637235871E+03   0.338542841821E+01   0.750630473501E+01   0.100000000000E+11 
  7  13   0.240037889037E+01   0.767247090176E+01  -0.419744705129E+00   0.225183092712E-01   0.192909176406E+03   0.119637235871E+03   0.338523923889E+01   0.603910228371E+01   0.100000000000E+11 
  7  14   0.288145282000E+01   0.832032485954E+01  -0.403037186637E+00   0.432824986235E-01   0.132800215053E+03   0.119637235871E+03   0.338632052310E+01   0.749714868526E+01   0.100000000000E+11 
  7  15   0.285580936339E+01   0.829375782837E+01  -0.509382899396E+00   0.849060160841E-01   0.139289338531E+03   0.119637235871E+03   0.338345898931E+01   0.750122382897E+01   0.100000000000E+11 
  7  16   0.257120323114E+01   0.755153313362E+01  -0.108331015168E+00  -0.121236610491E+00   0.845023890271E+02   0.119637235871E+03   0.339312050469E+01   0.753114598990E+01   0.100000000000E+11 
  7  17   0.273372661073E+01   0.800835766989E+01  -0.197916929881E+00  -0.661365245829E-01   0.130340559828E+03   0.119637235871E+03   0.338579350903E+01   0.753104137903E+01   0.100000000000E+11 
  7  18   0.252782084103E+01   0.759637703281E+01  -0.369845763309E+00   0.105097529890E-01   0.123947725345E+03   0.119637235871E+03   0.338256299417E+01   0.753051689662E+01   0.100000000000E+11 
  7  19   0.233603896818E+01   0.757620874951E+01  -0.286319951035E+00  -0.776492896036E-01   0.320553633262E+03   0.119637235871E+03   0.338558751884E+01   0.548617011925E+01   0.100000000000E+11 
  8   8   0.260901020078E+01   0.103707716850E+02  -0.532587265553E+00   0.891676920449E-01   0.536711920000E+03   0.441831566569E+04   0.754690695982E+01   0.751426509487E+01   0.100000000000E+11 
  8   9   0.221836493846E+01   0.916742010386E+01  -0.345253848593E+00   0.473669503555E-02   0.493645091120E+03   0.441831566569E+04   0.751688117450E+01   0.751734823750E+01   0.100000000000E+11 
  8  10   0.219942023449E+01   0.945506881571E+01  -0.459809938536E+00   0.469932960307E-01   0.555454508775E+03   0.441831566569E+04   0.754652838034E+01   0.729518752964E+01   0.100000000000E+11 
  8  11   0.247459083011E+01   0.852555186103E+01  -0.736974417175E+00   0.192089715051E+00   0.216854551676E+03   0.119637235871E+03   0.338477883526E+01   0.647203906499E+01   0.100000000000E+11 
  8  12   0.278461830765E+01   0.849035014369E+01  -0.513746057554E+00   0.856702517902E-01   0.108926796252E+03   0.119637235871E+03   0.338484512676E+01   0.751107981549E+01   0.100000000000E+11 
  8  13   0.264592440005E+01   0.870320241499E+01  -0.738697260431E+00   0.197505791764E+00   0.195399366905E+03   0.119637235871E+03   0.338465598004E+01   0.604294401415E+01   0.100000000000E+11 
  8  14   0.312699832968E+01   0.935105637277E+01  -0.738483275883E+00   0.199802701878E+00   0.134514482047E+03   0.119637235871E+03   0.338573707795E+01   0.750191794119E+01   0.100000000000E+11 
  8  15   0.310135487306E+01   0.932448934160E+01  -0.768820263830E+00   0.222588945143E+00   0.141087371128E+03   0.119637235871E+03   0.338287603718E+01   0.750599567727E+01   0.100000000000E+11 
  8  16   0.281674874082E+01   0.858226464685E+01  -0.879310789816E+00   0.279108014629E+00   0.855931979262E+02   0.119637235871E+03   0.339253588793E+01   0.753593687296E+01   0.100000000000E+11 
  8  17   0.297927212041E+01   0.903908918312E+01  -0.822751544545E+00   0.239189500401E+00   0.132023076077E+03   0.119637235871E+03   0.338521015467E+01   0.753583219555E+01   0.100000000000E+11 
  8  18   0.277336635071E+01   0.862710854603E+01  -0.695464177401E+00   0.181807444984E+00   0.125547718947E+03   0.119637235871E+03   0.338198019642E+01   0.753530737949E+01   0.100000000000E+11 
  8  19   0.258158447786E+01   0.860694026273E+01  -0.831375477635E+00   0.245584433348E+00   0.324691537052E+03   0.119637235871E+03   0.338500419998E+01   0.548966010597E+01   0.100000000000E+11 
  9   9   0.182771967614E+01   0.796406852269E+01  -0.475467608210E+00   0.385015236731E-01   0.454034030000E+03   0.441831566569E+04   0.748697484842E+01   0.752043264515E+01   0.100000000000E+11 
  9  10   0.180877497217E+01   0.825171723454E+01  -0.425543218943E+00   0.269960850516E-01   0.510883737400E+03   0.441831566569E+04   0.751650410122E+01   0.729818078358E+01   0.100000000000E+11 
  9  11   0.208394556778E+01   0.732220027986E+01  -0.677664249717E+00   0.126494877674E+00   0.199453712379E+03   0.119637235871E+03   0.337131230609E+01   0.647469457677E+01   0.100000000000E+11 
  9  12   0.239397304533E+01   0.728699856252E+01  -0.430408030655E+00   0.597602764718E-01   0.100186294095E+03   0.119637235871E+03   0.337137833386E+01   0.751416165117E+01   0.100000000000E+11 
  9  13   0.225527913772E+01   0.749985083382E+01  -0.436729360126E+00   0.453677354404E-01   0.179720134184E+03   0.119637235871E+03   0.337118993966E+01   0.604542346597E+01   0.100000000000E+11 
  9  14   0.273635306736E+01   0.814770479160E+01  -0.416871758450E+00   0.357442258959E-01   0.123720773235E+03   0.119637235871E+03   0.337226673636E+01   0.750499601771E+01   0.100000000000E+11 
  9  15   0.271070961074E+01   0.812113776043E+01  -0.492040091273E+00   0.100983636944E+00   0.129766240661E+03   0.119637235871E+03   0.336941707841E+01   0.750907542690E+01   0.100000000000E+11 
  9  16   0.242610347850E+01   0.737891306568E+01  -0.319603133985E+00   0.170430867778E-01   0.787250299742E+02   0.119637235871E+03   0.337903849691E+01   0.753902890763E+01   0.100000000000E+11 
  9  17   0.258862685809E+01   0.783573760195E+01  -0.199003818933E+00  -0.397005565156E-01   0.121429282621E+03   0.119637235871E+03   0.337174190948E+01   0.753892418727E+01   0.100000000000E+11 
  9  18   0.238272108839E+01   0.742375696487E+01  -0.354483463102E+00   0.359924923304E-01   0.115473520990E+03   0.119637235871E+03   0.336852480180E+01   0.753839915587E+01   0.100000000000E+11 
  9  19   0.219093921554E+01   0.740358868157E+01  -0.640950426462E+00   0.101559477992E+00   0.298637644183E+03   0.119637235871E+03   0.337153677419E+01   0.549191254249E+01   0.100000000000E+11 
 10  10   0.178983026821E+01   0.853936594639E+01  -0.519067252418E+00   0.689386774825E-01   0.574851610000E+03   0.441831566569E+04   0.754614981985E+01   0.708249714651E+01   0.100000000000E+11 
 10  11   0.206500086382E+01   0.760984899172E+01  -0.717918690217E+00   0.168168067238E+00   0.224427358492E+03   0.119637235871E+03   0.338460904281E+01   0.628334748403E+01   0.100000000000E+11 
 10  12   0.237502834137E+01   0.757464727437E+01  -0.514732617464E+00   0.115406058092E+00   0.112730643479E+03   0.119637235871E+03   0.338467533099E+01   0.729209511672E+01   0.100000000000E+11 
 10  13   0.223633443376E+01   0.778749954567E+01  -0.485183175475E+00   0.506459489358E-01   0.202222934343E+03   0.119637235871E+03   0.338448619375E+01   0.586676265180E+01   0.100000000000E+11 
 10  14   0.271740836339E+01   0.843535350345E+01  -0.528317873349E+00   0.963758596531E-01   0.139211880274E+03   0.119637235871E+03   0.338556723743E+01   0.728320035585E+01   0.100000000000E+11 
 10  15   0.269176490678E+01   0.840878647228E+01  -0.496025719114E+00   0.651667075655E-01   0.146014302094E+03   0.119637235871E+03   0.338270634019E+01   0.728715920598E+01   0.100000000000E+11 
 10  16   0.240715877453E+01   0.766656177754E+01  -0.632743029051E+00   0.156043277050E+00   0.885822094440E+02   0.119637235871E+03   0.339236570636E+01   0.731622746944E+01   0.100000000000E+11 
 10  17   0.256968215412E+01   0.812338631380E+01  -0.550603574638E+00   0.968405835940E-01   0.136633471582E+03   0.119637235871E+03   0.338504034059E+01   0.731612584388E+01   0.100000000000E+11 
 10  18   0.236377638442E+01   0.771140567672E+01  -0.471433629499E+00   0.764521508158E-01   0.129931987640E+03   0.119637235871E+03   0.338181054436E+01   0.731561632878E+01   0.100000000000E+11 
 10  19   0.217199451157E+01   0.769123739342E+01  -0.773612967583E+00   0.206322767989E+00   0.336030133664E+03   0.119637235871E+03   0.338483439623E+01   0.532960967459E+01   0.100000000000E+11 
 11  11   0.234017145943E+01   0.668033203704E+01  -0.574732916444E+00   0.193560195891E+00   0.876185060000E+02   0.669559110469E+00   0.151806929973E+01   0.557436943332E+01   0.100000000000E+11 
 11  12   0.265019893698E+01   0.664513031970E+01  -0.360405444961E+00   0.280640253274E-01   0.440110805939E+02   0.669559110469E+00   0.151809903139E+01   0.646929558278E+01   0.100000000000E+11 
 11  13   0.251150502937E+01   0.685798259099E+01  -0.505559911457E+00   0.100719337202E+00   0.789496944806E+02   0.669559110469E+00   0.151801419931E+01   0.520478972106E+01   0.100000000000E+11 
 11  14   0.299257895900E+01   0.750583654878E+01  -0.582418006528E+00   0.144548579079E+00   0.543495991262E+02   0.669559110469E+00   0.151849907044E+01   0.646140445735E+01   0.100000000000E+11 
 11  15   0.296693550239E+01   0.747926951761E+01  -0.569751527884E+00   0.131706017434E+00   0.570053272028E+02   0.669559110469E+00   0.151721589705E+01   0.646491661281E+01   0.100000000000E+11 
 11  16   0.268232937014E+01   0.673704482286E+01  -0.349088781641E+00   0.385148216688E-01   0.345833097257E+02   0.669559110469E+00   0.152154832867E+01   0.649070497478E+01   0.100000000000E+11 
 11  17   0.284485274973E+01   0.719386935912E+01  -0.460134132266E+00   0.977957525639E-01   0.533429646459E+02   0.669559110469E+00   0.151826274598E+01   0.649061481609E+01   0.100000000000E+11 
 11  18   0.263894698003E+01   0.678188872204E+01  -0.337589247568E+00   0.362352121234E-01   0.507266436457E+02   0.669559110469E+00   0.151681411352E+01   0.649016279184E+01   0.100000000000E+11 
 11  19   0.244716510718E+01   0.676172043874E+01  -0.564824360972E+00   0.225348089988E+00   0.131189256427E+03   0.669559110469E+00   0.151817037554E+01   0.472824610402E+01   0.100000000000E+11 
 12  12   0.296022641453E+01   0.660992860235E+01  -0.274121655411E+00   0.131692979653E+00   0.221069190000E+02   0.669559110469E+00   0.151812876363E+01   0.750789588633E+01   0.100000000000E+11 
 12  13   0.282153250692E+01   0.682278087365E+01  -0.193411488974E+00  -0.844137125589E-01   0.396567063886E+02   0.669559110469E+00   0.151804392989E+01   0.604038242433E+01   0.100000000000E+11 
 12  14   0.330260643655E+01   0.747063483143E+01  -0.471172650830E+00   0.122566265474E+00   0.272999928507E+02   0.669559110469E+00   0.151852881052E+01   0.749873789573E+01   0.100000000000E+11 
 12  15   0.327696297994E+01   0.744406780026E+01  -0.420848080085E+00   0.680003076490E-01   0.286339743091E+02   0.669559110469E+00   0.151724561199E+01   0.750281390327E+01   0.100000000000E+11 
 12  16   0.299235684769E+01   0.670184310551E+01  -0.180543900405E+00  -0.416670328582E-01   0.173713168716E+02   0.669559110469E+00   0.152157812847E+01   0.753274240696E+01   0.100000000000E+11 
 12  17   0.315488022728E+01   0.715866764178E+01  -0.307197068715E+00   0.190002098375E-01   0.267943568468E+02   0.669559110469E+00   0.151829248143E+01   0.753263777392E+01   0.100000000000E+11 
 12  18   0.294897445758E+01   0.674668700470E+01  -0.112720390639E+00  -0.864428624542E-01   0.254801697001E+02   0.669559110469E+00   0.151684382060E+01   0.753211318032E+01   0.100000000000E+11 
 12  19   0.275719258473E+01   0.672651872140E+01  -0.386510201284E+00   0.112052743326E+00   0.658968202184E+02   0.669559110469E+00   0.151820010918E+01   0.548733305190E+01   0.100000000000E+11 
 13  13   0.268283859931E+01   0.703563314495E+01  -0.670830881898E+00   0.216120755943E+00   0.711385590000E+02   0.669559110469E+00   0.151795910089E+01   0.485971307868E+01   0.100000000000E+11 
 13  14   0.316391252894E+01   0.768348710273E+01  -0.696966724613E+00   0.228956027034E+00   0.489723511852E+02   0.669559110469E+00   0.151844395442E+01   0.603301447913E+01   0.100000000000E+11 
 13  15   0.313826907233E+01   0.765692007156E+01  -0.803601786262E+00   0.303462118920E+00   0.513653264805E+02   0.669559110469E+00   0.151716082760E+01   0.603629377930E+01   0.100000000000E+11 
 13  16   0.285366294008E+01   0.691469537681E+01  -0.466504486151E+00   0.846837278486E-01   0.311617015813E+02   0.669559110469E+00   0.152149310197E+01   0.606037237741E+01   0.100000000000E+11 
 13  17   0.301618631967E+01   0.737151991308E+01  -0.605662765104E+00   0.181826129977E+00   0.480653112423E+02   0.669559110469E+00   0.151820763853E+01   0.606028819622E+01   0.100000000000E+11 
 13  18   0.281028054997E+01   0.695953927599E+01  -0.515298879525E+00   0.118204135160E+00   0.457078441609E+02   0.669559110469E+00   0.151675905866E+01   0.605986614110E+01   0.100000000000E+11 
 13  19   0.261849867712E+01   0.693937099270E+01  -0.403625409113E+00   0.704545611211E-01   0.118209636148E+03   0.669559110469E+00   0.151811527145E+01   0.441476421956E+01   0.100000000000E+11 
 14  14   0.364498645857E+01   0.833134106051E+01  -0.838849824122E+00   0.306130147557E+00   0.337129570000E+02   0.669559110469E+00   0.151892896282E+01   0.748959107588E+01   0.100000000000E+11 
 14  15   0.361934300196E+01   0.830477402934E+01  -0.866063554703E+00   0.329266933863E+00   0.353603002719E+02   0.669559110469E+00   0.151764542616E+01   0.749366211157E+01   0.100000000000E+11 
 14  16   0.333473686972E+01   0.756254933460E+01  -0.725270135443E+00   0.270049199109E+00   0.214519638129E+02   0.669559110469E+00   0.152197908430E+01   0.752355410904E+01   0.100000000000E+11 
 14  17   0.349726024931E+01   0.801937387086E+01  -0.764164557128E+00   0.292806340551E+00   0.330885434717E+02   0.669559110469E+00   0.151869257145E+01   0.752344960363E+01   0.100000000000E+11 
 14  18   0.329135447960E+01   0.760739323378E+01  -0.630035567840E+00   0.201131855737E+00   0.314656443373E+02   0.669559110469E+00   0.151724352889E+01   0.752292564992E+01   0.100000000000E+11 
 14  19   0.309957260676E+01   0.758722495048E+01  -0.650027012630E+00   0.237655907976E+00   0.813764559795E+02   0.669559110469E+00   0.151860017487E+01   0.548063970595E+01   0.100000000000E+11 
 15  15   0.359369954535E+01   0.827820699817E+01  -0.877268114061E+00   0.364590650614E+00   0.370881390000E+02   0.669559110469E+00   0.151636297412E+01   0.749773536012E+01   0.100000000000E+11 
 15  16   0.330909341310E+01   0.753598230343E+01  -0.333526008086E+00   0.144265798041E-01   0.225001883354E+02   0.669559110469E+00   0.152069297020E+01   0.752764360565E+01   0.100000000000E+11 
 15  17   0.347161679269E+01   0.799280683969E+01  -0.768353417764E+00   0.273659698304E+00   0.347053755243E+02   0.669559110469E+00   0.151740923455E+01   0.752753904344E+01   0.100000000000E+11 
 15  18   0.326571102299E+01   0.758082620261E+01  -0.604809228325E+00   0.163879693634E+00   0.330031753672E+02   0.669559110469E+00   0.151596141646E+01   0.752701480493E+01   0.100000000000E+11 
 15  19   0.307392915014E+01   0.756065791931E+01  -0.579431634227E+00   0.205650581407E+00   0.853528190511E+02   0.669559110469E+00   0.151731691604E+01   0.548361875777E+01   0.100000000000E+11 
 16  16   0.302448728086E+01   0.679375760868E+01  -0.574577742400E+00   0.206870430834E+00   0.136501450000E+02   0.669559110469E+00   0.152503533066E+01   0.755767115430E+01   0.100000000000E+11 
 16  17   0.318701066045E+01   0.725058214494E+01  -0.760690224175E+00   0.312411324853E+00   0.210546419045E+02   0.669559110469E+00   0.152174221825E+01   0.755756617498E+01   0.100000000000E+11 
 16  18   0.298110489074E+01   0.683860150786E+01  -0.409717803524E+00   0.108487118656E+00   0.200219714833E+02   0.669559110469E+00   0.152029026590E+01   0.755703984531E+01   0.100000000000E+11 
 16  19   0.278932301790E+01   0.681843322456E+01  -0.404523626385E+00   0.138604870692E+00   0.517808268463E+02   0.669559110469E+00   0.152164963612E+01   0.550549275149E+01   0.100000000000E+11 
 17  17   0.334953404004E+01   0.770740668121E+01  -0.792451669651E+00   0.300007975517E+00   0.324756950000E+02   0.669559110469E+00   0.151845621687E+01   0.755746119713E+01   0.100000000000E+11 
 17  18   0.314362827033E+01   0.729542604412E+01  -0.580830917044E+00   0.187387502441E+00   0.308828543436E+02   0.669559110469E+00   0.151700739982E+01   0.755693487477E+01   0.100000000000E+11 
 17  19   0.295184639749E+01   0.727525776083E+01  -0.477862379376E+00   0.140704013476E+00   0.798692443755E+02   0.669559110469E+00   0.151836383467E+01   0.550541627783E+01   0.100000000000E+11 
 18  18   0.293772250063E+01   0.688344540704E+01  -0.330517838330E+00   0.350747924865E-01   0.293681380000E+02   0.669559110469E+00   0.151555996515E+01   0.755640858905E+01   0.100000000000E+11 
 18  19   0.274594062778E+01   0.686327712374E+01  -0.442594561714E+00   0.135765597524E+00   0.759518846503E+02   0.669559110469E+00   0.151691510576E+01   0.550503286551E+01   0.100000000000E+11 
 19  19   0.255415875494E+01   0.684310884044E+01  -0.148193778573E+00   0.933494638754E-01   0.196426780000E+03   0.669559110469E+00   0.151827145808E+01   0.401055428557E+01   0.100000000000E+11 
    0
    0
