# Supplementary material for: Reliable crystal structure predictions from first principles
Source: Nat Commun. 2022 Jun 2;13:3095. doi: 10.1038/s41467-022-30692-y (PMC9163189; doi:10.1038/s41467-022-30692-y)
Supplement: Supplementary file 3 — Supplementary Dataset 1 [file 41467_2022_30692_MOESM3_ESM.zip › fullPES@CSP_Supplemental_Data/fullPES@CSP_PES/deferiprone/fit_report.out]

 
 -----------------------------------------------------------------
                      dfrprn
 -----------------------------------------------------------------

------------------------------------------------------------------
 Site         x (A)        y (A)        z (A)      Symmetry
------------------------------------------------------------------
  O1       -1.9245288   -1.9323391   -0.0328245       1
  O2       -2.1808776    0.6303290   -0.0483663       2
  N1        1.4130078    0.3615131    0.0289228       3
  C1        0.1652748    0.9543318   -0.0000024       4
  C2       -0.9307976    0.1498725   -0.0200636       5
  C3       -0.8570715   -1.2992385   -0.0124698       6
  C4        0.4668039   -1.8261366    0.0184697       7
  C5        1.5337638   -0.9839931    0.0371554       8
  C6        0.0619211    2.4396830   -0.0077181       9
  C7        2.6024442    1.1880497    0.0462698      10
  H1        0.6212253   -2.8961517    0.0267110      11
  H2        2.5503120   -1.3537360    0.0594035      12
  H3        3.4763273    0.5420297    0.0732093      13
  H4        2.6185868    1.8329040    0.9263007      14
  H5        2.6585622    1.8124344   -0.8468986      15
  H6       -0.9887442    2.7175496   -0.0330275      16
  H7        0.5517985    2.8802672   -0.8800791      17
  H8        0.5101066    2.8864886    0.8838765      18
  H9       -2.7141739   -0.1951370   -0.0570458      19

------------------------------------------------------------------
 
 
 ---------------- INTERMOLECULAR FUNCTIONAL FORM -----------------
 
V_{\rm int} = \sum\limits_{a = 1}^{19} \sum\limits_{b = 1}^{19} u_{ab}\\
u_{ab} = \left[1 + a^{ab}_1 (r_{ab})^1 + a^{ab}_2 (r_{ab})^2\right]A^{ab}e^{-\beta^{ab} r_{ab}}\\
+ f_1(\delta_1^{ab}, r_{ab})\frac{q_a q_b}{r_{ab}}f_6(\delta_6^{ab}, r_{ab})\frac{C^{ab}_6}{(r_{ab})^6}\\
+ \frac{A^{ab}_{12}}{(r_{ab})^{12}}\\
A^{ab} = (A^a A^b)^{\frac{1}{2}}\\
\beta_{ab} = \frac{1}{2}(\beta^a + \beta^b)\\
C_{ab}^6 = (C^{a}_6 C^{b}_6)^{\frac{1}{2}} \\
\delta_n^{ab} = (\delta_n^a \delta_n^b)^{\frac{1}{2}}\\
 
 
 -------------- INTERMOLECULAR PES PARAMETER VALUES ---------------

----------------------------------------------------------------------------------------------------------------------------------------------------
 Site         q             A           \beta           C_06         \delta_1   \delta_06  
            (a.u.)      (kcal/mol)      (A^-1)     (kcal/mol*A^06)    (A^-1)      (A^-1)   
----------------------------------------------------------------------------------------------------------------------------------------------------
  O1       -0.4851200   0.34013E+04     1.8722576    0.19937E+06     7.5550772   7.5582867 
  O2       -0.4402411   0.13571E+05     2.5054357    0.13166E+06     7.5547022   7.0173497 
  N1        0.1450821   0.19276E+04     2.2738362    0.14100E+06     1.5157105   7.5178270 
  C1       -0.1075006   0.46439E+04     1.7954966    0.29564E+06     7.5286645   7.4703112 
  C2        0.2180711   0.31339E+04     2.1629196    0.29280E+06     1.5172839   7.5232499 
  C3        0.3716311   0.45091E+05     2.7978287    0.25591E+06     1.5164990   7.5118336 
  C4       -0.1598661   0.40615E+04     2.1179192    0.32826E+06     7.5495082   7.5047139 
  C5       -0.3434656   0.31913E+05     2.6090102    0.33679E+06     7.5469070   7.5142651 
  C6       -0.1064247   0.28757E+04     1.8277197    0.28491E+06     7.4869748   7.5204326 
  C7       -0.3229691   0.51121E+04     1.7898303    0.36073E+06     7.5461498   7.0824971 
  H1        0.0595851   0.79658E+03     2.3401715    0.54981E+05     1.5180693   5.5743694 
  H2        0.2850554   0.74243E+03     2.9602264    0.13872E+05     1.5181288   7.5078959 
  H3        0.1339380   0.11364E+04     2.6828386    0.44640E+05     1.5179591   4.8597131 
  H4        0.1141365   0.41520E+04     3.6449865    0.21155E+05     1.5189290   7.4895911 
  H5        0.1141718   0.39371E+04     3.5936995    0.23273E+05     1.5163630   7.4977354 
  H6        0.0639112   0.89226E+03     3.0244873    0.85656E+04     1.5250353   7.5576712 
  H7        0.0866417   0.22248E+04     3.3495340    0.20379E+05     1.5184562   7.5574612 
  H8        0.0862722   0.97598E+03     2.9377225    0.18429E+05     1.5155600   7.5564086 
  H9        0.2870910   0.93740E+03     2.5541588    0.12326E+06     1.5182715   4.0105543 


----------------------------------------------------------------------------------------------------------------------------------------------------
 Site a   Site b       a_1           a_2            A_12       
                      (A^-1)        (A^-2)     (kcal/mol*A^12) 
----------------------------------------------------------------------------------------------------------------------------------------------------
  O1      O1       -0.46399E+00   0.57989E-01    0.14617E+07   
  O1      O2       -0.39679E+00   0.13867E-01    0.14617E+07   
  O1      N1       -0.41445E+00   0.54325E-01    0.17210E+07   
  O1      C1       -0.53428E+00   0.36656E-01    0.20217E+07   
  O1      C2       -0.60171E+00   0.17916E+00    0.20217E+07   
  O1      C3       -0.55222E+00   0.58956E-01    0.20217E+07   
  O1      C4       -0.32421E+00   0.37864E-01    0.20217E+07   
  O1      C5       -0.55528E+00   0.74924E-01    0.20217E+07   
  O1      C6       -0.33759E+00   0.34963E-01    0.20217E+07   
  O1      C7       -0.39900E+00   0.22443E-01    0.20217E+07   
  O1      H1       -0.58107E+00   0.34948E-01    0.48904E+05   
  O1      H2       -0.38076E+00   0.55333E-01    0.48904E+05   
  O1      H3       -0.64095E+00   0.11883E+00    0.48904E+05   
  O1      H4       -0.60532E+00   0.99349E-01    0.48904E+05   
  O1      H5       -0.62301E+00   0.10641E+00    0.48904E+05   
  O1      H6       -0.43954E+00  -0.17895E-01    0.48904E+05   
  O1      H7       -0.49285E+00   0.39109E-01    0.48904E+05   
  O1      H8       -0.50431E+00   0.42550E-01    0.48904E+05   
  O1      H9       -0.62540E+00   0.85895E-01    0.48904E+05   
  O2      O2       -0.35471E+00  -0.73669E-02    0.14617E+07   
  O2      N1       -0.45018E+00   0.67551E-01    0.17210E+07   
  O2      C1       -0.51756E+00   0.51753E-01    0.20217E+07   
  O2      C2       -0.58349E+00   0.14546E+00    0.20217E+07   
  O2      C3       -0.70802E+00   0.13839E+00    0.20217E+07   
  O2      C4       -0.34671E+00   0.29147E-01    0.20217E+07   
  O2      C5       -0.49974E+00   0.53410E-01    0.20217E+07   
  O2      C6       -0.38494E+00   0.29717E-01    0.20217E+07   
  O2      C7       -0.39709E+00   0.14510E-01    0.20217E+07   
  O2      H1       -0.61824E+00   0.85715E-01    0.48904E+05   
  O2      H2       -0.61588E+00   0.17512E+00    0.48904E+05   
  O2      H3       -0.75319E+00   0.19189E+00    0.48904E+05   
  O2      H4       -0.70227E+00   0.17027E+00    0.48904E+05   
  O2      H5       -0.69996E+00   0.16708E+00    0.48904E+05   
  O2      H6       -0.55494E+00   0.84250E-01    0.48904E+05   
  O2      H7       -0.72992E+00   0.19001E+00    0.48904E+05   
  O2      H8       -0.62913E+00   0.13076E+00    0.48904E+05   
  O2      H9       -0.88829E+00   0.23991E+00    0.48904E+05   
  N1      N1        0.10900E+01  -0.34135E+00    0.20217E+07   
  N1      C1       -0.14832E+00  -0.10897E+00    0.23700E+07   
  N1      C2       -0.13571E+01   0.48408E+00    0.23700E+07   
  N1      C3       -0.28544E+00  -0.43777E-01    0.23700E+07   
  N1      C4       -0.59730E+00   0.19495E+00    0.23700E+07   
  N1      C5       -0.80239E+00   0.15340E+00    0.23700E+07   
  N1      C6       -0.67910E+00   0.15138E+00    0.23700E+07   
  N1      C7       -0.61589E+00   0.10519E+00    0.23700E+07   
  N1      H1       -0.14958E+00  -0.17107E+00    0.60708E+05   
  N1      H2        0.68981E-01  -0.99710E-01    0.60708E+05   
  N1      H3       -0.34125E+00   0.64247E-02    0.60708E+05   
  N1      H4       -0.15729E+00  -0.54655E-01    0.60708E+05   
  N1      H5       -0.24235E+00  -0.12173E-01    0.60708E+05   
  N1      H6        0.22785E+00  -0.28912E+00    0.60708E+05   
  N1      H7       -0.18391E-01  -0.95271E-01    0.60708E+05   
  N1      H8       -0.24097E+00  -0.20382E-01    0.60708E+05   
  N1      H9        0.89793E-01  -0.19342E+00    0.60708E+05   
  C1      C1       -0.52494E+00   0.82453E-01    0.27725E+07   
  C1      C2       -0.19791E+00  -0.59566E-01    0.27725E+07   
  C1      C3       -0.82343E+00   0.19485E+00    0.27725E+07   
  C1      C4       -0.31972E+00  -0.55537E-01    0.27725E+07   
  C1      C5       -0.61739E+00   0.12368E+00    0.27725E+07   
  C1      C6       -0.50613E+00   0.77088E-01    0.27725E+07   
  C1      C7       -0.57440E+00   0.95074E-01    0.27725E+07   
  C1      H1       -0.64496E+00   0.16051E+00    0.75074E+05   
  C1      H2       -0.48723E+00   0.51794E-01    0.75074E+05   
  C1      H3       -0.56867E+00   0.99807E-01    0.75074E+05   
  C1      H4       -0.55804E+00   0.10317E+00    0.75074E+05   
  C1      H5       -0.44728E+00   0.48357E-01    0.75074E+05   
  C1      H6       -0.32078E+00  -0.27819E-01    0.75074E+05   
  C1      H7       -0.52395E+00   0.72755E-01    0.75074E+05   
  C1      H8       -0.43178E+00   0.22395E-01    0.75074E+05   
  C1      H9       -0.70322E+00   0.19624E+00    0.75074E+05   
  C2      C2       -0.63266E+00   0.18521E+00    0.27725E+07   
  C2      C3        0.10908E+00  -0.16791E+00    0.27725E+07   
  C2      C4       -0.48786E+00   0.17846E+00    0.27725E+07   
  C2      C5       -0.34649E+00   0.54172E-03    0.27725E+07   
  C2      C6       -0.27059E+00   0.87376E-02    0.27725E+07   
  C2      C7       -0.26363E+00   0.49165E-02    0.27725E+07   
  C2      H1       -0.33099E+00  -0.63233E-01    0.75074E+05   
  C2      H2       -0.23752E+00   0.12247E-01    0.75074E+05   
  C2      H3       -0.34363E+00  -0.26196E-01    0.75074E+05   
  C2      H4       -0.47471E+00   0.58277E-01    0.75074E+05   
  C2      H5       -0.49332E+00   0.63149E-01    0.75074E+05   
  C2      H6       -0.33859E+00   0.37270E-01    0.75074E+05   
  C2      H7       -0.30892E+00   0.56040E-02    0.75074E+05   
  C2      H8       -0.41041E+00   0.60619E-01    0.75074E+05   
  C2      H9        0.12514E+00  -0.23119E+00    0.75074E+05   
  C3      C3       -0.74469E+00   0.17701E+00    0.27725E+07   
  C3      C4       -0.29502E+00  -0.53642E-01    0.27725E+07   
  C3      C5       -0.75686E+00   0.17455E+00    0.27725E+07   
  C3      C6       -0.66224E+00   0.11142E+00    0.27725E+07   
  C3      C7       -0.65954E+00   0.11985E+00    0.27725E+07   
  C3      H1       -0.84673E+00   0.26210E+00    0.75074E+05   
  C3      H2       -0.46561E+00   0.41318E-01    0.75074E+05   
  C3      H3       -0.76338E+00   0.19715E+00    0.75074E+05   
  C3      H4       -0.82801E+00   0.23871E+00    0.75074E+05   
  C3      H5       -0.79508E+00   0.23046E+00    0.75074E+05   
  C3      H6       -0.55000E+00   0.11388E+00    0.75074E+05   
  C3      H7       -0.67163E+00   0.16154E+00    0.75074E+05   
  C3      H8       -0.58423E+00   0.11784E+00    0.75074E+05   
  C3      H9       -0.69554E+00   0.20312E+00    0.75074E+05   
  C4      C4       -0.44448E+00   0.12638E+00    0.27725E+07   
  C4      C5       -0.32532E+00  -0.12136E-01    0.27725E+07   
  C4      C6       -0.27931E+00   0.20248E-01    0.27725E+07   
  C4      C7       -0.24760E+00  -0.27436E-01    0.27725E+07   
  C4      H1       -0.26308E+00  -0.10491E+00    0.75074E+05   
  C4      H2       -0.44747E+00   0.11920E+00    0.75074E+05   
  C4      H3       -0.41974E+00   0.22518E-01    0.75074E+05   
  C4      H4       -0.40304E+00   0.43282E-01    0.75074E+05   
  C4      H5       -0.50938E+00   0.84906E-01    0.75074E+05   
  C4      H6       -0.10833E+00  -0.12124E+00    0.75074E+05   
  C4      H7       -0.19792E+00  -0.66137E-01    0.75074E+05   
  C4      H8       -0.36985E+00   0.10510E-01    0.75074E+05   
  C4      H9       -0.28632E+00  -0.77649E-01    0.75074E+05   
  C5      C5       -0.53259E+00   0.89168E-01    0.27725E+07   
  C5      C6       -0.34525E+00   0.47367E-02    0.27725E+07   
  C5      C7       -0.45981E+00   0.46993E-01    0.27725E+07   
  C5      H1       -0.73697E+00   0.19209E+00    0.75074E+05   
  C5      H2       -0.51375E+00   0.85670E-01    0.75074E+05   
  C5      H3       -0.73870E+00   0.19751E+00    0.75074E+05   
  C5      H4       -0.73848E+00   0.19980E+00    0.75074E+05   
  C5      H5       -0.76882E+00   0.22259E+00    0.75074E+05   
  C5      H6       -0.87931E+00   0.27911E+00    0.75074E+05   
  C5      H7       -0.82275E+00   0.23919E+00    0.75074E+05   
  C5      H8       -0.69546E+00   0.18181E+00    0.75074E+05   
  C5      H9       -0.83138E+00   0.24558E+00    0.75074E+05   
  C6      C6       -0.47547E+00   0.38502E-01    0.27725E+07   
  C6      C7       -0.42554E+00   0.26996E-01    0.27725E+07   
  C6      H1       -0.67766E+00   0.12649E+00    0.75074E+05   
  C6      H2       -0.43041E+00   0.59760E-01    0.75074E+05   
  C6      H3       -0.43673E+00   0.45368E-01    0.75074E+05   
  C6      H4       -0.41687E+00   0.35744E-01    0.75074E+05   
  C6      H5       -0.49204E+00   0.10098E+00    0.75074E+05   
  C6      H6       -0.31960E+00   0.17043E-01    0.75074E+05   
  C6      H7       -0.19900E+00  -0.39701E-01    0.75074E+05   
  C6      H8       -0.35448E+00   0.35992E-01    0.75074E+05   
  C6      H9       -0.64095E+00   0.10156E+00    0.75074E+05   
  C7      C7       -0.51907E+00   0.68939E-01    0.27725E+07   
  C7      H1       -0.71792E+00   0.16817E+00    0.75074E+05   
  C7      H2       -0.51473E+00   0.11541E+00    0.75074E+05   
  C7      H3       -0.48518E+00   0.50646E-01    0.75074E+05   
  C7      H4       -0.52832E+00   0.96376E-01    0.75074E+05   
  C7      H5       -0.49603E+00   0.65167E-01    0.75074E+05   
  C7      H6       -0.63274E+00   0.15604E+00    0.75074E+05   
  C7      H7       -0.55060E+00   0.96841E-01    0.75074E+05   
  C7      H8       -0.47143E+00   0.76452E-01    0.75074E+05   
  C7      H9       -0.77361E+00   0.20632E+00    0.75074E+05   
  H1      H1       -0.57473E+00   0.19356E+00    0.42016E+03   
  H1      H2       -0.36041E+00   0.28064E-01    0.42016E+03   
  H1      H3       -0.50556E+00   0.10072E+00    0.42016E+03   
  H1      H4       -0.58242E+00   0.14455E+00    0.42016E+03   
  H1      H5       -0.56975E+00   0.13171E+00    0.42016E+03   
  H1      H6       -0.34909E+00   0.38515E-01    0.42016E+03   
  H1      H7       -0.46013E+00   0.97796E-01    0.42016E+03   
  H1      H8       -0.33759E+00   0.36235E-01    0.42016E+03   
  H1      H9       -0.56482E+00   0.22535E+00    0.42016E+03   
  H2      H2       -0.27412E+00   0.13169E+00    0.42016E+03   
  H2      H3       -0.19341E+00  -0.84414E-01    0.42016E+03   
  H2      H4       -0.47117E+00   0.12257E+00    0.42016E+03   
  H2      H5       -0.42085E+00   0.68000E-01    0.42016E+03   
  H2      H6       -0.18054E+00  -0.41667E-01    0.42016E+03   
  H2      H7       -0.30720E+00   0.19000E-01    0.42016E+03   
  H2      H8       -0.11272E+00  -0.86443E-01    0.42016E+03   
  H2      H9       -0.38651E+00   0.11205E+00    0.42016E+03   
  H3      H3       -0.67083E+00   0.21612E+00    0.42016E+03   
  H3      H4       -0.69697E+00   0.22896E+00    0.42016E+03   
  H3      H5       -0.80360E+00   0.30346E+00    0.42016E+03   
  H3      H6       -0.46650E+00   0.84684E-01    0.42016E+03   
  H3      H7       -0.60566E+00   0.18183E+00    0.42016E+03   
  H3      H8       -0.51530E+00   0.11820E+00    0.42016E+03   
  H3      H9       -0.40363E+00   0.70455E-01    0.42016E+03   
  H4      H4       -0.83885E+00   0.30613E+00    0.42016E+03   
  H4      H5       -0.86606E+00   0.32927E+00    0.42016E+03   
  H4      H6       -0.72527E+00   0.27005E+00    0.42016E+03   
  H4      H7       -0.76416E+00   0.29281E+00    0.42016E+03   
  H4      H8       -0.63004E+00   0.20113E+00    0.42016E+03   
  H4      H9       -0.65003E+00   0.23766E+00    0.42016E+03   
  H5      H5       -0.87727E+00   0.36459E+00    0.42016E+03   
  H5      H6       -0.33353E+00   0.14427E-01    0.42016E+03   
  H5      H7       -0.76835E+00   0.27366E+00    0.42016E+03   
  H5      H8       -0.60481E+00   0.16388E+00    0.42016E+03   
  H5      H9       -0.57943E+00   0.20565E+00    0.42016E+03   
  H6      H6       -0.57458E+00   0.20687E+00    0.42016E+03   
  H6      H7       -0.76069E+00   0.31241E+00    0.42016E+03   
  H6      H8       -0.40972E+00   0.10849E+00    0.42016E+03   
  H6      H9       -0.40452E+00   0.13860E+00    0.42016E+03   
  H7      H7       -0.79245E+00   0.30001E+00    0.42016E+03   
  H7      H8       -0.58083E+00   0.18739E+00    0.42016E+03   
  H7      H9       -0.47786E+00   0.14070E+00    0.42016E+03   
  H8      H8       -0.33052E+00   0.35075E-01    0.42016E+03   
  H8      H9       -0.44259E+00   0.13577E+00    0.42016E+03   
  H9      H9       -0.14819E+00   0.93349E-01    0.42016E+03   
 
 
 ------------------ INTERMOLECULAR FIT QUALITY -------------------
 
Fit data
RMSE of E_int on   283 points with E <  -6.6 kcal/mol =  0.10353 kcal/mol
RMSE of E_int on  4120 points with E <   0.0 kcal/mol =  0.16677 kcal/mol
RMSE of E_int on  5610 points with E <  10.0 kcal/mol =  0.27463 kcal/mol
RMSE of E_int on  6113 points with E < 100.0 kcal/mol =  0.67202 kcal/mol
 
Minimum wall height =      23.9895 kcal/mol
Mean wall height =         65.5844 kcal/mol
Minimum wall distance =     0.8548 Angstrom between closest contact atoms
Maximum wall distance =     1.7789 Angstrom between closest contact atoms
 
 
 ------------------------ LOCAL MINIMA ---------------------------
 
------------ Minimum   1 ------------
E =   -13.18978648 kcal/mol
R_com =     3.37735765 Angstrom
beta_A, gamma_A, alpha_B, beta_B, gamma_B = 
     5.96915   295.62271    22.74828     5.74756    93.32770
 
 8   -2.5640188   0.8996461   0.2350899   O1   
 8   -0.3777602   2.2389942  -0.0091314   O2   
 7    0.9349352  -1.1177204  -0.0686762   N1   
 6    0.9269026   0.2636724  -0.0969192   C1   
 6   -0.2680196   0.9040754   0.0078511   C2   
 6   -1.5350431   0.2109413   0.1479661   C3   
 6   -1.4349366  -1.2105993   0.1686071   C4   
 6   -0.2188845  -1.8084564   0.0602444   C5   
 6    2.2136700   0.9991925  -0.2392211   C6   
 6    2.1895292  -1.8327589  -0.1824148   C7   
 1   -2.3272231  -1.8125558   0.2701907   H1   
 1   -0.1109303  -2.8849313   0.0713262   H2   
 1    1.9888537  -2.9000724  -0.1343458   H3   
 1    2.8662767  -1.5684513   0.6316530   H4   
 1    2.6807133  -1.6133475  -1.1318104   H5   
 1    2.0083315   2.0666980  -0.2431984   H6   
 1    2.7287499   0.7480166  -1.1701945   H7   
 1    2.8998364   0.7882990   0.5854886   H8   
 1   -1.3482879   2.3628796   0.0836200   H9   
 8    2.5691081  -0.8844889   3.1403214   O1   
 8    0.3903270  -2.2368551   3.3795751   O2   
 7   -0.9410962   1.1122538   3.4504920   N1   
 6   -0.9253796  -0.2691663   3.4737271   C1   
 6    0.2731168  -0.9025230   3.3669678   C2   
 6    1.5363325  -0.2018360   3.2300745   C3   
 6    1.4284475   1.2192144   3.2158767   C4   
 6    0.2089390   1.8098739   3.3248656   C5   
 6   -2.2079750  -1.0123327   3.6139502   C6   
 6   -2.2005854   1.8197151   3.5573006   C7   
 1    2.3175201   1.8265162   3.1179975   H1   
 1    0.0948268   2.8857335   3.3159455   H2   
 1   -2.0047158   2.8885018   3.5245977   H3   
 1   -2.7026322   1.5860929   4.4974718   H4   
 1   -2.8656668   1.5622952   2.7313727   H5   
 1   -1.9970590  -2.0787519   3.6104405   H6   
 1   -2.8974413  -0.7988549   2.7928706   H7   
 1   -2.7217744  -0.7707218   4.5483381   H8   
 1    1.3614219  -2.3550224   3.2853117   H9   
 
    R_com        Fit inter        Fit exp        Fit els          Fit Cn 
  2.53067405  0.34679076E+02  0.11533825E+03 -0.19485790E+02 -0.61173379E+02
  2.61593996  0.20744537E+02  0.90974906E+02 -0.17937222E+02 -0.52293148E+02
  2.71825904  0.85511545E+01  0.68380213E+02 -0.16241913E+02 -0.43587145E+02
  2.84104194 -0.12307224E+01  0.48514819E+02 -0.14425865E+02 -0.35319676E+02
  2.98838142 -0.81323517E+01  0.32139184E+02 -0.12531224E+02 -0.27740312E+02
  3.16518880 -0.12023500E+02  0.19647001E+02 -0.10616353E+02 -0.21054148E+02
  3.37735765 -0.13189786E+02  0.10958985E+02 -0.87522932E+01 -0.15396478E+02
  3.63196028 -0.12294316E+02  0.55383526E+01 -0.70146910E+01 -0.10817978E+02
  3.93748342 -0.10207442E+02  0.25484604E+01 -0.54717131E+01 -0.72841895E+01
  4.30411120 -0.77607887E+01  0.10991615E+01 -0.41706368E+01 -0.46893134E+01
  4.74406453 -0.55389170E+01  0.46928070E+00 -0.31277974E+01 -0.28804003E+01
  5.27200853 -0.38061519E+01  0.20604120E+00 -0.23267733E+01 -0.16854198E+01
  5.90554133 -0.25756294E+01  0.89619099E-01 -0.17268435E+01 -0.93840504E+00
 
------------ Minimum   2 ------------
E =   -11.88704638 kcal/mol
R_com =     3.43153549 Angstrom
beta_A, gamma_A, alpha_B, beta_B, gamma_B = 
   171.80359   309.78153   187.29589     8.19641   129.78150
 
 8    2.6839883   0.2425503   0.4197605   O1   
 8    0.8948577   2.0793058   0.1777593   O2   
 7   -1.1657523  -0.8545635  -0.1971343   N1   
 6   -0.8305759   0.4836287  -0.1196323   C1   
 6    0.4726389   0.8112062   0.0883488   C2   
 6    1.5292803  -0.1726828   0.2328734   C3   
 6    1.0960263  -1.5272096   0.1392094   C4   
 6   -0.2176110  -1.8083016  -0.0688831   C5   
 6   -1.8960365   1.5134749  -0.2653042   C6   
 6   -2.5452768  -1.2397638  -0.4133647   C7   
 1    1.8132981  -2.3305429   0.2341977   H1   
 1   -0.5770044  -2.8260930  -0.1431273   H2   
 1   -2.6035005  -2.3246978  -0.4489687   H3   
 1   -2.9205389  -0.8395514  -1.3565299   H4   
 1   -3.1830860  -0.8833699   0.3971524   H5   
 1   -1.4455876   2.4986967  -0.1748516   H6   
 1   -2.6657844   1.4189222   0.5051867   H7   
 1   -2.3926302   1.4549429  -1.2376288   H8   
 1    1.8592529   1.9609542   0.3254382   H9   
 8   -2.6930599  -0.1002607   3.0117750   O1   
 8   -1.1516695   1.9488304   3.2537764   O2   
 7    1.2648374  -0.6996025   3.6286697   N1   
 6    0.7624338   0.5851902   3.5511679   C1   
 6   -0.5718296   0.7446166   3.3431867   C2   
 6   -1.4949692  -0.3654923   3.1986620   C3   
 6   -0.8932078  -1.6540322   3.2923259   C4   
 6    0.4454905  -1.7660259   3.5004184   C5   
 6    1.6884851   1.7420043   3.6968398   C6   
 6    2.6821104  -0.9064944   3.8449001   C7   
 1   -1.5026548  -2.5419498   3.1973375   H1   
 1    0.9312263  -2.7299365   3.5746625   H2   
 1    2.8776416  -1.9752503   3.8805040   H3   
 1    3.0035101  -0.4618668   4.7880653   H4   
 1    3.2694962  -0.4719887   3.0343830   H5   
 1    1.1165670   2.6620456   3.6063874   H6   
 1    2.4640083   1.7459696   2.9263490   H7   
 1    2.1884913   1.7470099   4.6691645   H8   
 1   -2.0932269   1.7089658   3.1060975   H9   
 
    R_com        Fit inter        Fit exp        Fit els          Fit Cn 
  2.58485189  0.31881803E+02  0.10370711E+03 -0.15676449E+02 -0.56148862E+02
  2.67011779  0.19135433E+02  0.81680432E+02 -0.14450412E+02 -0.48094587E+02
  2.77243687  0.79881685E+01  0.61269316E+02 -0.13106463E+02 -0.40174684E+02
  2.89521978 -0.95190515E+00  0.43343198E+02 -0.11664120E+02 -0.32630983E+02
  3.04255926 -0.72604140E+01  0.28589460E+02 -0.10155579E+02 -0.25694295E+02
  3.21936663 -0.10819337E+02  0.17363161E+02 -0.86260280E+01 -0.19556470E+02
  3.43153549 -0.11887046E+02  0.95904431E+01 -0.71312077E+01 -0.14346282E+02
  3.68613811 -0.11065952E+02  0.47806349E+01 -0.57313694E+01 -0.10115217E+02
  3.99166126 -0.91516052E+01  0.21670136E+01 -0.44818719E+01 -0.68367469E+01
  4.35828903 -0.69100817E+01  0.93103248E+00 -0.34223818E+01 -0.44187324E+01
  4.79824237 -0.48837343E+01  0.40970267E+00 -0.25683695E+01 -0.27250675E+01
  5.32618637 -0.33172414E+01  0.19246707E+00 -0.19089749E+01 -0.16007336E+01
  5.95971916 -0.22180490E+01  0.89664026E-01 -0.14131935E+01 -0.89451958E+00
 
------------ Minimum   3 ------------
E =   -11.86691297 kcal/mol
R_com =     3.43394218 Angstrom
beta_A, gamma_A, alpha_B, beta_B, gamma_B = 
     8.73904   322.56990   198.34231   171.26096   142.56992
 
 8   -2.6763321  -0.3647461   0.3781927   O1   
 8   -1.3404059   1.8260638   0.1571113   O2   
 7    1.3306051  -0.5717405  -0.1752766   N1   
 6    0.7030223   0.6573776  -0.1080702   C1   
 6   -0.6435755   0.6847455   0.0786304   C2   
 6   -1.4550904  -0.5107971   0.2110586   C3   
 6   -0.7278383  -1.7338469   0.1305692   C4   
 6    0.6183391  -1.7135955  -0.0574586   C5   
 6    1.5130357   1.8997059  -0.2403909   C6   
 6    2.7633325  -0.6383229  -0.3779632   C7   
 1   -1.2481821  -2.6773972   0.2188939   H1   
 1    1.1974658  -2.6250577  -0.1239719   H2   
 1    3.0652277  -1.6824646  -0.3971142   H3   
 1    3.2970972  -0.1360584   0.4303546   H4   
 1    3.0467663  -0.1766101  -1.3251916   H5   
 1    0.8514726   2.7589456  -0.1643029   H6   
 1    2.0296626   1.9518276  -1.2024138   H7   
 1    2.2686824   1.9821081   0.5455190   H8   
 1   -2.2561843   1.4946989   0.2891024   H9   
 8    2.6551400   0.4960086   3.0557494   O1   
 8    0.6976548   2.1551043   3.2768308   O2   
 7   -1.0830789  -0.9614246   3.6092188   N1   
 6   -0.8741764   0.4027422   3.5420124   C1   
 6    0.3953929   0.8524847   3.3553117   C2   
 6    1.5419067  -0.0269384   3.2228836   C3   
 6    1.2364890  -1.4167105   3.3033731   C4   
 6   -0.0476667  -1.8211207   3.4914009   C5   
 6   -2.0339879   1.3270465   3.6743330   C6   
 6   -2.4220613  -1.4754936   3.8119054   C7   
 1    2.0273248  -2.1485736   3.2150484   H1   
 1   -0.3105392  -2.8685219   3.5579142   H2   
 1   -2.3800341  -2.5615904   3.8310565   H3   
 1   -3.0867665  -1.1667196   3.0035876   H4   
 1   -2.8363927  -1.1264334   4.7591338   H5   
 1   -1.6764335   2.3508205   3.5982449   H6   
 1   -2.5407692   1.2139412   4.6363559   H7   
 1   -2.7771743   1.1674653   2.8884231   H8   
 1    1.6711840   2.1287641   3.1448397   H9   
 
    R_com        Fit inter        Fit exp        Fit els          Fit Cn 
  2.58725858  0.31786456E+02  0.10288214E+03 -0.15691403E+02 -0.55404285E+02
  2.67252449  0.19082432E+02  0.81003289E+02 -0.14461786E+02 -0.47459072E+02
  2.77484357  0.79675278E+01  0.60729851E+02 -0.13114406E+02 -0.39647917E+02
  2.89762647 -0.95071185E+00  0.42926930E+02 -0.11668992E+02 -0.32208650E+02
  3.04496595 -0.72468498E+01  0.28279178E+02 -0.10157964E+02 -0.25368064E+02
  3.22177333 -0.10800429E+02  0.17140875E+02 -0.86267180E+01 -0.19314586E+02
  3.43394218 -0.11866913E+02  0.94389452E+01 -0.71311327E+01 -0.14174725E+02
  3.68854481 -0.11046560E+02  0.46841105E+01 -0.57314790E+01 -0.99991910E+01
  3.99406795 -0.91342388E+01  0.21108824E+01 -0.44829770E+01 -0.67621442E+01
  4.36069573 -0.68962980E+01  0.90196303E+00 -0.34249941E+01 -0.43732670E+01
  4.80064906 -0.48749935E+01  0.39649322E+00 -0.25725966E+01 -0.26988901E+01
  5.32859306 -0.33138745E+01  0.18719053E+00 -0.19145213E+01 -0.15865438E+01
  5.96212586 -0.22189749E+01  0.87813115E-01 -0.14194846E+01 -0.88730351E+00
 
------------ Minimum   4 ------------
E =    -5.63410073 kcal/mol
R_com =     5.75169025 Angstrom
beta_A, gamma_A, alpha_B, beta_B, gamma_B = 
   170.46508   301.46892   106.66411    85.49705   285.58557
 
 8    2.6107242   0.6327254   0.4718055   O1   
 8    0.5845611   2.1891761   0.1472321   O2   
 7   -1.0267424  -1.0164647  -0.2017890   N1   
 6   -0.8878146   0.3572287  -0.1491231   C1   
 6    0.3498095   0.8721380   0.0791019   C2   
 6    1.5320170   0.0527672   0.2699761   C3   
 6    1.2987746  -1.3514570   0.1994256   C4   
 6    0.0442126  -1.8218629  -0.0302495   C5   
 6   -2.0852724   1.2207883  -0.3424353   C6   
 6   -2.3314524  -1.5994811  -0.4385300   C7   
 1    2.1206726  -2.0417529   0.3291224   H1   
 1   -0.1644397  -2.8819199  -0.0878565   H2   
 1   -2.2334925  -2.6820822  -0.4493927   H3   
 1   -2.7364000  -1.2766124  -1.3989078   H4   
 1   -3.0334905  -1.3213943   0.3492297   H5   
 1   -1.7822820   2.2619817  -0.2658782   H6   
 1   -2.8525716   1.0329611   0.4132638   H7   
 1   -2.5441438   1.0717690  -1.3235962   H8   
 1    1.5520097   2.2131142   0.3185347   H9   
 8   -1.2156098  -0.5929409   8.1201363   O1   
 8   -2.1613563  -0.6955561   5.7267585   O2   
 7    1.1861845   0.4448104   5.0283444   N1   
 6   -0.1148215   0.0446009   4.7910177   C1   
 6   -0.8893787  -0.2957621   5.8555110   C2   
 6   -0.4195460  -0.2599919   7.2278789   C3   
 6    0.9322890   0.1644088   7.3816685   C4   
 6    1.6700343   0.4946550   6.2886783   C5   
 6   -0.6218937  -0.0002347   3.3917760   C6   
 6    2.0409458   0.8101549   3.9174307   C7   
 1    1.3701144   0.2229742   8.3684436   H1   
 1    2.6987598   0.8189330   6.3731930   H2   
 1    3.0146482   1.0978944   4.3058232   H3   
 1    1.6241995   1.6524441   3.3629726   H4   
 1    2.1734728  -0.0290976   3.2327067   H5   
 1   -1.6553793  -0.3371271   3.4043840   H6   
 1   -0.0463807  -0.6901932   2.7689998   H7   
 1   -0.5906087   0.9820770   2.9126818   H8   
 1   -2.4173923  -0.8581317   6.6615789   H9   
 
    R_com        Fit inter        Fit exp        Fit els          Fit Cn 
  4.90500665  0.12035172E+02  0.44638733E+02 -0.86578511E+01 -0.23945710E+02
  4.99027256  0.69649576E+01  0.35426837E+02 -0.79617600E+01 -0.20500120E+02
  5.09259164  0.24960859E+01  0.26817363E+02 -0.72048714E+01 -0.17116406E+02
  5.21537454 -0.11224265E+01  0.19174640E+02 -0.63997915E+01 -0.13897275E+02
  5.36271402 -0.37058566E+01  0.12800488E+02 -0.55658956E+01 -0.10940449E+02
  5.53952140 -0.51838984E+01  0.78720960E+01 -0.47290844E+01 -0.83269100E+01
  5.75169025 -0.56341007E+01  0.43965957E+01 -0.39199861E+01 -0.61107104E+01
  6.00629288 -0.52784381E+01  0.22047431E+01 -0.31702951E+01 -0.43128862E+01
  6.31181602 -0.44326929E+01  0.99598563E+00 -0.25075656E+01 -0.29211129E+01
  6.67844380 -0.34204825E+01  0.42430423E+00 -0.19496942E+01 -0.18950926E+01
  7.11839713 -0.24871003E+01  0.19002980E+00 -0.15011072E+01 -0.11760228E+01
  7.64634113 -0.17539120E+01  0.96247166E-01 -0.11526417E+01 -0.69751741E+00
  8.27987393 -0.12314067E+01  0.49703742E-01 -0.88575637E+00 -0.39535411E+00
 
------------ Minimum   5 ------------
E =    -5.61499650 kcal/mol
R_com =     5.73523989 Angstrom
beta_A, gamma_A, alpha_B, beta_B, gamma_B = 
    87.42550   107.50868   268.44086   171.16939   138.22229
 
 8    0.0759922  -1.2540233  -2.4208415   O1   
 8   -0.0458474  -2.2694752  -0.0571080   O2   
 7   -0.0056876   1.2387837   0.7703906   N1   
 6   -0.0431168  -0.1294932   0.9588730   C1   
 6   -0.0138850  -0.9327642  -0.1378644   C2   
 6    0.0547808  -0.4264883  -1.4959460   C3   
 6    0.0903696   0.9945713  -1.5986505   C4   
 6    0.0585427   1.7587412  -0.4748224   C5   
 6   -0.1130565  -0.6749270   2.3425710   C6   
 6   -0.0398384   2.1244514   1.9160996   C7   
 1    0.1423523   1.4637529  -2.5712822   H1   
 1    0.0828698   2.8394314  -0.5205603   H2   
 1    0.0029383   3.1522041   1.5644834   H3   
 1    0.8114623   1.9458416   2.5748391   H4   
 1   -0.9596105   1.9901233   2.4877029   H5   
 1   -0.1360451  -1.7605126   2.2903862   H6   
 1   -1.0100305  -0.3402947   2.8703655   H7   
 1    0.7524416  -0.3819269   2.9429962   H8   
 1   -0.0119506  -2.5297230  -1.0042069   H9   
 8    0.2320895   2.6900430   5.3497197   O1   
 8   -1.8897019   1.2514100   5.5978331   O2   
 7    0.6366365  -1.3014837   5.9053965   N1   
 6   -0.6217516  -0.7334240   5.8517695   C1   
 6   -0.7155694   0.6100086   5.6638360   C2   
 6    0.4382327   1.4774571   5.5165612   C3   
 6    1.6954743   0.8095748   5.5836567   C4   
 6    1.7417256  -0.5357094   5.7734709   C5   
 6   -1.8223557  -1.6016068   5.9994795   C6   
 6    0.7739205  -2.7290475   6.1089585   C7   
 1    2.6120072   1.3742277   5.4837531   H1   
 1    2.6805190  -1.0705378   5.8300452   H2   
 1    1.8314426  -2.9807068   6.1163077   H3   
 1    0.2884082  -3.2875730   5.3071610   H4   
 1    0.3372626  -3.0325791   7.0618245   H5   
 1   -2.7130382  -0.9819590   5.9326276   H6   
 1   -1.8386073  -2.1184816   6.9626433   H7   
 1   -1.8776552  -2.3616738   5.2154600   H8   
 1   -1.6040085   2.1817387   5.4609312   H9   
 
    R_com        Fit inter        Fit exp        Fit els          Fit Cn 
  4.88855629  0.12605016E+02  0.45951968E+02 -0.87363623E+01 -0.24610589E+02
  4.97382220  0.73501799E+01  0.36420549E+02 -0.80207125E+01 -0.21049656E+02
  5.07614128  0.27330187E+01  0.27535299E+02 -0.72434417E+01 -0.17558838E+02
  5.19892418 -0.99318262E+00  0.19668282E+02 -0.64177725E+01 -0.14243693E+02
  5.34626366 -0.36443770E+01  0.13123373E+02 -0.55638892E+01 -0.11203861E+02
  5.52307104 -0.51559911E+01  0.80738145E+01 -0.47086655E+01 -0.85211402E+01
  5.73523989 -0.56149965E+01  0.45181272E+01 -0.38837855E+01 -0.62493381E+01
  5.98984252 -0.52539987E+01  0.22763696E+01 -0.31219446E+01 -0.44084237E+01
  6.29536566 -0.43980518E+01  0.10378929E+01 -0.24514529E+01 -0.29844918E+01
  6.66199344 -0.33770893E+01  0.44885125E+00 -0.18905175E+01 -0.19354231E+01
  7.10194677 -0.24395038E+01  0.20434072E+00 -0.14432925E+01 -0.12005520E+01
  7.62989077 -0.17071755E+01  0.10431436E+00 -0.10997619E+01 -0.71172794E+00
  8.26342357 -0.11894436E+01  0.53859169E-01 -0.84013125E+00 -0.40317154E+00
 
------------ Minimum   6 ------------
E =    -4.96657841 kcal/mol
R_com =     7.28293624 Angstrom
beta_A, gamma_A, alpha_B, beta_B, gamma_B = 
    89.98029   277.12623     2.51064    90.01970    97.12623
 
 8   -0.0335661   1.6699444   2.1561498   O1   
 8   -0.0482442   2.2422268  -0.3549260   O2   
 7    0.0291065  -1.3572448  -0.5340023   N1   
 6    0.0003303  -0.0456077  -0.9674630   C1   
 6   -0.0200522   0.9422000  -0.0332509   C2   
 6   -0.0129497   0.6892727   1.3955225   C3   
 6    0.0178665  -0.6897408   1.7541267   C4   
 6    0.0368850  -1.6439859   0.7861324   C5   
 6   -0.0068829   0.2412141  -2.4285213   C6   
 6    0.0467862  -2.4349565  -1.5017046   C7   
 1    0.0257492  -0.9757109   2.7967220   H1   
 1    0.0590503  -2.6985503   1.0269181   H2   
 1    0.0735426  -3.3822316  -0.9690760   H3   
 1    0.9270379  -2.3709765  -2.1432775   H4   
 1   -0.8461666  -2.4131825  -2.1285350   H5   
 1   -0.0321423   1.3182342  -2.5739090   H6   
 1   -0.8790726  -0.1902222  -2.9267742   H7   
 1    0.8848833  -0.1480804  -2.9271687   H8   
 1   -0.0572282   2.6689997   0.5303190   H9   
 8    0.0396181  -1.6698118   5.1267865   O1   
 8    0.0500228  -2.2421878   7.6378622   O2   
 7   -0.0303756   1.3572170   7.8169386   N1   
 6   -0.0016678   0.0455784   8.2503993   C1   
 6    0.0212401  -0.9421739   7.3161871   C2   
 6    0.0172563  -0.6891783   5.8874137   C3   
 6   -0.0123647   0.6898614   5.5288096   C4   
 6   -0.0351652   1.6440236   6.4968038   C5   
 6    0.0036901  -0.2412841   9.7114575   C6   
 6   -0.0599219   2.4346686   8.7846408   C7   
 1   -0.0170165   0.9759023   4.4862142   H1   
 1   -0.0592163   2.6985466   6.2560181   H2   
 1   -0.0746867   3.3822065   8.2520123   H3   
 1    0.8222873   2.4093095   9.4262138   H4   
 1   -0.9510638   2.3737997   9.4114712   H5   
 1    0.0256337  -1.3183768   9.8568452   H6   
 1   -0.8865615   0.1515318  10.2097104   H7   
 1    0.8775472   0.1867006  10.2101050   H8   
 1    0.0597423  -2.6689446   6.7526173   H9   
 
    R_com        Fit inter        Fit exp        Fit els          Fit Cn 
  6.48917036  0.99501172E+01  0.37120697E+02 -0.35385324E+01 -0.23632047E+02
  6.56910715  0.59559346E+01  0.28668289E+02 -0.32556569E+01 -0.19456697E+02
  6.66503129  0.22926367E+01  0.20771755E+02 -0.29427330E+01 -0.15536386E+02
  6.78014026 -0.80835922E+00  0.13797607E+02 -0.26039194E+01 -0.12002047E+02
  6.91827102 -0.31299778E+01  0.80694574E+01 -0.22465764E+01 -0.89528587E+01
  7.08402794 -0.45236003E+01  0.37990114E+01 -0.18814097E+01 -0.64412021E+01
  7.28293624 -0.49665784E+01  0.10230232E+01 -0.15219295E+01 -0.44676721E+01
  7.52162619 -0.45966231E+01 -0.42568476E+00 -0.11830537E+01 -0.29878847E+01
  7.80805415 -0.36942058E+01 -0.88750242E+00 -0.87895171E+00 -0.19277517E+01
  8.15176769 -0.26033325E+01 -0.78178082E+00 -0.62060514E+00 -0.12009465E+01
  8.56422394 -0.16189992E+01 -0.48190624E+00 -0.41383904E+00 -0.72325392E+00
  9.05917143 -0.90057221E+00 -0.22039375E+00 -0.25854915E+00 -0.42162931E+00
  9.65310843 -0.46054832E+00 -0.72897802E-01 -0.14943289E+00 -0.23821763E+00
 
------------ Minimum   7 ------------
E =    -3.41655850 kcal/mol
R_com =     7.38562218 Angstrom
beta_A, gamma_A, alpha_B, beta_B, gamma_B = 
    91.09255   342.29334   181.91638    89.85805   106.01390
 
 8    0.0133450  -1.2554630   2.4212512   O1   
 8   -0.0123991   1.2637684   1.8864296   O2   
 7    0.0011550  -0.0853708  -1.4563069   N1   
 6   -0.0085389   0.8588541  -0.4476178   C1   
 6   -0.0040220   0.4258689   0.8413489   C2   
 6    0.0106351  -0.9770155   1.2116416   C3   
 6    0.0205775  -1.8816010   0.1103463   C4   
 6    0.0149955  -1.4038624  -1.1623252   C5   
 6   -0.0229898   2.3052728  -0.8007095   C6   
 6   -0.0078997   0.3402497  -2.8408602   C7   
 1    0.0322176  -2.9478916   0.2884894   H1   
 1    0.0209191  -2.0652661  -2.0185291   H2   
 1    0.0069080  -0.5409520  -3.4772591   H3   
 1    0.8679384   0.9496451  -3.0691081   H4   
 1   -0.9055459   0.9179869  -3.0671478   H5   
 1   -0.0308216   2.8895292   0.1159862   H6   
 1   -0.9066455   2.5759916  -1.3846376   H7   
 1    0.8577107   2.5945987  -1.3804540   H8   
 1   -0.0066030   0.6396068   2.6455495   H9   
 8   -0.0171417   1.3169351   4.9972732   O1   
 8   -0.0275659   2.2704855   7.3897315   O2   
 7    0.0150027  -1.2586472   8.1229832   N1   
 6   -0.0011050   0.1044322   8.3485124   C1   
 6   -0.0115282   0.9361613   7.2728499   C2   
 6   -0.0067780   0.4654247   5.9003338   C3   
 6    0.0093646  -0.9526864   5.7591773   C4   
 6    0.0199491  -1.7460099   6.8630269   C5   
 6   -0.0069540   0.6136290   9.7476887   C6   
 6    0.0310524  -2.1738854   9.2456159   C7   
 1    0.0135216  -1.3964102   4.7733082   H1   
 1    0.0336141  -2.8252586   6.7881230   H2   
 1    0.0372366  -3.1924381   8.8658113   H3   
 1   -0.8523679  -2.0409734   9.8720782   H4   
 1    0.9212865  -2.0257234   9.8590378   H5   
 1   -0.0180504   1.7004150   9.7248624   H6   
 1    0.8779814   0.2937196  10.3041557   H7   
 1   -0.8863935   0.2764981  10.3030043   H8   
 1   -0.0307469   2.5554184   6.4491586   H9   
 
    R_com        Fit inter        Fit exp        Fit els          Fit Cn 
  6.69769176  0.85880416E+01  0.32449453E+02 -0.27487682E+01 -0.21112643E+02
  6.76697030  0.53674326E+01  0.25504482E+02 -0.24184546E+01 -0.17718595E+02
  6.85010456  0.24220977E+01  0.18935455E+02 -0.20515462E+01 -0.14461811E+02
  6.94986567 -0.67334243E-01  0.13035735E+02 -0.16535890E+01 -0.11449480E+02
  7.06957900 -0.19325561E+01  0.80758459E+01 -0.12347873E+01 -0.87736147E+01
  7.21323499 -0.30567019E+01  0.42513635E+01 -0.81048380E+00 -0.64975816E+01
  7.38562218 -0.34165585E+01  0.16314494E+01 -0.40067657E+00 -0.46473314E+01
  7.59248681 -0.31107220E+01  0.12789087E+00 -0.28160116E-01 -0.32104527E+01
  7.84072437 -0.23531746E+01 -0.49453621E+00  0.28478539E+00 -0.21434238E+01
  8.13860944 -0.14213284E+01 -0.55778862E+00  0.52062014E+00 -0.13841599E+01
  8.49607152 -0.57176528E+00 -0.37704607E+00  0.67048892E+00 -0.86520813E+00
  8.92502602  0.37165198E-01 -0.17546320E+00  0.73640133E+00 -0.52377294E+00
  9.43977142  0.37302853E+00 -0.50382930E-01  0.73061015E+00 -0.30719868E+00
 
------------ Minimum   8 ------------
E =    -3.35128140 kcal/mol
R_com =     7.35254551 Angstrom
beta_A, gamma_A, alpha_B, beta_B, gamma_B = 
    91.08335   338.10273     1.40362    88.91665   158.10273
 
 8    0.0145681  -1.0751881   2.5065078   O1   
 8   -0.0145436   1.3981975   1.7890537   O2   
 7    0.0015805  -0.1915407  -1.4461773   N1   
 6   -0.0096309   0.8238424  -0.5091717   C1   
 6   -0.0047881   0.4861948   0.8079853   C2   
 6    0.0117290  -0.8858644   1.2797868   C3   
 6    0.0231538  -1.8684798   0.2475264   C4   
 6    0.0171806  -1.4850092  -1.0566488   C5   
 6   -0.0260056   2.2405767  -0.9669989   C6   
 6   -0.0077697   0.1317720  -2.8581278   C7   
 1    0.0362295  -2.9188880   0.5030995   H1   
 1    0.0241988  -2.2071918  -1.8622406   H2   
 1    0.0083899  -0.7935493  -3.4284423   H3   
 1    0.8672737   0.7240824  -3.1301930   H4   
 1   -0.9061655   0.6901810  -3.1261195   H5   
 1   -0.0348382   2.8902351  -0.0954406   H6   
 1   -0.9099111   2.4666779  -1.5692425   H7   
 1    0.8544167   2.4879992  -1.5662359   H8   
 1   -0.0080455   0.8311749   2.5917477   H9   
 8   -0.0117734   1.0752223   4.8460377   O1   
 8    0.0197102  -1.3981342   5.5634918   O2   
 7   -0.0031119   0.1915220   8.7987228   N1   
 6    0.0105523  -0.8238311   7.8617172   C1   
 6    0.0071229  -0.4861662   6.5445602   C2   
 6   -0.0099741   0.8858859   6.0727587   C3   
 6   -0.0226223   1.8684863   7.1050191   C4   
 6   -0.0192005   1.4849845   8.4091943   C5   
 6    0.0288860  -2.2405414   8.3195444   C6   
 6   -0.0045396  -0.1319227  10.2106733   C7   
 1   -0.0352807   2.9188996   6.8494460   H1   
 1   -0.0298745   2.2071223   9.2147861   H2   
 1   -0.0110510   0.7935167  10.7809878   H3   
 1    0.8847502  -0.7026209  10.4827385   H4   
 1   -0.8889874  -0.7121708  10.4786650   H5   
 1    0.0359697  -2.8902213   7.4479862   H6   
 1   -0.8492159  -2.4882264   8.9217880   H7   
 1    0.9151049  -2.4663234   8.9187815   H8   
 1    0.0123169  -0.8311227   4.7607978   H9   
 
    R_com        Fit inter        Fit exp        Fit els          Fit Cn 
  6.71753281  0.81272416E+01  0.43587169E+02 -0.65674741E+01 -0.28892454E+02
  6.78148224  0.50535549E+01  0.35346657E+02 -0.58606219E+01 -0.24432480E+02
  6.85822155  0.22487770E+01  0.27412752E+02 -0.50803992E+01 -0.20083576E+02
  6.95030872 -0.12457009E+00  0.20109353E+02 -0.42384239E+01 -0.15995499E+02
  7.06081333 -0.19118124E+01  0.13751148E+02 -0.33550926E+01 -0.12307868E+02
  7.19341887 -0.29989641E+01  0.85905926E+01 -0.24603297E+01 -0.91292270E+01
  7.35254551 -0.33512814E+01  0.47608583E+01 -0.15925994E+01 -0.65195403E+01
  7.54349747 -0.30440500E+01  0.22337368E+01 -0.79547376E+00 -0.44823131E+01
  7.77263983 -0.22663690E+01  0.81506382E+00 -0.11162379E+00 -0.29698090E+01
  8.04761067 -0.12829929E+01  0.19165792E+00  0.42485676E+00 -0.18995076E+01
  8.37757567 -0.35862201E+00  0.20738688E-01  0.79572886E+00 -0.11750896E+01
  8.77353367  0.32384380E+00  0.25311252E-01  0.10028546E+01 -0.70432202E+00
  9.24868326  0.70660568E+00  0.48762614E-01  0.10674460E+01 -0.40960293E+00
 
------------ Minimum   9 ------------
E =    -2.61644718 kcal/mol
R_com =     3.77826826 Angstrom
beta_A, gamma_A, alpha_B, beta_B, gamma_B = 
   163.69759    40.91771   218.17245    16.30241   220.91771
 
 8    0.1718411  -2.7206912   0.0844573   O1   
 8    1.9643962  -0.9521101   0.6249119   O2   
 7   -0.7894302   1.1986616  -0.2610161   N1   
 6    0.4800619   0.8293926   0.1404044   C1   
 6    0.7636625  -0.4963972   0.2442496   C2   
 6   -0.1986464  -1.5431308  -0.0451052   C3   
 6   -1.4813566  -1.0741775  -0.4524902   C4   
 6   -1.7205391   0.2610205  -0.5419113   C5   
 6    1.4866067   1.8841059   0.4428236   C6   
 6   -1.1276281   2.6022853  -0.3780011   C7   
 1   -2.2636946  -1.7815935  -0.6898841   H1   
 1   -2.6840000   0.6474369  -0.8468712   H2   
 1   -2.1599804   2.6864907  -0.7079973   H3   
 1   -0.4869236   3.1001432  -1.1075129   H4   
 1   -1.0265342   3.1108582   0.5821493   H5   
 1    2.4161952   1.4059172   0.7410665   H6   
 1    1.1634047   2.5378910   1.2572029   H7   
 1    1.6927086   2.5152850  -0.4258428   H8   
 1    1.8298221  -1.9251698   0.5945966   H9   
 8    1.5463763  -2.2450858   3.6938110   O1   
 8   -0.9558852  -1.9625620   3.1533564   O2   
 7   -0.1201955   1.4302247   4.0392843   N1   
 6   -0.8899925   0.3553376   3.6378639   C1   
 6   -0.2935679  -0.8622114   3.5340187   C2   
 6    1.1098685  -1.0903692   3.8233735   C3   
 6    1.8284491   0.0710543   4.2307584   C4   
 6    1.1912904   1.2685479   4.3201796   C5   
 6   -2.3331368   0.5624295   3.3354446   C6   
 6   -0.7218020   2.7427059   4.1562694   C7   
 1    2.8806920  -0.0015750   4.4681524   H1   
 1    1.7099021   2.1677789   4.6251395   H2   
 1    0.0377446   3.4469295   4.4862656   H3   
 1   -1.5331859   2.7381241   4.8857811   H4   
 1   -1.1155909   3.0800435   3.1961189   H5   
 1   -2.7684015  -0.3880144   3.0372018   H6   
 1   -2.4831093   1.2761541   2.5210653   H7   
 1   -2.8852526   0.9312564   4.2041110   H8   
 1   -0.2487087  -2.6443660   3.1836717   H9   
 
    R_com        Fit inter        Fit exp        Fit els          Fit Cn 
  3.14325556  0.75236066E+01  0.37748434E+02 -0.40063014E+01 -0.26218526E+02
  3.20720499  0.47647312E+01  0.31846682E+02 -0.34199516E+01 -0.23661999E+02
  3.28394430  0.22637433E+01  0.26030266E+02 -0.27862875E+01 -0.20980236E+02
  3.37603148  0.16925751E+00  0.20515778E+02 -0.21169172E+01 -0.18229603E+02
  3.48653609 -0.13868536E+01  0.15521964E+02 -0.14295552E+01 -0.15479262E+02
  3.61914162 -0.23188740E+01  0.11236355E+02 -0.74835844E+00 -0.12806870E+02
  3.77826826 -0.26164472E+01  0.77787536E+01 -0.10324168E+00 -0.10291959E+02
  3.96922023 -0.23624296E+01  0.51729577E+01  0.47229061E+00 -0.80076779E+01
  4.19836259 -0.17268995E+01  0.33402514E+01  0.94507133E+00 -0.60122222E+01
  4.47333342 -0.93056442E+00  0.21233826E+01  0.12877540E+01 -0.43417010E+01
  4.80329842 -0.18490360E+00  0.13363703E+01  0.14848856E+01 -0.30061595E+01
  5.19925642  0.36704168E+00  0.81915932E+00  0.15377697E+01 -0.19898874E+01
  5.67440602  0.67944139E+00  0.46958080E+00  0.14659239E+01 -0.12560633E+01
 
------------ Minimum  10 ------------
E =    -2.60420635 kcal/mol
R_com =     3.79232572 Angstrom
beta_A, gamma_A, alpha_B, beta_B, gamma_B = 
    19.96152    38.94737   139.21407   160.03849   218.94737
 
 8   -0.2763311  -2.7125968   0.0654435   O1   
 8   -1.9831569  -0.8806914   0.6688441   O2   
 7    0.8291855   1.1693828  -0.2703968   N1   
 6   -0.4430432   0.8460992   0.1609151   C1   
 6   -0.7758131  -0.4685457   0.2604368   C2   
 6    0.1368671  -1.5492091  -0.0629783   C3   
 6    1.4264952  -1.1267939  -0.4984667   C4   
 6    1.7152488   0.1988587  -0.5834648   C5   
 6   -1.3988351   1.9363234   0.4998592   C6   
 6    1.2162337   2.5598870  -0.3925207   C7   
 1    2.1743993  -1.8618998  -0.7613447   H1   
 1    2.6843998   0.5503093  -0.9117998   H2   
 1    2.2459340   2.6067904  -0.7378565   H3   
 1    1.1474604   3.0715530   0.5687391   H4   
 1    0.5834262   3.0807620  -1.1129367   H5   
 1   -2.3396865   1.4919721   0.8146584   H6   
 1   -1.5988643   2.5869162  -0.3556088   H7   
 1   -1.0308222   2.5655469   1.3147767   H8   
 1   -1.8882404  -1.8579093   0.6251353   H9   
 8   -1.5627369  -2.2343665   3.7268823   O1   
 8    0.9262598  -1.9622873   3.1234817   O2   
 7    0.1360591   1.4270574   4.0627224   N1   
 6    0.8881540   0.3512174   3.6314106   C1   
 6    0.2813408  -0.8615501   3.5318889   C2   
 6   -1.1156269  -1.0835857   3.8553041   C3   
 6   -1.8161395   0.0786781   4.2907924   C4   
 6   -1.1688086   1.2710270   4.3757905   C5   
 6    2.3240093   0.5523301   3.2924665   C6   
 6    0.7513292   2.7327186   4.1848463   C7   
 1   -2.8626159   0.0106456   4.5536704   H1   
 1   -1.6730267   2.1702130   4.7041253   H2   
 1    0.0023249   3.4408677   4.5301820   H3   
 1    1.1376392   3.0752040   3.2235865   H4   
 1    1.5707165   2.7137301   4.9052622   H5   
 1    2.7461144  -0.3987097   2.9776674   H6   
 1    2.9004524   0.9142640   4.1479345   H7   
 1    2.4563970   1.2691489   2.4775489   H8   
 1    0.2160406  -2.6401904   3.1671905   H9   
 
    R_com        Fit inter        Fit exp        Fit els          Fit Cn 
  3.15731302  0.73350671E+01  0.37467032E+02 -0.40848019E+01 -0.26047163E+02
  3.22126245  0.46344863E+01  0.31660223E+02 -0.34970452E+01 -0.23528691E+02
  3.29800176  0.21847089E+01  0.25927901E+02 -0.28611716E+01 -0.20882020E+02
  3.39008894  0.13141963E+00  0.20482157E+02 -0.21885930E+01 -0.18162144E+02
  3.50059355 -0.13956394E+01  0.15538362E+02 -0.14968501E+01 -0.15437151E+02
  3.63319908 -0.23114080E+01  0.11282705E+02 -0.80999213E+00 -0.12784120E+02
  3.79232572 -0.26042064E+01  0.78363608E+01 -0.15794706E+00 -0.10282620E+02
  3.98327769 -0.23535679E+01  0.52272858E+01  0.42559276E+00 -0.80064465E+01
  4.21242005 -0.17249754E+01  0.33828686E+01  0.90706451E+00 -0.60149085E+01
  4.48739088 -0.93471180E+00  0.21521994E+01  0.12585335E+01 -0.43454447E+01
  4.81735588 -0.19162583E+00  0.13538944E+01  0.14638517E+01 -0.30093719E+01
  5.21331388  0.36123640E+00  0.82954179E+00  0.15236749E+01 -0.19919803E+01
  5.68846348  0.67608630E+00  0.47606816E+00  0.14570993E+01 -0.12570812E+01
 
------------ Minimum  11 ------------
E =    -1.72317787 kcal/mol
R_com =     6.11408034 Angstrom
beta_A, gamma_A, alpha_B, beta_B, gamma_B = 
    43.67974    27.52365   141.02826    71.03939   185.90143
 
 8   -0.6111817  -2.6029904   0.5382573   O1   
 8   -1.6427876  -0.4488273   1.5018935   O2   
 7    0.8053993   0.9735688  -0.7291193   N1   
 6   -0.2129453   0.9226965   0.2033476   C1   
 6   -0.6609198  -0.2972253   0.6033992   C2   
 6   -0.1240878  -1.5482562   0.1012547   C3   
 6    0.9224514  -1.4037377  -0.8553513   C4   
 6    1.3382100  -0.1638500  -1.2265405   C5   
 6   -0.7809751   2.1921747   0.7351158   C6   
 6    1.3040006   2.2562143  -1.1812698   C7   
 1    1.3847888  -2.2812882  -1.2854623   H1   
 1    2.1291175  -0.0219835  -1.9510502   H2   
 1    2.0989823   2.0871451  -1.9031832   H3   
 1    1.7066120   2.8355439  -0.3489036   H4   
 1    0.5144730   2.8358642  -1.6623179   H5   
 1   -1.5651724   1.9530644   1.4489847   H6   
 1   -1.2165100   2.8092732  -0.0552049   H7   
 1   -0.0270940   2.7955240   1.2480283   H8   
 1   -1.7149397  -1.4273113   1.5587935   H9   
 8   -1.7425843  -1.3171125   4.4808512   O1   
 8   -0.2754913   0.7409073   3.9854559   O2   
 7    0.6419289   0.1300987   7.4175836   N1   
 6    0.6244651   0.7376852   6.1767605   C1   
 6   -0.1894524   0.2219156   5.2173587   C2   
 6   -1.0406752  -0.9337574   5.4300921   C3   
 6   -0.9611083  -1.4971729   6.7367891   C4   
 6   -0.1327804  -0.9486966   7.6646926   C5   
 6    1.4881478   1.9257272   5.9325920   C6   
 6    1.5005775   0.6502759   8.4617871   C7   
 1   -1.5599948  -2.3612795   6.9887826   H1   
 1   -0.0496836  -1.3545422   8.6641722   H2   
 1    1.3694874   0.0453564   9.3554465   H3   
 1    1.2452891   1.6839762   8.7002061   H4   
 1    2.5494305   0.6080654   8.1636582   H5   
 1    1.3414312   2.2609779   4.9089568   H6   
 1    2.5485297   1.6963944   6.0671468   H7   
 1    1.2420988   2.7557008   6.6004619   H8   
 1   -0.9325723   0.1458117   3.5612152   H9   
 
    R_com        Fit inter        Fit exp        Fit els          Fit Cn 
  5.53198537  0.39757669E+01  0.25708234E+02 -0.44808110E+01 -0.17251656E+02
  5.59060568  0.24605618E+01  0.21884959E+02 -0.40596911E+01 -0.15364706E+02
  5.66095005  0.10687500E+01  0.18060738E+02 -0.35903449E+01 -0.13401643E+02
  5.74536329 -0.11365075E+00  0.14376416E+02 -0.30766886E+01 -0.11413378E+02
  5.84665918 -0.10054440E+01  0.10982794E+02 -0.25272796E+01 -0.94609581E+01
  5.96821426 -0.15477073E+01  0.80187806E+01 -0.19563498E+01 -0.76101381E+01
  6.11408034 -0.17231779E+01  0.55845173E+01 -0.13842518E+01 -0.59234433E+01
  6.28911965 -0.15706347E+01  0.37172971E+01 -0.83675863E+00 -0.44511732E+01
  6.49916681 -0.11850122E+01  0.23814616E+01 -0.34269719E+00 -0.32237767E+01
  6.75122341 -0.69662568E+00  0.14812661E+01  0.70243256E-01 -0.22481350E+01
  7.05369132 -0.23288095E+00  0.89523130E+00  0.38093706E+00 -0.15090493E+01
  7.41665282  0.12064276E+00  0.51583158E+00  0.57997559E+00 -0.97516441E+00
  7.85220662  0.33757514E+00  0.27201770E+00  0.67249391E+00 -0.60693647E+00
 
------------ Minimum  12 ------------
E =    -1.69764658 kcal/mol
R_com =     6.19590590 Angstrom
beta_A, gamma_A, alpha_B, beta_B, gamma_B = 
   136.31095    27.06733   217.38855   106.17968   184.74104
 
 8    0.5807194  -2.5964269   0.6001295   O1   
 8    1.5782596  -0.4310898   1.5745282   O2   
 7   -0.7709060   0.9648885  -0.7764104   N1   
 6    0.2075884   0.9250123   0.1983032   C1   
 6    0.6347952  -0.2900902   0.6341382   C2   
 6    0.1157572  -1.5469354   0.1278226   C3   
 6   -0.8886837  -1.4137112  -0.8744622   C4   
 6   -1.2856956  -0.1782991  -1.2795509   C5   
 6    0.7575438   2.2006469   0.7343213   C6   
 6   -1.2528405   2.2421344  -1.2607706   C7   
 1   -1.3344975  -2.2962626  -1.3117254   H1   
 1   -2.0465422  -0.0449778  -2.0371213   H2   
 1   -2.0094900   2.0645208  -2.0208195   H3   
 1   -0.4431776   2.8237049  -1.7043624   H4   
 1   -1.7004802   2.8236676  -0.4531859   H5   
 1    1.5080131   1.9699876   1.4862123   H6   
 1   -0.0154981   2.8158874   1.2022887   H7   
 1    1.2318367   2.8024560  -0.0456264   H8   
 1    1.6440449  -1.4088142   1.6493731   H9   
 8    1.6802388  -1.3398066   4.5164599   O1   
 8    0.2576475   0.7606524   4.0720164   O2   
 7   -0.6169030   0.1289690   7.5115490   N1   
 6   -0.6047997   0.7519887   6.2783385   C1   
 6    0.1794450   0.2282958   5.2987275   C2   
 6    1.0040801  -0.9514200   5.4822038   C3   
 6    0.9311334  -1.5303346   6.7824967   C4   
 6    0.1337083  -0.9724761   7.7316359   C5   
 6   -1.4425851   1.9640283   6.0636628   C6   
 6   -1.4373180   0.6624228   8.5795233   C7   
 1    1.5109511  -2.4132592   7.0129344   H1   
 1    0.0584016  -1.3880460   8.7277311   H2   
 1   -1.3154363   0.0361800   9.4596960   H3   
 1   -2.4916385   0.6671812   8.2985647   H4   
 1   -1.1373837   1.6806421   8.8325533   H5   
 1   -1.3017858   2.3108617   5.0430600   H6   
 1   -1.1681410   2.7773500   6.7406386   H7   
 1   -2.5065160   1.7579752   6.2087138   H8   
 1    0.8931190   0.1554556   3.6295379   H9   
 
    R_com        Fit inter        Fit exp        Fit els          Fit Cn 
  5.61381092  0.40748729E+01  0.26141299E+02 -0.45979376E+01 -0.17468489E+02
  5.67243123  0.25376449E+01  0.22231657E+02 -0.41622829E+01 -0.15531729E+02
  5.74277560  0.11268405E+01  0.18324877E+02 -0.36772636E+01 -0.13520773E+02
  5.82718885 -0.70542349E-01  0.14565288E+02 -0.31471246E+01 -0.11488706E+02
  5.92848474 -0.97267273E+00  0.11106929E+02 -0.25809141E+01 -0.94986876E+01
  6.05003981 -0.15205704E+01  0.80911123E+01 -0.19935139E+01 -0.76181688E+01
  6.19590590 -0.16976466E+01  0.56189822E+01 -0.14060440E+01 -0.59105848E+01
  6.37094520 -0.15440456E+01  0.37271367E+01 -0.84507291E+00 -0.44261094E+01
  6.58099236 -0.11564364E+01  0.23777068E+01 -0.34011820E+00 -0.31940251E+01
  6.83304896 -0.66669481E+00  0.14718942E+01  0.80695174E-01 -0.22192842E+01
  7.13551688 -0.20311368E+00  0.88518418E+00  0.39617563E+00 -0.14844735E+01
  7.49847838  0.14864776E+00  0.50763324E+00  0.59724375E+00 -0.95622923E+00
  7.93403218  0.36264378E+00  0.26651518E+00  0.68966761E+00 -0.59353902E+00
 
------------ Minimum  13 ------------
E =    -1.17661555 kcal/mol
R_com =     8.18921824 Angstrom
beta_A, gamma_A, alpha_B, beta_B, gamma_B = 
    88.64754   110.00841   356.81739    91.35246   290.00842
 
 8    0.0255824  -1.1472033  -2.4742864   O1   
 8   -0.0447199  -2.2649172  -0.1550199   O2   
 7    0.0094859   1.2040273   0.8236185   N1   
 6   -0.0225024  -0.1712332   0.9530151   C1   
 6   -0.0158650  -0.9258970  -0.1780774   C2   
 6    0.0232699  -0.3607957  -1.5139460   C3   
 6    0.0551950   1.0634563  -1.5553251   C4   
 6    0.0465816   1.7778707  -0.3988235   C5   
 6   -0.0623235  -0.7765737   2.3127897   C6   
 6   -0.0011087   2.0388660   2.0073223   C7   
 1    0.0859177   1.5746715  -2.5074602   H1   
 1    0.0688143   2.8595730  -0.3979044   H2   
 1    0.0330934   3.0810446   1.7000225   H3   
 1    0.8642450   1.8333921   2.6393789   H4   
 1   -0.9083291   1.8779586   2.5919720   H5   
 1   -0.0853034  -1.8588977   2.2138213   H6   
 1   -0.9481690  -0.4670136   2.8736447   H7   
 1    0.8154940  -0.5083178   2.9068618   H8   
 1   -0.0307828  -2.4835851  -1.1130723   H9   
 8    0.0892339   1.1440136  10.6635046   O1   
 8    0.0810939   2.2639067   8.3442381   O2   
 7   -0.0573746  -1.2026969   7.3655997   N1   
 6   -0.0129611   0.1722184   7.2362032   C1   
 6    0.0355639   0.9253497   8.3672957   C2   
 6    0.0432648   0.3589473   9.7031643   C3   
 6   -0.0039317  -1.0648804   9.7445434   C4   
 6   -0.0521949  -1.7777148   8.5880417   C5   
 6   -0.0191132   0.7788362   5.8764286   C6   
 6   -0.1143018  -2.0356598   6.1818959   C7   
 1   -0.0016381  -1.5770129  10.6966784   H1   
 1   -0.0900510  -2.8589831   8.5871226   H2   
 1   -0.1380126  -3.0781299   6.4891957   H3   
 1    0.7611249  -1.8785460   5.5498393   H4   
 1   -1.0111896  -1.8246330   5.5972462   H5   
 1    0.0180314   1.8607666   5.9753970   H6   
 1   -0.9207787   0.5189342   5.3155735   H7   
 1    0.8424572   0.4622589   5.2823564   H8   
 1    0.1071495   2.4814636   9.3022906   H9   
 
    R_com        Fit inter        Fit exp        Fit els          Fit Cn 
  7.50128781  0.23606455E+01  0.10359888E+02 -0.71647854E+00 -0.72827637E+01
  7.57056636  0.14253405E+01  0.84623356E+01 -0.57342445E+00 -0.64635707E+01
  7.65370062  0.56385579E+00  0.66035707E+01 -0.41955571E+00 -0.56201592E+01
  7.75346172 -0.17032610E+00  0.48623191E+01 -0.25821758E+00 -0.47744276E+01
  7.87317505 -0.72623083E+00  0.33195173E+01 -0.94436842E-01 -0.39513113E+01
  8.01683104 -0.10659841E+01  0.20455110E+01  0.65012895E-01 -0.31765080E+01
  8.18921824 -0.11766156E+01  0.10850953E+01  0.21187266E+00 -0.24735836E+01
  8.39608287 -0.10791138E+01  0.44474026E+00  0.33713340E+00 -0.18609875E+01
  8.64432043 -0.82953273E+00  0.87820568E-01  0.43231474E+00 -0.13496680E+01
  8.94220549 -0.50822415E+00 -0.57466299E-01  0.49116798E+00 -0.94192583E+00
  9.29966758 -0.19816392E+00 -0.77720242E-01  0.51140014E+00 -0.63184382E+00
  9.72862208  0.39624762E-01 -0.48964787E-01  0.49575937E+00 -0.40716982E+00
 10.24336748  0.18128626E+00 -0.18452359E-01  0.45181498E+00 -0.25207636E+00
 
 
 ------------------------- GRID POINTS ---------------------------
 
Fit data
-------------------------------------------------------------------------------------------------------------------------------------------------------------------------------
   n     SAPT total      Fit inter    SAPT els      SAPT exch     SAPT ind    SAPT exch-ind   SAPT disp  SAPT exch-disp  SAPT DeltaHF    Fit els       Fit exp       Fit Cn    
-------------------------------------------------------------------------------------------------------------------------------------------------------------------------------
     1   0.119199E+01  0.110204E+01 -0.627901E+01  0.210063E+02 -0.916873E+01  0.795010E+01 -0.128768E+02  0.218823E+01 -0.162809E+01 -0.172896E+01  0.139883E+02 -0.111573E+02
     2  -0.413676E+01 -0.442533E+01 -0.396290E+01  0.579447E+01 -0.253618E+01  0.193865E+01 -0.562282E+01  0.679844E+00 -0.427832E+00 -0.366303E+01  0.477068E+01 -0.553297E+01
     3   0.815222E+01  0.918845E+01 -0.135968E+02  0.383190E+02 -0.187234E+02  0.163443E+02 -0.153205E+02  0.351478E+01 -0.238519E+01 -0.436730E+01  0.308759E+02 -0.173202E+02
     4  -0.316571E+01 -0.319704E+01 -0.197395E+01  0.216807E+00 -0.272090E+00  0.501115E-01 -0.119645E+01  0.438535E-01 -0.339911E-01 -0.204831E+01  0.255366E-01 -0.117427E+01
     5   0.497306E+01  0.582197E+01 -0.592453E+01  0.221604E+02 -0.746648E+01  0.592846E+01 -0.993894E+01  0.172744E+01 -0.151326E+01 -0.488015E+01  0.234278E+02 -0.127257E+02
     6  -0.582265E-01 -0.236511E+00  0.841674E+00  0.319087E+00 -0.312224E+00  0.109924E+00 -0.107999E+01  0.630774E-01  0.222700E-03  0.545136E+00  0.357211E+00 -0.113886E+01
     7   0.275477E+01  0.288552E+01 -0.337031E+01  0.142921E+02 -0.439278E+01  0.384334E+01 -0.817467E+01  0.135228E+01 -0.795237E+00 -0.148076E+01  0.105490E+02 -0.618272E+01
     8  -0.197930E+01 -0.195351E+01  0.226650E+00  0.194075E+01 -0.113268E+01  0.662889E+00 -0.391747E+01  0.338179E+00 -0.976296E-01 -0.849867E+00  0.325871E+01 -0.436235E+01
     9   0.304072E+02  0.314219E+02 -0.215228E+02  0.807629E+02 -0.308935E+02  0.246568E+02 -0.243601E+02  0.481199E+01 -0.304801E+01 -0.583935E+01  0.660896E+02 -0.288284E+02
    10   0.124256E+02  0.821038E+01 -0.202592E+02  0.521911E+02 -0.294953E+02  0.269039E+02 -0.205610E+02  0.533524E+01 -0.168918E+01 -0.203806E+01  0.256432E+02 -0.153948E+02
    11   0.640928E+01  0.588111E+01 -0.917576E+01  0.328507E+02 -0.157739E+02  0.137382E+02 -0.168388E+02  0.316077E+01 -0.155186E+01 -0.120922E+01  0.209957E+02 -0.139054E+02
    12   0.136329E+01  0.499915E+00 -0.146208E+02  0.292840E+02 -0.127181E+02  0.102010E+02 -0.107214E+02  0.241850E+01 -0.247988E+01 -0.491542E+01  0.142308E+02 -0.881550E+01
    13   0.200976E+02  0.179707E+02 -0.227592E+02  0.650649E+02 -0.302503E+02  0.260308E+02 -0.196126E+02  0.475263E+01 -0.312870E+01 -0.168754E+01  0.348254E+02 -0.151672E+02
    14   0.136999E+01  0.131913E+01  0.230831E+01  0.109988E+00 -0.270727E+00  0.268663E-01 -0.850364E+00  0.265604E-01  0.193519E-01  0.180987E+01  0.450884E+00 -0.941623E+00
    15  -0.164871E+01 -0.131792E+01 -0.116301E+02  0.222278E+02 -0.101826E+02  0.840469E+01 -0.114048E+02  0.222297E+01 -0.128668E+01 -0.392972E+01  0.121506E+02 -0.953881E+01
    16  -0.335903E+01 -0.335934E+01 -0.116935E+01  0.154296E+01 -0.763571E+00  0.458308E+00 -0.354638E+01  0.256938E+00 -0.137942E+00 -0.135604E+01  0.132611E+01 -0.332941E+01
    17  -0.326825E+01 -0.324085E+01 -0.241320E+01  0.193549E+01 -0.102943E+01  0.465748E+00 -0.229907E+01  0.263541E+00 -0.191332E+00 -0.279441E+01  0.126111E+01 -0.170755E+01
    18  -0.409086E+00 -0.495716E+00  0.672102E+00  0.396141E+00 -0.236594E+00  0.140845E+00 -0.143634E+01  0.783676E-01 -0.236035E-01  0.295288E+00  0.782501E+00 -0.157350E+01
    19   0.529244E+01  0.701125E+01 -0.130595E+02  0.321731E+02 -0.143269E+02  0.133431E+02 -0.143674E+02  0.304710E+01 -0.151702E+01 -0.344234E+01  0.226330E+02 -0.121795E+02
    20   0.126047E+02  0.130632E+02 -0.199886E+02  0.558962E+02 -0.272485E+02  0.235813E+02 -0.207121E+02  0.436251E+01 -0.328620E+01 -0.474144E+01  0.371334E+02 -0.193287E+02
    21  -0.224006E+00  0.106015E-01  0.181920E+00  0.456828E+01 -0.139242E+01  0.941393E+00 -0.482799E+01  0.492201E+00 -0.187382E+00 -0.456908E+00  0.511907E+01 -0.465157E+01
    22  -0.427185E+01 -0.412930E+01 -0.284092E+01  0.501447E+00 -0.466090E+00  0.143689E+00 -0.164664E+01  0.911849E-01 -0.545216E-01 -0.268441E+01  0.232587E+00 -0.167748E+01
    23   0.138787E+02  0.148892E+02 -0.316755E+02  0.726753E+02 -0.417473E+02  0.367777E+02 -0.254370E+02  0.634641E+01 -0.306093E+01 -0.573212E+01  0.414061E+02 -0.207848E+02
    24   0.421893E+00  0.435788E+00  0.115840E+01  0.751222E+00 -0.296561E+00  0.111753E+00 -0.137296E+01  0.881344E-01 -0.180912E-01  0.869844E+00  0.898095E+00 -0.133215E+01
    25  -0.251835E+01 -0.254339E+01 -0.157186E+01  0.701301E-01 -0.172468E+00  0.138459E-01 -0.854789E+00  0.154425E-01 -0.186458E-01 -0.193570E+01  0.397777E+00 -0.100547E+01
    26  -0.101071E+01 -0.698426E+00 -0.409197E+01  0.801423E+01 -0.297738E+01  0.252736E+01 -0.473449E+01  0.742685E+00 -0.491147E+00 -0.435628E+01  0.986702E+01 -0.620916E+01
    27  -0.120626E+01 -0.132161E+01 -0.711773E+00  0.451967E-01 -0.512691E-01  0.771370E-02 -0.501611E+00  0.921330E-02 -0.373490E-02 -0.100337E+01  0.171775E+00 -0.490016E+00
    28   0.815349E+01  0.862732E+01 -0.579437E+01  0.261523E+02 -0.125242E+02  0.109378E+02 -0.120844E+02  0.268989E+01 -0.122345E+01  0.883813E+00  0.183608E+02 -0.106173E+02
    29  -0.211322E+01 -0.226016E+01 -0.453753E+00  0.782788E+00 -0.477045E+00  0.243756E+00 -0.228969E+01  0.133172E+00 -0.524507E-01 -0.119621E+01  0.139977E+01 -0.246372E+01
    30   0.108650E+01  0.110699E+01  0.244131E+01  0.265488E+00 -0.379197E+00  0.717576E-01 -0.139553E+01  0.589914E-01  0.236749E-01  0.173524E+01  0.945476E+00 -0.157372E+01
    31  -0.267255E+00 -0.342938E+00  0.605303E+00  0.302673E+00 -0.320669E+00  0.971451E-01 -0.101151E+01  0.579832E-01  0.182410E-02  0.679591E+00 -0.304143E-01 -0.992116E+00
    32  -0.280607E+01 -0.277067E+01 -0.166902E+01  0.723693E+00 -0.363233E+00  0.190811E+00 -0.175078E+01  0.111508E+00 -0.490524E-01 -0.269379E+01  0.200070E+01 -0.207758E+01
    33  -0.123939E+01 -0.116982E+01 -0.177341E+00  0.373082E+00 -0.209274E+00  0.832826E-01 -0.134460E+01  0.578360E-01 -0.223752E-01 -0.646244E+00  0.890622E+00 -0.141420E+01
    34   0.737035E+01  0.778690E+01 -0.250318E+02  0.545638E+02 -0.270150E+02  0.224553E+02 -0.183956E+02  0.426879E+01 -0.347500E+01 -0.111413E+02  0.347076E+02 -0.157794E+02
    35   0.892138E+00  0.102741E+01  0.102048E+01  0.367915E+01 -0.134828E+01  0.823101E+00 -0.350906E+01  0.405149E+00 -0.178402E+00  0.767877E+00  0.385199E+01 -0.359246E+01
    36  -0.142087E+00 -0.115246E+00  0.467391E+00  0.724160E-01 -0.950340E-01  0.130142E-01 -0.613982E+00  0.130910E-01  0.101640E-02  0.263539E+00  0.262066E+00 -0.640851E+00
    37  -0.211616E+01 -0.216180E+01 -0.117717E+01  0.216343E+00 -0.162938E+00  0.456144E-01 -0.105831E+01  0.376317E-01 -0.173385E-01 -0.153990E+01  0.454688E+00 -0.107659E+01
    38   0.143564E+02  0.159836E+02 -0.149003E+02  0.510912E+02 -0.199486E+02  0.160041E+02 -0.191370E+02  0.363149E+01 -0.238455E+01 -0.525518E+01  0.430942E+02 -0.218554E+02
    39  -0.210932E+01 -0.195209E+01 -0.109782E+01  0.287180E+00 -0.301201E+00  0.548240E-01 -0.107522E+01  0.513054E-01 -0.283823E-01 -0.122265E+01  0.217999E+00 -0.947435E+00
    40   0.139894E+02  0.146779E+02 -0.760404E+01  0.361559E+02 -0.129592E+02  0.100094E+02 -0.115637E+02  0.208965E+01 -0.213858E+01 -0.179215E+01  0.317960E+02 -0.153260E+02
    41  -0.433995E+00 -0.464256E+00  0.758357E+00  0.721354E+00 -0.382800E+00  0.198469E+00 -0.180276E+01  0.114207E+00 -0.408178E-01  0.307578E+00  0.105261E+01 -0.182444E+01
    42  -0.284100E+01 -0.282950E+01 -0.203978E+01  0.149294E+00 -0.235891E+00  0.223626E-01 -0.737452E+00  0.261899E-01 -0.257286E-01 -0.213137E+01  0.637554E-01 -0.761880E+00
    43   0.167382E+02  0.176114E+02 -0.298317E+02  0.761118E+02 -0.449850E+02  0.412581E+02 -0.296548E+02  0.728320E+01 -0.344336E+01 -0.747083E+01  0.561657E+02 -0.310835E+02
    44   0.856331E+01  0.763485E+01 -0.454696E+01  0.244115E+02 -0.807240E+01  0.667404E+01 -0.105644E+02  0.180681E+01 -0.114527E+01 -0.245417E+01  0.221391E+02 -0.120501E+02
    45   0.386339E+00  0.389680E+00  0.532225E+00  0.454772E+01 -0.169668E+01  0.120346E+01 -0.446286E+01  0.517741E+00 -0.255271E+00 -0.941652E+00  0.533844E+01 -0.400710E+01
    46  -0.242904E+01 -0.231748E+01 -0.934992E+00  0.122450E+00 -0.188632E+00  0.261433E-01 -0.146632E+01  0.275170E-01 -0.152049E-01 -0.121287E+01  0.519737E+00 -0.162434E+01
    47   0.631147E+01  0.696863E+01 -0.998652E+01  0.333468E+02 -0.121520E+02  0.104884E+02 -0.163184E+02  0.288376E+01 -0.195041E+01 -0.334206E+01  0.250716E+02 -0.147609E+02
    48   0.114602E+02  0.127357E+02 -0.162660E+02  0.477553E+02 -0.261096E+02  0.242037E+02 -0.210655E+02  0.493687E+01 -0.199454E+01 -0.328218E+01  0.367367E+02 -0.207189E+02
    49   0.464808E+00  0.372198E+00  0.147876E+01  0.181090E+00 -0.266715E+00  0.414475E-01 -0.101667E+01  0.381704E-01  0.872990E-02  0.135122E+01 -0.506093E-01 -0.928412E+00
    50  -0.183465E+01 -0.243613E+01 -0.221804E+01  0.936316E+01 -0.530473E+01  0.445592E+01 -0.871396E+01  0.136111E+01 -0.778125E+00 -0.873999E+00  0.592504E+01 -0.748716E+01
    51  -0.128631E+00 -0.566292E-01  0.903840E+00  0.206834E+00 -0.202534E+00  0.509994E-01 -0.113498E+01  0.437245E-01  0.348330E-02  0.910442E+00  0.168960E+00 -0.113603E+01
    52  -0.217097E+01 -0.213588E+01 -0.128708E+01  0.881666E-01 -0.153216E+00  0.167720E-01 -0.839682E+00  0.178339E-01 -0.137708E-01 -0.143161E+01  0.285503E+00 -0.989770E+00
    53   0.371605E+01  0.274117E+01 -0.338755E+01  0.156160E+02 -0.760980E+01  0.682309E+01 -0.865231E+01  0.172206E+01 -0.795419E+00 -0.328954E-01  0.116326E+02 -0.885857E+01
    54  -0.241685E+01 -0.233570E+01 -0.119955E+01  0.138686E+01 -0.705049E+00  0.359104E+00 -0.235866E+01  0.198646E+00 -0.981992E-01 -0.262780E+01  0.267038E+01 -0.237828E+01
    55   0.629411E+02  0.640933E+02 -0.398082E+02  0.151875E+03 -0.629815E+02  0.444431E+02 -0.373287E+02  0.734547E+01 -0.603620E+00 -0.444123E+01  0.121264E+03 -0.527291E+02
    56   0.287965E+00  0.417927E+00  0.194225E+01  0.547863E+00 -0.605311E+00  0.176032E+00 -0.190057E+01  0.120923E+00  0.678020E-02  0.152286E+01  0.714817E+00 -0.181975E+01
    57  -0.232704E+01 -0.250899E+01 -0.484911E+00  0.134320E+01 -0.718175E+00  0.376207E+00 -0.296256E+01  0.222558E+00 -0.103355E+00 -0.213403E+01  0.269825E+01 -0.307321E+01
    58   0.317654E+00  0.231720E+00 -0.824287E-01  0.561731E+01 -0.266726E+01  0.234089E+01 -0.531981E+01  0.742635E+00 -0.313694E+00  0.790655E+00  0.483763E+01 -0.539657E+01
    59  -0.306777E+01 -0.320456E+01 -0.975711E+00  0.234331E+01 -0.120300E+01  0.861655E+00 -0.432004E+01  0.402867E+00 -0.176853E+00 -0.943920E+00  0.219956E+01 -0.446019E+01
    60  -0.205495E+01 -0.202907E+01 -0.122114E+01  0.113403E+00 -0.188317E+00  0.205836E-01 -0.784935E+00  0.236148E-01 -0.181672E-01 -0.127785E+01  0.188354E-01 -0.770054E+00
    61  -0.204184E+01 -0.204711E+01 -0.668579E+00  0.546601E+01 -0.211842E+01  0.169131E+01 -0.679728E+01  0.752219E+00 -0.367108E+00 -0.102738E+01  0.506743E+01 -0.608717E+01
    62  -0.104857E+00 -0.953203E-01  0.122674E+01  0.260277E+01 -0.164345E+01  0.103661E+01 -0.371389E+01  0.434324E+00 -0.479665E-01  0.138721E+01  0.210444E+01 -0.358696E+01
    63  -0.120690E+01 -0.113310E+01 -0.117889E+01  0.672484E+01 -0.246821E+01  0.187676E+01 -0.663492E+01  0.782708E+00 -0.309174E+00 -0.197744E+01  0.792486E+01 -0.708052E+01
    64   0.136633E+01  0.166884E+01 -0.708916E+01  0.178165E+02 -0.726000E+01  0.574855E+01 -0.736381E+01  0.152553E+01 -0.201124E+01 -0.145222E+00  0.958713E+01 -0.777307E+01
    65  -0.674779E+00 -0.734641E+00 -0.178533E+00  0.507625E-01 -0.441395E-01  0.874390E-02 -0.519941E+00  0.103095E-01 -0.198160E-02 -0.380190E+00  0.171675E+00 -0.526127E+00
    66  -0.257438E+01 -0.263384E+01 -0.171935E+01  0.186310E+00 -0.241324E+00  0.418438E-01 -0.851509E+00  0.326589E-01 -0.230144E-01 -0.174813E+01  0.524137E-02 -0.890947E+00
    67   0.127864E+01  0.124841E+01  0.239700E+01  0.153804E+00 -0.321900E+00  0.453567E-01 -0.105413E+01  0.400748E-01  0.184417E-01  0.202648E+01  0.269695E+00 -0.104776E+01
    68  -0.376768E+01 -0.369489E+01 -0.227185E+01  0.196599E+01 -0.986606E+00  0.702129E+00 -0.335202E+01  0.290682E+00 -0.116003E+00 -0.360341E+01  0.353769E+01 -0.362917E+01
    69   0.452684E+01  0.445040E+01 -0.662219E+00  0.111046E+02 -0.337565E+01  0.258329E+01 -0.541344E+01  0.850378E+00 -0.560106E+00 -0.615022E+00  0.116749E+02 -0.660947E+01
    70  -0.495222E+01 -0.512068E+01 -0.438411E+01  0.717236E+01 -0.315206E+01  0.256792E+01 -0.748353E+01  0.966867E+00 -0.639665E+00 -0.372004E+01  0.536033E+01 -0.676097E+01
    71   0.192183E+01  0.209164E+01 -0.171303E+01  0.127246E+02 -0.424394E+01  0.344343E+01 -0.902332E+01  0.130120E+01 -0.567111E+00  0.246179E+00  0.910374E+01 -0.725827E+01
    72  -0.529790E+00 -0.529951E+00 -0.421310E+01  0.104363E+02 -0.413388E+01  0.360901E+01 -0.672427E+01  0.111367E+01 -0.617519E+00 -0.310029E+01  0.987046E+01 -0.730012E+01
    73  -0.132552E+01 -0.120855E+01 -0.378853E+00  0.618447E+00 -0.475226E+00  0.134947E+00 -0.130259E+01  0.106179E+00 -0.284262E-01  0.263428E+00 -0.359337E+00 -0.111264E+01
    74   0.277289E+01  0.286366E+01 -0.123894E+01  0.122637E+02 -0.519877E+01  0.441300E+01 -0.830617E+01  0.141188E+01 -0.571774E+00  0.164064E+01  0.786354E+01 -0.664052E+01
    75  -0.993915E+00 -0.999303E+00  0.295980E-01  0.124325E+01 -0.528165E+00  0.328508E+00 -0.217581E+01  0.169340E+00 -0.606401E-01 -0.577861E+00  0.173148E+01 -0.215292E+01
    76   0.252181E+01  0.302548E+01 -0.466936E+01  0.169772E+02 -0.717207E+01  0.650117E+01 -0.994912E+01  0.187187E+01 -0.103788E+01  0.185681E-01  0.113110E+02 -0.830412E+01
    77  -0.155991E+01 -0.170733E+01 -0.827556E+00  0.312503E+00 -0.995788E-01  0.370905E-01 -0.101393E+01  0.455012E-01 -0.139370E-01 -0.114117E+01  0.209932E+00 -0.776092E+00
    78  -0.349898E+01 -0.356676E+01 -0.188881E+01  0.686653E+00 -0.410913E+00  0.184599E+00 -0.213137E+01  0.117758E+00 -0.568995E-01 -0.236923E+01  0.102222E+01 -0.221974E+01
    79  -0.150555E+01 -0.139419E+01 -0.612764E+00  0.589405E+00 -0.234936E+00  0.920076E-01 -0.138322E+01  0.763832E-01 -0.324284E-01 -0.688248E+00  0.524544E+00 -0.123048E+01
    80   0.199335E+01  0.201877E+01 -0.800403E+00  0.856326E+01 -0.245771E+01  0.185809E+01 -0.543092E+01  0.754406E+00 -0.493382E+00 -0.541514E+00  0.687041E+01 -0.431012E+01
    81   0.835105E+00  0.105927E+01 -0.209938E+01  0.129273E+02 -0.474941E+01  0.405791E+01 -0.100374E+02  0.143442E+01 -0.698369E+00 -0.586298E+00  0.103329E+02 -0.868734E+01
    82   0.141631E+01  0.211743E+01 -0.102814E+02  0.215824E+02 -0.104185E+02  0.964941E+01 -0.102362E+02  0.203376E+01 -0.913221E+00 -0.459923E+01  0.184286E+02 -0.117119E+02
    83  -0.328688E+01 -0.323896E+01 -0.188359E+01  0.228399E+00 -0.278577E+00  0.477252E-01 -0.141242E+01  0.479010E-01 -0.363096E-01 -0.205408E+01  0.276183E+00 -0.146106E+01
    84  -0.493920E+00 -0.739577E+00 -0.243713E+01  0.682562E+01 -0.267566E+01  0.226926E+01 -0.470821E+01  0.695252E+00 -0.463044E+00 -0.442204E+01  0.831173E+01 -0.462927E+01
    85  -0.188881E+01 -0.176082E+01 -0.104379E+01  0.990835E+00 -0.530832E+00  0.174978E+00 -0.157313E+01  0.143752E+00 -0.506187E-01 -0.927835E+00  0.257342E+00 -0.109033E+01
    86   0.140237E+01  0.154239E+01 -0.621336E+01  0.156454E+02 -0.591109E+01  0.516516E+01 -0.781398E+01  0.156380E+01 -0.103355E+01 -0.218618E+01  0.896847E+01 -0.523990E+01
    87   0.100550E+00  0.118065E+00  0.890813E+00  0.211644E+00 -0.228074E+00  0.518763E-01 -0.871536E+00  0.401117E-01  0.571540E-02  0.926741E+00  0.126565E+00 -0.935241E+00
    88  -0.225152E+01 -0.202527E+01 -0.107448E+01  0.149532E+00 -0.259607E+00  0.459654E-01 -0.113401E+01  0.356457E-01 -0.145687E-01 -0.929282E+00  0.141935E+00 -0.123793E+01
    89  -0.245689E+01 -0.253367E+01 -0.190638E+01  0.311069E+01 -0.101910E+01  0.630588E+00 -0.344194E+01  0.365894E+00 -0.196648E+00 -0.224667E+01  0.300568E+01 -0.329268E+01
    90  -0.192518E+01 -0.213288E+01 -0.125276E+02  0.263902E+02 -0.141749E+02  0.122922E+02 -0.147091E+02  0.278665E+01 -0.198252E+01 -0.522441E+01  0.185060E+02 -0.154144E+02
    91  -0.386603E+00 -0.539736E+00  0.261728E+00  0.621992E-01 -0.126168E+00  0.118976E-01 -0.604737E+00  0.120493E-01 -0.357190E-02 -0.182116E+00  0.315249E+00 -0.672869E+00
    92   0.640126E+01  0.595090E+01 -0.143901E+02  0.387172E+02 -0.171631E+02  0.146801E+02 -0.157954E+02  0.318185E+01 -0.282923E+01 -0.864479E+01  0.289508E+02 -0.143551E+02
    93  -0.100795E+01 -0.445971E+00 -0.426756E+01  0.119581E+02 -0.590795E+01  0.521548E+01 -0.890301E+01  0.150813E+01 -0.611145E+00 -0.250972E+01  0.118761E+02 -0.981239E+01
    94   0.992558E+01  0.107437E+02 -0.198219E+02  0.550016E+02 -0.261999E+02  0.228093E+02 -0.232725E+02  0.484499E+01 -0.343589E+01 -0.932737E+01  0.441341E+02 -0.240630E+02
    95   0.748614E+00  0.665534E+00  0.143474E+01  0.178212E+00 -0.158732E+00  0.278615E-01 -0.764449E+00  0.252679E-01  0.571450E-02  0.916267E+00  0.659762E+00 -0.910495E+00
    96   0.334259E+00  0.304617E+00  0.108410E+01  0.732316E-01 -0.120955E+00  0.129280E-01 -0.731388E+00  0.149961E-01  0.134520E-02  0.909593E+00  0.185827E+00 -0.790802E+00
    97  -0.231910E+01 -0.234005E+01 -0.209289E+01  0.364124E+01 -0.136070E+01  0.107595E+01 -0.381337E+01  0.441704E+00 -0.211024E+00 -0.229785E+01  0.391957E+01 -0.396176E+01
    98  -0.692064E+01 -0.686898E+01 -0.543034E+01  0.989271E+01 -0.486632E+01  0.381944E+01 -0.110616E+02  0.142240E+01 -0.696911E+00 -0.384283E+01  0.726228E+01 -0.102884E+02
    99  -0.175345E+01 -0.174067E+01 -0.881239E+00  0.447480E+00 -0.248496E+00  0.109445E+00 -0.122064E+01  0.645292E-01 -0.245294E-01 -0.175882E+01  0.165338E+01 -0.163523E+01
   100  -0.452903E+00 -0.548834E+00  0.631562E+00  0.251043E+00 -0.214932E+00  0.692701E-01 -0.123224E+01  0.472178E-01 -0.482510E-02  0.625024E-01  0.730610E+00 -0.134195E+01
   101  -0.526004E+01 -0.517805E+01 -0.512344E+01  0.943126E+01 -0.407563E+01  0.341199E+01 -0.964084E+01  0.119356E+01 -0.456946E+00 -0.443432E+01  0.840027E+01 -0.914401E+01
   102  -0.804573E+00 -0.845705E+00 -0.154570E+00  0.930817E-01 -0.923447E-01  0.129794E-01 -0.675288E+00  0.156103E-01 -0.404180E-02 -0.381328E+00  0.197117E+00 -0.661494E+00
   103   0.998285E+00  0.154181E+01 -0.829471E+01  0.191180E+02 -0.724152E+01  0.651088E+01 -0.965247E+01  0.184880E+01 -0.129074E+01 -0.436371E+01  0.165698E+02 -0.106643E+02
   104  -0.472068E+00 -0.583280E+00  0.126913E+01  0.645725E+00 -0.340175E+00  0.133334E+00 -0.227523E+01  0.112261E+00 -0.171182E-01  0.103840E+01  0.447083E+00 -0.206877E+01
   105  -0.538247E+01 -0.553738E+01 -0.305570E+01  0.331527E+01 -0.188264E+01  0.123887E+01 -0.528001E+01  0.564213E+00 -0.282487E+00 -0.283390E+01  0.232914E+01 -0.503261E+01
   106   0.308429E+01  0.322623E+01 -0.314219E+01  0.141625E+02 -0.449203E+01  0.368500E+01 -0.739398E+01  0.117375E+01 -0.908737E+00 -0.964312E+00  0.106263E+02 -0.643580E+01
   107  -0.276466E+01 -0.291177E+01 -0.105561E+01  0.438356E+00 -0.310717E+00  0.117949E+00 -0.200083E+01  0.815957E-01 -0.354101E-01 -0.176250E+01  0.966117E+00 -0.211539E+01
   108   0.400603E+01  0.337060E+01 -0.461085E+01  0.163673E+02 -0.753482E+01  0.722141E+01 -0.840813E+01  0.166141E+01 -0.690252E+00 -0.125324E+00  0.102734E+02 -0.677744E+01
   109   0.343708E+02  0.369002E+02 -0.409900E+02  0.116015E+03 -0.594141E+02  0.517372E+02 -0.377155E+02  0.921562E+01 -0.447712E+01 -0.110078E+02  0.924845E+02 -0.445765E+02
   110   0.515092E+00  0.580824E+00  0.138076E+01  0.105872E+00 -0.163684E+00  0.197328E-01 -0.856323E+00  0.183873E-01  0.103447E-01  0.931888E+00  0.586108E+00 -0.937171E+00
   111  -0.166600E+01 -0.167376E+01 -0.101995E+01  0.644217E-01 -0.112201E+00  0.158975E-01 -0.616523E+00  0.121117E-01 -0.976070E-02 -0.120685E+01  0.247026E+00 -0.713942E+00
   112  -0.954272E+00 -0.767694E+00 -0.254358E+01  0.674275E+01 -0.174823E+01  0.139888E+01 -0.510587E+01  0.668514E+00 -0.366728E+00 -0.166324E+01  0.454066E+01 -0.364512E+01
   113  -0.875067E+00 -0.810391E+00  0.272845E+00  0.225487E+01 -0.849721E+00  0.465366E+00 -0.317173E+01  0.253854E+00 -0.100551E+00 -0.483724E+00  0.266367E+01 -0.299034E+01
   114   0.220249E+01  0.273276E+01  0.675255E+00  0.591047E+01 -0.165208E+01  0.122591E+01 -0.425171E+01  0.535261E+00 -0.240610E+00  0.164126E+00  0.698341E+01 -0.441477E+01
   115  -0.838215E-01 -0.587222E-01  0.952034E+00  0.572637E+00 -0.308912E+00  0.119053E+00 -0.149087E+01  0.786758E-01 -0.644380E-02  0.349154E+00  0.106664E+01 -0.147452E+01
   116  -0.318469E+01 -0.312420E+01 -0.234398E+01  0.130042E+00 -0.288727E+00  0.222603E-01 -0.700430E+00  0.250039E-01 -0.288549E-01 -0.253463E+01  0.216966E-01 -0.611265E+00
   117  -0.143264E+01 -0.146476E+01 -0.261687E+00  0.215975E+00 -0.176322E+00  0.403143E-01 -0.127712E+01  0.399512E-01 -0.137546E-01 -0.591709E+00  0.456263E+00 -0.132931E+01
   118  -0.113869E+01 -0.104359E+01 -0.147247E+01  0.550232E+01 -0.217730E+01  0.174462E+01 -0.496527E+01  0.643882E+00 -0.414475E+00 -0.123634E+01  0.485626E+01 -0.466351E+01
   119  -0.559431E+01 -0.536696E+01 -0.373984E+01  0.442379E+01 -0.213199E+01  0.171586E+01 -0.613864E+01  0.663906E+00 -0.387405E+00 -0.404285E+01  0.473344E+01 -0.605755E+01
   120   0.722492E+01  0.749797E+01 -0.908534E+01  0.289771E+02 -0.100688E+02  0.841372E+01 -0.111519E+02  0.219339E+01 -0.205320E+01 -0.339575E+01  0.222675E+02 -0.113738E+02
   121  -0.223710E+00 -0.103833E+00  0.106344E+01  0.108165E+01 -0.514150E+00  0.307541E+00 -0.230266E+01  0.163416E+00 -0.229492E-01  0.575740E+00  0.139545E+01 -0.207502E+01
   122  -0.633125E+00 -0.550598E+00 -0.325318E-01  0.129420E+00 -0.110068E+00  0.190845E-01 -0.655474E+00  0.195898E-01 -0.314600E-02 -0.337986E+00  0.467034E+00 -0.679646E+00
   123  -0.504049E+01 -0.496761E+01 -0.330466E+01  0.229028E+01 -0.111264E+01  0.636012E+00 -0.367465E+01  0.323695E+00 -0.198521E+00 -0.362375E+01  0.245738E+01 -0.380124E+01
   124   0.426956E+02  0.471343E+02 -0.439605E+02  0.125561E+03 -0.727488E+02  0.627755E+02 -0.343973E+02  0.959919E+01 -0.413338E+01 -0.729356E+01  0.984164E+02 -0.439885E+02
   125  -0.782261E+00 -0.805163E+00  0.246724E+01  0.205918E+01 -0.138942E+01  0.834545E+00 -0.511835E+01  0.408861E+00 -0.443188E-01  0.158422E+01  0.269009E+01 -0.507947E+01
   126  -0.157937E-01  0.366435E-02  0.143310E+01  0.139810E+01 -0.601868E+00  0.283222E+00 -0.267197E+01  0.179607E+00 -0.359837E-01  0.483974E+00  0.226230E+01 -0.274261E+01
   127   0.803387E+01  0.790775E+01 -0.101674E+02  0.316689E+02 -0.120282E+02  0.110401E+02 -0.139488E+02  0.284162E+01 -0.137250E+01 -0.153154E+01  0.197724E+02 -0.103331E+02
   128  -0.683855E+00 -0.640899E+00  0.110768E+00  0.322775E+00 -0.143482E+00  0.463789E-01 -0.105859E+01  0.476674E-01 -0.936980E-02  0.808673E-01  0.128583E+00 -0.850349E+00
   129  -0.231013E+01 -0.231545E+01 -0.332400E+01  0.584063E+01 -0.223765E+01  0.175651E+01 -0.468410E+01  0.698376E+00 -0.359909E+00 -0.271064E+01  0.384674E+01 -0.345156E+01
   130  -0.412242E+00 -0.104699E+01 -0.647647E+01  0.220515E+02 -0.120173E+02  0.109991E+02 -0.167401E+02  0.297019E+01 -0.119915E+01 -0.224989E+01  0.164824E+02 -0.152795E+02
   131   0.543294E+02  0.538553E+02 -0.519125E+02  0.161957E+03 -0.769385E+02  0.668411E+02 -0.531320E+02  0.126951E+02 -0.518072E+01 -0.587383E+01  0.113421E+03 -0.536924E+02
   132  -0.558811E+00 -0.420875E+00 -0.360247E+00  0.277672E+01 -0.712369E+00  0.458537E+00 -0.285387E+01  0.292256E+00 -0.159842E+00 -0.570457E+00  0.214424E+01 -0.199466E+01
   133   0.111763E-01 -0.200262E+00 -0.196889E+01  0.118465E+02 -0.561856E+01  0.508182E+01 -0.103965E+02  0.148850E+01 -0.421674E+00 -0.774763E+00  0.105831E+02 -0.100086E+02
   134   0.162254E+02  0.161087E+02 -0.115281E+02  0.404769E+02 -0.216641E+02  0.203368E+02 -0.122654E+02  0.334492E+01 -0.247548E+01  0.226819E+01  0.226121E+02 -0.877159E+01
   135  -0.353328E+00 -0.552438E+00 -0.426855E+00  0.474704E+01 -0.158383E+01  0.123104E+01 -0.465315E+01  0.569161E+00 -0.236728E+00  0.140302E+00  0.410967E+01 -0.480241E+01
   136   0.228946E+01  0.241359E+01  0.315490E+01  0.201464E+00 -0.412146E+00  0.394792E-01 -0.766989E+00  0.416527E-01  0.311044E-01  0.269834E+01  0.312476E+00 -0.597226E+00
   137   0.158722E+02  0.163330E+02 -0.291933E+02  0.747229E+02 -0.421483E+02  0.377256E+02 -0.289460E+02  0.670920E+01 -0.299788E+01 -0.102626E+02  0.554246E+02 -0.288290E+02
   138  -0.129603E+01 -0.135432E+01 -0.530184E+00  0.112740E+00 -0.898321E-01  0.222156E-01 -0.825962E+00  0.218333E-01 -0.684040E-02 -0.758367E+00  0.203104E+00 -0.799062E+00
   139  -0.814307E+00 -0.741751E+00 -0.446186E-01  0.177083E+00 -0.110498E+00  0.361164E-01 -0.898631E+00  0.326936E-01 -0.645260E-02 -0.134437E+00  0.211759E+00 -0.819073E+00
   140  -0.233482E+01 -0.234242E+01 -0.860789E+00  0.256798E+01 -0.968012E+00  0.625591E+00 -0.387932E+01  0.345923E+00 -0.166199E+00 -0.148862E+01  0.311830E+01 -0.397210E+01
   141  -0.502214E+01 -0.489215E+01 -0.482170E+01  0.564263E+01 -0.230525E+01  0.131627E+01 -0.504872E+01  0.670877E+00 -0.476248E+00 -0.307887E+01  0.245049E+01 -0.426378E+01
   142   0.164715E+00  0.192314E+00  0.113611E+01  0.294386E+00 -0.148472E+00  0.468286E-01 -0.121066E+01  0.470858E-01 -0.560000E-03  0.111759E+01  0.117096E+00 -0.104237E+01
   143   0.297353E+00  0.473621E+00  0.106843E+01  0.287365E+01 -0.911253E+00  0.574453E+00 -0.354471E+01  0.333415E+00 -0.966288E-01  0.667942E+00  0.293738E+01 -0.313170E+01
   144  -0.702923E-01 -0.233586E-01  0.189930E+01  0.313801E+01 -0.144993E+01  0.947855E+00 -0.491641E+01  0.451050E+00 -0.140173E+00  0.107131E+01  0.398836E+01 -0.508303E+01
   145  -0.183562E+01 -0.188163E+01 -0.195998E+00  0.247989E+01 -0.985392E+00  0.676355E+00 -0.398931E+01  0.361996E+00 -0.183163E+00 -0.863594E+00  0.259201E+01 -0.361005E+01
   146   0.341556E+02  0.321448E+02 -0.367781E+02  0.107217E+03 -0.548459E+02  0.461429E+02 -0.337173E+02  0.780564E+01 -0.166830E+01 -0.465701E+01  0.686471E+02 -0.318453E+02
   147  -0.409503E+01 -0.389773E+01 -0.487955E+01  0.567542E+01 -0.238874E+01  0.155638E+01 -0.433352E+01  0.650771E+00 -0.375785E+00 -0.307585E+01  0.264244E+01 -0.346432E+01
   148  -0.813226E+00 -0.812667E+00  0.352275E+00  0.166211E+00 -0.189036E+00  0.362717E-01 -0.120656E+01  0.301696E-01 -0.255770E-02 -0.273076E+00  0.849081E+00 -0.138867E+01
   149  -0.165037E+01 -0.156060E+01 -0.918283E+00  0.253161E+00 -0.140635E+00  0.484659E-01 -0.919564E+00  0.422496E-01 -0.157628E-01 -0.922010E+00  0.292948E+00 -0.931541E+00
   150  -0.157774E+01 -0.155653E+01 -0.931482E+00  0.183107E+00 -0.134704E+00  0.394768E-01 -0.747630E+00  0.296782E-01 -0.161867E-01 -0.113044E+01  0.314567E+00 -0.740649E+00
   151   0.334961E+00  0.398142E+00  0.162973E+01  0.515886E+00 -0.328607E+00  0.851911E-01 -0.163024E+01  0.669607E-01 -0.396530E-02  0.104075E+01  0.104061E+01 -0.168323E+01
   152  -0.111128E+01 -0.934210E+00 -0.152896E+00  0.471735E+00 -0.245320E+00  0.904463E-01 -0.132207E+01  0.663079E-01 -0.194862E-01 -0.465034E+00  0.987949E+00 -0.145713E+01
   153  -0.267401E+01 -0.276859E+01 -0.124579E+02  0.248066E+02 -0.143470E+02  0.131760E+02 -0.149816E+02  0.307874E+01 -0.194879E+01 -0.442721E+01  0.144916E+02 -0.128330E+02
   154   0.433091E+02  0.396589E+02 -0.439982E+02  0.125877E+03 -0.638063E+02  0.545417E+02 -0.359940E+02  0.905142E+01 -0.236202E+01 -0.743832E+01  0.911742E+02 -0.440771E+02
   155  -0.809107E+00 -0.803981E+00 -0.324555E+00  0.466462E-01 -0.655383E-01  0.636370E-02 -0.477149E+00  0.850690E-02 -0.338190E-02 -0.460232E+00  0.101949E+00 -0.445698E+00
   156  -0.179535E+01 -0.172768E+01 -0.642826E+00  0.150635E+00 -0.132821E+00  0.350208E-01 -0.122579E+01  0.349615E-01 -0.145368E-01 -0.884226E+00  0.387912E+00 -0.123136E+01
   157  -0.612033E+00 -0.598119E+00 -0.209560E+00  0.368547E-01 -0.375734E-01  0.625830E-02 -0.415391E+00  0.766320E-02 -0.285800E-03 -0.226891E+00 -0.119858E-01 -0.359243E+00
   158   0.343409E+01  0.417275E+01  0.419945E+01  0.187675E+01 -0.134489E+01  0.550995E+00 -0.213440E+01  0.293049E+00 -0.686850E-02  0.402118E+01  0.152730E+01 -0.137573E+01
   159   0.205498E-01  0.162618E+00  0.635467E+00  0.130841E+00 -0.686864E-01  0.180960E-01 -0.715758E+00  0.223097E-01 -0.171970E-02  0.545949E+00  0.295550E+00 -0.678880E+00
   160  -0.297981E+01 -0.304328E+01 -0.170772E+01  0.168775E+00 -0.231178E+00  0.307111E-01 -0.124740E+01  0.374050E-01 -0.304070E-01 -0.221145E+01  0.548179E+00 -0.138001E+01
   161   0.364307E+01  0.488291E+01 -0.293143E+01  0.151072E+02 -0.468715E+01  0.377744E+01 -0.816957E+01  0.131801E+01 -0.771373E+00 -0.272172E+01  0.169227E+02 -0.931805E+01
   162  -0.159734E+01 -0.158712E+01 -0.520773E+00  0.383387E+00 -0.207186E+00  0.964792E-01 -0.139261E+01  0.707074E-01 -0.273476E-01 -0.761768E+00  0.482203E+00 -0.130755E+01
   163  -0.894823E+00 -0.110563E+01 -0.254827E+00  0.370966E+01 -0.194881E+01  0.174878E+01 -0.445757E+01  0.561314E+00 -0.253378E+00  0.330899E-01  0.307465E+01 -0.421337E+01
   164   0.235772E+02  0.212003E+02 -0.146194E+02  0.545855E+02 -0.290896E+02  0.262980E+02 -0.159853E+02  0.463945E+01 -0.225148E+01  0.578715E+01  0.278336E+02 -0.124205E+02
   165  -0.268353E+01 -0.265215E+01 -0.286826E+01  0.411153E+01 -0.139103E+01  0.110927E+01 -0.384090E+01  0.503585E+00 -0.307722E+00 -0.231507E+01  0.293331E+01 -0.327039E+01
   166   0.219243E+00  0.383379E+00  0.813391E+00  0.384341E-01 -0.142880E+00  0.751860E-02 -0.513178E+00  0.956680E-02  0.639040E-02  0.930466E+00  0.401747E-01 -0.587262E+00
   167  -0.439506E+01 -0.476485E+01 -0.517558E+01  0.602544E+01 -0.233060E+01  0.137917E+01 -0.444772E+01  0.669160E+00 -0.514935E+00 -0.382573E+01  0.271248E+01 -0.365159E+01
   168   0.349167E+02  0.365198E+02 -0.313524E+02  0.100096E+03 -0.493916E+02  0.402829E+02 -0.305028E+02  0.689841E+01 -0.111382E+01 -0.304081E+01  0.680423E+02 -0.284817E+02
   169  -0.217971E+01 -0.192050E+01 -0.556073E+01  0.145686E+02 -0.582748E+01  0.494353E+01 -0.110476E+02  0.163537E+01 -0.891398E+00 -0.361409E+01  0.119667E+02 -0.102732E+02
   170   0.239115E-01  0.106078E-01  0.108240E+01  0.121539E+01 -0.533131E+00  0.298001E+00 -0.217306E+01  0.159938E+00 -0.256257E-01  0.217308E-01  0.224259E+01 -0.225371E+01
   171  -0.210579E+01 -0.222121E+01 -0.129912E+01  0.208432E+00 -0.134541E+00  0.400576E-01 -0.939975E+00  0.393914E-01 -0.200384E-01 -0.145560E+01  0.258869E+00 -0.102448E+01
   172   0.759569E+01  0.643599E+01 -0.119560E+02  0.338424E+02 -0.109758E+02  0.879498E+01 -0.124546E+02  0.230761E+01 -0.196303E+01 -0.565511E+01  0.265092E+02 -0.144181E+02
   173   0.214734E+02  0.205889E+02 -0.302669E+02  0.840353E+02 -0.427935E+02  0.363084E+02 -0.312947E+02  0.688463E+01 -0.139976E+01 -0.539419E+01  0.536104E+02 -0.276273E+02
   174  -0.315333E+01 -0.308714E+01 -0.366892E+01  0.547349E+01 -0.204153E+01  0.153479E+01 -0.462047E+01  0.596622E+00 -0.427314E+00 -0.281697E+01  0.343300E+01 -0.370318E+01
   175   0.354153E+01  0.416896E+01 -0.482937E+00  0.952555E+01 -0.247921E+01  0.177658E+01 -0.470561E+01  0.698512E+00 -0.791346E+00  0.214004E+00  0.890020E+01 -0.494524E+01
   176  -0.224499E+01 -0.209069E+01 -0.164511E+01  0.604655E-01 -0.182756E+00  0.852530E-02 -0.484158E+00  0.125207E-01 -0.144734E-01 -0.149432E+01 -0.144325E+00 -0.452048E+00
   177   0.594294E-01  0.838927E-01  0.105987E+01  0.315516E+00 -0.181546E+00  0.496176E-01 -0.122585E+01  0.461006E-01 -0.428140E-02  0.876226E+00  0.319590E+00 -0.111192E+01
   178  -0.176872E+01 -0.176427E+01 -0.103043E+01  0.161461E+00 -0.113455E+00  0.327511E-01 -0.835578E+00  0.277524E-01 -0.112144E-01 -0.128849E+01  0.300249E+00 -0.776024E+00
   179   0.137428E+01  0.977901E+00  0.631753E+00  0.461534E+01 -0.223396E+01  0.188247E+01 -0.393964E+01  0.597588E+00 -0.179278E+00 -0.904069E+00  0.675566E+01 -0.487369E+01
   180  -0.414966E+01 -0.402941E+01 -0.162299E+01  0.162367E+01 -0.901703E+00  0.512951E+00 -0.389805E+01  0.258690E+00 -0.122232E+00 -0.214524E+01  0.213347E+01 -0.401764E+01
   181   0.896309E-01  0.783714E-01  0.171444E+00  0.439597E+01 -0.144808E+01  0.102651E+01 -0.429308E+01  0.471908E+00 -0.235035E+00  0.450966E+00  0.341115E+01 -0.378374E+01
   182   0.399695E+02  0.386322E+02 -0.226801E+02  0.907338E+02 -0.281457E+02  0.214601E+02 -0.248723E+02  0.483471E+01 -0.136117E+01 -0.362174E+01  0.719666E+02 -0.297127E+02
   183   0.674593E+00  0.439927E+00 -0.278359E+01  0.139442E+02 -0.445299E+01  0.365753E+01 -0.104287E+02  0.141322E+01 -0.675031E+00 -0.801291E+00  0.104362E+02 -0.919501E+01
   184   0.541855E+01  0.523218E+01 -0.449193E+01  0.190513E+02 -0.498239E+01  0.422894E+01 -0.902532E+01  0.154163E+01 -0.903683E+00 -0.868084E+00  0.134298E+02 -0.732958E+01
   185   0.172272E+02  0.187512E+02 -0.299453E+02  0.780750E+02 -0.382794E+02  0.332147E+02 -0.281625E+02  0.654106E+01 -0.421625E+01 -0.156719E+02  0.638729E+02 -0.294499E+02
   186  -0.755379E+00 -0.809346E+00 -0.406108E+00  0.264790E+01 -0.124245E+01  0.104870E+01 -0.305900E+01  0.359664E+00 -0.104084E+00 -0.240812E+00  0.238746E+01 -0.295599E+01
   187  -0.168133E+01 -0.171686E+01 -0.275048E+01  0.751340E+01 -0.338773E+01  0.294602E+01 -0.648935E+01  0.972737E+00 -0.485926E+00 -0.178875E+01  0.702893E+01 -0.695703E+01
   188  -0.727782E+01 -0.748843E+01 -0.639286E+01  0.921481E+01 -0.417289E+01  0.327130E+01 -0.958894E+01  0.117621E+01 -0.785451E+00 -0.580102E+01  0.741513E+01 -0.910254E+01
   189  -0.179287E+01 -0.145906E+01 -0.919222E+00  0.317308E+01 -0.191043E+01  0.121782E+01 -0.361948E+01  0.531173E+00 -0.265815E+00 -0.142507E+00  0.138741E+01 -0.270396E+01
   190  -0.110896E+01 -0.991880E+00 -0.424999E+00  0.791021E+00 -0.291477E+00  0.145586E+00 -0.139714E+01  0.983020E-01 -0.302467E-01 -0.891765E+00  0.145333E+01 -0.155345E+01
   191   0.200759E+01  0.988984E+00 -0.116133E+02  0.235024E+02 -0.958390E+01  0.800449E+01 -0.870625E+01  0.195131E+01 -0.154718E+01 -0.473779E+01  0.131329E+02 -0.740610E+01
   192  -0.236265E+01 -0.252074E+01 -0.134716E+01  0.416771E+00 -0.222466E+00  0.829171E-01 -0.132342E+01  0.649144E-01 -0.342085E-01 -0.230586E+01  0.101043E+01 -0.122531E+01
   193  -0.581716E+00 -0.589873E+00  0.587918E+00  0.219930E+00 -0.149330E+00  0.512867E-01 -0.132865E+01  0.468366E-01 -0.970740E-02  0.421229E+00  0.274999E+00 -0.128610E+01
   194   0.102965E+02  0.889878E+01 -0.159407E+02  0.444139E+02 -0.205532E+02  0.181460E+02 -0.166373E+02  0.339885E+01 -0.253104E+01 -0.561043E+01  0.314738E+02 -0.169646E+02
   195  -0.152104E+01 -0.147715E+01 -0.685198E+01  0.133205E+02 -0.468556E+01  0.406092E+01 -0.791004E+01  0.141647E+01 -0.871352E+00 -0.394292E+01  0.888679E+01 -0.642102E+01
   196  -0.171486E+01 -0.204666E+01 -0.472274E-01  0.207899E+01 -0.918362E+00  0.497757E+00 -0.347405E+01  0.295775E+00 -0.147746E+00 -0.315057E+00  0.155836E+01 -0.328997E+01
   197  -0.123983E+01 -0.133601E+01 -0.367673E+00  0.322324E+00 -0.214571E+00  0.884172E-01 -0.110265E+01  0.531061E-01 -0.187883E-01 -0.680971E+00  0.541506E+00 -0.119654E+01
   198   0.130875E+02  0.155955E+02 -0.134776E+02  0.510374E+02 -0.267998E+02  0.224780E+02 -0.215181E+02  0.411227E+01 -0.274470E+01 -0.276592E+01  0.402527E+02 -0.218913E+02
   199   0.597406E+00  0.728762E+00  0.121023E+01  0.884809E-01 -0.140763E+00  0.120890E-01 -0.592919E+00  0.129060E-01  0.738260E-02  0.929566E+00  0.452439E+00 -0.653243E+00
   200  -0.458826E+01 -0.449585E+01 -0.377469E+01  0.371014E+01 -0.149918E+01  0.108675E+01 -0.418997E+01  0.504315E+00 -0.425631E+00 -0.316168E+01  0.293222E+01 -0.426639E+01
   201  -0.161900E+01 -0.169786E+01 -0.766316E+00  0.817363E-01 -0.144924E+00  0.158135E-01 -0.809303E+00  0.165757E-01 -0.125790E-01 -0.118696E+01  0.470557E+00 -0.981454E+00
   202  -0.281527E+01 -0.274703E+01  0.383365E-01  0.124493E+01 -0.759488E+00  0.409622E+00 -0.392086E+01  0.235967E+00 -0.637735E-01 -0.949276E+00  0.236176E+01 -0.415951E+01
   203  -0.344780E+01 -0.344948E+01 -0.218275E+01  0.329517E+01 -0.127103E+01  0.992121E+00 -0.453304E+01  0.464626E+00 -0.212901E+00 -0.214433E+01  0.264049E+01 -0.394564E+01
   204  -0.245400E+01 -0.259687E+01 -0.126998E+01  0.371956E+00 -0.264476E+00  0.105521E+00 -0.142642E+01  0.661123E-01 -0.367125E-01 -0.212430E+01  0.105123E+01 -0.152380E+01
   205   0.258682E+02  0.274582E+02 -0.187362E+02  0.660696E+02 -0.326766E+02  0.289537E+02 -0.205138E+02  0.508693E+01 -0.231548E+01 -0.380381E+01  0.576862E+02 -0.264241E+02
   206  -0.453032E+01 -0.456537E+01 -0.269335E+01  0.265880E+01 -0.105767E+01  0.788981E+00 -0.443243E+01  0.406237E+00 -0.200897E+00 -0.272668E+01  0.197854E+01 -0.381724E+01
   207  -0.386789E+01 -0.378568E+01 -0.243988E+01  0.349858E+01 -0.214072E+01  0.147933E+01 -0.453413E+01  0.593368E+00 -0.324447E+00 -0.154368E+01  0.167579E+01 -0.391779E+01
   208  -0.150835E+01 -0.148261E+01 -0.744081E+00  0.117813E+00 -0.127995E+00  0.188127E-01 -0.782100E+00  0.196552E-01 -0.104575E-01 -0.103871E+01  0.337569E+00 -0.781471E+00
   209   0.276586E+01  0.243070E+01 -0.122621E+02  0.324996E+02 -0.154057E+02  0.139442E+02 -0.171896E+02  0.332028E+01 -0.214075E+01 -0.620413E+01  0.241362E+02 -0.155014E+02
   210  -0.154029E+01 -0.149411E+01 -0.995633E+00  0.592511E-01 -0.147783E+00  0.108396E-01 -0.471971E+00  0.131537E-01 -0.814480E-02 -0.112501E+01  0.210310E-01 -0.390126E+00
   211  -0.151192E+01 -0.136858E+01  0.480300E-01  0.182992E+01 -0.682350E+00  0.417039E+00 -0.330744E+01  0.246616E+00 -0.637368E-01 -0.363092E+00  0.207962E+01 -0.308511E+01
   212   0.695751E+01  0.720729E+01  0.216805E+00  0.157975E+02 -0.826339E+01  0.718263E+01 -0.894961E+01  0.180493E+01 -0.831362E+00  0.336821E+01  0.114863E+02 -0.764724E+01
   213  -0.195494E+01 -0.117548E+01 -0.155252E+02  0.316326E+02 -0.158361E+02  0.142340E+02 -0.179921E+02  0.356686E+01 -0.203502E+01 -0.744453E+01  0.231746E+02 -0.169056E+02
   214  -0.188218E+01 -0.209823E+01  0.510169E-01  0.923688E+00 -0.477915E+00  0.237077E+00 -0.272389E+01  0.159022E+00 -0.511745E-01 -0.898067E+00  0.150866E+01 -0.270882E+01
   215   0.188800E+01  0.134643E+01 -0.777270E+01  0.198668E+02 -0.848251E+01  0.708976E+01 -0.918475E+01  0.178237E+01 -0.141096E+01 -0.325181E+01  0.141056E+02 -0.950731E+01
   216  -0.804826E+00 -0.737363E+00  0.154820E+00  0.419132E+00 -0.185855E+00  0.646862E-01 -0.130723E+01  0.612070E-01 -0.115867E-01  0.717302E-01  0.310232E+00 -0.111933E+01
   217   0.797325E+00  0.788797E+00  0.149211E+01  0.312022E+00 -0.210643E+00  0.496114E-01 -0.887900E+00  0.399597E-01  0.216320E-02  0.954441E+00  0.817712E+00 -0.983356E+00
   218  -0.207673E+01 -0.206884E+01  0.347706E+00  0.169250E+01 -0.100544E+01  0.534153E+00 -0.387548E+01  0.303231E+00 -0.733961E-01  0.143690E+00  0.151591E+01 -0.372844E+01
   219   0.109193E+01  0.108177E+01 -0.110282E+02  0.302153E+02 -0.124382E+02  0.109167E+02 -0.177335E+02  0.307577E+01 -0.191587E+01 -0.606018E+01  0.240033E+02 -0.168614E+02
   220   0.119414E+01  0.202064E+01  0.203556E+00  0.666939E+01 -0.328079E+01  0.229846E+01 -0.536937E+01  0.913507E+00 -0.240615E+00  0.167454E+01  0.434498E+01 -0.399889E+01
   221   0.121329E+00  0.893686E-01  0.371476E+00  0.268707E+01 -0.760233E+00  0.510949E+00 -0.283721E+01  0.284161E+00 -0.134885E+00  0.665889E+00  0.170904E+01 -0.228556E+01
   222  -0.208459E+00 -0.162541E+00  0.326426E+00  0.563197E-01 -0.660002E-01  0.110131E-01 -0.545443E+00  0.115859E-01 -0.236140E-02  0.236287E+00  0.137603E+00 -0.536431E+00
   223   0.546700E-02  0.205962E-01  0.900379E+00  0.409904E+00 -0.243068E+00  0.793285E-01 -0.119662E+01  0.570973E-01 -0.155460E-02  0.330170E+00  0.896385E+00 -0.120596E+01
   224  -0.201712E+01 -0.209850E+01 -0.456940E-01  0.138569E+01 -0.594706E+00  0.286618E+00 -0.318226E+01  0.189324E+00 -0.560908E-01 -0.461667E+00  0.137679E+01 -0.301363E+01
   225   0.135933E+02  0.136399E+02 -0.180192E+02  0.525825E+02 -0.272993E+02  0.245871E+02 -0.208619E+02  0.476047E+01 -0.215639E+01 -0.305788E+01  0.382133E+02 -0.215155E+02
   226  -0.131746E+01 -0.138037E+01 -0.285682E+00  0.151005E+00 -0.145776E+00  0.251063E-01 -0.108216E+01  0.265719E-01 -0.652600E-02 -0.661536E+00  0.518152E+00 -0.123699E+01
   227  -0.183498E+01 -0.165319E+01 -0.116274E+01  0.103254E+00 -0.193450E+00  0.208951E-01 -0.614633E+00  0.210925E-01 -0.940410E-02 -0.115307E+01  0.345224E-01 -0.534644E+00
   228  -0.161734E+01 -0.153190E+01 -0.635847E+00  0.188616E+01 -0.663570E+00  0.346144E+00 -0.268952E+01  0.226986E+00 -0.876911E-01 -0.232233E+01  0.344362E+01 -0.265319E+01
   229   0.137853E+02  0.138863E+02 -0.646002E+01  0.364688E+02 -0.134716E+02  0.104065E+02 -0.136055E+02  0.235231E+01 -0.190517E+01 -0.409217E+01  0.334954E+02 -0.155169E+02
   230   0.222138E+02  0.235282E+02 -0.330459E+02  0.866862E+02 -0.468832E+02  0.391726E+02 -0.280164E+02  0.634771E+01 -0.204711E+01 -0.849487E+01  0.587809E+02 -0.267579E+02
   231   0.690994E+01  0.772553E+01 -0.145062E+02  0.389361E+02 -0.176566E+02  0.160901E+02 -0.170253E+02  0.350039E+01 -0.242856E+01 -0.622205E+01  0.309657E+02 -0.170182E+02
   232  -0.320896E+01 -0.310185E+01 -0.142209E+01  0.170621E+00 -0.277634E+00  0.493599E-01 -0.174737E+01  0.445181E-01 -0.263701E-01 -0.172644E+01  0.651504E+00 -0.202691E+01
   233  -0.464704E+00 -0.235674E+00  0.816766E+00  0.291142E+00 -0.414084E+00  0.975099E-01 -0.133107E+01  0.660045E-01  0.902570E-02  0.591290E+00  0.447136E+00 -0.127410E+01
   234  -0.812452E+00 -0.739273E+00  0.471321E+00  0.506660E+00 -0.237167E+00  0.809161E-01 -0.169639E+01  0.754068E-01 -0.131951E-01  0.187106E+00  0.620036E+00 -0.154642E+01
   235  -0.535599E-01 -0.176517E+00  0.505165E+00  0.442093E-01 -0.710274E-01  0.988060E-02 -0.551497E+00  0.989740E-02 -0.187800E-03  0.210490E+00  0.215044E+00 -0.602051E+00
   236  -0.286584E+01 -0.279170E+01 -0.252082E+01  0.262658E+01 -0.119205E+01  0.714535E+00 -0.262297E+01  0.348201E+00 -0.219320E+00 -0.216943E+01  0.125120E+01 -0.187347E+01
   237   0.335646E+00  0.724172E-01 -0.988014E-01  0.818167E+01 -0.273269E+01  0.214602E+01 -0.776779E+01  0.920400E+00 -0.313161E+00  0.691524E-02  0.748268E+01 -0.741718E+01
   238   0.436389E+01  0.477399E+01 -0.976543E+01  0.308942E+02 -0.146845E+02  0.135630E+02 -0.169067E+02  0.334102E+01 -0.207774E+01 -0.384108E+01  0.243648E+02 -0.157498E+02
   239  -0.247314E+01 -0.243065E+01 -0.563145E+01  0.111430E+02 -0.587786E+01  0.542524E+01 -0.826696E+01  0.137983E+01 -0.644953E+00 -0.532127E+01  0.114212E+02 -0.853062E+01
   240  -0.247150E+00  0.326075E-02 -0.233101E+01  0.723668E+01 -0.264043E+01  0.228162E+01 -0.507987E+01  0.778027E+00 -0.492164E+00 -0.166564E+01  0.684405E+01 -0.517516E+01
   241  -0.166913E+01 -0.172438E+01 -0.829428E+00  0.122692E+01 -0.706053E+00  0.252278E+00 -0.169784E+01  0.171862E+00 -0.868637E-01  0.147473E+00 -0.434756E+00 -0.143710E+01
   242   0.306434E+02  0.280655E+02 -0.293266E+02  0.926742E+02 -0.437733E+02  0.377317E+02 -0.318569E+02  0.716516E+01 -0.197093E+01 -0.195455E+01  0.562634E+02 -0.262433E+02
   243   0.274808E+01  0.272767E+01 -0.548174E+01  0.174276E+02 -0.741966E+01  0.631097E+01 -0.905440E+01  0.185239E+01 -0.887042E+00 -0.659863E+00  0.103887E+02 -0.700116E+01
   244   0.185309E+01  0.121644E+01 -0.512192E+01  0.151203E+02 -0.523244E+01  0.475437E+01 -0.848998E+01  0.147956E+01 -0.656747E+00 -0.399800E+01  0.134236E+02 -0.820917E+01
   245  -0.198391E+01 -0.191375E+01 -0.107073E+01  0.652401E-01 -0.116615E+00  0.126228E-01 -0.878400E+00  0.146039E-01 -0.106396E-01 -0.123077E+01  0.278520E+00 -0.961506E+00
   246  -0.621954E+00 -0.383394E+00 -0.724965E+01  0.158791E+02 -0.681214E+01  0.561889E+01 -0.778245E+01  0.148236E+01 -0.175804E+01 -0.377787E+01  0.101544E+02 -0.675994E+01
   247  -0.292581E+01 -0.307729E+01 -0.163532E+01  0.221348E+01 -0.880274E+00  0.624801E+00 -0.345388E+01  0.310304E+00 -0.104921E+00 -0.173098E+01  0.173913E+01 -0.308544E+01
   248  -0.365659E+01 -0.354198E+01 -0.843128E+01  0.139821E+02 -0.555269E+01  0.409196E+01 -0.794669E+01  0.136585E+01 -0.116582E+01 -0.642425E+01  0.108791E+02 -0.799680E+01
   249  -0.443407E+01 -0.463483E+01 -0.509722E+01  0.811499E+01 -0.314034E+01  0.260592E+01 -0.722085E+01  0.917173E+00 -0.613752E+00 -0.444642E+01  0.669011E+01 -0.687851E+01
   250  -0.207930E+01 -0.214103E+01 -0.777561E+00  0.168653E+00 -0.216963E+00  0.429277E-01 -0.131053E+01  0.352460E-01 -0.210758E-01 -0.113189E+01  0.488710E+00 -0.149785E+01
   251  -0.300976E+01 -0.329651E+01 -0.116169E+02  0.225793E+02 -0.981206E+01  0.809450E+01 -0.124227E+02  0.224722E+01 -0.207913E+01 -0.546153E+01  0.130143E+02 -0.108493E+02
   252   0.234305E+02  0.235518E+02 -0.104934E+02  0.530011E+02 -0.179051E+02  0.136513E+02 -0.155070E+02  0.288150E+01 -0.219801E+01 -0.280214E+01  0.496531E+02 -0.232991E+02
   253   0.611406E+00  0.345266E+00  0.120576E+01  0.220906E+01 -0.113991E+01  0.776668E+00 -0.267741E+01  0.317216E+00 -0.799843E-01  0.141132E+01  0.124058E+01 -0.230663E+01
   254  -0.107121E+01 -0.114648E+01 -0.914333E+00  0.495970E+01 -0.250570E+01  0.200244E+01 -0.500935E+01  0.731598E+00 -0.335561E+00 -0.373398E+00  0.425630E+01 -0.502938E+01
   255  -0.226351E+00 -0.103160E+00  0.705848E+00  0.182993E+00 -0.132811E+00  0.389969E-01 -0.105367E+01  0.342271E-01 -0.193880E-02  0.636627E+00  0.304985E+00 -0.104477E+01
   256  -0.723799E+00 -0.729036E+00  0.273194E+00  0.249033E+00 -0.229323E+00  0.478231E-01 -0.109442E+01  0.400905E-01 -0.101937E-01 -0.489950E-01  0.483745E+00 -0.116379E+01
   257  -0.192508E+01 -0.187030E+01 -0.452705E+00  0.145862E+00 -0.244507E+00  0.510685E-01 -0.145563E+01  0.409300E-01 -0.101049E-01 -0.830368E+00  0.677707E+00 -0.171764E+01
   258  -0.122378E+01 -0.117688E+01 -0.107769E+00  0.309620E+00 -0.197979E+00  0.653506E-01 -0.133212E+01  0.490150E-01 -0.989520E-02 -0.484290E+00  0.633640E+00 -0.132623E+01
   259  -0.248898E+01 -0.231247E+01 -0.181926E+01  0.400253E+01 -0.124322E+01  0.826687E+00 -0.444734E+01  0.443808E+00 -0.252180E+00 -0.174300E+01  0.333033E+01 -0.389980E+01
   260   0.737428E+00  0.748018E+00  0.116449E+01  0.413892E-01 -0.911326E-01  0.770900E-02 -0.396327E+00  0.742580E-02  0.387470E-02  0.917706E+00  0.237550E+00 -0.407238E+00
   261   0.529275E+01  0.470227E+01 -0.511523E+01  0.198628E+02 -0.996239E+01  0.939041E+01 -0.101370E+02  0.212638E+01 -0.872253E+00 -0.182120E+01  0.170759E+02 -0.105525E+02
   262   0.345022E+02  0.302555E+02 -0.355236E+02  0.109301E+03 -0.640981E+02  0.577681E+02 -0.413316E+02  0.101446E+02 -0.175779E+01 -0.340161E+01  0.723470E+02 -0.386899E+02
   263  -0.641945E+01 -0.629992E+01 -0.277855E+01  0.138950E+01 -0.848699E+00  0.370516E+00 -0.464000E+01  0.254504E+00 -0.166715E+00 -0.341608E+01  0.187096E+01 -0.475479E+01
   264   0.140972E+02  0.145402E+02 -0.253400E+02  0.628945E+02 -0.325937E+02  0.300015E+02 -0.243092E+02  0.593839E+01 -0.249428E+01 -0.596399E+01  0.427286E+02 -0.222245E+02
   265   0.861639E+00  0.826334E+00 -0.696429E+01  0.187853E+02 -0.905376E+01  0.858138E+01 -0.109545E+02  0.210478E+01 -0.163731E+01 -0.206253E+01  0.114732E+02 -0.858436E+01
   266  -0.346368E+01 -0.375848E+01 -0.620556E+01  0.111610E+02 -0.519295E+01  0.437993E+01 -0.815794E+01  0.132515E+01 -0.773273E+00 -0.578235E+01  0.101587E+02 -0.813483E+01
   267  -0.474013E+00 -0.416763E+00  0.627074E+00  0.300026E+00 -0.194658E+00  0.738873E-01 -0.132423E+01  0.586898E-01 -0.148027E-01  0.387470E+00  0.475072E+00 -0.127930E+01
   268   0.880285E+01  0.880584E+01 -0.101690E+02  0.347162E+02 -0.137913E+02  0.118828E+02 -0.144233E+02  0.282700E+01 -0.223956E+01 -0.198142E+01  0.219875E+02 -0.112003E+02
   269  -0.954936E+00 -0.108161E+01  0.126833E+01  0.853191E+00 -0.510905E+00  0.229300E+00 -0.292502E+01  0.146310E+00 -0.161410E-01  0.707556E+00  0.119853E+01 -0.298769E+01
   270  -0.285838E+00 -0.131332E+00  0.161675E+01  0.800547E+00 -0.564125E+00  0.259908E+00 -0.255391E+01  0.147818E+00  0.717050E-02  0.130722E+01  0.121552E+01 -0.265407E+01
   271  -0.339470E+01 -0.340163E+01 -0.202798E+01  0.432761E+00 -0.355990E+00  0.111372E+00 -0.158036E+01  0.795038E-01 -0.540109E-01 -0.215183E+01  0.351524E+00 -0.160132E+01
   272  -0.104026E+01 -0.105011E+01  0.131947E+00  0.354054E+00 -0.244108E+00  0.872422E-01 -0.141669E+01  0.602465E-01 -0.129569E-01 -0.171286E+00  0.601927E+00 -0.148075E+01
   273  -0.454418E+00 -0.357992E+00 -0.576175E-01  0.226532E+01 -0.946384E+00  0.686788E+00 -0.253766E+01  0.258760E+00 -0.123626E+00 -0.108223E+01  0.387741E+01 -0.315318E+01
   274   0.110077E+02  0.125539E+02 -0.155174E+02  0.444682E+02 -0.196893E+02  0.172327E+02 -0.168733E+02  0.360991E+01 -0.222302E+01 -0.979020E+01  0.442050E+02 -0.218609E+02
   275  -0.597877E+00 -0.625353E+00  0.552694E+00  0.113205E+00 -0.258795E+00  0.352085E-01 -0.107050E+01  0.316769E-01 -0.136370E-02  0.301786E+00  0.190320E+00 -0.111746E+01
   276  -0.266850E+01 -0.251493E+01 -0.547537E+01  0.120751E+02 -0.478290E+01  0.420510E+01 -0.953465E+01  0.143851E+01 -0.594315E+00 -0.458097E+01  0.116156E+02 -0.954958E+01
   277   0.608343E+01  0.669390E+01 -0.164708E+02  0.384252E+02 -0.202691E+02  0.184324E+02 -0.158124E+02  0.378579E+01 -0.200771E+01 -0.483365E+01  0.259407E+02 -0.144132E+02
   278   0.304075E+01  0.303534E+01 -0.460023E+01  0.169228E+02 -0.574916E+01  0.415886E+01 -0.743550E+01  0.119916E+01 -0.145519E+01 -0.336239E+01  0.165093E+02 -0.101116E+02
   279  -0.400117E+00 -0.312206E+00  0.534240E-01  0.551572E-01 -0.438936E-01  0.725400E-02 -0.481505E+00  0.103228E-01 -0.876600E-03 -0.335676E-02  0.161352E+00 -0.470201E+00
   280  -0.167788E+01 -0.148979E+01  0.113050E+00  0.937089E+00 -0.517393E+00  0.280468E+00 -0.259753E+01  0.164506E+00 -0.580727E-01 -0.382833E+00  0.153783E+01 -0.264478E+01
   281  -0.246610E+01 -0.216934E+01 -0.185418E+01  0.609540E+01 -0.251664E+01  0.185337E+01 -0.630822E+01  0.785616E+00 -0.521443E+00 -0.275963E+01  0.660162E+01 -0.601133E+01
   282   0.266988E+01  0.289921E+01 -0.106812E+01  0.901086E+01 -0.257219E+01  0.188517E+01 -0.469224E+01  0.702313E+00 -0.595904E+00 -0.101693E+00  0.783385E+01 -0.483295E+01
   283   0.502000E+02  0.528958E+02 -0.390276E+02  0.133720E+03 -0.516537E+02  0.365276E+02 -0.335304E+02  0.650823E+01 -0.234422E+01 -0.561003E+01  0.101190E+03 -0.426839E+02
   284   0.938573E+01  0.737351E+01 -0.136901E+02  0.389901E+02 -0.155028E+02  0.143996E+02 -0.166160E+02  0.347690E+01 -0.167198E+01 -0.485049E+01  0.277700E+02 -0.155460E+02
   285   0.654400E-01  0.654732E-01  0.803495E+00  0.110100E+00 -0.178041E+00  0.278992E-01 -0.727915E+00  0.241669E-01  0.573410E-02  0.657021E+00  0.137164E+00 -0.728712E+00
   286  -0.197229E+01 -0.159681E+01 -0.317809E+01  0.659320E+01 -0.257251E+01  0.199931E+01 -0.513931E+01  0.665115E+00 -0.339999E+00 -0.454734E+01  0.103259E+02 -0.737537E+01
   287  -0.192490E+00 -0.904471E-01 -0.575250E+01  0.145910E+02 -0.524507E+01  0.469224E+01 -0.919668E+01  0.160319E+01 -0.884662E+00 -0.335864E+01  0.108885E+02 -0.762028E+01
   288  -0.176994E+01 -0.185097E+01 -0.544674E+00  0.204282E+00 -0.221347E+00  0.499251E-01 -0.127870E+01  0.380901E-01 -0.175093E-01 -0.102641E+01  0.644698E+00 -0.146925E+01
   289   0.216190E-01  0.320430E-01  0.129234E+01  0.552985E+00 -0.333684E+00  0.156441E+00 -0.172547E+01  0.105232E+00 -0.262289E-01  0.936458E+00  0.859630E+00 -0.176404E+01
   290   0.324879E+02  0.363540E+02 -0.345794E+02  0.952302E+02 -0.458646E+02  0.421574E+02 -0.298424E+02  0.761936E+01 -0.223266E+01 -0.261409E+01  0.622664E+02 -0.232983E+02
   291  -0.311375E+01 -0.295791E+01 -0.161280E+01  0.116016E+01 -0.709908E+00  0.326927E+00 -0.237515E+01  0.191537E+00 -0.945174E-01 -0.126805E+01  0.851696E+00 -0.254155E+01
   292  -0.142933E+01 -0.117576E+01 -0.805837E+01  0.196824E+02 -0.775864E+01  0.669403E+01 -0.122057E+02  0.200229E+01 -0.178534E+01 -0.436042E+01  0.147258E+02 -0.115412E+02
   293  -0.225074E+01 -0.244231E+01 -0.104253E+01  0.282635E+01 -0.115642E+01  0.909895E+00 -0.410253E+01  0.417298E+00 -0.102788E+00 -0.176104E+01  0.388734E+01 -0.456861E+01
   294   0.205675E+02  0.220671E+02 -0.290092E+02  0.747823E+02 -0.341116E+02  0.292778E+02 -0.224439E+02  0.527234E+01 -0.320026E+01 -0.810894E+01  0.531617E+02 -0.229857E+02
   295  -0.177095E+01 -0.184030E+01 -0.955492E+00  0.118263E+01 -0.451098E+00  0.259671E+00 -0.189813E+01  0.151439E+00 -0.599746E-01 -0.121367E+01  0.106692E+01 -0.169354E+01
   296   0.914015E+01  0.111530E+02 -0.117376E+02  0.350848E+02 -0.122384E+02  0.104232E+02 -0.129658E+02  0.266590E+01 -0.209206E+01 -0.391503E+00  0.211694E+02 -0.962487E+01
   297  -0.416212E+00 -0.773109E+00 -0.377222E+01  0.140284E+02 -0.585018E+01  0.512016E+01 -0.105346E+02  0.166373E+01 -0.107144E+01 -0.193589E+01  0.105535E+02 -0.939075E+01
   298   0.813620E+00  0.814824E+00  0.237131E+01  0.413199E+00 -0.404400E+00  0.118358E+00 -0.177439E+01  0.873826E-01  0.215990E-02  0.202685E+01  0.789693E+00 -0.200172E+01
   299   0.384562E+01  0.410162E+01 -0.475273E+01  0.150519E+02 -0.525342E+01  0.487537E+01 -0.656698E+01  0.129001E+01 -0.798538E+00 -0.158921E+01  0.106807E+02 -0.498989E+01
   300   0.147982E+01  0.159070E+01 -0.828169E+01  0.205432E+02 -0.852138E+01  0.723046E+01 -0.986464E+01  0.200659E+01 -0.163276E+01 -0.473536E+01  0.145338E+02 -0.820775E+01
   301   0.205814E+02  0.194112E+02 -0.144642E+02  0.550053E+02 -0.165246E+02  0.134877E+02 -0.188103E+02  0.366486E+01 -0.177737E+01 -0.206342E+01  0.387046E+02 -0.172300E+02
   302   0.236433E+02  0.262102E+02 -0.235021E+02  0.748112E+02 -0.333073E+02  0.271428E+02 -0.243830E+02  0.507404E+01 -0.219235E+01 -0.486422E+01  0.570407E+02 -0.259663E+02
   303  -0.445524E+00 -0.404814E+00  0.796254E-01  0.412721E+01 -0.147663E+01  0.102157E+01 -0.445258E+01  0.465993E+00 -0.210712E+00 -0.132683E+01  0.531940E+01 -0.439738E+01
   304  -0.772149E+00 -0.470051E+00 -0.856880E-01  0.825545E-01 -0.189248E+00  0.146647E-01 -0.612832E+00  0.183051E-01  0.946000E-04  0.397547E+00 -0.249503E+00 -0.618095E+00
   305   0.223012E+01  0.166032E+01 -0.129689E+01  0.100304E+02 -0.282356E+01  0.224538E+01 -0.636807E+01  0.916597E+00 -0.473727E+00 -0.100936E+01  0.812226E+01 -0.545258E+01
   306   0.270974E+02  0.273785E+02 -0.215739E+02  0.730393E+02 -0.325885E+02  0.285946E+02 -0.239787E+02  0.565140E+01 -0.204680E+01 -0.188597E+01  0.506384E+02 -0.213739E+02
   307   0.327962E+01  0.299776E+01  0.240200E+00  0.101971E+02 -0.571606E+01  0.498233E+01 -0.724657E+01  0.133589E+01 -0.513234E+00  0.102589E+01  0.902866E+01 -0.705678E+01
   308   0.501649E+00  0.541340E+00  0.153902E+01  0.350002E+00 -0.259563E+00  0.602075E-01 -0.123409E+01  0.446308E-01  0.144390E-02  0.806113E+00  0.110638E+01 -0.137116E+01
   309   0.883564E+01  0.786900E+01 -0.140078E+02  0.390040E+02 -0.175858E+02  0.156944E+02 -0.155489E+02  0.333510E+01 -0.205533E+01 -0.246745E+01  0.231745E+02 -0.128381E+02
   310  -0.163990E+01 -0.163100E+01 -0.300328E+00  0.216376E+00 -0.164750E+00  0.478268E-01 -0.147121E+01  0.459398E-01 -0.137505E-01 -0.493419E+00  0.291186E+00 -0.142877E+01
   311  -0.318680E+01 -0.313458E+01 -0.176885E+01  0.677103E+00 -0.411346E+00  0.173448E+00 -0.190671E+01  0.110585E+00 -0.610187E-01 -0.223557E+01  0.972820E+00 -0.187183E+01
   312   0.808925E+01  0.880635E+01 -0.175917E+02  0.442483E+02 -0.238711E+02  0.212188E+02 -0.172190E+02  0.431998E+01 -0.301594E+01 -0.190857E+01  0.280745E+02 -0.173596E+02
   313   0.127356E+01  0.120435E+01 -0.106606E+02  0.264886E+02 -0.119373E+02  0.107175E+02 -0.142320E+02  0.264169E+01 -0.174434E+01 -0.564043E+01  0.202914E+02 -0.134466E+02
   314   0.967806E+01  0.940911E+01 -0.175491E+02  0.474391E+02 -0.206820E+02  0.182979E+02 -0.195415E+02  0.409585E+01 -0.238215E+01 -0.758788E+01  0.374333E+02 -0.204364E+02
   315  -0.915301E+00 -0.821836E+00 -0.211432E+00  0.147682E+00 -0.963784E-01  0.186127E-01 -0.789759E+00  0.231417E-01 -0.716800E-02 -0.288459E+00  0.139817E+00 -0.673195E+00
   316  -0.602968E+01 -0.596184E+01 -0.437932E+01  0.262386E+01 -0.153429E+01  0.716478E+00 -0.358055E+01  0.366295E+00 -0.242162E+00 -0.309526E+01  0.149784E+00 -0.301637E+01
   317  -0.230507E+01 -0.227102E+01 -0.126601E+01  0.347750E+00 -0.343333E+00  0.637386E-01 -0.112912E+01  0.604420E-01 -0.385407E-01 -0.143860E+01  0.135662E+00 -0.968077E+00
   318   0.110674E+02  0.108722E+02 -0.140885E+02  0.445561E+02 -0.240223E+02  0.217181E+02 -0.186997E+02  0.433567E+01 -0.273187E+01 -0.525678E+01  0.361589E+02 -0.200299E+02
   319   0.107643E+01  0.143560E+01 -0.672185E+01  0.146916E+02 -0.569890E+01  0.509401E+01 -0.645048E+01  0.125270E+01 -0.109069E+01 -0.223182E+01  0.106049E+02 -0.693749E+01
   320  -0.250214E+01 -0.246456E+01 -0.107124E+01  0.487927E+00 -0.316410E+00  0.126914E+00 -0.177442E+01  0.898648E-01 -0.447727E-01 -0.141889E+01  0.862278E+00 -0.190795E+01
   321   0.322377E+01  0.316070E+01 -0.846811E+01  0.228504E+02 -0.717326E+01  0.598461E+01 -0.102947E+02  0.183484E+01 -0.151006E+01 -0.390322E+01  0.149634E+02 -0.789946E+01
   322  -0.187453E+01 -0.177875E+01 -0.176646E+02  0.355111E+02 -0.174948E+02  0.157297E+02 -0.200005E+02  0.405642E+01 -0.201189E+01 -0.720652E+01  0.232491E+02 -0.178213E+02
   323  -0.259134E+01 -0.257134E+01 -0.104896E+01  0.463030E+00 -0.304405E+00  0.125123E+00 -0.186641E+01  0.851544E-01 -0.448716E-01 -0.144299E+01  0.957377E+00 -0.208573E+01
   324   0.181634E+02  0.180996E+02 -0.203760E+02  0.634415E+02 -0.275091E+02  0.237510E+02 -0.228197E+02  0.491346E+01 -0.323770E+01 -0.483482E+01  0.464223E+02 -0.234879E+02
   325  -0.346029E+01 -0.342008E+01 -0.231054E+01  0.259465E+01 -0.116302E+01  0.730922E+00 -0.350607E+01  0.369429E+00 -0.175670E+00 -0.222992E+01  0.219332E+01 -0.338347E+01
   326   0.465106E+02  0.423901E+02 -0.485366E+02  0.127928E+03 -0.672407E+02  0.536914E+02 -0.290538E+02  0.781226E+01  0.191001E+01 -0.220228E+01  0.671562E+02 -0.225638E+02
   327  -0.211575E+01 -0.217546E+01 -0.113587E+01  0.154531E+00 -0.188467E+00  0.293506E-01 -0.986421E+00  0.296241E-01 -0.184907E-01 -0.120655E+01  0.145336E+00 -0.111425E+01
   328  -0.193077E+01 -0.192190E+01 -0.105786E+01  0.811433E-01 -0.161339E+00  0.210216E-01 -0.816551E+00  0.159663E-01 -0.131595E-01 -0.122947E+01  0.275422E+00 -0.967849E+00
   329  -0.400300E+01 -0.440129E+01 -0.267962E+01  0.489406E+01 -0.189651E+01  0.149838E+01 -0.613135E+01  0.660551E+00 -0.348512E+00 -0.361299E+01  0.528885E+01 -0.607715E+01
   330  -0.708692E+00 -0.907767E+00 -0.498623E+00  0.274522E+01 -0.775671E+00  0.579641E+00 -0.293174E+01  0.309829E+00 -0.137348E+00 -0.961454E+00  0.228226E+01 -0.222857E+01
   331   0.217439E+02  0.203765E+02 -0.145195E+02  0.569357E+02 -0.207914E+02  0.165611E+02 -0.176243E+02  0.340445E+01 -0.222213E+01 -0.731656E+01  0.484562E+02 -0.207632E+02
   332  -0.182073E+01 -0.186743E+01 -0.767188E+00  0.792704E-01 -0.109492E+00  0.224883E-01 -0.105724E+01  0.198106E-01 -0.838500E-02 -0.113120E+01  0.583442E+00 -0.131968E+01
   333  -0.111253E+01 -0.119110E+01  0.210088E+01  0.141895E+01 -0.821104E+00  0.336285E+00 -0.436286E+01  0.229026E+00 -0.137079E-01  0.833828E+00  0.248085E+01 -0.450578E+01
   334  -0.508108E+01 -0.500305E+01 -0.389536E+01  0.102516E+02 -0.542276E+01  0.479074E+01 -0.115984E+02  0.152614E+01 -0.733095E+00 -0.362909E+01  0.946895E+01 -0.108429E+02
   335  -0.114388E+01 -0.120417E+01 -0.402640E+01  0.839192E+01 -0.317217E+01  0.273730E+01 -0.550453E+01  0.858186E+00 -0.428192E+00 -0.473071E+01  0.108630E+02 -0.733647E+01
   336   0.186221E+00  0.224458E+00  0.104003E+01  0.103145E+00 -0.246311E+00  0.299245E-01 -0.773699E+00  0.276164E-01  0.552060E-02  0.846542E+00  0.148202E+00 -0.770286E+00
   337   0.580614E+00  0.714835E+00  0.119305E+01  0.409285E+01 -0.148704E+01  0.105712E+01 -0.459533E+01  0.493592E+00 -0.173623E+00  0.141186E+01  0.336404E+01 -0.406107E+01
   338  -0.478959E+01 -0.465718E+01 -0.432443E+01  0.442938E+01 -0.219408E+01  0.168937E+01 -0.468187E+01  0.600320E+00 -0.308275E+00 -0.473050E+01  0.494778E+01 -0.487447E+01
   339  -0.109553E+01 -0.120940E+01  0.173381E+01  0.676810E+00 -0.619828E+00  0.236549E+00 -0.326319E+01  0.143527E+00 -0.321480E-02  0.957092E+00  0.138471E+01 -0.355121E+01
   340   0.279933E+00  0.265824E+00  0.108037E+01  0.834774E-01 -0.132906E+00  0.179957E-01 -0.791184E+00  0.156909E-01  0.649170E-02  0.669339E+00  0.437465E+00 -0.840980E+00
   341   0.260150E+01  0.272821E+01 -0.577395E+01  0.181085E+02 -0.700530E+01  0.608633E+01 -0.913898E+01  0.163466E+01 -0.130974E+01 -0.205168E+01  0.120204E+02 -0.724049E+01
   342  -0.793025E+01 -0.818404E+01 -0.165994E+02  0.303914E+02 -0.168117E+02  0.150924E+02 -0.220489E+02  0.400054E+01 -0.195456E+01 -0.989739E+01  0.215843E+02 -0.198709E+02
   343  -0.143698E+00  0.551826E-01  0.125143E+01  0.105880E+01 -0.467039E+00  0.264005E+00 -0.237482E+01  0.169793E+00 -0.458652E-01  0.119914E+01  0.917975E+00 -0.206193E+01
   344   0.309528E+01  0.329006E+01 -0.671593E+01  0.194422E+02 -0.600477E+01  0.485674E+01 -0.846787E+01  0.148277E+01 -0.149790E+01 -0.267629E+01  0.126495E+02 -0.668317E+01
   345   0.147015E+00  0.181385E+00  0.145060E+01  0.668454E+00 -0.355078E+00  0.141053E+00 -0.184783E+01  0.999695E-01 -0.101548E-01  0.746679E+00  0.137582E+01 -0.194111E+01
   346  -0.199237E+01 -0.206152E+01 -0.105727E+01  0.239099E+00 -0.209745E+00  0.427326E-01 -0.102869E+01  0.390412E-01 -0.175306E-01 -0.160595E+01  0.620718E+00 -0.107628E+01
   347   0.434627E+00  0.619178E+00 -0.162401E+01  0.141497E+02 -0.548312E+01  0.434818E+01 -0.118089E+02  0.155128E+01 -0.698542E+00 -0.763686E+00  0.124807E+02 -0.110978E+02
   348   0.342727E+00  0.473771E+00 -0.353228E+01  0.985949E+01 -0.288280E+01  0.218214E+01 -0.542580E+01  0.824549E+00 -0.682576E+00 -0.266370E+01  0.768009E+01 -0.454263E+01
   349  -0.522927E+01 -0.506730E+01 -0.539800E+01  0.611977E+01 -0.250998E+01  0.167952E+01 -0.511122E+01  0.697995E+00 -0.707356E+00 -0.612861E+01  0.545347E+01 -0.439216E+01
   350   0.177526E+01  0.176448E+01  0.600284E+00  0.740708E+01 -0.219080E+01  0.144862E+01 -0.569433E+01  0.663270E+00 -0.458855E+00  0.818728E+00  0.596201E+01 -0.501626E+01
   351   0.544411E-01  0.198021E+00 -0.336370E+00  0.375318E+01 -0.132886E+01  0.111112E+01 -0.333919E+01  0.424865E+00 -0.230305E+00 -0.451084E-01  0.398453E+01 -0.374140E+01
   352   0.330912E+00  0.178261E+00 -0.186474E+01  0.699840E+01 -0.211787E+01  0.150531E+01 -0.426234E+01  0.595891E+00 -0.523745E+00 -0.205941E+01  0.772305E+01 -0.548538E+01
   353   0.453933E+01  0.404125E+01 -0.874490E+01  0.261145E+02 -0.112058E+02  0.999297E+01 -0.124406E+02  0.236804E+01 -0.154479E+01 -0.357259E+01  0.180347E+02 -0.104209E+02
   354   0.404553E+01  0.506591E+01 -0.996264E+01  0.268940E+02 -0.116027E+02  0.974704E+01 -0.107555E+02  0.227319E+01 -0.254784E+01 -0.130769E+01  0.143007E+02 -0.792708E+01
   355  -0.253938E+01 -0.265852E+01 -0.139095E+01  0.180961E+01 -0.812361E+00  0.457924E+00 -0.267487E+01  0.249046E+00 -0.177781E+00 -0.211095E+01  0.211625E+01 -0.266382E+01
   356   0.527212E+00  0.472213E+00  0.127117E+01  0.177463E+01 -0.664771E+00  0.318459E+00 -0.229552E+01  0.189715E+00 -0.664751E-01  0.671366E+00  0.188516E+01 -0.208431E+01
   357   0.586931E+00  0.754644E+00 -0.223408E+01  0.872249E+01 -0.252878E+01  0.190665E+01 -0.557432E+01  0.780648E+00 -0.485679E+00 -0.137579E+01  0.748211E+01 -0.535168E+01
   358   0.448147E+00  0.505217E+00  0.100347E+01  0.555425E-01 -0.844207E-01  0.790780E-02 -0.547992E+00  0.103384E-01  0.330210E-02  0.889555E+00  0.110358E+00 -0.494695E+00
   359   0.717506E+00  0.775622E+00  0.135840E+01  0.822470E-01 -0.139601E+00  0.128238E-01 -0.616264E+00  0.129476E-01  0.694890E-02  0.104745E+01  0.364577E+00 -0.636403E+00
   360  -0.957793E-01 -0.429164E+00 -0.144673E+01  0.699731E+01 -0.214506E+01  0.179435E+01 -0.574828E+01  0.775123E+00 -0.322493E+00 -0.667759E+00  0.451475E+01 -0.427616E+01
   361  -0.131832E+01 -0.145857E+01 -0.491628E+00  0.273212E+00 -0.188356E+00  0.568859E-01 -0.999854E+00  0.478274E-01 -0.164018E-01 -0.104414E+01  0.607605E+00 -0.102203E+01
   362  -0.344718E+01 -0.339714E+01 -0.169625E+01  0.339889E+01 -0.138054E+01  0.115591E+01 -0.521692E+01  0.537956E+00 -0.246215E+00 -0.176307E+01  0.278214E+01 -0.441621E+01
   363  -0.141918E+00 -0.643100E-01 -0.135989E+01  0.707641E+01 -0.287815E+01  0.225636E+01 -0.555663E+01  0.855714E+00 -0.535734E+00  0.236359E+00  0.560882E+01 -0.590949E+01
   364   0.961353E+01  0.954745E+01 -0.122615E+02  0.369522E+02 -0.228550E+02  0.208889E+02 -0.145545E+02  0.378403E+01 -0.234072E+01  0.912141E+00  0.196707E+02 -0.110353E+02
   365  -0.452172E+01 -0.469183E+01 -0.463345E+01  0.493445E+01 -0.205699E+01  0.121351E+01 -0.411934E+01  0.586989E+00 -0.446893E+00 -0.393830E+01  0.271433E+01 -0.346785E+01
   366  -0.664417E+00 -0.499683E+00 -0.748771E+01  0.184459E+02 -0.756722E+01  0.608208E+01 -0.103498E+02  0.171951E+01 -0.150719E+01 -0.605157E+01  0.178792E+02 -0.123273E+02
   367  -0.224437E+01 -0.219212E+01 -0.152599E+01  0.171781E+01 -0.617150E+00  0.446608E+00 -0.239293E+01  0.224022E+00 -0.967323E-01 -0.161797E+01  0.152491E+01 -0.209906E+01
   368  -0.638321E+00 -0.791009E+00 -0.549712E+00  0.391531E+01 -0.180500E+01  0.126190E+01 -0.384378E+01  0.527342E+00 -0.144373E+00 -0.348282E+00  0.301362E+01 -0.345635E+01
   369   0.115865E+01  0.117342E+01  0.302548E+00  0.615331E+01 -0.192902E+01  0.125618E+01 -0.483748E+01  0.567766E+00 -0.354660E+00 -0.119300E+01  0.662633E+01 -0.425992E+01
   370   0.252277E+01  0.256338E+01 -0.198101E+01  0.141429E+02 -0.524967E+01  0.441327E+01 -0.964513E+01  0.144234E+01 -0.599971E+00 -0.598791E+00  0.115973E+02 -0.843515E+01
   371  -0.197303E+01 -0.195887E+01 -0.127111E+01  0.121180E+00 -0.113877E+00  0.221429E-01 -0.743805E+00  0.240218E-01 -0.115791E-01 -0.147096E+01  0.215123E+00 -0.703027E+00
   372  -0.195893E+01 -0.213796E+01 -0.120658E+01  0.121881E+00 -0.136525E+00  0.247155E-01 -0.767912E+00  0.210634E-01 -0.155766E-01 -0.210462E+01  0.818923E+00 -0.852262E+00
   373   0.104329E+02  0.101376E+02 -0.152574E+01  0.204366E+02 -0.986195E+01  0.834626E+01 -0.784739E+01  0.203190E+01 -0.114678E+01  0.491449E+01  0.103432E+02 -0.512002E+01
   374  -0.104591E+01 -0.941265E+00 -0.252045E+00  0.110844E+00 -0.212664E+00  0.244643E-01 -0.735986E+00  0.271085E-01 -0.763640E-02 -0.217789E+00 -0.238358E-02 -0.721093E+00
   375   0.505210E+01  0.458171E+01 -0.792993E+01  0.288413E+02 -0.107154E+02  0.961006E+01 -0.161205E+02  0.290265E+01 -0.153604E+01 -0.357539E+01  0.229014E+02 -0.147443E+02
   376  -0.689485E+00 -0.717950E+00 -0.329103E+01  0.702596E+01 -0.237094E+01  0.206208E+01 -0.437244E+01  0.716180E+00 -0.459299E+00 -0.231871E+01  0.485740E+01 -0.325664E+01
   377   0.179743E+01  0.202228E+01 -0.835395E+01  0.249560E+02 -0.115819E+02  0.103830E+02 -0.147340E+02  0.281391E+01 -0.168564E+01 -0.425936E+01  0.196259E+02 -0.133443E+02
   378   0.370680E+01  0.442437E+01 -0.380762E+01  0.178844E+02 -0.101333E+02  0.878020E+01 -0.104021E+02  0.213085E+01 -0.745664E+00  0.173362E+01  0.112123E+02 -0.852156E+01
   379   0.241247E+01  0.312430E+01 -0.331006E+01  0.137769E+02 -0.408753E+01  0.309849E+01 -0.706239E+01  0.107090E+01 -0.107389E+01 -0.245817E+01  0.140486E+02 -0.846613E+01
   380   0.691337E-01  0.700626E-01  0.154724E+01  0.217022E+00 -0.242326E+00  0.699201E-01 -0.157343E+01  0.503290E-01  0.370300E-03  0.997710E+00  0.842595E+00 -0.177024E+01
   381   0.525741E+01  0.478753E+01 -0.119079E+02  0.297432E+02 -0.124117E+02  0.973489E+01 -0.914991E+01  0.212426E+01 -0.287540E+01 -0.406724E+00  0.157823E+02 -0.105881E+02
   382   0.294273E+00  0.353677E+00  0.104822E+01  0.774261E-01 -0.986620E-01  0.114470E-01 -0.762238E+00  0.147068E-01  0.337240E-02  0.970312E+00  0.108884E+00 -0.725519E+00
   383   0.616318E+01  0.517415E+01 -0.456828E+01  0.202465E+02 -0.899220E+01  0.853958E+01 -0.100313E+02  0.191778E+01 -0.948869E+00  0.867225E+00  0.123222E+02 -0.801532E+01
   384  -0.142577E+01 -0.133028E+01 -0.548736E+00  0.103111E+00 -0.167547E+00  0.191561E-01 -0.850002E+00  0.229526E-01 -0.470900E-02 -0.526662E+00  0.128807E-01 -0.816497E+00
   385  -0.293430E+01 -0.309220E+01 -0.145029E+01  0.865770E+00 -0.453462E+00  0.290248E+00 -0.226963E+01  0.158067E+00 -0.749975E-01 -0.219496E+01  0.139180E+01 -0.228904E+01
   386  -0.588867E-01 -0.104649E+00  0.373870E+00  0.421580E-01 -0.578115E-01  0.537240E-02 -0.429977E+00  0.784120E-02 -0.339800E-03  0.113829E+00  0.206600E+00 -0.425078E+00
   387   0.463044E+00 -0.235113E-01 -0.474227E+01  0.124914E+02 -0.411123E+01  0.333900E+01 -0.664200E+01  0.106478E+01 -0.936643E+00 -0.447557E+01  0.118073E+02 -0.735522E+01
   388  -0.214074E+01 -0.220810E+01 -0.104132E+00  0.137694E+01 -0.652767E+00  0.358631E+00 -0.323539E+01  0.228338E+00 -0.112356E+00 -0.451733E+00  0.145793E+01 -0.321429E+01
   389  -0.114711E+01 -0.110732E+01 -0.538328E+00  0.633989E-01 -0.135167E+00  0.120317E-01 -0.556923E+00  0.147252E-01 -0.684650E-02 -0.389229E+00 -0.131295E+00 -0.586796E+00
   390  -0.156874E+01 -0.151753E+01  0.331190E+00  0.451167E+00 -0.339801E+00  0.107061E+00 -0.218750E+01  0.821219E-01 -0.129729E-01 -0.386945E+00  0.126597E+01 -0.239656E+01
   391   0.241198E-01 -0.584698E-01 -0.114303E+01  0.869992E+01 -0.317929E+01  0.254462E+01 -0.718312E+01  0.946604E+00 -0.661584E+00 -0.172541E+00  0.645677E+01 -0.634270E+01
   392   0.261347E+00  0.264781E+00  0.101938E+01  0.207050E+01 -0.748997E+00  0.449344E+00 -0.270208E+01  0.239538E+00 -0.663428E-01  0.298973E+00  0.246435E+01 -0.249855E+01
   393   0.278904E+01  0.300022E+01 -0.348758E+01  0.181077E+02 -0.977048E+01  0.861203E+01 -0.116729E+02  0.224282E+01 -0.124249E+01  0.784600E+00  0.124223E+02 -0.102066E+02
   394   0.200427E+02  0.220410E+02 -0.188911E+02  0.609672E+02 -0.295838E+02  0.259130E+02 -0.209931E+02  0.521043E+01 -0.257986E+01 -0.153000E+01  0.452828E+02 -0.217118E+02
   395  -0.407573E+01 -0.402035E+01 -0.491420E+01  0.706434E+01 -0.318675E+01  0.238479E+01 -0.548425E+01  0.807144E+00 -0.746806E+00 -0.353109E+01  0.444713E+01 -0.493640E+01
   396  -0.775179E+00 -0.776407E+00 -0.246941E+00  0.591700E-01 -0.814604E-01  0.772810E-02 -0.520227E+00  0.976660E-02 -0.321580E-02 -0.353333E+00  0.101397E+00 -0.524471E+00
   397   0.316781E+01  0.332543E+01 -0.736518E+01  0.269337E+02 -0.114913E+02  0.103976E+02 -0.166955E+02  0.292912E+01 -0.154068E+01 -0.290971E+01  0.222378E+02 -0.160027E+02
   398  -0.174105E+01 -0.177402E+01 -0.121516E+01  0.422116E-01 -0.106370E+00  0.103565E-01 -0.472601E+00  0.896430E-02 -0.844600E-02 -0.141514E+01  0.182450E+00 -0.541329E+00
   399  -0.283780E+01 -0.272813E+01 -0.471535E-01  0.244725E+01 -0.160692E+01  0.106162E+01 -0.498966E+01  0.468960E+00 -0.171901E+00 -0.198896E+00  0.237965E+01 -0.490888E+01
   400  -0.322824E+01 -0.319245E+01 -0.190107E+01  0.145163E+01 -0.611539E+00  0.292857E+00 -0.254639E+01  0.196654E+00 -0.110388E+00 -0.222426E+01  0.149949E+01 -0.246769E+01
   401  -0.321065E+01 -0.325767E+01 -0.806836E+01  0.144332E+02 -0.542446E+01  0.445379E+01 -0.888176E+01  0.141344E+01 -0.113649E+01 -0.483714E+01  0.884566E+01 -0.726619E+01
   402  -0.741766E+00 -0.391183E+00 -0.164269E+00  0.131098E+01 -0.387912E+00  0.213601E+00 -0.179310E+01  0.150762E+00 -0.718293E-01 -0.270923E+00  0.165532E+01 -0.177558E+01
   403  -0.950242E-01 -0.471391E+00 -0.114263E+01  0.514056E+01 -0.223313E+01  0.177934E+01 -0.404345E+01  0.619731E+00 -0.215438E+00 -0.283731E+00  0.392369E+01 -0.411135E+01
   404  -0.309028E+01 -0.306235E+01 -0.136645E+01  0.197636E+00 -0.301941E+00  0.634077E-01 -0.169537E+01  0.435519E-01 -0.311115E-01 -0.162552E+01  0.477749E+00 -0.191458E+01
   405  -0.947022E+00 -0.942924E+00  0.765506E+00  0.134409E+01 -0.574833E+00  0.268869E+00 -0.288110E+01  0.178228E+00 -0.477807E-01 -0.253629E+00  0.216328E+01 -0.285258E+01
   406   0.141724E+01  0.145060E+01  0.238674E+01  0.115582E+00 -0.316921E+00  0.287166E-01 -0.849418E+00  0.301357E-01  0.223995E-01  0.200714E+01  0.257826E+00 -0.814367E+00
   407  -0.209869E+01 -0.226364E+01 -0.253001E+01  0.461209E+01 -0.138947E+01  0.118633E+01 -0.425019E+01  0.552850E+00 -0.280287E+00 -0.268507E+01  0.390156E+01 -0.348013E+01
   408  -0.302455E+01 -0.292693E+01 -0.182857E+01  0.108212E+00 -0.213804E+00  0.219870E-01 -0.111185E+01  0.253733E-01 -0.258930E-01 -0.196930E+01  0.268520E+00 -0.122615E+01
   409   0.186101E+02  0.170163E+02 -0.234508E+02  0.659553E+02 -0.253218E+02  0.201084E+02 -0.200684E+02  0.410004E+01 -0.271263E+01 -0.835764E+01  0.515286E+02 -0.261546E+02
   410   0.176303E+02  0.184336E+02 -0.148179E+02  0.484252E+02 -0.242741E+02  0.221341E+02 -0.165649E+02  0.423946E+01 -0.151150E+01  0.171119E+01  0.290642E+02 -0.123418E+02
   411  -0.180086E+01 -0.192717E+01 -0.109102E+01  0.211475E+00 -0.104633E+00  0.337535E-01 -0.873558E+00  0.348008E-01 -0.116771E-01 -0.151521E+01  0.386479E+00 -0.798447E+00
   412   0.367216E+01  0.340343E+01 -0.181796E+01  0.130419E+02 -0.415176E+01  0.353119E+01 -0.723458E+01  0.120451E+01 -0.901151E+00 -0.668543E+00  0.108688E+02 -0.679682E+01
   413  -0.320877E+01 -0.329074E+01 -0.354543E+01  0.568062E+01 -0.235385E+01  0.160123E+01 -0.472735E+01  0.628967E+00 -0.492973E+00 -0.348550E+01  0.473931E+01 -0.454456E+01
   414  -0.379329E+00 -0.284184E+00  0.668759E+00  0.268819E+00 -0.172017E+00  0.653057E-01 -0.124952E+01  0.518239E-01 -0.124950E-01  0.530671E+00  0.369686E+00 -0.118454E+01
   415   0.151564E+02  0.142911E+02 -0.120164E+02  0.426735E+02 -0.139687E+02  0.111024E+02 -0.135036E+02  0.261183E+01 -0.174271E+01 -0.245321E+01  0.315308E+02 -0.147865E+02
   416  -0.113895E+01 -0.101328E+01 -0.483762E+01  0.116787E+02 -0.476962E+01  0.384995E+01 -0.741929E+01  0.117043E+01 -0.811484E+00 -0.499200E+01  0.129195E+02 -0.894082E+01
   417  -0.159631E+01 -0.139207E+01  0.920206E+00  0.392360E+01 -0.204601E+01  0.147177E+01 -0.626126E+01  0.616644E+00 -0.221270E+00  0.319573E+00  0.436200E+01 -0.607364E+01
   418   0.369239E+01  0.375344E+01 -0.574990E+01  0.186916E+02 -0.697901E+01  0.606599E+01 -0.839086E+01  0.158097E+01 -0.152633E+01 -0.270315E+01  0.159910E+02 -0.953437E+01
   419   0.531679E+01  0.505802E+01 -0.104580E+02  0.305214E+02 -0.147573E+02  0.138724E+02 -0.158499E+02  0.314416E+01 -0.115609E+01 -0.163150E+01  0.213529E+02 -0.146634E+02
   420  -0.130817E+01 -0.139621E+01 -0.181214E+01  0.556167E+01 -0.257485E+01  0.240668E+01 -0.520561E+01  0.769622E+00 -0.453543E+00 -0.120444E+01  0.453605E+01 -0.472782E+01
   421  -0.137907E+01 -0.155836E+01 -0.586452E+00  0.140515E+00 -0.129124E+00  0.326534E-01 -0.848733E+00  0.263153E-01 -0.142496E-01 -0.123397E+01  0.538994E+00 -0.863382E+00
   422  -0.343898E+01 -0.340655E+01 -0.191040E+01  0.127094E+01 -0.721482E+00  0.343779E+00 -0.251141E+01  0.200228E+00 -0.110631E+00 -0.222615E+01  0.122152E+01 -0.240192E+01
   423  -0.155342E+00 -0.105355E+00  0.548479E+00  0.978173E-01 -0.113033E+00  0.153975E-01 -0.722595E+00  0.167719E-01  0.182080E-02  0.378866E+00  0.183279E+00 -0.667499E+00
   424  -0.308919E+01 -0.309415E+01 -0.216918E+01  0.192314E+00 -0.297424E+00  0.298283E-01 -0.848909E+00  0.339592E-01 -0.297828E-01 -0.203329E+01 -0.319085E+00 -0.741781E+00
   425  -0.365743E+00 -0.415020E+00  0.535360E+00  0.689962E-01 -0.115633E+00  0.222121E-01 -0.893456E+00  0.178815E-01 -0.110320E-02  0.268680E+00  0.423146E+00 -0.110685E+01
   426   0.767082E+00  0.752418E+00  0.205636E+01  0.337558E+00 -0.455343E+00  0.117909E+00 -0.138060E+01  0.712712E-01  0.199203E-01  0.165894E+01  0.487697E+00 -0.139421E+01
   427  -0.330834E+01 -0.336000E+01 -0.154969E+01  0.351313E+01 -0.170540E+01  0.132499E+01 -0.517662E+01  0.539022E+00 -0.253766E+00 -0.330714E+01  0.515367E+01 -0.520654E+01
   428  -0.136321E+01 -0.145257E+01 -0.551990E+00  0.250197E+00 -0.161284E+00  0.594002E-01 -0.980871E+00  0.407473E-01 -0.194142E-01 -0.114838E+01  0.732877E+00 -0.103707E+01
   429  -0.218426E+01 -0.238769E+01 -0.619622E+00  0.699127E+00 -0.411022E+00  0.186548E+00 -0.210642E+01  0.119896E+00 -0.527639E-01 -0.109807E+01  0.787733E+00 -0.207735E+01
   430  -0.276916E+01 -0.278282E+01 -0.111036E+01  0.120768E+01 -0.577031E+00  0.295522E+00 -0.268364E+01  0.173563E+00 -0.748940E-01 -0.140179E+01  0.118433E+01 -0.256536E+01
   431  -0.344476E+00 -0.320222E+00  0.436565E+00  0.782588E-01 -0.958309E-01  0.194963E-01 -0.798593E+00  0.189458E-01 -0.331840E-02  0.248271E+00  0.244234E+00 -0.812726E+00
   432   0.214143E+02  0.210489E+02 -0.226470E+02  0.693630E+02 -0.277368E+02  0.244977E+02 -0.249473E+02  0.548279E+01 -0.259800E+01 -0.321700E+01  0.455502E+02 -0.212843E+02
   433   0.866700E+02  0.932487E+02 -0.965673E+02  0.253342E+03 -0.148101E+03  0.120481E+03 -0.630240E+02  0.164053E+02  0.413356E+01 -0.153772E+02  0.181647E+03 -0.730211E+02
   434   0.518397E+01  0.496693E+01 -0.108670E+02  0.326643E+02 -0.148357E+02  0.132886E+02 -0.160408E+02  0.303928E+01 -0.206480E+01 -0.426252E+01  0.244272E+02 -0.151978E+02
   435   0.955503E+00  0.950870E+00 -0.515440E+01  0.126347E+02 -0.514783E+01  0.455866E+01 -0.596671E+01  0.111065E+01 -0.107958E+01 -0.236008E+01  0.861484E+01 -0.530389E+01
   436   0.392855E+01  0.509199E+01 -0.497707E+01  0.193303E+02 -0.100798E+02  0.871750E+01 -0.105295E+02  0.227899E+01 -0.811820E+00  0.755370E+00  0.124433E+02 -0.810665E+01
   437  -0.194068E+01 -0.188671E+01  0.647416E+00  0.300943E+01 -0.156347E+01  0.114530E+01 -0.553769E+01  0.488064E+00 -0.129719E+00  0.177716E+00  0.337412E+01 -0.543855E+01
   438   0.500257E-01  0.116685E+00  0.164051E+01  0.549582E+00 -0.372621E+00  0.109932E+00 -0.195509E+01  0.809739E-01 -0.325460E-02  0.845669E+00  0.124220E+01 -0.197119E+01
   439  -0.488819E+01 -0.491849E+01 -0.260602E+01  0.944627E+00 -0.832020E+00  0.313658E+00 -0.279403E+01  0.183687E+00 -0.980955E-01 -0.203296E+01 -0.224525E+00 -0.266100E+01
   440  -0.104890E+01 -0.808284E+00 -0.475347E+01  0.974828E+01 -0.393196E+01  0.320547E+01 -0.552035E+01  0.886549E+00 -0.683419E+00 -0.555846E+01  0.121200E+02 -0.736983E+01
   441  -0.148203E+01 -0.146604E+01 -0.614313E+00  0.862000E-01 -0.183083E+00  0.190246E-01 -0.796740E+00  0.190040E-01 -0.121248E-01 -0.606403E+00 -0.121878E-01 -0.847444E+00
   442  -0.218591E+00 -0.240374E+00  0.920845E+00  0.110878E+00 -0.176011E+00  0.197846E-01 -0.111630E+01  0.226025E-01 -0.392100E-03  0.377226E+00  0.614403E+00 -0.123200E+01
   443   0.645496E+02  0.639066E+02 -0.627437E+02  0.184062E+03 -0.978695E+02  0.839522E+02 -0.559607E+02  0.137924E+02 -0.682830E+00 -0.996217E+01  0.130041E+03 -0.561722E+02
   444  -0.405244E+01 -0.413201E+01 -0.106916E+01  0.230266E+01 -0.990230E+00  0.454904E+00 -0.492511E+01  0.310950E+00 -0.136454E+00 -0.190969E+01  0.265755E+01 -0.487987E+01
   445  -0.290143E+01 -0.289324E+01 -0.105788E+01  0.606167E+00 -0.395359E+00  0.184315E+00 -0.230013E+01  0.115054E+00 -0.535900E-01 -0.147234E+01  0.964675E+00 -0.238557E+01
   446  -0.114375E+01 -0.106924E+01  0.872632E+00  0.271724E+01 -0.144198E+01  0.109353E+01 -0.467829E+01  0.436175E+00 -0.143050E+00 -0.226101E-01  0.425447E+01 -0.530110E+01
   447  -0.189043E+01 -0.205788E+01 -0.641139E+00  0.149283E+00 -0.212538E+00  0.349923E-01 -0.123115E+01  0.325594E-01 -0.224425E-01 -0.131127E+01  0.646421E+00 -0.139303E+01
   448  -0.515048E+00 -0.499566E+00  0.543425E+00  0.149674E+00 -0.175585E+00  0.450920E-01 -0.111394E+01  0.355132E-01  0.771800E-03  0.299410E+00  0.594297E+00 -0.139327E+01
   449   0.459444E+00  0.544256E+00  0.117528E+01  0.737170E-01 -0.102471E+00  0.103589E-01 -0.715109E+00  0.133631E-01  0.430350E-02  0.995513E+00  0.278318E+00 -0.729576E+00
   450  -0.836914E+00 -0.993555E+00 -0.365869E+01  0.103438E+02 -0.312938E+01  0.251036E+01 -0.731411E+01  0.995265E+00 -0.584122E+00 -0.206708E+01  0.721001E+01 -0.613648E+01
   451  -0.163057E+01 -0.166087E+01 -0.760184E+00  0.206934E+00 -0.226035E+00  0.394488E-01 -0.913224E+00  0.387947E-01 -0.163012E-01 -0.965277E+00  0.141781E+00 -0.837375E+00
   452   0.112410E+01  0.120088E+01 -0.878621E+01  0.224038E+02 -0.108987E+02  0.100518E+02 -0.128878E+02  0.245005E+01 -0.120880E+01 -0.634619E+01  0.204392E+02 -0.128921E+02
   453  -0.217028E+01 -0.286218E+01 -0.659714E+01  0.175405E+02 -0.772830E+01  0.683212E+01 -0.133391E+02  0.224565E+01 -0.112402E+01 -0.315207E+01  0.119220E+02 -0.116321E+02
   454  -0.236257E+01 -0.235917E+01 -0.133276E+01  0.258842E+01 -0.905510E+00  0.609793E+00 -0.351342E+01  0.322631E+00 -0.131723E+00 -0.151418E+01  0.233691E+01 -0.318190E+01
   455   0.788421E+00  0.678226E+00  0.150535E+01  0.152072E+00 -0.245023E+00  0.315479E-01 -0.696829E+00  0.300904E-01  0.112184E-01  0.141088E+01 -0.133972E+00 -0.598682E+00
   456   0.535341E+02  0.547395E+02 -0.469215E+02  0.152849E+03 -0.678732E+02  0.525817E+02 -0.420724E+02  0.851946E+01 -0.354892E+01 -0.851299E+01  0.116974E+03 -0.537210E+02
   457  -0.155177E+01 -0.158281E+01  0.813003E-01  0.118871E+00 -0.239533E+00  0.369787E-01 -0.157089E+01  0.303096E-01 -0.881140E-02 -0.373574E+00  0.638495E+00 -0.184774E+01
   458  -0.328344E+00 -0.217539E+00  0.169543E+01  0.287202E+01 -0.155051E+01  0.112540E+01 -0.480573E+01  0.454970E+00 -0.119924E+00  0.140057E+01  0.301109E+01 -0.462920E+01
   459   0.441487E+02  0.432354E+02 -0.271430E+02  0.103088E+03 -0.410849E+02  0.319927E+02 -0.268663E+02  0.559982E+01 -0.143722E+01 -0.844232E+01  0.880661E+02 -0.363884E+02
   460   0.874792E+01  0.849349E+01 -0.966093E+01  0.342365E+02 -0.123953E+02  0.956750E+01 -0.131770E+02  0.223056E+01 -0.205340E+01 -0.466795E+01  0.333255E+02 -0.201641E+02
   461   0.721794E+02  0.813485E+02 -0.828610E+02  0.217986E+03 -0.116222E+03  0.104112E+03 -0.650045E+02  0.177772E+02 -0.360808E+01 -0.112472E+02  0.155026E+03 -0.624300E+02
   462   0.523528E+00  0.569536E+00  0.123544E+01  0.606693E-01 -0.118988E+00  0.926420E-02 -0.681040E+00  0.112481E-01  0.693550E-02  0.918316E+00  0.336875E+00 -0.685655E+00
   463  -0.271390E+01 -0.271974E+01 -0.165008E+01  0.911286E+00 -0.507421E+00  0.228039E+00 -0.176146E+01  0.145236E+00 -0.794985E-01 -0.198373E+01  0.726889E+00 -0.146291E+01
   464  -0.204505E+01 -0.183424E+01 -0.258994E+01  0.401144E+01 -0.133449E+01  0.105895E+01 -0.338952E+01  0.427806E+00 -0.229292E+00 -0.244767E+01  0.377507E+01 -0.316164E+01
   465  -0.445852E+01 -0.486869E+01 -0.879528E+01  0.187891E+02 -0.760113E+01  0.657489E+01 -0.143629E+02  0.225772E+01 -0.132093E+01 -0.575832E+01  0.136854E+02 -0.127957E+02
   466  -0.207617E+01 -0.216660E+01 -0.103393E+01  0.758775E+00 -0.385833E+00  0.227413E+00 -0.171080E+01  0.122496E+00 -0.542957E-01 -0.122301E+01  0.811865E+00 -0.175546E+01
   467   0.495397E+02  0.519636E+02 -0.322683E+02  0.120357E+03 -0.495826E+02  0.369655E+02 -0.287693E+02  0.614574E+01 -0.330887E+01 -0.729098E+01  0.107513E+03 -0.482583E+02
   468  -0.253168E+01 -0.272684E+01 -0.129929E+01  0.274708E+00 -0.289395E+00  0.518617E-01 -0.128029E+01  0.517705E-01 -0.410334E-01 -0.209896E+01  0.658111E+00 -0.128599E+01
   469   0.214392E+02  0.210664E+02 -0.178082E+02  0.657489E+02 -0.238772E+02  0.208280E+02 -0.255420E+02  0.523920E+01 -0.314945E+01 -0.384083E+01  0.493164E+02 -0.244092E+02
   470  -0.271507E+01 -0.316791E+01 -0.170576E+01  0.509298E+01 -0.288849E+01  0.203877E+01 -0.577426E+01  0.730528E+00 -0.208832E+00 -0.971347E+00  0.318568E+01 -0.538224E+01
   471  -0.353746E+00 -0.272026E+00  0.127708E+01  0.648211E+00 -0.554978E+00  0.234341E+00 -0.209753E+01  0.131512E+00  0.761860E-02  0.104027E+01  0.103975E+01 -0.235205E+01
   472  -0.331230E+01 -0.333740E+01 -0.170689E+01  0.640561E+00 -0.354752E+00  0.152056E+00 -0.210175E+01  0.105168E+00 -0.466834E-01 -0.212580E+01  0.849012E+00 -0.206061E+01
   473  -0.257845E+01 -0.271426E+01 -0.189412E+01  0.174352E+01 -0.633635E+00  0.406312E+00 -0.232522E+01  0.214909E+00 -0.902134E-01 -0.215169E+01  0.154543E+01 -0.210800E+01
   474   0.721614E+01  0.800986E+01 -0.127063E+02  0.344415E+02 -0.150846E+02  0.137419E+02 -0.146290E+02  0.301509E+01 -0.156247E+01 -0.539457E+01  0.278692E+02 -0.144648E+02
   475  -0.901255E-01 -0.148788E+00  0.135786E+01  0.147586E+00 -0.236681E+00  0.351498E-01 -0.142785E+01  0.309885E-01  0.281630E-02  0.100213E+01  0.471693E+00 -0.162261E+01
   476   0.235669E+02  0.219057E+02 -0.189683E+02  0.687220E+02 -0.362153E+02  0.325734E+02 -0.252953E+02  0.625174E+01 -0.350133E+01  0.271766E+01  0.430115E+02 -0.238235E+02
   477  -0.174192E+01 -0.185586E+01 -0.479334E+00  0.272970E+00 -0.159271E+00  0.392454E-01 -0.144515E+01  0.451925E-01 -0.155715E-01 -0.700454E+00  0.236476E+00 -0.139188E+01
   478  -0.486456E+00 -0.455950E+00  0.727693E+00  0.145239E+00 -0.173751E+00  0.275045E-01 -0.124151E+01  0.280320E-01  0.334200E-03  0.257827E+00  0.691796E+00 -0.140557E+01
   479  -0.156460E+01 -0.156018E+01 -0.934625E+00  0.482468E-01 -0.133344E+00  0.965530E-02 -0.558077E+00  0.111903E-01 -0.764290E-02 -0.104634E+01  0.668412E-01 -0.580683E+00
   480  -0.880601E+00 -0.876371E+00 -0.297810E+00  0.763874E-01 -0.100740E+00  0.109077E-01 -0.579061E+00  0.130012E-01 -0.328590E-02 -0.664139E+00  0.424894E+00 -0.637125E+00
   481  -0.482200E+00 -0.448963E+00 -0.845302E-01  0.343601E+01 -0.136747E+01  0.101864E+01 -0.378667E+01  0.440672E+00 -0.138839E+00  0.582206E+00  0.210388E+01 -0.313505E+01
   482  -0.654235E+00 -0.693827E+00  0.470065E+00  0.192373E+01 -0.754888E+00  0.357114E+00 -0.276272E+01  0.203812E+00 -0.913426E-01 -0.851281E+00  0.281525E+01 -0.265780E+01
   483  -0.129444E+00 -0.159579E+00  0.547760E+00  0.256699E+00 -0.131993E+00  0.420751E-01 -0.876861E+00  0.370650E-01 -0.418930E-02  0.398976E+00  0.231737E+00 -0.790292E+00
   484   0.381549E+02  0.364764E+02 -0.316311E+02  0.103349E+03 -0.482255E+02  0.397396E+02 -0.285458E+02  0.643054E+01 -0.296180E+01 -0.777223E+01  0.824683E+02 -0.382197E+02
   485  -0.968028E+00 -0.947947E+00  0.803824E+00  0.773258E+00 -0.515895E+00  0.315420E+00 -0.247480E+01  0.157339E+00 -0.271686E-01  0.100678E+00  0.169974E+01 -0.274837E+01
   486   0.303369E+00  0.303416E+00  0.884609E+00  0.605849E-01 -0.106981E+00  0.106894E-01 -0.559998E+00  0.100277E-01  0.443720E-02  0.576060E+00  0.300592E+00 -0.573236E+00
   487   0.238715E+01  0.268794E+01 -0.592087E+01  0.175610E+02 -0.676736E+01  0.548963E+01 -0.850490E+01  0.159597E+01 -0.106633E+01 -0.300589E+01  0.152884E+02 -0.959460E+01
   488  -0.532167E+01 -0.540270E+01 -0.353819E+01  0.215692E+01 -0.119721E+01  0.521990E+00 -0.335870E+01  0.304984E+00 -0.211465E+00 -0.320379E+01  0.894181E+00 -0.309309E+01
   489  -0.304597E+01 -0.307233E+01 -0.149981E+01  0.346439E+00 -0.403692E+00  0.803403E-01 -0.159571E+01  0.668744E-01 -0.404122E-01 -0.136013E+01 -0.475851E-01 -0.166462E+01
   490   0.701450E+01  0.794610E+01 -0.307089E+01  0.202992E+02 -0.680723E+01  0.566295E+01 -0.961724E+01  0.160183E+01 -0.105408E+01 -0.124821E+01  0.198620E+02 -0.106677E+02
   491   0.137132E+00  0.216552E-01 -0.319505E+01  0.983714E+01 -0.395119E+01  0.326691E+01 -0.627945E+01  0.108687E+01 -0.628091E+00 -0.184041E+01  0.683405E+01 -0.497199E+01
   492   0.162872E+02  0.166725E+02 -0.157128E+02  0.501497E+02 -0.223333E+02  0.196077E+02 -0.170688E+02  0.373537E+01 -0.209065E+01 -0.353000E+01  0.374404E+02 -0.172379E+02
   493  -0.304203E+01 -0.309429E+01 -0.684369E+01  0.131175E+02 -0.465455E+01  0.392234E+01 -0.901277E+01  0.135910E+01 -0.929996E+00 -0.562052E+01  0.104958E+02 -0.796960E+01
   494  -0.325015E-01  0.263759E-01  0.657378E+00  0.210618E+01 -0.712292E+00  0.416826E+00 -0.265511E+01  0.234314E+00 -0.797917E-01  0.301429E+00  0.195179E+01 -0.222684E+01
   495  -0.230378E+01 -0.224298E+01 -0.146978E+01  0.684176E-01 -0.160848E+00  0.118844E-01 -0.754503E+00  0.138869E-01 -0.128396E-01 -0.148687E+01  0.673160E-01 -0.823431E+00
   496   0.276886E+01  0.352010E+01 -0.670184E+01  0.192585E+02 -0.850535E+01  0.809673E+01 -0.106166E+02  0.203241E+01 -0.795011E+00 -0.177817E+01  0.149319E+02 -0.963367E+01
   497   0.711832E+00  0.759758E+00  0.167531E+01  0.266527E+00 -0.235496E+00  0.520188E-01 -0.108626E+01  0.356049E-01  0.412540E-02  0.116833E+01  0.741779E+00 -0.115035E+01
   498  -0.919419E+00 -0.100847E+01 -0.491756E+00  0.292405E-01 -0.711824E-01  0.469480E-02 -0.390004E+00  0.551590E-02 -0.592800E-02 -0.802384E+00  0.230089E+00 -0.436179E+00
   499  -0.707943E+00 -0.639559E+00  0.147083E+00  0.208765E+00 -0.137693E+00  0.282708E-01 -0.975387E+00  0.308724E-01 -0.985460E-02 -0.857900E-01  0.322096E+00 -0.875866E+00
   500   0.178889E+00  0.458908E+00  0.114215E+01  0.280078E+01 -0.115477E+01  0.810128E+00 -0.356698E+01  0.395587E+00 -0.248011E+00  0.156981E+01  0.250634E+01 -0.361724E+01
   501   0.508469E+00  0.452010E+00  0.140313E+01  0.153449E+00 -0.229399E+00  0.459509E-01 -0.909910E+00  0.344156E-01  0.108328E-01  0.111332E+01  0.393043E+00 -0.105435E+01
   502  -0.217899E+01 -0.235649E+01 -0.132668E+01  0.797322E-01 -0.168766E+00  0.208478E-01 -0.786986E+00  0.175154E-01 -0.146573E-01 -0.193112E+01  0.532565E+00 -0.957941E+00
   503  -0.994515E+00 -0.993075E+00  0.423561E+00  0.490248E+00 -0.291772E+00  0.882766E-01 -0.176994E+01  0.757998E-01 -0.106848E-01 -0.200278E+00  0.928427E+00 -0.172122E+01
   504  -0.291344E+01 -0.302144E+01 -0.536918E+00  0.236566E+01 -0.141449E+01  0.842619E+00 -0.443560E+01  0.409035E+00 -0.143749E+00 -0.669535E+00  0.193478E+01 -0.428668E+01
   505   0.107216E+02  0.119104E+02 -0.236591E+02  0.588485E+02 -0.284961E+02  0.230166E+02 -0.174855E+02  0.405479E+01 -0.555768E+01 -0.615342E+01  0.349371E+02 -0.168732E+02
   506  -0.185378E+01 -0.187711E+01 -0.120386E+01  0.269744E+01 -0.972213E+00  0.653208E+00 -0.319521E+01  0.320898E+00 -0.154049E+00 -0.116385E+01  0.218179E+01 -0.289505E+01
   507   0.666868E+02  0.605554E+02 -0.753235E+02  0.197596E+03 -0.119095E+03  0.104315E+03 -0.549350E+02  0.156791E+02 -0.154944E+01 -0.587106E+01  0.119555E+03 -0.531282E+02
   508  -0.203608E+01 -0.184401E+01 -0.138330E+01  0.110509E+01 -0.429115E+00  0.291499E+00 -0.168827E+01  0.145441E+00 -0.774240E-01 -0.159946E+01  0.131797E+01 -0.156252E+01
   509   0.667796E+01  0.638469E+01 -0.520372E+01  0.253918E+02 -0.935514E+01  0.776913E+01 -0.126764E+02  0.210579E+01 -0.135349E+01 -0.205257E+01  0.223909E+02 -0.139537E+02
   510  -0.477621E+01 -0.497875E+01 -0.452888E+01  0.416597E+01 -0.198002E+01  0.122068E+01 -0.379688E+01  0.495597E+00 -0.352671E+00 -0.339676E+01  0.167095E+01 -0.325295E+01
   511   0.257761E+00  0.422154E+00  0.119176E+01  0.835757E+00 -0.329866E+00  0.135081E+00 -0.166083E+01  0.105132E+00 -0.192705E-01  0.956602E+00  0.863884E+00 -0.139833E+01
   512   0.345359E+00  0.375080E+00  0.974667E+00  0.990457E-01 -0.121217E+00  0.158717E-01 -0.640873E+00  0.155981E-01  0.226630E-02  0.731046E+00  0.271999E+00 -0.627966E+00
   513  -0.127556E+00 -0.491663E-02  0.398642E+00  0.430613E-01 -0.775444E-01  0.616840E-02 -0.508615E+00  0.796140E-02  0.277000E-02  0.359983E+00  0.120488E+00 -0.485388E+00
   514   0.419463E+01  0.401016E+01 -0.151239E+02  0.357127E+02 -0.152618E+02  0.125297E+02 -0.136822E+02  0.286435E+01 -0.284417E+01 -0.413627E+01  0.198140E+02 -0.116675E+02
   515  -0.255834E+01 -0.260578E+01 -0.145937E+01  0.983996E-01 -0.174944E+00  0.277411E-01 -0.105303E+01  0.222879E-01 -0.194198E-01 -0.184641E+01  0.462939E+00 -0.122231E+01
   516  -0.203260E+01 -0.186184E+01 -0.896636E+00  0.117909E+01 -0.615498E+00  0.495976E+00 -0.229314E+01  0.197027E+00 -0.994137E-01 -0.120084E+01  0.176572E+01 -0.242672E+01
   517  -0.146269E+01 -0.124057E+01 -0.152928E+01  0.449065E+01 -0.194868E+01  0.162121E+01 -0.432119E+01  0.555310E+00 -0.330710E+00 -0.147006E+01  0.415589E+01 -0.392640E+01
   518   0.304185E+00  0.365182E+00 -0.302665E+00  0.584403E+01 -0.216153E+01  0.174001E+01 -0.520217E+01  0.657509E+00 -0.271011E+00 -0.233096E+00  0.507081E+01 -0.447254E+01
   519   0.170887E+02  0.178072E+02 -0.189808E+02  0.578566E+02 -0.261776E+02  0.219569E+02 -0.197109E+02  0.443265E+01 -0.228810E+01 -0.482318E+01  0.477724E+02 -0.251420E+02
   520  -0.219018E+01 -0.274289E+01 -0.627128E+01  0.994939E+01 -0.431464E+01  0.346596E+01 -0.549471E+01  0.105312E+01 -0.578018E+00 -0.367052E+01  0.551501E+01 -0.458738E+01
   521   0.800622E+01  0.877153E+01 -0.108161E+02  0.342104E+02 -0.162993E+02  0.134751E+02 -0.128927E+02  0.252568E+01 -0.219679E+01 -0.769127E+01  0.366854E+02 -0.202226E+02
   522   0.229029E+02  0.222932E+02 -0.125757E+02  0.581238E+02 -0.199174E+02  0.151615E+02 -0.188007E+02  0.338375E+01 -0.247237E+01 -0.515942E+01  0.508085E+02 -0.233559E+02
   523  -0.690847E+00 -0.643035E+00  0.364177E+00  0.753087E-01 -0.129914E+00  0.184161E-01 -0.103258E+01  0.194923E-01 -0.574350E-02  0.206199E+00  0.313054E+00 -0.116229E+01
   524   0.279583E+00  0.624991E+00  0.569161E+00  0.229539E+01 -0.631320E+00  0.452825E+00 -0.256741E+01  0.264780E+00 -0.103837E+00  0.633941E+00  0.238482E+01 -0.239377E+01
   525  -0.286074E+01 -0.306679E+01 -0.159912E+01  0.194792E+01 -0.633607E+00  0.440934E+00 -0.319098E+01  0.269872E+00 -0.957676E-01 -0.184101E+01  0.145700E+01 -0.268278E+01
   526  -0.103999E+01 -0.106736E+01 -0.155124E+00  0.709339E-01 -0.927378E-01  0.123757E-01 -0.888818E+00  0.176368E-01 -0.425230E-02 -0.399769E+00  0.246365E+00 -0.913957E+00
   527  -0.194908E+01 -0.185514E+01 -0.646774E+00  0.160389E+00 -0.181919E+00  0.369692E-01 -0.133641E+01  0.333651E-01 -0.147018E-01 -0.876905E+00  0.524415E+00 -0.150265E+01
   528   0.853048E+01  0.785130E+01 -0.559000E+01  0.240368E+02 -0.104823E+02  0.967513E+01 -0.975009E+01  0.205140E+01 -0.141054E+01 -0.828792E+00  0.216761E+02 -0.129960E+02
   529   0.261145E+02  0.244964E+02 -0.202757E+02  0.660143E+02 -0.228747E+02  0.182404E+02 -0.171418E+02  0.368946E+01 -0.153752E+01 -0.200337E+01  0.406570E+02 -0.141573E+02
   530   0.715145E+01  0.735796E+01 -0.123334E+02  0.394597E+02 -0.193562E+02  0.167894E+02 -0.195800E+02  0.390785E+01 -0.173582E+01 -0.249318E+01  0.303018E+02 -0.204507E+02
   531  -0.127275E+01 -0.124610E+01  0.317120E+00  0.620337E+00 -0.422215E+00  0.163361E+00 -0.203951E+01  0.120912E+00 -0.327618E-01  0.481483E+00  0.469965E+00 -0.219755E+01
   532  -0.179722E+01 -0.193220E+01 -0.318044E+01  0.100218E+02 -0.467993E+01  0.383298E+01 -0.827182E+01  0.123467E+01 -0.754520E+00 -0.121495E+01  0.775545E+01 -0.847269E+01
   533  -0.124495E+01 -0.134762E+01 -0.510850E+00  0.141293E+00 -0.124455E+00  0.237945E-01 -0.786273E+00  0.233430E-01 -0.118042E-01 -0.976073E+00  0.427861E+00 -0.799408E+00
   534   0.115953E+02  0.111954E+02 -0.538162E+01  0.322126E+02 -0.117660E+02  0.951179E+01 -0.137930E+02  0.236525E+01 -0.155368E+01 -0.403819E+01  0.300280E+02 -0.147943E+02
   535  -0.118469E+01 -0.957619E+00 -0.193250E+01  0.578686E+01 -0.236253E+01  0.202235E+01 -0.516329E+01  0.748054E+00 -0.283631E+00 -0.935384E+00  0.506903E+01 -0.509127E+01
   536  -0.406043E+01 -0.416705E+01 -0.212712E+01  0.281049E+01 -0.118962E+01  0.834588E+00 -0.460635E+01  0.438069E+00 -0.220497E+00 -0.309028E+01  0.354475E+01 -0.462152E+01
   537   0.316704E+02  0.311024E+02 -0.305106E+02  0.904421E+02 -0.365150E+02  0.297591E+02 -0.251546E+02  0.580271E+01 -0.215326E+01 -0.493025E+01  0.600518E+02 -0.240191E+02
   538  -0.173273E+01 -0.179001E+01 -0.395577E+00  0.186107E+00 -0.208459E+00  0.501891E-01 -0.138684E+01  0.393229E-01 -0.174764E-01 -0.987638E+00  0.729383E+00 -0.153175E+01
   539   0.335336E+02  0.333591E+02 -0.210099E+02  0.820677E+02 -0.318366E+02  0.223787E+02 -0.195864E+02  0.359000E+01 -0.207000E+01 -0.737428E+01  0.680951E+02 -0.273617E+02
   540   0.393511E+00  0.511775E+00  0.892074E+00  0.385696E-01 -0.731291E-01  0.111169E-01 -0.487162E+00  0.880250E-02  0.323950E-02  0.785104E+00  0.308677E+00 -0.582007E+00
   541  -0.244631E+01 -0.232593E+01 -0.379504E+01  0.856335E+01 -0.335351E+01  0.308798E+01 -0.747551E+01  0.113087E+01 -0.604447E+00 -0.222827E+01  0.559674E+01 -0.569440E+01
   542   0.143474E+00  0.308938E+00  0.683109E+00  0.108800E+01 -0.302084E+00  0.202779E+00 -0.163236E+01  0.137527E+00 -0.334963E-01  0.908289E+00  0.570974E+00 -0.117033E+01
   543  -0.112270E+01 -0.107821E+01 -0.288103E+00  0.102996E+01 -0.396996E+00  0.175888E+00 -0.170735E+01  0.119666E+00 -0.557699E-01 -0.829383E+00  0.159539E+01 -0.184422E+01
   544   0.880362E-01  0.417161E-01  0.182441E+01  0.806666E+00 -0.470454E+00  0.201868E+00 -0.239574E+01  0.120819E+00  0.463000E-03  0.131509E+01  0.114623E+01 -0.241960E+01
   545  -0.846870E+00 -0.923433E+00  0.125950E+01  0.694947E+00 -0.572088E+00  0.225441E+00 -0.258627E+01  0.148847E+00 -0.172403E-01  0.816963E+00  0.928491E+00 -0.266889E+01
   546   0.315877E+00  0.337821E+00  0.885995E+00  0.853284E-01 -0.110942E+00  0.130691E-01 -0.573272E+00  0.132539E-01  0.244520E-02  0.700360E+00  0.212739E+00 -0.575278E+00
   547   0.153370E+01  0.189214E+01 -0.725708E+01  0.220932E+02 -0.100314E+02  0.868718E+01 -0.131282E+02  0.219716E+01 -0.102717E+01 -0.593769E+01  0.239729E+02 -0.161430E+02
   548  -0.163516E+01 -0.174926E+01 -0.727852E+00  0.119434E+00 -0.190519E+00  0.231400E-01 -0.868058E+00  0.245275E-01 -0.158276E-01 -0.897582E+00  0.552994E-01 -0.906980E+00
   549  -0.697913E+00 -0.686133E+00  0.146046E+01  0.780772E+00 -0.517930E+00  0.203630E+00 -0.273955E+01  0.127851E+00 -0.131380E-01  0.607558E+00  0.165985E+01 -0.295354E+01
   550   0.561432E+00  0.557496E+00  0.144278E+01  0.752602E-01 -0.148990E+00  0.143189E-01 -0.843312E+00  0.135955E-01  0.778460E-02  0.108748E+01  0.423245E+00 -0.953225E+00
   551  -0.136954E+01 -0.154809E+01 -0.603349E+01  0.135142E+02 -0.388646E+01  0.316660E+01 -0.855993E+01  0.125041E+01 -0.820851E+00 -0.363550E+01  0.896545E+01 -0.687804E+01
   552   0.252020E+01  0.246119E+01 -0.208052E+01  0.132879E+02 -0.436405E+01  0.348555E+01 -0.819869E+01  0.119605E+01 -0.805981E+00 -0.704097E+00  0.113398E+02 -0.817449E+01
   553   0.701126E+00  0.855677E+00  0.134840E+01  0.486626E-01 -0.180643E+00  0.146033E-01 -0.553777E+00  0.130015E-01  0.108804E-01  0.135727E+01  0.979913E-01 -0.599583E+00
   554  -0.779749E+00 -0.712928E+00  0.684776E+00  0.226642E+00 -0.226991E+00  0.579091E-01 -0.156058E+01  0.475777E-01 -0.908390E-02  0.113390E+00  0.792411E+00 -0.161873E+01
   555  -0.382884E+01 -0.391009E+01 -0.438763E+01  0.526989E+01 -0.228859E+01  0.165986E+01 -0.415266E+01  0.604952E+00 -0.534670E+00 -0.328912E+01  0.311574E+01 -0.373671E+01
   556   0.428003E+01  0.461645E+01 -0.150804E+02  0.371137E+02 -0.191271E+02  0.182069E+02 -0.190873E+02  0.398691E+01 -0.173261E+01 -0.553729E+01  0.276104E+02 -0.174567E+02
   557   0.607711E-01  0.208224E+00  0.100078E+01  0.315326E+00 -0.179712E+00  0.539123E-01 -0.117353E+01  0.500055E-01 -0.600750E-02  0.485645E+00  0.923310E+00 -0.120073E+01
   558   0.257051E+02  0.227599E+02 -0.225477E+02  0.760266E+02 -0.354776E+02  0.299669E+02 -0.256485E+02  0.554462E+01 -0.215930E+01 -0.414604E+01  0.519337E+02 -0.250277E+02
   559  -0.963843E+00 -0.449278E+00 -0.126841E+02  0.267439E+02 -0.119571E+02  0.106000E+02 -0.147903E+02  0.278170E+01 -0.165799E+01 -0.671597E+01  0.205149E+02 -0.142483E+02
   560  -0.472657E+01 -0.487945E+01 -0.345377E+01  0.558269E+01 -0.295716E+01  0.217813E+01 -0.638253E+01  0.839438E+00 -0.533366E+00 -0.222853E+01  0.336196E+01 -0.601288E+01
   561  -0.362438E+00 -0.605596E+00  0.736193E+00  0.237122E+01 -0.119499E+01  0.833899E+00 -0.339069E+01  0.369842E+00 -0.879116E-01  0.107118E+01  0.216944E+01 -0.384622E+01
   562  -0.116527E+01 -0.105863E+01 -0.673401E+01  0.158007E+02 -0.655822E+01  0.579559E+01 -0.102322E+02  0.173953E+01 -0.976595E+00 -0.428234E+01  0.119520E+02 -0.872829E+01
   563  -0.207300E+01 -0.209263E+01 -0.120007E+01  0.404148E+00 -0.257306E+00  0.874099E-01 -0.112953E+01  0.578155E-01 -0.354621E-01 -0.182695E+01  0.970021E+00 -0.123570E+01
   564  -0.108100E+01 -0.723088E+00 -0.279144E+01  0.105551E+02 -0.428646E+01  0.348190E+01 -0.850139E+01  0.114741E+01 -0.686145E+00 -0.203931E+01  0.926891E+01 -0.795268E+01
   565   0.585352E+01  0.715981E+01 -0.144343E+02  0.361964E+02 -0.151841E+02  0.136404E+02 -0.151217E+02  0.322967E+01 -0.247290E+01 -0.525520E+01  0.268871E+02 -0.144721E+02
   566  -0.500943E+01 -0.501679E+01 -0.332968E+01  0.128347E+01 -0.829720E+00  0.324156E+00 -0.248917E+01  0.187246E+00 -0.155739E+00 -0.277986E+01  0.767211E-01 -0.231366E+01
   567   0.218912E+00  0.152144E+00  0.176986E+01  0.861636E+00 -0.595424E+00  0.272178E+00 -0.223563E+01  0.156168E+00 -0.988360E-02  0.986078E+00  0.180067E+01 -0.263460E+01
   568  -0.274197E+01 -0.272308E+01 -0.194888E+01  0.147978E+00 -0.251992E+00  0.381243E-01 -0.731429E+00  0.274207E-01 -0.231907E-01 -0.178325E+01 -0.245982E+00 -0.693853E+00
   569  -0.249645E+00 -0.143619E+00  0.703696E+00  0.186503E+00 -0.161326E+00  0.274351E-01 -0.103530E+01  0.290163E-01  0.327900E-03  0.443799E+00  0.507214E+00 -0.109463E+01
   570  -0.875619E+00 -0.899371E+00 -0.165195E-01  0.245283E+00 -0.248922E+00  0.441100E-01 -0.927681E+00  0.447522E-01 -0.166423E-01  0.273883E+00 -0.243380E+00 -0.929873E+00
   571   0.136986E+01  0.138634E+01 -0.142719E+01  0.718484E+01 -0.185440E+01  0.154262E+01 -0.430533E+01  0.650955E+00 -0.421638E+00 -0.146570E+00  0.449067E+01 -0.295776E+01
   572   0.177903E+02  0.216540E+02 -0.254374E+02  0.657866E+02 -0.363125E+02  0.327645E+02 -0.230656E+02  0.604425E+01 -0.198958E+01 -0.624337E+00  0.399579E+02 -0.176795E+02
   573   0.382049E+01  0.347682E+01 -0.151466E+02  0.396120E+02 -0.223845E+02  0.203855E+02 -0.205726E+02  0.442133E+01 -0.249464E+01 -0.339292E+01  0.265782E+02 -0.197085E+02
   574  -0.957385E+00 -0.582569E+00 -0.736483E+01  0.149367E+02 -0.630518E+01  0.535850E+01 -0.761974E+01  0.147272E+01 -0.143555E+01 -0.384674E+01  0.992408E+01 -0.665991E+01
   575   0.316681E+00  0.371798E+00  0.127890E+01  0.176437E+00 -0.187260E+00  0.476539E-01 -0.103486E+01  0.318597E-01  0.395210E-02  0.925057E+00  0.584606E+00 -0.113787E+01
   576  -0.302468E+01 -0.325145E+01 -0.221897E+01  0.329399E+01 -0.134331E+01  0.836505E+00 -0.378452E+01  0.437872E+00 -0.246244E+00 -0.229256E+01  0.210755E+01 -0.306644E+01
   577   0.132117E+02  0.129189E+02 -0.152871E+02  0.511382E+02 -0.229954E+02  0.195166E+02 -0.211658E+02  0.412137E+01 -0.211627E+01 -0.565844E+01  0.414769E+02 -0.228996E+02
   578  -0.168472E+01 -0.173298E+01 -0.971645E+00  0.222152E+01 -0.819479E+00  0.566426E+00 -0.283376E+01  0.275900E+00 -0.123678E+00 -0.104138E+01  0.182454E+01 -0.251614E+01
   579   0.272903E+01  0.223680E+01 -0.338309E+01  0.129681E+02 -0.514939E+01  0.449459E+01 -0.661654E+01  0.115495E+01 -0.739545E+00 -0.307757E+01  0.130491E+02 -0.773476E+01
   580   0.422320E+00  0.425573E+00  0.909638E+00  0.160137E+01 -0.535004E+00  0.312944E+00 -0.197260E+01  0.176018E+00 -0.700455E-01  0.670790E+00  0.140631E+01 -0.165153E+01
   581  -0.100172E+00 -0.917875E-01  0.154982E+01  0.246795E+00 -0.298911E+00  0.629771E-01 -0.172347E+01  0.558595E-01  0.676480E-02  0.106140E+01  0.693654E+00 -0.184685E+01
   582   0.131052E+02  0.130974E+02 -0.386241E+02  0.944755E+02 -0.431394E+02  0.392406E+02 -0.411733E+02  0.902966E+01 -0.670385E+01 -0.139137E+02  0.655373E+02 -0.385262E+02
   583  -0.227740E+01 -0.249534E+01 -0.423216E+01  0.855278E+01 -0.291144E+01  0.256223E+01 -0.676479E+01  0.946670E+00 -0.430692E+00 -0.284516E+01  0.580318E+01 -0.545337E+01
   584  -0.233255E+01 -0.220852E+01 -0.464656E+01  0.992332E+01 -0.384762E+01  0.338789E+01 -0.741109E+01  0.117619E+01 -0.914693E+00 -0.267251E+01  0.631749E+01 -0.585351E+01
   585   0.415982E+00  0.396094E+00  0.252826E+01  0.755884E+00 -0.642992E+00  0.316329E+00 -0.271282E+01  0.179407E+00 -0.808570E-02  0.204727E+01  0.115706E+01 -0.280824E+01
   586  -0.288458E+01 -0.252160E+01 -0.267860E+01  0.565043E+01 -0.219406E+01  0.181024E+01 -0.583326E+01  0.720125E+00 -0.359454E+00 -0.316522E+01  0.656183E+01 -0.591822E+01
   587  -0.179799E+01 -0.234011E+01 -0.464613E+01  0.932203E+01 -0.450688E+01  0.415898E+01 -0.652935E+01  0.109911E+01 -0.695744E+00 -0.482428E+01  0.876143E+01 -0.627726E+01
   588  -0.105380E+00 -0.110930E+00  0.165180E+01  0.160858E+00 -0.262813E+00  0.361295E-01 -0.173553E+01  0.334950E-01  0.106718E-01  0.101968E+01  0.823303E+00 -0.195391E+01
   589  -0.420540E+01 -0.430269E+01 -0.236364E+01  0.113671E+01 -0.555476E+00  0.269510E+00 -0.278953E+01  0.193455E+00 -0.964187E-01 -0.249588E+01  0.763211E+00 -0.257001E+01
   590   0.271511E+02  0.285960E+02 -0.302298E+02  0.900225E+02 -0.479124E+02  0.424595E+02 -0.318247E+02  0.746187E+01 -0.282588E+01 -0.795314E+01  0.693245E+02 -0.327753E+02
   591   0.193115E+02  0.191823E+02 -0.170256E+02  0.623119E+02 -0.284674E+02  0.238373E+02 -0.237183E+02  0.495556E+01 -0.258197E+01 -0.223447E+01  0.492963E+02 -0.278795E+02
   592   0.179662E+01  0.159868E+01 -0.980208E+00  0.103322E+02 -0.413914E+01  0.367704E+01 -0.778771E+01  0.122315E+01 -0.528661E+00  0.853054E+00  0.677292E+01 -0.602730E+01
   593   0.744048E+00  0.686307E+00  0.141717E+01  0.266446E+01 -0.949353E+00  0.552513E+00 -0.309106E+01  0.274291E+00 -0.123973E+00  0.529352E+00  0.299132E+01 -0.283436E+01
   594  -0.501275E+00 -0.375663E+00  0.654033E+00  0.826806E+00 -0.357305E+00  0.143597E+00 -0.185867E+01  0.108182E+00 -0.179216E-01  0.112921E+00  0.142415E+01 -0.191274E+01
   595  -0.282465E+01 -0.283674E+01 -0.445100E+01  0.120805E+02 -0.671031E+01  0.619282E+01 -0.106511E+02  0.175239E+01 -0.103795E+01 -0.164435E+01  0.867255E+01 -0.986495E+01
   596   0.186287E+02  0.193536E+02 -0.284503E+02  0.743317E+02 -0.426772E+02  0.401001E+02 -0.281593E+02  0.739185E+01 -0.390809E+01 -0.750813E+01  0.548726E+02 -0.280109E+02
   597   0.402330E+01  0.417730E+01 -0.513142E+01  0.216900E+02 -0.756161E+01  0.641997E+01 -0.124410E+02  0.203755E+01 -0.990217E+00 -0.294428E+01  0.200897E+02 -0.129682E+02
   598  -0.820064E+00 -0.823003E+00  0.790024E+00  0.453809E+00 -0.556570E+00  0.162202E+00 -0.175619E+01  0.984943E-01 -0.118315E-01  0.382078E+00  0.472017E+00 -0.167710E+01
   599  -0.344481E+01 -0.344395E+01 -0.219115E+01  0.371134E+01 -0.181357E+01  0.136955E+01 -0.487550E+01  0.571184E+00 -0.216663E+00 -0.200134E+01  0.364812E+01 -0.509073E+01
   600   0.145214E+01  0.145700E+01 -0.723395E+01  0.161546E+02 -0.614869E+01  0.552239E+01 -0.724082E+01  0.137102E+01 -0.972379E+00 -0.508089E+01  0.149575E+02 -0.841961E+01
   601  -0.567556E+01 -0.561899E+01 -0.637054E+01  0.703587E+01 -0.329365E+01  0.218816E+01 -0.539604E+01  0.775094E+00 -0.614448E+00 -0.369510E+01  0.269925E+01 -0.462314E+01
   602  -0.154572E+01 -0.158096E+01 -0.517320E+00  0.361469E+01 -0.202629E+01  0.156813E+01 -0.455775E+01  0.602077E+00 -0.229248E+00 -0.599205E+00  0.360342E+01 -0.458517E+01
   603   0.663622E+01  0.659077E+01 -0.173840E+02  0.412684E+02 -0.209080E+02  0.192008E+02 -0.165499E+02  0.395180E+01 -0.294297E+01 -0.429710E+01  0.235022E+02 -0.126143E+02
   604   0.144358E+02  0.136694E+02 -0.108634E+02  0.436894E+02 -0.173774E+02  0.150933E+02 -0.176601E+02  0.356738E+01 -0.201329E+01 -0.118962E+01  0.298515E+02 -0.149925E+02
   605  -0.695881E+00 -0.760303E+00  0.234030E-01  0.806006E-01 -0.112930E+00  0.153535E-01 -0.717669E+00  0.147413E-01  0.620600E-03 -0.385729E+00  0.403800E+00 -0.778374E+00
   606  -0.359623E+01 -0.389786E+01 -0.364186E+01  0.111232E+02 -0.453335E+01  0.358541E+01 -0.106940E+02  0.137103E+01 -0.806616E+00 -0.264403E+01  0.851395E+01 -0.976778E+01
   607   0.481357E+01  0.560341E+01 -0.722608E+01  0.235901E+02 -0.822285E+01  0.698331E+01 -0.109249E+02  0.195557E+01 -0.134155E+01 -0.247557E+01  0.169688E+02 -0.888982E+01
   608   0.280782E+00  0.673588E+00 -0.135043E+02  0.316920E+02 -0.132707E+02  0.116264E+02 -0.176175E+02  0.310843E+01 -0.175348E+01 -0.704730E+01  0.263550E+02 -0.186341E+02
   609  -0.259836E+01 -0.278111E+01 -0.143002E+01  0.293452E+00 -0.212865E+00  0.609200E-01 -0.133123E+01  0.563338E-01 -0.349405E-01 -0.207942E+01  0.699259E+00 -0.140094E+01
   610  -0.215682E+00  0.335881E+00  0.356509E+00  0.447106E+01 -0.243522E+01  0.176072E+01 -0.489719E+01  0.677407E+00 -0.148959E+00  0.633480E+00  0.390337E+01 -0.420097E+01
   611  -0.157030E+01 -0.150363E+01 -0.993658E+00  0.507595E-01 -0.136375E+00  0.137371E-01 -0.507981E+00  0.103892E-01 -0.717080E-02 -0.112198E+01  0.168650E+00 -0.550302E+00
   612   0.158534E+02  0.142587E+02 -0.238479E+02  0.655722E+02 -0.275819E+02  0.246025E+02 -0.252060E+02  0.552081E+01 -0.320637E+01 -0.854832E+01  0.467790E+02 -0.239719E+02
   613  -0.105807E+01 -0.100026E+01  0.809504E+00  0.705995E+00 -0.386523E+00  0.171269E+00 -0.245787E+01  0.129024E+00 -0.294766E-01  0.199456E+00  0.113220E+01 -0.233191E+01
   614   0.215936E+01  0.269497E+01 -0.106236E+02  0.275828E+02 -0.158483E+02  0.144425E+02 -0.148725E+02  0.321584E+01 -0.173742E+01 -0.379861E+01  0.196221E+02 -0.131285E+02
   615   0.195075E+00  0.193983E+00  0.886019E+00  0.132081E+00 -0.123456E+00  0.210186E-01 -0.740889E+00  0.203536E-01 -0.519000E-04  0.608873E+00  0.298967E+00 -0.713856E+00
   616  -0.414024E+01 -0.391705E+01 -0.740707E+01  0.144087E+02 -0.552480E+01  0.472909E+01 -0.109323E+02  0.161445E+01 -0.102831E+01 -0.520414E+01  0.108494E+02 -0.956234E+01
   617   0.340695E+02  0.331431E+02 -0.211074E+02  0.792766E+02 -0.411562E+02  0.339970E+02 -0.207574E+02  0.507531E+01 -0.125826E+01 -0.113658E+01  0.688996E+02 -0.346199E+02
   618  -0.126300E+01 -0.148472E+01 -0.153878E+02  0.285897E+02 -0.127639E+02  0.100323E+02 -0.115663E+02  0.251005E+01 -0.267704E+01 -0.559200E+01  0.135102E+02 -0.940290E+01
   619  -0.495931E+01 -0.493632E+01 -0.485746E+01  0.666935E+01 -0.302973E+01  0.213063E+01 -0.623014E+01  0.858894E+00 -0.500863E+00 -0.317279E+01  0.362133E+01 -0.538486E+01
   620   0.726961E+00 -0.466830E-02 -0.853469E+01  0.228632E+02 -0.119593E+02  0.105508E+02 -0.137756E+02  0.271055E+01 -0.112801E+01 -0.433080E+01  0.175038E+02 -0.131777E+02
   621   0.707726E+00  0.963568E+00  0.132118E+01  0.496324E-01 -0.116877E+00  0.803430E-02 -0.570299E+00  0.894880E-02  0.710320E-02  0.124405E+01  0.305675E+00 -0.586157E+00
   622   0.866361E+00  0.132637E+01 -0.113612E+02  0.230709E+02 -0.990873E+01  0.847246E+01 -0.946285E+01  0.197183E+01 -0.191606E+01 -0.577368E+01  0.167253E+02 -0.962528E+01
   623  -0.396610E+00 -0.927764E+00 -0.126460E+02  0.245401E+02 -0.114869E+02  0.967107E+01 -0.106724E+02  0.230696E+01 -0.210949E+01 -0.717055E+01  0.146883E+02 -0.844555E+01
   624   0.222124E+00  0.413906E+00  0.131367E+01  0.315167E+00 -0.210806E+00  0.699999E-01 -0.132143E+01  0.594743E-01 -0.395800E-02  0.135962E+01  0.280350E+00 -0.122606E+01
   625  -0.942281E+00 -0.839041E+00 -0.419913E+01  0.145963E+02 -0.698033E+01  0.643030E+01 -0.118753E+02  0.190209E+01 -0.816235E+00 -0.231399E+01  0.122271E+02 -0.107522E+02
   626   0.104527E+01  0.135837E+01 -0.122812E+02  0.289820E+02 -0.143706E+02  0.130666E+02 -0.157044E+02  0.314543E+01 -0.179256E+01 -0.720344E+01  0.228003E+02 -0.142384E+02
   627  -0.358265E+01 -0.370679E+01 -0.234630E+01  0.136752E+01 -0.826416E+00  0.357708E+00 -0.220759E+01  0.212545E+00 -0.140117E+00 -0.281404E+01  0.922197E+00 -0.181495E+01
   628   0.111686E+02  0.107229E+02 -0.798267E+01  0.319806E+02 -0.103516E+02  0.803592E+01 -0.105030E+02  0.192372E+01 -0.193447E+01 -0.181473E+01  0.222668E+02 -0.972916E+01
   629   0.498852E+01  0.448801E+01 -0.142992E+01  0.189086E+02 -0.695310E+01  0.555897E+01 -0.118166E+02  0.174639E+01 -0.102590E+01 -0.134232E+01  0.181939E+02 -0.123636E+02
   630  -0.770208E+00 -0.400470E+00 -0.232617E+01  0.683545E+01 -0.281568E+01  0.208201E+01 -0.470308E+01  0.637738E+00 -0.480476E+00 -0.332907E+01  0.968242E+01 -0.675382E+01
   631  -0.462387E+00 -0.390334E+00  0.398452E+00  0.177293E+00 -0.218193E+00  0.344397E-01 -0.886224E+00  0.349919E-01 -0.314650E-02  0.413567E+00 -0.390073E-01 -0.764894E+00
   632  -0.934849E+00 -0.627085E+00 -0.904799E+01  0.202633E+02 -0.116109E+02  0.111054E+02 -0.130451E+02  0.254932E+01 -0.114882E+01 -0.356575E+01  0.141076E+02 -0.111690E+02
   633   0.139569E+00  0.143736E+00  0.816165E+00  0.983158E-01 -0.130823E+00  0.190539E-01 -0.683099E+00  0.167281E-01  0.322790E-02  0.477192E+00  0.343931E+00 -0.677387E+00
   634   0.295641E+02  0.284618E+02 -0.304256E+02  0.926493E+02 -0.345566E+02  0.270535E+02 -0.290420E+02  0.570435E+01 -0.181903E+01 -0.575020E+01  0.610927E+02 -0.268807E+02
   635   0.276741E+02  0.264626E+02 -0.456649E+02  0.105379E+03 -0.697353E+02  0.607581E+02 -0.300667E+02  0.888165E+01 -0.187735E+01 -0.290132E+01  0.521183E+02 -0.227544E+02
   636   0.795446E+01  0.867244E+01 -0.329956E+02  0.720916E+02 -0.422779E+02  0.395177E+02 -0.326390E+02  0.769607E+01 -0.343850E+01 -0.101412E+02  0.485528E+02 -0.297392E+02
   637  -0.239937E+01 -0.243990E+01 -0.488409E+00  0.823784E+00 -0.720808E+00  0.270660E+00 -0.239922E+01  0.164241E+00 -0.496116E-01 -0.351195E+00  0.139573E+00 -0.222827E+01
   638   0.161515E+02  0.166388E+02 -0.272795E+02  0.688139E+02 -0.329051E+02  0.259996E+02 -0.181850E+02  0.433451E+01 -0.462700E+01 -0.467680E+01  0.402430E+02 -0.189273E+02
   639   0.121777E+02  0.117834E+02 -0.744324E+01  0.316342E+02 -0.106580E+02  0.856916E+01 -0.100448E+02  0.192022E+01 -0.179993E+01 -0.115134E+01  0.242952E+02 -0.113605E+02
   640   0.261188E+02  0.253358E+02 -0.319911E+02  0.874620E+02 -0.399757E+02  0.334678E+02 -0.269423E+02  0.621715E+01 -0.211897E+01 -0.639106E+01  0.534351E+02 -0.217082E+02
   641  -0.991578E+00 -0.102194E+01 -0.492804E+00  0.788589E-01 -0.572819E-01  0.978320E-02 -0.539480E+00  0.133956E-01 -0.404980E-02 -0.643016E+00  0.769879E-01 -0.455908E+00
   642  -0.158653E+01 -0.154873E+01 -0.104925E+01  0.282992E+01 -0.862439E+00  0.607085E+00 -0.328368E+01  0.320782E+00 -0.148949E+00 -0.125561E+01  0.245848E+01 -0.275160E+01
   643   0.500988E+01  0.503701E+01 -0.409906E+01  0.196313E+02 -0.614886E+01  0.507390E+01 -0.100948E+02  0.168630E+01 -0.103894E+01 -0.182179E+01  0.159677E+02 -0.910894E+01
   644   0.364205E+00  0.101418E+01 -0.709667E+01  0.188476E+02 -0.104575E+02  0.894953E+01 -0.109306E+02  0.232789E+01 -0.127603E+01 -0.554737E+00  0.993805E+01 -0.836913E+01
   645  -0.301340E+01 -0.304347E+01 -0.118844E+01  0.982951E+00 -0.539750E+00  0.306099E+00 -0.266189E+01  0.170135E+00 -0.825054E-01 -0.194015E+01  0.176757E+01 -0.287088E+01
   646   0.492070E+01  0.546953E+01 -0.199057E+02  0.514080E+02 -0.231081E+02  0.203993E+02 -0.248442E+02  0.484198E+01 -0.387064E+01 -0.827151E+01  0.375550E+02 -0.238139E+02
   647  -0.246022E+01 -0.240280E+01 -0.141921E+01  0.924386E-01 -0.214164E+00  0.284964E-01 -0.955006E+00  0.237043E-01 -0.164798E-01 -0.137738E+01  0.518110E-01 -0.107723E+01
   648  -0.182954E+01 -0.176721E+01 -0.113990E+01  0.122512E+00 -0.111671E+00  0.196784E-01 -0.729437E+00  0.220098E-01 -0.127303E-01 -0.139320E+01  0.302875E+00 -0.676884E+00
   649  -0.216064E+01 -0.196856E+01 -0.220462E+01  0.445258E+01 -0.164261E+01  0.125497E+01 -0.424768E+01  0.528416E+00 -0.301693E+00 -0.143206E+01  0.279287E+01 -0.332937E+01
   650   0.161222E+00  0.149837E+00  0.938304E+00  0.199630E+00 -0.166443E+00  0.306269E-01 -0.874827E+00  0.290762E-01  0.485420E-02  0.356467E+00  0.718960E+00 -0.925590E+00
   651   0.286067E+01  0.309310E+01 -0.153385E+01  0.108919E+02 -0.324962E+01  0.252531E+01 -0.605897E+01  0.890559E+00 -0.604633E+00 -0.205257E+01  0.110951E+02 -0.594945E+01
   652  -0.240023E+01 -0.244869E+01 -0.144968E+01  0.333154E+00 -0.290065E+00  0.574968E-01 -0.108366E+01  0.593419E-01 -0.268220E-01 -0.178886E+01  0.253857E+00 -0.913683E+00
   653   0.604157E+01  0.555104E+01 -0.808634E+01  0.277304E+02 -0.156454E+02  0.143834E+02 -0.139283E+02  0.305210E+01 -0.146432E+01 -0.593348E+01  0.290924E+02 -0.176079E+02
   654   0.214262E+02  0.207373E+02 -0.194331E+02  0.642713E+02 -0.230381E+02  0.175747E+02 -0.173048E+02  0.345248E+01 -0.409628E+01 -0.559458E+01  0.450307E+02 -0.186989E+02
   655   0.129374E+00  0.163500E+00  0.896125E+00  0.688883E-01 -0.192210E+00  0.194477E-01 -0.686700E+00  0.201144E-01  0.370850E-02  0.692495E+00  0.169738E+00 -0.698734E+00
   656  -0.220238E+01 -0.181389E+01 -0.993581E+01  0.223841E+02 -0.949543E+01  0.823023E+01 -0.138544E+02  0.236236E+01 -0.189351E+01 -0.559717E+01  0.161975E+02 -0.124142E+02
   657  -0.235347E+01 -0.248600E+01 -0.196599E+01  0.399902E+01 -0.174315E+01  0.116539E+01 -0.403571E+01  0.495500E+00 -0.268537E+00 -0.250402E+01  0.380721E+01 -0.378918E+01
   658  -0.382093E+01 -0.389979E+01 -0.252490E+01  0.886951E+00 -0.552856E+00  0.231089E+00 -0.190743E+01  0.135004E+00 -0.887921E-01 -0.276653E+01  0.821548E+00 -0.195481E+01
   659   0.157017E+01  0.210639E+01  0.584057E-01  0.708941E+01 -0.223254E+01  0.172327E+01 -0.548026E+01  0.701048E+00 -0.289158E+00 -0.745640E+00  0.885122E+01 -0.599919E+01
   660  -0.129039E+01 -0.165932E+01 -0.269918E+01  0.881761E+01 -0.482717E+01  0.443759E+01 -0.772204E+01  0.122837E+01 -0.525566E+00 -0.108080E+01  0.709479E+01 -0.767332E+01
   661   0.274707E+00  0.251677E+00  0.785285E+00  0.448523E-01 -0.925174E-01  0.913170E-02 -0.484223E+00  0.857460E-02  0.360270E-02  0.562986E+00  0.181528E+00 -0.492837E+00
   662   0.331542E+02  0.311239E+02 -0.276183E+02  0.822935E+02 -0.430504E+02  0.391680E+02 -0.218899E+02  0.615758E+01 -0.190626E+01  0.132950E+01  0.471900E+02 -0.173955E+02
   663  -0.123126E+01 -0.128177E+01  0.244694E+00  0.452036E+00 -0.261881E+00  0.115038E+00 -0.184746E+01  0.892075E-01 -0.228960E-01 -0.200016E+00  0.665647E+00 -0.174740E+01
   664  -0.411678E+01 -0.402758E+01 -0.339351E+01  0.564676E+01 -0.217944E+01  0.165774E+01 -0.613981E+01  0.735675E+00 -0.444193E+00 -0.293152E+01  0.485634E+01 -0.595240E+01
   665  -0.227272E+01 -0.188814E+01 -0.224121E+01  0.593224E+01 -0.235989E+01  0.206575E+01 -0.603603E+01  0.784901E+00 -0.418488E+00 -0.148420E+01  0.458691E+01 -0.499084E+01
   666   0.348290E+01  0.329578E+01 -0.156024E+02  0.366981E+02 -0.165946E+02  0.140969E+02 -0.145253E+02  0.289202E+01 -0.348174E+01 -0.741024E+01  0.273873E+02 -0.166813E+02
   667   0.115536E+02  0.101117E+02 -0.185898E+02  0.464427E+02 -0.176866E+02  0.150332E+02 -0.146671E+02  0.328027E+01 -0.225896E+01 -0.677578E+01  0.330743E+02 -0.161869E+02
   668  -0.139218E+01 -0.149105E+01 -0.258216E+01  0.769080E+01 -0.273276E+01  0.219348E+01 -0.627438E+01  0.810142E+00 -0.497300E+00 -0.239954E+01  0.662192E+01 -0.571343E+01
   669  -0.690630E-01 -0.420280E-01  0.507366E+00  0.724593E-01 -0.927456E-01  0.116582E-01 -0.581196E+00  0.120052E-01  0.139030E-02  0.265556E+00  0.294995E+00 -0.602579E+00
   670  -0.406912E+01 -0.399000E+01 -0.911276E+01  0.149568E+02 -0.821670E+01  0.703159E+01 -0.906562E+01  0.179081E+01 -0.145323E+01 -0.520741E+01  0.808759E+01 -0.687018E+01
   671  -0.366809E+01 -0.365180E+01 -0.269999E+01  0.892833E+00 -0.565245E+00  0.214504E+00 -0.156050E+01  0.130921E+00 -0.806181E-01 -0.248124E+01  0.219626E+00 -0.139019E+01
   672   0.350138E+02  0.296142E+02 -0.376535E+02  0.100956E+03 -0.462810E+02  0.405629E+02 -0.262246E+02  0.688216E+01 -0.322866E+01 -0.583716E+01  0.591594E+02 -0.237080E+02
   673   0.102864E+02  0.108019E+02 -0.169982E+02  0.528741E+02 -0.192353E+02  0.157319E+02 -0.225490E+02  0.412175E+01 -0.365897E+01 -0.587437E+01  0.396526E+02 -0.229764E+02
   674   0.144260E+02  0.134631E+02 -0.587597E+01  0.322756E+02 -0.104592E+02  0.857097E+01 -0.104875E+02  0.199467E+01 -0.159259E+01 -0.158818E+01  0.284030E+02 -0.133517E+02
   675   0.877565E+00  0.971344E+00 -0.257172E+01  0.117486E+02 -0.522055E+01  0.463624E+01 -0.852021E+01  0.137534E+01 -0.570168E+00 -0.173398E+01  0.115637E+02 -0.885834E+01
   676   0.717437E+00  0.107594E+01 -0.952667E+01  0.230679E+02 -0.101774E+02  0.916906E+01 -0.130423E+02  0.241295E+01 -0.118612E+01 -0.428670E+01  0.158416E+02 -0.104789E+02
   677  -0.806965E+00 -0.798876E+00  0.644379E+00  0.447014E+00 -0.245209E+00  0.102857E+00 -0.182038E+01  0.847555E-01 -0.203847E-01  0.177719E+00  0.772876E+00 -0.174947E+01
   678  -0.144082E+01 -0.134755E+01 -0.686051E+00  0.150184E+00 -0.111790E+00  0.233622E-01 -0.833870E+00  0.248685E-01 -0.752350E-02 -0.745003E+00  0.160697E+00 -0.763249E+00
   679   0.136155E+01  0.894412E+00 -0.899739E+01  0.255187E+02 -0.147657E+02  0.135718E+02 -0.158577E+02  0.327950E+01 -0.138761E+01 -0.185339E+01  0.163119E+02 -0.135641E+02
   680   0.128915E+02  0.124427E+02 -0.134545E+02  0.442947E+02 -0.149080E+02  0.118369E+02 -0.152900E+02  0.295056E+01 -0.253823E+01 -0.384260E+01  0.365153E+02 -0.202300E+02
   681   0.419926E+01  0.541469E+01 -0.153783E+02  0.392928E+02 -0.196282E+02  0.180538E+02 -0.197077E+02  0.408777E+01 -0.252088E+01 -0.701196E+01  0.306252E+02 -0.181985E+02
   682   0.101732E+02  0.953335E+01 -0.920381E+01  0.391292E+02 -0.133444E+02  0.107925E+02 -0.182272E+02  0.303832E+01 -0.201139E+01 -0.542793E+01  0.352488E+02 -0.202875E+02
   683   0.326799E+00  0.406537E+00  0.999797E+00  0.713386E+00 -0.298389E+00  0.135880E+00 -0.128987E+01  0.879822E-01 -0.219893E-01  0.800986E+00  0.740436E+00 -0.113488E+01
   684   0.162662E+01  0.148613E+01 -0.361072E+01  0.126795E+02 -0.543209E+01  0.401241E+01 -0.636045E+01  0.128143E+01 -0.943439E+00  0.150333E+01  0.561596E+01 -0.563316E+01
   685   0.246714E+00  0.198454E+00  0.381163E+00  0.385994E+01 -0.133243E+01  0.797472E+00 -0.362964E+01  0.366392E+00 -0.196184E+00 -0.758587E+00  0.433754E+01 -0.338050E+01
   686   0.411544E+00  0.405384E+00  0.176848E+01  0.104949E+01 -0.524076E+00  0.207367E+00 -0.221740E+01  0.133778E+00 -0.609400E-02  0.528623E+00  0.215578E+01 -0.227902E+01
   687  -0.477972E+01 -0.510919E+01 -0.474747E+01  0.767534E+01 -0.326986E+01  0.257514E+01 -0.740554E+01  0.965580E+00 -0.572908E+00 -0.449708E+01  0.643469E+01 -0.704680E+01
   688  -0.799949E-01 -0.406709E+00 -0.202195E+00  0.481030E+01 -0.156332E+01  0.114197E+01 -0.455126E+01  0.494163E+00 -0.209645E+00 -0.164930E+01  0.586235E+01 -0.461976E+01
   689  -0.116492E+01 -0.926251E+00 -0.347691E-01  0.214979E+01 -0.898572E+00  0.701428E+00 -0.333279E+01  0.307358E+00 -0.573737E-01  0.245160E+00  0.192097E+01 -0.309238E+01
   690   0.873439E+01  0.868173E+01 -0.802419E+01  0.289884E+02 -0.915787E+01  0.790189E+01 -0.117967E+02  0.223293E+01 -0.141004E+01 -0.684990E+00  0.185672E+02 -0.920047E+01
   691   0.545868E-01  0.130599E+00  0.666914E+00  0.680886E-01 -0.117606E+00  0.107251E-01 -0.589497E+00  0.116257E-01  0.433600E-02  0.434264E+00  0.272524E+00 -0.576189E+00
   692   0.923538E+02  0.896359E+02 -0.962926E+02  0.257854E+03 -0.151923E+03  0.132783E+03 -0.740004E+02  0.205401E+02  0.339287E+01 -0.110281E+02  0.174190E+03 -0.735265E+02
   693  -0.250166E+01 -0.242247E+01 -0.192294E+01  0.620952E-01 -0.191274E+00  0.788720E-02 -0.453679E+00  0.115112E-01 -0.152635E-01 -0.187072E+01 -0.125871E+00 -0.425876E+00
   694  -0.556192E+00 -0.420718E+00 -0.924247E-01  0.335023E-01 -0.743972E-01  0.726890E-02 -0.437422E+00  0.747840E-02 -0.198000E-03 -0.845832E-01  0.150041E+00 -0.486176E+00
   695  -0.206813E+00 -0.763295E-01  0.669269E+00  0.454925E+00 -0.253983E+00  0.725867E-01 -0.119954E+01  0.582553E-01 -0.832510E-02  0.404589E+00  0.629735E+00 -0.111065E+01
   696   0.315506E+02  0.345068E+02 -0.217253E+02  0.817932E+02 -0.331353E+02  0.242818E+02 -0.216300E+02  0.417421E+01 -0.220804E+01 -0.119315E+01  0.608600E+02 -0.251601E+02
   697   0.571003E+00  0.589121E+00  0.153030E+01  0.109112E+00 -0.172381E+00  0.181991E-01 -0.940577E+00  0.177457E-01  0.860030E-02  0.113154E+01  0.507310E+00 -0.104973E+01
   698   0.864075E+01  0.950866E+01 -0.237213E+02  0.559831E+02 -0.310314E+02  0.280901E+02 -0.235627E+02  0.556708E+01 -0.268411E+01 -0.711227E+01  0.413221E+02 -0.247012E+02
   699   0.218741E+01  0.226564E+01  0.309846E+01  0.175002E+00 -0.392819E+00  0.426051E-01 -0.804790E+00  0.401219E-01  0.288293E-01  0.263572E+01  0.314436E+00 -0.684515E+00
   700   0.380172E-01  0.238461E-01  0.750805E+00  0.276284E+01 -0.919275E+00  0.524736E+00 -0.323840E+01  0.286056E+00 -0.128754E+00 -0.921702E-01  0.329259E+01 -0.317658E+01
   701  -0.194855E+01 -0.193682E+01 -0.450638E+00  0.325238E+01 -0.126463E+01  0.977704E+00 -0.467641E+01  0.481368E+00 -0.268328E+00 -0.958780E+00  0.363346E+01 -0.461150E+01
   702  -0.189909E+01 -0.163621E+01 -0.606572E+01  0.154703E+02 -0.857099E+01  0.732911E+01 -0.111527E+02  0.206170E+01 -0.970811E+00 -0.142435E+01  0.906332E+01 -0.927518E+01
   703   0.401347E+00  0.506439E-01 -0.558354E+00  0.689486E+01 -0.337323E+01  0.299340E+01 -0.614748E+01  0.856224E+00 -0.264075E+00 -0.180265E+00  0.666316E+01 -0.643225E+01
   704   0.222980E+01  0.193952E+01  0.343265E+01  0.125578E+01 -0.107450E+01  0.426576E+00 -0.205262E+01  0.227188E+00  0.147217E-01  0.320585E+01  0.333596E+00 -0.159992E+01
   705  -0.164444E+01 -0.161269E+01 -0.102870E+01  0.613101E-01 -0.101816E+00  0.127312E-01 -0.591067E+00  0.111479E-01 -0.804530E-02 -0.118804E+01  0.270575E+00 -0.695223E+00
   706  -0.151582E+01 -0.154072E+01  0.566468E+00  0.528327E+01 -0.287843E+01  0.230417E+01 -0.730641E+01  0.838972E+00 -0.323860E+00 -0.140906E+00  0.553079E+01 -0.693061E+01
   707  -0.624256E+01 -0.610927E+01 -0.711825E+01  0.154134E+02 -0.595864E+01  0.493288E+01 -0.140283E+02  0.190124E+01 -0.138490E+01 -0.531041E+01  0.120480E+02 -0.128468E+02
   708  -0.357097E+00 -0.442898E+00  0.350309E+00  0.187204E+00 -0.122145E+00  0.328132E-01 -0.831453E+00  0.285602E-01 -0.238600E-02  0.810240E-01  0.263956E+00 -0.787878E+00
   709   0.460152E+02  0.463661E+02 -0.343565E+02  0.120884E+03 -0.453519E+02  0.328433E+02 -0.324929E+02  0.635037E+01 -0.186114E+01 -0.366601E+01  0.835543E+02 -0.335221E+02
   710   0.106496E+01  0.548051E+00 -0.116558E+01  0.979399E+01 -0.312335E+01  0.258154E+01 -0.759097E+01  0.102674E+01 -0.457427E+00  0.136302E-01  0.691164E+01 -0.637722E+01
   711  -0.213448E+01 -0.211979E+01 -0.101958E+01  0.233045E+00 -0.206020E+00  0.476304E-01 -0.121349E+01  0.450654E-01 -0.211290E-01 -0.113535E+01  0.263549E+00 -0.124800E+01
   712  -0.185098E+00 -0.309498E+00  0.433106E+00  0.257676E+01 -0.125276E+01  0.815963E+00 -0.300443E+01  0.334634E+00 -0.883616E-01 -0.180049E+00  0.388717E+01 -0.401662E+01
   713  -0.111884E+01 -0.108821E+01  0.174536E-01  0.285626E+00 -0.382443E+00  0.807265E-01 -0.116272E+01  0.633823E-01 -0.208580E-01 -0.189936E+00  0.145243E+00 -0.104352E+01
   714  -0.631009E-01 -0.240387E-01  0.564740E+00  0.709183E-01 -0.865256E-01  0.120405E-01 -0.639424E+00  0.151347E-01  0.149000E-04  0.475489E+00  0.107294E+00 -0.606822E+00
   715   0.397830E+00  0.436521E+00  0.104231E+01  0.924181E-01 -0.124010E+00  0.124436E-01 -0.644634E+00  0.139386E-01  0.535990E-02  0.731704E+00  0.412041E+00 -0.707224E+00
   716   0.700712E+01  0.575227E+01 -0.471810E+01  0.224252E+02 -0.129199E+02  0.115589E+02 -0.106753E+02  0.257490E+01 -0.123857E+01  0.312945E+01  0.107685E+02 -0.814572E+01
   717   0.414476E-01  0.435044E-01  0.915874E+00  0.126158E+00 -0.246550E+00  0.283181E-01 -0.818220E+00  0.281293E-01  0.773740E-02  0.807566E+00 -0.253930E-01 -0.738669E+00
   718   0.248299E+01  0.290263E+01 -0.268909E+01  0.125752E+02 -0.354642E+01  0.282099E+01 -0.699782E+01  0.108161E+01 -0.761442E+00 -0.617008E+00  0.909185E+01 -0.557221E+01
   719  -0.116700E+01 -0.131678E+01 -0.209984E+01  0.676571E+01 -0.354179E+01  0.290604E+01 -0.549363E+01  0.925832E+00 -0.629320E+00 -0.156348E+01  0.470139E+01 -0.445470E+01
   720   0.101303E+02  0.107794E+02 -0.765973E+01  0.344231E+02 -0.169778E+02  0.134363E+02 -0.135754E+02  0.255046E+01 -0.206666E+01 -0.612553E+01  0.403787E+02 -0.234738E+02
   721   0.344879E+02  0.359617E+02 -0.321911E+02  0.970847E+02 -0.384146E+02  0.320720E+02 -0.268839E+02  0.608823E+01 -0.326739E+01 -0.606282E+01  0.697325E+02 -0.277079E+02
   722  -0.550825E+01 -0.544672E+01 -0.338082E+01  0.210483E+01 -0.112283E+01  0.644585E+00 -0.391854E+01  0.338884E+00 -0.174354E+00 -0.330721E+01  0.168594E+01 -0.382545E+01
   723  -0.429212E+01 -0.413183E+01 -0.365885E+01  0.227216E+01 -0.112160E+01  0.478686E+00 -0.230407E+01  0.282653E+00 -0.241097E+00 -0.275724E+01  0.371206E+00 -0.174580E+01
   724  -0.471973E+00 -0.468289E+00  0.236651E+00  0.122347E+00 -0.105733E+00  0.226102E-01 -0.768573E+00  0.210708E-01 -0.344900E-03  0.118648E+00  0.142967E+00 -0.729904E+00
   725  -0.144005E+01 -0.146491E+01 -0.215743E+00  0.182230E+00 -0.209634E+00  0.359325E-01 -0.125835E+01  0.388061E-01 -0.132962E-01 -0.476280E+00  0.306127E+00 -0.129476E+01
   726   0.116065E+02  0.122944E+02 -0.139201E+02  0.452016E+02 -0.195279E+02  0.177188E+02 -0.195824E+02  0.401849E+01 -0.230199E+01 -0.254269E+01  0.322772E+02 -0.174401E+02
   727  -0.166481E+01 -0.165183E+01 -0.832325E+00  0.371281E+01 -0.123539E+01  0.830833E+00 -0.435723E+01  0.442979E+00 -0.226491E+00 -0.752008E+00  0.278183E+01 -0.368164E+01
   728  -0.641459E+01 -0.653530E+01 -0.784734E+01  0.148276E+02 -0.670804E+01  0.559395E+01 -0.129371E+02  0.180953E+01 -0.115314E+01 -0.635138E+01  0.122878E+02 -0.124717E+02
   729   0.418660E-01 -0.396286E+00 -0.560869E+01  0.155622E+02 -0.575493E+01  0.489191E+01 -0.943228E+01  0.146430E+01 -0.108067E+01 -0.325046E+01  0.114852E+02 -0.863108E+01
   730  -0.163803E+01 -0.170903E+01 -0.994094E+00  0.689122E-01 -0.104920E+00  0.135117E-01 -0.628630E+00  0.156166E-01 -0.842480E-02 -0.108798E+01  0.854525E-01 -0.706506E+00
   731   0.909274E+00  0.880733E+00 -0.296367E+01  0.123587E+02 -0.653928E+01  0.586362E+01 -0.875820E+01  0.150552E+01 -0.557399E+00 -0.109197E+00  0.981304E+01 -0.882311E+01
   732   0.143270E+02  0.149157E+02 -0.929928E+01  0.405358E+02 -0.151617E+02  0.117588E+02 -0.134052E+02  0.251419E+01 -0.261568E+01 -0.633123E+00  0.329840E+02 -0.174352E+02
   733  -0.397205E+01 -0.390530E+01 -0.230054E+01  0.420336E+00 -0.339937E+00  0.103641E+00 -0.189127E+01  0.853434E-01 -0.496282E-01 -0.265654E+01  0.846989E+00 -0.209574E+01
   734   0.126731E+02  0.108670E+02 -0.308846E+02  0.720886E+02 -0.449703E+02  0.413426E+02 -0.297602E+02  0.735504E+01 -0.249800E+01 -0.587243E+01  0.438034E+02 -0.270640E+02
   735  -0.209017E+01 -0.184513E+01 -0.104483E+01  0.242776E+01 -0.912564E+00  0.725185E+00 -0.352446E+01  0.353254E+00 -0.114500E+00 -0.902103E+00  0.222740E+01 -0.317043E+01
   736  -0.364153E+01 -0.369928E+01 -0.121685E+01  0.402401E+01 -0.191868E+01  0.137665E+01 -0.620995E+01  0.587175E+00 -0.283893E+00 -0.157608E+01  0.383886E+01 -0.596207E+01
   737   0.206187E+02  0.218146E+02 -0.228985E+02  0.676136E+02 -0.351257E+02  0.308612E+02 -0.237487E+02  0.574362E+01 -0.182677E+01 -0.436250E+01  0.492825E+02 -0.231054E+02
   738   0.115864E+01  0.113582E+01  0.103602E+01  0.366567E+01 -0.109710E+01  0.709198E+00 -0.336850E+01  0.362651E+00 -0.149302E+00  0.356791E+00  0.403051E+01 -0.325149E+01
   739   0.169354E+01  0.138009E+01 -0.867855E+01  0.228134E+02 -0.786397E+01  0.678455E+01 -0.119480E+02  0.201394E+01 -0.142776E+01 -0.442837E+01  0.165326E+02 -0.107242E+02
   740  -0.218171E+01 -0.233590E+01 -0.957935E+00  0.190019E+00 -0.279327E+00  0.486089E-01 -0.119886E+01  0.416432E-01 -0.258554E-01 -0.133315E+01  0.287576E+00 -0.129032E+01
   741   0.141344E+02  0.138306E+02 -0.257960E+02  0.645898E+02 -0.325176E+02  0.287909E+02 -0.226556E+02  0.530620E+01 -0.358324E+01 -0.907950E+01  0.455515E+02 -0.226414E+02
   742  -0.521611E+00 -0.150334E+01 -0.670062E+01  0.138883E+02 -0.543252E+01  0.444307E+01 -0.724614E+01  0.140289E+01 -0.876626E+00 -0.338741E+01  0.705921E+01 -0.517515E+01
   743   0.150528E+02  0.166056E+02 -0.143109E+02  0.535990E+02 -0.240657E+02  0.197507E+02 -0.220007E+02  0.408599E+01 -0.200556E+01 -0.328382E+01  0.423269E+02 -0.224375E+02
   744  -0.505383E+01 -0.508319E+01 -0.263723E+01  0.722576E+00 -0.618934E+00  0.204994E+00 -0.276213E+01  0.128733E+00 -0.918450E-01 -0.289580E+01  0.852703E+00 -0.304010E+01
   745   0.100318E+02  0.110764E+02 -0.941509E+01  0.378296E+02 -0.180163E+02  0.160425E+02 -0.185351E+02  0.364710E+01 -0.152091E+01 -0.695700E+00  0.278604E+02 -0.160883E+02
   746  -0.255092E+01 -0.236963E+01 -0.156720E+01  0.104129E+01 -0.471001E+00  0.261744E+00 -0.188858E+01  0.141820E+00 -0.689944E-01 -0.246104E+01  0.210584E+01 -0.201443E+01
   747  -0.503006E+00 -0.506192E+00  0.572288E+00  0.775071E+00 -0.349585E+00  0.155037E+00 -0.173019E+01  0.100604E+00 -0.262337E-01  0.240675E+00  0.881310E+00 -0.162818E+01
   748  -0.330380E+01 -0.340983E+01 -0.283170E+01  0.623838E+01 -0.367229E+01  0.271076E+01 -0.621047E+01  0.953936E+00 -0.492418E+00 -0.120472E+01  0.266841E+01 -0.487352E+01
   749  -0.116528E+01 -0.113928E+01 -0.321258E+00  0.161589E+00 -0.147048E+00  0.340881E-01 -0.908956E+00  0.294084E-01 -0.131053E-01 -0.576992E+00  0.352792E+00 -0.915083E+00
   750  -0.492363E+00 -0.483823E+00  0.315240E+00  0.103141E+00 -0.129219E+00  0.284850E-01 -0.826331E+00  0.212902E-01 -0.496830E-02  0.114772E+00  0.309923E+00 -0.908517E+00
   751  -0.242596E+01 -0.226542E+01 -0.373372E+01  0.634959E+01 -0.237029E+01  0.190326E+01 -0.492832E+01  0.677643E+00 -0.324130E+00 -0.434232E+01  0.806602E+01 -0.598912E+01
   752  -0.146990E+01 -0.123833E+01 -0.392187E+01  0.733433E+01 -0.264541E+01  0.204960E+01 -0.462357E+01  0.801171E+00 -0.464153E+00 -0.257340E+01  0.437516E+01 -0.304008E+01
   753  -0.185378E+01 -0.184725E+01 -0.130285E+01  0.313762E-01 -0.156266E+00  0.479490E-02 -0.426282E+00  0.707770E-02 -0.116293E-01 -0.152044E+01  0.618521E-01 -0.388654E+00
   754   0.576175E+00  0.531298E+00 -0.378324E+01  0.140860E+02 -0.529259E+01  0.462455E+01 -0.953126E+01  0.148891E+01 -0.101615E+01 -0.178442E+01  0.122180E+02 -0.990223E+01
   755  -0.537014E+01 -0.536150E+01 -0.492276E+01  0.638315E+01 -0.291187E+01  0.237223E+01 -0.652878E+01  0.871446E+00 -0.633565E+00 -0.525545E+01  0.580865E+01 -0.591471E+01
   756  -0.157303E+01 -0.167609E+01 -0.210224E+01  0.463066E+01 -0.193298E+01  0.119760E+01 -0.348380E+01  0.530688E+00 -0.412953E+00  0.104124E+00  0.129708E+01 -0.307729E+01
   757  -0.548302E+01 -0.563093E+01 -0.910420E+01  0.124474E+02 -0.622783E+01  0.492258E+01 -0.801124E+01  0.148354E+01 -0.993233E+00 -0.579792E+01  0.659428E+01 -0.642729E+01
   758  -0.509436E+00 -0.156887E+01 -0.116010E+02  0.219928E+02 -0.826004E+01  0.635777E+01 -0.935662E+01  0.196741E+01 -0.160978E+01 -0.525848E+01  0.109407E+02 -0.725109E+01
   759  -0.141884E+01 -0.135132E+01 -0.621973E+00  0.185045E+00 -0.152391E+00  0.348052E-01 -0.887901E+00  0.341575E-01 -0.105875E-01 -0.830319E+00  0.365938E+00 -0.886939E+00
   760  -0.139118E+01 -0.118408E+01 -0.461449E+01  0.919525E+01 -0.390273E+01  0.350433E+01 -0.601178E+01  0.971379E+00 -0.533130E+00 -0.350129E+01  0.808882E+01 -0.577161E+01
   761  -0.749027E-01 -0.507871E-01  0.728240E+00  0.128496E+01 -0.542612E+00  0.260664E+00 -0.190842E+01  0.144773E+00 -0.425020E-01 -0.131244E+00  0.180078E+01 -0.172032E+01
   762  -0.667066E+01 -0.662279E+01 -0.341969E+01  0.110653E+01 -0.895910E+00  0.407828E+00 -0.396366E+01  0.238882E+00 -0.144633E+00 -0.392185E+01  0.148389E+01 -0.418484E+01
   763  -0.122924E+01 -0.130096E+01 -0.409100E-03  0.120344E+00 -0.140177E+00  0.270927E-01 -0.125928E+01  0.273269E-01 -0.413360E-02 -0.437953E+00  0.475097E+00 -0.133811E+01
   764   0.753414E+00  0.296463E+00 -0.103178E+02  0.233341E+02 -0.107953E+02  0.955055E+01 -0.117478E+02  0.232842E+01 -0.159869E+01 -0.517748E+01  0.151172E+02 -0.964327E+01
   765  -0.254670E+01 -0.274379E+01  0.413256E+00  0.178372E+01 -0.904454E+00  0.510877E+00 -0.459099E+01  0.325211E+00 -0.843150E-01 -0.198757E+00  0.215797E+01 -0.470301E+01
   766  -0.377455E+00 -0.411417E+00  0.171851E+01  0.377330E+00 -0.429717E+00  0.133993E+00 -0.226536E+01  0.794261E-01  0.835520E-02  0.105791E+01  0.999207E+00 -0.246853E+01
   767   0.743341E+00  0.700803E+00  0.123868E+01  0.487595E-01 -0.103709E+00  0.812070E-02 -0.461188E+00  0.770970E-02  0.497170E-02  0.919660E+00  0.316344E+00 -0.535201E+00
   768   0.143624E+01  0.128025E+01 -0.902227E+00  0.101922E+02 -0.471138E+01  0.409958E+01 -0.801671E+01  0.126754E+01 -0.492797E+00  0.151447E+01  0.633405E+01 -0.656826E+01
   769  -0.190129E+01 -0.187355E+01 -0.226489E+01  0.720196E+01 -0.299910E+01  0.224440E+01 -0.653280E+01  0.893220E+00 -0.444065E+00 -0.218166E+01  0.652109E+01 -0.621298E+01
   770  -0.252395E+01 -0.258124E+01 -0.571477E+00  0.187333E+01 -0.780857E+00  0.415004E+00 -0.362126E+01  0.256953E+00 -0.956425E-01 -0.192045E+01  0.295818E+01 -0.361896E+01
   771  -0.416504E+01 -0.399917E+01 -0.251414E+01  0.209794E+01 -0.899107E+00  0.541166E+00 -0.349406E+01  0.302100E+00 -0.198940E+00 -0.254869E+01  0.180400E+01 -0.325448E+01
   772   0.211572E+02  0.192917E+02 -0.265096E+02  0.786045E+02 -0.390983E+02  0.346900E+02 -0.299948E+02  0.681682E+01 -0.335137E+01 -0.377293E+01  0.508634E+02 -0.277988E+02
   773   0.311638E+01  0.359914E+01 -0.690515E+00  0.996684E+01 -0.294049E+01  0.206093E+01 -0.543397E+01  0.760480E+00 -0.606894E+00 -0.180812E+01  0.116419E+02 -0.623466E+01
   774  -0.845117E+00 -0.811491E+00  0.516748E-01  0.914389E-01 -0.144038E+00  0.167739E-01 -0.878327E+00  0.161182E-01  0.124310E-02 -0.374811E+00  0.548815E+00 -0.985495E+00
   775  -0.100282E+01 -0.111782E+01 -0.400173E+00  0.822306E-01 -0.133071E+00  0.134465E-01 -0.571577E+00  0.137860E-01 -0.746480E-02 -0.828287E+00  0.343988E+00 -0.633521E+00
   776  -0.275831E+01 -0.286561E+01 -0.162590E+01  0.162746E+01 -0.783317E+00  0.321088E+00 -0.237547E+01  0.203488E+00 -0.125663E+00 -0.269838E+01  0.221533E+01 -0.238256E+01
   777  -0.779145E+00 -0.786938E+00  0.279307E+00  0.149963E+00 -0.242983E+00  0.382865E-01 -0.103773E+01  0.336088E-01  0.407000E-03  0.174958E+00  0.770293E-01 -0.103892E+01
   778  -0.144737E+01 -0.128419E+01 -0.116689E+01  0.234149E+01 -0.818692E+00  0.655927E+00 -0.264390E+01  0.284563E+00 -0.998750E-01 -0.164939E+01  0.326486E+01 -0.289966E+01
   779  -0.208107E+00 -0.318069E+00  0.140923E+01  0.819589E+01 -0.343473E+01  0.256034E+01 -0.974927E+01  0.106311E+01 -0.252681E+00  0.118432E+00  0.934368E+01 -0.978018E+01
   780   0.112563E+02  0.110201E+02 -0.181586E+02  0.473033E+02 -0.218862E+02  0.190996E+02 -0.164333E+02  0.359848E+01 -0.226688E+01 -0.546806E+01  0.326673E+02 -0.161791E+02
   781   0.529276E+02  0.574043E+02 -0.877746E+02  0.198434E+03 -0.141519E+03  0.120336E+03 -0.533668E+02  0.158354E+02  0.983193E+00 -0.105937E+02  0.116437E+03 -0.484389E+02
   782   0.113742E+02  0.123854E+02 -0.163836E+02  0.456897E+02 -0.254732E+02  0.226683E+02 -0.165971E+02  0.436937E+01 -0.289914E+01 -0.274240E+00  0.246098E+02 -0.119501E+02
   783   0.234143E+02  0.236848E+02 -0.259478E+02  0.768331E+02 -0.335512E+02  0.273473E+02 -0.227614E+02  0.529059E+01 -0.379632E+01 -0.427778E+01  0.564071E+02 -0.284445E+02
   784  -0.184905E+01 -0.194118E+01 -0.918363E+00  0.120724E+00 -0.158405E+00  0.274627E-01 -0.929259E+00  0.241753E-01 -0.153887E-01 -0.131072E+01  0.415030E+00 -0.104548E+01
   785  -0.271649E+01 -0.263715E+01 -0.348944E+01  0.699166E+01 -0.219715E+01  0.160716E+01 -0.595600E+01  0.738638E+00 -0.411363E+00 -0.401566E+01  0.664240E+01 -0.526389E+01
   786  -0.322878E-01 -0.922573E-02  0.211680E+01  0.143703E+01 -0.109221E+01  0.547992E+00 -0.329471E+01  0.275660E+00 -0.228395E-01  0.147830E+01  0.181855E+01 -0.330607E+01
   787  -0.152101E+01 -0.161668E+01 -0.151227E+01  0.435945E+01 -0.130860E+01  0.995527E+00 -0.432265E+01  0.499215E+00 -0.231684E+00 -0.165068E+01  0.374813E+01 -0.371413E+01
   788   0.112062E+01  0.109049E+01 -0.294243E+01  0.126088E+02 -0.412533E+01  0.334703E+01 -0.826021E+01  0.119001E+01 -0.697288E+00 -0.199732E+01  0.110288E+02 -0.794097E+01
   789  -0.282989E+00 -0.671806E+00 -0.879637E+01  0.204571E+02 -0.104644E+02  0.892821E+01 -0.118715E+02  0.239478E+01 -0.930857E+00 -0.182300E+01  0.103695E+02 -0.921833E+01
   790   0.521694E+02  0.506973E+02 -0.608737E+02  0.159786E+03 -0.869412E+02  0.748556E+02 -0.415042E+02  0.110563E+02 -0.420988E+01 -0.905408E+01  0.103702E+03 -0.439508E+02
   791  -0.222548E+01 -0.225317E+01 -0.705657E+00  0.471489E+00 -0.300425E+00  0.113430E+00 -0.184835E+01  0.860229E-01 -0.419818E-01 -0.131991E+01  0.116455E+01 -0.209781E+01
   792  -0.330070E+01 -0.315453E+01 -0.208378E+01  0.246446E+01 -0.969754E+00  0.593284E+00 -0.341196E+01  0.334748E+00 -0.227700E+00 -0.275909E+01  0.293267E+01 -0.332810E+01
   793  -0.205764E+01 -0.214092E+01 -0.626419E+00  0.147159E+01 -0.610116E+00  0.415823E+00 -0.286047E+01  0.223451E+00 -0.714971E-01 -0.111491E+01  0.214170E+01 -0.316771E+01
   794  -0.164757E+01 -0.144140E+01 -0.735058E+00  0.754668E-01 -0.185166E+00  0.192148E-01 -0.836415E+00  0.212377E-01 -0.685180E-02 -0.473151E+00 -0.384767E-01 -0.929775E+00
   795  -0.766489E+00 -0.568818E+00  0.684427E-01  0.404907E+00 -0.204089E+00  0.665625E-01 -0.114255E+01  0.545057E-01 -0.142661E-01 -0.289790E+00  0.990043E+00 -0.126907E+01
   796  -0.309432E+01 -0.333275E+01 -0.740064E+01  0.126478E+02 -0.553457E+01  0.460565E+01 -0.776193E+01  0.138252E+01 -0.103313E+01 -0.475126E+01  0.835330E+01 -0.693479E+01
   797  -0.125112E+01 -0.114846E+01 -0.403811E+00  0.293043E+01 -0.104902E+01  0.779811E+00 -0.364671E+01  0.396512E+00 -0.258339E+00 -0.280582E+00  0.232797E+01 -0.319585E+01
   798   0.243605E+02  0.260253E+02 -0.264436E+02  0.901335E+02 -0.425574E+02  0.379746E+02 -0.374731E+02  0.804485E+01 -0.531840E+01 -0.626393E+01  0.713986E+02 -0.391093E+02
   799  -0.421715E+01 -0.415285E+01 -0.202830E+01  0.501684E+00 -0.406827E+00  0.126244E+00 -0.244355E+01  0.994977E-01 -0.659071E-01 -0.228870E+01  0.656594E+00 -0.252075E+01
   800   0.185906E+01  0.195330E+01 -0.401965E+01  0.189971E+02 -0.713213E+01  0.570668E+01 -0.124709E+02  0.184895E+01 -0.107104E+01 -0.287361E+01  0.168408E+02 -0.120139E+02
   801   0.167077E+02  0.167311E+02 -0.193808E+02  0.550186E+02 -0.255093E+02  0.227708E+02 -0.183346E+02  0.414774E+01 -0.200474E+01 -0.800054E+01  0.482653E+02 -0.235336E+02
   802   0.563150E+01  0.384172E+01 -0.100780E+02  0.292406E+02 -0.124091E+02  0.105617E+02 -0.124163E+02  0.253815E+01 -0.180563E+01 -0.243013E+01  0.177897E+02 -0.115179E+02
   803  -0.194530E+01 -0.192962E+01 -0.326134E+00  0.118031E+01 -0.610892E+00  0.294015E+00 -0.255796E+01  0.180897E+00 -0.105535E+00 -0.123185E+01  0.191001E+01 -0.260778E+01
   804   0.202948E+02  0.189558E+02 -0.206818E+02  0.643035E+02 -0.244223E+02  0.189005E+02 -0.191060E+02  0.370151E+01 -0.240057E+01 -0.444111E+01  0.417390E+02 -0.183421E+02
   805   0.713493E+00  0.578226E+00 -0.211574E+01  0.945444E+01 -0.381633E+01  0.320012E+01 -0.626155E+01  0.967753E+00 -0.715199E+00 -0.150211E+01  0.755300E+01 -0.547267E+01
   806  -0.165491E+01 -0.180310E+01 -0.115161E+00  0.121768E+01 -0.625194E+00  0.385404E+00 -0.264942E+01  0.183320E+00 -0.515461E-01 -0.875716E+00  0.200848E+01 -0.293585E+01
   807   0.686000E+00  0.239532E+00 -0.155722E+00  0.973638E+01 -0.334211E+01  0.250783E+01 -0.860115E+01  0.100914E+01 -0.468354E+00 -0.661494E+00  0.956197E+01 -0.866094E+01
   808   0.868544E+00  0.762146E+00  0.248381E+01  0.152598E+01 -0.871514E+00  0.573015E+00 -0.307360E+01  0.281577E+00 -0.507253E-01  0.211870E+01  0.165620E+01 -0.301275E+01
   809  -0.227350E+01 -0.228962E+01 -0.116541E+01  0.260943E+00 -0.169983E+00  0.548572E-01 -0.127911E+01  0.489310E-01 -0.237360E-01 -0.150351E+01  0.434631E+00 -0.122074E+01
   810  -0.352280E+01 -0.379341E+01 -0.201059E+01  0.625040E+01 -0.265461E+01  0.203418E+01 -0.753502E+01  0.788583E+00 -0.395745E+00 -0.265267E+01  0.620555E+01 -0.734628E+01
   811  -0.261906E+01 -0.270331E+01 -0.148060E+01  0.211177E+00 -0.306060E+00  0.592735E-01 -0.111670E+01  0.466596E-01 -0.328134E-01 -0.180030E+01  0.189085E+00 -0.109210E+01
   812  -0.231208E+01 -0.224039E+01 -0.162714E+01  0.477024E-01 -0.185546E+00  0.110946E-01 -0.555064E+00  0.105700E-01 -0.137033E-01 -0.149597E+01 -0.177517E+00 -0.566902E+00
   813   0.836061E+01  0.815205E+01 -0.990118E+01  0.333155E+02 -0.141772E+02  0.126830E+02 -0.147659E+02  0.320732E+01 -0.200086E+01  0.147895E+00  0.194012E+02 -0.113971E+02
   814  -0.697784E+00 -0.815101E+00  0.715999E+00  0.480163E+00 -0.368758E+00  0.100533E+00 -0.168963E+01  0.798601E-01 -0.159477E-01  0.320608E+00  0.559096E+00 -0.169480E+01
   815   0.365786E+00  0.345498E+00 -0.365591E+00  0.562320E+01 -0.149151E+01  0.104317E+01 -0.464219E+01  0.539205E+00 -0.340494E+00 -0.240868E+00  0.424986E+01 -0.366350E+01
   816  -0.416853E+01 -0.422735E+01 -0.221940E+01  0.155760E+01 -0.853636E+00  0.577677E+00 -0.336675E+01  0.260473E+00 -0.124494E+00 -0.299262E+01  0.219677E+01 -0.343150E+01
   817  -0.139362E+01 -0.156606E+01 -0.583245E+00  0.976061E-01 -0.122538E+00  0.244479E-01 -0.823785E+00  0.196159E-01 -0.572640E-02 -0.103221E+01  0.396833E+00 -0.930690E+00
   818   0.684042E+00  0.717806E+00  0.118397E+01  0.331432E-01 -0.144651E+00  0.673620E-02 -0.410567E+00  0.823160E-02  0.718080E-02  0.114956E+01 -0.160459E-01 -0.415704E+00
   819   0.198537E+01  0.232386E+01 -0.516456E+00  0.842877E+01 -0.246281E+01  0.188008E+01 -0.575439E+01  0.809808E+00 -0.399625E+00  0.266528E-01  0.711849E+01 -0.482128E+01
   820  -0.127603E+01 -0.123261E+01 -0.761905E+00  0.852607E-01 -0.101106E+00  0.143387E-01 -0.521264E+00  0.140614E-01 -0.541930E-02 -0.101139E+01  0.358637E+00 -0.579855E+00
   821   0.670818E+01  0.598787E+01 -0.508495E+01  0.227618E+02 -0.883791E+01  0.770050E+01 -0.104432E+02  0.192342E+01 -0.131153E+01 -0.760274E+00  0.154283E+02 -0.868012E+01
   822   0.122703E+02  0.129944E+02 -0.136271E+02  0.459144E+02 -0.172480E+02  0.150793E+02 -0.195423E+02  0.387286E+01 -0.217892E+01 -0.486550E+01  0.382526E+02 -0.203927E+02
   823   0.118280E+01  0.143966E+01 -0.104784E+00  0.636266E+01 -0.181159E+01  0.134491E+01 -0.484908E+01  0.621160E+00 -0.380471E+00  0.432767E+00  0.469448E+01 -0.368760E+01
   824  -0.192714E+01 -0.234476E+01 -0.323004E+01  0.730412E+01 -0.342222E+01  0.315701E+01 -0.616172E+01  0.899976E+00 -0.474259E+00 -0.290321E+01  0.633152E+01 -0.577307E+01
   825  -0.123368E+01 -0.127605E+01 -0.382005E-01  0.137167E+01 -0.516862E+00  0.361286E+00 -0.254462E+01  0.215339E+00 -0.823046E-01 -0.716767E-01  0.962442E+00 -0.216682E+01
   826  -0.494004E+00 -0.422381E+00  0.702700E+00  0.134249E+01 -0.567920E+00  0.291896E+00 -0.239409E+01  0.168130E+00 -0.372053E-01 -0.133488E+00  0.208968E+01 -0.237857E+01
   827  -0.191977E+01 -0.202497E+01  0.110914E+01  0.383105E+01 -0.197325E+01  0.138230E+01 -0.684625E+01  0.639093E+00 -0.618568E-01  0.192852E+00  0.488590E+01 -0.710372E+01
   828   0.624669E+01  0.721420E+01 -0.107572E+02  0.327996E+02 -0.131908E+02  0.119011E+02 -0.158000E+02  0.306644E+01 -0.177252E+01 -0.254108E+01  0.217902E+02 -0.120350E+02
   829   0.496009E-01  0.142180E+00  0.943990E+00  0.216057E+00 -0.185573E+00  0.321830E-01 -0.990576E+00  0.307163E-01  0.280420E-02  0.487514E+00  0.725806E+00 -0.107114E+01
   830  -0.229104E+00 -0.542333E+00 -0.104967E+01  0.855528E+01 -0.470666E+01  0.429311E+01 -0.800826E+01  0.119228E+01 -0.505186E+00 -0.641786E+00  0.814252E+01 -0.804306E+01
   831   0.218972E+02  0.222676E+02 -0.219385E+02  0.689326E+02 -0.309692E+02  0.243098E+02 -0.197331E+02  0.413566E+01 -0.283995E+01 -0.601436E+01  0.539538E+02 -0.256718E+02
   832   0.104503E+02  0.127757E+02 -0.208816E+02  0.570641E+02 -0.262400E+02  0.221277E+02 -0.226809E+02  0.457701E+01 -0.351596E+01 -0.615806E+01  0.397211E+02 -0.207873E+02
   833  -0.122124E+01 -0.126172E+01 -0.247106E+00  0.287897E+00 -0.180593E+00  0.569067E-01 -0.117642E+01  0.491472E-01 -0.110763E-01 -0.717931E+00  0.568861E+00 -0.111265E+01
   834   0.126202E+02  0.114397E+02 -0.661740E+01  0.308227E+02 -0.820807E+01  0.708514E+01 -0.112998E+02  0.221012E+01 -0.137247E+01  0.399618E+00  0.202858E+02 -0.924570E+01
   835   0.227983E+02  0.229586E+02 -0.291435E+02  0.811988E+02 -0.448514E+02  0.376025E+02 -0.261949E+02  0.609188E+01 -0.190510E+01 -0.629567E+01  0.543890E+02 -0.251347E+02
   836  -0.219100E+01 -0.191033E+01 -0.104329E+02  0.248753E+02 -0.103992E+02  0.899429E+01 -0.160461E+02  0.267165E+01 -0.185408E+01 -0.844598E+01  0.220535E+02 -0.155179E+02
   837   0.506536E+02  0.542483E+02 -0.384938E+02  0.123018E+03 -0.572374E+02  0.429031E+02 -0.235715E+02  0.549422E+01 -0.145862E+01 -0.105338E+02  0.107303E+03 -0.425211E+02
   838  -0.220345E+00 -0.820141E-01  0.651928E+00  0.317875E+00 -0.175961E+00  0.504025E-01 -0.110623E+01  0.479206E-01 -0.627490E-02  0.452791E+00  0.461507E+00 -0.996312E+00
   839   0.119514E+02  0.130043E+02 -0.869415E+01  0.344894E+02 -0.117084E+02  0.102496E+02 -0.137028E+02  0.277997E+01 -0.146213E+01  0.138545E+00  0.245551E+02 -0.116894E+02
   840   0.604584E+02  0.605557E+02 -0.630147E+02  0.181439E+03 -0.977490E+02  0.898720E+02 -0.598289E+02  0.158339E+02 -0.609405E+01 -0.780079E+01  0.127496E+03 -0.591396E+02
   841  -0.869552E+00 -0.807080E+00 -0.163622E+00  0.956265E+00 -0.384926E+00  0.245674E+00 -0.160354E+01  0.132681E+00 -0.520790E-01 -0.163650E+00  0.121806E+01 -0.186149E+01
   842  -0.259800E+01 -0.252581E+01 -0.780748E+00  0.131573E+00 -0.274102E+00  0.395245E-01 -0.173102E+01  0.358727E-01 -0.191021E-01 -0.128709E+01  0.789984E+00 -0.202870E+01
   843  -0.309408E+01 -0.308167E+01 -0.200600E+01  0.193720E+00 -0.309675E+00  0.483938E-01 -0.102628E+01  0.375656E-01 -0.318033E-01 -0.188524E+01 -0.150574E+00 -0.104586E+01
   844  -0.951544E+00 -0.891136E+00 -0.305073E+00  0.613134E+01 -0.223155E+01  0.163537E+01 -0.659489E+01  0.732529E+00 -0.319272E+00 -0.799061E+00  0.663342E+01 -0.672550E+01
   845  -0.917100E-02  0.488101E-01  0.184961E+01  0.438380E+00 -0.410219E+00  0.134986E+00 -0.212555E+01  0.891511E-01  0.144774E-01  0.148152E+01  0.761698E+00 -0.219441E+01
   846   0.485212E+02  0.507109E+02 -0.294017E+02  0.120562E+03 -0.457873E+02  0.313929E+02 -0.319745E+02  0.579662E+01 -0.206652E+01 -0.178595E+01  0.950110E+02 -0.425142E+02
   847   0.204386E+02  0.228348E+02 -0.231448E+02  0.682551E+02 -0.331096E+02  0.284474E+02 -0.232756E+02  0.533718E+01 -0.207116E+01 -0.112594E+02  0.639883E+02 -0.298941E+02
   848   0.288005E+01  0.255781E+01 -0.398185E+01  0.135713E+02 -0.608247E+01  0.585725E+01 -0.714028E+01  0.134977E+01 -0.693644E+00 -0.137698E+01  0.111305E+02 -0.719569E+01
   849  -0.328651E+01 -0.324993E+01 -0.161132E+01  0.183122E+01 -0.808966E+00  0.529818E+00 -0.336258E+01  0.279686E+00 -0.144363E+00 -0.209994E+01  0.239722E+01 -0.354721E+01
   850  -0.527572E+01 -0.514407E+01 -0.494962E+01  0.920391E+01 -0.468827E+01  0.395623E+01 -0.963791E+01  0.142756E+01 -0.587629E+00 -0.359822E+01  0.744442E+01 -0.899027E+01
   851   0.370586E+00 -0.410506E+00 -0.169940E+01  0.106437E+02 -0.494303E+01  0.405360E+01 -0.840632E+01  0.140133E+01 -0.679276E+00  0.142399E+01  0.601154E+01 -0.784603E+01
   852  -0.458820E+00 -0.360860E+00  0.276166E+00  0.305965E+01 -0.114191E+01  0.826608E+00 -0.373253E+01  0.387232E+00 -0.134032E+00 -0.545548E+00  0.412996E+01 -0.394527E+01
   853   0.234951E+00 -0.786061E-01  0.129777E+01  0.852009E+00 -0.422934E+00  0.183230E+00 -0.178764E+01  0.129562E+00 -0.170542E-01  0.771929E+00  0.775341E+00 -0.162588E+01
   854  -0.300044E+01 -0.313003E+01 -0.171427E+01  0.576772E+00 -0.347471E+00  0.138758E+00 -0.170313E+01  0.984800E-01 -0.495817E-01 -0.209708E+01  0.781386E+00 -0.181434E+01
   855   0.162676E+00  0.120885E+00  0.383847E+00  0.472497E+01 -0.163604E+01  0.106984E+01 -0.462456E+01  0.494428E+00 -0.249813E+00 -0.231608E+00  0.568342E+01 -0.533093E+01
   856  -0.187667E+01 -0.180093E+01 -0.863448E+00  0.405384E+00 -0.285585E+00  0.884502E-01 -0.126969E+01  0.732302E-01 -0.250019E-01 -0.114685E+01  0.412651E+00 -0.106673E+01
   857   0.105389E+00  0.160003E+00  0.129430E+01  0.727937E+00 -0.337415E+00  0.120643E+00 -0.178361E+01  0.100347E+00 -0.168110E-01  0.999844E+00  0.676801E+00 -0.151664E+01
   858  -0.554353E+00 -0.552919E+00 -0.213769E+01  0.792036E+01 -0.294924E+01  0.242625E+01 -0.612434E+01  0.866549E+00 -0.556243E+00 -0.351344E+01  0.850139E+01 -0.554086E+01
   859  -0.241535E+01 -0.235852E+01 -0.149601E+01  0.208716E+00 -0.245368E+00  0.491641E-01 -0.945581E+00  0.394758E-01 -0.257503E-01 -0.179349E+01  0.336637E+00 -0.901667E+00
   860  -0.164940E+01 -0.169829E+01 -0.144117E+01  0.712681E+01 -0.356670E+01  0.323458E+01 -0.751498E+01  0.100397E+01 -0.491913E+00 -0.113981E+01  0.662439E+01 -0.718287E+01
   861   0.481593E+02  0.483874E+02 -0.630226E+02  0.159188E+03 -0.907985E+02  0.833644E+02 -0.530005E+02  0.143937E+02 -0.196480E+01 -0.110903E+02  0.111156E+03 -0.516781E+02
   862  -0.406288E+01 -0.391407E+01 -0.608262E+01  0.121975E+02 -0.579130E+01  0.460215E+01 -0.977058E+01  0.152958E+01 -0.747582E+00 -0.294440E+01  0.741538E+01 -0.838504E+01
   863  -0.208409E+01 -0.204482E+01 -0.706926E+00  0.521695E+00 -0.273673E+00  0.111616E+00 -0.179347E+01  0.800717E-01 -0.233958E-01 -0.108612E+01  0.800787E+00 -0.175949E+01
   864   0.266943E+00  0.624623E+00 -0.713168E+01  0.202805E+02 -0.832487E+01  0.698917E+01 -0.117338E+02  0.191980E+01 -0.173223E+01 -0.487816E+01  0.162104E+02 -0.107076E+02
   865   0.588089E+01  0.682515E+01 -0.511864E+01  0.218533E+02 -0.675059E+01  0.556884E+01 -0.101505E+02  0.169775E+01 -0.121920E+01 -0.187340E+01  0.190053E+02 -0.103067E+02
   866  -0.157896E+01 -0.171325E+01 -0.679324E-01  0.362781E+00 -0.227397E+00  0.693745E-01 -0.176911E+01  0.657033E-01 -0.123814E-01 -0.931425E+00  0.117332E+01 -0.195514E+01
   867   0.356765E+00  0.136934E+00  0.208278E+01  0.126058E+01 -0.843016E+00  0.533048E+00 -0.286535E+01  0.229733E+00 -0.410121E-01  0.136134E+01  0.178860E+01 -0.301300E+01
   868  -0.400698E+00 -0.366324E+00 -0.789013E+01  0.229101E+02 -0.137063E+02  0.128127E+02 -0.160805E+02  0.297986E+01 -0.142635E+01 -0.308584E+01  0.166976E+02 -0.139781E+02
   869  -0.312596E+01 -0.312096E+01 -0.151835E+01  0.390315E+00 -0.246441E+00  0.974319E-01 -0.188875E+01  0.797652E-01 -0.399347E-01 -0.182466E+01  0.512690E+00 -0.180899E+01
   870   0.610459E+01  0.551873E+01 -0.260825E+01  0.155963E+02 -0.764922E+01  0.692844E+01 -0.685391E+01  0.157758E+01 -0.886381E+00  0.207975E+01  0.808445E+01 -0.464546E+01
   871   0.103660E+02  0.101250E+02 -0.136220E+02  0.406153E+02 -0.205761E+02  0.193361E+02 -0.170554E+02  0.388291E+01 -0.221471E+01 -0.222895E+01  0.269563E+02 -0.146023E+02
   872   0.575675E+00  0.551062E+00 -0.964450E+01  0.241086E+02 -0.986202E+01  0.881609E+01 -0.135582E+02  0.248674E+01 -0.177104E+01 -0.406676E+01  0.156383E+02 -0.110205E+02
   873   0.860922E-01  0.242040E+00  0.119100E+01  0.861475E-01 -0.256098E+00  0.270695E-01 -0.997232E+00  0.253030E-01  0.990300E-02  0.924068E+00  0.395968E+00 -0.107800E+01
   874   0.153043E+02  0.161574E+02 -0.169658E+02  0.491648E+02 -0.190418E+02  0.163605E+02 -0.155399E+02  0.347238E+01 -0.214587E+01 -0.787907E+01  0.449125E+02 -0.208760E+02
   875   0.460774E+02  0.485675E+02 -0.283019E+02  0.117950E+03 -0.516159E+02  0.400556E+02 -0.351706E+02  0.709088E+01 -0.393051E+01 -0.565968E+01  0.102474E+03 -0.482472E+02
   876   0.311784E+02  0.362226E+02 -0.435417E+02  0.117587E+03 -0.632524E+02  0.521783E+02 -0.367370E+02  0.862385E+01 -0.368016E+01 -0.136231E+02  0.854641E+02 -0.356184E+02
   877  -0.108585E+01 -0.116549E+01  0.678654E+00  0.498847E+00 -0.494302E+00  0.173276E+00 -0.203727E+01  0.115760E+00 -0.208196E-01  0.120598E+00  0.828675E+00 -0.211476E+01
   878  -0.246910E+01 -0.207612E+01 -0.141387E+02  0.296824E+02 -0.154535E+02  0.142558E+02 -0.175671E+02  0.332774E+01 -0.257571E+01 -0.836529E+01  0.215952E+02 -0.153061E+02
   879   0.306883E+02  0.340350E+02 -0.273664E+02  0.985839E+02 -0.420465E+02  0.359305E+02 -0.370684E+02  0.780258E+01 -0.514741E+01 -0.530989E+01  0.789230E+02 -0.395781E+02
   880  -0.836160E+00 -0.658377E+00 -0.146989E+01  0.538937E+01 -0.180778E+01  0.163608E+01 -0.493602E+01  0.681989E+00 -0.329909E+00 -0.868188E+00  0.392917E+01 -0.371936E+01
   881  -0.121783E+01 -0.580435E+00 -0.828594E+00  0.263205E+01 -0.878281E+00  0.639155E+00 -0.298988E+01  0.318048E+00 -0.110325E+00 -0.112863E-01  0.212870E+01 -0.269785E+01
   882  -0.191779E+01 -0.181690E+01 -0.825357E+00  0.184860E+01 -0.107093E+01  0.610645E+00 -0.263931E+01  0.312003E+00 -0.153442E+00 -0.503406E+00  0.910245E+00 -0.222374E+01
   883  -0.250861E+01 -0.250062E+01 -0.127017E+01  0.475241E+00 -0.322950E+00  0.112586E+00 -0.155290E+01  0.823996E-01 -0.328169E-01 -0.155501E+01  0.553020E+00 -0.149862E+01
   884  -0.802570E+00 -0.109610E+01 -0.530494E+01  0.132870E+02 -0.427684E+01  0.349691E+01 -0.837426E+01  0.122358E+01 -0.854050E+00 -0.391957E+01  0.104701E+02 -0.764665E+01
   885   0.536316E+00  0.618795E+00  0.118139E+01  0.338966E+00 -0.127360E+00  0.432600E-01 -0.935346E+00  0.477797E-01 -0.123703E-01  0.101419E+01  0.694504E+00 -0.108990E+01
   886   0.576588E+00  0.585096E+00  0.121707E+01  0.155273E+00 -0.152823E+00  0.335064E-01 -0.705124E+00  0.237943E-01  0.489180E-02  0.826850E+00  0.487737E+00 -0.729490E+00
   887  -0.500427E+00 -0.493747E+00  0.163498E+01  0.128393E+01 -0.686754E+00  0.331416E+00 -0.322937E+01  0.189579E+00 -0.242029E-01  0.492053E+00  0.245390E+01 -0.343970E+01
   888   0.126724E+02  0.133513E+02 -0.993372E+01  0.422283E+02 -0.163477E+02  0.133327E+02 -0.177617E+02  0.322055E+01 -0.206592E+01 -0.515374E+01  0.366252E+02 -0.181201E+02
   889  -0.362386E+01 -0.359722E+01 -0.355243E+01  0.605721E+01 -0.221100E+01  0.175624E+01 -0.602258E+01  0.746608E+00 -0.397913E+00 -0.360843E+01  0.563820E+01 -0.562699E+01
   890  -0.460082E+01 -0.498959E+01 -0.374319E+01  0.727549E+01 -0.349304E+01  0.256976E+01 -0.780893E+01  0.996697E+00 -0.397603E+00 -0.234764E+01  0.450664E+01 -0.714859E+01
   891   0.361041E+02  0.347605E+02 -0.369132E+02  0.107765E+03 -0.511908E+02  0.432492E+02 -0.320689E+02  0.775113E+01 -0.248804E+01 -0.123773E+02  0.937641E+02 -0.466263E+02
   892  -0.133980E+01 -0.119432E+01 -0.335773E+01  0.920963E+01 -0.360393E+01  0.288755E+01 -0.688454E+01  0.106118E+01 -0.651972E+00 -0.907489E+00  0.507763E+01 -0.536446E+01
   893  -0.159729E+01 -0.170748E+01 -0.537011E+00  0.212280E+00 -0.177651E+00  0.444032E-01 -0.116065E+01  0.383034E-01 -0.169662E-01 -0.106083E+01  0.652238E+00 -0.129889E+01
   894  -0.247376E+01 -0.247828E+01 -0.923687E+00  0.191891E+00 -0.328626E+00  0.648207E-01 -0.150378E+01  0.483995E-01 -0.227816E-01 -0.129300E+01  0.506474E+00 -0.169175E+01
   895   0.238809E+01  0.218324E+01 -0.955714E+01  0.266075E+02 -0.130070E+02  0.113445E+02 -0.137256E+02  0.250561E+01 -0.177976E+01 -0.435026E+01  0.194936E+02 -0.129601E+02
   896   0.120101E+00  0.741325E-01  0.184854E+01  0.270051E+00 -0.302728E+00  0.640600E-01 -0.181947E+01  0.520674E-01  0.758590E-02  0.124903E+01  0.813871E+00 -0.198876E+01
   897  -0.117513E+01 -0.111783E+01 -0.447703E+00  0.475977E-01 -0.872602E-01  0.111599E-01 -0.707906E+00  0.111783E-01 -0.219720E-02 -0.559866E+00  0.307494E+00 -0.865462E+00
   898  -0.410802E+00 -0.334462E+00 -0.227512E+01  0.952051E+01 -0.321154E+01  0.251877E+01 -0.744557E+01  0.992659E+00 -0.510518E+00 -0.174951E+01  0.832485E+01 -0.690980E+01
   899   0.179706E+02  0.182231E+02 -0.219943E+02  0.681399E+02 -0.355892E+02  0.316611E+02 -0.270448E+02  0.633179E+01 -0.353400E+01 -0.240283E+01  0.477475E+02 -0.271216E+02
   900  -0.389045E+01 -0.389057E+01 -0.246020E+01  0.470501E+00 -0.409489E+00  0.113966E+00 -0.163672E+01  0.834995E-01 -0.520095E-01 -0.266536E+01  0.485985E+00 -0.171120E+01
   901   0.132922E+03  0.114563E+03 -0.109199E+03  0.314966E+03 -0.163818E+03  0.139133E+03 -0.752266E+02  0.208631E+02  0.620298E+01 -0.978765E+01  0.201916E+03 -0.775654E+02
   902   0.313451E+01  0.389696E+01 -0.134402E+02  0.298454E+02 -0.131263E+02  0.115931E+02 -0.123768E+02  0.262460E+01 -0.198514E+01 -0.575912E+01  0.211000E+02 -0.114439E+02
   903  -0.170643E+01 -0.167105E+01 -0.633325E+00  0.970288E-01 -0.216237E+00  0.308355E-01 -0.100263E+01  0.286074E-01 -0.107151E-01 -0.833658E+00  0.277788E+00 -0.111518E+01
   904  -0.507526E+01 -0.497776E+01 -0.314197E+01  0.280745E+01 -0.127393E+01  0.898030E+00 -0.461032E+01  0.428621E+00 -0.183139E+00 -0.341965E+01  0.267629E+01 -0.423440E+01
   905  -0.194319E+01 -0.194682E+01 -0.203796E+01  0.343508E+01 -0.128516E+01  0.861249E+00 -0.311661E+01  0.418567E+00 -0.218349E+00 -0.210892E+01  0.291173E+01 -0.274963E+01
   906  -0.737726E+00 -0.836240E+00  0.289973E+00  0.387435E+00 -0.227334E+00  0.869322E-01 -0.132127E+01  0.659815E-01 -0.194440E-01 -0.178489E+00  0.597273E+00 -0.125503E+01
   907   0.156549E+01  0.212449E+01 -0.236598E+00  0.642525E+01 -0.223680E+01  0.179125E+01 -0.446600E+01  0.610408E+00 -0.322026E+00 -0.714392E-01  0.625709E+01 -0.406116E+01
   908  -0.187707E+01 -0.163363E+01 -0.571869E-01  0.167157E+01 -0.113244E+01  0.558325E+00 -0.311310E+01  0.305797E+00 -0.110033E+00 -0.630143E-01  0.109464E+01 -0.266525E+01
   909  -0.270468E+00 -0.240882E+00  0.940418E+00  0.117018E+01 -0.558292E+00  0.368337E+00 -0.231831E+01  0.187009E+00 -0.598069E-01  0.798583E+00  0.106729E+01 -0.210675E+01
   910  -0.223616E+00 -0.193654E+00  0.595852E+00  0.738944E+00 -0.257188E+00  0.131175E+00 -0.151027E+01  0.100012E+00 -0.221392E-01  0.521811E+00  0.520737E+00 -0.123620E+01
   911  -0.128172E+01 -0.141063E+01  0.603186E+00  0.131009E+01 -0.611383E+00  0.265569E+00 -0.298587E+01  0.177824E+00 -0.411401E-01 -0.836652E+00  0.258394E+01 -0.315792E+01
   912   0.523154E+01  0.547280E+01 -0.545761E+01  0.242999E+02 -0.100653E+02  0.872330E+01 -0.130570E+02  0.237706E+01 -0.158880E+01  0.876605E-01  0.153838E+02 -0.999869E+01
   913   0.331749E+01  0.332744E+01  0.139242E+00  0.108734E+02 -0.352899E+01  0.241777E+01 -0.662040E+01  0.863473E+00 -0.826999E+00  0.945847E-01  0.987903E+01 -0.664617E+01
   914  -0.150166E+01 -0.154879E+01 -0.105494E-01  0.180099E+00 -0.261645E+00  0.620651E-01 -0.150628E+01  0.454050E-01 -0.107532E-01 -0.222685E+00  0.426362E+00 -0.175247E+01
   915   0.137708E+01  0.133515E+01  0.157586E+01  0.352663E+01 -0.126873E+01  0.703891E+00 -0.333061E+01  0.330371E+00 -0.160325E+00  0.162947E+00  0.426478E+01 -0.309258E+01
   916  -0.301041E+01 -0.285037E+01 -0.231328E+01  0.182064E+01 -0.897054E+00  0.460479E+00 -0.224670E+01  0.256109E+00 -0.906007E-01 -0.190178E+01  0.633831E+00 -0.158243E+01
   917  -0.148023E+01 -0.145889E+01 -0.154137E+01  0.673301E+01 -0.365000E+01  0.276041E+01 -0.642917E+01  0.103929E+01 -0.392396E+00 -0.411954E+00  0.417237E+01 -0.521930E+01
   918   0.108108E+01  0.414068E+00 -0.135895E+02  0.279832E+02 -0.119235E+02  0.100559E+02 -0.116744E+02  0.241590E+01 -0.218663E+01 -0.677012E+01  0.181737E+02 -0.109895E+02
   919  -0.141230E+01 -0.136764E+01 -0.594329E+00  0.717293E+00 -0.449682E+00  0.172612E+00 -0.134287E+01  0.116135E+00 -0.314581E-01 -0.645356E+00  0.246630E+00 -0.968916E+00
   920  -0.287445E+01 -0.276271E+01 -0.122331E+01  0.492509E+00 -0.333686E+00  0.122553E+00 -0.196967E+01  0.945298E-01 -0.573790E-01 -0.150515E+01  0.696998E+00 -0.195455E+01
   921   0.131665E+01  0.133160E+01  0.120522E+01  0.272875E+01 -0.890038E+00  0.584030E+00 -0.247308E+01  0.262039E+00 -0.100272E+00  0.471024E+00  0.350684E+01 -0.264627E+01
   922  -0.690793E+00 -0.595240E+00  0.994655E-01  0.113468E+01 -0.391363E+00  0.214671E+00 -0.184326E+01  0.142531E+00 -0.475103E-01 -0.513418E-01  0.975552E+00 -0.151945E+01
   923  -0.265044E+01 -0.274545E+01 -0.161336E+01  0.271531E+00 -0.261253E+00  0.593714E-01 -0.112414E+01  0.482143E-01 -0.307970E-01 -0.180356E+01  0.281614E+00 -0.122351E+01
   924  -0.159740E+00 -0.147181E+00  0.440634E+00  0.660618E-01 -0.997913E-01  0.153184E-01 -0.593862E+00  0.127127E-01 -0.813400E-03  0.220964E+00  0.320002E+00 -0.688147E+00
   925   0.392543E+00  0.339340E-01 -0.586230E+01  0.175528E+02 -0.772409E+01  0.664735E+01 -0.107741E+02  0.181862E+01 -0.126576E+01 -0.261629E+01  0.123662E+02 -0.971601E+01
   926  -0.188398E+01 -0.190223E+01 -0.168547E+01  0.304459E+01 -0.982429E+00  0.631966E+00 -0.303439E+01  0.345519E+00 -0.203768E+00 -0.193762E+01  0.360755E+01 -0.357215E+01
   927   0.769241E+02  0.644068E+02 -0.522568E+02  0.174917E+03 -0.700886E+02  0.533966E+02 -0.391436E+02  0.862518E+01  0.147423E+01 -0.742836E+01  0.123126E+03 -0.512908E+02
   928   0.253317E+00  0.173151E+00  0.113864E+01  0.133651E+00 -0.163087E+00  0.228572E-01 -0.906065E+00  0.217890E-01  0.552950E-02  0.599687E+00  0.576083E+00 -0.100262E+01
   929   0.159632E+00 -0.157763E-01 -0.446454E+01  0.137014E+02 -0.504165E+01  0.390325E+01 -0.817862E+01  0.129270E+01 -0.105290E+01 -0.189392E+01  0.983796E+01 -0.795982E+01
   930   0.448027E+01  0.418671E+01 -0.264207E+00  0.107633E+02 -0.340450E+01  0.267436E+01 -0.556668E+01  0.849508E+00 -0.571560E+00 -0.284338E+00  0.106305E+02 -0.615947E+01
   931   0.184400E+01  0.217327E+01 -0.161981E+01  0.927128E+01 -0.374548E+01  0.321890E+01 -0.564118E+01  0.908167E+00 -0.547869E+00 -0.910435E+00  0.114813E+02 -0.839759E+01
   932  -0.292472E+01 -0.310439E+01 -0.165960E+01  0.319693E+00 -0.300884E+00  0.640458E-01 -0.136234E+01  0.592514E-01 -0.448912E-01 -0.241214E+01  0.711921E+00 -0.140418E+01
   933  -0.208199E+01 -0.213721E+01 -0.119167E+01  0.162481E+00 -0.142544E+00  0.363714E-01 -0.959556E+00  0.276653E-01 -0.147427E-01 -0.178718E+01  0.884387E+00 -0.123441E+01
   934   0.236753E-01  0.241224E+00  0.836393E+00  0.230688E+00 -0.122379E+00  0.314507E-01 -0.987569E+00  0.362562E-01 -0.116470E-02  0.790077E+00  0.321083E+00 -0.869936E+00
   935  -0.339934E+01 -0.337008E+01 -0.205988E+01  0.912247E+00 -0.561493E+00  0.238995E+00 -0.198562E+01  0.141233E+00 -0.848206E-01 -0.207804E+01  0.740526E+00 -0.203257E+01
   936   0.765925E+01  0.733639E+01 -0.447687E+01  0.285938E+02 -0.983287E+01  0.739535E+01 -0.143276E+02  0.211188E+01 -0.180442E+01 -0.420485E+00  0.224541E+02 -0.146972E+02
   937   0.341644E+02  0.321401E+02 -0.290371E+02  0.915196E+02 -0.457338E+02  0.418036E+02 -0.282738E+02  0.733609E+01 -0.345033E+01 -0.298814E+01  0.609217E+02 -0.257935E+02
   938  -0.143547E+01 -0.137444E+01 -0.175472E+00  0.167534E+00 -0.159033E+00  0.391426E-01 -0.133770E+01  0.385542E-01 -0.849120E-02 -0.333424E+00  0.329915E+00 -0.137093E+01
   939   0.121868E+00  0.962933E-01  0.855836E+00  0.748052E-01 -0.103440E+00  0.166202E-01 -0.738459E+00  0.163033E-01  0.202000E-03  0.552880E+00  0.299845E+00 -0.756431E+00
   940   0.625464E+01  0.671204E+01 -0.900202E+01  0.338718E+02 -0.138374E+02  0.117234E+02 -0.175171E+02  0.307455E+01 -0.205863E+01 -0.399870E+01  0.275098E+02 -0.167991E+02
   941   0.109821E+02  0.125780E+02 -0.187357E+02  0.522191E+02 -0.199576E+02  0.180404E+02 -0.222001E+02  0.465338E+01 -0.303735E+01 -0.345687E+01  0.330736E+02 -0.170388E+02
   942  -0.862303E+00 -0.915477E+00  0.114989E+00  0.281034E+01 -0.170869E+01  0.114597E+01 -0.351466E+01  0.489098E+00 -0.199336E+00  0.443488E+00  0.139089E+01 -0.274985E+01
   943  -0.109243E+01 -0.100817E+01 -0.359185E+00  0.984995E+00 -0.375960E+00  0.232561E+00 -0.165096E+01  0.136202E+00 -0.600835E-01 -0.853554E-01  0.750385E+00 -0.167320E+01
   944  -0.317658E-01  0.149241E+00 -0.700145E+00  0.600228E+01 -0.197882E+01  0.132415E+01 -0.476520E+01  0.535269E+00 -0.449301E+00 -0.797736E+00  0.548392E+01 -0.453695E+01
   945  -0.362119E+01 -0.339280E+01 -0.448635E+01  0.505034E+01 -0.215462E+01  0.129176E+01 -0.340556E+01  0.573675E+00 -0.490440E+00 -0.289513E+01  0.172017E+01 -0.221784E+01
   946  -0.579806E+00 -0.420739E+00  0.445960E+00  0.880895E-01 -0.235836E+00  0.203125E-01 -0.926326E+00  0.231810E-01  0.481390E-02  0.271081E+00  0.289529E+00 -0.981349E+00
   947   0.198211E+01  0.241694E+01 -0.161088E+01  0.164093E+02 -0.545707E+01  0.403465E+01 -0.120397E+02  0.153909E+01 -0.893290E+00 -0.268066E+00  0.139506E+02 -0.112656E+02
   948  -0.309010E+01 -0.311306E+01 -0.663821E+00  0.236118E+01 -0.134901E+01  0.105225E+01 -0.482410E+01  0.435932E+00 -0.102522E+00 -0.152731E+01  0.357012E+01 -0.515586E+01
   949   0.105289E+02  0.113567E+02 -0.151453E+02  0.448333E+02 -0.242165E+02  0.227484E+02 -0.208424E+02  0.459677E+01 -0.144538E+01 -0.126369E+01  0.311803E+02 -0.185599E+02
   950   0.172186E-01  0.128992E+00  0.121081E+01  0.933211E+00 -0.407943E+00  0.154158E+00 -0.197693E+01  0.120699E+00 -0.167904E-01  0.549937E+00  0.136491E+01 -0.178585E+01
   951  -0.371379E+00 -0.537955E+00  0.125376E+01  0.845100E+00 -0.528961E+00  0.252786E+00 -0.234320E+01  0.152920E+00 -0.377480E-02  0.924962E+00  0.887066E+00 -0.234998E+01
   952  -0.328959E+01 -0.341779E+01 -0.286923E+01  0.609254E+01 -0.287194E+01  0.202914E+01 -0.610810E+01  0.837999E+00 -0.399999E+00 -0.204707E+01  0.386113E+01 -0.523185E+01
   953  -0.213273E+01 -0.202676E+01 -0.118581E+01  0.779348E-01 -0.154577E+00  0.188820E-01 -0.896625E+00  0.182481E-01 -0.107854E-01 -0.120953E+01  0.201977E+00 -0.101921E+01
   954   0.265667E+00  0.292860E+00  0.947303E+00  0.709700E-01 -0.119035E+00  0.113762E-01 -0.660133E+00  0.112271E-01  0.396000E-02  0.576791E+00  0.505545E+00 -0.789477E+00
   955   0.478263E+02  0.469833E+02 -0.295148E+02  0.108796E+03 -0.588869E+02  0.509091E+02 -0.270849E+02  0.768037E+01 -0.407210E+01  0.630386E+01  0.732265E+02 -0.325470E+02
   956  -0.492573E+00 -0.571402E+00  0.927157E-01  0.168790E+01 -0.425755E+00  0.309365E+00 -0.232167E+01  0.215081E+00 -0.502022E-01  0.364380E+00  0.807887E+00 -0.174367E+01
   957   0.796616E+01  0.734089E+01 -0.118885E+02  0.330639E+02 -0.158304E+02  0.145413E+02 -0.134251E+02  0.286373E+01 -0.135871E+01 -0.576988E+01  0.289980E+02 -0.158872E+02
   958  -0.203595E+01 -0.209875E+01 -0.772986E+00  0.124278E+01 -0.630490E+00  0.332843E+00 -0.232430E+01  0.200361E+00 -0.841580E-01 -0.109779E+01  0.970205E+00 -0.197117E+01
   959   0.685389E+01  0.825737E+01 -0.993950E+01  0.335513E+02 -0.132784E+02  0.115253E+02 -0.161224E+02  0.306175E+01 -0.194417E+01 -0.467109E+01  0.288563E+02 -0.159278E+02
   960  -0.238701E+01 -0.239824E+01 -0.110724E+01  0.147570E+00 -0.175411E+00  0.354827E-01 -0.130363E+01  0.329239E-01 -0.167004E-01 -0.141638E+01  0.452789E+00 -0.143465E+01
   961  -0.537395E+01 -0.533368E+01 -0.359587E+01  0.301105E+01 -0.143048E+01  0.983621E+00 -0.446663E+01  0.455241E+00 -0.330875E+00 -0.359381E+01  0.298206E+01 -0.472193E+01
   962   0.659325E+01  0.582516E+01 -0.111667E+02  0.353028E+02 -0.194495E+02  0.177011E+02 -0.168169E+02  0.377487E+01 -0.275249E+01  0.261966E+00  0.215640E+02 -0.160008E+02
   963   0.777495E+01  0.702795E+01 -0.108769E+02  0.353175E+02 -0.145182E+02  0.122729E+02 -0.143228E+02  0.280618E+01 -0.290376E+01 -0.535970E+01  0.264558E+02 -0.140682E+02
   964   0.359071E+00  0.131846E-02 -0.580299E+01  0.153881E+02 -0.715082E+01  0.556261E+01 -0.835081E+01  0.170425E+01 -0.991253E+00 -0.193485E+00  0.847245E+01 -0.827765E+01
   965   0.183095E+02  0.202164E+02 -0.186909E+02  0.628141E+02 -0.359053E+02  0.298113E+02 -0.232042E+02  0.518868E+01 -0.170412E+01 -0.844819E+00  0.483781E+02 -0.273168E+02
   966   0.129596E+01  0.139859E+01 -0.122094E+01  0.111029E+02 -0.350330E+01  0.261634E+01 -0.811354E+01  0.104921E+01 -0.634773E+00 -0.268767E+01  0.121553E+02 -0.806899E+01
   967   0.280275E+02  0.255963E+02 -0.386458E+02  0.104062E+03 -0.569531E+02  0.533569E+02 -0.383812E+02  0.993464E+01 -0.534562E+01 -0.708903E+01  0.687472E+02 -0.360618E+02
   968  -0.161903E+01 -0.183209E+01 -0.265353E+00  0.528896E+01 -0.224462E+01  0.182766E+01 -0.666713E+01  0.769224E+00 -0.327771E+00 -0.106397E+00  0.392058E+01 -0.564628E+01
   969  -0.556225E+01 -0.561770E+01 -0.303709E+01  0.153896E+01 -0.877084E+00  0.478382E+00 -0.376878E+01  0.260959E+00 -0.157598E+00 -0.348034E+01  0.176555E+01 -0.390291E+01
   970  -0.176806E+01 -0.179125E+01 -0.966008E+00  0.170637E+00 -0.174082E+00  0.474331E-01 -0.859491E+00  0.299151E-01 -0.164674E-01 -0.129183E+01  0.488203E+00 -0.987623E+00
   971  -0.154323E+01 -0.165338E+01 -0.576898E+00  0.429764E+00 -0.175393E+00  0.859992E-01 -0.135648E+01  0.703075E-01 -0.205319E-01 -0.942222E+00  0.592096E+00 -0.130325E+01
   972  -0.372309E+01 -0.383459E+01 -0.154296E+01  0.817775E+00 -0.493221E+00  0.241553E+00 -0.283779E+01  0.156202E+00 -0.646538E-01 -0.230222E+01  0.142487E+01 -0.295725E+01
   973   0.173357E+02  0.173274E+02 -0.111785E+02  0.424219E+02 -0.133030E+02  0.113873E+02 -0.131473E+02  0.273352E+01 -0.157813E+01 -0.167286E+01  0.315309E+02 -0.125306E+02
   974  -0.121891E+01 -0.112777E+01 -0.340135E+00  0.157547E+00 -0.132041E+00  0.289792E-01 -0.956339E+00  0.282788E-01 -0.519780E-02 -0.530238E+00  0.341104E+00 -0.938636E+00
   975  -0.395330E+01 -0.371628E+01 -0.282256E+01  0.357826E+01 -0.111564E+01  0.718837E+00 -0.452472E+01  0.435278E+00 -0.222761E+00 -0.287876E+01  0.287035E+01 -0.370787E+01
   976  -0.135521E+01 -0.126024E+01  0.187860E+00  0.110963E+00 -0.215426E+00  0.279167E-01 -0.148656E+01  0.257965E-01 -0.576330E-02 -0.207819E+00  0.666254E+00 -0.171868E+01
   977  -0.105837E+01 -0.108211E+01  0.169889E-01  0.193501E+00 -0.127254E+00  0.296230E-01 -0.119958E+01  0.331998E-01 -0.484960E-02 -0.111837E+00  0.231737E+00 -0.120201E+01
   978   0.387335E-01  0.340752E-01  0.840074E+00  0.153812E+00 -0.122900E+00  0.418408E-01 -0.906959E+00  0.296362E-01  0.322820E-02  0.660260E+00  0.386429E+00 -0.101261E+01
   979  -0.237774E+01 -0.237812E+01 -0.258432E+01  0.732452E+01 -0.300742E+01  0.260754E+01 -0.705995E+01  0.924548E+00 -0.582647E+00 -0.252891E+01  0.713640E+01 -0.698560E+01
   980  -0.547112E+00 -0.512025E+00  0.984781E+00  0.476175E+00 -0.310067E+00  0.116733E+00 -0.188299E+01  0.883093E-01 -0.200508E-01  0.708657E+00  0.741013E+00 -0.196170E+01
   981  -0.171465E+01 -0.163534E+01 -0.610688E+01  0.129399E+02 -0.540130E+01  0.475682E+01 -0.856229E+01  0.137270E+01 -0.713594E+00 -0.578274E+01  0.125440E+02 -0.839659E+01
   982  -0.215064E+00  0.348118E-01  0.424270E+00  0.179113E+01 -0.535709E+00  0.336450E+00 -0.238115E+01  0.219903E+00 -0.699553E-01  0.592290E+00  0.125053E+01 -0.180801E+01
   983  -0.426163E+00 -0.448700E+00 -0.108175E+02  0.228894E+02 -0.107553E+02  0.927858E+01 -0.114722E+02  0.225592E+01 -0.180497E+01 -0.629899E+01  0.174104E+02 -0.115601E+02
   984  -0.204733E+01 -0.213682E+01 -0.109944E+01  0.145755E+00 -0.130338E+00  0.291644E-01 -0.100615E+01  0.285927E-01 -0.149081E-01 -0.157449E+01  0.433190E+00 -0.995525E+00
   985  -0.337521E+01 -0.334759E+01 -0.203915E+01  0.573083E+00 -0.401633E+00  0.134988E+00 -0.168212E+01  0.957504E-01 -0.561270E-01 -0.216318E+01  0.599140E+00 -0.178355E+01
   986   0.100695E+02  0.104618E+02 -0.724318E+01  0.330250E+02 -0.100625E+02  0.792049E+01 -0.140295E+02  0.239210E+01 -0.193293E+01 -0.226323E+01  0.270632E+02 -0.143382E+02
   987  -0.325039E+01 -0.332652E+01 -0.222987E+01  0.447374E+00 -0.392526E+00  0.102656E+00 -0.120296E+01  0.724987E-01 -0.475610E-01 -0.219320E+01  0.293389E-01 -0.116266E+01
   988   0.105212E+01  0.108056E+01  0.253382E+01  0.983613E+00 -0.814995E+00  0.288582E+00 -0.214098E+01  0.186647E+00  0.154298E-01  0.215033E+01  0.821507E+00 -0.189128E+01
   989  -0.506981E+01 -0.500550E+01 -0.662910E+01  0.695514E+01 -0.294117E+01  0.179275E+01 -0.429609E+01  0.718581E+00 -0.669919E+00 -0.510079E+01  0.366011E+01 -0.356482E+01
   990   0.271375E+01  0.229515E+01 -0.744182E+01  0.211005E+02 -0.668388E+01  0.541016E+01 -0.995869E+01  0.166491E+01 -0.137745E+01 -0.464742E+01  0.157311E+02 -0.878853E+01
   991   0.995363E+01  0.106250E+02 -0.195221E+02  0.514062E+02 -0.217452E+02  0.187169E+02 -0.195543E+02  0.408889E+01 -0.343677E+01 -0.720048E+01  0.329985E+02 -0.151730E+02
   992   0.452200E+02  0.443762E+02 -0.543672E+02  0.142623E+03 -0.924551E+02  0.814425E+02 -0.485620E+02  0.128339E+02  0.370456E+01 -0.551164E+01  0.934723E+02 -0.435844E+02
   993  -0.289138E+01 -0.291287E+01 -0.179000E+01  0.117162E+00 -0.206567E+00  0.285743E-01 -0.104270E+01  0.261628E-01 -0.240091E-01 -0.189419E+01  0.162316E+00 -0.118099E+01
   994   0.456287E+01  0.455426E+01 -0.369720E+01  0.184586E+02 -0.843755E+01  0.738394E+01 -0.100952E+02  0.200863E+01 -0.105838E+01 -0.781947E+00  0.167622E+02 -0.114260E+02
   995  -0.141204E+01 -0.142825E+01 -0.134383E+00  0.204046E+01 -0.817376E+00  0.573305E+00 -0.323917E+01  0.313866E+00 -0.148741E+00 -0.326161E+00  0.163336E+01 -0.273545E+01
   996  -0.107524E+01 -0.162913E+01 -0.861969E+01  0.192027E+02 -0.703596E+01  0.631732E+01 -0.118978E+02  0.207908E+01 -0.112087E+01 -0.543710E+01  0.144561E+02 -0.106481E+02
   997   0.110067E+02  0.112887E+02 -0.179914E+02  0.455842E+02 -0.225501E+02  0.203727E+02 -0.163461E+02  0.359141E+01 -0.165406E+01 -0.692746E+01  0.361877E+02 -0.179716E+02
   998  -0.268286E+01 -0.340330E+01 -0.100202E+02  0.193958E+02 -0.793767E+01  0.700044E+01 -0.118928E+02  0.202229E+01 -0.125077E+01 -0.858798E+01  0.167541E+02 -0.115694E+02
   999  -0.367373E+01 -0.370828E+01 -0.293165E+01  0.350982E+01 -0.131245E+01  0.970081E+00 -0.416383E+01  0.458108E+00 -0.203805E+00 -0.355117E+01  0.418722E+01 -0.434433E+01
  1000   0.151026E+02  0.156543E+02 -0.772627E+01  0.412950E+02 -0.135549E+02  0.103390E+02 -0.151837E+02  0.254656E+01 -0.261308E+01 -0.272716E+01  0.377565E+02 -0.193751E+02
  1001   0.596717E+01  0.594763E+01 -0.149416E+02  0.389912E+02 -0.182776E+02  0.167377E+02 -0.183712E+02  0.380520E+01 -0.197657E+01 -0.431606E+01  0.242114E+02 -0.139477E+02
  1002  -0.260847E+01 -0.279651E+01 -0.199796E+01  0.441009E+01 -0.169536E+01  0.119016E+01 -0.471242E+01  0.539285E+00 -0.342258E+00 -0.327319E+01  0.525814E+01 -0.478147E+01
  1003   0.891036E+01  0.903860E+01 -0.143144E+01  0.215224E+02 -0.710745E+01  0.488782E+01 -0.849821E+01  0.128670E+01 -0.174945E+01 -0.107656E+01  0.221624E+02 -0.120473E+02
  1004  -0.185040E+01 -0.186733E+01 -0.101927E+01  0.143362E+00 -0.134260E+00  0.260717E-01 -0.876890E+00  0.247816E-01 -0.141963E-01 -0.121788E+01  0.207082E+00 -0.856532E+00
  1005  -0.294536E+01 -0.257447E+01 -0.325445E+01  0.523584E+01 -0.246598E+01  0.199135E+01 -0.473561E+01  0.660058E+00 -0.376560E+00 -0.309297E+01  0.645480E+01 -0.593630E+01
  1006   0.344018E+00  0.664314E-03 -0.347888E+01  0.103439E+02 -0.383034E+01  0.343155E+01 -0.644281E+01  0.106858E+01 -0.747945E+00 -0.235240E+01  0.736185E+01 -0.500878E+01
  1007  -0.594542E+00 -0.731679E+00  0.346006E+00  0.290449E+00 -0.155708E+00  0.505035E-01 -0.116608E+01  0.453735E-01 -0.509060E-02 -0.378883E-01  0.392655E+00 -0.108645E+01
  1008  -0.358605E+01 -0.319309E+01 -0.333013E+01  0.545758E+01 -0.245718E+01  0.166982E+01 -0.532265E+01  0.724846E+00 -0.328331E+00 -0.212484E+01  0.327451E+01 -0.434276E+01
  1009   0.182903E+01  0.160216E+01 -0.854715E+01  0.219579E+02 -0.956448E+01  0.840701E+01 -0.107999E+02  0.212878E+01 -0.175311E+01 -0.356732E+01  0.158910E+02 -0.107216E+02
  1010  -0.682550E+00 -0.767633E+00 -0.747144E-01  0.226431E+01 -0.762700E+00  0.455706E+00 -0.271041E+01  0.248733E+00 -0.103472E+00 -0.181041E+01  0.343117E+01 -0.238839E+01
  1011  -0.247283E+00  0.134315E-01 -0.116320E+01  0.506256E+01 -0.263895E+01  0.210748E+01 -0.400044E+01  0.633315E+00 -0.248045E+00  0.891946E+00  0.277310E+01 -0.365161E+01
  1012   0.760589E+01  0.705199E+01 -0.472548E+01  0.257957E+02 -0.134503E+02  0.117594E+02 -0.130777E+02  0.276848E+01 -0.146415E+01  0.142649E+01  0.196835E+02 -0.140581E+02
  1013   0.186173E+02  0.164065E+02 -0.203423E+02  0.605891E+02 -0.285910E+02  0.254570E+02 -0.217748E+02  0.503366E+01 -0.175442E+01 -0.311137E+01  0.370911E+02 -0.175733E+02
  1014  -0.148201E+01 -0.145927E+01 -0.600589E+00  0.353876E+00 -0.292987E+00  0.512742E-01 -0.103190E+01  0.599633E-01 -0.216455E-01 -0.736412E+00  0.850455E-01 -0.807902E+00
  1015  -0.600253E+00 -0.542844E+00  0.173471E+00  0.753277E+00 -0.276340E+00  0.146043E+00 -0.147507E+01  0.100274E+00 -0.219090E-01  0.786011E-01  0.580747E+00 -0.120219E+01
  1016   0.515244E+00  0.618406E+00 -0.732642E+01  0.217368E+02 -0.751370E+01  0.597325E+01 -0.127620E+02  0.195053E+01 -0.154319E+01 -0.428077E+01  0.168579E+02 -0.119588E+02
  1017  -0.298545E+01 -0.299912E+01 -0.199132E+01  0.377970E+01 -0.126038E+01  0.915832E+00 -0.466518E+01  0.477063E+00 -0.241160E+00 -0.227879E+01  0.396522E+01 -0.468555E+01
  1018  -0.162789E+01 -0.164200E+01  0.273351E+00  0.120938E+01 -0.641518E+00  0.427130E+00 -0.303195E+01  0.228205E+00 -0.924802E-01 -0.374670E+00  0.179627E+01 -0.306360E+01
  1019   0.490940E+01  0.504542E+01 -0.692076E+01  0.246830E+02 -0.874462E+01  0.743873E+01 -0.124159E+02  0.211385E+01 -0.124493E+01 -0.302412E+01  0.202492E+02 -0.121797E+02
  1020   0.636160E+01  0.622960E+01 -0.150036E+02  0.354148E+02 -0.145429E+02  0.123881E+02 -0.122067E+02  0.263211E+01 -0.232019E+01 -0.842571E+01  0.266898E+02 -0.120345E+02
  1021  -0.134285E+01 -0.145181E+01  0.140343E+00  0.308378E+00 -0.259742E+00  0.726460E-01 -0.164218E+01  0.578838E-01 -0.201786E-01 -0.582758E+00  0.102244E+01 -0.189149E+01
  1022  -0.275214E+01 -0.282612E+01 -0.178247E+01  0.367473E+00 -0.370748E+00  0.923543E-01 -0.108778E+01  0.619149E-01 -0.328833E-01 -0.178864E+01 -0.514353E-01 -0.986048E+00
  1023   0.157540E+01  0.143050E+01  0.302844E+01  0.335080E+00 -0.488356E+00  0.960255E-01 -0.150201E+01  0.775955E-01  0.286159E-01  0.264208E+01  0.286767E+00 -0.149834E+01
  1024   0.296989E+01  0.329417E+01 -0.765034E+01  0.267805E+02 -0.147035E+02  0.136769E+02 -0.171455E+02  0.320323E+01 -0.119139E+01 -0.179745E+01  0.214402E+02 -0.163486E+02
  1025  -0.177041E+00 -0.293124E+00  0.473192E+00  0.213038E+00 -0.128850E+00  0.343317E-01 -0.797532E+00  0.310112E-01 -0.223280E-02  0.252661E+00  0.215724E+00 -0.761509E+00
  1026   0.353885E+01  0.439677E+01 -0.908352E+01  0.276260E+02 -0.126620E+02  0.114869E+02 -0.153871E+02  0.282868E+01 -0.127005E+01 -0.329737E+01  0.221776E+02 -0.144835E+02
  1027   0.440580E+01  0.440677E+01 -0.276314E+01  0.167056E+02 -0.570103E+01  0.453799E+01 -0.880608E+01  0.144619E+01 -0.101372E+01 -0.238131E+01  0.169421E+02 -0.101540E+02
  1028   0.911746E+00  0.124239E+01  0.161009E+01  0.301900E+01 -0.187851E+01  0.116103E+01 -0.338239E+01  0.465405E+00 -0.828760E-01  0.222134E+01  0.201329E+01 -0.299224E+01
  1029   0.103609E+01  0.114527E+01  0.102559E+01  0.338294E+01 -0.111630E+01  0.684009E+00 -0.313215E+01  0.333305E+00 -0.141302E+00  0.375448E+00  0.374668E+01 -0.297685E+01
  1030   0.114487E+02  0.123379E+02 -0.805368E+01  0.369276E+02 -0.197381E+02  0.179174E+02 -0.175579E+02  0.378130E+01 -0.182787E+01 -0.282628E+01  0.365279E+02 -0.213637E+02
  1031   0.771348E+01  0.735379E+01 -0.173382E+02  0.456829E+02 -0.204604E+02  0.180658E+02 -0.196463E+02  0.407365E+01 -0.266400E+01 -0.444922E+01  0.267957E+02 -0.149927E+02
  1032  -0.185252E+01 -0.189344E+01 -0.115662E+01  0.221685E+01 -0.731257E+00  0.454317E+00 -0.273497E+01  0.259047E+00 -0.159886E+00 -0.217254E+01  0.299620E+01 -0.271709E+01
  1033  -0.294415E+01 -0.298677E+01 -0.178021E+01  0.783173E+00 -0.435287E+00  0.209899E+00 -0.179162E+01  0.117682E+00 -0.477853E-01 -0.291108E+01  0.204440E+01 -0.212009E+01
  1034  -0.185758E+01 -0.199711E+01 -0.617726E+00  0.275207E+00 -0.231728E+00  0.720506E-01 -0.137979E+01  0.527170E-01 -0.283134E-01 -0.160016E+01  0.114814E+01 -0.154509E+01
  1035   0.293185E+02  0.323795E+02 -0.209373E+02  0.757283E+02 -0.293817E+02  0.235820E+02 -0.211248E+02  0.446618E+01 -0.301421E+01 -0.559581E+01  0.620272E+02 -0.240519E+02
  1036  -0.182599E+01 -0.164134E+01 -0.301673E+01  0.773987E+01 -0.412396E+01  0.342120E+01 -0.622226E+01  0.108052E+01 -0.704633E+00 -0.135797E+01  0.510247E+01 -0.538584E+01
  1037   0.154064E+02  0.140597E+02 -0.646113E+01  0.357168E+02 -0.928187E+01  0.778908E+01 -0.132879E+02  0.248066E+01 -0.154935E+01 -0.162948E+01  0.303531E+02 -0.146639E+02
  1038  -0.219673E+01 -0.221935E+01 -0.132387E+01  0.466812E+00 -0.214003E+00  0.116197E+00 -0.129408E+01  0.757380E-01 -0.235270E-01 -0.161209E+01  0.601430E+00 -0.120868E+01
  1039  -0.101976E+01 -0.922625E+00  0.127351E+00  0.680387E+01 -0.309972E+01  0.248616E+01 -0.798075E+01  0.947550E+00 -0.304229E+00 -0.516460E+00  0.751853E+01 -0.792470E+01
  1040  -0.977262E+00 -0.937122E+00 -0.237968E+00  0.846608E-01 -0.758923E-01  0.170326E-01 -0.776579E+00  0.186972E-01 -0.721240E-02 -0.340309E+00  0.166677E+00 -0.763490E+00
  1041   0.716136E+01  0.657685E+01 -0.762681E+01  0.346520E+02 -0.198577E+02  0.182334E+02 -0.206314E+02  0.428334E+01 -0.189141E+01  0.140022E+01  0.233959E+02 -0.182192E+02
  1042   0.643927E+00  0.695512E+00  0.146221E+01  0.198248E+00 -0.175377E+00  0.289141E-01 -0.905371E+00  0.287804E-01  0.652340E-02  0.104671E+01  0.628143E+00 -0.979341E+00
  1043  -0.135626E+01 -0.101584E+01 -0.424280E+01  0.754080E+01 -0.292068E+01  0.252045E+01 -0.443534E+01  0.707568E+00 -0.526258E+00 -0.374887E+01  0.748756E+01 -0.475452E+01
  1044   0.738460E+01  0.684773E+01 -0.144759E+02  0.383191E+02 -0.218210E+02  0.200747E+02 -0.161941E+02  0.376708E+01 -0.228517E+01 -0.336705E+01  0.280665E+02 -0.178517E+02
  1045  -0.231972E+01 -0.228169E+01 -0.613514E+00  0.133582E+00 -0.256103E+00  0.345557E-01 -0.163113E+01  0.317979E-01 -0.189036E-01 -0.945133E+00  0.563564E+00 -0.190012E+01
  1046  -0.137742E+00 -0.155451E+00  0.686368E+00  0.358268E+00 -0.219245E+00  0.601288E-01 -0.107018E+01  0.469290E-01 -0.131000E-04  0.580508E-01  0.889982E+00 -0.110348E+01
  1047  -0.306057E+01 -0.333129E+01 -0.118736E+01  0.709983E+00 -0.634404E+00  0.182455E+00 -0.221740E+01  0.140693E+00 -0.545401E-01 -0.109244E+01 -0.195525E+00 -0.204332E+01
  1048   0.245930E+02  0.216804E+02 -0.106703E+02  0.580996E+02 -0.238711E+02  0.189353E+02 -0.184269E+02  0.378665E+01 -0.326019E+01  0.727161E+00  0.524272E+02 -0.314740E+02
  1049  -0.385543E+00 -0.207650E+00  0.789428E+00  0.412346E+00 -0.208201E+00  0.658283E-01 -0.150143E+01  0.642553E-01 -0.776990E-02  0.748694E+00  0.531735E+00 -0.148808E+01
  1050  -0.158591E+01 -0.101948E+01 -0.636771E+01  0.169761E+02 -0.660018E+01  0.549674E+01 -0.115184E+02  0.180787E+01 -0.138028E+01 -0.484922E+01  0.143493E+02 -0.105196E+02
  1051  -0.275102E+01 -0.286208E+01 -0.905208E+00  0.197130E+01 -0.840642E+00  0.472331E+00 -0.358845E+01  0.279459E+00 -0.139816E+00 -0.178557E+01  0.273506E+01 -0.381157E+01
  1052   0.179716E+02  0.185171E+02 -0.942415E+01  0.468757E+02 -0.160387E+02  0.119342E+02 -0.149375E+02  0.262481E+01 -0.306269E+01 -0.210867E+01  0.402536E+02 -0.196279E+02
  1053   0.392239E+02  0.378111E+02 -0.256442E+02  0.941635E+02 -0.309596E+02  0.226077E+02 -0.221741E+02  0.396119E+01 -0.273063E+01 -0.315520E+01  0.714769E+02 -0.305106E+02
  1054   0.241964E+02  0.287367E+02 -0.300228E+02  0.834049E+02 -0.380086E+02  0.336753E+02 -0.265421E+02  0.617876E+01 -0.448904E+01 -0.702870E+01  0.626069E+02 -0.268415E+02
  1055   0.426851E+02  0.372058E+02 -0.467070E+02  0.122105E+03 -0.675595E+02  0.544362E+02 -0.289532E+02  0.726474E+01  0.209863E+01 -0.906157E+01  0.784805E+02 -0.322131E+02
  1056   0.133138E+02  0.139309E+02 -0.135452E+02  0.516981E+02 -0.233593E+02  0.195053E+02 -0.230155E+02  0.438152E+01 -0.235121E+01 -0.269742E+01  0.447469E+02 -0.281186E+02
  1057  -0.221386E+00 -0.318681E+00  0.678432E+00  0.192010E+00 -0.127356E+00  0.313375E-01 -0.102496E+01  0.317295E-01 -0.257620E-02  0.367839E+00  0.285988E+00 -0.972508E+00
  1058   0.120922E+00  0.434431E+00  0.108231E+01  0.253376E+01 -0.141059E+01  0.752490E+00 -0.310903E+01  0.407904E+00 -0.135923E+00  0.151920E+01  0.134262E+01 -0.242739E+01
  1059   0.151847E+00 -0.143569E+00 -0.254492E+01  0.107643E+02 -0.391428E+01  0.335633E+01 -0.809071E+01  0.117310E+01 -0.592018E+00 -0.957736E+00  0.732434E+01 -0.651017E+01
  1060   0.453070E+02  0.489771E+02 -0.376392E+02  0.121991E+03 -0.545443E+02  0.418029E+02 -0.312735E+02  0.687915E+01 -0.190870E+01 -0.535653E+01  0.846418E+02 -0.303082E+02
  1061  -0.316630E+01 -0.310887E+01 -0.935530E+00  0.119834E+01 -0.653937E+00  0.390524E+00 -0.330764E+01  0.227190E+00 -0.852394E-01 -0.109028E+01  0.125514E+01 -0.327373E+01
  1062   0.109213E+00  0.210486E+00  0.842887E+00  0.109592E+00 -0.143208E+00  0.177252E-01 -0.739030E+00  0.165658E-01  0.468200E-02  0.463787E+00  0.617041E+00 -0.870342E+00
  1063  -0.337556E+01 -0.368291E+01 -0.341323E+01  0.413871E+01 -0.172331E+01  0.116484E+01 -0.369614E+01  0.476205E+00 -0.322635E+00 -0.367406E+01  0.382114E+01 -0.382998E+01
  1064   0.300335E+02  0.303572E+02 -0.524599E+02  0.124383E+03 -0.742182E+02  0.651626E+02 -0.411035E+02  0.104504E+02 -0.218046E+01 -0.138177E+02  0.831484E+02 -0.389735E+02
  1065  -0.133599E+01 -0.143344E+01 -0.306621E+01  0.705048E+01 -0.255212E+01  0.204784E+01 -0.504706E+01  0.732347E+00 -0.501275E+00 -0.224836E+01  0.587021E+01 -0.505528E+01
  1066  -0.242394E+01 -0.245513E+01 -0.445375E+01  0.874350E+01 -0.298499E+01  0.249146E+01 -0.668118E+01  0.953398E+00 -0.492375E+00 -0.350663E+01  0.631123E+01 -0.525973E+01
  1067  -0.130176E+01 -0.141349E+01 -0.235253E+00  0.388806E+00 -0.274535E+00  0.856492E-01 -0.130935E+01  0.643277E-01 -0.214078E-01 -0.877884E+00  0.924987E+00 -0.146060E+01
  1068   0.119980E+01  0.165998E+01 -0.577168E+00  0.839252E+01 -0.419471E+01  0.339697E+01 -0.636384E+01  0.116316E+01 -0.617128E+00  0.959903E+00  0.582151E+01 -0.512143E+01
  1069   0.117944E+01  0.104129E+01 -0.155553E+01  0.112595E+02 -0.388057E+01  0.335948E+01 -0.876164E+01  0.128969E+01 -0.531523E+00  0.491561E-01  0.796965E+01 -0.697751E+01
  1070   0.314417E+00  0.667545E+00 -0.507053E+01  0.157507E+02 -0.596522E+01  0.533297E+01 -0.106135E+02  0.172790E+01 -0.847969E+00 -0.303183E+01  0.130705E+02 -0.937115E+01
  1071  -0.185183E+01 -0.201237E+01 -0.689796E+00  0.325043E+00 -0.207360E+00  0.102264E+00 -0.142378E+01  0.691020E-01 -0.273029E-01 -0.122729E+01  0.714984E+00 -0.150006E+01
  1072  -0.580787E-01 -0.966877E-01  0.964003E+00  0.425971E+00 -0.228840E+00  0.703243E-01 -0.134208E+01  0.572245E-01 -0.468580E-02  0.668647E+00  0.621833E+00 -0.138717E+01
  1073  -0.396808E+01 -0.402598E+01 -0.374928E+01  0.309953E+01 -0.142176E+01  0.894371E+00 -0.287833E+01  0.382125E+00 -0.294730E+00 -0.315805E+01  0.157019E+01 -0.243812E+01
  1074  -0.129538E+01 -0.124866E+01 -0.428902E+00  0.573499E+01 -0.280469E+01  0.221799E+01 -0.664666E+01  0.853278E+00 -0.221388E+00 -0.106436E+01  0.715519E+01 -0.733948E+01
  1075   0.217994E+02  0.215751E+02 -0.293420E+02  0.813879E+02 -0.384819E+02  0.330750E+02 -0.268748E+02  0.616713E+01 -0.413187E+01 -0.817084E+01  0.554879E+02 -0.257420E+02
  1076  -0.926496E+00 -0.901615E+00 -0.141391E-01  0.859507E+00 -0.396692E+00  0.235839E+00 -0.169705E+01  0.127328E+00 -0.412877E-01 -0.257743E+00  0.110095E+01 -0.174482E+01
  1077  -0.267130E+00 -0.330971E+00 -0.220071E+01  0.123663E+02 -0.721820E+01  0.656411E+01 -0.107750E+02  0.171259E+01 -0.716189E+00 -0.129072E+01  0.104064E+02 -0.944660E+01
  1078  -0.140535E+01 -0.131362E+01 -0.436540E+00  0.232889E+01 -0.788080E+00  0.491379E+00 -0.320488E+01  0.290057E+00 -0.861746E-01 -0.723309E+00  0.221348E+01 -0.280379E+01
  1079  -0.810616E+00 -0.591736E+00 -0.308964E+00  0.408198E-01 -0.140369E+00  0.660840E-02 -0.415464E+00  0.948440E-02 -0.273190E-02  0.175017E-01 -0.212955E+00 -0.396283E+00
  1080   0.631959E+00  0.630594E+00  0.126513E+01  0.416573E-01 -0.112112E+00  0.663940E-02 -0.582271E+00  0.701900E-02  0.589770E-02  0.944962E+00  0.385572E+00 -0.699939E+00
  1081   0.252156E+00  0.311425E+00 -0.207766E+01  0.969147E+01 -0.391229E+01  0.329718E+01 -0.741744E+01  0.116831E+01 -0.497409E+00  0.676553E+00  0.582214E+01 -0.618727E+01
  1082   0.314499E+01  0.330051E+01 -0.101692E+02  0.270038E+02 -0.123663E+02  0.111250E+02 -0.131901E+02  0.259758E+01 -0.185572E+01 -0.421413E+01  0.194079E+02 -0.118932E+02
  1083   0.596712E+01  0.667224E+01 -0.193282E+02  0.495376E+02 -0.237628E+02  0.203442E+02 -0.212487E+02  0.431896E+01 -0.389407E+01 -0.115875E+02  0.390439E+02 -0.207842E+02
  1084  -0.502892E+01 -0.497184E+01 -0.423173E+01  0.482411E+01 -0.204592E+01  0.135276E+01 -0.506008E+01  0.593109E+00 -0.461162E+00 -0.559512E+01  0.582310E+01 -0.519982E+01
  1085  -0.223546E+01 -0.267309E+01 -0.234417E+01  0.656690E+01 -0.226974E+01  0.184262E+01 -0.645009E+01  0.803143E+00 -0.384118E+00 -0.242759E+01  0.521564E+01 -0.546114E+01
  1086  -0.128789E+01 -0.129771E+01 -0.689462E+00  0.147747E+01 -0.460617E+00  0.275373E+00 -0.200234E+01  0.169435E+00 -0.577491E-01 -0.143957E+01  0.244708E+01 -0.230523E+01
  1087   0.409620E+01  0.421098E+01 -0.169695E+02  0.425697E+02 -0.209595E+02  0.192147E+02 -0.211212E+02  0.437941E+01 -0.301743E+01 -0.726057E+01  0.312949E+02 -0.198234E+02
  1088  -0.212867E+00 -0.245067E+00  0.314051E+00  0.877652E-01 -0.803732E-01  0.146828E-01 -0.564437E+00  0.152103E-01  0.234000E-03  0.241330E+00  0.449823E-01 -0.531379E+00
  1089   0.392458E+02  0.406459E+02 -0.303446E+02  0.991102E+02 -0.442540E+02  0.393154E+02 -0.283375E+02  0.691592E+01 -0.315963E+01 -0.205856E+01  0.686080E+02 -0.259035E+02
  1090  -0.212959E+01 -0.213445E+01 -0.107308E+01  0.428498E+00 -0.203532E+00  0.114055E+00 -0.144415E+01  0.807427E-01 -0.321202E-01 -0.131666E+01  0.482914E+00 -0.130071E+01
  1091   0.768803E+01  0.674895E+01 -0.247435E+01  0.205959E+02 -0.690057E+01  0.509415E+01 -0.842658E+01  0.136618E+01 -0.156674E+01 -0.169689E+01  0.196709E+02 -0.112251E+02
  1092   0.659334E+00  0.420289E+00 -0.586687E+01  0.131062E+02 -0.487583E+01  0.394501E+01 -0.609252E+01  0.127866E+01 -0.835285E+00 -0.224269E+01  0.642285E+01 -0.375988E+01
  1093  -0.222721E+01 -0.218245E+01 -0.227931E+01  0.764217E+01 -0.257063E+01  0.183989E+01 -0.714559E+01  0.830820E+00 -0.544549E+00 -0.208555E+01  0.631204E+01 -0.640894E+01
  1094  -0.324138E+01 -0.336014E+01 -0.201598E+01  0.466346E+01 -0.232524E+01  0.170664E+01 -0.565506E+01  0.704879E+00 -0.320076E+00 -0.112836E+01  0.325530E+01 -0.548708E+01
  1095   0.124371E+02  0.117539E+02 -0.104401E+02  0.387555E+02 -0.137604E+02  0.115001E+02 -0.145552E+02  0.278323E+01 -0.184611E+01 -0.174100E+01  0.256606E+02 -0.121656E+02
  1096   0.906150E+01  0.973543E+01 -0.747416E+01  0.314793E+02 -0.160325E+02  0.139010E+02 -0.141268E+02  0.302828E+01 -0.171361E+01  0.969193E+00  0.253213E+02 -0.165551E+02
  1097  -0.313875E+01 -0.313112E+01 -0.168652E+01  0.954917E-01 -0.234572E+00  0.284772E-01 -0.133919E+01  0.220997E-01 -0.245403E-01 -0.193282E+01  0.405975E+00 -0.160428E+01
  1098   0.230183E+02  0.204453E+02 -0.322939E+02  0.910467E+02 -0.496243E+02  0.414253E+02 -0.304730E+02  0.660527E+01 -0.366777E+01 -0.789488E+01  0.592602E+02 -0.309200E+02
  1099   0.241394E+02  0.235658E+02 -0.223100E+02  0.714217E+02 -0.332499E+02  0.292500E+02 -0.242513E+02  0.592244E+01 -0.264356E+01 -0.289537E+01  0.545943E+02 -0.281331E+02
  1100   0.135720E+01  0.186769E+01 -0.629489E+01  0.158892E+02 -0.453465E+01  0.372316E+01 -0.780052E+01  0.133125E+01 -0.956344E+00 -0.441634E+01  0.131491E+02 -0.686506E+01
  1101  -0.471433E-01 -0.385982E+00  0.118959E+01  0.127957E+01 -0.716137E+00  0.385935E+00 -0.237713E+01  0.207009E+00 -0.159837E-01  0.887253E+00  0.110419E+01 -0.237743E+01
  1102   0.214272E+00  0.311700E+00  0.907875E+00  0.151747E+01 -0.551694E+00  0.314624E+00 -0.208180E+01  0.172203E+00 -0.644099E-01  0.714616E+00  0.143008E+01 -0.183300E+01
  1103   0.690669E+01  0.644401E+01 -0.111483E+02  0.360755E+02 -0.185936E+02  0.168500E+02 -0.178557E+02  0.369927E+01 -0.212055E+01 -0.203525E+01  0.263328E+02 -0.178536E+02
  1104   0.793084E+00  0.901728E+00  0.164646E+01  0.534068E-01 -0.230895E+00  0.144716E-01 -0.720795E+00  0.163075E-01  0.141336E-01  0.130077E+01  0.339983E+00 -0.739025E+00
  1105   0.482415E+01  0.518897E+01  0.213130E+01  0.792249E+01 -0.373810E+01  0.269305E+01 -0.479822E+01  0.927973E+00 -0.314350E+00  0.361981E+01  0.540753E+01 -0.383837E+01
  1106   0.196826E+02  0.191778E+02 -0.232597E+02  0.718819E+02 -0.345167E+02  0.286464E+02 -0.238077E+02  0.514717E+01 -0.440888E+01 -0.839488E+01  0.534793E+02 -0.259066E+02
  1107  -0.199316E+01 -0.192537E+01 -0.126967E+01  0.142253E+01 -0.532879E+00  0.362325E+00 -0.208125E+01  0.178654E+00 -0.728646E-01 -0.212491E+01  0.251619E+01 -0.231666E+01
  1108   0.194922E+01  0.267749E+01 -0.521742E+01  0.145574E+02 -0.640431E+01  0.538311E+01 -0.650707E+01  0.115078E+01 -0.101332E+01 -0.490273E+01  0.177827E+02 -0.102025E+02
  1109   0.304049E+02  0.300998E+02 -0.176301E+02  0.716772E+02 -0.265925E+02  0.198233E+02 -0.190834E+02  0.361885E+01 -0.140836E+01 -0.475473E+01  0.631176E+02 -0.282631E+02
  1110  -0.466398E+01 -0.468310E+01 -0.203380E+01  0.153466E+01 -0.700897E+00  0.354362E+00 -0.390844E+01  0.232562E+00 -0.142431E+00 -0.251292E+01  0.184813E+01 -0.401831E+01
  1111   0.425557E+01  0.419641E+01 -0.699672E+01  0.224926E+02 -0.845645E+01  0.645400E+01 -0.913310E+01  0.165243E+01 -0.175714E+01 -0.407540E+01  0.203623E+02 -0.120905E+02
  1112  -0.314001E+00 -0.299766E+00  0.656854E+00  0.136978E+00 -0.262612E+00  0.392051E-01 -0.915161E+00  0.340542E-01 -0.331890E-02  0.422630E+00  0.192100E+00 -0.914495E+00
  1113  -0.622594E+00 -0.637975E+00  0.599014E+00  0.147588E+00 -0.167123E+00  0.390118E-01 -0.127139E+01  0.330334E-01 -0.273040E-02  0.237717E+00  0.469594E+00 -0.134529E+01
  1114  -0.347289E+00 -0.478605E+00  0.898275E+00  0.204124E+01 -0.856742E+00  0.546910E+00 -0.315519E+01  0.272193E+00 -0.939788E-01 -0.615407E+00  0.310264E+01 -0.296584E+01
  1115  -0.255396E+01 -0.249799E+01 -0.328962E+00  0.535923E+01 -0.247076E+01  0.183243E+01 -0.744260E+01  0.760763E+00 -0.264056E+00 -0.178032E+01  0.673925E+01 -0.745692E+01
  1116   0.315883E-01  0.202246E+00  0.841807E+00  0.474434E+00 -0.176703E+00  0.738359E-01 -0.123834E+01  0.674389E-01 -0.108889E-01  0.557190E+00  0.842399E+00 -0.119734E+01
  1117   0.425607E+01  0.397417E+01 -0.230474E+01  0.131703E+02 -0.641005E+01  0.575869E+01 -0.662797E+01  0.141939E+01 -0.749594E+00  0.147548E+01  0.707921E+01 -0.458052E+01
  1118   0.201236E+02  0.218566E+02 -0.144107E+02  0.578778E+02 -0.261442E+02  0.215457E+02 -0.209849E+02  0.406863E+01 -0.182882E+01 -0.314838E+01  0.485521E+02 -0.235472E+02
  1119  -0.165097E+00 -0.644530E-01  0.464340E+00  0.118175E+00 -0.115528E+00  0.176385E-01 -0.669360E+00  0.190994E-01  0.537600E-03  0.439837E+00  0.116784E+00 -0.621074E+00
  1120  -0.714547E+01 -0.697668E+01 -0.476624E+01  0.448948E+01 -0.213919E+01  0.139339E+01 -0.632713E+01  0.629790E+00 -0.425578E+00 -0.489537E+01  0.427850E+01 -0.635981E+01
  1121  -0.220844E+01 -0.224089E+01 -0.569453E+00  0.289135E+00 -0.407697E+00  0.899459E-01 -0.165606E+01  0.678077E-01 -0.221154E-01 -0.812865E+00  0.281603E+00 -0.170962E+01
  1122   0.374441E+02  0.352953E+02 -0.352644E+02  0.107983E+03 -0.493319E+02  0.415738E+02 -0.324008E+02  0.738181E+01 -0.249775E+01 -0.629044E+01  0.779906E+02 -0.364048E+02
  1123  -0.171314E+01 -0.155342E+01 -0.181103E+00  0.270540E+01 -0.130424E+01  0.950377E+00 -0.420603E+01  0.426028E+00 -0.103566E+00 -0.619502E+00  0.389867E+01 -0.483258E+01
  1124   0.153948E+00  0.161821E+00  0.136038E+01  0.129330E+01 -0.562780E+00  0.262348E+00 -0.234305E+01  0.161511E+00 -0.177562E-01  0.744337E-01  0.231328E+01 -0.222590E+01
  1125  -0.102690E+01 -0.101904E+01 -0.305753E+00  0.699667E-01 -0.108219E+00  0.149791E-01 -0.705926E+00  0.142589E-01 -0.620410E-02 -0.440279E+00  0.218196E+00 -0.796953E+00
  1126  -0.220010E+01 -0.226647E+01 -0.145381E+01  0.885168E-01 -0.197077E+00  0.115831E-01 -0.647429E+00  0.172761E-01 -0.191619E-01 -0.190692E+01  0.259306E+00 -0.618848E+00
  1127   0.339478E+02  0.283470E+02 -0.384720E+02  0.104869E+03 -0.588794E+02  0.468152E+02 -0.231030E+02  0.598870E+01 -0.327119E+01 -0.762584E+00  0.560496E+02 -0.269400E+02
  1128  -0.318236E+01 -0.311186E+01 -0.944806E+00  0.672783E+00 -0.522014E+00  0.232030E+00 -0.270990E+01  0.146648E+00 -0.570954E-01 -0.172947E+01  0.149925E+01 -0.288163E+01
  1129  -0.505864E+01 -0.501306E+01 -0.315467E+01  0.299954E+01 -0.130920E+01  0.872178E+00 -0.464564E+01  0.407648E+00 -0.228487E+00 -0.355903E+01  0.307789E+01 -0.453192E+01
  1130   0.968872E+01  0.955980E+01 -0.867967E+01  0.328749E+02 -0.157661E+02  0.133725E+02 -0.121541E+02  0.278662E+01 -0.274540E+01  0.199188E+01  0.211450E+02 -0.135771E+02
  1131   0.603411E+00  0.712611E+00  0.928293E+00  0.292678E+01 -0.955716E+00  0.574146E+00 -0.298806E+01  0.287819E+00 -0.169845E+00  0.744558E+00  0.267939E+01 -0.271133E+01
  1132   0.827315E+02  0.784802E+02 -0.741730E+02  0.222189E+03 -0.120181E+03  0.102479E+03 -0.614918E+02  0.158472E+02 -0.193864E+01 -0.102280E+02  0.157117E+03 -0.684087E+02
  1133  -0.197845E+00 -0.209765E+00  0.819820E+00  0.891407E-01 -0.114360E+00  0.177501E-01 -0.103143E+01  0.196532E-01  0.158630E-02  0.716170E+00  0.174342E+00 -0.110028E+01
  1134  -0.582351E+01 -0.566816E+01 -0.349766E+01  0.401237E+01 -0.223347E+01  0.179455E+01 -0.634250E+01  0.682748E+00 -0.239545E+00 -0.428818E+01  0.496075E+01 -0.634072E+01
  1135   0.119029E+02  0.107442E+02 -0.152591E+02  0.447688E+02 -0.219345E+02  0.197615E+02 -0.175829E+02  0.396921E+01 -0.182014E+01 -0.483961E+01  0.338154E+02 -0.182316E+02
  1136  -0.253394E+01 -0.265507E+01 -0.497986E+01  0.121627E+02 -0.540201E+01  0.483046E+01 -0.979068E+01  0.148215E+01 -0.836723E+00 -0.524984E+01  0.117793E+02 -0.918458E+01
  1137   0.739481E+01  0.824812E+01 -0.128836E+02  0.382155E+02 -0.196446E+02  0.179038E+02 -0.184359E+02  0.389670E+01 -0.165704E+01 -0.444116E+01  0.331190E+02 -0.204297E+02
  1138  -0.191042E+01 -0.184800E+01  0.291338E-01  0.100050E+01 -0.569311E+00  0.302841E+00 -0.276535E+01  0.170590E+00 -0.788182E-01 -0.600458E+00  0.162126E+01 -0.286879E+01
  1139  -0.192618E+01 -0.149201E+01 -0.558391E+00  0.227340E+01 -0.917268E+00  0.669476E+00 -0.363325E+01  0.343471E+00 -0.103625E+00 -0.882106E+00  0.262550E+01 -0.323540E+01
  1140   0.207933E+01  0.249763E+01 -0.234399E+00  0.731936E+01 -0.333774E+01  0.268959E+01 -0.492777E+01  0.883193E+00 -0.312910E+00  0.147102E+01  0.456184E+01 -0.353523E+01
  1141  -0.411781E+01 -0.423899E+01 -0.486098E+01  0.869254E+01 -0.375805E+01  0.306246E+01 -0.767747E+01  0.108467E+01 -0.660980E+00 -0.464169E+01  0.736345E+01 -0.696076E+01
  1142  -0.626007E-01 -0.134856E+00  0.595995E+00  0.111317E+00 -0.116011E+00  0.146065E-01 -0.686578E+00  0.176354E-01  0.434700E-03  0.792587E-01  0.579281E+00 -0.793396E+00
  1143   0.177572E+01  0.178009E+01  0.247391E+01  0.558847E-01 -0.253124E+00  0.151669E-01 -0.550387E+00  0.154291E-01  0.188390E-01  0.209816E+01  0.213170E+00 -0.531238E+00
  1144  -0.111713E+01 -0.106161E+01 -0.225534E+00  0.809801E-01 -0.145867E+00  0.208146E-01 -0.857452E+00  0.188916E-01 -0.896240E-02 -0.288506E+00  0.179891E+00 -0.952991E+00
  1145  -0.296383E+01 -0.205629E+01 -0.113880E+02  0.206606E+02 -0.943924E+01  0.808766E+01 -0.118584E+02  0.226168E+01 -0.128816E+01 -0.562214E+01  0.137389E+02 -0.101730E+02
  1146   0.253216E+01  0.255035E+01 -0.260034E+01  0.163207E+02 -0.505740E+01  0.407663E+01 -0.108493E+02  0.154327E+01 -0.901435E+00 -0.185795E+01  0.149788E+02 -0.105705E+02
  1147  -0.170347E+01 -0.155023E+01 -0.891546E+00  0.420657E+00 -0.255187E+00  0.852679E-01 -0.110237E+01  0.606321E-01 -0.209247E-01 -0.126795E+01  0.922165E+00 -0.120445E+01
  1148   0.114230E+02  0.122679E+02 -0.114878E+02  0.436577E+02 -0.195624E+02  0.170962E+02 -0.204362E+02  0.397115E+01 -0.181564E+01 -0.443232E+01  0.366528E+02 -0.199525E+02
  1149   0.476164E+00  0.852685E+00 -0.146459E+01  0.639250E+01 -0.262710E+01  0.201710E+01 -0.426484E+01  0.700153E+00 -0.277061E+00  0.183384E+00  0.523402E+01 -0.456472E+01
  1150   0.113826E+03  0.114617E+03 -0.681797E+02  0.241717E+03 -0.965092E+02  0.603046E+02 -0.433069E+02  0.771192E+01  0.120888E+02 -0.977069E+01  0.203110E+03 -0.787227E+02
  1151   0.254528E+01  0.282431E+01 -0.327861E+01  0.150835E+02 -0.516986E+01  0.418060E+01 -0.868864E+01  0.135181E+01 -0.933515E+00 -0.249299E+01  0.136305E+02 -0.831316E+01
  1152  -0.459772E+01 -0.480038E+01 -0.364269E+01  0.424016E+01 -0.183860E+01  0.120380E+01 -0.474607E+01  0.553190E+00 -0.367512E+00 -0.362754E+01  0.366572E+01 -0.483856E+01
  1153   0.147298E+01  0.161740E+01 -0.257019E+01  0.137165E+02 -0.592332E+01  0.497374E+01 -0.902532E+01  0.141935E+01 -0.111780E+01 -0.221712E+01  0.117603E+02 -0.792576E+01
  1154  -0.214304E+00 -0.717315E+00 -0.232230E+01  0.815415E+01 -0.389912E+01  0.357507E+01 -0.632940E+01  0.102797E+01 -0.420678E+00 -0.948801E+00  0.655976E+01 -0.632828E+01
  1155   0.840959E+01  0.749126E+01 -0.845049E+01  0.314500E+02 -0.174934E+02  0.159918E+02 -0.151416E+02  0.348002E+01 -0.142675E+01  0.529260E+00  0.216648E+02 -0.147028E+02
  1156  -0.223339E+00 -0.149174E+00 -0.162187E+01  0.619158E+01 -0.216136E+01  0.184109E+01 -0.477049E+01  0.656301E+00 -0.358591E+00 -0.111783E+01  0.557405E+01 -0.460540E+01
  1157   0.340316E+01  0.307451E+01 -0.771882E+01  0.208175E+02 -0.981757E+01  0.885894E+01 -0.905045E+01  0.178818E+01 -0.147461E+01 -0.393317E+01  0.168962E+02 -0.988851E+01
  1158  -0.110139E+01 -0.108659E+01  0.650625E-01  0.169297E+00 -0.161662E+00  0.465443E-01 -0.124819E+01  0.383539E-01 -0.107984E-01 -0.143182E+00  0.333209E+00 -0.127662E+01
  1159   0.181147E+02  0.194622E+02 -0.155010E+02  0.575748E+02 -0.245992E+02  0.202613E+02 -0.212942E+02  0.418983E+01 -0.251680E+01 -0.121044E+01  0.408984E+02 -0.202257E+02
  1160   0.426505E-01  0.141529E+00 -0.104096E+02  0.252662E+02 -0.128793E+02  0.113293E+02 -0.140443E+02  0.266501E+01 -0.188461E+01 -0.379373E+01  0.185438E+02 -0.146085E+02
  1161   0.135415E+02  0.146441E+02 -0.226747E+02  0.560926E+02 -0.343745E+02  0.307618E+02 -0.182923E+02  0.506255E+01 -0.303397E+01 -0.628226E+00  0.284378E+02 -0.131654E+02
  1162  -0.247907E+01 -0.237735E+01 -0.110899E+01  0.256216E+01 -0.898557E+00  0.600088E+00 -0.381999E+01  0.339493E+00 -0.153267E+00 -0.168241E+01  0.334270E+01 -0.403763E+01
  1163   0.118977E+00  0.900092E-01  0.136302E+01  0.304127E+00 -0.220542E+00  0.632330E-01 -0.143408E+01  0.578104E-01 -0.145939E-01  0.111782E+01  0.558421E+00 -0.158623E+01
  1164  -0.338592E+01 -0.325394E+01 -0.230098E+01  0.278809E+01 -0.102496E+01  0.799834E+00 -0.389078E+01  0.398411E+00 -0.155536E+00 -0.252938E+01  0.272547E+01 -0.345004E+01
  1165   0.190097E+02  0.193314E+02 -0.243025E+02  0.695233E+02 -0.388271E+02  0.351122E+02 -0.249596E+02  0.631897E+01 -0.385548E+01 -0.410729E+01  0.526446E+02 -0.292059E+02
  1166  -0.106043E+01 -0.108827E+01 -0.270965E+00  0.223144E+00 -0.169657E+00  0.493996E-01 -0.911673E+00  0.370288E-01 -0.177050E-01 -0.527801E+00  0.457097E+00 -0.101756E+01
  1167  -0.416742E+01 -0.410711E+01 -0.749144E+01  0.149750E+02 -0.584054E+01  0.509142E+01 -0.117147E+02  0.176115E+01 -0.948339E+00 -0.545995E+01  0.120891E+02 -0.107363E+02
  1168   0.718776E+02  0.688604E+02 -0.564786E+02  0.177290E+03 -0.668803E+02  0.511578E+02 -0.411599E+02  0.903755E+01 -0.108918E+01 -0.548571E+01  0.115382E+03 -0.410358E+02
  1169  -0.668451E+00 -0.555648E+00 -0.210976E+01  0.632207E+01 -0.177406E+01  0.118592E+01 -0.441323E+01  0.548789E+00 -0.428192E+00 -0.245842E+01  0.536550E+01 -0.346273E+01
  1170   0.410216E+00  0.246548E+00  0.142246E+01  0.207955E+00 -0.272233E+00  0.433154E-01 -0.104145E+01  0.404847E-01  0.968370E-02  0.104519E+01  0.267833E+00 -0.106648E+01
  1171  -0.253146E+00 -0.145284E+00 -0.226539E+01  0.679849E+01 -0.194968E+01  0.155361E+01 -0.461222E+01  0.643956E+00 -0.421911E+00 -0.951228E+00  0.456771E+01 -0.376177E+01
  1172  -0.490271E+01 -0.497989E+01 -0.777267E+01  0.139791E+02 -0.634883E+01  0.567366E+01 -0.111037E+02  0.179399E+01 -0.112416E+01 -0.520425E+01  0.911966E+01 -0.889530E+01
  1173   0.576008E+01  0.534451E+01 -0.611075E+01  0.213003E+02 -0.632309E+01  0.538781E+01 -0.914773E+01  0.162026E+01 -0.966678E+00 -0.196870E+01  0.154495E+02 -0.813630E+01
  1174   0.194702E+00  0.252860E+00  0.216761E+01  0.684043E+00 -0.653657E+00  0.245821E+00 -0.240762E+01  0.152708E+00  0.580030E-02  0.164778E+01  0.100411E+01 -0.239902E+01
  1175   0.640424E+01  0.766733E+01 -0.276246E+02  0.596037E+02 -0.298920E+02  0.238773E+02 -0.178178E+02  0.418618E+01 -0.592850E+01 -0.634194E+01  0.303999E+02 -0.163906E+02
  1176  -0.237735E+01 -0.235315E+01 -0.140322E+00  0.111393E+01 -0.531176E+00  0.272605E+00 -0.321085E+01  0.186190E+00 -0.677349E-01 -0.709698E+00  0.157320E+01 -0.321665E+01
  1177  -0.337013E+01 -0.340632E+01 -0.220234E+01  0.671147E+00 -0.510620E+00  0.143054E+00 -0.152488E+01  0.112191E+00 -0.586886E-01 -0.227351E+01  0.611306E-01 -0.119394E+01
  1178   0.361792E+02  0.370680E+02 -0.255010E+02  0.986986E+02 -0.415400E+02  0.311054E+02 -0.273572E+02  0.527730E+01 -0.450386E+01 -0.222136E+01  0.762539E+02 -0.369646E+02
  1179  -0.319707E+01 -0.324220E+01 -0.186003E+01  0.574506E+00 -0.351295E+00  0.140565E+00 -0.174116E+01  0.893152E-01 -0.489730E-01 -0.259450E+01  0.114025E+01 -0.178796E+01
  1180   0.294278E+01  0.326153E+01 -0.164240E+01  0.145119E+02 -0.466288E+01  0.363389E+01 -0.952111E+01  0.134538E+01 -0.722021E+00  0.420771E+00  0.111456E+02 -0.830486E+01
  1181  -0.353750E+01 -0.354207E+01 -0.184604E+01  0.571136E+00 -0.366260E+00  0.165024E+00 -0.211499E+01  0.113796E+00 -0.601574E-01 -0.212789E+01  0.600660E+00 -0.201483E+01
  1182   0.372209E+02  0.354579E+02 -0.291770E+02  0.101253E+03 -0.384776E+02  0.323409E+02 -0.324650E+02  0.699857E+01 -0.325191E+01 -0.617148E+01  0.775853E+02 -0.359560E+02
  1183  -0.149881E+01 -0.114727E+01 -0.296873E+01  0.866723E+01 -0.272254E+01  0.218267E+01 -0.710903E+01  0.916626E+00 -0.465037E+00 -0.200122E+01  0.703239E+01 -0.617844E+01
  1184   0.821583E+01  0.890762E+01 -0.456245E+01  0.228356E+02 -0.128934E+02  0.116043E+02 -0.949127E+01  0.241104E+01 -0.168795E+01  0.322208E+01  0.120251E+02 -0.633954E+01
  1185  -0.409541E+01 -0.400731E+01 -0.309100E+01  0.230255E+01 -0.108361E+01  0.483152E+00 -0.284146E+01  0.301909E+00 -0.166957E+00 -0.283574E+01  0.134071E+01 -0.251229E+01
  1186  -0.259396E+01 -0.271200E+01 -0.194175E+01  0.176137E+01 -0.645165E+00  0.485299E+00 -0.240071E+01  0.235846E+00 -0.888527E-01 -0.221180E+01  0.147574E+01 -0.197594E+01
  1187  -0.317103E+01 -0.306192E+01 -0.187603E+01  0.133731E+00 -0.205668E+00  0.248659E-01 -0.125084E+01  0.262237E-01 -0.233107E-01 -0.202119E+01  0.330682E+00 -0.137142E+01
  1188   0.174213E+02  0.180029E+02 -0.211095E+02  0.618873E+02 -0.359692E+02  0.337477E+02 -0.252642E+02  0.629828E+01 -0.216897E+01 -0.253129E+01  0.450322E+02 -0.244980E+02
  1189   0.140282E+02  0.127329E+02 -0.142558E+02  0.480888E+02 -0.220653E+02  0.205664E+02 -0.208729E+02  0.460650E+01 -0.203963E+01 -0.204169E+01  0.320996E+02 -0.173251E+02
  1190  -0.156184E+01 -0.149830E+01 -0.469495E+00  0.349040E+00 -0.185395E+00  0.727370E-01 -0.137546E+01  0.642575E-01 -0.175276E-01 -0.744949E+00  0.568996E+00 -0.132235E+01
  1191  -0.119690E+01 -0.129277E+01 -0.326078E+00  0.908406E-01 -0.891593E-01  0.206760E-01 -0.908878E+00  0.202966E-01 -0.459900E-02 -0.652749E+00  0.278852E+00 -0.918873E+00
  1192   0.196871E+01  0.189555E+01 -0.307043E-01  0.789686E+01 -0.248108E+01  0.164103E+01 -0.508737E+01  0.633213E+00 -0.603250E+00  0.487787E-01  0.641879E+01 -0.457202E+01
  1193  -0.559923E+01 -0.540765E+01 -0.293441E+01  0.180985E+01 -0.126484E+01  0.778545E+00 -0.417905E+01  0.360038E+00 -0.169366E+00 -0.309439E+01  0.176463E+01 -0.407789E+01
  1194  -0.178460E+01 -0.172932E+01 -0.574159E+00  0.319925E+00 -0.197803E+00  0.585016E-01 -0.142787E+01  0.551470E-01 -0.183413E-01 -0.647806E+00  0.230094E+00 -0.131161E+01
  1195  -0.362261E+01 -0.363207E+01 -0.200436E+01  0.149084E+01 -0.825690E+00  0.430971E+00 -0.284411E+01  0.230992E+00 -0.101251E+00 -0.221605E+01  0.133606E+01 -0.275208E+01
  1196  -0.274965E+01 -0.288344E+01 -0.775448E+01  0.139261E+02 -0.513836E+01  0.411947E+01 -0.802351E+01  0.134492E+01 -0.122375E+01 -0.612356E+01  0.106465E+02 -0.740635E+01
  1197   0.132934E+01  0.133947E+01 -0.455716E+01  0.155561E+02 -0.560846E+01  0.480667E+01 -0.967696E+01  0.167315E+01 -0.864047E+00 -0.933329E+00  0.998982E+01 -0.771702E+01
  1198  -0.726797E+00 -0.952194E+00 -0.134807E+00  0.220519E+01 -0.779612E+00  0.539118E+00 -0.271517E+01  0.269892E+00 -0.111416E+00 -0.103948E+01  0.278093E+01 -0.269364E+01
  1199   0.216060E+00  0.353652E-01  0.140853E+01  0.123881E+01 -0.799591E+00  0.330287E+00 -0.214757E+01  0.194150E+00 -0.855740E-02  0.138554E+01  0.299692E+00 -0.164987E+01
  1200  -0.202791E+01 -0.215240E+01 -0.102837E+01  0.211077E+01 -0.901754E+00  0.650487E+00 -0.297738E+01  0.300216E+00 -0.181879E+00 -0.112511E+01  0.176698E+01 -0.279427E+01
  1201  -0.230769E+01 -0.220190E+01 -0.140517E+01  0.100709E+00 -0.145140E+00  0.216614E-01 -0.884179E+00  0.209496E-01 -0.165228E-01 -0.160548E+01  0.340573E+00 -0.936995E+00
  1202  -0.508866E+01 -0.523818E+01 -0.446347E+01  0.509278E+01 -0.211771E+01  0.152035E+01 -0.542917E+01  0.685328E+00 -0.376777E+00 -0.387485E+01  0.307524E+01 -0.443857E+01
  1203  -0.547453E+00 -0.582429E+00  0.140124E+00  0.700383E-01 -0.106182E+00  0.153737E-01 -0.675109E+00  0.142964E-01 -0.599440E-02 -0.191202E+00  0.361441E+00 -0.752668E+00
  1204  -0.546432E+00 -0.524539E+00  0.839272E+00  0.677079E+00 -0.492759E+00  0.183865E+00 -0.185747E+01  0.126576E+00 -0.229923E-01  0.101356E+01  0.438704E+00 -0.197680E+01
  1205   0.246978E+01  0.218496E+01  0.159132E+01  0.640780E+01 -0.266216E+01  0.179362E+01 -0.509983E+01  0.701015E+00 -0.261976E+00  0.203865E+01  0.479935E+01 -0.465304E+01
  1206   0.477881E+02  0.454182E+02 -0.356905E+02  0.114745E+03 -0.569769E+02  0.493402E+02 -0.286471E+02  0.722246E+01 -0.220489E+01 -0.267918E+01  0.818619E+02 -0.337645E+02
  1207   0.692252E+01  0.603526E+01 -0.554984E+01  0.230891E+02 -0.127417E+02  0.118159E+02 -0.108467E+02  0.240412E+01 -0.124840E+01  0.200338E+01  0.134308E+02 -0.939892E+01
  1208  -0.121957E+01 -0.121782E+01  0.321593E+00  0.219936E+01 -0.977684E+00  0.630228E+00 -0.357573E+01  0.336830E+00 -0.154162E+00  0.611125E-01  0.209894E+01 -0.337787E+01
  1209  -0.152237E+01 -0.159515E+01 -0.228219E+01  0.589554E+01 -0.214454E+01  0.183796E+01 -0.523580E+01  0.695988E+00 -0.289340E+00 -0.190041E+01  0.477228E+01 -0.446702E+01
  1210  -0.162344E+01 -0.125817E+01 -0.952682E+01  0.158537E+02 -0.594593E+01  0.435393E+01 -0.622200E+01  0.127350E+01 -0.140979E+01 -0.495306E+01  0.952570E+01 -0.583081E+01
  1211  -0.261427E+01 -0.261956E+01 -0.145778E+01  0.626677E+01 -0.272690E+01  0.210360E+01 -0.729377E+01  0.816230E+00 -0.322425E+00 -0.101266E+01  0.481401E+01 -0.642091E+01
  1212  -0.174966E+01 -0.139667E+01 -0.695964E+01  0.154310E+02 -0.691280E+01  0.601851E+01 -0.100158E+02  0.171940E+01 -0.103039E+01 -0.344768E+01  0.105791E+02 -0.852807E+01
  1213  -0.224092E+00 -0.177495E-01  0.105713E+01  0.114139E+01 -0.428773E+00  0.246607E+00 -0.236353E+01  0.167465E+00 -0.443763E-01  0.959034E+00  0.101752E+01 -0.199431E+01
  1214  -0.327010E+01 -0.347305E+01 -0.406902E+01  0.964283E+01 -0.351777E+01  0.289283E+01 -0.874596E+01  0.116500E+01 -0.638021E+00 -0.280106E+01  0.643319E+01 -0.710518E+01
  1215   0.170157E+01  0.212447E+01  0.278621E+01  0.182537E+01 -0.128099E+01  0.622553E+00 -0.253996E+01  0.310649E+00 -0.222516E-01  0.255438E+01  0.148363E+01 -0.191355E+01
  1216   0.539489E+00  0.609285E+00  0.143357E+01  0.234554E+00 -0.199733E+00  0.510752E-01 -0.102114E+01  0.357140E-01  0.544550E-02  0.100134E+01  0.675337E+00 -0.106739E+01
  1217  -0.296171E+01 -0.274487E+01 -0.236975E+01  0.679809E+01 -0.288791E+01  0.240492E+01 -0.726899E+01  0.917664E+00 -0.555724E+00 -0.208007E+01  0.596793E+01 -0.663273E+01
  1218   0.195355E+01  0.190895E+01  0.269041E+01  0.680240E-01 -0.273989E+00  0.181594E-01 -0.587908E+00  0.183589E-01  0.204931E-01  0.232751E+01  0.141922E+00 -0.560482E+00
  1219  -0.264604E+00 -0.293994E+00  0.663974E+00  0.169133E+00 -0.166914E+00  0.435192E-01 -0.100514E+01  0.311128E-01 -0.291400E-03  0.171291E+00  0.613149E+00 -0.107843E+01
  1220  -0.170069E+01 -0.165172E+01 -0.106547E+01  0.747851E-01 -0.164065E+00  0.970820E-02 -0.559683E+00  0.154845E-01 -0.114454E-01 -0.114438E+01  0.150783E-01 -0.522418E+00
  1221   0.161762E+01  0.126487E+01  0.307617E+01  0.125028E+01 -0.920440E+00  0.391668E+00 -0.239732E+01  0.223721E+00 -0.645520E-02  0.280030E+01  0.752713E+00 -0.228815E+01
  1222  -0.421039E+01 -0.410404E+01 -0.304612E+01  0.458599E+01 -0.156123E+01  0.107561E+01 -0.545823E+01  0.567536E+00 -0.373943E+00 -0.443665E+01  0.557187E+01 -0.523926E+01
  1223   0.643103E+00  0.505739E+00  0.103023E+01  0.267540E+01 -0.965116E+00  0.603996E+00 -0.288429E+01  0.280138E+00 -0.972598E-01 -0.979724E-01  0.360753E+01 -0.300382E+01
  1224  -0.844302E-01  0.111242E-01  0.149581E+01  0.222426E+00 -0.372760E+00  0.631975E-01 -0.156904E+01  0.570494E-01  0.188890E-01  0.973925E+00  0.764300E+00 -0.172710E+01
  1225  -0.201064E+01 -0.203357E+01 -0.957972E+00  0.182952E+00 -0.291538E+00  0.320535E-01 -0.993873E+00  0.358865E-01 -0.181510E-01 -0.917767E+00 -0.195196E+00 -0.920603E+00
  1226   0.324856E+01  0.337619E+01 -0.922041E+00  0.108591E+02 -0.347017E+01  0.258472E+01 -0.592063E+01  0.844619E+00 -0.727076E+00 -0.670643E+00  0.998543E+01 -0.593860E+01
  1227  -0.917128E-01  0.139878E+00 -0.883135E+01  0.242103E+02 -0.105801E+02  0.913531E+01 -0.147048E+02  0.247115E+01 -0.179221E+01 -0.474031E+01  0.184635E+02 -0.135833E+02
  1228   0.380623E+00  0.450736E+00  0.110018E+01  0.144132E+00 -0.120164E+00  0.216079E-01 -0.789157E+00  0.229502E-01  0.107550E-02  0.934178E+00  0.241263E+00 -0.724704E+00
  1229   0.543902E+02  0.403307E+02 -0.601597E+02  0.157144E+03 -0.903546E+02  0.792206E+02 -0.415917E+02  0.116842E+02 -0.155292E+01 -0.417773E+01  0.811012E+02 -0.365927E+02
  1230  -0.140584E+01 -0.152415E+01 -0.272360E+00  0.899292E+00 -0.420273E+00  0.182982E+00 -0.185956E+01  0.126082E+00 -0.620038E-01 -0.120954E+01  0.164697E+01 -0.196158E+01
  1231  -0.156524E+01 -0.114622E+01 -0.604242E+01  0.150332E+02 -0.635907E+01  0.549071E+01 -0.104468E+02  0.162142E+01 -0.862309E+00 -0.334980E+01  0.110870E+02 -0.888340E+01
  1232  -0.358877E+00 -0.363204E+00  0.393459E+00  0.294207E+01 -0.103568E+01  0.752152E+00 -0.365080E+01  0.377180E+00 -0.137260E+00  0.749644E+00  0.205907E+01 -0.317192E+01
  1233   0.157065E+00  0.269887E+00  0.121486E+01  0.792248E+00 -0.367905E+00  0.149661E+00 -0.171575E+01  0.100675E+00 -0.167204E-01  0.656385E+00  0.120019E+01 -0.158669E+01
  1234  -0.300309E+01 -0.298786E+01 -0.266235E+01  0.312933E+01 -0.947335E+00  0.569299E+00 -0.317397E+01  0.322391E+00 -0.240453E+00 -0.278443E+01  0.314272E+01 -0.334615E+01
  1235  -0.271125E+01 -0.268344E+01 -0.119979E+01  0.100516E+01 -0.467676E+00  0.264124E+00 -0.238977E+01  0.169544E+00 -0.928416E-01 -0.116345E+01  0.729131E+00 -0.224911E+01
  1236   0.269482E+02  0.275313E+02 -0.431162E+02  0.110353E+03 -0.577456E+02  0.502108E+02 -0.381452E+02  0.887106E+01 -0.347981E+01 -0.109524E+02  0.746604E+02 -0.361768E+02
  1237  -0.205554E+01 -0.204278E+01 -0.150636E+00  0.575969E+00 -0.379240E+00  0.201749E+00 -0.239376E+01  0.114610E+00 -0.242372E-01 -0.482446E+00  0.106234E+01 -0.262268E+01
  1238   0.447378E+00  0.409271E-01  0.127219E+01  0.146755E+01 -0.643398E+00  0.344540E+00 -0.212620E+01  0.201447E+00 -0.687523E-01  0.708699E+00  0.205314E+01 -0.272091E+01
  1239  -0.190513E+01 -0.195994E+01  0.154210E-02  0.101314E+01 -0.467797E+00  0.275866E+00 -0.285407E+01  0.177326E+00 -0.511395E-01 -0.456627E+00  0.106170E+01 -0.256501E+01
  1240   0.453742E+01  0.447432E+01 -0.431830E+01  0.173805E+02 -0.772607E+01  0.734438E+01 -0.894405E+01  0.169012E+01 -0.889144E+00  0.697935E+00  0.107661E+02 -0.698973E+01
  1241  -0.362519E+01 -0.376816E+01 -0.373246E+01  0.108632E+02 -0.525917E+01  0.467853E+01 -0.112468E+02  0.163398E+01 -0.562506E+00 -0.317990E+01  0.993083E+01 -0.105191E+02
  1242  -0.563908E+00 -0.516511E+00  0.645868E+00  0.421353E+00 -0.243226E+00  0.931556E-01 -0.153324E+01  0.770286E-01 -0.248459E-01  0.451440E+00  0.723582E+00 -0.169153E+01
  1243   0.615330E+01  0.655784E+01 -0.360209E+01  0.182193E+02 -0.606086E+01  0.499717E+01 -0.769154E+01  0.133907E+01 -0.104778E+01 -0.861325E+00  0.151960E+02 -0.777686E+01
  1244  -0.249357E+01 -0.237751E+01 -0.906025E+00  0.708299E+00 -0.398114E+00  0.198002E+00 -0.218015E+01  0.124810E+00 -0.403956E-01 -0.109107E+01  0.759789E+00 -0.204623E+01
  1245  -0.515241E+01 -0.507519E+01 -0.240813E+01  0.218744E+01 -0.998383E+00  0.590295E+00 -0.467081E+01  0.335576E+00 -0.188397E+00 -0.302980E+01  0.266371E+01 -0.470910E+01
  1246   0.391480E+02  0.384133E+02 -0.259653E+02  0.102359E+03 -0.416419E+02  0.314508E+02 -0.301742E+02  0.565682E+01 -0.253763E+01 -0.780653E+01  0.840214E+02 -0.378015E+02
  1247   0.311381E+00  0.464665E+00  0.104471E+01  0.142928E+01 -0.548832E+00  0.278508E+00 -0.200371E+01  0.155486E+00 -0.440634E-01  0.255726E+00  0.228756E+01 -0.207862E+01
  1248   0.507209E+00  0.224909E+00 -0.288453E+01  0.100086E+02 -0.374580E+01  0.305696E+01 -0.646880E+01  0.110701E+01 -0.566178E+00 -0.519042E+00  0.552216E+01 -0.477821E+01
  1249  -0.300786E+01 -0.275237E+01 -0.536138E+01  0.839522E+01 -0.332272E+01  0.230501E+01 -0.517660E+01  0.874788E+00 -0.722171E+00 -0.278132E+01  0.384517E+01 -0.381623E+01
  1250  -0.388672E+01 -0.358045E+01 -0.283293E+01  0.388480E+01 -0.168248E+01  0.131540E+01 -0.481629E+01  0.543473E+00 -0.298693E+00 -0.287983E+01  0.347214E+01 -0.417275E+01
  1251   0.154443E+02  0.141671E+02 -0.173905E+02  0.536771E+02 -0.189663E+02  0.154549E+02 -0.189478E+02  0.387520E+01 -0.225828E+01 -0.407396E+01  0.404641E+02 -0.222230E+02
  1252  -0.174041E+01 -0.174187E+01 -0.972039E+00  0.114968E+00 -0.106080E+00  0.265793E-01 -0.819459E+00  0.247195E-01 -0.910060E-02 -0.107864E+01  0.140656E+00 -0.803882E+00
  1253  -0.305691E+01 -0.303928E+01 -0.197229E+01  0.493182E+00 -0.362497E+00  0.115755E+00 -0.135924E+01  0.797760E-01 -0.515959E-01 -0.231220E+01  0.707669E+00 -0.143475E+01
  1254  -0.248980E+01 -0.245194E+01 -0.149584E+01  0.825582E-01 -0.187612E+00  0.157886E-01 -0.904607E+00  0.189082E-01 -0.190017E-01 -0.165599E+01  0.195605E+00 -0.991553E+00
  1255  -0.687544E+00 -0.784223E+00  0.556597E+00  0.374465E+00 -0.251055E+00  0.547655E-01 -0.147186E+01  0.536723E-01 -0.412930E-02 -0.101141E+00  0.790552E+00 -0.147363E+01
  1256   0.797932E+01  0.883515E+01 -0.147355E+02  0.387285E+02 -0.167480E+02  0.150409E+02 -0.160116E+02  0.350387E+01 -0.179895E+01 -0.541135E+01  0.271812E+02 -0.129347E+02
  1257  -0.148378E+01 -0.152505E+01 -0.963132E+00  0.471254E-01 -0.828653E-01  0.111763E-01 -0.497866E+00  0.933700E-02 -0.755590E-02 -0.122070E+01  0.271043E+00 -0.575391E+00
  1258   0.797356E+01  0.717457E+01 -0.124302E+02  0.348368E+02 -0.131286E+02  0.114763E+02 -0.138480E+02  0.283765E+01 -0.177020E+01 -0.434040E+01  0.250029E+02 -0.134879E+02
  1259   0.344096E+01  0.340204E+01 -0.196335E+02  0.411274E+02 -0.190405E+02  0.154339E+02 -0.139837E+02  0.324958E+01 -0.371228E+01 -0.601181E+01  0.213126E+02 -0.118987E+02
  1260   0.409595E+02  0.373693E+02 -0.340801E+02  0.107025E+03 -0.399339E+02  0.319708E+02 -0.283529E+02  0.617954E+01 -0.184884E+01 -0.520803E+01  0.689837E+02 -0.264063E+02
  1261  -0.196552E+01 -0.200965E+01 -0.944535E+00  0.195883E+00 -0.167228E+00  0.443967E-01 -0.111469E+01  0.357993E-01 -0.151456E-01 -0.119632E+01  0.382859E+00 -0.119619E+01
  1262  -0.230299E+00 -0.372218E+00  0.654412E+00  0.733467E+00 -0.275923E+00  0.119577E+00 -0.152305E+01  0.921960E-01 -0.309736E-01  0.176138E+00  0.730603E+00 -0.127896E+01
  1263  -0.156590E+01 -0.153098E+01 -0.639854E+00  0.215020E+00 -0.161172E+00  0.815254E-01 -0.108816E+01  0.445908E-01 -0.178481E-01 -0.967400E+00  0.745541E+00 -0.130912E+01
  1264   0.962916E+00  0.910304E+00  0.175718E+01  0.127664E+00 -0.233947E+00  0.360438E-01 -0.765275E+00  0.293180E-01  0.119306E-01  0.138976E+01  0.339806E+00 -0.819259E+00
  1265  -0.177061E+01 -0.173899E+01 -0.259505E+00  0.454686E+00 -0.285500E+00  0.874888E-01 -0.181490E+01  0.709955E-01 -0.238731E-01 -0.491461E+00  0.575351E+00 -0.182288E+01
  1266  -0.168808E+01 -0.175643E+01 -0.774286E+00  0.134603E+00 -0.158571E+00  0.343260E-01 -0.935990E+00  0.278790E-01 -0.160364E-01 -0.101310E+01  0.317771E+00 -0.106110E+01
  1267  -0.376144E+01 -0.365049E+01 -0.191174E+01  0.793229E+00 -0.416815E+00  0.201507E+00 -0.248821E+01  0.144307E+00 -0.837157E-01 -0.222097E+01  0.889191E+00 -0.231872E+01
  1268   0.456222E+00  0.475206E+00  0.110960E+01  0.740711E-01 -0.120603E+00  0.129179E-01 -0.636395E+00  0.119390E-01  0.469490E-02  0.726447E+00  0.483520E+00 -0.734761E+00
  1269   0.165861E+02  0.170423E+02 -0.161022E+02  0.580235E+02 -0.230902E+02  0.199075E+02 -0.238615E+02  0.478782E+01 -0.307889E+01 -0.610520E+01  0.482074E+02 -0.250598E+02
  1270   0.112706E+00  0.270661E+00  0.853462E+00  0.115387E+00 -0.137324E+00  0.329296E-01 -0.781331E+00  0.245421E-01  0.504030E-02  0.820871E+00  0.305977E+00 -0.856187E+00
  1271  -0.268570E+01 -0.283502E+01 -0.106669E+01  0.798743E+00 -0.556797E+00  0.237941E+00 -0.217144E+01  0.136843E+00 -0.643000E-01 -0.207799E+01  0.156448E+01 -0.232152E+01
  1272   0.363245E+01  0.324975E+01 -0.485828E+01  0.177864E+02 -0.702512E+01  0.606249E+01 -0.853895E+01  0.151433E+01 -0.130847E+01 -0.320932E+01  0.144800E+02 -0.802090E+01
  1273  -0.333398E+01 -0.331384E+01 -0.241787E+01  0.452129E+00 -0.380081E+00  0.717686E-01 -0.107694E+01  0.664507E-01 -0.494291E-01 -0.257785E+01  0.328828E+00 -0.106482E+01
  1274   0.200782E+02  0.196407E+02 -0.119872E+02  0.532706E+02 -0.274366E+02  0.240792E+02 -0.203848E+02  0.466395E+01 -0.212697E+01 -0.370624E+00  0.479098E+02 -0.278984E+02
  1275  -0.691985E+00 -0.772742E+00  0.211045E+00  0.151034E+00 -0.142183E+00  0.228788E-01 -0.957351E+00  0.248387E-01 -0.224800E-02 -0.149729E+00  0.426059E+00 -0.104907E+01
  1276  -0.120012E+01 -0.191964E+01 -0.575799E+01  0.135403E+02 -0.458214E+01  0.403545E+01 -0.912923E+01  0.146305E+01 -0.769539E+00 -0.438008E+01  0.102339E+02 -0.777350E+01
  1277  -0.163453E+01 -0.141882E+01 -0.217762E+00  0.333469E+01 -0.156798E+01  0.134491E+01 -0.482054E+01  0.514119E+00 -0.221953E+00 -0.835966E+00  0.477947E+01 -0.536233E+01
  1278  -0.242540E+01 -0.236776E+01 -0.133009E+01  0.905109E-01 -0.206947E+00  0.171598E-01 -0.998729E+00  0.210952E-01 -0.184080E-01 -0.136543E+01  0.103401E+00 -0.110573E+01
  1279  -0.336657E+01 -0.356140E+01 -0.111696E+02  0.235221E+02 -0.111881E+02  0.981443E+01 -0.149658E+02  0.261740E+01 -0.199703E+01 -0.906745E+01  0.195576E+02 -0.140516E+02
  1280   0.464136E+02  0.427850E+02 -0.375024E+02  0.120480E+03 -0.482531E+02  0.383376E+02 -0.316316E+02  0.680830E+01 -0.182514E+01 -0.483818E+01  0.817215E+02 -0.340983E+02
  1281  -0.905860E+00 -0.845643E+00 -0.151304E+00  0.633707E-01 -0.111721E+00  0.156204E-01 -0.732291E+00  0.137615E-01 -0.329640E-02 -0.325377E+00  0.311785E+00 -0.832051E+00
  1282   0.691473E+00  0.245602E+00  0.415024E-01  0.393744E+01 -0.152146E+01  0.131382E+01 -0.340483E+01  0.469291E+00 -0.144291E+00  0.905120E+00  0.190931E+01 -0.256883E+01
  1283   0.773383E+01  0.697136E+01  0.138448E+01  0.137600E+02 -0.680284E+01  0.607213E+01 -0.757445E+01  0.149048E+01 -0.596012E+00  0.284280E+00  0.166787E+02 -0.999160E+01
  1284   0.197799E+02  0.188168E+02 -0.273797E+02  0.782713E+02 -0.374157E+02  0.311400E+02 -0.264597E+02  0.567209E+01 -0.404840E+01 -0.110379E+02  0.593300E+02 -0.294753E+02
  1285  -0.435712E+01 -0.463736E+01 -0.415448E+01  0.367940E+01 -0.172297E+01  0.112494E+01 -0.347202E+01  0.456392E+00 -0.268376E+00 -0.336691E+01  0.182146E+01 -0.309190E+01
  1286   0.295005E-01  0.322056E-02  0.105071E+01  0.570935E+00 -0.315534E+00  0.115969E+00 -0.146370E+01  0.767554E-01 -0.563340E-02  0.284887E+00  0.127699E+01 -0.155866E+01
  1287  -0.206479E+01 -0.208431E+01 -0.698962E+00  0.312429E+00 -0.395615E+00  0.935887E-01 -0.141602E+01  0.694140E-01 -0.296193E-01 -0.893503E+00  0.220198E+00 -0.141101E+01
  1288  -0.897000E+00 -0.906991E+00 -0.199898E+01  0.686861E+01 -0.204228E+01  0.144652E+01 -0.532570E+01  0.646755E+00 -0.491918E+00 -0.196034E+01  0.540898E+01 -0.435563E+01
  1289  -0.196086E+01 -0.187125E+01 -0.124184E+01  0.910268E-01 -0.216187E+00  0.161479E-01 -0.614421E+00  0.189653E-01 -0.145461E-01 -0.131423E+01 -0.341284E-01 -0.522886E+00
  1290   0.147618E+00 -0.593177E-01 -0.109344E+02  0.236468E+02 -0.132518E+02  0.122974E+02 -0.125473E+02  0.260902E+01 -0.167208E+01 -0.634427E+01  0.198536E+02 -0.135686E+02
  1291  -0.247870E+01 -0.240262E+01 -0.112610E+01  0.219142E+00 -0.223877E+00  0.758191E-01 -0.144897E+01  0.477978E-01 -0.225171E-01 -0.140982E+01  0.783995E+00 -0.177679E+01
  1292  -0.254094E+01 -0.265393E+01 -0.196502E+01  0.422631E+01 -0.161865E+01  0.126919E+01 -0.461971E+01  0.542355E+00 -0.375419E+00 -0.221256E+01  0.425859E+01 -0.469996E+01
  1293   0.195929E+00 -0.582163E-01  0.145534E+01  0.629380E+00 -0.440540E+00  0.203147E+00 -0.175453E+01  0.119355E+00 -0.162255E-01  0.944733E+00  0.929199E+00 -0.193215E+01
  1294  -0.361454E+01 -0.394403E+01 -0.227403E+01  0.120276E+01 -0.653570E+00  0.283116E+00 -0.225921E+01  0.181880E+00 -0.954859E-01 -0.249319E+01  0.635011E+00 -0.208585E+01
  1295  -0.675665E+00 -0.400313E+00  0.102293E+01  0.153771E+01 -0.106414E+01  0.500999E+00 -0.290553E+01  0.268088E+00 -0.357192E-01  0.850899E+00  0.120507E+01 -0.245629E+01
  1296   0.737362E+01  0.745260E+01 -0.428251E+01  0.228658E+02 -0.728966E+01  0.628595E+01 -0.110366E+02  0.191559E+01 -0.108498E+01 -0.256127E+01  0.218763E+02 -0.118624E+02
  1297  -0.735938E+01 -0.730730E+01 -0.327352E+01  0.181648E+01 -0.118077E+01  0.546721E+00 -0.540198E+01  0.340328E+00 -0.206643E+00 -0.382004E+01  0.214822E+01 -0.563548E+01
  1298  -0.361086E+01 -0.385829E+01 -0.372728E+01  0.424180E+01 -0.173703E+01  0.109986E+01 -0.367885E+01  0.492382E+00 -0.301735E+00 -0.386773E+01  0.383039E+01 -0.382095E+01
  1299   0.965068E+01  0.860055E+01 -0.120669E+02  0.387238E+02 -0.148327E+02  0.121669E+02 -0.144833E+02  0.300999E+01 -0.286709E+01 -0.287147E+01  0.259650E+02 -0.144930E+02
  1300  -0.352229E+01 -0.349336E+01 -0.572701E+01  0.887816E+01 -0.352006E+01  0.235668E+01 -0.564590E+01  0.938136E+00 -0.802305E+00 -0.283375E+01  0.358198E+01 -0.424159E+01
  1301  -0.262009E+01 -0.273977E+01 -0.135587E+01  0.461760E+01 -0.176080E+01  0.125205E+01 -0.562673E+01  0.621736E+00 -0.368078E+00 -0.276707E+01  0.545470E+01 -0.542741E+01
  1302   0.414170E+00  0.431682E+00  0.143861E+00  0.305911E+01 -0.823237E+00  0.591101E+00 -0.272091E+01  0.306828E+00 -0.142585E+00  0.189654E+00  0.245025E+01 -0.220822E+01
  1303  -0.512668E+01 -0.497347E+01 -0.383675E+01  0.488115E+01 -0.200924E+01  0.138551E+01 -0.577833E+01  0.640092E+00 -0.409124E+00 -0.406846E+01  0.469881E+01 -0.560382E+01
  1304  -0.999585E-01 -0.166566E+00 -0.288205E+01  0.950736E+01 -0.301191E+01  0.229511E+01 -0.624890E+01  0.856957E+00 -0.616530E+00 -0.226789E+01  0.774600E+01 -0.564468E+01
  1305   0.263138E+02  0.212223E+02 -0.223156E+02  0.761323E+02 -0.300480E+02  0.211547E+02 -0.197610E+02  0.363013E+01 -0.247883E+01 -0.340292E+01  0.571496E+02 -0.325245E+02
  1306  -0.198837E+01 -0.192331E+01 -0.572409E+00  0.263453E+00 -0.224486E+00  0.910844E-01 -0.158602E+01  0.577315E-01 -0.177252E-01 -0.791916E+00  0.663410E+00 -0.179480E+01
  1307  -0.255104E+01 -0.246300E+01 -0.110467E+01  0.211017E+01 -0.884961E+00  0.587895E+00 -0.343132E+01  0.315982E+00 -0.144134E+00 -0.139975E+01  0.201475E+01 -0.307800E+01
  1308  -0.456335E+01 -0.458230E+01 -0.320648E+01  0.399093E+01 -0.167973E+01  0.125023E+01 -0.515404E+01  0.544701E+00 -0.308949E+00 -0.304740E+01  0.296025E+01 -0.449514E+01
  1309  -0.827227E+00 -0.859490E+00  0.273298E+00  0.352973E+00 -0.178760E+00  0.829082E-01 -0.140729E+01  0.642704E-01 -0.146258E-01  0.104624E-01  0.510344E+00 -0.138030E+01
  1310  -0.174231E+01 -0.158248E+01 -0.955580E+00  0.623923E+01 -0.257452E+01  0.203488E+01 -0.709811E+01  0.895470E+00 -0.283683E+00 -0.356156E+00  0.500515E+01 -0.623147E+01
  1311   0.103455E+02  0.112283E+02 -0.194190E+02  0.578366E+02 -0.234500E+02  0.201747E+02 -0.259274E+02  0.491637E+01 -0.378589E+01 -0.734842E+01  0.444890E+02 -0.259123E+02
  1312  -0.454486E+01 -0.456098E+01 -0.364432E+01  0.315476E+01 -0.142703E+01  0.878619E+00 -0.370678E+01  0.410407E+00 -0.210510E+00 -0.368335E+01  0.288814E+01 -0.376577E+01
  1313  -0.170756E+01 -0.168344E+01  0.161475E+00  0.567596E+00 -0.355940E+00  0.161485E+00 -0.232039E+01  0.110764E+00 -0.325476E-01 -0.413156E+00  0.114296E+01 -0.241324E+01
  1314  -0.135807E+01 -0.135177E+01 -0.551385E+00  0.154195E+01 -0.492534E+00  0.300125E+00 -0.227506E+01  0.189831E+00 -0.710040E-01 -0.119319E+01  0.187500E+01 -0.203358E+01
  1315   0.200550E+01  0.226048E+01 -0.694125E+00  0.995338E+01 -0.407247E+01  0.355712E+01 -0.737048E+01  0.112905E+01 -0.496979E+00  0.504417E+00  0.766321E+01 -0.590715E+01
  1316   0.600368E+00  0.846936E+00  0.147556E+01  0.191855E+00 -0.200025E+00  0.296785E-01 -0.933686E+00  0.281119E-01  0.887950E-02  0.100580E+01  0.799501E+00 -0.958366E+00
  1317  -0.156844E+01 -0.156863E+01 -0.258115E+01  0.120084E+02 -0.522585E+01  0.432339E+01 -0.106942E+02  0.143261E+01 -0.831648E+00 -0.200287E+01  0.102554E+02 -0.982112E+01
  1318  -0.341109E+00 -0.931194E+00 -0.454661E+01  0.127213E+02 -0.541618E+01  0.411705E+01 -0.749261E+01  0.122568E+01 -0.949728E+00 -0.564766E+01  0.143516E+02 -0.963510E+01
  1319  -0.181953E+01 -0.189472E+01 -0.876766E+00  0.726398E-01 -0.141930E+00  0.167209E-01 -0.896206E+00  0.156967E-01 -0.968330E-02 -0.120738E+01  0.339708E+00 -0.102704E+01
  1320   0.407444E+01  0.373270E+01 -0.197360E+01  0.129712E+02 -0.389748E+01  0.310045E+01 -0.631998E+01  0.994043E+00 -0.800226E+00  0.127191E+00  0.887712E+01 -0.527162E+01
  1321  -0.195311E+01 -0.191829E+01 -0.127594E+01  0.725934E-01 -0.133505E+00  0.128658E-01 -0.634132E+00  0.144768E-01 -0.946360E-02 -0.142741E+01  0.125138E+00 -0.616009E+00
  1322   0.160926E+00  0.272415E+00  0.124531E+01  0.543853E+00 -0.289642E+00  0.984195E-01 -0.150910E+01  0.760095E-01 -0.392190E-02  0.692743E+00  0.994274E+00 -0.141460E+01
  1323  -0.431874E+01 -0.443328E+01 -0.224349E+01  0.928683E+00 -0.500656E+00  0.215787E+00 -0.279262E+01  0.159359E+00 -0.858108E-01 -0.331721E+01  0.185787E+01 -0.297394E+01
  1324   0.671669E+00  0.693054E+00  0.123218E+01  0.622205E-01 -0.114290E+00  0.117636E-01 -0.535934E+00  0.105739E-01  0.515280E-02  0.937616E+00  0.342510E+00 -0.587073E+00
  1325  -0.457016E+01 -0.455454E+01 -0.245567E+01  0.318851E+01 -0.121151E+01  0.791775E+00 -0.507750E+01  0.451641E+00 -0.257403E+00 -0.267005E+01  0.261884E+01 -0.450333E+01
  1326  -0.635042E+00 -0.576386E+00  0.159279E+00  0.475612E-01 -0.117862E+00  0.810110E-02 -0.741913E+00  0.990200E-02 -0.110600E-03 -0.323488E-01  0.346407E+00 -0.890444E+00
  1327   0.793457E+00  0.742935E+00 -0.558914E+01  0.201165E+02 -0.111807E+02  0.103965E+02 -0.143955E+02  0.261739E+01 -0.117165E+01 -0.198351E+01  0.161357E+02 -0.134092E+02
  1328  -0.333833E+01 -0.340861E+01 -0.855357E+00  0.105622E+01 -0.626010E+00  0.347997E+00 -0.339258E+01  0.191538E+00 -0.601375E-01 -0.191606E+01  0.206253E+01 -0.355508E+01
  1329   0.343222E+02  0.350484E+02 -0.436161E+02  0.124913E+03 -0.594924E+02  0.483388E+02 -0.396497E+02  0.889667E+01 -0.506852E+01 -0.159459E+02  0.970304E+02 -0.460360E+02
  1330  -0.126311E+01 -0.137469E+01 -0.663806E+00  0.478565E-01 -0.955183E-01  0.119920E-01 -0.566555E+00  0.980970E-02 -0.688800E-02 -0.880072E+00  0.137944E+00 -0.632565E+00
  1331  -0.121161E+01 -0.129554E+01 -0.114320E+00  0.225444E+01 -0.855859E+00  0.678202E+00 -0.342605E+01  0.322416E+00 -0.704351E-01  0.157551E-02  0.195059E+01 -0.324770E+01
  1332   0.101722E+02  0.103639E+02 -0.674792E+01  0.358312E+02 -0.141875E+02  0.120465E+02 -0.178433E+02  0.325907E+01 -0.218586E+01 -0.141843E+01  0.299635E+02 -0.181812E+02
  1333   0.201087E+01  0.180540E+01 -0.556450E+01  0.214555E+02 -0.102760E+02  0.936573E+01 -0.144443E+02  0.242409E+01 -0.949655E+00 -0.173315E+01  0.170828E+02 -0.135443E+02
  1334   0.243347E+02  0.232248E+02 -0.269007E+02  0.762477E+02 -0.350143E+02  0.314808E+02 -0.257683E+02  0.618650E+01 -0.189705E+01 -0.390429E+01  0.472768E+02 -0.201477E+02
  1335  -0.129417E+01 -0.132197E+01 -0.388541E+00  0.809004E+00 -0.342301E+00  0.219742E+00 -0.166722E+01  0.121974E+00 -0.468184E-01 -0.829208E+00  0.117817E+01 -0.167093E+01
  1336  -0.577543E+00 -0.562875E+00 -0.231457E+00  0.842256E+01 -0.403582E+01  0.333933E+01 -0.874178E+01  0.113644E+01 -0.466807E+00 -0.467302E+00  0.810420E+01 -0.819977E+01
  1337  -0.159777E+01 -0.157427E+01 -0.302230E+00  0.950370E-01 -0.152707E+00  0.325556E-01 -0.128772E+01  0.249190E-01 -0.762030E-02 -0.579999E+00  0.521136E+00 -0.151541E+01
  1338  -0.224290E+01 -0.241157E+01 -0.389254E+01  0.101682E+02 -0.440047E+01  0.366014E+01 -0.820689E+01  0.121331E+01 -0.784648E+00 -0.287595E+01  0.781803E+01 -0.735365E+01
  1339  -0.170848E+01 -0.150205E+01 -0.276748E+01  0.602538E+01 -0.231860E+01  0.190721E+01 -0.489826E+01  0.679811E+00 -0.336543E+00 -0.379005E+01  0.714377E+01 -0.485578E+01
  1340  -0.308673E+01 -0.287590E+01 -0.345840E+01  0.524202E+01 -0.189621E+01  0.159394E+01 -0.496197E+01  0.670412E+00 -0.276524E+00 -0.335674E+01  0.478401E+01 -0.430316E+01
  1341  -0.758371E+00 -0.776640E+00 -0.231203E+00  0.536685E-01 -0.644303E-01  0.108415E-01 -0.533758E+00  0.107371E-01 -0.422650E-02 -0.366866E+00  0.128984E+00 -0.538759E+00
  1342  -0.409276E+00 -0.480784E+00  0.114584E+01  0.580488E+00 -0.367806E+00  0.181708E+00 -0.205461E+01  0.109488E+00 -0.438580E-02  0.445312E+00  0.144376E+01 -0.236986E+01
  1343  -0.562905E+00 -0.581732E+00  0.261626E+00  0.635374E+00 -0.234166E+00  0.124200E+00 -0.141775E+01  0.925548E-01 -0.247458E-01  0.186968E-01  0.502249E+00 -0.110268E+01
  1344  -0.222637E+01 -0.210762E+01 -0.740285E+00  0.371990E+00 -0.242430E+00  0.853579E-01 -0.174278E+01  0.700789E-01 -0.283031E-01 -0.865534E+00  0.470665E+00 -0.171275E+01
  1345   0.268967E+00  0.227503E+00 -0.121987E+01  0.779604E+01 -0.213298E+01  0.168720E+01 -0.635680E+01  0.835101E+00 -0.339726E+00 -0.251024E+00  0.566628E+01 -0.518776E+01
  1346   0.143794E+01  0.133701E+01  0.243946E+01  0.216468E+00 -0.327772E+00  0.542999E-01 -0.100516E+01  0.467412E-01  0.139046E-01  0.212713E+01  0.245913E+00 -0.103603E+01
  1347  -0.376152E+01 -0.378443E+01 -0.252721E+01  0.216760E+01 -0.880805E+00  0.492999E+00 -0.315769E+01  0.300241E+00 -0.156659E+00 -0.267638E+01  0.204569E+01 -0.315373E+01
  1348  -0.325759E+01 -0.343556E+01 -0.174305E+01  0.809655E+00 -0.576880E+00  0.154639E+00 -0.195666E+01  0.128872E+00 -0.741651E-01 -0.167032E+01  0.355259E-01 -0.180076E+01
  1349  -0.312374E+00 -0.846071E-01  0.152052E+01  0.478307E+01 -0.295715E+01  0.210280E+01 -0.639586E+01  0.771267E+00 -0.137025E+00  0.165430E+01  0.422511E+01 -0.596402E+01
  1350  -0.174892E+01 -0.133096E+01 -0.143949E+01  0.226446E+01 -0.977075E+00  0.805953E+00 -0.260249E+01  0.289147E+00 -0.894167E-01 -0.993461E+00  0.247212E+01 -0.280962E+01
  1351  -0.239610E+01 -0.234242E+01 -0.585799E+01  0.119921E+02 -0.502351E+01  0.437853E+01 -0.828950E+01  0.137044E+01 -0.966213E+00 -0.470971E+01  0.998051E+01 -0.761322E+01
  1352  -0.114289E+01 -0.115427E+01  0.148421E+00  0.494057E+00 -0.308162E+00  0.124761E+00 -0.166823E+01  0.771205E-01 -0.108586E-01 -0.564759E+00  0.124274E+01 -0.183224E+01
  1353   0.170200E+01  0.158166E+01  0.127914E+01  0.588337E+01 -0.206318E+01  0.141444E+01 -0.508300E+01  0.541838E+00 -0.270616E+00  0.670620E+00  0.602222E+01 -0.511119E+01
  1354  -0.359474E+01 -0.386535E+01 -0.442723E+01  0.570409E+01 -0.223160E+01  0.156979E+01 -0.452575E+01  0.701290E+00 -0.385323E+00 -0.361284E+01  0.294899E+01 -0.320150E+01
  1355  -0.376819E+01 -0.372136E+01 -0.387657E+01  0.582192E+01 -0.211677E+01  0.158719E+01 -0.543291E+01  0.700514E+00 -0.451568E+00 -0.360541E+01  0.522671E+01 -0.534266E+01
  1356   0.465542E+01  0.520215E+01 -0.267935E+01  0.157612E+02 -0.928927E+01  0.825439E+01 -0.838020E+01  0.191179E+01 -0.923147E+00  0.221955E+01  0.876695E+01 -0.578436E+01
  1357  -0.352685E+01 -0.370468E+01 -0.185441E+01  0.150825E+01 -0.736603E+00  0.367827E+00 -0.289579E+01  0.229425E+00 -0.145544E+00 -0.354010E+01  0.267831E+01 -0.284290E+01
  1358  -0.997507E+00 -0.978098E+00  0.532313E+00  0.407342E+00 -0.254930E+00  0.772489E-01 -0.182057E+01  0.665758E-01 -0.548370E-02  0.166418E-01  0.798065E+00 -0.179280E+01
  1359  -0.268365E+01 -0.269489E+01 -0.170512E+01  0.147842E+00 -0.206241E+00  0.336890E-01 -0.960748E+00  0.294892E-01 -0.225614E-01 -0.180433E+01  0.947661E-01 -0.985319E+00
  1360   0.351015E+01  0.422485E+01  0.375681E+01  0.294233E+01 -0.171249E+01  0.862184E+00 -0.271983E+01  0.414179E+00 -0.330396E-01  0.393713E+01  0.219228E+01 -0.190457E+01
  1361   0.105884E+01  0.800142E+00 -0.101640E+02  0.217061E+02 -0.966143E+01  0.867623E+01 -0.101072E+02  0.205124E+01 -0.144216E+01 -0.652811E+01  0.183491E+02 -0.110209E+02
  1362   0.306986E+01  0.305079E+01  0.928599E-01  0.100295E+02 -0.331368E+01  0.244102E+01 -0.652347E+01  0.863748E+00 -0.520071E+00 -0.557038E+00  0.104149E+02 -0.680711E+01
  1363  -0.233827E+01 -0.208799E+01 -0.721949E+01  0.145738E+02 -0.591959E+01  0.510579E+01 -0.941014E+01  0.160614E+01 -0.107476E+01 -0.426290E+01  0.109203E+02 -0.874539E+01
  1364  -0.195860E+01 -0.190262E+01 -0.846538E+00  0.125382E+01 -0.684972E+00  0.332217E+00 -0.212988E+01  0.195991E+00 -0.792424E-01 -0.650296E+00  0.399442E+00 -0.165176E+01
  1365  -0.160955E+01 -0.158948E+01 -0.122640E+00  0.266956E+00 -0.249607E+00  0.673464E-01 -0.160859E+01  0.528683E-01 -0.158845E-01 -0.725553E+00  0.100463E+01 -0.186856E+01
  1366   0.667309E+00  0.902250E+00  0.176836E+01  0.315834E+00 -0.232667E+00  0.599858E-01 -0.129993E+01  0.512252E-01  0.450700E-02  0.126917E+01  0.936258E+00 -0.130317E+01
  1367  -0.248402E+00 -0.249575E+00 -0.156579E+00  0.314644E+01 -0.904346E+00  0.625491E+00 -0.313787E+01  0.331151E+00 -0.152682E+00 -0.103750E+00  0.232961E+01 -0.247544E+01
  1368   0.240495E+02  0.233495E+02 -0.384680E+02  0.103627E+03 -0.490122E+02  0.417935E+02 -0.361675E+02  0.793189E+01 -0.565502E+01 -0.906048E+01  0.662064E+02 -0.337964E+02
  1369  -0.193812E+01 -0.190990E+01 -0.119922E+01  0.159376E+00 -0.198096E+00  0.266089E-01 -0.737983E+00  0.305967E-01 -0.194031E-01 -0.132216E+01  0.681765E-01 -0.655919E+00
  1370   0.189437E+00  0.423599E+00  0.801562E+00  0.138816E+01 -0.480068E+00  0.291915E+00 -0.193473E+01  0.169605E+00 -0.470037E-01  0.775384E+00  0.127330E+01 -0.162508E+01
  1371  -0.385311E+00 -0.399415E+00  0.182260E+01  0.113869E+01 -0.907128E+00  0.401319E+00 -0.304482E+01  0.218920E+00 -0.148926E-01  0.103536E+01  0.165775E+01 -0.309252E+01
  1372   0.624902E+01  0.619933E+01 -0.884343E+01  0.298583E+02 -0.119668E+02  0.100820E+02 -0.137914E+02  0.254352E+01 -0.163325E+01 -0.314854E+01  0.248201E+02 -0.154722E+02
  1373   0.342169E+02  0.338864E+02 -0.250276E+02  0.940360E+02 -0.369140E+02  0.273530E+02 -0.286054E+02  0.537924E+01 -0.200434E+01 -0.666691E+01  0.728347E+02 -0.322814E+02
  1374  -0.576815E+01 -0.580309E+01 -0.518119E+01  0.581914E+01 -0.257044E+01  0.173421E+01 -0.563512E+01  0.682924E+00 -0.617676E+00 -0.424522E+01  0.370559E+01 -0.526346E+01
  1375   0.438892E+02  0.430793E+02 -0.243830E+02  0.105550E+03 -0.393935E+02  0.286840E+02 -0.245086E+02  0.459123E+01 -0.665064E+01 -0.574625E+01  0.933732E+02 -0.445477E+02
  1376   0.994686E+01  0.961713E+01 -0.895622E+01  0.316942E+02 -0.114630E+02  0.101618E+02 -0.124929E+02  0.258772E+01 -0.158472E+01 -0.916260E+00  0.221383E+02 -0.116049E+02
  1377  -0.226814E+01 -0.225448E+01 -0.168392E+01  0.605134E-01 -0.186922E+00  0.131626E-01 -0.469486E+00  0.120030E-01 -0.134898E-01 -0.168890E+01 -0.127164E+00 -0.438412E+00
  1378   0.600463E+01  0.579208E+01 -0.532066E+01  0.229489E+02 -0.703214E+01  0.572045E+01 -0.108172E+02  0.184611E+01 -0.134085E+01 -0.305726E+01  0.191788E+02 -0.103294E+02
  1379  -0.318936E+01 -0.321355E+01 -0.203211E+01  0.418157E+00 -0.395406E+00  0.820453E-01 -0.127533E+01  0.692708E-01 -0.559967E-01 -0.245193E+01  0.500042E+00 -0.126166E+01
  1380  -0.539845E+01 -0.536554E+01 -0.510687E+01  0.461939E+01 -0.229215E+01  0.131266E+01 -0.401441E+01  0.548716E+00 -0.465779E+00 -0.309707E+01  0.831377E+00 -0.309985E+01
  1381   0.112594E+01  0.120173E+01  0.149339E+01  0.214119E+01 -0.736179E+00  0.375975E+00 -0.230563E+01  0.213447E+00 -0.562582E-01  0.501622E+00  0.328341E+01 -0.258331E+01
  1382   0.347362E+01  0.367462E+01 -0.533673E+01  0.208518E+02 -0.642586E+01  0.537212E+01 -0.117210E+02  0.185766E+01 -0.112438E+01 -0.199288E+01  0.162848E+02 -0.106173E+02
  1383   0.446263E+00  0.537781E+00  0.170863E+01  0.604163E+00 -0.677207E+00  0.202609E+00 -0.153737E+01  0.126182E+00  0.192604E-01  0.174812E+01  0.242680E-01 -0.123460E+01
  1384  -0.268451E+01 -0.255262E+01 -0.155110E+01  0.275860E+00 -0.227578E+00  0.627330E-01 -0.126279E+01  0.545154E-01 -0.361515E-01 -0.153021E+01  0.204166E+00 -0.122658E+01
  1385   0.376868E+02  0.397418E+02 -0.357588E+02  0.112357E+03 -0.458095E+02  0.370024E+02 -0.342285E+02  0.736230E+01 -0.323862E+01 -0.622635E+01  0.824689E+02 -0.365007E+02
  1386   0.318901E+01  0.288139E+01 -0.211293E+02  0.484162E+02 -0.215860E+02  0.193042E+02 -0.242443E+02  0.492673E+01 -0.249853E+01 -0.782279E+01  0.328884E+02 -0.221842E+02
  1387   0.147669E+02  0.175506E+02 -0.221985E+02  0.614634E+02 -0.386168E+02  0.351200E+02 -0.231277E+02  0.593544E+01 -0.380888E+01 -0.137341E-01  0.365751E+02 -0.190107E+02
  1388  -0.144819E+01 -0.132692E+01 -0.133339E+01  0.335460E+01 -0.128447E+01  0.887663E+00 -0.336682E+01  0.437034E+00 -0.142811E+00 -0.107490E+01  0.242284E+01 -0.267486E+01
  1389   0.107736E+02  0.102087E+02 -0.228866E+02  0.548039E+02 -0.321455E+02  0.285804E+02 -0.196277E+02  0.506432E+01 -0.301526E+01 -0.256419E+01  0.272003E+02 -0.144274E+02
  1390   0.868299E+00  0.129978E+01 -0.574923E+01  0.160688E+02 -0.667680E+01  0.506648E+01 -0.832636E+01  0.147379E+01 -0.988421E+00 -0.641573E+01  0.191827E+02 -0.114672E+02
  1391   0.876037E+01  0.773648E+01 -0.136868E+02  0.467165E+02 -0.226768E+02  0.206554E+02 -0.245010E+02  0.486687E+01 -0.261379E+01 -0.486417E+01  0.355135E+02 -0.229129E+02
  1392   0.177063E+02  0.186720E+02 -0.160039E+02  0.536450E+02 -0.187798E+02  0.160161E+02 -0.191704E+02  0.385514E+01 -0.185594E+01 -0.430494E+01  0.424736E+02 -0.194966E+02
  1393   0.484024E+01  0.484592E+01 -0.513131E-01  0.124347E+02 -0.390662E+01  0.265261E+01 -0.636360E+01  0.889181E+00 -0.814713E+00 -0.218113E+01  0.141755E+02 -0.714843E+01
  1394  -0.192759E+01 -0.186450E+01 -0.223097E+01  0.714643E+01 -0.274193E+01  0.237699E+01 -0.694673E+01  0.947705E+00 -0.479087E+00 -0.111239E+01  0.468846E+01 -0.544056E+01
  1395  -0.164948E+01 -0.146498E+01 -0.147562E+01  0.284336E+01 -0.102660E+01  0.655726E+00 -0.281029E+01  0.306087E+00 -0.142143E+00 -0.177987E+01  0.352657E+01 -0.321168E+01
  1396   0.455058E+00  0.427970E+00  0.171130E+01  0.172874E+01 -0.111149E+01  0.616668E+00 -0.273369E+01  0.270900E+00 -0.273669E-01  0.178039E+01  0.111077E+01 -0.246319E+01
  1397   0.630542E+01  0.512041E+01 -0.110189E+02  0.355337E+02 -0.174202E+02  0.165133E+02 -0.188505E+02  0.377691E+01 -0.222894E+01 -0.270295E+01  0.240604E+02 -0.162371E+02
  1398   0.678214E+01  0.685002E+01  0.133415E+01  0.139840E+02 -0.690864E+01  0.573695E+01 -0.828448E+01  0.159849E+01 -0.678325E+00  0.289649E+01  0.133164E+02 -0.936289E+01
  1399   0.469872E+02  0.459552E+02 -0.562619E+02  0.150630E+03 -0.734449E+02  0.624607E+02 -0.433962E+02  0.106308E+02 -0.363137E+01 -0.937676E+01  0.921618E+02 -0.368298E+02
  1400  -0.151383E+01 -0.161547E+01 -0.514681E+00  0.846149E-01 -0.124430E+00  0.213585E-01 -0.993961E+00  0.187179E-01 -0.544860E-02 -0.793559E+00  0.264139E+00 -0.108605E+01
  1401   0.409280E+01  0.373567E+01 -0.785734E+01  0.271402E+02 -0.126909E+02  0.114541E+02 -0.150245E+02  0.294964E+01 -0.187840E+01 -0.190090E+01  0.188849E+02 -0.132484E+02
  1402   0.614131E+01  0.737360E+01 -0.858365E+01  0.266373E+02 -0.103476E+02  0.948635E+01 -0.116431E+02  0.233590E+01 -0.174393E+01 -0.295676E+01  0.220052E+02 -0.116749E+02
  1403   0.181667E+00  0.302519E+00  0.954786E+00  0.757422E-01 -0.193424E+00  0.219500E-01 -0.705953E+00  0.195917E-01  0.897320E-02  0.766972E+00  0.343544E+00 -0.807997E+00
  1404  -0.901262E+00 -0.808450E+00  0.534932E+00  0.321586E+00 -0.328666E+00  0.939754E-01 -0.158890E+01  0.705953E-01 -0.478750E-02  0.644983E+00  0.326986E+00 -0.178042E+01
  1405  -0.241715E+01 -0.243664E+01 -0.148461E+01  0.152108E+01 -0.594589E+00  0.339603E+00 -0.232559E+01  0.196079E+00 -0.691283E-01 -0.226772E+01  0.246432E+01 -0.263324E+01
  1406  -0.345706E+00 -0.383420E+00  0.903483E+00  0.141371E+00 -0.255364E+00  0.404244E-01 -0.121419E+01  0.357482E-01  0.282110E-02  0.482307E+00  0.498824E+00 -0.136455E+01
  1407  -0.214115E+01 -0.231936E+01 -0.100124E+01  0.143462E+00 -0.230614E+00  0.318772E-01 -0.109505E+01  0.305480E-01 -0.201351E-01 -0.137592E+01  0.264595E+00 -0.120804E+01
  1408  -0.136869E+01 -0.137700E+01 -0.870580E+00  0.467325E-01 -0.656512E-01  0.107649E-01 -0.494931E+00  0.986290E-02 -0.489200E-02 -0.105412E+01  0.178334E+00 -0.501218E+00
  1409   0.111918E+00  0.116121E+00  0.111687E+01  0.202493E+00 -0.196852E+00  0.378096E-01 -0.108711E+01  0.325467E-01  0.616410E-02  0.594699E+00  0.659531E+00 -0.113811E+01
  1410  -0.325964E+01 -0.327326E+01 -0.296866E+01  0.393931E+01 -0.115411E+01  0.855629E+00 -0.417275E+01  0.459102E+00 -0.218167E+00 -0.259408E+01  0.257320E+01 -0.325239E+01
  1411  -0.201138E+01 -0.217896E+01 -0.888882E+00  0.280896E+00 -0.197989E+00  0.647356E-01 -0.130128E+01  0.505815E-01 -0.194425E-01 -0.140422E+01  0.554082E+00 -0.132882E+01
  1412   0.169720E+00  0.483680E+00 -0.576610E+00  0.499749E+01 -0.147085E+01  0.930123E+00 -0.377972E+01  0.438007E+00 -0.368722E+00 -0.106780E+01  0.566891E+01 -0.411743E+01
  1413   0.148666E+02  0.156684E+02 -0.226984E+02  0.666970E+02 -0.331080E+02  0.286368E+02 -0.283629E+02  0.596955E+01 -0.226733E+01 -0.699258E+01  0.502196E+02 -0.275586E+02
  1414  -0.771116E+00 -0.669322E+00  0.568503E-01  0.371948E+01 -0.175187E+01  0.151089E+01 -0.460394E+01  0.544261E+00 -0.246786E+00 -0.654768E+00  0.516849E+01 -0.518304E+01
  1415   0.564939E+01  0.456600E+01 -0.165965E+02  0.452590E+02 -0.205601E+02  0.182700E+02 -0.227823E+02  0.459335E+01 -0.253402E+01 -0.442087E+01  0.305691E+02 -0.215822E+02
  1416  -0.259896E+01 -0.257429E+01 -0.274464E+00  0.257312E+00 -0.372029E+00  0.828810E-01 -0.233882E+01  0.703143E-01 -0.241515E-01 -0.680865E+00  0.747885E+00 -0.264131E+01
  1417  -0.989087E-01  0.400130E-01  0.797790E+00  0.174293E+00 -0.138539E+00  0.335942E-01 -0.993326E+00  0.325551E-01 -0.527640E-02  0.832207E+00  0.390031E+00 -0.118223E+01
  1418   0.890531E+00  0.118115E+01  0.551069E+00  0.363334E+01 -0.115578E+01  0.672607E+00 -0.289622E+01  0.316158E+00 -0.230639E+00  0.182457E+00  0.393317E+01 -0.293448E+01
  1419   0.903065E+00  0.708421E+00  0.214503E+01  0.373320E+00 -0.402225E+00  0.117000E+00 -0.142328E+01  0.795610E-01  0.136567E-01  0.152559E+01  0.757598E+00 -0.157477E+01
  1420   0.188275E+01  0.166723E+01  0.276463E+01  0.151567E+00 -0.301041E+00  0.345848E-01 -0.818372E+00  0.336481E-01  0.177359E-01  0.241752E+01  0.384126E-01 -0.788703E+00
  1421   0.174724E+01  0.186562E+01 -0.236327E+01  0.104716E+02 -0.407222E+01  0.354519E+01 -0.626755E+01  0.109331E+01 -0.659782E+00  0.686650E+00  0.711352E+01 -0.593455E+01
  1422   0.106420E+02  0.105590E+02 -0.173888E+02  0.499252E+02 -0.271828E+02  0.256461E+02 -0.227895E+02  0.505321E+01 -0.262152E+01 -0.197409E+01  0.322917E+02 -0.197586E+02
  1423  -0.366517E+01 -0.386144E+01 -0.239075E+01  0.533383E+01 -0.218403E+01  0.154163E+01 -0.632665E+01  0.711807E+00 -0.350997E+00 -0.220910E+01  0.408845E+01 -0.574078E+01
  1424  -0.440956E+01 -0.437990E+01 -0.317788E+01  0.389870E+01 -0.160944E+01  0.121392E+01 -0.493206E+01  0.563161E+00 -0.365968E+00 -0.295312E+01  0.282330E+01 -0.425008E+01
  1425  -0.300508E+01 -0.311766E+01 -0.178485E+01  0.376044E+00 -0.324012E+00  0.937833E-01 -0.139568E+01  0.644016E-01 -0.347687E-01 -0.244769E+01  0.947627E+00 -0.161760E+01
  1426  -0.859973E+00 -0.872569E+00 -0.209198E+00  0.102339E+00 -0.944926E-01  0.172117E-01 -0.689893E+00  0.175625E-01 -0.350250E-02 -0.397327E+00  0.184874E+00 -0.660116E+00
  1427  -0.191003E+01 -0.192308E+01 -0.134037E+01  0.127640E+01 -0.486679E+00  0.323703E+00 -0.177229E+01  0.159507E+00 -0.702978E-01 -0.187033E+01  0.185121E+01 -0.190395E+01
  1428  -0.124170E+01 -0.137455E+01 -0.657595E+00  0.516466E-01 -0.118435E+00  0.861530E-02 -0.531191E+00  0.114161E-01 -0.615370E-02 -0.103558E+01  0.169867E+00 -0.508836E+00
  1429  -0.127522E+01 -0.141253E+01 -0.297671E+00  0.157423E+01 -0.649687E+00  0.369087E+00 -0.237401E+01  0.202966E+00 -0.100129E+00 -0.472877E+00  0.145658E+01 -0.239624E+01
  1430   0.505401E+01  0.522452E+01 -0.197482E+02  0.445956E+02 -0.200621E+02  0.157485E+02 -0.144472E+02  0.317552E+01 -0.420812E+01 -0.123601E+02  0.326223E+02 -0.150377E+02
  1431  -0.266986E+01 -0.303320E+01 -0.495397E+01  0.945773E+01 -0.345834E+01  0.289211E+01 -0.694708E+01  0.991082E+00 -0.651396E+00 -0.348916E+01  0.637854E+01 -0.592258E+01
  1432  -0.181391E+01 -0.183727E+01 -0.338293E+00  0.539013E+00 -0.402669E+00  0.135925E+00 -0.181145E+01  0.102309E+00 -0.387425E-01 -0.428763E+00  0.449197E+00 -0.185771E+01
  1433   0.573997E+00  0.214947E+00  0.844511E+00  0.453062E+01 -0.243947E+01  0.201055E+01 -0.481856E+01  0.636880E+00 -0.190534E+00  0.516449E+00  0.450260E+01 -0.480411E+01
  1434   0.793397E+00  0.702503E+00 -0.101881E+01  0.719230E+01 -0.224779E+01  0.180786E+01 -0.529463E+01  0.698169E+00 -0.343701E+00 -0.352912E+00  0.584602E+01 -0.479060E+01
  1435   0.222970E+00  0.218565E+00  0.887612E+00  0.826512E-01 -0.101446E+00  0.141995E-01 -0.680135E+00  0.174077E-01  0.268100E-02  0.780183E+00  0.100988E+00 -0.662606E+00
  1436  -0.225472E+01 -0.229957E+01 -0.110814E+01  0.495272E+00 -0.291853E+00  0.130392E+00 -0.152435E+01  0.811635E-01 -0.372083E-01 -0.147672E+01  0.726199E+00 -0.154905E+01
  1437  -0.198745E+01 -0.192840E+01 -0.128696E+01  0.136170E+00 -0.145604E+00  0.312020E-01 -0.730707E+00  0.229959E-01 -0.145423E-01 -0.154705E+01  0.497587E+00 -0.878934E+00
  1438   0.188812E+01  0.184395E+01  0.107031E+01  0.541695E+01 -0.185896E+01  0.125056E+01 -0.413251E+01  0.476753E+00 -0.334985E+00  0.452421E+00  0.540553E+01 -0.401400E+01
  1439  -0.502319E+01 -0.450873E+01 -0.950846E+01  0.178895E+02 -0.950102E+01  0.878571E+01 -0.135629E+02  0.230696E+01 -0.143298E+01 -0.664428E+01  0.143203E+02 -0.121848E+02
  1440  -0.529134E+00 -0.574098E+00  0.885674E+00  0.197111E+01 -0.718561E+00  0.419904E+00 -0.328210E+01  0.251048E+00 -0.562070E-01 -0.315392E+00  0.315260E+01 -0.341130E+01
  1441   0.134522E+02  0.138608E+02 -0.246769E+02  0.643532E+02 -0.305804E+02  0.276183E+02 -0.259070E+02  0.575223E+01 -0.310712E+01 -0.816037E+01  0.447311E+02 -0.227100E+02
  1442  -0.551129E+01 -0.543316E+01 -0.373072E+01  0.393898E+01 -0.164443E+01  0.119258E+01 -0.557127E+01  0.540551E+00 -0.236985E+00 -0.363398E+01  0.360255E+01 -0.540172E+01
  1443  -0.189419E+00  0.158644E+00  0.177564E+01  0.141331E+01 -0.985414E+00  0.491315E+00 -0.314312E+01  0.256016E+00  0.283270E-02  0.163478E+01  0.152995E+01 -0.300608E+01
  1444  -0.179333E+01 -0.183624E+01 -0.919588E+00  0.117426E+00 -0.166591E+00  0.264602E-01 -0.859820E+00  0.250975E-01 -0.163163E-01 -0.101737E+01  0.106566E+00 -0.925433E+00
  1445  -0.174494E+01 -0.162177E+01  0.219826E+00  0.676824E+00 -0.412376E+00  0.196347E+00 -0.251095E+01  0.131188E+00 -0.457943E-01 -0.159378E+00  0.101195E+01 -0.247433E+01
  1446   0.119668E+02  0.117678E+02 -0.113502E+02  0.369427E+02 -0.157725E+02  0.132410E+02 -0.119109E+02  0.247184E+01 -0.165528E+01 -0.648453E+01  0.384179E+02 -0.201656E+02
  1447  -0.682810E+00 -0.755319E+00  0.317209E-01  0.181505E+00 -0.901785E-01  0.254080E-01 -0.854134E+00  0.296600E-01 -0.679180E-02 -0.229665E+00  0.171217E+00 -0.696871E+00
  1448  -0.176471E+01 -0.198433E+01 -0.505056E+00  0.140148E+01 -0.726073E+00  0.411122E+00 -0.249029E+01  0.226766E+00 -0.826623E-01 -0.822737E+00  0.183379E+01 -0.299538E+01
  1449  -0.283862E+01 -0.285938E+01 -0.107789E+01  0.201016E+01 -0.754084E+00  0.490509E+00 -0.367759E+01  0.294817E+00 -0.124546E+00 -0.179910E+01  0.261620E+01 -0.367648E+01
  1450  -0.600615E+00 -0.474687E+00  0.137505E+00  0.222864E+00 -0.122743E+00  0.372006E-01 -0.903265E+00  0.369117E-01 -0.908950E-02  0.103968E+00  0.332748E+00 -0.911404E+00
  1451  -0.276472E+01 -0.275737E+01 -0.527485E+01  0.104263E+02 -0.435584E+01  0.370406E+01 -0.731675E+01  0.116308E+01 -0.111070E+01 -0.338263E+01  0.666144E+01 -0.603618E+01
  1452   0.967748E+01  0.869254E+01 -0.722070E+01  0.270490E+02 -0.845026E+01  0.725597E+01 -0.968743E+01  0.188400E+01 -0.115314E+01 -0.159917E+01  0.199237E+02 -0.963198E+01
  1453  -0.226036E+01 -0.231704E+01 -0.769741E+00  0.476576E+00 -0.317424E+00  0.133495E+00 -0.183582E+01  0.818215E-01 -0.292637E-01 -0.128119E+01  0.987844E+00 -0.202369E+01
  1454  -0.239514E+00 -0.241955E+00  0.153059E+01  0.328003E+00 -0.313057E+00  0.979680E-01 -0.196001E+01  0.737066E-01  0.328890E-02  0.118382E+01  0.534079E+00 -0.195986E+01
  1455  -0.239310E+01 -0.243680E+01 -0.745494E+00  0.234722E+00 -0.322471E+00  0.514668E-01 -0.163046E+01  0.459224E-01 -0.267761E-01 -0.944239E+00  0.321356E+00 -0.181392E+01
  1456   0.381539E+01  0.393613E+01 -0.929285E+01  0.264120E+02 -0.932262E+01  0.772256E+01 -0.121088E+02  0.221250E+01 -0.180734E+01 -0.430088E+01  0.210742E+02 -0.128372E+02
  1457   0.156357E+02  0.155002E+02 -0.188546E+02  0.569817E+02 -0.259177E+02  0.224278E+02 -0.194559E+02  0.408885E+01 -0.363442E+01 -0.569794E+01  0.413167E+02 -0.201185E+02
  1458   0.594741E+02  0.625646E+02 -0.601464E+02  0.171757E+03 -0.871871E+02  0.712538E+02 -0.476657E+02  0.116430E+02 -0.180209E+00 -0.101645E+02  0.122248E+03 -0.495190E+02
  1459   0.356190E+01  0.326554E+01 -0.102622E+02  0.288947E+02 -0.116918E+02  0.998808E+01 -0.136119E+02  0.252491E+01 -0.227990E+01 -0.783955E+01  0.248055E+02 -0.137004E+02
  1460  -0.233705E+01 -0.241515E+01 -0.207239E+01  0.450880E+01 -0.171699E+01  0.145673E+01 -0.480693E+01  0.608354E+00 -0.314624E+00 -0.128049E+01  0.292410E+01 -0.405876E+01
  1461  -0.933662E+00 -0.875863E+00  0.153359E-01  0.891617E-01 -0.232292E+00  0.192878E-01 -0.845201E+00  0.221401E-01 -0.209370E-02 -0.189301E-01 -0.443111E-01 -0.812622E+00
  1462   0.107315E+02  0.102484E+02 -0.123050E+02  0.370609E+02 -0.198180E+02  0.187673E+02 -0.142244E+02  0.343904E+01 -0.218840E+01 -0.757411E+00  0.221401E+02 -0.111343E+02
  1463   0.248254E+01  0.171745E+01 -0.837264E+01  0.311597E+02 -0.143688E+02  0.128815E+02 -0.206331E+02  0.360673E+01 -0.179075E+01 -0.302186E+01  0.238652E+02 -0.191259E+02
  1464   0.417770E+02  0.435513E+02 -0.583589E+02  0.146762E+03 -0.752016E+02  0.643105E+02 -0.422460E+02  0.109747E+02 -0.446392E+01 -0.929190E+01  0.961046E+02 -0.432614E+02
  1465   0.733523E+00  0.933111E+00  0.136736E+01  0.660072E-01 -0.206040E+00  0.188325E-01 -0.538011E+00  0.154414E-01  0.992970E-02  0.145295E+01  0.118019E-01 -0.531645E+00
  1466   0.976203E+01  0.856313E+01 -0.149881E+02  0.463688E+02 -0.260805E+02  0.236398E+02 -0.209056E+02  0.479993E+01 -0.307228E+01 -0.137836E+01  0.288422E+02 -0.189007E+02
  1467  -0.180025E+01 -0.182019E+01 -0.634894E+00  0.656170E+00 -0.354924E+00  0.231253E+00 -0.176015E+01  0.115609E+00 -0.533148E-01 -0.113483E+01  0.108495E+01 -0.177031E+01
  1468  -0.243577E+01 -0.242218E+01 -0.573890E+01  0.137676E+02 -0.626969E+01  0.521575E+01 -0.103407E+02  0.166684E+01 -0.736698E+00 -0.451187E+01  0.136754E+02 -0.115857E+02
  1469  -0.436164E+00 -0.209844E+00 -0.289419E+00  0.494534E+01 -0.179813E+01  0.124255E+01 -0.479171E+01  0.516782E+00 -0.261583E+00 -0.122526E+01  0.577517E+01 -0.475975E+01
  1470  -0.327347E+01 -0.331546E+01 -0.126102E+01  0.796118E+00 -0.442697E+00  0.208130E+00 -0.263877E+01  0.144961E+00 -0.801904E-01 -0.211540E+01  0.162212E+01 -0.282219E+01
  1471  -0.177977E+01 -0.161144E+01 -0.237204E+01  0.475972E+01 -0.172817E+01  0.125752E+01 -0.396990E+01  0.496010E+00 -0.222908E+00 -0.416983E+01  0.870281E+01 -0.614442E+01
  1472  -0.216337E+01 -0.184083E+01 -0.244769E+01  0.654795E+01 -0.255713E+01  0.206482E+01 -0.616766E+01  0.783809E+00 -0.387469E+00 -0.216491E+01  0.582618E+01 -0.550210E+01
  1473   0.121333E+02  0.138901E+02 -0.159739E+02  0.498774E+02 -0.221666E+02  0.192351E+02 -0.201985E+02  0.425688E+01 -0.289698E+01 -0.699338E+01  0.383117E+02 -0.174282E+02
  1474  -0.181500E+01 -0.176589E+01 -0.982380E+00  0.115996E+00 -0.127920E+00  0.264411E-01 -0.857633E+00  0.224555E-01 -0.119611E-01 -0.120530E+01  0.416243E+00 -0.976837E+00
  1475  -0.337230E+01 -0.323600E+01 -0.310991E+01  0.275659E+01 -0.124351E+01  0.606872E+00 -0.246656E+01  0.340775E+00 -0.256555E+00 -0.250322E+01  0.936315E+00 -0.166909E+01
  1476  -0.143738E+01 -0.147025E+01 -0.715235E+00  0.107745E+00 -0.148834E+00  0.217214E-01 -0.716587E+00  0.220905E-01 -0.828190E-02 -0.849687E+00  0.453255E-01 -0.665887E+00
  1477  -0.258379E+01 -0.265900E+01 -0.819360E+00  0.117778E+01 -0.664315E+00  0.300103E+00 -0.267913E+01  0.191385E+00 -0.902540E-01 -0.845813E+00  0.758995E+00 -0.257218E+01
  1478  -0.574215E+00 -0.419732E+00 -0.533045E+01  0.160650E+02 -0.673738E+01  0.581150E+01 -0.110999E+02  0.178295E+01 -0.106592E+01 -0.445710E+01  0.154718E+02 -0.114344E+02
  1479  -0.102369E+01 -0.722376E+00  0.524867E+00  0.210428E+01 -0.141763E+01  0.787995E+00 -0.334180E+01  0.383227E+00 -0.646314E-01  0.482208E+00  0.155471E+01 -0.275930E+01
  1480   0.382689E+00 -0.128321E+00 -0.500842E+01  0.185968E+02 -0.861583E+01  0.791435E+01 -0.139610E+02  0.232011E+01 -0.863355E+00 -0.199976E+01  0.153839E+02 -0.135125E+02
  1481  -0.592084E+01 -0.586910E+01 -0.427811E+01  0.297561E+01 -0.153098E+01  0.769931E+00 -0.391628E+01  0.395680E+00 -0.336682E+00 -0.358717E+01  0.128779E+01 -0.356973E+01
  1482  -0.210854E+01 -0.206094E+01 -0.110947E+01  0.210936E+00 -0.203183E+00  0.415132E-01 -0.106473E+01  0.386287E-01 -0.222404E-01 -0.123872E+01  0.268643E+00 -0.109086E+01
  1483  -0.650660E+00 -0.689732E+00  0.493006E-01  0.956742E-01 -0.970529E-01  0.142774E-01 -0.723487E+00  0.166637E-01 -0.603590E-02 -0.109197E+00  0.140271E+00 -0.720805E+00
  1484  -0.134970E+01 -0.138475E+01 -0.273148E+00  0.546523E+00 -0.275317E+00  0.115688E+00 -0.151101E+01  0.810333E-01 -0.334699E-01 -0.107825E+01  0.112593E+01 -0.143244E+01
  1485   0.442730E+02  0.444292E+02 -0.489429E+02  0.129068E+03 -0.715494E+02  0.612476E+02 -0.327292E+02  0.912653E+01 -0.194721E+01 -0.510548E+01  0.848069E+02 -0.352723E+02
  1486   0.215777E+01  0.213984E+01 -0.789054E+01  0.197919E+02 -0.658060E+01  0.524380E+01 -0.856892E+01  0.157449E+01 -0.141241E+01 -0.306513E+01  0.143497E+02 -0.914472E+01
  1487   0.756971E+00  0.858118E+00  0.157425E+01  0.184919E+00 -0.328552E+00  0.368220E-01 -0.758206E+00  0.372715E-01  0.104612E-01  0.177965E+01 -0.289501E+00 -0.632033E+00
  1488   0.134090E+01  0.118155E+01  0.864624E+00  0.607248E+01 -0.323551E+01  0.283828E+01 -0.562412E+01  0.832102E+00 -0.406959E+00  0.799313E+00  0.643676E+01 -0.605452E+01
  1489  -0.125170E+01 -0.117010E+01 -0.225683E+00  0.248737E+00 -0.203809E+00  0.741917E-01 -0.118848E+01  0.469432E-01 -0.359930E-02 -0.345808E+00  0.402122E+00 -0.122642E+01
  1490   0.795914E+02  0.747731E+02 -0.658814E+02  0.196203E+03 -0.104091E+03  0.796026E+02 -0.461781E+02  0.111634E+02  0.877316E+01 -0.342913E+01  0.121444E+03 -0.432422E+02
  1491  -0.318654E+01 -0.295549E+01 -0.189455E+01  0.126466E+00 -0.287662E+00  0.475393E-01 -0.118439E+01  0.336553E-01 -0.275953E-01 -0.166968E+01  0.432309E-01 -0.132904E+01
  1492   0.102628E+01  0.967562E+00  0.241801E+01  0.105334E+01 -0.620217E+00  0.273749E+00 -0.221275E+01  0.175443E+00 -0.612957E-01  0.228925E+01  0.950671E+00 -0.227236E+01
  1493   0.139203E+01  0.145686E+01  0.270555E+01  0.459253E+00 -0.575131E+00  0.148290E+00 -0.146919E+01  0.960784E-01  0.271797E-01  0.223234E+01  0.585188E+00 -0.136066E+01
  1494   0.253245E+02  0.250035E+02 -0.247680E+02  0.689734E+02 -0.312675E+02  0.271899E+02 -0.171337E+02  0.438116E+01 -0.205076E+01 -0.311493E+01  0.472534E+02 -0.191350E+02
  1495  -0.151381E+01 -0.169732E+01 -0.455098E+01  0.116085E+02 -0.460660E+01  0.403936E+01 -0.828931E+01  0.129833E+01 -0.101311E+01 -0.308095E+01  0.901524E+01 -0.763161E+01
  1496  -0.543713E+00 -0.497550E+00  0.376962E+00  0.227429E+00 -0.129119E+00  0.447862E-01 -0.109380E+01  0.422093E-01 -0.121765E-01  0.156304E+00  0.361020E+00 -0.101487E+01
  1497  -0.237047E+01 -0.237580E+01 -0.144119E+01  0.525118E+00 -0.283136E+00  0.111412E+00 -0.133775E+01  0.866121E-01 -0.315377E-01 -0.178296E+01  0.714425E+00 -0.130726E+01
  1498  -0.802209E+01 -0.771044E+01 -0.108266E+02  0.204693E+02 -0.815334E+01  0.689765E+01 -0.171218E+02  0.249777E+01 -0.178513E+01 -0.835995E+01  0.166011E+02 -0.159516E+02
  1499  -0.346447E+01 -0.343760E+01 -0.227610E+01  0.285908E+01 -0.146415E+01  0.921487E+00 -0.371878E+01  0.410312E+00 -0.196312E+00 -0.200149E+01  0.195956E+01 -0.339567E+01
  1500  -0.168608E+01 -0.184290E+01 -0.207812E+01  0.646582E+01 -0.233141E+01  0.193144E+01 -0.605262E+01  0.809796E+00 -0.430991E+00 -0.201591E+01  0.540113E+01 -0.522812E+01
  1501  -0.429751E+01 -0.448457E+01 -0.998213E+01  0.197442E+02 -0.105649E+02  0.982964E+01 -0.140982E+02  0.252990E+01 -0.175593E+01 -0.627536E+01  0.147813E+02 -0.129905E+02
  1502  -0.326980E+01 -0.341980E+01 -0.803021E+01  0.159279E+02 -0.708477E+01  0.599748E+01 -0.105619E+02  0.177848E+01 -0.129679E+01 -0.578066E+01  0.116372E+02 -0.927631E+01
  1503   0.250750E+02  0.259016E+02 -0.369197E+02  0.958455E+02 -0.414692E+02  0.346922E+02 -0.303204E+02  0.686225E+01 -0.361570E+01 -0.118277E+02  0.682389E+02 -0.305096E+02
  1504  -0.612406E+01 -0.616659E+01 -0.337569E+01  0.176057E+01 -0.112468E+01  0.697194E+00 -0.421385E+01  0.337934E+00 -0.205529E+00 -0.435949E+01  0.237867E+01 -0.418577E+01
  1505   0.240436E+00  0.137945E+00  0.128552E+01  0.140207E+01 -0.579730E+00  0.301650E+00 -0.231931E+01  0.174072E+00 -0.238479E-01  0.589029E-01  0.261570E+01 -0.253666E+01
  1506  -0.163174E+01 -0.190428E+01 -0.941931E+00  0.660426E+01 -0.382304E+01  0.338523E+01 -0.746799E+01  0.102900E+01 -0.417271E+00 -0.643931E+00  0.616212E+01 -0.742247E+01
  1507   0.645950E+00  0.579191E-01 -0.130524E+02  0.276992E+02 -0.124799E+02  0.108404E+02 -0.123305E+02  0.241525E+01 -0.244604E+01 -0.670420E+01  0.188130E+02 -0.120508E+02
  1508  -0.226963E+01 -0.238981E+01 -0.110735E+01  0.108652E+00 -0.179851E+00  0.303545E-01 -0.113062E+01  0.249048E-01 -0.157236E-01 -0.161984E+01  0.616985E+00 -0.138695E+01
  1509   0.233917E+02  0.216761E+02 -0.157046E+02  0.579792E+02 -0.189882E+02  0.152536E+02 -0.165666E+02  0.339056E+01 -0.197217E+01 -0.548438E+00  0.361405E+02 -0.139160E+02
  1510  -0.295717E+01 -0.289180E+01 -0.216374E+01  0.233738E+00 -0.288297E+00  0.407296E-01 -0.782882E+00  0.376305E-01 -0.343438E-01 -0.213478E+01 -0.197770E-01 -0.737246E+00
  1511  -0.235295E+01 -0.234755E+01 -0.225488E+01  0.615372E+01 -0.265679E+01  0.215567E+01 -0.618717E+01  0.811072E+00 -0.374584E+00 -0.328946E+01  0.702671E+01 -0.608480E+01
  1512   0.781430E+00  0.590487E+00 -0.133079E+02  0.267620E+02 -0.110358E+02  0.941340E+01 -0.118674E+02  0.242985E+01 -0.161261E+01 -0.620317E+01  0.172333E+02 -0.104396E+02
  1513   0.177049E+01  0.132803E+01 -0.113812E+02  0.263419E+02 -0.918525E+01  0.788649E+01 -0.124713E+02  0.238208E+01 -0.180224E+01 -0.511166E+01  0.180091E+02 -0.115694E+02
  1514  -0.280226E+01 -0.274942E+01 -0.436794E+01  0.926522E+01 -0.519110E+01  0.441540E+01 -0.735244E+01  0.125182E+01 -0.823227E+00 -0.298146E+01  0.683374E+01 -0.660170E+01
  1515  -0.164870E+01 -0.146975E+01 -0.506582E+00  0.409890E+00 -0.243530E+00  0.118863E+00 -0.149003E+01  0.711332E-01 -0.844890E-02 -0.695683E+00  0.851943E+00 -0.162601E+01
  1516  -0.431107E+01 -0.452113E+01 -0.583178E+01  0.810024E+01 -0.339122E+01  0.250326E+01 -0.573754E+01  0.843897E+00 -0.797931E+00 -0.433167E+01  0.546429E+01 -0.565375E+01
  1517   0.437285E+00  0.365152E+00  0.111751E+01  0.132920E+01 -0.523795E+00  0.270670E+00 -0.185043E+01  0.143938E+00 -0.498172E-01  0.333294E+00  0.191724E+01 -0.188538E+01
  1518  -0.438042E+00 -0.555338E+00  0.222489E+00  0.318667E+00 -0.107059E+00  0.508676E-01 -0.964129E+00  0.484090E-01 -0.728620E-02  0.204013E+00 -0.603608E-02 -0.753314E+00
  1519  -0.330617E+01 -0.317050E+01 -0.305305E+01  0.582551E+01 -0.282992E+01  0.251461E+01 -0.624120E+01  0.831007E+00 -0.353133E+00 -0.247263E+01  0.520588E+01 -0.590375E+01
  1520  -0.101403E+01 -0.886673E+00  0.215992E+00  0.246360E+01 -0.881341E+00  0.489287E+00 -0.347170E+01  0.288879E+00 -0.118741E+00 -0.415058E+00  0.270500E+01 -0.317661E+01
  1521   0.513308E+00  0.502530E+00  0.119446E+01  0.168997E+01 -0.540298E+00  0.366295E+00 -0.235069E+01  0.224308E+00 -0.707270E-01  0.124490E+01  0.127024E+01 -0.201261E+01
  1522  -0.338487E+01 -0.317815E+01 -0.245965E+01  0.133230E+01 -0.801462E+00  0.333154E+00 -0.186012E+01  0.188544E+00 -0.117638E+00 -0.198749E+01  0.335719E+00 -0.152638E+01
  1523  -0.427423E+00 -0.329698E+00  0.249740E+01  0.194420E+01 -0.136198E+01  0.779733E+00 -0.462309E+01  0.373262E+00 -0.369493E-01  0.180848E+01  0.255104E+01 -0.468922E+01
  1524  -0.113266E+01 -0.103572E+01 -0.367070E+00  0.592110E+00 -0.174524E+00  0.854044E-01 -0.132209E+01  0.817255E-01 -0.282204E-01 -0.446613E+00  0.632859E+00 -0.122196E+01
  1525   0.393115E+00  0.333037E+00  0.130680E+01  0.247151E+00 -0.179381E+00  0.389874E-01 -0.106250E+01  0.377206E-01  0.434430E-02  0.925102E+00  0.469396E+00 -0.106146E+01
  1526  -0.101115E+01 -0.103070E+01  0.104594E+01  0.197032E+01 -0.826149E+00  0.562309E+00 -0.398600E+01  0.315945E+00 -0.935281E-01  0.519292E+00  0.193979E+01 -0.348979E+01
  1527  -0.279240E+01 -0.292019E+01 -0.191474E+01  0.274258E+01 -0.106684E+01  0.738940E+00 -0.345736E+01  0.339379E+00 -0.174353E+00 -0.263031E+01  0.334153E+01 -0.363141E+01
  1528  -0.275574E+01 -0.261829E+01 -0.157620E+01  0.208793E+00 -0.250170E+00  0.449168E-01 -0.119507E+01  0.438678E-01 -0.318813E-01 -0.158651E+01  0.157529E+00 -0.118931E+01
  1529  -0.341862E+00 -0.442708E+00  0.492625E+00  0.912157E-01 -0.174481E+00  0.285842E-01 -0.805970E+00  0.224269E-01  0.373760E-02  0.244439E+00  0.220090E+00 -0.907237E+00
  1530   0.604968E+01  0.678309E+01 -0.800596E+01  0.277521E+02 -0.114802E+02  0.101774E+02 -0.135620E+02  0.256320E+01 -0.139490E+01 -0.373134E+01  0.246769E+02 -0.141624E+02
  1531  -0.139372E+01 -0.137516E+01 -0.589358E+00  0.231508E+00 -0.135986E+00  0.359955E-01 -0.962742E+00  0.374552E-01 -0.105923E-01 -0.980147E+00  0.515946E+00 -0.910964E+00
  1532   0.333148E+00  0.587254E+00 -0.172489E+01  0.722298E+01 -0.207575E+01  0.145205E+01 -0.452566E+01  0.600999E+00 -0.616578E+00 -0.106796E+01  0.551905E+01 -0.386383E+01
  1533   0.479847E+01  0.541752E+01 -0.395271E+01  0.240321E+02 -0.969250E+01  0.802842E+01 -0.147224E+02  0.245496E+01 -0.134935E+01  0.259472E+00  0.197532E+02 -0.145951E+02
  1534   0.501989E+01  0.430311E+01 -0.605360E+01  0.292307E+02 -0.147812E+02  0.135025E+02 -0.188472E+02  0.342361E+01 -0.145489E+01 -0.104907E+01  0.227884E+02 -0.174363E+02
  1535   0.619098E+00  0.596810E+00  0.137055E+01  0.450529E-01 -0.135023E+00  0.110450E-01 -0.693376E+00  0.121080E-01  0.873800E-02  0.113496E+01  0.310295E+00 -0.848447E+00
  1536   0.259262E+02  0.284048E+02 -0.176336E+02  0.693517E+02 -0.279375E+02  0.227537E+02 -0.229324E+02  0.456891E+01 -0.224466E+01 -0.343373E+01  0.575177E+02 -0.256791E+02
  1537   0.288712E+02  0.250110E+02 -0.379242E+02  0.978788E+02 -0.441989E+02  0.382882E+02 -0.295613E+02  0.717213E+01 -0.278351E+01 -0.874192E+01  0.615609E+02 -0.278079E+02
  1538   0.132653E+01  0.960865E+00 -0.297307E+01  0.108276E+02 -0.366789E+01  0.290853E+01 -0.617836E+01  0.948541E+00 -0.538768E+00 -0.251978E+01  0.112899E+02 -0.780922E+01
  1539  -0.214242E+01 -0.215969E+01 -0.150684E+01  0.629029E-01 -0.165139E+00  0.140124E-01 -0.546431E+00  0.126733E-01 -0.136019E-01 -0.148302E+01 -0.959165E-01 -0.580753E+00
  1540   0.903305E+01  0.848751E+01 -0.720155E+01  0.282304E+02 -0.958641E+01  0.818134E+01 -0.111280E+02  0.212180E+01 -0.158450E+01 -0.160802E+01  0.191276E+02 -0.903206E+01
  1541   0.425683E+01  0.421195E+01 -0.798107E+01  0.279605E+02 -0.115865E+02  0.104016E+02 -0.159295E+02  0.278648E+01 -0.139469E+01 -0.226591E+01  0.205306E+02 -0.140528E+02
  1542  -0.275328E+01 -0.256111E+01 -0.196420E+01  0.160234E+00 -0.246953E+00  0.304038E-01 -0.739615E+00  0.292065E-01 -0.223589E-01 -0.180257E+01 -0.114613E+00 -0.643926E+00
  1543  -0.988356E+00 -0.939348E+00  0.117024E+01  0.586060E+00 -0.526971E+00  0.220153E+00 -0.257576E+01  0.143508E+00 -0.558300E-02  0.590979E+00  0.123829E+01 -0.276862E+01
  1544  -0.316327E+01 -0.321706E+01 -0.160122E+01  0.134213E+01 -0.745227E+00  0.526517E+00 -0.282510E+01  0.239482E+00 -0.998537E-01 -0.210632E+01  0.169750E+01 -0.280824E+01
  1545  -0.163490E+00 -0.333388E+00  0.979447E+00  0.222101E+01 -0.113465E+01  0.928897E+00 -0.338392E+01  0.365131E+00 -0.139400E+00  0.785246E+00  0.208460E+01 -0.320324E+01
  1546  -0.490664E+01 -0.481727E+01 -0.356688E+01  0.173741E+01 -0.991616E+00  0.363027E+00 -0.250188E+01  0.245313E+00 -0.192022E+00 -0.293866E+01  0.107875E+00 -0.198649E+01
  1547  -0.191575E+00  0.342875E-01 -0.209222E+01  0.100164E+02 -0.375365E+01  0.305940E+01 -0.802359E+01  0.110763E+01 -0.505557E+00 -0.220645E+01  0.106268E+02 -0.838610E+01
  1548  -0.361753E+01 -0.345991E+01 -0.298535E+01  0.251726E+01 -0.124139E+01  0.547077E+00 -0.251816E+01  0.308181E+00 -0.245148E+00 -0.339765E+01  0.175629E+01 -0.181855E+01
  1549  -0.925125E+00 -0.967030E+00 -0.147735E+01  0.451776E+01 -0.165524E+01  0.134995E+01 -0.390724E+01  0.523514E+00 -0.276521E+00 -0.143390E+01  0.418994E+01 -0.372307E+01
  1550   0.170480E+02  0.165195E+02 -0.215650E+02  0.589984E+02 -0.294554E+02  0.248234E+02 -0.172910E+02  0.396213E+01 -0.242448E+01 -0.897860E+01  0.493970E+02 -0.238989E+02
  1551  -0.147604E+01 -0.143485E+01 -0.146987E+01  0.269941E+01 -0.883955E+00  0.621736E+00 -0.258871E+01  0.295821E+00 -0.150472E+00 -0.161445E+01  0.298702E+01 -0.280742E+01
  1552   0.111664E+02  0.110175E+02 -0.612668E+01  0.312581E+02 -0.108858E+02  0.852056E+01 -0.119587E+02  0.206631E+01 -0.170746E+01 -0.286703E+01  0.288168E+02 -0.149323E+02
  1553   0.174433E+01  0.206930E+01 -0.675598E+01  0.181124E+02 -0.727636E+01  0.609479E+01 -0.910139E+01  0.159156E+01 -0.920676E+00 -0.823619E+01  0.233820E+02 -0.130765E+02
  1554  -0.247932E+01 -0.244944E+01 -0.107615E+01  0.550078E+00 -0.266255E+00  0.128535E+00 -0.188253E+01  0.956152E-01 -0.286152E-01 -0.144392E+01  0.701238E+00 -0.170676E+01
  1555  -0.167079E+01 -0.154224E+01 -0.791257E+00  0.335106E+01 -0.106007E+01  0.711369E+00 -0.410213E+01  0.403405E+00 -0.183168E+00 -0.135196E+01  0.397106E+01 -0.416134E+01
  1556  -0.941787E+00 -0.969630E+00  0.129061E+01  0.129551E+01 -0.637925E+00  0.284936E+00 -0.333653E+01  0.192119E+00 -0.305161E-01  0.263413E+00  0.231393E+01 -0.354697E+01
  1557  -0.347260E+01 -0.363574E+01 -0.212637E+01  0.954215E+00 -0.663599E+00  0.238124E+00 -0.193184E+01  0.156536E+00 -0.996749E-01 -0.294277E+01  0.105935E+01 -0.175231E+01
  1558   0.305980E+02  0.281998E+02 -0.206015E+02  0.817680E+02 -0.456347E+02  0.389352E+02 -0.267544E+02  0.658662E+01 -0.370124E+01  0.294704E+01  0.549896E+02 -0.297368E+02
  1559  -0.319677E+01 -0.314308E+01 -0.176750E+01  0.139749E+01 -0.597971E+00  0.315225E+00 -0.267227E+01  0.221096E+00 -0.928355E-01 -0.199498E+01  0.103738E+01 -0.218547E+01
  1560  -0.394382E+01 -0.383074E+01 -0.314371E+01  0.186898E+01 -0.948918E+00  0.517811E+00 -0.234089E+01  0.252475E+00 -0.149570E+00 -0.278537E+01  0.106932E+01 -0.211469E+01
  1561  -0.199141E+01 -0.159010E+01 -0.504461E+01  0.884938E+01 -0.317617E+01  0.248762E+01 -0.516425E+01  0.805316E+00 -0.748699E+00 -0.588867E+01  0.854706E+01 -0.424849E+01
  1562  -0.652724E+00 -0.645601E+00 -0.869378E+01  0.196581E+02 -0.761787E+01  0.684171E+01 -0.115013E+02  0.207004E+01 -0.140958E+01 -0.435890E+01  0.121834E+02 -0.847009E+01
  1563  -0.387990E+00 -0.483884E+00  0.705273E+00  0.412541E+01 -0.158044E+01  0.118473E+01 -0.516024E+01  0.587873E+00 -0.250596E+00  0.119417E+01  0.240734E+01 -0.408540E+01
  1564   0.403447E+01  0.424333E+01 -0.114929E+02  0.322541E+02 -0.192334E+02  0.181731E+02 -0.179486E+02  0.391317E+01 -0.163091E+01 -0.310363E+01  0.231482E+02 -0.158013E+02
  1565  -0.129293E+01 -0.143601E+01 -0.335854E+00  0.102159E+00 -0.168626E+00  0.265203E-01 -0.929135E+00  0.221562E-01 -0.101540E-01 -0.609224E+00  0.243061E+00 -0.106985E+01
  1566  -0.243601E+01 -0.239297E+01 -0.126146E+01  0.141587E+01 -0.746202E+00  0.504231E+00 -0.250389E+01  0.211168E+00 -0.557207E-01 -0.138649E+01  0.171425E+01 -0.272073E+01
  1567  -0.127247E+01 -0.111065E+01 -0.308698E+01  0.613046E+01 -0.233520E+01  0.201194E+01 -0.415453E+01  0.647391E+00 -0.485567E+00 -0.188451E+01  0.420674E+01 -0.343288E+01
  1568  -0.174764E+01 -0.175667E+01 -0.153570E+01  0.412864E+01 -0.124804E+01  0.870884E+00 -0.416548E+01  0.444638E+00 -0.242581E+00 -0.154362E+01  0.326640E+01 -0.347945E+01
  1569  -0.311429E+01 -0.330854E+01 -0.218333E+01  0.211304E+01 -0.909510E+00  0.450660E+00 -0.268910E+01  0.272530E+00 -0.168581E+00 -0.259365E+01  0.190898E+01 -0.262387E+01
  1570  -0.120430E+01 -0.137771E+01 -0.160495E+01  0.543480E+01 -0.176668E+01  0.131032E+01 -0.481435E+01  0.588854E+00 -0.352281E+00 -0.225377E+01  0.500334E+01 -0.412728E+01
  1571   0.741734E+01  0.751690E+01 -0.878516E+01  0.274710E+02 -0.151046E+02  0.142092E+02 -0.119638E+02  0.281712E+01 -0.122635E+01 -0.145372E+01  0.193977E+02 -0.104271E+02
  1572  -0.220078E+01 -0.219546E+01 -0.131405E+01  0.983494E-01 -0.133455E+00  0.207012E-01 -0.878439E+00  0.204368E-01 -0.143305E-01 -0.172927E+01  0.503376E+00 -0.969569E+00
  1573   0.613178E+00  0.606800E+00  0.142582E+01  0.350850E+00 -0.227919E+00  0.717821E-01 -0.105754E+01  0.487473E-01  0.143260E-02  0.862646E+00  0.816196E+00 -0.107204E+01
  1574  -0.815702E+00 -0.819608E+00 -0.146660E+00  0.110049E+00 -0.968100E-01  0.154094E-01 -0.712279E+00  0.183463E-01 -0.375760E-02 -0.298841E+00  0.136785E+00 -0.657552E+00
  1575  -0.233534E+01 -0.229056E+01 -0.134323E+01  0.866189E-01 -0.124298E+00  0.180869E-01 -0.980180E+00  0.209615E-01 -0.132950E-01 -0.156123E+01  0.280173E+00 -0.100950E+01
  1576  -0.539660E+01 -0.544896E+01 -0.273626E+01  0.251984E+01 -0.118121E+01  0.743338E+00 -0.490745E+01  0.390755E+00 -0.225615E+00 -0.299955E+01  0.224260E+01 -0.469201E+01
  1577   0.169676E+01  0.181894E+01 -0.163175E+01  0.948106E+01 -0.297900E+01  0.211777E+01 -0.532512E+01  0.777556E+00 -0.743761E+00 -0.543116E+00  0.854984E+01 -0.618779E+01
  1578  -0.107815E+01 -0.953416E+00  0.267287E+00  0.596558E+00 -0.346438E+00  0.127155E+00 -0.180268E+01  0.876071E-01 -0.764080E-02 -0.562818E+00  0.153209E+01 -0.192269E+01
  1579  -0.261353E+01 -0.268321E+01 -0.163482E+01  0.110506E+01 -0.484934E+00  0.300045E+00 -0.198500E+01  0.153921E+00 -0.678044E-01 -0.194929E+01  0.135216E+01 -0.208608E+01
  1580  -0.378269E+00 -0.448410E+00  0.141380E+00  0.449783E-01 -0.630104E-01  0.946390E-02 -0.519247E+00  0.986560E-02 -0.169880E-02 -0.880327E-01  0.183229E+00 -0.543606E+00
  1581  -0.209359E+01 -0.204514E+01 -0.236184E+01  0.396755E+01 -0.127147E+01  0.100950E+01 -0.356208E+01  0.462082E+00 -0.337319E+00 -0.194297E+01  0.299255E+01 -0.309472E+01
  1582   0.342971E+00  0.507889E+00  0.205365E+01  0.690927E+00 -0.665692E+00  0.223918E+00 -0.212975E+01  0.148330E+00  0.215929E-01  0.167505E+01  0.883704E+00 -0.205087E+01
  1583  -0.193407E+01 -0.199356E+01 -0.865566E+00  0.494780E+00 -0.312193E+00  0.114895E+00 -0.141575E+01  0.863404E-01 -0.365762E-01 -0.121924E+01  0.522341E+00 -0.129667E+01
  1584   0.141839E+02  0.131312E+02 -0.120979E+02  0.391970E+02 -0.142913E+02  0.128041E+02 -0.121369E+02  0.275914E+01 -0.205034E+01 -0.182336E+01  0.233551E+02 -0.840061E+01
  1585   0.131446E+02  0.146967E+02 -0.136181E+02  0.430990E+02 -0.223196E+02  0.196673E+02 -0.156514E+02  0.402117E+01 -0.205384E+01  0.111739E+00  0.266458E+02 -0.120608E+02
  1586  -0.216674E+01 -0.214849E+01 -0.139882E+01  0.774127E+00 -0.338484E+00  0.141439E+00 -0.139610E+01  0.963901E-01 -0.452871E-01 -0.178546E+01  0.114036E+01 -0.150339E+01
  1587   0.788683E+01  0.681906E+01 -0.101277E+02  0.339062E+02 -0.169781E+02  0.153650E+02 -0.156309E+02  0.329714E+01 -0.194488E+01 -0.393398E+01  0.283455E+02 -0.175925E+02
  1588   0.599774E-01  0.132303E+00  0.843154E+00  0.830410E-01 -0.123289E+00  0.129619E-01 -0.776027E+00  0.150745E-01  0.506270E-02  0.645877E+00  0.308908E+00 -0.822482E+00
  1589  -0.202693E+01 -0.204542E+01 -0.644577E+00  0.192086E+00 -0.193053E+00  0.447796E-01 -0.144860E+01  0.437598E-01 -0.213237E-01 -0.988080E+00  0.604195E+00 -0.166154E+01
  1590  -0.482616E+00 -0.390120E+00  0.138046E+01  0.177169E+00 -0.322324E+00  0.664030E-01 -0.183940E+01  0.484529E-01  0.662640E-02  0.890964E+00  0.852796E+00 -0.213388E+01
  1591  -0.378725E+00 -0.222358E+00  0.333583E+00  0.884684E-01 -0.119672E+00  0.208937E-01 -0.720774E+00  0.196589E-01 -0.882800E-03  0.457151E+00  0.172821E+00 -0.852330E+00
  1592   0.137751E+01  0.106628E+01  0.145557E+01  0.245661E+01 -0.126948E+01  0.775935E+00 -0.231072E+01  0.327353E+00 -0.577520E-01  0.217837E+01  0.460329E+00 -0.157242E+01
  1593  -0.519364E+00 -0.500193E+00  0.726961E+00  0.935643E-01 -0.171321E+00  0.299923E-01 -0.121803E+01  0.237567E-01 -0.428890E-02  0.428002E+00  0.501805E+00 -0.143000E+01
  1594  -0.129311E+01 -0.128751E+01 -0.590158E+00  0.110058E+00 -0.128743E+00  0.268069E-01 -0.720985E+00  0.200319E-01 -0.101247E-01 -0.730552E+00  0.247467E+00 -0.804429E+00
  1595   0.323569E+02  0.218628E+02 -0.446747E+02  0.109401E+03 -0.703697E+02  0.625780E+02 -0.322879E+02  0.920856E+01 -0.149860E+01 -0.412041E+01  0.522729E+02 -0.262897E+02
  1596   0.391909E+02  0.391920E+02 -0.270115E+02  0.980661E+02 -0.417107E+02  0.296541E+02 -0.234105E+02  0.461810E+01 -0.101466E+01 -0.753811E+00  0.829187E+02 -0.429729E+02
  1597   0.272922E+02  0.278821E+02 -0.323277E+02  0.925237E+02 -0.456248E+02  0.390212E+02 -0.289238E+02  0.686013E+01 -0.423657E+01 -0.449763E+01  0.638255E+02 -0.314458E+02
  1598  -0.182218E+01 -0.177468E+01  0.545183E-01  0.157447E+01 -0.906360E+00  0.662747E+00 -0.342659E+01  0.296331E+00 -0.772925E-01 -0.483068E+00  0.210150E+01 -0.339311E+01
  1599  -0.177630E+00 -0.156913E+00  0.432618E+00  0.852360E-01 -0.895324E-01  0.138634E-01 -0.635485E+00  0.149003E-01  0.769700E-03  0.376844E+00  0.543033E-01 -0.588060E+00
  1600   0.130633E+02  0.135553E+02 -0.970463E+01  0.373558E+02 -0.122339E+02  0.102767E+02 -0.129609E+02  0.259207E+01 -0.226182E+01 -0.243055E+01  0.301537E+02 -0.141679E+02
  1601   0.102437E+03  0.102656E+03 -0.774174E+02  0.237147E+03 -0.113620E+03  0.897657E+02 -0.466465E+02  0.119826E+02  0.122578E+01 -0.134157E+02  0.177466E+03 -0.613934E+02
  1602  -0.307361E+01 -0.307827E+01 -0.167891E+01  0.106220E+01 -0.434943E+00  0.245957E+00 -0.233490E+01  0.168896E+00 -0.101914E+00 -0.190491E+01  0.863046E+00 -0.203641E+01
  1603   0.293016E+00  0.228716E+00  0.151749E+01  0.132042E+00 -0.220838E+00  0.496082E-01 -0.122670E+01  0.334519E-01  0.795840E-02  0.934773E+00  0.840963E+00 -0.154702E+01
  1604   0.251092E+02  0.238668E+02 -0.163265E+02  0.672554E+02 -0.211958E+02  0.170106E+02 -0.232270E+02  0.441764E+01 -0.282519E+01 -0.430708E+01  0.552377E+02 -0.270638E+02
  1605   0.278346E+01  0.256142E+01 -0.587098E+01  0.183926E+02 -0.796423E+01  0.673646E+01 -0.898902E+01  0.167983E+01 -0.120119E+01 -0.444080E+01  0.184295E+02 -0.114273E+02
  1606   0.933920E+01  0.960321E+01 -0.207482E+02  0.537843E+02 -0.293703E+02  0.258082E+02 -0.218196E+02  0.509008E+01 -0.340533E+01 -0.346133E+01  0.359377E+02 -0.228732E+02
  1607   0.513327E+01  0.504173E+01 -0.235545E+01  0.178593E+02 -0.543616E+01  0.415266E+01 -0.941910E+01  0.143876E+01 -0.110675E+01 -0.428394E+00  0.140698E+02 -0.859971E+01
  1608   0.950860E+01  0.111708E+02 -0.120186E+02  0.407251E+02 -0.217464E+02  0.196474E+02 -0.192518E+02  0.413868E+01 -0.198577E+01 -0.349905E+01  0.364107E+02 -0.217408E+02
  1609  -0.179783E+01 -0.175178E+01 -0.136075E+01  0.212098E+01 -0.536664E+00  0.334126E+00 -0.244359E+01  0.224472E+00 -0.136400E+00 -0.149685E+01  0.161239E+01 -0.186732E+01
  1610   0.857266E+01  0.946650E+01 -0.168837E+02  0.434443E+02 -0.181410E+02  0.152264E+02 -0.156092E+02  0.323062E+01 -0.269479E+01 -0.532515E+01  0.272949E+02 -0.125032E+02
  1611  -0.336590E+01 -0.340050E+01 -0.232423E+01  0.567072E+00 -0.420639E+00  0.133108E+00 -0.135093E+01  0.889941E-01 -0.592779E-01 -0.222287E+01  0.718642E-01 -0.124949E+01
  1612  -0.213961E+01 -0.222400E+01 -0.151253E+01  0.400156E+01 -0.209306E+01  0.158765E+01 -0.443050E+01  0.607512E+00 -0.300233E+00 -0.488638E+00  0.234144E+01 -0.407680E+01
  1613  -0.758690E+00 -0.761758E+00  0.135207E+01  0.893240E+00 -0.518772E+00  0.247050E+00 -0.287561E+01  0.162149E+00 -0.188198E-01  0.821732E+00  0.126731E+01 -0.285080E+01
  1614   0.169383E+02  0.180047E+02 -0.166003E+02  0.547111E+02 -0.305249E+02  0.283731E+02 -0.225400E+02  0.553066E+01 -0.201136E+01 -0.118722E+01  0.402719E+02 -0.210800E+02
  1615   0.477711E+01  0.445820E+01 -0.113185E+02  0.335437E+02 -0.152703E+02  0.139706E+02 -0.174188E+02  0.334939E+01 -0.207898E+01 -0.519128E+01  0.264034E+02 -0.167539E+02
  1616  -0.887273E+00 -0.945943E+00  0.424048E+00  0.334874E+01 -0.113319E+01  0.705428E+00 -0.450502E+01  0.404329E+00 -0.131612E+00 -0.655042E+00  0.441993E+01 -0.471083E+01
  1617  -0.206886E+01 -0.199837E+01 -0.670839E+00  0.168127E+00 -0.220999E+00  0.517570E-01 -0.141286E+01  0.395067E-01 -0.235618E-01 -0.951465E+00  0.548981E+00 -0.159589E+01
  1618  -0.246430E+00 -0.167930E+00  0.643946E+00  0.464590E+01 -0.258135E+01  0.204929E+01 -0.550752E+01  0.759070E+00 -0.255769E+00  0.116056E+01  0.366477E+01 -0.499326E+01
  1619   0.323138E+02  0.282515E+02 -0.270910E+02  0.899343E+02 -0.372708E+02  0.330203E+02 -0.303700E+02  0.702554E+01 -0.293450E+01 -0.350437E+01  0.585549E+02 -0.267990E+02
  1620  -0.236754E+01 -0.239058E+01 -0.103069E+01  0.330086E+00 -0.274600E+00  0.939553E-01 -0.151441E+01  0.635934E-01 -0.354856E-01 -0.129267E+01  0.554049E+00 -0.165195E+01
  1621  -0.130880E+01 -0.112896E+01 -0.244520E+02  0.498842E+02 -0.309292E+02  0.289017E+02 -0.278695E+02  0.627620E+01 -0.312020E+01 -0.847728E+01  0.311451E+02 -0.237968E+02
  1622   0.493043E+01  0.389561E+01 -0.225610E+00  0.132826E+02 -0.682389E+01  0.566603E+01 -0.779598E+01  0.154736E+01 -0.720107E+00  0.212626E+01  0.101846E+02 -0.841524E+01
  1623  -0.969624E+00 -0.100552E+01  0.401535E+00  0.371015E+01 -0.147536E+01  0.109535E+01 -0.500767E+01  0.495145E+00 -0.188773E+00  0.193022E-01  0.384239E+01 -0.486722E+01
  1624  -0.357208E+00 -0.318081E+00  0.138607E+00  0.574538E-01 -0.714157E-01  0.957220E-02 -0.502773E+00  0.105047E-01  0.843500E-03  0.819088E-01  0.616040E-01 -0.461594E+00
  1625   0.305501E+01  0.371498E+01 -0.160086E+02  0.343852E+02 -0.137082E+02  0.106400E+02 -0.114563E+02  0.248387E+01 -0.328094E+01 -0.913905E+01  0.239510E+02 -0.110969E+02
  1626   0.344424E+00  0.341716E+00  0.525766E+00  0.202453E+01 -0.655392E+00  0.471104E+00 -0.217629E+01  0.228255E+00 -0.735493E-01  0.460345E+00  0.174704E+01 -0.186567E+01
  1627  -0.174951E+01 -0.155577E+01 -0.714914E+00  0.117051E+01 -0.494150E+00  0.220932E+00 -0.201473E+01  0.154299E+00 -0.714562E-01 -0.986946E+00  0.140305E+01 -0.197188E+01
  1628  -0.222656E+00 -0.287974E+00  0.761158E+00  0.251170E+00 -0.286723E+00  0.531285E-01 -0.105262E+01  0.525944E-01 -0.136520E-02  0.835939E+00 -0.580290E-01 -0.106588E+01
  1629   0.231880E+01  0.206022E+01 -0.118926E+01  0.138258E+02 -0.571388E+01  0.470160E+01 -0.989798E+01  0.146675E+01 -0.874212E+00 -0.133348E+00  0.121557E+02 -0.996213E+01
  1630   0.167312E+01  0.121454E+01 -0.617076E+01  0.162390E+02 -0.686215E+01  0.591973E+01 -0.764693E+01  0.140651E+01 -0.121234E+01 -0.540741E+01  0.158935E+02 -0.927159E+01
  1631   0.570891E+01  0.589544E+01 -0.473145E+01  0.192444E+02 -0.581264E+01  0.491676E+01 -0.805274E+01  0.148405E+01 -0.133948E+01 -0.132811E+01  0.160645E+02 -0.884100E+01
  1632   0.972456E+00  0.174354E+01 -0.153491E+02  0.338587E+02 -0.175205E+02  0.157174E+02 -0.174800E+02  0.369096E+01 -0.194508E+01 -0.508895E+01  0.222920E+02 -0.154595E+02
  1633  -0.937998E+00 -0.153428E+01 -0.147981E+01  0.601853E+01 -0.260456E+01  0.182757E+01 -0.507551E+01  0.705462E+00 -0.329686E+00 -0.885690E+00  0.379121E+01 -0.443980E+01
  1634   0.100323E+00  0.131075E+00  0.130315E+01  0.449713E+00 -0.254385E+00  0.840318E-01 -0.154040E+01  0.646782E-01 -0.646820E-02  0.105211E+01  0.534585E+00 -0.145562E+01
  1635  -0.113789E+01 -0.843923E+00 -0.209551E+00  0.256727E+00 -0.219227E+00  0.482472E-01 -0.105806E+01  0.476417E-01 -0.367340E-02 -0.128661E+00  0.287314E+00 -0.100258E+01
  1636   0.492779E+02  0.442555E+02 -0.418629E+02  0.123766E+03 -0.578098E+02  0.481275E+02 -0.302241E+02  0.745017E+01 -0.169400E+00 -0.477794E+01  0.772573E+02 -0.282238E+02
  1637  -0.152595E+01 -0.160218E+01 -0.622122E+00  0.209285E+00 -0.170991E+00  0.476284E-01 -0.101076E+01  0.380854E-01 -0.170760E-01 -0.103181E+01  0.448501E+00 -0.101887E+01
  1638   0.258030E+01  0.227246E+01 -0.846463E+00  0.896024E+01 -0.264864E+01  0.213245E+01 -0.537257E+01  0.777244E+00 -0.421955E+00 -0.168369E+00  0.768345E+01 -0.524262E+01
  1639  -0.405488E+00 -0.260242E+00  0.114777E+01  0.280992E+00 -0.235085E+00  0.621933E-01 -0.172486E+01  0.589767E-01  0.452910E-02  0.891914E+00  0.619024E+00 -0.177118E+01
  1640   0.267545E+02  0.279692E+02 -0.259664E+02  0.877151E+02 -0.370989E+02  0.298740E+02 -0.289601E+02  0.586003E+01 -0.466927E+01 -0.108494E+02  0.733454E+02 -0.345268E+02
  1641   0.227700E+01  0.151772E+01 -0.760255E+01  0.226260E+02 -0.100619E+02  0.915102E+01 -0.124620E+02  0.230109E+01 -0.167460E+01 -0.344261E+01  0.167750E+02 -0.118147E+02
  1642  -0.278809E+01 -0.279296E+01 -0.263483E+01  0.457768E+01 -0.208080E+01  0.144634E+01 -0.441179E+01  0.621509E+00 -0.306194E+00 -0.126803E+01  0.220756E+01 -0.373248E+01
  1643   0.982472E+00  0.181801E+01 -0.438695E+01  0.143116E+02 -0.771490E+01  0.640676E+01 -0.840583E+01  0.179754E+01 -0.102570E+01  0.852683E+00  0.694545E+01 -0.598012E+01
  1644  -0.553786E+01 -0.507050E+01 -0.104892E+02  0.194914E+02 -0.111298E+02  0.101847E+02 -0.143593E+02  0.266840E+01 -0.190401E+01 -0.549171E+01  0.131510E+02 -0.127298E+02
  1645  -0.101305E+01 -0.804300E+00 -0.580010E+01  0.145580E+02 -0.628751E+01  0.526493E+01 -0.947213E+01  0.163926E+01 -0.915532E+00 -0.549576E+01  0.142827E+02 -0.959127E+01
  1646  -0.168597E+01 -0.168276E+01  0.260218E+00  0.184118E+00 -0.318882E+00  0.560700E-01 -0.191286E+01  0.500133E-01 -0.464880E-02 -0.198552E+00  0.765827E+00 -0.225003E+01
  1647  -0.419237E+01 -0.417430E+01 -0.308788E+01  0.474554E+01 -0.261009E+01  0.171790E+01 -0.542005E+01  0.706053E+00 -0.243853E+00 -0.144970E+01  0.174251E+01 -0.446711E+01
  1648   0.536030E+02  0.479588E+02 -0.680014E+02  0.172986E+03 -0.104998E+03  0.942421E+02 -0.564528E+02  0.151674E+02  0.659634E+00 -0.108454E+02  0.112209E+03 -0.534051E+02
  1649   0.131073E+01  0.138521E+01  0.128585E+01  0.267564E+01 -0.922891E+00  0.510699E+00 -0.233980E+01  0.239849E+00 -0.138616E+00  0.454129E+00  0.341182E+01 -0.248074E+01
  1650   0.234625E+00  0.249467E+00  0.121573E+01  0.141142E+00 -0.161881E+00  0.240608E-01 -0.101665E+01  0.248012E-01  0.742310E-02  0.801583E+00  0.489020E+00 -0.104114E+01
  1651  -0.133931E+01 -0.121415E+01 -0.675194E+00  0.162640E+01 -0.460834E+00  0.293080E+00 -0.224341E+01  0.196739E+00 -0.760970E-01 -0.531198E+00  0.101645E+01 -0.169940E+01
  1652  -0.864828E+00 -0.920450E+00  0.719846E+00  0.390983E+00 -0.417828E+00  0.121354E+00 -0.176099E+01  0.828999E-01 -0.109590E-02  0.405480E+00  0.594585E+00 -0.192051E+01
  1653  -0.103175E+00 -0.580702E-01  0.479094E+00  0.129974E+00 -0.998507E-01  0.215419E-01 -0.653353E+00  0.209555E-01 -0.153730E-02  0.397196E+00  0.129530E+00 -0.584796E+00
  1654   0.756153E+01  0.877780E+01 -0.130519E+02  0.383838E+02 -0.149077E+02  0.130869E+02 -0.170818E+02  0.333643E+01 -0.220407E+01 -0.367556E+01  0.264249E+02 -0.139715E+02
  1655   0.100272E+00  0.229143E+00 -0.189955E+01  0.763450E+01 -0.235292E+01  0.183829E+01 -0.541999E+01  0.743776E+00 -0.443827E+00 -0.287611E+01  0.933768E+01 -0.623242E+01
  1656  -0.660145E+00 -0.893049E+00  0.767797E-01  0.480165E+01 -0.221067E+01  0.178783E+01 -0.555570E+01  0.665795E+00 -0.225834E+00 -0.819560E+00  0.651348E+01 -0.658697E+01
  1657  -0.175928E+01 -0.193046E+01 -0.247414E+01  0.606869E+01 -0.262541E+01  0.195784E+01 -0.502000E+01  0.758186E+00 -0.424439E+00 -0.102365E+01  0.295602E+01 -0.386283E+01
  1658  -0.909612E+00 -0.960865E+00 -0.391224E+00  0.630721E-01 -0.438844E-01  0.748930E-02 -0.553645E+00  0.114243E-01 -0.284390E-02 -0.549749E+00  0.535855E-01 -0.464702E+00
  1659  -0.361382E+00 -0.455373E+00 -0.272037E+00  0.471847E+01 -0.231384E+01  0.195190E+01 -0.494393E+01  0.660865E+00 -0.162806E+00 -0.970663E-01  0.444125E+01 -0.479955E+01
  1660  -0.178328E+01 -0.194045E+01 -0.871121E+00  0.328378E+00 -0.225183E+00  0.736379E-01 -0.111518E+01  0.490172E-01 -0.228340E-01 -0.225386E+01  0.178361E+01 -0.147020E+01
  1661   0.299728E+01  0.426936E+01 -0.180834E+02  0.430805E+02 -0.208271E+02  0.187970E+02 -0.223499E+02  0.452250E+01 -0.214237E+01 -0.705898E+01  0.325888E+02 -0.212605E+02
  1662  -0.556787E+01 -0.559454E+01 -0.889728E+01  0.176285E+02 -0.816306E+01  0.715432E+01 -0.143355E+02  0.219072E+01 -0.114552E+01 -0.736727E+01  0.156714E+02 -0.138987E+02
  1663   0.782201E+01  0.745885E+01 -0.158483E+02  0.393812E+02 -0.179954E+02  0.166677E+02 -0.155259E+02  0.351889E+01 -0.237619E+01 -0.578753E+01  0.254151E+02 -0.121687E+02
  1664   0.509265E+00  0.391281E+00  0.155654E+01  0.173822E+01 -0.112662E+01  0.631243E+00 -0.253196E+01  0.270772E+00 -0.289244E-01  0.176497E+01  0.804916E+00 -0.217861E+01
  1665  -0.315699E+01 -0.319657E+01 -0.171097E+01  0.155106E+01 -0.542836E+00  0.345573E+00 -0.293408E+01  0.224604E+00 -0.903393E-01 -0.190542E+01  0.121098E+01 -0.250213E+01
  1666  -0.417867E+00 -0.479247E+00  0.754870E+00  0.270983E+00 -0.200582E+00  0.644758E-01 -0.136724E+01  0.560462E-01  0.358440E-02  0.252207E+00  0.814495E+00 -0.154595E+01
  1667  -0.165003E+01 -0.169924E+01 -0.824368E+00  0.137213E+00 -0.135703E+00  0.257506E-01 -0.867327E+00  0.264044E-01 -0.119948E-01 -0.119458E+01  0.484340E+00 -0.989004E+00
  1668  -0.253002E+01 -0.243783E+01 -0.167747E+01  0.111502E+00 -0.196228E+00  0.232549E-01 -0.794476E+00  0.235961E-01 -0.202014E-01 -0.157104E+01 -0.777938E-01 -0.788996E+00
  1669  -0.252146E+01 -0.238308E+01 -0.186982E+01  0.850098E-01 -0.205374E+00  0.142624E-01 -0.544193E+00  0.171135E-01 -0.184550E-01 -0.169579E+01 -0.184848E+00 -0.502444E+00
  1670  -0.442010E+01 -0.446951E+01 -0.290602E+01  0.246124E+01 -0.955274E+00  0.593112E+00 -0.376325E+01  0.328888E+00 -0.178796E+00 -0.300768E+01  0.172219E+01 -0.318402E+01
  1671   0.267428E+01  0.262672E+01 -0.114553E+02  0.294637E+02 -0.137643E+02  0.118705E+02 -0.140243E+02  0.274519E+01 -0.216118E+01 -0.549487E+01  0.210102E+02 -0.128886E+02
  1672  -0.196413E+01 -0.181511E+01 -0.804847E+00  0.609629E+00 -0.286292E+00  0.148834E+00 -0.168088E+01  0.106294E+00 -0.568678E-01 -0.762109E+00  0.490767E+00 -0.154377E+01
  1673  -0.682596E+00 -0.240877E+00 -0.403542E+01  0.126937E+02 -0.487692E+01  0.438957E+01 -0.983125E+01  0.153174E+01 -0.553989E+00 -0.198598E+01  0.976694E+01 -0.802184E+01
  1674   0.109830E+02  0.821291E+01 -0.121846E+02  0.348637E+02 -0.136103E+02  0.124900E+02 -0.118789E+02  0.269492E+01 -0.139189E+01 -0.208882E+01  0.185570E+02 -0.825530E+01
  1675  -0.268060E-02 -0.478270E+00 -0.483638E+01  0.142860E+02 -0.560971E+01  0.509920E+01 -0.962480E+01  0.158462E+01 -0.901634E+00 -0.206397E+01  0.922254E+01 -0.763684E+01
  1676   0.812283E+02  0.801301E+02 -0.509976E+02  0.187406E+03 -0.710843E+02  0.442879E+02 -0.387824E+02  0.674711E+01  0.365184E+01 -0.387916E+01  0.141497E+03 -0.574873E+02
  1677  -0.641787E-01  0.420786E-01  0.100026E+01  0.540677E+00 -0.276738E+00  0.105291E+00 -0.150726E+01  0.807666E-01 -0.716920E-02  0.311498E+00  0.145527E+01 -0.172469E+01
  1678  -0.120404E+01 -0.117765E+01  0.110244E+00  0.233272E+01 -0.151647E+01  0.880040E+00 -0.328148E+01  0.398353E+00 -0.127447E+00  0.676332E+00  0.968348E+00 -0.282233E+01
  1679  -0.707268E+00 -0.717215E+00  0.117867E+00  0.234763E+00 -0.127340E+00  0.457352E-01 -0.101711E+01  0.417914E-01 -0.297120E-02  0.537293E-01  0.128088E+00 -0.899032E+00
  1680   0.188878E+00  0.260750E+00 -0.220086E+00  0.483349E+01 -0.146339E+01  0.110753E+01 -0.437771E+01  0.511722E+00 -0.202681E+00 -0.211866E-01  0.393189E+01 -0.364996E+01
  1681  -0.319922E+00 -0.446783E-01  0.137623E+00  0.217953E+01 -0.604209E+00  0.437758E+00 -0.261659E+01  0.265943E+00 -0.119983E+00  0.167031E+00  0.215227E+01 -0.236398E+01
  1682  -0.341246E+01 -0.339518E+01 -0.184247E+01  0.497621E+00 -0.348228E+00  0.108329E+00 -0.186580E+01  0.928180E-01 -0.547296E-01 -0.211265E+01  0.488847E+00 -0.177138E+01
  1683  -0.104531E+01 -0.102651E+01  0.847232E+00  0.820756E+00 -0.464531E+00  0.219991E+00 -0.258035E+01  0.155556E+00 -0.439603E-01  0.226433E+00  0.148242E+01 -0.273537E+01
  1684  -0.131802E+01 -0.118522E+01 -0.428824E+00  0.117203E+01 -0.381014E+00  0.214584E+00 -0.200043E+01  0.152669E+00 -0.470397E-01 -0.470626E+00  0.877389E+00 -0.159198E+01
  1685  -0.151874E+01 -0.146709E+01 -0.736630E+00  0.201082E+00 -0.225832E+00  0.381285E-01 -0.814117E+00  0.376965E-01 -0.190647E-01 -0.814424E+00  0.583161E-01 -0.710979E+00
  1686   0.102392E+02  0.964990E+01 -0.545989E+01  0.277909E+02 -0.104478E+02  0.871597E+01 -0.110875E+02  0.196126E+01 -0.123384E+01 -0.152070E+01  0.236700E+02 -0.124994E+02
  1687   0.890380E+00  0.811414E+00  0.256463E+00  0.401575E+01 -0.107325E+01  0.807687E+00 -0.332990E+01  0.413188E+00 -0.199561E+00  0.690399E+00  0.257060E+01 -0.244958E+01
  1688  -0.158909E+01 -0.171673E+01 -0.123153E+02  0.251086E+02 -0.124962E+02  0.111628E+02 -0.139835E+02  0.270359E+01 -0.176915E+01 -0.630909E+01  0.175377E+02 -0.129453E+02
  1689   0.773666E+01  0.822637E+01 -0.183529E+02  0.459656E+02 -0.211208E+02  0.178363E+02 -0.172183E+02  0.354623E+01 -0.291953E+01 -0.617768E+01  0.297569E+02 -0.153529E+02
  1690  -0.113102E+01 -0.109962E+01 -0.915517E-01  0.187047E+01 -0.708557E+00  0.504246E+00 -0.286868E+01  0.259217E+00 -0.961651E-01  0.219104E-01  0.168134E+01 -0.280287E+01
  1691   0.772241E+01  0.830650E+01 -0.291841E+01  0.209453E+02 -0.666382E+01  0.540103E+01 -0.972755E+01  0.164935E+01 -0.963519E+00 -0.244061E+01  0.217601E+02 -0.110130E+02
  1692   0.146429E+02  0.139654E+02 -0.241283E+02  0.639975E+02 -0.266708E+02  0.220682E+02 -0.217902E+02  0.470066E+01 -0.353405E+01 -0.670273E+01  0.461545E+02 -0.254864E+02
  1693   0.339132E+02  0.343618E+02 -0.317250E+02  0.958596E+02 -0.550826E+02  0.491447E+02 -0.300533E+02  0.811150E+01 -0.234176E+01  0.149664E+01  0.608934E+02 -0.280282E+02
  1694   0.102392E+02  0.107898E+02 -0.258716E+02  0.590468E+02 -0.281696E+02  0.234772E+02 -0.188560E+02  0.461098E+01 -0.399859E+01 -0.563988E+01  0.332029E+02 -0.167732E+02
  1695  -0.158532E+01 -0.152992E+01 -0.647924E+00  0.146822E+00 -0.113909E+00  0.249843E-01 -0.101222E+01  0.262947E-01 -0.936630E-02 -0.701761E+00  0.170927E+00 -0.999085E+00
  1696   0.112645E+02  0.109062E+02 -0.155778E+02  0.499773E+02 -0.182275E+02  0.161857E+02 -0.220365E+02  0.427108E+01 -0.332773E+01 -0.565932E+01  0.380964E+02 -0.215309E+02
  1697  -0.605669E+00 -0.573589E+00  0.320744E+00  0.127310E+00 -0.106816E+00  0.237907E-01 -0.994010E+00  0.249255E-01 -0.161330E-02  0.170902E+00  0.256892E+00 -0.100138E+01
  1698   0.335351E+00  0.119106E+00 -0.505576E+01  0.155844E+02 -0.647976E+01  0.579666E+01 -0.103377E+02  0.169906E+01 -0.871526E+00 -0.303503E+01  0.128202E+02 -0.966605E+01
  1699   0.162971E+02  0.166450E+02 -0.359799E+02  0.881711E+02 -0.511721E+02  0.462704E+02 -0.360801E+02  0.844391E+01 -0.335631E+01 -0.128385E+02  0.625907E+02 -0.331072E+02
  1700   0.358599E+01  0.489510E+01 -0.626760E+01  0.218269E+02 -0.111210E+02  0.983063E+01 -0.117276E+02  0.243801E+01 -0.139332E+01 -0.508128E-02  0.145022E+02 -0.960198E+01
  1701  -0.949721E+00 -0.116089E+01 -0.409569E+00  0.372536E-01 -0.664748E-01  0.724280E-02 -0.520553E+00  0.800390E-02 -0.562460E-02 -0.104096E+01  0.511200E+00 -0.631138E+00
  1702   0.204886E+01  0.218014E+01  0.325300E+00  0.692109E+01 -0.200886E+01  0.147294E+01 -0.494066E+01  0.650731E+00 -0.371678E+00  0.105831E+01  0.504986E+01 -0.392803E+01
  1703  -0.118522E+01 -0.121557E+01 -0.460577E+00  0.106866E+00 -0.769216E-01  0.155153E-01 -0.784025E+00  0.192784E-01 -0.535310E-02 -0.588681E+00  0.940200E-01 -0.720907E+00
  1704   0.413510E+02  0.425157E+02 -0.322774E+02  0.984145E+02 -0.490872E+02  0.441477E+02 -0.244676E+02  0.668019E+01 -0.205919E+01 -0.290654E+00  0.612904E+02 -0.184841E+02
  1705   0.166426E+02  0.164826E+02 -0.137478E+02  0.543410E+02 -0.225281E+02  0.188193E+02 -0.211018E+02  0.396445E+01 -0.310446E+01 -0.333173E+01  0.430540E+02 -0.232397E+02
  1706  -0.245904E+01 -0.127861E+01 -0.674972E+01  0.115850E+02 -0.484367E+01  0.407308E+01 -0.698211E+01  0.123444E+01 -0.776066E+00 -0.393069E+01  0.878027E+01 -0.612819E+01
  1707  -0.265447E+01 -0.263286E+01 -0.166473E+01  0.170464E+00 -0.238145E+00  0.359325E-01 -0.966082E+00  0.326422E-01 -0.245557E-01 -0.167667E+01  0.971055E-01 -0.105330E+01
  1708   0.247233E+02  0.244993E+02 -0.209916E+02  0.721793E+02 -0.280955E+02  0.210628E+02 -0.213036E+02  0.391465E+01 -0.204280E+01 -0.434430E+01  0.552384E+02 -0.263948E+02
  1709   0.221635E+01  0.211411E+01 -0.215015E+01  0.130454E+02 -0.408611E+01  0.346342E+01 -0.867071E+01  0.130933E+01 -0.694869E+00  0.512831E+00  0.846846E+01 -0.686718E+01
  1710  -0.133505E+00 -0.170747E+00  0.649312E+00  0.826076E-01 -0.122928E+00  0.127540E-01 -0.771744E+00  0.146972E-01  0.179610E-02  0.253462E+00  0.457389E+00 -0.881598E+00
  1711  -0.439898E+01 -0.437376E+01 -0.328911E+01  0.214789E+01 -0.100859E+01  0.440471E+00 -0.278626E+01  0.273537E+00 -0.176914E+00 -0.473465E+01  0.317934E+01 -0.281845E+01
  1712   0.102277E+01  0.147108E+01 -0.987912E+01  0.260849E+02 -0.141499E+02  0.125991E+02 -0.147470E+02  0.320067E+01 -0.208589E+01 -0.232495E+01  0.156372E+02 -0.118412E+02
  1713   0.273575E+02  0.213401E+02 -0.422894E+02  0.106638E+03 -0.650828E+02  0.585098E+02 -0.390596E+02  0.998565E+01 -0.134361E+01 -0.824042E+01  0.651542E+02 -0.355736E+02
  1714  -0.380758E+01 -0.405056E+01 -0.265884E+01  0.251634E+01 -0.100742E+01  0.695598E+00 -0.350434E+01  0.316646E+00 -0.165567E+00 -0.281216E+01  0.195670E+01 -0.319510E+01
  1715   0.141443E+02  0.125510E+02 -0.284905E+02  0.740630E+02 -0.463371E+02  0.432885E+02 -0.330452E+02  0.827384E+01 -0.360824E+01 -0.617967E+01  0.475237E+02 -0.287931E+02
  1716  -0.170567E+01 -0.166195E+01 -0.976503E+00  0.564749E-01 -0.169744E+00  0.142931E-01 -0.631702E+00  0.126456E-01 -0.111380E-01 -0.816305E+00 -0.177968E+00 -0.667678E+00
  1717  -0.382634E+01 -0.372030E+01 -0.285249E+01  0.194866E+01 -0.959245E+00  0.549081E+00 -0.263077E+01  0.266165E+00 -0.147744E+00 -0.270320E+01  0.143001E+01 -0.244711E+01
  1718   0.451874E+01  0.356947E+01 -0.148140E+02  0.360249E+02 -0.161716E+02  0.142904E+02 -0.159520E+02  0.327433E+01 -0.213328E+01 -0.870069E+01  0.310818E+02 -0.188117E+02
  1719  -0.290562E+01 -0.295433E+01 -0.102596E+01  0.150232E+01 -0.624403E+00  0.377835E+00 -0.329406E+01  0.237521E+00 -0.788731E-01 -0.166904E+01  0.157411E+01 -0.285940E+01
  1720   0.159711E+02  0.154804E+02 -0.177318E+02  0.514334E+02 -0.242537E+02  0.205528E+02 -0.147634E+02  0.334732E+01 -0.261356E+01 -0.905112E+01  0.446194E+02 -0.200878E+02
  1721  -0.107298E+01 -0.100340E+01  0.533300E-03  0.182920E+00 -0.271996E+00  0.448781E-01 -0.106026E+01  0.437649E-01 -0.128165E-01 -0.207915E+00  0.312911E+00 -0.110839E+01
  1722   0.489483E+02  0.456718E+02 -0.464273E+02  0.138769E+03 -0.889171E+02  0.757028E+02 -0.435558E+02  0.111897E+02  0.218689E+01 -0.231641E+01  0.919917E+02 -0.440034E+02
  1723  -0.418185E+00 -0.323508E+00  0.749456E+00  0.217424E+00 -0.145326E+00  0.412254E-01 -0.132108E+01  0.432468E-01 -0.312900E-02  0.658628E+00  0.261971E+00 -0.124411E+01
  1724  -0.693806E+00 -0.621020E+00 -0.182558E+00  0.420230E-01 -0.129504E+00  0.471890E-02 -0.435479E+00  0.888770E-02 -0.189550E-02 -0.186366E+00 -0.811681E-01 -0.353486E+00
  1725   0.226552E+01  0.283839E+01 -0.388682E+00  0.915920E+01 -0.276749E+01  0.209214E+01 -0.622830E+01  0.843358E+00 -0.444707E+00 -0.431595E+00  0.943247E+01 -0.616248E+01
  1726   0.218722E+01  0.297350E+01 -0.759575E+01  0.216538E+02 -0.987721E+01  0.864182E+01 -0.111811E+02  0.214569E+01 -0.160005E+01 -0.277896E+01  0.150693E+02 -0.931682E+01
  1727  -0.703993E+01 -0.704068E+01 -0.472932E+01  0.701360E+01 -0.312709E+01  0.227129E+01 -0.878367E+01  0.944126E+00 -0.628862E+00 -0.435626E+01  0.562052E+01 -0.830494E+01
  1728   0.102695E+01  0.101864E+01  0.248229E+01  0.145992E+00 -0.310458E+00  0.500166E-01 -0.140579E+01  0.432401E-01  0.216640E-01  0.206223E+01  0.546333E+00 -0.158993E+01
  1729  -0.246567E+01 -0.247094E+01 -0.142004E+01  0.107011E+00 -0.207883E+00  0.276357E-01 -0.974836E+00  0.224192E-01 -0.199787E-01 -0.151277E+01  0.158492E+00 -0.111667E+01
  1730  -0.223548E+01 -0.240781E+01 -0.637492E+00  0.573412E+00 -0.263716E+00  0.104980E+00 -0.208041E+01  0.932891E-01 -0.255433E-01 -0.989070E+00  0.566715E+00 -0.198546E+01
  1731  -0.614669E+00 -0.511367E+00  0.163741E+00  0.329964E+01 -0.192708E+01  0.144826E+01 -0.405850E+01  0.536204E+00 -0.769194E-01  0.239391E-03  0.351038E+01 -0.402198E+01
  1732   0.374122E+01  0.368478E+01 -0.161552E+01  0.119658E+02 -0.385830E+01  0.315362E+01 -0.624093E+01  0.981610E+00 -0.645033E+00 -0.277710E+00  0.103079E+02 -0.634544E+01
  1733  -0.558048E+00 -0.469094E+00  0.925505E-01  0.103349E+01 -0.346588E+00  0.167358E+00 -0.158900E+01  0.119190E+00 -0.350491E-01 -0.670996E-01  0.108802E+01 -0.149002E+01
  1734   0.785292E+00  0.294691E+00 -0.902082E+01  0.185882E+02 -0.778116E+01  0.695684E+01 -0.839613E+01  0.161130E+01 -0.117291E+01 -0.622867E+01  0.157565E+02 -0.923313E+01
  1735  -0.142581E+01 -0.156996E+01 -0.476341E+00  0.739360E+00 -0.360363E+00  0.183768E+00 -0.158170E+01  0.110444E+00 -0.409797E-01 -0.918175E+00  0.100891E+01 -0.166069E+01
  1736  -0.178277E+01 -0.183127E+01 -0.196931E+00  0.133512E+01 -0.801297E+00  0.592002E+00 -0.288107E+01  0.247355E+00 -0.779499E-01 -0.389926E+00  0.173899E+01 -0.318034E+01
  1737  -0.481611E+00 -0.466335E+00  0.286891E-01  0.465339E-01 -0.677919E-01  0.818490E-02 -0.502252E+00  0.906120E-02 -0.403570E-02 -0.143927E+00  0.158070E+00 -0.480479E+00
  1738  -0.853958E+00 -0.616865E+00  0.142810E+01  0.821104E+00 -0.633198E+00  0.323943E+00 -0.295972E+01  0.174662E+00 -0.885660E-02  0.108369E+01  0.145880E+01 -0.315935E+01
  1739   0.259603E+02  0.252819E+02 -0.382504E+02  0.101518E+03 -0.507038E+02  0.440687E+02 -0.348082E+02  0.793651E+01 -0.380028E+01 -0.109652E+02  0.753074E+02 -0.390603E+02
  1740  -0.280491E+01 -0.290022E+01 -0.153057E+01  0.740497E+00 -0.307219E+00  0.137553E+00 -0.190893E+01  0.109440E+00 -0.456740E-01 -0.185054E+01  0.559294E+00 -0.160897E+01
  1741  -0.418307E+00 -0.429335E+00  0.896016E-01  0.781721E-01 -0.685706E-01  0.158295E-01 -0.542857E+00  0.147621E-01 -0.524500E-02 -0.117879E+00  0.209083E+00 -0.520540E+00
  1742   0.544028E+00  0.620423E+00  0.555474E+00  0.295264E+01 -0.874719E+00  0.634650E+00 -0.284622E+01  0.340420E+00 -0.218214E+00  0.831036E+00  0.307724E+01 -0.328785E+01
  1743  -0.414179E+01 -0.443796E+01 -0.191010E+01  0.130184E+01 -0.610302E+00  0.337601E+00 -0.338621E+01  0.219944E+00 -0.945627E-01 -0.231977E+01  0.940470E+00 -0.305867E+01
  1744  -0.347707E+01 -0.352487E+01 -0.245884E+01  0.678566E+00 -0.506921E+00  0.154091E+00 -0.138394E+01  0.102758E+00 -0.627747E-01 -0.233622E+01  0.805393E-01 -0.126920E+01
  1745   0.184004E+02  0.173511E+02 -0.196357E+02  0.603222E+02 -0.327230E+02  0.294385E+02 -0.208562E+02  0.521490E+01 -0.336024E+01 -0.772335E+01  0.475275E+02 -0.224530E+02
  1746  -0.671222E+00 -0.591589E+00  0.521390E+00  0.127435E+00 -0.179212E+00  0.271668E-01 -0.119525E+01  0.262971E-01  0.952700E-03  0.528603E-01  0.796912E+00 -0.144136E+01
  1747  -0.866346E+00 -0.758282E+00 -0.714022E+00  0.773849E+01 -0.440100E+01  0.377059E+01 -0.798619E+01  0.120683E+01 -0.481037E+00  0.789618E-01  0.629185E+01 -0.712909E+01
  1748   0.250052E+01  0.251013E+01 -0.207113E+01  0.122868E+02 -0.408885E+01  0.267206E+01 -0.614872E+01  0.919509E+00 -0.106919E+01 -0.169313E+01  0.123037E+02 -0.810040E+01
  1749  -0.413967E+01 -0.413531E+01 -0.259214E+01  0.226566E+01 -0.101833E+01  0.670622E+00 -0.361081E+01  0.334258E+00 -0.188938E+00 -0.319404E+01  0.278279E+01 -0.372405E+01
  1750   0.904615E+01  0.868378E+01 -0.406667E+01  0.249395E+02 -0.751294E+01  0.584447E+01 -0.995627E+01  0.165733E+01 -0.185931E+01 -0.656978E+00  0.195058E+02 -0.101650E+02
  1751   0.586108E+01  0.553816E+01 -0.125474E+02  0.327577E+02 -0.175529E+02  0.158692E+02 -0.136165E+02  0.294016E+01 -0.198924E+01 -0.635012E+01  0.295027E+02 -0.176144E+02
  1752  -0.174390E+01 -0.168443E+01 -0.506153E+01  0.959606E+01 -0.317803E+01  0.250890E+01 -0.601882E+01  0.967464E+00 -0.557952E+00 -0.345880E+01  0.733869E+01 -0.556431E+01
  1753  -0.116601E-01 -0.171595E+00 -0.208544E+01  0.102215E+02 -0.394587E+01  0.340429E+01 -0.825237E+01  0.124697E+01 -0.600704E+00 -0.652718E-01  0.648693E+01 -0.659325E+01
  1754  -0.201201E+01 -0.205148E+01 -0.122608E+01  0.351275E+00 -0.209222E+00  0.838674E-01 -0.104025E+01  0.540043E-01 -0.256019E-01 -0.150163E+01  0.498281E+00 -0.104813E+01
  1755  -0.145673E+01 -0.150553E+01 -0.337295E+00  0.128459E+00 -0.145774E+00  0.335691E-01 -0.115283E+01  0.289520E-01 -0.118071E-01 -0.604177E+00  0.390371E+00 -0.129173E+01
  1756   0.401188E+00  0.235170E+00 -0.341001E+01  0.102489E+02 -0.358029E+01  0.267229E+01 -0.596889E+01  0.105025E+01 -0.611084E+00 -0.896987E+00  0.543634E+01 -0.430418E+01
  1757  -0.174453E+01 -0.179931E+01 -0.135102E+01  0.668148E+01 -0.306208E+01  0.239520E+01 -0.692565E+01  0.903696E+00 -0.386162E+00 -0.176561E+01  0.771471E+01 -0.774841E+01
  1758  -0.117892E+01 -0.115412E+01 -0.539537E+00  0.837841E-01 -0.947182E-01  0.255462E-01 -0.666472E+00  0.180000E-01 -0.551880E-02 -0.692845E+00  0.310464E+00 -0.771742E+00
  1759  -0.454895E+00 -0.275681E+00  0.556581E-01  0.829488E-01 -0.666072E-01  0.170336E-01 -0.555785E+00  0.159247E-01 -0.406790E-02  0.112095E+00  0.277588E+00 -0.665364E+00
  1760   0.138431E+02  0.145357E+02 -0.206231E+02  0.520024E+02 -0.326749E+02  0.305531E+02 -0.181085E+02  0.465955E+01 -0.196542E+01 -0.361563E+01  0.344138E+02 -0.162625E+02
  1761  -0.245810E+01 -0.252214E+01 -0.967194E+00  0.140967E+01 -0.740179E+00  0.482871E+00 -0.279171E+01  0.234662E+00 -0.862249E-01 -0.104116E+01  0.144529E+01 -0.292627E+01
  1762  -0.178690E+01 -0.186335E+01 -0.771133E+00  0.794715E+00 -0.233353E+00  0.131351E+00 -0.178895E+01  0.110968E+00 -0.305025E-01 -0.896629E+00  0.503084E+00 -0.146981E+01
  1763   0.101788E+02  0.109031E+02 -0.629698E+01  0.304676E+02 -0.102720E+02  0.842358E+01 -0.130009E+02  0.231111E+01 -0.145359E+01 -0.177160E+01  0.268929E+02 -0.142183E+02
  1764  -0.773305E+00 -0.611213E+00 -0.345133E+01  0.103750E+02 -0.341576E+01  0.267614E+01 -0.737186E+01  0.101098E+01 -0.596435E+00 -0.232855E+01  0.872743E+01 -0.701009E+01
  1765   0.660111E+01  0.615938E+01 -0.208749E+01  0.176427E+02 -0.549656E+01  0.446703E+01 -0.833153E+01  0.134771E+01 -0.940751E+00 -0.681163E+00  0.152219E+02 -0.838138E+01
  1766   0.323043E+01  0.345808E+01  0.418764E+01  0.656046E+00 -0.743594E+00  0.164173E+00 -0.119100E+01  0.116030E+00  0.411300E-01  0.362905E+01  0.600305E+00 -0.771272E+00
  1767   0.193200E+01  0.259829E+01 -0.671867E+01  0.161721E+02 -0.550854E+01  0.495173E+01 -0.764503E+01  0.139911E+01 -0.718710E+00 -0.445246E+01  0.153808E+02 -0.833006E+01
  1768   0.246005E+00  0.237159E+00  0.996529E+00  0.148009E+00 -0.153989E+00  0.265951E-01 -0.795644E+00  0.220580E-01  0.244760E-02  0.542805E+00  0.501702E+00 -0.807348E+00
  1769   0.457715E+00  0.310909E+00  0.151053E+01  0.960406E+00 -0.488275E+00  0.202575E+00 -0.184145E+01  0.143176E+00 -0.292468E-01  0.107087E+01  0.123016E+01 -0.199012E+01
  1770  -0.295709E+01 -0.343623E+01 -0.330788E+01  0.751477E+01 -0.339826E+01  0.298792E+01 -0.715649E+01  0.947362E+00 -0.544513E+00 -0.388551E+01  0.712812E+01 -0.667885E+01
  1771   0.332223E+00  0.823781E+00 -0.533950E+01  0.161030E+02 -0.572369E+01  0.495739E+01 -0.106105E+02  0.169176E+01 -0.746239E+00 -0.248642E+01  0.128492E+02 -0.953901E+01
  1772  -0.399904E+00 -0.656114E+00  0.442200E-02  0.321439E+01 -0.122497E+01  0.923087E+00 -0.353671E+01  0.401001E+00 -0.181125E+00  0.608771E+00  0.229749E+01 -0.356238E+01
  1773  -0.245706E+01 -0.227244E+01 -0.117898E+01  0.460454E+00 -0.282718E+00  0.111988E+00 -0.160927E+01  0.825189E-01 -0.410525E-01 -0.120045E+01  0.457261E+00 -0.152925E+01
  1774   0.179867E+01  0.183684E+01 -0.933865E+01  0.241283E+02 -0.114052E+02  0.101905E+02 -0.127545E+02  0.237692E+01 -0.139861E+01 -0.385383E+01  0.164253E+02 -0.107346E+02
  1775  -0.265466E+01 -0.247603E+01 -0.172643E+01  0.652870E-01 -0.245880E+00  0.214816E-01 -0.767936E+00  0.165027E-01 -0.176817E-01 -0.145960E+01 -0.220020E+00 -0.796412E+00
  1776   0.249214E+01  0.354388E+01 -0.154956E+02  0.377378E+02 -0.191383E+02  0.160923E+02 -0.173360E+02  0.362732E+01 -0.299549E+01 -0.343988E+01  0.249432E+02 -0.179594E+02
  1777   0.393461E+01  0.343986E+01 -0.161943E+01  0.158967E+02 -0.580013E+01  0.463384E+01 -0.951670E+01  0.139214E+01 -0.105180E+01 -0.898429E+00  0.136554E+02 -0.931707E+01
  1778   0.710871E-01  0.368688E+00  0.102563E+01  0.897615E+00 -0.377433E+00  0.142964E+00 -0.170448E+01  0.104634E+00 -0.178331E-01  0.467971E-01  0.187762E+01 -0.155573E+01
  1779   0.557509E+02  0.515956E+02 -0.340117E+02  0.126835E+03 -0.446345E+02  0.352551E+02 -0.312450E+02  0.651526E+01 -0.296365E+01 -0.594405E+01  0.974315E+02 -0.398918E+02
  1780  -0.317922E+01 -0.318791E+01 -0.179977E+01  0.127238E+01 -0.531216E+00  0.253713E+00 -0.244773E+01  0.169691E+00 -0.962974E-01 -0.234990E+01  0.176810E+01 -0.260611E+01
  1781  -0.202411E+00 -0.261683E+00  0.186624E+01  0.197085E+00 -0.335697E+00  0.468741E-01 -0.203599E+01  0.428440E-01  0.162397E-01  0.116961E+01  0.879117E+00 -0.231041E+01
  1782  -0.110045E+01 -0.632818E+00 -0.893635E+01  0.199082E+02 -0.866631E+01  0.776108E+01 -0.119987E+02  0.213184E+01 -0.130025E+01 -0.550439E+01  0.169309E+02 -0.120593E+02
  1783  -0.339374E+01 -0.342786E+01 -0.235553E+01  0.535708E+00 -0.449068E+00  0.108685E+00 -0.125207E+01  0.855696E-01 -0.670314E-01 -0.219051E+01 -0.212516E+00 -0.102483E+01
  1784  -0.124413E+01 -0.130730E+01 -0.941330E+00  0.178808E+01 -0.446168E+00  0.330971E+00 -0.210399E+01  0.209054E+00 -0.807477E-01 -0.807895E+00  0.964767E+00 -0.146417E+01
  1785   0.475407E+02  0.476528E+02 -0.344590E+02  0.121073E+03 -0.458494E+02  0.317865E+02 -0.320958E+02  0.594346E+01  0.114189E+01 -0.389394E+01  0.909572E+02 -0.394104E+02
  1786  -0.111469E+01 -0.117850E+01  0.507008E+00  0.123441E+01 -0.432528E+00  0.209894E+00 -0.276767E+01  0.176395E+00 -0.421972E-01  0.202159E+00  0.961028E+00 -0.234168E+01
  1787  -0.163779E+01 -0.168118E+01 -0.798840E+00  0.325855E+00 -0.141838E+00  0.488541E-01 -0.110218E+01  0.482559E-01 -0.178881E-01 -0.104774E+01  0.308606E+00 -0.942046E+00
  1788  -0.444058E+01 -0.438993E+01 -0.288759E+01  0.142645E+01 -0.785638E+00  0.409543E+00 -0.268657E+01  0.208000E+00 -0.124782E+00 -0.344279E+01  0.201632E+01 -0.296346E+01
  1789  -0.284635E+00 -0.171069E+00  0.506694E+00  0.325797E+00 -0.195014E+00  0.960934E-01 -0.107200E+01  0.558171E-01 -0.202470E-02  0.408770E+00  0.515271E+00 -0.109511E+01
  1790  -0.752779E+00 -0.898694E+00  0.458697E+00  0.244432E+01 -0.111607E+01  0.714511E+00 -0.346960E+01  0.377645E+00 -0.162288E+00  0.107631E+01  0.160079E+01 -0.357579E+01
  1791   0.185319E+00  0.216189E+00  0.170396E+01  0.667216E+00 -0.384770E+00  0.123984E+00 -0.200539E+01  0.890247E-01 -0.870580E-02  0.125243E+01  0.941429E+00 -0.197767E+01
  1792   0.885971E+01  0.776736E+01 -0.879008E+01  0.329067E+02 -0.124958E+02  0.108736E+02 -0.144924E+02  0.276863E+01 -0.191095E+01 -0.387840E+01  0.246939E+02 -0.130481E+02
  1793   0.886444E+01  0.880070E+01 -0.465516E+01  0.263298E+02 -0.844252E+01  0.704390E+01 -0.121552E+02  0.205597E+01 -0.131236E+01 -0.166566E+01  0.229559E+02 -0.124895E+02
  1794  -0.176636E+01 -0.180768E+01 -0.113901E+01  0.629205E-01 -0.897041E-01  0.136629E-01 -0.619083E+00  0.127684E-01 -0.791840E-02 -0.142358E+01  0.305041E+00 -0.689137E+00
  1795  -0.344408E+01 -0.320864E+01 -0.247026E+01  0.427918E+01 -0.158144E+01  0.128940E+01 -0.526323E+01  0.615786E+00 -0.313522E+00 -0.206444E+01  0.314852E+01 -0.429272E+01
  1796   0.712409E+01  0.644009E+01 -0.112834E+02  0.348666E+02 -0.122829E+02  0.104055E+02 -0.150961E+02  0.281019E+01 -0.229576E+01 -0.597512E+01  0.293897E+02 -0.169745E+02
  1797   0.500848E+01  0.512385E+01 -0.142872E+02  0.375693E+02 -0.161556E+02  0.141511E+02 -0.175844E+02  0.336291E+01 -0.204759E+01 -0.628069E+01  0.292869E+02 -0.178824E+02
  1798  -0.814330E-01  0.448741E+00 -0.556087E+01  0.123570E+02 -0.422527E+01  0.362121E+01 -0.648103E+01  0.110725E+01 -0.899699E+00 -0.218021E+01  0.736193E+01 -0.473298E+01
  1799   0.177260E+02  0.162687E+02 -0.113721E+02  0.535716E+02 -0.225491E+02  0.169123E+02 -0.193602E+02  0.366264E+01 -0.313926E+01 -0.976014E+00  0.452206E+02 -0.279758E+02
  1800   0.215682E+01  0.246612E+01 -0.174087E+01  0.106524E+02 -0.347074E+01  0.281262E+01 -0.638229E+01  0.966029E+00 -0.680366E+00 -0.577294E+00  0.842801E+01 -0.538459E+01
  1801  -0.356096E+01 -0.354419E+01 -0.232928E+01  0.638866E+00 -0.505731E+00  0.131065E+00 -0.152744E+01  0.107770E+00 -0.762135E-01 -0.224425E+01 -0.644780E-01 -0.123546E+01
  1802   0.189932E+02  0.214696E+02 -0.303665E+02  0.806759E+02 -0.432080E+02  0.391118E+02 -0.310854E+02  0.731388E+01 -0.344845E+01 -0.542904E+01  0.571138E+02 -0.302152E+02
  1803  -0.320156E+01 -0.385032E+01 -0.543316E+01  0.103649E+02 -0.376159E+01  0.311336E+01 -0.798448E+01  0.111905E+01 -0.619613E+00 -0.422843E+01  0.717904E+01 -0.680093E+01
  1804   0.451644E+02  0.465684E+02 -0.523052E+02  0.139826E+03 -0.667663E+02  0.581180E+02 -0.428059E+02  0.104588E+02 -0.136099E+01 -0.116926E+02  0.102298E+03 -0.440370E+02
  1805   0.106515E+01  0.231638E+00 -0.120688E+02  0.327354E+02 -0.132656E+02  0.119381E+02 -0.201091E+02  0.360923E+01 -0.177397E+01 -0.557021E+01  0.235953E+02 -0.177934E+02
  1806   0.241066E+01  0.227837E+01 -0.994733E+01  0.242175E+02 -0.103743E+02  0.882115E+01 -0.104350E+02  0.200721E+01 -0.187860E+01 -0.661171E+01  0.198340E+02 -0.109440E+02
  1807  -0.212460E+01 -0.221682E+01 -0.622858E+00  0.230502E+00 -0.301069E+00  0.756832E-01 -0.154621E+01  0.558164E-01 -0.164715E-01 -0.112919E+01  0.641633E+00 -0.172927E+01
  1808   0.677241E+01  0.733813E+01 -0.389394E+01  0.214917E+02 -0.715081E+01  0.545954E+01 -0.928323E+01  0.151988E+01 -0.137074E+01 -0.552244E+01  0.220486E+02 -0.918808E+01
  1809   0.206571E+01  0.200846E+01 -0.135745E+01  0.849043E+01 -0.245440E+01  0.201550E+01 -0.495336E+01  0.754629E+00 -0.429649E+00 -0.210281E+00  0.661509E+01 -0.439635E+01
  1810  -0.100818E+01 -0.114238E+01  0.834383E-01  0.195275E+01 -0.870132E+00  0.701521E+00 -0.307840E+01  0.331856E+00 -0.129217E+00  0.374857E+00  0.147686E+01 -0.299409E+01
  1811   0.100160E+00  0.227389E+00  0.671099E+00  0.643634E-01 -0.799166E-01  0.140999E-01 -0.580556E+00  0.133644E-01 -0.229350E-02  0.672827E+00  0.189216E+00 -0.634653E+00
  1812   0.157339E+00  0.151519E+00  0.221516E+01  0.284195E+00 -0.365421E+00  0.871277E-01 -0.214461E+01  0.640838E-01  0.168042E-01  0.145707E+01  0.112654E+01 -0.243209E+01
  1813   0.244645E+02  0.237346E+02 -0.319874E+02  0.837695E+02 -0.430270E+02  0.373008E+02 -0.237586E+02  0.616477E+01 -0.399758E+01 -0.812351E+01  0.563470E+02 -0.244889E+02
  1814  -0.316140E+01 -0.297753E+01 -0.126645E+01  0.470548E+01 -0.185542E+01  0.139073E+01 -0.650273E+01  0.659718E+00 -0.292736E+00 -0.146245E+01  0.474210E+01 -0.625718E+01
  1815  -0.146254E+01 -0.108307E+01 -0.271017E+00  0.146080E+01 -0.666986E+00  0.476955E+00 -0.265289E+01  0.224364E+00 -0.337714E-01 -0.738947E+00  0.265194E+01 -0.299607E+01
  1816  -0.152140E+01 -0.153868E+01  0.837602E+00  0.100387E+01 -0.733089E+00  0.396145E+00 -0.320769E+01  0.200932E+00 -0.191739E-01 -0.791645E-01  0.212850E+01 -0.358801E+01
  1817   0.272222E+02  0.245724E+02 -0.322085E+02  0.889498E+02 -0.375260E+02  0.325454E+02 -0.288345E+02  0.651977E+01 -0.222382E+01 -0.668832E+01  0.555272E+02 -0.242665E+02
  1818   0.120998E+02  0.122223E+02 -0.141562E+02  0.470392E+02 -0.218859E+02  0.197125E+02 -0.209090E+02  0.441190E+01 -0.211283E+01 -0.237704E+01  0.329717E+02 -0.183724E+02
  1819   0.212705E+00  0.250702E+00  0.760100E+00  0.630390E-01 -0.717455E-01  0.163031E-01 -0.570798E+00  0.128299E-01  0.297720E-02  0.688124E+00  0.186852E+00 -0.624274E+00
  1820  -0.128563E+01 -0.116108E+01  0.245022E+00  0.169704E+00 -0.249188E+00  0.506317E-01 -0.154175E+01  0.381765E-01  0.177710E-02 -0.855677E-01  0.735594E+00 -0.181111E+01
  1821  -0.534986E+00 -0.435076E+00  0.563577E+00  0.166651E+00 -0.178577E+00  0.320117E-01 -0.114908E+01  0.296638E-01  0.771900E-03  0.208653E+00  0.542014E+00 -0.118574E+01
  1822   0.636277E+01  0.622173E+01 -0.164519E+02  0.447203E+02 -0.207107E+02  0.181964E+02 -0.211341E+02  0.431657E+01 -0.257385E+01 -0.626687E+01  0.328201E+02 -0.203315E+02
  1823   0.116245E+02  0.130506E+02 -0.206544E+02  0.597929E+02 -0.261650E+02  0.219925E+02 -0.246550E+02  0.484219E+01 -0.352867E+01 -0.797725E+01  0.443390E+02 -0.233112E+02
  1824   0.267523E+02  0.278818E+02 -0.306075E+02  0.927807E+02 -0.450390E+02  0.383492E+02 -0.322438E+02  0.704917E+01 -0.353645E+01 -0.609478E+01  0.660292E+02 -0.320526E+02
  1825   0.200325E+02  0.156809E+02 -0.244252E+02  0.629458E+02 -0.280853E+02  0.239688E+02 -0.163953E+02  0.428025E+01 -0.225648E+01 -0.305502E+01  0.296661E+02 -0.109302E+02
  1826  -0.135219E+01 -0.125314E+01 -0.760459E-01  0.241010E+00 -0.192826E+00  0.558177E-01 -0.142153E+01  0.525284E-01 -0.111428E-01 -0.131775E+00  0.284803E+00 -0.140617E+01
  1827   0.186373E+00  0.141670E+00 -0.791361E+00  0.875053E+01 -0.292154E+01  0.214269E+01 -0.740641E+01  0.882542E+00 -0.470082E+00 -0.180678E+01  0.951336E+01 -0.756491E+01
  1828  -0.121499E+01 -0.105740E+01 -0.538148E+00  0.490150E+00 -0.236740E+00  0.748575E-01 -0.104382E+01  0.596777E-01 -0.209653E-01 -0.905743E+00  0.106730E+01 -0.121896E+01
  1829  -0.339653E+01 -0.342467E+01 -0.237458E+01  0.100550E+01 -0.584212E+00  0.265853E+00 -0.177569E+01  0.147385E+00 -0.807888E-01 -0.251519E+01  0.894041E+00 -0.180352E+01
  1830   0.562907E+00  0.393641E+00  0.200152E+01  0.625773E+00 -0.519649E+00  0.234351E+00 -0.191537E+01  0.127526E+00  0.874580E-02  0.113425E+01  0.150042E+01 -0.224103E+01
  1831  -0.120669E+01 -0.123904E+01 -0.319464E+00  0.242823E+00 -0.156603E+00  0.387463E-01 -0.103640E+01  0.382587E-01 -0.140514E-01 -0.627931E+00  0.323237E+00 -0.934347E+00
  1832  -0.101602E+01 -0.102751E+01 -0.453554E+00  0.899019E-01 -0.634611E-01  0.195345E-01 -0.619478E+00  0.168474E-01 -0.580660E-02 -0.683119E+00  0.307783E+00 -0.652170E+00
  1833  -0.170633E+01 -0.170911E+01 -0.982747E+00  0.178858E+01 -0.688447E+00  0.555058E+00 -0.254176E+01  0.253263E+00 -0.902746E-01 -0.129912E+01  0.192874E+01 -0.233872E+01
  1834  -0.624904E+00 -0.360811E+00 -0.259881E+00  0.280442E+01 -0.791876E+00  0.564544E+00 -0.316975E+01  0.319817E+00 -0.921827E-01 -0.169885E+00  0.248355E+01 -0.267447E+01
  1835  -0.180970E+01 -0.187603E+01 -0.697632E-01  0.588640E+00 -0.472513E+00  0.202114E+00 -0.215943E+01  0.125093E+00 -0.238452E-01 -0.928619E+00  0.168442E+01 -0.263183E+01
  1836  -0.117354E+01 -0.115158E+01 -0.369883E-01  0.338037E+00 -0.230183E+00  0.801819E-01 -0.135737E+01  0.634890E-01 -0.307125E-01 -0.193101E+00  0.422927E+00 -0.138141E+01
  1837   0.101115E+02  0.109485E+02 -0.339659E+01  0.238392E+02 -0.706353E+01  0.558812E+01 -0.919632E+01  0.159382E+01 -0.125318E+01 -0.109276E+01  0.235619E+02 -0.115207E+02
  1838   0.574467E+01  0.541226E+01 -0.587946E+01  0.239287E+02 -0.107337E+02  0.961977E+01 -0.122916E+02  0.226129E+01 -0.116035E+01 -0.278732E+01  0.200750E+02 -0.118754E+02
  1839  -0.327792E+01 -0.322421E+01 -0.115651E+02  0.227312E+02 -0.977452E+01  0.890271E+01 -0.144950E+02  0.249891E+01 -0.157618E+01 -0.678465E+01  0.165823E+02 -0.130218E+02
  1840  -0.213012E+01 -0.192615E+01 -0.349914E+01  0.939169E+01 -0.503616E+01  0.421387E+01 -0.766601E+01  0.130723E+01 -0.841602E+00 -0.169651E+01  0.617349E+01 -0.640314E+01
  1841   0.113639E+02  0.123393E+02 -0.208053E+02  0.561415E+02 -0.306225E+02  0.271991E+02 -0.233799E+02  0.522966E+01 -0.239864E+01 -0.553281E+01  0.425623E+02 -0.246902E+02
  1842  -0.232211E+01 -0.224002E+01 -0.128378E+01  0.128666E+00 -0.227149E+00  0.294549E-01 -0.973306E+00  0.271483E-01 -0.231481E-01 -0.125834E+01  0.859273E-01 -0.106760E+01
  1843  -0.127659E+01 -0.123139E+01 -0.907737E+00  0.239040E+01 -0.725351E+00  0.551026E+00 -0.272101E+01  0.308427E+00 -0.172345E+00 -0.203828E+00  0.200006E+01 -0.302762E+01
  1844  -0.638416E+00 -0.109090E+01 -0.223384E+01  0.693343E+01 -0.218954E+01  0.184741E+01 -0.531315E+01  0.759727E+00 -0.442445E+00 -0.138449E+01  0.523847E+01 -0.494488E+01
  1845  -0.243799E+01 -0.238597E+01 -0.110058E+01  0.167604E+00 -0.188283E+00  0.396843E-01 -0.137200E+01  0.352927E-01 -0.196981E-01 -0.127763E+01  0.311041E+00 -0.141938E+01
  1846  -0.168930E+01 -0.175029E+01 -0.767702E+01  0.138124E+02 -0.496270E+01  0.383159E+01 -0.686414E+01  0.124536E+01 -0.107476E+01 -0.295214E+01  0.716479E+01 -0.596294E+01
  1847   0.197618E+02  0.215550E+02 -0.192206E+02  0.617736E+02 -0.284821E+02  0.246753E+02 -0.209235E+02  0.502672E+01 -0.308757E+01  0.142197E+00  0.374087E+02 -0.159959E+02
  1848  -0.122572E-01  0.954086E-01 -0.669091E+00  0.484911E+01 -0.203934E+01  0.158070E+01 -0.398524E+01  0.521161E+00 -0.269560E+00 -0.118135E+01  0.597489E+01 -0.469813E+01
  1849  -0.221591E+01 -0.213138E+01 -0.129844E+01  0.127647E+00 -0.240753E+00  0.258163E-01 -0.834332E+00  0.259445E-01 -0.217913E-01 -0.110485E+01 -0.207539E+00 -0.818996E+00
  1850   0.188772E+02  0.183936E+02 -0.329080E+02  0.844076E+02 -0.474501E+02  0.441469E+02 -0.342519E+02  0.866975E+01 -0.373708E+01 -0.422276E+01  0.522756E+02 -0.296593E+02
  1851   0.132473E+02  0.143153E+02 -0.208923E+02  0.642838E+02 -0.353948E+02  0.334555E+02 -0.320432E+02  0.721139E+01 -0.337311E+01 -0.388998E+01  0.472464E+02 -0.290411E+02
  1852  -0.186811E+01 -0.188124E+01 -0.107511E+01  0.768600E-01 -0.103795E+00  0.158539E-01 -0.789977E+00  0.162724E-01 -0.821580E-02 -0.129352E+01  0.260453E+00 -0.848172E+00
  1853   0.647987E+01  0.617541E+01 -0.107621E+02  0.295494E+02 -0.123396E+02  0.110242E+02 -0.116817E+02  0.258785E+01 -0.189813E+01 -0.188722E+01  0.167789E+02 -0.871624E+01
  1854  -0.281038E+01 -0.283837E+01 -0.168212E+01  0.328430E+00 -0.249216E+00  0.913197E-01 -0.132489E+01  0.590293E-01 -0.329337E-01 -0.240703E+01  0.948015E+00 -0.137935E+01
  1855   0.187204E+02  0.203921E+02 -0.304132E+02  0.753908E+02 -0.441829E+02  0.389800E+02 -0.231811E+02  0.643377E+01 -0.430686E+01 -0.217825E+01  0.426383E+02 -0.200679E+02
  1856  -0.578245E+00 -0.457993E+00 -0.163954E+00  0.284005E+01 -0.810473E+00  0.574894E+00 -0.324994E+01  0.331094E+00 -0.999211E-01 -0.289753E+00  0.275049E+01 -0.291873E+01
  1857   0.168857E+02  0.163077E+02 -0.883948E+01  0.390683E+02 -0.203563E+02  0.184457E+02 -0.125230E+02  0.296322E+01 -0.187260E+01 -0.528604E+01  0.431911E+02 -0.215974E+02
  1858   0.732140E+01  0.788298E+01 -0.407640E+01  0.234331E+02 -0.885974E+01  0.758106E+01 -0.116543E+02  0.202045E+01 -0.112270E+01 -0.184460E+01  0.217396E+02 -0.120120E+02
  1859   0.138645E+01  0.821696E+00  0.287654E+00  0.615888E+01 -0.358434E+01  0.285735E+01 -0.493904E+01  0.825297E+00 -0.219337E+00  0.162180E+01  0.355934E+01 -0.435944E+01
  1860   0.445701E+02  0.439251E+02 -0.355094E+02  0.114815E+03 -0.551784E+02  0.418377E+02 -0.273478E+02  0.597569E+01 -0.228993E-01 -0.178165E+01  0.787018E+02 -0.329950E+02
  1861  -0.998183E+00 -0.758434E+00 -0.356481E+01  0.909271E+01 -0.447555E+01  0.352391E+01 -0.589364E+01  0.113120E+01 -0.812013E+00 -0.143638E+01  0.482328E+01 -0.414534E+01
  1862   0.666774E+01  0.780071E+01 -0.157011E+02  0.387129E+02 -0.184288E+02  0.168191E+02 -0.164249E+02  0.340218E+01 -0.171165E+01 -0.778567E+01  0.334843E+02 -0.178979E+02
  1863   0.445576E+02  0.457150E+02 -0.446301E+02  0.128733E+03 -0.633653E+02  0.519818E+02 -0.353664E+02  0.855531E+01 -0.135051E+01 -0.763306E+01  0.944572E+02 -0.411092E+02
  1864   0.660367E+01  0.633029E+01 -0.875827E+01  0.343409E+02 -0.155763E+02  0.143707E+02 -0.199876E+02  0.375848E+01 -0.154421E+01 -0.191200E+01  0.265692E+02 -0.183269E+02
  1865  -0.603833E+00 -0.233078E+00 -0.294245E+00  0.436671E+01 -0.123105E+01  0.764409E+00 -0.438863E+01  0.448220E+00 -0.269241E+00 -0.344720E+00  0.389853E+01 -0.378689E+01
  1866  -0.792151E+00 -0.737070E+00  0.946292E-01  0.330403E+01 -0.124305E+01  0.814890E+00 -0.398966E+01  0.402431E+00 -0.175418E+00 -0.886212E+00  0.360022E+01 -0.345107E+01
  1867   0.251122E+01  0.335487E+01 -0.805134E+01  0.246669E+02 -0.105083E+02  0.942030E+01 -0.139252E+02  0.253302E+01 -0.162415E+01 -0.611130E+01  0.222597E+02 -0.127936E+02
  1868   0.299230E+01  0.281245E+01 -0.304472E+01  0.154645E+02 -0.649989E+01  0.588884E+01 -0.960455E+01  0.167296E+01 -0.884841E+00 -0.582536E-01  0.104423E+02 -0.757163E+01
  1869   0.117794E+02  0.118010E+02 -0.173894E+02  0.504817E+02 -0.212486E+02  0.188893E+02 -0.211560E+02  0.443826E+01 -0.223578E+01 -0.327413E+01  0.313964E+02 -0.163212E+02
  1870   0.625524E+01  0.603206E+01 -0.209562E+01  0.151728E+02 -0.514994E+01  0.437425E+01 -0.638172E+01  0.114035E+01 -0.804910E+00 -0.643824E+00  0.135969E+02 -0.692101E+01
  1871   0.206962E+02  0.207101E+02 -0.235212E+02  0.632314E+02 -0.354483E+02  0.330782E+02 -0.212660E+02  0.562810E+01 -0.100588E+01 -0.399837E+01  0.438343E+02 -0.191258E+02
  1872  -0.255885E+01 -0.271988E+01 -0.110601E+01  0.809253E+00 -0.328422E+00  0.154587E+00 -0.216323E+01  0.125701E+00 -0.507355E-01 -0.168612E+01  0.108581E+01 -0.211958E+01
  1873   0.279409E+02  0.257368E+02 -0.197120E+02  0.708574E+02 -0.250804E+02  0.201725E+02 -0.208175E+02  0.418414E+01 -0.166312E+01 -0.331571E+01  0.518270E+02 -0.227745E+02
  1874   0.293249E+02  0.325420E+02 -0.352572E+02  0.103434E+03 -0.426884E+02  0.341100E+02 -0.337505E+02  0.688866E+01 -0.341187E+01 -0.769973E+01  0.744559E+02 -0.342142E+02
  1875   0.777846E+01  0.780140E+01 -0.396686E+01  0.222096E+02 -0.670823E+01  0.539596E+01 -0.949903E+01  0.158670E+01 -0.123970E+01 -0.538203E+00  0.170452E+02 -0.870561E+01
  1876   0.100955E+02  0.101104E+02 -0.292840E+02  0.735942E+02 -0.370901E+02  0.332741E+02 -0.327829E+02  0.694742E+01 -0.456316E+01 -0.116145E+02  0.532047E+02 -0.314799E+02
  1877   0.125877E+01  0.125405E+01  0.234650E+01  0.295822E+00 -0.420439E+00  0.897688E-01 -0.113790E+01  0.645382E-01  0.204862E-01  0.198741E+01  0.406045E+00 -0.113940E+01
  1878  -0.156206E+01 -0.161812E+01 -0.552737E+00  0.179935E+00 -0.161096E+00  0.314587E-01 -0.108611E+01  0.374501E-01 -0.109512E-01 -0.751555E+00  0.152492E+00 -0.101906E+01
  1879   0.276203E+00  0.449266E-01  0.840213E+00  0.308024E+01 -0.129538E+01  0.973433E+00 -0.357714E+01  0.377202E+00 -0.122370E+00  0.151148E-02  0.341320E+01 -0.336979E+01
  1880  -0.304340E+00 -0.223571E+00  0.557361E+00  0.100084E+00 -0.130684E+00  0.302528E-01 -0.885454E+00  0.268835E-01 -0.278330E-02  0.608281E+00  0.165345E+00 -0.997196E+00
  1881   0.313158E+00  0.132927E+00 -0.131385E+01  0.879108E+01 -0.361032E+01  0.305208E+01 -0.686251E+01  0.102409E+01 -0.767397E+00  0.148315E-01  0.577393E+01 -0.565584E+01
  1882   0.738084E-01  0.231799E+00  0.794239E+00  0.150960E+00 -0.934858E-01  0.281875E-01 -0.831097E+00  0.290530E-01 -0.404830E-02  0.854334E+00  0.145167E+00 -0.767701E+00
  1883  -0.419576E+01 -0.415713E+01 -0.219507E+01  0.181664E+01 -0.733804E+00  0.480370E+00 -0.373041E+01  0.296690E+00 -0.130175E+00 -0.250057E+01  0.153703E+01 -0.319360E+01
  1884  -0.337003E+01 -0.333834E+01 -0.200517E+01  0.315593E+00 -0.273512E+00  0.836366E-01 -0.151796E+01  0.613326E-01 -0.339425E-01 -0.239528E+01  0.751425E+00 -0.169449E+01
  1885   0.815300E+01  0.764414E+01 -0.184891E+02  0.474631E+02 -0.224206E+02  0.201984E+02 -0.205752E+02  0.421499E+01 -0.223852E+01 -0.686953E+01  0.343984E+02 -0.198848E+02
  1886  -0.310471E+01 -0.321665E+01 -0.292359E+01  0.511882E+01 -0.199347E+01  0.149091E+01 -0.505596E+01  0.625876E+00 -0.367302E+00 -0.391690E+01  0.559345E+01 -0.489320E+01
  1887  -0.754205E-01  0.157807E+00  0.194810E+01  0.114598E+01 -0.914218E+00  0.391472E+00 -0.287581E+01  0.225272E+00  0.377900E-02  0.125132E+01  0.171376E+01 -0.280727E+01
  1888   0.798103E+01  0.879724E+01 -0.861338E+01  0.310806E+02 -0.109645E+02  0.977699E+01 -0.145233E+02  0.278681E+01 -0.156209E+01 -0.858968E+00  0.208701E+02 -0.112139E+02
  1889  -0.157114E+01 -0.157301E+01 -0.372466E+00  0.191306E+01 -0.815662E+00  0.563708E+00 -0.300274E+01  0.267255E+00 -0.124290E+00 -0.876315E+00  0.226831E+01 -0.296500E+01
  1890   0.187586E+02  0.196649E+02 -0.302777E+02  0.789354E+02 -0.457377E+02  0.393684E+02 -0.284906E+02  0.676626E+01 -0.180549E+01 -0.663580E+01  0.582130E+02 -0.319124E+02
  1891   0.431652E+00  0.448525E+00  0.121408E+01  0.158508E+00 -0.153384E+00  0.291882E-01 -0.845922E+00  0.247514E-01  0.442610E-02  0.810306E+00  0.534919E+00 -0.896700E+00
  1892  -0.372770E+00 -0.308633E+00  0.162124E+00  0.502258E+01 -0.170245E+01  0.105744E+01 -0.514411E+01  0.528976E+00 -0.297324E+00 -0.106865E+01  0.614098E+01 -0.538096E+01
  1893  -0.555404E+00 -0.563876E+00  0.833102E+00  0.424824E+00 -0.405553E+00  0.152203E+00 -0.165008E+01  0.994499E-01 -0.935200E-02  0.251094E+00  0.887141E+00 -0.170211E+01
  1894   0.135180E+02  0.127150E+02 -0.215804E+02  0.557377E+02 -0.230890E+02  0.196658E+02 -0.178986E+02  0.402114E+01 -0.333871E+01 -0.738681E+01  0.409287E+02 -0.208268E+02
  1895  -0.445378E+01 -0.435606E+01 -0.349525E+01  0.176768E+01 -0.971696E+00  0.413824E+00 -0.219861E+01  0.233655E+00 -0.203378E+00 -0.283205E+01  0.218816E+00 -0.174282E+01
  1896  -0.604409E+00 -0.590982E+00  0.765147E+00  0.365803E+00 -0.196299E+00  0.745964E-01 -0.167108E+01  0.657972E-01 -0.836780E-02  0.497524E+00  0.603252E+00 -0.169176E+01
  1897  -0.932791E+00 -0.119192E+01 -0.408804E+01  0.909654E+01 -0.294069E+01  0.236513E+01 -0.563025E+01  0.871080E+00 -0.606554E+00 -0.260981E+01  0.586258E+01 -0.444468E+01
  1898  -0.741792E+00 -0.514430E+00  0.151772E+01  0.762678E+00 -0.603860E+00  0.295916E+00 -0.288206E+01  0.168560E+00 -0.742800E-03  0.107970E+01  0.154049E+01 -0.313462E+01
  1899   0.222539E+02  0.220313E+02 -0.244898E+02  0.741750E+02 -0.392102E+02  0.345715E+02 -0.259072E+02  0.626056E+01 -0.314596E+01 -0.639390E+01  0.527972E+02 -0.243720E+02
  1900   0.263461E+00  0.286521E+00  0.131960E+01  0.118853E+01 -0.505035E+00  0.240032E+00 -0.210314E+01  0.145489E+00 -0.220223E-01  0.370361E+00  0.198164E+01 -0.206548E+01
  1901  -0.355917E-01  0.682893E-01  0.675687E+00  0.404442E+00 -0.165622E+00  0.636593E-01 -0.105939E+01  0.589251E-01 -0.132895E-01  0.452137E+00  0.599525E+00 -0.983372E+00
  1902  -0.661412E+00 -0.766484E+00  0.782746E+00  0.221159E+01 -0.994800E+00  0.671071E+00 -0.355847E+01  0.305449E+00 -0.789957E-01 -0.296162E+00  0.316773E+01 -0.363806E+01
  1903   0.114118E+01  0.132569E+01 -0.408383E+01  0.141377E+02 -0.529628E+01  0.457220E+01 -0.875896E+01  0.141910E+01 -0.848767E+00 -0.236315E+01  0.109199E+02 -0.723105E+01
  1904  -0.107473E+01 -0.112577E+01 -0.280069E+00  0.103225E+00 -0.121634E+00  0.207641E-01 -0.809379E+00  0.193960E-01 -0.703080E-02 -0.465465E+00  0.207252E+00 -0.867554E+00
  1905  -0.461479E+01 -0.454471E+01 -0.319054E+01  0.339526E+01 -0.133837E+01  0.964552E+00 -0.456739E+01  0.460311E+00 -0.338619E+00 -0.313845E+01  0.275511E+01 -0.416137E+01
  1906  -0.205004E+01 -0.207914E+01 -0.721117E+00  0.482153E+00 -0.319533E+00  0.143471E+00 -0.167590E+01  0.868518E-01 -0.459577E-01 -0.940878E+00  0.606409E+00 -0.174467E+01
  1907   0.353445E+02  0.370708E+02 -0.540720E+02  0.132025E+03 -0.698672E+02  0.619259E+02 -0.380690E+02  0.996194E+01 -0.656054E+01 -0.115266E+02  0.844460E+02 -0.358486E+02
  1908  -0.119118E+01 -0.112803E+01 -0.186137E+00  0.935213E-01 -0.127449E+00  0.261440E-01 -0.101558E+01  0.223728E-01 -0.405190E-02 -0.366980E+00  0.405923E+00 -0.116698E+01
  1909  -0.212050E+00 -0.434096E+00 -0.325691E+00  0.373963E+01 -0.112102E+01  0.820618E+00 -0.353973E+01  0.387970E+00 -0.173830E+00 -0.478208E+00  0.321396E+01 -0.316984E+01
  1910  -0.210543E+01 -0.204528E+01 -0.632505E+00  0.258586E+00 -0.216782E+00  0.599668E-01 -0.159989E+01  0.532379E-01 -0.280444E-01 -0.103571E+01  0.694999E+00 -0.170458E+01
  1911   0.464151E-01  0.405549E-01  0.700701E+00  0.941197E-01 -0.187093E+00  0.229535E-01 -0.610859E+00  0.201068E-01  0.648570E-02  0.718434E+00 -0.147173E+00 -0.530706E+00
  1912  -0.376176E+00 -0.322589E+00  0.298596E+00  0.344867E+00 -0.115963E+00  0.473519E-01 -0.987452E+00  0.479158E-01 -0.114910E-01  0.275914E+00  0.200910E+00 -0.799412E+00
  1913  -0.247623E+01 -0.245533E+01 -0.127039E+01  0.324269E+01 -0.112178E+01  0.738183E+00 -0.424998E+01  0.405887E+00 -0.220852E+00 -0.242749E+01  0.403085E+01 -0.405869E+01
  1914  -0.218238E+00 -0.112003E+00  0.566212E+00  0.998319E-01 -0.137498E+00  0.164730E-01 -0.784647E+00  0.169093E-01  0.448120E-02  0.209124E+00  0.491653E+00 -0.812780E+00
  1915  -0.323081E+01 -0.324497E+01 -0.182496E+01  0.332133E+01 -0.155785E+01  0.109394E+01 -0.454078E+01  0.484323E+00 -0.206815E+00 -0.197014E+01  0.313821E+01 -0.441304E+01
  1916   0.127463E+01  0.138475E+01  0.137492E+01  0.282680E+01 -0.969792E+00  0.547475E+00 -0.261870E+01  0.256689E+00 -0.142756E+00  0.443708E+00  0.379294E+01 -0.285189E+01
  1917   0.680408E+01  0.585645E+01 -0.773737E+01  0.247884E+02 -0.121585E+02  0.115525E+02 -0.108118E+02  0.228007E+01 -0.110926E+01 -0.123201E+01  0.175023E+02 -0.104138E+02
  1918  -0.182850E+01 -0.148170E+01 -0.215035E+01  0.106364E+02 -0.524359E+01  0.443386E+01 -0.102607E+02  0.150761E+01 -0.751822E+00 -0.119870E+01  0.902931E+01 -0.931231E+01
  1919  -0.126504E+01 -0.116713E+01 -0.499267E+00  0.155346E+00 -0.145492E+00  0.347839E-01 -0.828106E+00  0.289007E-01 -0.112096E-01 -0.614166E+00  0.288926E+00 -0.841891E+00
  1920  -0.613369E+00 -0.620674E+00 -0.670260E+01  0.171507E+02 -0.779588E+01  0.733237E+01 -0.112249E+02  0.205330E+01 -0.142645E+01 -0.361436E+01  0.132941E+02 -0.103004E+02
  1921  -0.418355E+01 -0.428298E+01 -0.282213E+01  0.176445E+01 -0.990253E+00  0.461587E+00 -0.269895E+01  0.263135E+00 -0.161391E+00 -0.338962E+01  0.156801E+01 -0.246138E+01
  1922   0.542162E+00  0.599622E+00  0.144118E+01  0.121570E+00 -0.188938E+00  0.344266E-01 -0.902780E+00  0.289887E-01  0.771580E-02  0.135506E+01  0.240122E+00 -0.995559E+00
  1923  -0.204346E+01 -0.205909E+01 -0.143498E+01  0.424034E-01 -0.139909E+00  0.940260E-02 -0.517905E+00  0.897800E-02 -0.114460E-01 -0.143296E+01 -0.352863E-01 -0.590838E+00
  1924  -0.122495E+01 -0.127128E+01 -0.918313E-01  0.282469E+01 -0.118556E+01  0.894357E+00 -0.390947E+01  0.373303E+00 -0.130440E+00 -0.417134E+00  0.276575E+01 -0.361989E+01
  1925  -0.443372E+01 -0.428511E+01 -0.587897E+01  0.713175E+01 -0.296445E+01  0.200249E+01 -0.465691E+01  0.728415E+00 -0.796053E+00 -0.510169E+01  0.518742E+01 -0.437083E+01
  1926  -0.157320E+01 -0.169910E+01 -0.103172E+01  0.342758E+01 -0.155612E+01  0.106832E+01 -0.372967E+01  0.483127E+00 -0.234724E+00 -0.864367E+00  0.291860E+01 -0.375333E+01
  1927  -0.347408E+01 -0.347534E+01 -0.162541E+01  0.504597E+00 -0.599229E+00  0.176770E+00 -0.198931E+01  0.108215E+00 -0.497125E-01 -0.129947E+01 -0.261845E+00 -0.191403E+01
  1928   0.988571E+02  0.951682E+02 -0.105775E+03  0.273009E+03 -0.169943E+03  0.130838E+03 -0.551969E+02  0.157453E+02  0.101802E+02 -0.160156E+02  0.196253E+03 -0.850693E+02
  1929   0.110418E+02  0.127802E+02 -0.216522E+02  0.538043E+02 -0.243594E+02  0.213818E+02 -0.198345E+02  0.418922E+01 -0.248739E+01 -0.796178E+01  0.407435E+02 -0.200015E+02
  1930  -0.793728E+00 -0.763728E+00 -0.682809E-01  0.180527E+00 -0.116596E+00  0.442391E-01 -0.863760E+00  0.323083E-01 -0.216480E-02 -0.214787E+00  0.318658E+00 -0.867599E+00
  1931  -0.215314E+01 -0.203231E+01  0.340950E+00  0.125204E+01 -0.694422E+00  0.363849E+00 -0.359946E+01  0.214766E+00 -0.308657E-01 -0.181753E+00  0.188975E+01 -0.374031E+01
  1932  -0.234544E+01 -0.290290E+01 -0.703683E+01  0.125363E+02 -0.536062E+01  0.425130E+01 -0.685105E+01  0.123834E+01 -0.112290E+01 -0.492968E+01  0.886854E+01 -0.684176E+01
  1933   0.278783E+02  0.289789E+02 -0.303994E+02  0.896713E+02 -0.452503E+02  0.346843E+02 -0.247338E+02  0.523896E+01 -0.133283E+01 -0.700090E+01  0.663665E+02 -0.303867E+02
  1934   0.101180E+01  0.153979E+01 -0.306453E+01  0.123264E+02 -0.448199E+01  0.391977E+01 -0.849793E+01  0.133245E+01 -0.522396E+00 -0.102247E+01  0.102453E+02 -0.768302E+01
  1935   0.106869E+03  0.102226E+03 -0.113510E+03  0.296205E+03 -0.168181E+03  0.133634E+03 -0.683619E+02  0.190849E+02  0.799753E+01 -0.119053E+02  0.187200E+03 -0.730686E+02
  1936  -0.880116E+00 -0.863892E+00 -0.194742E+00  0.792260E-01 -0.106349E+00  0.143804E-01 -0.683550E+00  0.159103E-01 -0.499200E-02 -0.436732E+00  0.299645E+00 -0.726806E+00
  1937  -0.163153E+01 -0.150715E+01 -0.137612E+01  0.706340E+01 -0.298094E+01  0.249708E+01 -0.721152E+01  0.929737E+00 -0.553148E+00 -0.107156E+01  0.579395E+01 -0.622954E+01
  1938  -0.558086E+01 -0.574593E+01 -0.106425E+02  0.180429E+02 -0.859775E+01  0.717668E+01 -0.123682E+02  0.209877E+01 -0.129073E+01 -0.645813E+01  0.131679E+02 -0.124557E+02
  1939   0.175572E+01  0.186617E+01 -0.165023E+00  0.984478E+01 -0.318759E+01  0.228137E+01 -0.740180E+01  0.957752E+00 -0.573765E+00 -0.765624E-01  0.832081E+01 -0.637808E+01
[truncated: 1,226,240 more chars]
