# Supplementary material for: Reliable crystal structure predictions from first principles
Source: Nat Commun. 2022 Jun 2;13:3095. doi: 10.1038/s41467-022-30692-y (PMC9163189; doi:10.1038/s41467-022-30692-y)
Supplement: Supplementary file 3 — Supplementary Dataset 1 [file 41467_2022_30692_MOESM3_ESM.zip › fullPES@CSP_Supplemental_Data/fullPES@CSP_PES/dnbt/dnbt.input_long]

   18    0    0    0    0.102946E+02    0.100000E-03    0.000000E+00
   18    0    0    0    0.102946E+02    0.100000E-03    0.000000E+00
C1       -1.3386301643579    -0.2320041539621    -0.0632896070970    6    1    0
C2        1.3386293310349     0.2320028796125     0.0633098514035    6    2    0
N1       -3.1239446893142     1.4973274174976    -0.1419337841364    7    3    0
N2       -2.3790928729277    -2.5518365404288    -0.1186634961502    7    4    0
N3       -4.8793125896164    -2.3898983638090    -0.2349706545317    7    5    0
H1       -1.4934153781818    -4.2400237316286    -0.0818903322059    1    6    0
C3       -5.2153061907418     0.0719430245405    -0.2436154694970    6    7    0
N4       -7.7432896715371     1.1639320186232    -0.3589125400040    7    8    0
O1       -7.8551383281609     3.4439112964649    -0.3577122812182    8    9    0
O2       -9.4888303222255    -0.3025533262209    -0.4446313996516    8   10    0
N5        2.3790914596794     2.5518355250204     0.1186872529437    7   11    0
N6        3.1239442221391    -1.4973282933122     0.1419550730717    7   12    0
N7        4.8793107627044     2.3898969702521     0.2349981329878    7   13    0
H2        1.4934139261096     4.2400227042660     0.0819130982898    1   14    0
C4        5.2153070315874    -0.0719448273319     0.2436401928661    6   15    0
N8        7.7432911220162    -1.1639326270781     0.3589422303632    7   16    0
O3        9.4888293743713     0.3025578757982     0.4445831868450    8   17    0
O4        7.8551413368587    -3.4439100641681     0.3576358513223    8   18    0
C1       -1.3386301643579    -0.2320041539621    -0.0632896070970    6    1    0
C2        1.3386293310349     0.2320028796125     0.0633098514035    6    2    0
N1       -3.1239446893142     1.4973274174976    -0.1419337841364    7    3    0
N2       -2.3790928729277    -2.5518365404288    -0.1186634961502    7    4    0
N3       -4.8793125896164    -2.3898983638090    -0.2349706545317    7    5    0
H1       -1.4934153781818    -4.2400237316286    -0.0818903322059    1    6    0
C3       -5.2153061907418     0.0719430245405    -0.2436154694970    6    7    0
N4       -7.7432896715371     1.1639320186232    -0.3589125400040    7    8    0
O1       -7.8551383281609     3.4439112964649    -0.3577122812182    8    9    0
O2       -9.4888303222255    -0.3025533262209    -0.4446313996516    8   10    0
N5        2.3790914596794     2.5518355250204     0.1186872529437    7   11    0
N6        3.1239442221391    -1.4973282933122     0.1419550730717    7   12    0
N7        4.8793107627044     2.3898969702521     0.2349981329878    7   13    0
H2        1.4934139261096     4.2400227042660     0.0819130982898    1   14    0
C4        5.2153070315874    -0.0719448273319     0.2436401928661    6   15    0
N8        7.7432911220162    -1.1639326270781     0.3589422303632    7   16    0
O3        9.4888293743713     0.3025578757982     0.4445831868450    8   17    0
O4        7.8551413368587    -3.4439100641681     0.3576358513223    8   18    0
 T F T T
 T F T T
 T F T T
 T F T T
 T F T T
 T F T T
 T F T T
 T F T T
 T F T T
 T F T T
 T F T T
 T F T T
 T F T T
 T F T T
 T F T T
 T F T T
 T F T T
 T F T T
