# Supplementary material for: Reliable crystal structure predictions from first principles
Source: Nat Commun. 2022 Jun 2;13:3095. doi: 10.1038/s41467-022-30692-y (PMC9163189; doi:10.1038/s41467-022-30692-y)
Supplement: Supplementary file 3 — Supplementary Dataset 1 [file 41467_2022_30692_MOESM3_ESM.zip › fullPES@CSP_Supplemental_Data/fullPES@CSP_PES/dnbt/fit_inter.dat]

    2    1    6    0    0
   18   18
    1    2    3    4    5    6    7    8    9   10   11   12   13   14   15   16   17   18
    1    2    3    4    5    6    7    8    9   10   11   12   13   14   15   16   17   18
    0
    0.27838813331800     0.00000000000000
    0.27086553392700     0.00000000000000
   -0.83953905962200     0.00000000000000
    0.23828561294200     0.00000000000000
   -0.61874637296300     0.00000000000000
    0.30661446413000     0.00000000000000
    0.73543471738400     0.00000000000000
    0.68340752077200     0.00000000000000
   -0.37454868359100     0.00000000000000
   -0.40589083442400     0.00000000000000
    0.22845299084800     0.00000000000000
   -0.84211942439200     0.00000000000000
   -0.61731829634200     0.00000000000000
    0.31060277764300     0.00000000000000
    0.74919420716200     0.00000000000000
    0.67261652740100     0.00000000000000
   -0.40381297313500     0.00000000000000
   -0.37188684106000     0.00000000000000
  171
  1   1   0.2961238863E+01   0.1006127522E+02  -0.6890367269E+00   0.1658889675E+00   0.4263172600E+03   0.1078444554E+04   0.5665679730E+01   0.3778315781E+01   0.1000000000E+11 
  1   2   0.3015252638E+01   0.1078006113E+02  -0.6241958564E+00   0.1200985169E+00   0.4312955433E+03   0.1078444554E+04   0.5666373773E+01   0.3778683561E+01   0.1000000000E+11 
  1   3   0.2717832837E+01   0.9799309541E+01  -0.4591430201E+00   0.5418696561E-01   0.4038529228E+03   0.9218755369E+03   0.3112260527E+01   0.3778519324E+01   0.1000000000E+11 
  1   4   0.2363647055E+01   0.8597994055E+01  -0.2910549332E+00   0.3895581510E-02   0.3407127460E+03   0.9218755369E+03   0.5664181739E+01   0.3778634861E+01   0.1000000000E+11 
  1   5   0.2613358104E+01   0.9966833835E+01  -0.7515341646E+00   0.1738724037E+00   0.3450153339E+03   0.9218755369E+03   0.3006337853E+01   0.3778517426E+01   0.1000000000E+11 
  1   6   0.3097154888E+01   0.8283069539E+01  -0.4808256536E-01  -0.1643257531E+00   0.1769656031E+03   0.2920165403E+02   0.5658508935E+01   0.3778688110E+01   0.1000000000E+11 
  1   7   0.2512059605E+01   0.8607650423E+01   0.2160672917E+00  -0.2017622487E+00   0.4527974756E+03   0.1078444554E+04   0.5659034348E+01   0.3778677022E+01   0.1000000000E+11 
  1   8   0.2709007872E+01   0.8598520527E+01   0.5805920205E+00  -0.3291296364E+00   0.3609241228E+03   0.9218755369E+03   0.5662766430E+01   0.3778578675E+01   0.1000000000E+11 
  1   9   0.2712412071E+01   0.9893153856E+01  -0.6354987833E+00   0.1310617311E+00   0.3531097881E+03   0.7864016378E+03   0.3095998031E+01   0.3778580214E+01   0.1000000000E+11 
  1  10   0.2863701186E+01   0.1010568059E+02  -0.5519210201E+00   0.9592872596E-01   0.3390326903E+03   0.7864016378E+03   0.3039050812E+01   0.3778517303E+01   0.1000000000E+11 
  1  11   0.2331730786E+01   0.8595494814E+01  -0.5473432697E+00   0.5115162864E-01   0.3587587504E+03   0.9218755369E+03   0.5663658209E+01   0.3778574250E+01   0.1000000000E+11 
  1  12   0.2440114420E+01   0.9296724311E+01  -0.2965476544E+00   0.7381564668E-02   0.3659638055E+03   0.9218755369E+03   0.3087349101E+01   0.3778593859E+01   0.1000000000E+11 
  1  13   0.2569431763E+01   0.9877377940E+01  -0.5833598224E+00   0.9777093619E-01   0.3356291249E+03   0.9218755369E+03   0.3026253694E+01   0.3778584979E+01   0.1000000000E+11 
  1  14   0.2966526454E+01   0.8283439455E+01  -0.5621821393E+00   0.1499913958E+00   0.1557074818E+03   0.2920165403E+02   0.5657223993E+01   0.3778720472E+01   0.1000000000E+11 
  1  15   0.2631460609E+01   0.8629959843E+01  -0.1547493602E+01   0.5060047419E+00   0.4511293271E+03   0.1078444554E+04   0.5657229982E+01   0.3778686886E+01   0.1000000000E+11 
  1  16   0.2653511618E+01   0.8595511754E+01   0.1085620801E+01  -0.6151380513E+00   0.4180546905E+03   0.9218755369E+03   0.5664255563E+01   0.3778670521E+01   0.1000000000E+11 
  1  17   0.2822049494E+01   0.9923174583E+01  -0.5331957335E+00   0.9459374121E-01   0.3499113465E+03   0.7864016378E+03   0.3085265874E+01   0.3778597016E+01   0.1000000000E+11 
  1  18   0.2767085681E+01   0.9994624884E+01  -0.5850916215E+00   0.1133112101E+00   0.2766803207E+03   0.7864016378E+03   0.3089682647E+01   0.3778590033E+01   0.1000000000E+11 
  2   2   0.3069266412E+01   0.1149884704E+02  -0.1164642604E+01   0.3031518197E+00   0.4363319600E+03   0.1078444554E+04   0.5667067901E+01   0.3779051378E+01   0.1000000000E+11 
  2   3   0.2771846612E+01   0.1051809545E+02  -0.5686104626E+00   0.1105825925E+00   0.4085688806E+03   0.9218755369E+03   0.3112641778E+01   0.3778887125E+01   0.1000000000E+11 
  2   4   0.2417660829E+01   0.9316779966E+01  -0.6688873030E+00   0.1176820324E+00   0.3446913899E+03   0.9218755369E+03   0.5664875599E+01   0.3779002673E+01   0.1000000000E+11 
  2   5   0.2667371879E+01   0.1068561975E+02  -0.6284663684E+00   0.1055022223E+00   0.3490442208E+03   0.9218755369E+03   0.3006706128E+01   0.3778885227E+01   0.1000000000E+11 
  2   6   0.3151168662E+01   0.9001855450E+01  -0.7091539692E+00   0.1925199051E+00   0.1790321038E+03   0.2920165403E+02   0.5659202099E+01   0.3779055927E+01   0.1000000000E+11 
  2   7   0.2566073380E+01   0.9326436334E+01  -0.5928358236E+00   0.7912058700E-01   0.4580849794E+03   0.1078444554E+04   0.5659727577E+01   0.3779044838E+01   0.1000000000E+11 
  2   8   0.2763021646E+01   0.9317306438E+01  -0.3784453809E+00  -0.1095594119E-01   0.3651387833E+03   0.9218755369E+03   0.5663460116E+01   0.3778946482E+01   0.1000000000E+11 
  2   9   0.2766425845E+01   0.1061193977E+02  -0.6441679153E+00   0.1153574361E+00   0.3572331974E+03   0.7864016378E+03   0.3096377290E+01   0.3778948020E+01   0.1000000000E+11 
  2  10   0.2917714960E+01   0.1082446650E+02  -0.6843334295E+00   0.1337780372E+00   0.3429917155E+03   0.7864016378E+03   0.3039423094E+01   0.3778885104E+01   0.1000000000E+11 
  2  11   0.2385744560E+01   0.9314280725E+01  -0.4770088002E+00   0.5090332063E-01   0.3629481250E+03   0.9218755369E+03   0.5664352005E+01   0.3778942056E+01   0.1000000000E+11 
  2  12   0.2494128194E+01   0.1001551022E+02  -0.4785493986E+00   0.5694173261E-01   0.3702373165E+03   0.9218755369E+03   0.3087727300E+01   0.3778961667E+01   0.1000000000E+11 
  2  13   0.2623445538E+01   0.1059616385E+02  -0.7429654839E+00   0.1609426470E+00   0.3395484053E+03   0.9218755369E+03   0.3026624408E+01   0.3778952786E+01   0.1000000000E+11 
  2  14   0.3020540228E+01   0.9002225366E+01  -0.7320794243E+00   0.1478517988E+00   0.1575257426E+03   0.2920165403E+02   0.5657917001E+01   0.3779088292E+01   0.1000000000E+11 
  2  15   0.2685474383E+01   0.9348745754E+01   0.2977195326E+00  -0.3013041242E+00   0.4563973512E+03   0.1078444554E+04   0.5657922991E+01   0.3779054703E+01   0.1000000000E+11 
  2  16   0.2707525393E+01   0.9314297666E+01  -0.4939412706E+00   0.9922351056E-01   0.4229364883E+03   0.9218755369E+03   0.5664949432E+01   0.3779038336E+01   0.1000000000E+11 
  2  17   0.2876063268E+01   0.1064196049E+02  -0.6959162877E+00   0.1383850849E+00   0.3539974063E+03   0.7864016378E+03   0.3085643818E+01   0.3778964824E+01   0.1000000000E+11 
  2  18   0.2821099456E+01   0.1071341079E+02  -0.6847890379E+00   0.1295133488E+00   0.2799112314E+03   0.7864016378E+03   0.3090061131E+01   0.3778957841E+01   0.1000000000E+11 
  3   3   0.2474426811E+01   0.9537343867E+01  -0.4526159099E+00   0.6139703591E-01   0.3825723200E+03   0.7864016378E+03   0.1709621096E+01   0.3778722879E+01   0.1000000000E+11 
  3   4   0.2120241029E+01   0.8336028381E+01  -0.1590536582E+00  -0.2228034380E-01   0.3227592481E+03   0.7864016378E+03   0.3111437654E+01   0.3778838421E+01   0.1000000000E+11 
  3   5   0.2369952078E+01   0.9704868161E+01  -0.5640814524E+00   0.9644502295E-01   0.3268351156E+03   0.7864016378E+03   0.1651435852E+01   0.3778720981E+01   0.1000000000E+11 
  3   6   0.2853748862E+01   0.8021103865E+01  -0.3778092417E+00   0.4134300165E-01   0.1676405878E+03   0.2361378446E+02   0.3108321480E+01   0.3778891674E+01   0.1000000000E+11 
  3   7   0.2268653579E+01   0.8345684749E+01  -0.1653345796E+00   0.3210851529E-02   0.4289377914E+03   0.9218755369E+03   0.3108610098E+01   0.3778880585E+01   0.1000000000E+11 
  3   8   0.2465601846E+01   0.8336554853E+01  -0.1009476823E+01   0.4311037552E+00   0.3419056078E+03   0.7864016378E+03   0.3110660199E+01   0.3778782233E+01   0.1000000000E+11 
  3   9   0.2469006045E+01   0.9631188182E+01  -0.4566004743E+00   0.5466226052E-01   0.3345030412E+03   0.6694065423E+03   0.1700687812E+01   0.3778783771E+01   0.1000000000E+11 
  3  10   0.2620295160E+01   0.9843714916E+01  -0.4320596317E+00   0.4731202292E-01   0.3211677212E+03   0.6694065423E+03   0.1669405673E+01   0.3778720858E+01   0.1000000000E+11 
  3  11   0.2088324760E+01   0.8333529140E+01  -0.1558098641E+00  -0.3086996994E-01   0.3398543374E+03   0.7864016378E+03   0.3111150069E+01   0.3778777807E+01   0.1000000000E+11 
  3  12   0.2196708394E+01   0.9034758637E+01  -0.6037280610E+00   0.1169367040E+00   0.3466797298E+03   0.7864016378E+03   0.1695936798E+01   0.3778797417E+01   0.1000000000E+11 
  3  13   0.2326025737E+01   0.9615412266E+01  -0.5938139691E+00   0.1097739383E+00   0.3179435031E+03   0.7864016378E+03   0.1662375984E+01   0.3778788537E+01   0.1000000000E+11 
  3  14   0.2723120427E+01   0.8021473781E+01  -0.4915487291E+00   0.7130380121E-01   0.1475026407E+03   0.2361378446E+02   0.3107615638E+01   0.3778924037E+01   0.1000000000E+11 
  3  15   0.2388054583E+01   0.8367994169E+01   0.5789637844E+00  -0.2849949763E+00   0.4273575442E+03   0.9218755369E+03   0.3107618928E+01   0.3778890450E+01   0.1000000000E+11 
  3  16   0.2410105592E+01   0.8333546081E+01  -0.9276800941E+00   0.4240533375E+00   0.3960257406E+03   0.7864016378E+03   0.3111478207E+01   0.3778874084E+01   0.1000000000E+11 
  3  17   0.2578643468E+01   0.9661208909E+01  -0.4944253615E+00   0.7319011158E-01   0.3314731381E+03   0.6694065423E+03   0.1694792444E+01   0.3778800574E+01   0.1000000000E+11 
  3  18   0.2523679655E+01   0.9732659210E+01  -0.4710968059E+00   0.5632968398E-01   0.2621009437E+03   0.6694065423E+03   0.1697218657E+01   0.3778793592E+01   0.1000000000E+11 
  4   4   0.1766055247E+01   0.7134712895E+01  -0.7727910668E+00   0.9174980171E-01   0.2722976200E+03   0.7864016378E+03   0.5662684144E+01   0.3778953968E+01   0.1000000000E+11 
  4   5   0.2015766296E+01   0.8503552675E+01  -0.2041165539E+00  -0.4527238918E-01   0.2757362482E+03   0.7864016378E+03   0.3005542985E+01   0.3778836523E+01   0.1000000000E+11 
  4   6   0.2499563080E+01   0.6819788379E+01  -0.6120751168E+00   0.3217695689E+00   0.1414309066E+03   0.2361378446E+02   0.5657012840E+01   0.3779007221E+01   0.1000000000E+11 
  4   7   0.1914467797E+01   0.7144369263E+01  -0.1210144453E+01   0.3936925597E+00   0.3618757338E+03   0.9218755369E+03   0.5657538114E+01   0.3778996133E+01   0.1000000000E+11 
  4   8   0.2111416063E+01   0.7135239367E+01  -0.3926462768E+00  -0.9977557954E-01   0.2884505520E+03   0.7864016378E+03   0.5661269209E+01   0.3778897778E+01   0.1000000000E+11 
  4   9   0.2114820262E+01   0.8429872696E+01  -0.3585802624E+00   0.2274883747E-01   0.2822053358E+03   0.6694065423E+03   0.3095179458E+01   0.3778899316E+01   0.1000000000E+11 
  4  10   0.2266109378E+01   0.8642399430E+01  -0.3115263184E+00   0.2419382318E-01   0.2709549196E+03   0.6694065423E+03   0.3038247294E+01   0.3778836400E+01   0.1000000000E+11 
  4  11   0.1734138977E+01   0.7132213654E+01  -0.5610555260E+00   0.6778628583E-01   0.2867199864E+03   0.7864016378E+03   0.5662160753E+01   0.3778893352E+01   0.1000000000E+11 
  4  12   0.1842522611E+01   0.7833443151E+01  -0.2375003742E+00  -0.1448993115E-01   0.2924782663E+03   0.7864016378E+03   0.3086532814E+01   0.3778912962E+01   0.1000000000E+11 
  4  13   0.1971839955E+01   0.8414096779E+01  -0.2424933895E+00  -0.3265316381E-01   0.2682347902E+03   0.7864016378E+03   0.3025453560E+01   0.3778904082E+01   0.1000000000E+11 
  4  14   0.2368934645E+01   0.6820158295E+01  -0.5550282521E+00   0.1188228010E+00   0.1244414164E+03   0.2361378446E+02   0.5655728238E+01   0.3779039586E+01   0.1000000000E+11 
  4  15   0.2033868800E+01   0.7166678683E+01  -0.1757282340E+01   0.5782761175E+00   0.3605425495E+03   0.9218755369E+03   0.5655734226E+01   0.3779005998E+01   0.1000000000E+11 
  4  16   0.2055919810E+01   0.7132230594E+01  -0.5001519281E+00   0.3036981792E-01   0.3341093005E+03   0.7864016378E+03   0.5662757949E+01   0.3778989631E+01   0.1000000000E+11 
  4  17   0.2224457685E+01   0.8459893423E+01  -0.2770928784E+00   0.6293958306E-02   0.2796491414E+03   0.6694065423E+03   0.3084450138E+01   0.3778916120E+01   0.1000000000E+11 
  4  18   0.2169493873E+01   0.8531343723E+01  -0.3741094753E+00   0.2773473544E-01   0.2211229069E+03   0.6694065423E+03   0.3088865743E+01   0.3778909136E+01   0.1000000000E+11 
  5   5   0.2265477345E+01   0.9872392455E+01  -0.7426558581E+00   0.1656835969E+00   0.2792183000E+03   0.7864016378E+03   0.1595230884E+01   0.3778719083E+01   0.1000000000E+11 
  5   6   0.2749274129E+01   0.8188628159E+01  -0.5719219605E+00   0.5758870701E-01   0.1432169240E+03   0.2361378446E+02   0.3002532867E+01   0.3778889776E+01   0.1000000000E+11 
  5   7   0.2164178846E+01   0.8513209043E+01  -0.1453800747E+00  -0.1108132786E+00   0.3664455721E+03   0.9218755369E+03   0.3002811663E+01   0.3778878687E+01   0.1000000000E+11 
  5   8   0.2361127113E+01   0.8504079147E+01  -0.8369600871E+00   0.3208128934E+00   0.2920931626E+03   0.7864016378E+03   0.3004791990E+01   0.3778780335E+01   0.1000000000E+11 
  5   9   0.2364531312E+01   0.9798712476E+01  -0.6042919168E+00   0.1013135744E+00   0.2857690806E+03   0.6694065423E+03   0.1642806604E+01   0.3778781873E+01   0.1000000000E+11 
  5  10   0.2515820427E+01   0.1001123921E+02  -0.5492443938E+00   0.7310754569E-01   0.2743765918E+03   0.6694065423E+03   0.1612589120E+01   0.3778718960E+01   0.1000000000E+11 
  5  11   0.1983850027E+01   0.8501053434E+01  -0.2437018172E+00  -0.2908106753E-01   0.2903407431E+03   0.7864016378E+03   0.3005265188E+01   0.3778775909E+01   0.1000000000E+11 
  5  12   0.2092233661E+01   0.9202282931E+01  -0.5783946537E+00   0.1018635680E+00   0.2961717397E+03   0.7864016378E+03   0.1638217286E+01   0.3778795519E+01   0.1000000000E+11 
  5  13   0.2221551004E+01   0.9782936560E+01  -0.7079346997E+00   0.1470570828E+00   0.2716221121E+03   0.7864016378E+03   0.1605798680E+01   0.3778786639E+01   0.1000000000E+11 
  5  14   0.2618645695E+01   0.8188998075E+01  -0.6163538807E+00   0.8361235490E-01   0.1260128872E+03   0.2361378446E+02   0.3001851048E+01   0.3778922139E+01   0.1000000000E+11 
  5  15   0.2283579850E+01   0.8535518464E+01   0.1027182739E+00  -0.1729071689E+00   0.3650955521E+03   0.9218755369E+03   0.3001854226E+01   0.3778888552E+01   0.1000000000E+11 
  5  16   0.2305630859E+01   0.8501070375E+01  -0.5231139666E+00   0.1418057790E+00   0.3383284988E+03   0.7864016378E+03   0.3005582158E+01   0.3778872186E+01   0.1000000000E+11 
  5  17   0.2474168735E+01   0.9828733203E+01  -0.5825400697E+00   0.9442564652E-01   0.2831806060E+03   0.6694065423E+03   0.1637111878E+01   0.3778798676E+01   0.1000000000E+11 
  5  18   0.2419204922E+01   0.9900183504E+01  -0.5950664984E+00   0.9809859192E-01   0.2239152907E+03   0.6694065423E+03   0.1639455518E+01   0.3778791694E+01   0.1000000000E+11 
  6   6   0.3233070913E+01   0.6504863863E+01   0.7962507606E+00  -0.9085569639E+00   0.7345896500E+02   0.1634293316E+00   0.5651347215E+01   0.3779060476E+01   0.1000000000E+11 
  6   7   0.2647975630E+01   0.6829444747E+01   0.1709375287E+00  -0.7552114654E-01   0.1879576219E+03   0.2920165403E+02   0.5651871963E+01   0.3779049387E+01   0.1000000000E+11 
  6   8   0.2844923896E+01   0.6820314851E+01   0.2083156878E+01  -0.1279857432E+01   0.1498207112E+03   0.2361378446E+02   0.5655599321E+01   0.3778951031E+01   0.1000000000E+11 
  6   9   0.2848328095E+01   0.8114948180E+01  -0.5585026383E+00   0.8967218477E-01   0.1465769568E+03   0.1902223907E+02   0.3092079566E+01   0.3778952569E+01   0.1000000000E+11 
  6  10   0.2999617211E+01   0.8327474913E+01  -0.6067862443E+00   0.1213257902E+00   0.1407335103E+03   0.1902223907E+02   0.3035204422E+01   0.3778889652E+01   0.1000000000E+11 
  6  11   0.2467646810E+01   0.6817289138E+01  -0.6708648506E+00   0.1577041224E+00   0.1489218584E+03   0.2361378446E+02   0.5656489972E+01   0.3778946605E+01   0.1000000000E+11 
  6  12   0.2576030444E+01   0.7518518635E+01  -0.4187277252E+00   0.5545978368E-01   0.1519126989E+03   0.2361378446E+02   0.3083441583E+01   0.3778966216E+01   0.1000000000E+11 
  6  13   0.2705347788E+01   0.8099172263E+01  -0.6265393551E+00   0.1024830459E+00   0.1393206799E+03   0.2361378446E+02   0.3022423501E+01   0.3778957335E+01   0.1000000000E+11 
  6  14   0.3102442478E+01   0.6505233779E+01   0.3876050436E+00  -0.4720105392E+00   0.6463465360E+02   0.1634293316E+00   0.5650063900E+01   0.3779092841E+01   0.1000000000E+11 
  6  15   0.2767376634E+01   0.6851754167E+01   0.9630694076E+00  -0.4366336390E+00   0.1872651683E+03   0.2920165403E+02   0.5650069881E+01   0.3779059252E+01   0.1000000000E+11 
  6  16   0.2789427643E+01   0.6817306078E+01   0.2727983552E+01  -0.1581309623E+01   0.1735357851E+03   0.2361378446E+02   0.5657086570E+01   0.3779042885E+01   0.1000000000E+11 
  6  17   0.2957965518E+01   0.8144968907E+01  -0.6066672666E+00   0.1419134697E+00   0.1452492739E+03   0.1902223907E+02   0.3081360992E+01   0.3778969373E+01   0.1000000000E+11 
  6  18   0.2903001706E+01   0.8216419207E+01  -0.6672892485E+00   0.1422511169E+00   0.1148508503E+03   0.1902223907E+02   0.3085772175E+01   0.3778962390E+01   0.1000000000E+11 
  7   7   0.2062880348E+01   0.7154025631E+01  -0.9737923204E+00   0.3119060742E+00   0.4809224800E+03   0.1078444554E+04   0.5652396760E+01   0.3779038298E+01   0.1000000000E+11 
  7   8   0.2259828614E+01   0.7144895735E+01  -0.2335316603E+00  -0.2185840589E+00   0.3833425175E+03   0.9218755369E+03   0.5656124464E+01   0.3778939942E+01   0.1000000000E+11 
  7   9   0.2263232813E+01   0.8439529064E+01  -0.2640243408E+00  -0.5390334799E-01   0.3750428042E+03   0.7864016378E+03   0.3092366677E+01   0.3778941480E+01   0.1000000000E+11 
  7  10   0.2414521928E+01   0.8652055798E+01  -0.3505234245E+00   0.3413091521E-01   0.3600913234E+03   0.7864016378E+03   0.3035486252E+01   0.3778878564E+01   0.1000000000E+11 
  7  11   0.1882551528E+01   0.7141870022E+01  -0.1213098399E+01   0.3718246181E+00   0.3810426455E+03   0.9218755369E+03   0.5657015198E+01   0.3778935516E+01   0.1000000000E+11 
  7  12   0.1990935162E+01   0.7843099519E+01  -0.7964099679E-01  -0.7468020944E-01   0.3886952345E+03   0.9218755369E+03   0.3083727891E+01   0.3778955127E+01   0.1000000000E+11 
  7  13   0.2120252505E+01   0.8423753147E+01  -0.2789126958E-01  -0.1148853942E+00   0.3564763494E+03   0.9218755369E+03   0.3022704144E+01   0.3778946246E+01   0.1000000000E+11 
  7  14   0.2517347196E+01   0.6829814663E+01  -0.3957915305E+00   0.1066409736E+00   0.1653790764E+03   0.2920165403E+02   0.5650588529E+01   0.3779081752E+01   0.1000000000E+11 
  7  15   0.2182281351E+01   0.7176335051E+01  -0.1775965972E+01   0.4631048050E+00   0.4791507163E+03   0.1078444554E+04   0.5650594511E+01   0.3779048163E+01   0.1000000000E+11 
  7  16   0.2204332360E+01   0.7141886962E+01  -0.1419305762E+00  -0.7037838237E-01   0.4440216859E+03   0.9218755369E+03   0.5657611851E+01   0.3779031797E+01   0.1000000000E+11 
  7  17   0.2372870236E+01   0.8469549791E+01  -0.1191080500E+00  -0.8487403879E-01   0.3716456951E+03   0.7864016378E+03   0.3081647108E+01   0.3778958284E+01   0.1000000000E+11 
  7  18   0.2317906423E+01   0.8541000091E+01  -0.2534310539E+00  -0.5798737598E-01   0.2938660066E+03   0.7864016378E+03   0.3086058700E+01   0.3778951301E+01   0.1000000000E+11 
  8   8   0.2456776880E+01   0.7135765839E+01   0.3010871258E+01  -0.1592662507E+01   0.3055616900E+03   0.7864016378E+03   0.5659854627E+01   0.3778841588E+01   0.1000000000E+11 
  8   9   0.2460181079E+01   0.8430399168E+01  -0.7469401925E+00   0.2930779206E+00   0.2989460022E+03   0.6694065423E+03   0.3094406065E+01   0.3778843127E+01   0.1000000000E+11 
  8  10   0.2611470194E+01   0.8642925902E+01  -0.6821700724E+00   0.2398413835E+00   0.2870282014E+03   0.6694065423E+03   0.3037488127E+01   0.3778780212E+01   0.1000000000E+11 
  8  11   0.2079499794E+01   0.7132740126E+01   0.3622845624E-01  -0.1755878087E+00   0.3037284658E+03   0.7864016378E+03   0.5660745948E+01   0.3778837163E+01   0.1000000000E+11 
  8  12   0.2187883428E+01   0.7833969623E+01  -0.5794773140E+00   0.2578924588E+00   0.3098283319E+03   0.7864016378E+03   0.3085761582E+01   0.3778856773E+01   0.1000000000E+11 
  8  13   0.2317200771E+01   0.8414623252E+01  -0.6052033708E+00   0.1522805703E+00   0.2841467116E+03   0.7864016378E+03   0.3024697590E+01   0.3778847892E+01   0.1000000000E+11 
  8  14   0.2714295462E+01   0.6820684767E+01   0.2255053346E+01  -0.1401767218E+01   0.1318233897E+03   0.2361378446E+02   0.5654315041E+01   0.3778983395E+01   0.1000000000E+11 
  8  15   0.2379229617E+01   0.7167205155E+01  -0.6476427560E+00   0.2134700698E+00   0.3819302476E+03   0.9218755369E+03   0.5654321027E+01   0.3778949807E+01   0.1000000000E+11 
  8  16   0.2401280626E+01   0.7132757067E+01   0.2946922815E+01  -0.1830506228E+01   0.3539289553E+03   0.7864016378E+03   0.5661342995E+01   0.3778933441E+01   0.1000000000E+11 
  8  17   0.2569818502E+01   0.8460419895E+01  -0.8341380039E+00   0.3401334358E+00   0.2962381721E+03   0.6694065423E+03   0.3083679426E+01   0.3778859930E+01   0.1000000000E+11 
  8  18   0.2514854689E+01   0.8531870196E+01  -0.1109298606E+01   0.4392441111E+00   0.2342401104E+03   0.6694065423E+03   0.3088093928E+01   0.3778852947E+01   0.1000000000E+11 
  9   9   0.2463585278E+01   0.9725032497E+01  -0.5302538121E+00   0.6271455887E-01   0.2924735500E+03   0.5685696928E+03   0.1691801208E+01   0.3778844665E+01   0.1000000000E+11 
  9  10   0.2614874393E+01   0.9937559230E+01  -0.5350404345E+00   0.6888616847E-01   0.2808137804E+03   0.5685696928E+03   0.1660682527E+01   0.3778781750E+01   0.1000000000E+11 
  9  11   0.2082903993E+01   0.8427373455E+01  -0.3950255123E+00   0.3041836878E-01   0.2971524689E+03   0.6694065423E+03   0.3094893376E+01   0.3778838701E+01   0.1000000000E+11 
  9  12   0.2191287627E+01   0.9128602952E+01  -0.4806922019E+00   0.5731200036E-01   0.3031202674E+03   0.6694065423E+03   0.1687075019E+01   0.3778858311E+01   0.1000000000E+11 
  9  13   0.2320604971E+01   0.9709256580E+01  -0.6188348975E+00   0.1102986492E+00   0.2779946775E+03   0.6694065423E+03   0.1653689570E+01   0.3778849431E+01   0.1000000000E+11 
  9  14   0.2717699661E+01   0.8115318096E+01  -0.7114203629E+00   0.1616093836E+00   0.1289692937E+03   0.1902223907E+02   0.3091377413E+01   0.3778984933E+01   0.1000000000E+11 
  9  15   0.2382633816E+01   0.8461838484E+01  -0.7978940163E-01  -0.1338001898E+00   0.3736611112E+03   0.7864016378E+03   0.3091380686E+01   0.3778951345E+01   0.1000000000E+11 
  9  16   0.2404684826E+01   0.8427390395E+01  -0.8115927602E+00   0.3059916236E+00   0.3462660723E+03   0.6694065423E+03   0.3095219799E+01   0.3778934979E+01   0.1000000000E+11 
  9  17   0.2573222701E+01   0.9755053224E+01  -0.4672991079E+00   0.4201363123E-01   0.2898243469E+03   0.5685696928E+03   0.1685936645E+01   0.3778861468E+01   0.1000000000E+11 
  9  18   0.2518258889E+01   0.9826503524E+01  -0.5176320373E+00   0.5503782875E-01   0.2291685995E+03   0.5685696928E+03   0.1688350180E+01   0.3778854485E+01   0.1000000000E+11 
 10  10   0.2766163509E+01   0.1015008596E+02  -0.5308269264E+00   0.7479813099E-01   0.2696188400E+03   0.5685696928E+03   0.1630136237E+01   0.3778718837E+01   0.1000000000E+11 
 10  11   0.2234193108E+01   0.8639900188E+01  -0.3064041373E+00   0.6875483670E-02   0.2853061693E+03   0.6694065423E+03   0.3037966475E+01   0.3778775786E+01   0.1000000000E+11 
 10  12   0.2342576742E+01   0.9341129686E+01  -0.4339341161E+00   0.4137322547E-01   0.2910360551E+03   0.6694065423E+03   0.1656043271E+01   0.3778795396E+01   0.1000000000E+11 
 10  13   0.2471894086E+01   0.9921783314E+01  -0.5838771983E+00   0.9679792331E-01   0.2669121236E+03   0.6694065423E+03   0.1623271908E+01   0.3778786516E+01   0.1000000000E+11 
 10  14   0.2868988776E+01   0.8327844830E+01  -0.7843417586E+00   0.2028077531E+00   0.1238277954E+03   0.1902223907E+02   0.3034515184E+01   0.3778922016E+01   0.1000000000E+11 
 10  15   0.2533922932E+01   0.8674365218E+01  -0.7082866840E-01  -0.1003899955E+00   0.3587647131E+03   0.7864016378E+03   0.3034518396E+01   0.3778888429E+01   0.1000000000E+11 
 10  16   0.2555973941E+01   0.8639917129E+01  -0.8130332305E+00   0.3020218697E+00   0.3324618065E+03   0.6694065423E+03   0.3038286894E+01   0.3778872063E+01   0.1000000000E+11 
 10  17   0.2724511816E+01   0.9967579957E+01  -0.5531168296E+00   0.8409767043E-01   0.2782701906E+03   0.5685696928E+03   0.1654925835E+01   0.3778798553E+01   0.1000000000E+11 
 10  18   0.2669548004E+01   0.1003903026E+02  -0.5090678079E+00   0.5648265237E-01   0.2200325492E+03   0.5685696928E+03   0.1657294976E+01   0.3778791570E+01   0.1000000000E+11 
 11  11   0.1702222708E+01   0.7129714413E+01  -0.6962643842E+00   0.9184359586E-01   0.3019062400E+03   0.7864016378E+03   0.5661637410E+01   0.3778832737E+01   0.1000000000E+11 
 11  12   0.1810606342E+01   0.7830943910E+01  -0.3004722998E+00   0.5080625617E-02   0.3079695098E+03   0.7864016378E+03   0.3086247532E+01   0.3778852347E+01   0.1000000000E+11 
 11  13   0.1939923685E+01   0.8411597538E+01  -0.2597699546E+00  -0.3855536780E-01   0.2824419670E+03   0.7864016378E+03   0.3025173923E+01   0.3778843467E+01   0.1000000000E+11 
 11  14   0.2337018376E+01   0.6817659054E+01  -0.6689223011E+00   0.2462594372E+00   0.1310325123E+03   0.2361378446E+02   0.5655205490E+01   0.3778978969E+01   0.1000000000E+11 
 11  15   0.2001952531E+01   0.7164179442E+01  -0.1790154296E+01   0.6992218588E+00   0.3796388485E+03   0.9218755369E+03   0.5655211477E+01   0.3778945381E+01   0.1000000000E+11 
 11  16   0.2024003540E+01   0.7129731353E+01  -0.1997569487E+00  -0.1797551663E+00   0.3518055505E+03   0.7864016378E+03   0.5662234551E+01   0.3778929015E+01   0.1000000000E+11 
 11  17   0.2192541416E+01   0.8457394182E+01  -0.3015959007E+00   0.1299749960E-01   0.2944608845E+03   0.6694065423E+03   0.3084165048E+01   0.3778855504E+01   0.1000000000E+11 
 11  18   0.2137577603E+01   0.8528844482E+01  -0.3653044739E+00   0.2212852941E-01   0.2328347816E+03   0.6694065423E+03   0.3088580245E+01   0.3778848521E+01   0.1000000000E+11 
 12  12   0.1918989976E+01   0.8532173407E+01  -0.5898324177E+00   0.1143406468E+00   0.3141545500E+03   0.7864016378E+03   0.1682362034E+01   0.3778871958E+01   0.1000000000E+11 
 12  13   0.2048307319E+01   0.9112827036E+01  -0.5813581017E+00   0.1004085786E+00   0.2881143302E+03   0.7864016378E+03   0.1649069850E+01   0.3778863077E+01   0.1000000000E+11 
 12  14   0.2445402010E+01   0.7518888551E+01  -0.3803799190E+00   0.2856676366E-01   0.1336640759E+03   0.2361378446E+02   0.3082741391E+01   0.3778998580E+01   0.1000000000E+11 
 12  15   0.2110336165E+01   0.7865408939E+01   0.5486372667E+00  -0.2745719398E+00   0.3872632446E+03   0.9218755369E+03   0.3082744654E+01   0.3778964992E+01   0.1000000000E+11 
 12  16   0.2132387174E+01   0.7830960850E+01  -0.6046562635E+00   0.2400548754E+00   0.3588709626E+03   0.7864016378E+03   0.3086573043E+01   0.3778948625E+01   0.1000000000E+11 
 12  17   0.2300925050E+01   0.9158623679E+01  -0.4009298474E+00   0.2965829322E-01   0.3003746271E+03   0.6694065423E+03   0.1681226839E+01   0.3778875115E+01   0.1000000000E+11 
 12  18   0.2245961237E+01   0.9230073979E+01  -0.4454414209E+00   0.4315999322E-01   0.2375108694E+03   0.6694065423E+03   0.1683633632E+01   0.3778868132E+01   0.1000000000E+11 
 13  13   0.2177624663E+01   0.9693480664E+01  -0.7250023640E+00   0.1599140275E+00   0.2642325800E+03   0.7864016378E+03   0.1616436483E+01   0.3778854196E+01   0.1000000000E+11 
 13  14   0.2574719353E+01   0.8099542180E+01  -0.6646276995E+00   0.1149971217E+00   0.1225846823E+03   0.2361378446E+02   0.3021737165E+01   0.3778989699E+01   0.1000000000E+11 
 13  15   0.2239653509E+01   0.8446062568E+01   0.3233074657E+00  -0.2966588930E+00   0.3551630570E+03   0.9218755369E+03   0.3021740364E+01   0.3778956111E+01   0.1000000000E+11 
 13  16   0.2261704518E+01   0.8411614479E+01  -0.6859780188E+00   0.2473386113E+00   0.3291242065E+03   0.7864016378E+03   0.3025492992E+01   0.3778939745E+01   0.1000000000E+11 
 13  17   0.2430242394E+01   0.9739277307E+01  -0.5450544458E+00   0.7770893666E-01   0.2754766228E+03   0.6694065423E+03   0.1647957120E+01   0.3778866234E+01   0.1000000000E+11 
 13  18   0.2375278581E+01   0.9810727608E+01  -0.6181282745E+00   0.1058676198E+00   0.2178236319E+03   0.6694065423E+03   0.1650316285E+01   0.3778859251E+01   0.1000000000E+11 
 14  14   0.2971814044E+01   0.6505603695E+01   0.5036091407E+00  -0.7244143044E+00   0.5687036900E+02   0.1634293316E+00   0.5648780876E+01   0.3779125206E+01   0.1000000000E+11 
 14  15   0.2636748199E+01   0.6852124083E+01   0.6181970711E+00  -0.4603814757E+00   0.1647698043E+03   0.2920165403E+02   0.5648786857E+01   0.3779091617E+01   0.1000000000E+11 
 14  16   0.2658799208E+01   0.6817675994E+01   0.1514738183E+01  -0.9248935523E+00   0.1526896732E+03   0.2361378446E+02   0.5655801952E+01   0.3779075250E+01   0.1000000000E+11 
 14  17   0.2827337084E+01   0.8145338823E+01  -0.7523369195E+00   0.1912957513E+00   0.1278010996E+03   0.1902223907E+02   0.3080661273E+01   0.3779001737E+01   0.1000000000E+11 
 14  18   0.2772373271E+01   0.8216789123E+01  -0.7367611292E+00   0.1650818898E+00   0.1010543087E+03   0.1902223907E+02   0.3085071454E+01   0.3778994754E+01   0.1000000000E+11 
 15  15   0.2301682354E+01   0.7198644472E+01  -0.4220596123E+01   0.1570429781E+01   0.4773854800E+03   0.1078444554E+04   0.5648792837E+01   0.3779058028E+01   0.1000000000E+11 
 15  16   0.2323733364E+01   0.7164196383E+01   0.8917386895E+00  -0.6752882079E+00   0.4423858682E+03   0.9218755369E+03   0.5655807940E+01   0.3779041661E+01   0.1000000000E+11 
 15  17   0.2492271239E+01   0.8491859211E+01  -0.2576694866E+00   0.1190075551E-01   0.3702765174E+03   0.7864016378E+03   0.3080664535E+01   0.3778968149E+01   0.1000000000E+11 
 15  18   0.2437307427E+01   0.8563309512E+01  -0.6556455829E-01  -0.1190156643E+00   0.2927833766E+03   0.7864016378E+03   0.3085074720E+01   0.3778961166E+01   0.1000000000E+11 
 16  16   0.2345784373E+01   0.7129748294E+01   0.4985231315E+00  -0.7145161742E+00   0.4099522600E+03   0.7864016378E+03   0.5662831755E+01   0.3779025295E+01   0.1000000000E+11 
 16  17   0.2514322248E+01   0.8457411122E+01  -0.5379092164E+00   0.2006378084E+00   0.3431296206E+03   0.6694065423E+03   0.3084490339E+01   0.3778951783E+01   0.1000000000E+11 
 16  18   0.2459358436E+01   0.8528861423E+01  -0.8206460901E+00   0.2980289966E+00   0.2713179049E+03   0.6694065423E+03   0.3088906001E+01   0.3778944799E+01   0.1000000000E+11 
 17  17   0.2682860124E+01   0.9785073951E+01  -0.4046874466E+00   0.2105544954E-01   0.2871991400E+03   0.5685696928E+03   0.1680092411E+01   0.3778878272E+01   0.1000000000E+11 
 17  18   0.2627896312E+01   0.9856524251E+01  -0.4848088920E+00   0.4899428738E-01   0.2270928078E+03   0.5685696928E+03   0.1682497580E+01   0.3778871289E+01   0.1000000000E+11 
 18  18   0.2572932499E+01   0.9927974552E+01  -0.5267948787E+00   0.6168459845E-01   0.1795658000E+03   0.5685696928E+03   0.1684906192E+01   0.3778864306E+01   0.1000000000E+11 
