# Supplementary material for: Reliable crystal structure predictions from first principles
Source: Nat Commun. 2022 Jun 2;13:3095. doi: 10.1038/s41467-022-30692-y (PMC9163189; doi:10.1038/s41467-022-30692-y)
Supplement: Supplementary file 3 — Supplementary Dataset 1 [file 41467_2022_30692_MOESM3_ESM.zip › fullPES@CSP_Supplemental_Data/fullPES@CSP_PES/dnbt/fit_report.out]

 
 -----------------------------------------------------------------
                      dnbt
 -----------------------------------------------------------------

------------------------------------------------------------------
 Site         x (A)        y (A)        z (A)      Symmetry
------------------------------------------------------------------
  C1       -0.7083726   -0.1227713   -0.0334914       1
  C2        0.7083722    0.1227706    0.0335021       2
  N1       -1.6531205    0.7923516   -0.0751081       3
  N2       -1.2589618   -1.3503738   -0.0627940       4
  N3       -2.5820212   -1.2646798   -0.1243411       5
  H1       -0.7902814   -2.2437241   -0.0433345       6
  C3       -2.7598214    0.0380706   -0.1289158       7
  N4       -4.0975727    0.6159263   -0.1899284       8
  O1       -4.1567605    1.8224395   -0.1892932       9
  O2       -5.0212731   -0.1601043   -0.2352888      10
  N5        1.2589611    1.3503733    0.0628066      11
  N6        1.6531202   -0.7923521    0.0751194      12
  N7        2.5820202    1.2646791    0.1243557      13
  H2        0.7902807    2.2437236    0.0433465      14
  C4        2.7598218   -0.0380716    0.1289288      15
  N8        4.0975735   -0.6159267    0.1899441      16
  O3        5.0212726    0.1601067    0.2352633      17
  O4        4.1567621   -1.8224389    0.1892528      18

------------------------------------------------------------------
 
 
 ----------------------- FUNCTIONAL FORM -------------------------
 
V = \sum\limits_{a = 1}^{18} \sum\limits_{b = 1}^{18} u_{ab}\\
u_{ab} = \left[1 + a^{ab}_1 (r_{ab})^1 + a^{ab}_2 (r_{ab})^2\right]A^{ab}e^{-\beta^{ab} r_{ab}}\\
+ f_1(\delta_1^{ab}, r_{ab})\frac{q_a q_b}{r_{ab}}f_6(\delta_6^{ab}, r_{ab})\frac{C^{ab}_6}{(r_{ab})^6}\\
+ \frac{A^{ab}_{12}}{(r_{ab})^{12}}\\
A^{ab} = (A^a A^b)^{\frac{1}{2}}\\
\beta_{ab} = \frac{1}{2}(\beta^a + \beta^b)\\
C_{ab}^6 = (C^{a}_6 C^{b}_6)^{\frac{1}{2}} \\
\delta_n^{ab} = (\delta_n^a \delta_n^b)^{\frac{1}{2}}\\
 
 
 -------------- INTERMOLECULAR PES PARAMETER VALUES ---------------

--------------------------------------------------------------------------------------------------------------------------------------------------------------
 Site       charge          A           \beta           C_06         \delta_1   \delta_06  
            (a.u.)      (kcal/mol)      (A^-1)     (kcal/mol*A^06)    (A^-1)      (A^-1)   
--------------------------------------------------------------------------------------------------------------------------------------------------------------
  C1        0.2783881   0.23418E+05     2.9612389    0.26752E+06     5.6656797   3.7783158 
  C2        0.2708655   0.98602E+05     3.0692664    0.27380E+06     5.6670679   3.7790514 
  N1       -0.8395391   0.13868E+05     2.4744268    0.24007E+06     1.7096211   3.7787229 
  N2        0.2382856   0.12548E+04     1.7660552    0.17087E+06     5.6626841   3.7789540 
  N3       -0.6187464   0.19388E+05     2.2654773    0.17521E+06     1.5952309   3.7787191 
  H1        0.3066145   0.66838E+03     3.2330709    0.46096E+05     5.6513472   3.7790605 
  C3        0.7354347   0.12792E+04     2.0628803    0.30178E+06     5.6523968   3.7790383 
  N4        0.6834075   0.12561E+04     2.4567769    0.19174E+06     5.6598546   3.7788416 
  O1       -0.3745487   0.16731E+05     2.4635853    0.18353E+06     1.6918012   3.7788447 
  O2       -0.4058908   0.25593E+05     2.7661635    0.16919E+06     1.6301362   3.7787188 
  N5        0.2284530   0.12485E+04     1.7022227    0.18945E+06     5.6616374   3.7788327 
  N6       -0.8421194   0.50755E+04     1.9189900    0.19714E+06     1.6823620   3.7788720 
  N7       -0.6173183   0.16212E+05     2.1776247    0.16581E+06     1.6164365   3.7788542 
  H2        0.3106028   0.66888E+03     2.9718140    0.35687E+05     5.6487809   3.7791252 
  C4        0.7491942   0.13376E+04     2.3016824    0.29956E+06     5.6487928   3.7790580 
  N8        0.6726165   0.12486E+04     2.3457844    0.25725E+06     5.6628318   3.7790253 
  O3       -0.4038130   0.17767E+05     2.6828601    0.18022E+06     1.6800924   3.7788783 
  O4       -0.3718868   0.20496E+05     2.5729325    0.11268E+06     1.6849062   3.7788643 


--------------------------------------------------------------------------------------------------------------------------------------------------------------
 Site a   Site b       a_1           a_2            A_12       
                      (A^-1)        (A^-2)     (kcal/mol*A^12) 
--------------------------------------------------------------------------------------------------------------------------------------------------------------
  C1      C1       -0.68904E+00   0.16589E+00    0.67673E+06   
  C1      C2       -0.62420E+00   0.12010E+00    0.67673E+06   
  C1      N1       -0.45914E+00   0.54187E-01    0.57849E+06   
  C1      N2       -0.29105E+00   0.38956E-02    0.57849E+06   
  C1      N3       -0.75153E+00   0.17387E+00    0.57849E+06   
  C1      H1       -0.48083E-01  -0.16433E+00    0.18324E+05   
  C1      C3        0.21607E+00  -0.20176E+00    0.67673E+06   
  C1      N4        0.58059E+00  -0.32913E+00    0.57849E+06   
  C1      O1       -0.63550E+00   0.13106E+00    0.49347E+06   
  C1      O2       -0.55192E+00   0.95929E-01    0.49347E+06   
  C1      N5       -0.54734E+00   0.51152E-01    0.57849E+06   
  C1      N6       -0.29655E+00   0.73816E-02    0.57849E+06   
  C1      N7       -0.58336E+00   0.97771E-01    0.57849E+06   
  C1      H2       -0.56218E+00   0.14999E+00    0.18324E+05   
  C1      C4       -0.15475E+01   0.50600E+00    0.67673E+06   
  C1      N8        0.10856E+01  -0.61514E+00    0.57849E+06   
  C1      O3       -0.53320E+00   0.94594E-01    0.49347E+06   
  C1      O4       -0.58509E+00   0.11331E+00    0.49347E+06   
  C2      C2       -0.11646E+01   0.30315E+00    0.67673E+06   
  C2      N1       -0.56861E+00   0.11058E+00    0.57849E+06   
  C2      N2       -0.66889E+00   0.11768E+00    0.57849E+06   
  C2      N3       -0.62847E+00   0.10550E+00    0.57849E+06   
  C2      H1       -0.70915E+00   0.19252E+00    0.18324E+05   
  C2      C3       -0.59284E+00   0.79121E-01    0.67673E+06   
  C2      N4       -0.37845E+00  -0.10956E-01    0.57849E+06   
  C2      O1       -0.64417E+00   0.11536E+00    0.49347E+06   
  C2      O2       -0.68433E+00   0.13378E+00    0.49347E+06   
  C2      N5       -0.47701E+00   0.50903E-01    0.57849E+06   
  C2      N6       -0.47855E+00   0.56942E-01    0.57849E+06   
  C2      N7       -0.74297E+00   0.16094E+00    0.57849E+06   
  C2      H2       -0.73208E+00   0.14785E+00    0.18324E+05   
  C2      C4        0.29772E+00  -0.30130E+00    0.67673E+06   
  C2      N8       -0.49394E+00   0.99224E-01    0.57849E+06   
  C2      O3       -0.69592E+00   0.13839E+00    0.49347E+06   
  C2      O4       -0.68479E+00   0.12951E+00    0.49347E+06   
  N1      N1       -0.45262E+00   0.61397E-01    0.49347E+06   
  N1      N2       -0.15905E+00  -0.22280E-01    0.49347E+06   
  N1      N3       -0.56408E+00   0.96445E-01    0.49347E+06   
  N1      H1       -0.37781E+00   0.41343E-01    0.14818E+05   
  N1      C3       -0.16533E+00   0.32109E-02    0.57849E+06   
  N1      N4       -0.10095E+01   0.43110E+00    0.49347E+06   
  N1      O1       -0.45660E+00   0.54662E-01    0.42006E+06   
  N1      O2       -0.43206E+00   0.47312E-01    0.42006E+06   
  N1      N5       -0.15581E+00  -0.30870E-01    0.49347E+06   
  N1      N6       -0.60373E+00   0.11694E+00    0.49347E+06   
  N1      N7       -0.59381E+00   0.10977E+00    0.49347E+06   
  N1      H2       -0.49155E+00   0.71304E-01    0.14818E+05   
  N1      C4        0.57896E+00  -0.28499E+00    0.57849E+06   
  N1      N8       -0.92768E+00   0.42405E+00    0.49347E+06   
  N1      O3       -0.49443E+00   0.73190E-01    0.42006E+06   
  N1      O4       -0.47110E+00   0.56330E-01    0.42006E+06   
  N2      N2       -0.77279E+00   0.91750E-01    0.49347E+06   
  N2      N3       -0.20412E+00  -0.45272E-01    0.49347E+06   
  N2      H1       -0.61208E+00   0.32177E+00    0.14818E+05   
  N2      C3       -0.12101E+01   0.39369E+00    0.57849E+06   
  N2      N4       -0.39265E+00  -0.99776E-01    0.49347E+06   
  N2      O1       -0.35858E+00   0.22749E-01    0.42006E+06   
  N2      O2       -0.31153E+00   0.24194E-01    0.42006E+06   
  N2      N5       -0.56106E+00   0.67786E-01    0.49347E+06   
  N2      N6       -0.23750E+00  -0.14490E-01    0.49347E+06   
  N2      N7       -0.24249E+00  -0.32653E-01    0.49347E+06   
  N2      H2       -0.55503E+00   0.11882E+00    0.14818E+05   
  N2      C4       -0.17573E+01   0.57828E+00    0.57849E+06   
  N2      N8       -0.50015E+00   0.30370E-01    0.49347E+06   
  N2      O3       -0.27709E+00   0.62940E-02    0.42006E+06   
  N2      O4       -0.37411E+00   0.27735E-01    0.42006E+06   
  N3      N3       -0.74266E+00   0.16568E+00    0.49347E+06   
  N3      H1       -0.57192E+00   0.57589E-01    0.14818E+05   
  N3      C3       -0.14538E+00  -0.11081E+00    0.57849E+06   
  N3      N4       -0.83696E+00   0.32081E+00    0.49347E+06   
  N3      O1       -0.60429E+00   0.10131E+00    0.42006E+06   
  N3      O2       -0.54924E+00   0.73108E-01    0.42006E+06   
  N3      N5       -0.24370E+00  -0.29081E-01    0.49347E+06   
  N3      N6       -0.57839E+00   0.10186E+00    0.49347E+06   
  N3      N7       -0.70793E+00   0.14706E+00    0.49347E+06   
  N3      H2       -0.61635E+00   0.83612E-01    0.14818E+05   
  N3      C4        0.10272E+00  -0.17291E+00    0.57849E+06   
  N3      N8       -0.52311E+00   0.14181E+00    0.49347E+06   
  N3      O3       -0.58254E+00   0.94426E-01    0.42006E+06   
  N3      O4       -0.59507E+00   0.98099E-01    0.42006E+06   
  H1      H1        0.79625E+00  -0.90856E+00    0.10255E+03   
  H1      C3        0.17094E+00  -0.75521E-01    0.18324E+05   
  H1      N4        0.20832E+01  -0.12799E+01    0.14818E+05   
  H1      O1       -0.55850E+00   0.89672E-01    0.11937E+05   
  H1      O2       -0.60679E+00   0.12133E+00    0.11937E+05   
  H1      N5       -0.67086E+00   0.15770E+00    0.14818E+05   
  H1      N6       -0.41873E+00   0.55460E-01    0.14818E+05   
  H1      N7       -0.62654E+00   0.10248E+00    0.14818E+05   
  H1      H2        0.38761E+00  -0.47201E+00    0.10255E+03   
  H1      C4        0.96307E+00  -0.43663E+00    0.18324E+05   
  H1      N8        0.27280E+01  -0.15813E+01    0.14818E+05   
  H1      O3       -0.60667E+00   0.14191E+00    0.11937E+05   
  H1      O4       -0.66729E+00   0.14225E+00    0.11937E+05   
  C3      C3       -0.97379E+00   0.31191E+00    0.67673E+06   
  C3      N4       -0.23353E+00  -0.21858E+00    0.57849E+06   
  C3      O1       -0.26402E+00  -0.53903E-01    0.49347E+06   
  C3      O2       -0.35052E+00   0.34131E-01    0.49347E+06   
  C3      N5       -0.12131E+01   0.37182E+00    0.57849E+06   
  C3      N6       -0.79641E-01  -0.74680E-01    0.57849E+06   
  C3      N7       -0.27891E-01  -0.11489E+00    0.57849E+06   
  C3      H2       -0.39579E+00   0.10664E+00    0.18324E+05   
  C3      C4       -0.17760E+01   0.46310E+00    0.67673E+06   
  C3      N8       -0.14193E+00  -0.70378E-01    0.57849E+06   
  C3      O3       -0.11911E+00  -0.84874E-01    0.49347E+06   
  C3      O4       -0.25343E+00  -0.57987E-01    0.49347E+06   
  N4      N4        0.30109E+01  -0.15927E+01    0.49347E+06   
  N4      O1       -0.74694E+00   0.29308E+00    0.42006E+06   
  N4      O2       -0.68217E+00   0.23984E+00    0.42006E+06   
  N4      N5        0.36228E-01  -0.17559E+00    0.49347E+06   
  N4      N6       -0.57948E+00   0.25789E+00    0.49347E+06   
  N4      N7       -0.60520E+00   0.15228E+00    0.49347E+06   
  N4      H2        0.22551E+01  -0.14018E+01    0.14818E+05   
  N4      C4       -0.64764E+00   0.21347E+00    0.57849E+06   
  N4      N8        0.29469E+01  -0.18305E+01    0.49347E+06   
  N4      O3       -0.83414E+00   0.34013E+00    0.42006E+06   
  N4      O4       -0.11093E+01   0.43924E+00    0.42006E+06   
  O1      O1       -0.53025E+00   0.62715E-01    0.35678E+06   
  O1      O2       -0.53504E+00   0.68886E-01    0.35678E+06   
  O1      N5       -0.39503E+00   0.30418E-01    0.42006E+06   
  O1      N6       -0.48069E+00   0.57312E-01    0.42006E+06   
  O1      N7       -0.61883E+00   0.11030E+00    0.42006E+06   
  O1      H2       -0.71142E+00   0.16161E+00    0.11937E+05   
  O1      C4       -0.79789E-01  -0.13380E+00    0.49347E+06   
  O1      N8       -0.81159E+00   0.30599E+00    0.42006E+06   
  O1      O3       -0.46730E+00   0.42014E-01    0.35678E+06   
  O1      O4       -0.51763E+00   0.55038E-01    0.35678E+06   
  O2      O2       -0.53083E+00   0.74798E-01    0.35678E+06   
  O2      N5       -0.30640E+00   0.68755E-02    0.42006E+06   
  O2      N6       -0.43393E+00   0.41373E-01    0.42006E+06   
  O2      N7       -0.58388E+00   0.96798E-01    0.42006E+06   
  O2      H2       -0.78434E+00   0.20281E+00    0.11937E+05   
  O2      C4       -0.70829E-01  -0.10039E+00    0.49347E+06   
  O2      N8       -0.81303E+00   0.30202E+00    0.42006E+06   
  O2      O3       -0.55312E+00   0.84098E-01    0.35678E+06   
  O2      O4       -0.50907E+00   0.56483E-01    0.35678E+06   
  N5      N5       -0.69626E+00   0.91844E-01    0.49347E+06   
  N5      N6       -0.30047E+00   0.50806E-02    0.49347E+06   
  N5      N7       -0.25977E+00  -0.38555E-01    0.49347E+06   
  N5      H2       -0.66892E+00   0.24626E+00    0.14818E+05   
  N5      C4       -0.17902E+01   0.69922E+00    0.57849E+06   
  N5      N8       -0.19976E+00  -0.17976E+00    0.49347E+06   
  N5      O3       -0.30160E+00   0.12997E-01    0.42006E+06   
  N5      O4       -0.36530E+00   0.22129E-01    0.42006E+06   
  N6      N6       -0.58983E+00   0.11434E+00    0.49347E+06   
  N6      N7       -0.58136E+00   0.10041E+00    0.49347E+06   
  N6      H2       -0.38038E+00   0.28567E-01    0.14818E+05   
  N6      C4        0.54864E+00  -0.27457E+00    0.57849E+06   
  N6      N8       -0.60466E+00   0.24005E+00    0.49347E+06   
  N6      O3       -0.40093E+00   0.29658E-01    0.42006E+06   
  N6      O4       -0.44544E+00   0.43160E-01    0.42006E+06   
  N7      N7       -0.72500E+00   0.15991E+00    0.49347E+06   
  N7      H2       -0.66463E+00   0.11500E+00    0.14818E+05   
  N7      C4        0.32331E+00  -0.29666E+00    0.57849E+06   
  N7      N8       -0.68598E+00   0.24734E+00    0.49347E+06   
  N7      O3       -0.54505E+00   0.77709E-01    0.42006E+06   
  N7      O4       -0.61813E+00   0.10587E+00    0.42006E+06   
  H2      H2        0.50361E+00  -0.72441E+00    0.10255E+03   
  H2      C4        0.61820E+00  -0.46038E+00    0.18324E+05   
  H2      N8        0.15147E+01  -0.92489E+00    0.14818E+05   
  H2      O3       -0.75234E+00   0.19130E+00    0.11937E+05   
  H2      O4       -0.73676E+00   0.16508E+00    0.11937E+05   
  C4      C4       -0.42206E+01   0.15704E+01    0.67673E+06   
  C4      N8        0.89174E+00  -0.67529E+00    0.57849E+06   
  C4      O3       -0.25767E+00   0.11901E-01    0.49347E+06   
  C4      O4       -0.65565E-01  -0.11902E+00    0.49347E+06   
  N8      N8        0.49852E+00  -0.71452E+00    0.49347E+06   
  N8      O3       -0.53791E+00   0.20064E+00    0.42006E+06   
  N8      O4       -0.82065E+00   0.29803E+00    0.42006E+06   
  O3      O3       -0.40469E+00   0.21055E-01    0.35678E+06   
  O3      O4       -0.48481E+00   0.48994E-01    0.35678E+06   
  O4      O4       -0.52679E+00   0.61685E-01    0.35678E+06   
 
 
 ------------------------- FIT QUALITY ---------------------------
 
Fit data
RMSE on   395 points with E <  -5.3 kcal/mol =  0.30912 kcal/mol
RMSE on  3207 points with E <   0.0 kcal/mol =  0.37411 kcal/mol
RMSE on  4649 points with E <  10.0 kcal/mol =  0.67475 kcal/mol
RMSE on  5155 points with E < 100.0 kcal/mol =  1.31859 kcal/mol
 
Minimum wall height =      48.2978 kcal/mol
Mean wall height =        125.8458 kcal/mol
Minimum wall distance =     0.7624 Angstrom between closest contact atoms
Maximum wall distance =     1.6250 Angstrom between closest contact atoms
 
 
 ------------------------ LOCAL MINIMA ---------------------------
 
------------ Minimum   1 ------------
E =   -10.34797035 kcal/mol
R_com =     6.43421802 Angstrom
beta_A, gamma_A, alpha_B, beta_B, gamma_B = 
    92.39613   307.68911   187.04640    92.81242    62.98462
 
 6   -0.0112939   0.4855039   0.5311729   C1   
 6    0.0113047  -0.4855039  -0.5311726   C2   
 7   -0.0590024   1.7926052   0.3864647   N1   
 7    0.0141170   0.1706794   1.8393224   N2   
 7   -0.0163934   1.2700602   2.5823222   N3   
 1    0.0511357  -0.7463795   2.2585445   H1   
 6   -0.0595201   2.2072318   1.6611045   C3   
 7   -0.1054038   3.6191350   2.0239298   N4   
 8   -0.1431731   4.4036067   1.1061306   O1   
 8   -0.1014398   3.8756488   3.2036283   O2   
 7   -0.0141044  -0.1706791  -1.8393220   N5   
 7    0.0590136  -1.7926053  -0.3864646   N6   
 7    0.0164080  -1.2700599  -2.5823216   N7   
 1   -0.0511237   0.7463798  -2.2585441   H2   
 6    0.0595332  -2.2072327  -1.6611045   C4   
 7    0.1054195  -3.6191359  -2.0239307   N8   
 8    0.1014142  -3.8756469  -3.2036288   O3   
 8    0.1431327  -4.4036076  -1.1061304   O4   
 6   -0.0614013   0.6844822   6.6479942   C1   
 6    0.0613907  -0.6844828   6.2204409   C2   
 7   -0.1330025   1.1048591   7.8929388   N1   
 7   -0.1198543   1.7333585   5.8068897   N2   
 7   -0.2316469   2.8679828   6.4864100   N3   
 1   -0.0885794   1.7253808   4.7983894   H1   
 6   -0.2344009   2.4309960   7.7265018   C3   
 7   -0.3425809   3.3539995   8.8505925   N4   
 8   -0.3361003   2.8557266   9.9509832   O1   
 8   -0.4285735   4.5277221   8.5813638   O2   
 7    0.1198417  -1.7333591   7.0615456   N5   
 7    0.1329913  -1.1048601   4.9754964   N6   
 7    0.2316323  -2.8679833   6.3820251   N7   
 1    0.0885674  -1.7253813   8.0700459   H2   
 6    0.2343880  -2.4309976   5.1419326   C4   
 7    0.3425655  -3.3540020   4.0178421   N8   
 8    0.4285988  -4.5277197   4.2870758   O3   
 8    0.3361406  -2.8557233   2.9174546   O4   
 
    R_com        Fit total        Fit exp        Fit els          Fit Cn 
  5.58753442  0.24133603E+02  0.67170374E+02 -0.22307918E+02 -0.20728853E+02
  5.67280032  0.13732384E+02  0.52470561E+02 -0.20567614E+02 -0.18170564E+02
  5.77511940  0.48478931E+01  0.39088642E+02 -0.18674165E+02 -0.15566584E+02
  5.89790231 -0.21098662E+01  0.27548131E+02 -0.16662748E+02 -0.12995250E+02
  6.04524179 -0.69079069E+01  0.18215955E+02 -0.14583525E+02 -0.10540337E+02
  6.22204916 -0.95615613E+01  0.11215504E+02 -0.12496856E+02 -0.82802093E+01
  6.43421802 -0.10347970E+02  0.63935816E+01 -0.10464532E+02 -0.62770203E+01
  6.68882064 -0.97408570E+01  0.33696255E+01 -0.85401672E+01 -0.45703153E+01
  6.99434379 -0.82875306E+01  0.16542489E+01 -0.67644406E+01 -0.31773389E+01
  7.36097156 -0.64880178E+01  0.77766052E+00 -0.51689090E+01 -0.20967692E+01
  7.80092490 -0.47239082E+01  0.36918798E+00 -0.37837990E+01 -0.13092972E+01
  8.32886889 -0.32308201E+01  0.18254056E+00 -0.26382345E+01 -0.77512613E+00
  8.96240169 -0.20979591E+01  0.87994606E-01 -0.17482559E+01 -0.43769787E+00
 
------------ Minimum   2 ------------
E =   -10.08132105 kcal/mol
R_com =     6.38405095 Angstrom
beta_A, gamma_A, alpha_B, beta_B, gamma_B = 
   116.31214   199.84515     2.48538   121.21704    21.04420
 
 6   -0.3068941   0.3559581  -0.5450652   C1   
 6    0.3069037  -0.3559574   0.5450603   C2   
 7   -0.8758056  -0.1840967  -1.6016687   N1   
 7   -0.3779949   1.6975713  -0.6227431   N2   
 7   -0.9976933   2.0661175  -1.7370883   N3   
 1   -0.0307117   2.3787614   0.0356557   H1   
 6   -1.2719607   0.9010922  -2.2814100   C3   
 7   -1.9713651   0.8116920  -3.5581479   N4   
 8   -2.1770269  -0.3030776  -3.9754840   O1   
 8   -2.2803756   1.8552141  -4.0807163   O2   
 7    0.3780060  -1.6975705   0.6227371   N5   
 7    0.8758156   0.1840972   1.6016636   N6   
 7    0.9977061  -2.0661165   1.7370813   N7   
 1    0.0307222  -2.3787607  -0.0356615   H2   
 6    1.2719728  -0.9010915   2.2814048   C4   
 7    1.9713795  -0.8116920   3.5581416   N8   
 8    2.2803522  -1.8552162   4.0807265   O3   
 8    2.1769912   0.3030765   3.9755031   O4   
 6    0.3068841  -0.3559780   6.9291088   C1   
 6   -0.3068749   0.3559777   5.8389877   C2   
 7    0.8757106   0.1840368   7.9857784   N1   
 7    0.3779298  -1.6975952   7.0067685   N2   
 7    0.9977912  -2.0661782   8.1210109   N3   
 1    0.0308162  -2.3787579   6.3482519   H1   
 6    1.2720745  -0.9011722   8.6653659   C3   
 7    1.9713119  -0.8118217   9.9421987   N4   
 8    2.1768802   0.3029309  10.3596265   O1   
 8    2.2804431  -1.8553600  10.4646632   O2   
 7   -0.3779188   1.6975949   5.7613273   N5   
 7   -0.8757009  -0.1840369   4.7823177   N6   
 7   -0.9977784   2.0661777   4.6470840   N7   
 1   -0.0308056   2.3787576   6.4198442   H2   
 6   -1.2720637   0.9011719   4.1027286   C4   
 7   -1.9712989   0.8118222   2.8258944   N8   
 8   -2.2804643   1.8553612   2.3034531   O3   
 8   -2.1769155  -0.3029312   2.4084953   O4   
 
    R_com        Fit total        Fit exp        Fit els          Fit Cn 
  5.11402556  0.23553342E+02  0.80376056E+02 -0.26521075E+02 -0.30301639E+02
  5.24192441  0.13948114E+02  0.65930518E+02 -0.25263438E+02 -0.26718966E+02
  5.39540304  0.54291534E+01  0.52151744E+02 -0.23716000E+02 -0.23006591E+02
  5.57957739 -0.14951082E+01  0.39587477E+02 -0.21813966E+02 -0.19268620E+02
  5.80058661 -0.64342187E+01  0.28698030E+02 -0.19503339E+02 -0.15628910E+02
  6.06579768 -0.92381865E+01  0.19752370E+02 -0.16771764E+02 -0.12218792E+02
  6.38405095 -0.10081321E+02  0.12771662E+02 -0.13693293E+02 -0.91596900E+01
  6.76595489 -0.94256392E+01  0.75885023E+01 -0.10469015E+02 -0.65451269E+01
  7.22423961 -0.78453660E+01  0.40023625E+01 -0.74196443E+01 -0.44280842E+01
  7.77418128 -0.58593848E+01  0.18397153E+01 -0.48831961E+01 -0.28159040E+01
  8.43411127 -0.39190953E+01  0.79566082E+00 -0.30444144E+01 -0.16703417E+01
  9.22602727 -0.23887688E+01  0.36968195E+00 -0.18432087E+01 -0.91524208E+00
 10.17632647 -0.13792433E+01  0.15904513E+00 -0.10810491E+01 -0.45723936E+00
 
------------ Minimum   3 ------------
E =   -10.05096007 kcal/mol
R_com =     6.40902494 Angstrom
beta_A, gamma_A, alpha_B, beta_B, gamma_B = 
    97.27989    62.85431   168.51209    90.55145   126.71098
 
 6   -0.0061104  -0.6863598   0.2164696   C1   
 6    0.0061210   0.6863591  -0.2164713   C2   
 7    0.1104170  -1.1095139   1.4570712   N1   
 7   -0.1417672  -1.7364006  -0.6142089   N2   
 7   -0.1166628  -2.8746257   0.0680161   N3   
 1   -0.2502943  -1.7269409  -1.6173276   H1   
 6    0.0359753  -2.4384551   1.2989707   C3   
 7    0.1179549  -3.3652028   2.4221967   N4   
 8    0.2580516  -2.8673938   3.5138636   O1   
 8    0.0388597  -4.5412246   2.1610061   O2   
 7    0.1417797   1.7363997   0.6142072   N5   
 7   -0.1104058   1.1095135  -1.4570729   N6   
 7    0.1166772   2.8746245  -0.0680181   N7   
 1    0.2503062   1.7269399   1.6173259   H2   
 6   -0.0359625   2.4384551  -1.2989734   C4   
 7   -0.1179394   3.3652034  -2.4221993   N8   
 8   -0.0388847   4.5412252  -2.1610005   O3   
 8   -0.2580918   2.8673955  -3.5138586   O4   
 6    0.1362232   0.4769084   5.8875003   C1   
 6   -0.1362337  -0.4769063   6.9305486   C2   
 7    0.4351990   1.7472211   6.0567613   N1   
 7    0.1190791   0.1819654   4.5745915   N2   
 7    0.4076434   1.2579208   3.8530180   N3   
 1   -0.0770641  -0.7065184   4.1384274   H1   
 6    0.5867641   2.1616434   4.7910978   C3   
 7    0.9321059   3.5382967   4.4552657   N4   
 8    1.0757853   4.2934868   5.3870500   O1   
 8    1.0427190   3.7980711   3.2814746   O2   
 7   -0.1190913  -0.1819626   8.2434574   N5   
 7   -0.4352101  -1.7472190   6.7612879   N6   
 7   -0.4076576  -1.2579176   8.9650306   N7   
 1    0.0770524   0.7065211   8.6796215   H2   
 6   -0.5867771  -2.1616417   8.0269515   C4   
 7   -0.9321215  -3.5382944   8.3627842   N8   
 8   -1.0426936  -3.7980744   9.5365772   O3   
 8   -1.0757458  -4.2934957   7.4310018   O4   
 
    R_com        Fit total        Fit exp        Fit els          Fit Cn 
  5.56234135  0.22485208E+02  0.64060142E+02 -0.21935514E+02 -0.19639420E+02
  5.64760725  0.12700534E+02  0.50175635E+02 -0.20193452E+02 -0.17281649E+02
  5.74992633  0.43200333E+01  0.37496041E+02 -0.18299510E+02 -0.14876498E+02
  5.87270923 -0.22563189E+01  0.26528322E+02 -0.16290231E+02 -0.12494410E+02
  6.02004872 -0.67964668E+01  0.17632137E+02 -0.14217906E+02 -0.10210698E+02
  6.19685609 -0.93075294E+01  0.10933821E+02 -0.12145721E+02 -0.80956296E+01
  6.40902494 -0.10050960E+02  0.62922041E+01 -0.10138397E+02 -0.62047674E+01
  6.66362757 -0.94781225E+01  0.33470115E+01 -0.82512360E+01 -0.45738980E+01
  6.96915072 -0.81051590E+01  0.16393636E+01 -0.65236137E+01 -0.32209089E+01
  7.33577849 -0.63921979E+01  0.74046330E+00 -0.49819001E+01 -0.21507611E+01
  7.77573183 -0.46855567E+01  0.31841425E+00 -0.36487103E+01 -0.13552606E+01
  8.30367582 -0.32117129E+01  0.14146883E+00 -0.25466266E+01 -0.80655514E+00
  8.93720862 -0.20778334E+01  0.67248579E-01 -0.16889666E+01 -0.45611535E+00
 
------------ Minimum   4 ------------
E =   -10.01016927 kcal/mol
R_com =     6.10386801 Angstrom
beta_A, gamma_A, alpha_B, beta_B, gamma_B = 
    86.29630   234.80398   284.52059   120.29570   154.89328
 
 6   -0.0135281   0.6496338  -0.3094821   C1   
 6    0.0135388  -0.6496331   0.3094831   C2   
 7    0.0284241   0.8942129  -1.6018255   N1   
 7   -0.0870721   1.8071271   0.3730247   N2   
 7   -0.0947069   2.8389193  -0.4618191   N3   
 1   -0.1322609   1.9390339   1.3723611   H1   
 6   -0.0238831   2.2333414  -1.6267448   C3   
 7   -0.0044575   2.9934696  -2.8713517   N4   
 8    0.0620689   2.3464321  -3.8892389   O1   
 8   -0.0562967   4.1955888  -2.7727322   O2   
 7    0.0870846  -1.8071262  -0.3730239   N5   
 7   -0.0284128  -0.8942124   1.6018265   N6   
 7    0.0947214  -2.8389181   0.4618201   N7   
 1    0.1322729  -1.9390330  -1.3723603   H2   
 6    0.0238961  -2.2333412   1.6267467   C4   
 7    0.0044731  -2.9934700   2.8713534   N8   
 8    0.0562714  -4.1955897   2.7727283   O3   
 8   -0.0621093  -2.3464338   3.8892367   O4   
 6   -0.2783161   0.3191958   5.5219398   C1   
 6    0.2783188  -0.3192043   6.6857902   C2   
 7   -1.5366670   0.2738599   5.1395419   N1   
 7    0.4363515   1.0616737   4.6564967   N2   
 7   -0.3424758   1.5202209   3.6844986   N3   
 1    1.4219172   1.2759499   4.6858328   H1   
 6   -1.5089307   1.0180372   4.0250676   C3   
 7   -2.7003730   1.2673513   3.2216212   N4   
 8   -3.7241984   0.7627709   3.6170423   O1   
 8   -2.5567822   1.9524567   2.2379974   O2   
 7   -0.4363487  -1.0616837   7.5512322   N5   
 7    1.5366697  -0.2738691   7.0681881   N6   
 7    0.3424791  -1.5202324   8.5232290   N7   
 1   -1.4219145  -1.2759595   7.5218963   H2   
 6    1.5089345  -1.0180479   8.1826618   C4   
 7    2.7003771  -1.2673645   8.9861074   N8   
 8    2.5567744  -1.9524363   9.9697520   O3   
 8    3.7241900  -0.7627380   8.5907156   O4   
 
    R_com        Fit total        Fit exp        Fit els          Fit Cn 
  5.15134896  0.21964660E+02  0.67936271E+02 -0.24666855E+02 -0.21304757E+02
  5.24727310  0.12030802E+02  0.53683346E+02 -0.22829871E+02 -0.18822673E+02
  5.36238207  0.37199473E+01  0.40790394E+02 -0.20790226E+02 -0.16280221E+02
  5.50051283 -0.26548793E+01  0.29672234E+02 -0.18577394E+02 -0.13749719E+02
  5.66626975 -0.69677391E+01  0.20582855E+02 -0.16241407E+02 -0.11309186E+02
  5.86517805 -0.93183458E+01  0.13565933E+02 -0.13851268E+02 -0.90330111E+01
  6.10386801 -0.10010169E+02  0.84616097E+01 -0.11488747E+02 -0.69830320E+01
  6.39029596 -0.94722198E+01  0.49694253E+01 -0.92385554E+01 -0.52030898E+01
  6.73400950 -0.81617183E+01  0.27339194E+01 -0.71777337E+01 -0.37179041E+01
  7.14646575 -0.64906686E+01  0.14100903E+01 -0.53670609E+01 -0.25336979E+01
  7.64141325 -0.47886226E+01  0.69431284E+00 -0.38451497E+01 -0.16377857E+01
  8.23535024 -0.32860495E+01  0.33796340E+00 -0.26251539E+01 -0.99885902E+00
  8.94807464 -0.21063898E+01  0.16140303E+00 -0.16960407E+01 -0.57175211E+00
 
------------ Minimum   5 ------------
E =   -10.00443002 kcal/mol
R_com =     6.14446543 Angstrom
beta_A, gamma_A, alpha_B, beta_B, gamma_B = 
    94.75083    54.33191    78.83714    60.17128   333.87026
 
 6   -0.0074277  -0.6470744   0.3150012   C1   
 6    0.0074383   0.6470737  -0.3150024   C2   
 7    0.0582981  -0.8809975   1.6083265   N1   
 7   -0.0926403  -1.8101791  -0.3565206   N2   
 7   -0.0843155  -2.8350764   0.4867670   N3   
 1   -0.1559914  -1.9503218  -1.3537474   H1   
 6    0.0073688  -2.2199035   1.6451921   C3   
 7    0.0500514  -2.9697626   2.8954352   N4   
 8    0.1347240  -2.3143428   3.9065896   O1   
 8   -0.0027609  -4.1726794   2.8076533   O2   
 7    0.0926528   1.8101782   0.3565195   N5   
 7   -0.0582869   0.8809970  -1.6083277   N6   
 7    0.0843299   2.8350752  -0.4867682   N7   
 1    0.1560035   1.9503209   1.3537464   H2   
 6   -0.0073558   2.2199033  -1.6451942   C4   
 7   -0.0500358   2.9697630  -2.8954372   N8   
 8    0.0027357   4.1726804  -2.8076489   O3   
 8   -0.1347643   2.3143445  -3.9065866   O4   
 6   -0.2700048  -0.3261878   6.7264321   C1   
 6    0.2700069   0.3261965   5.5625047   C2   
 7   -1.5341158  -0.3392389   7.0919227   N1   
 7    0.4688037  -1.0226151   7.6097023   N2   
 7   -0.2994241  -1.5085446   8.5768198   N3   
 1    1.4640843  -1.1879448   7.5956597   H1   
 6   -1.4846175  -1.0687596   8.2152978   C3   
 7   -2.6730038  -1.3681006   9.0060894   N4   
 8   -3.7151326  -0.9194378   8.5915451   O1   
 8   -2.5089607  -2.0343125   9.9994449   O2   
 7   -0.4688015   1.0226253   4.6792356   N5   
 7    1.5341179   0.3392482   5.1970141   N6   
 7    0.2994266   1.5085563   3.7121193   N7   
 1   -1.4640822   1.1879546   4.6932780   H2   
 6    1.4846208   1.0687705   4.0736396   C4   
 7    2.6730071   1.3681141   3.2828488   N8   
 8    2.5089542   2.0342915   2.2894727   O3   
 8    3.7151261   0.9194042   3.6973641   O4   
 
    R_com        Fit total        Fit exp        Fit els          Fit Cn 
  5.13902865  0.25633709E+02  0.72569460E+02 -0.24804409E+02 -0.22131342E+02
  5.24028191  0.14513688E+02  0.56887301E+02 -0.22863333E+02 -0.19510280E+02
  5.36178582  0.52418693E+01  0.42793332E+02 -0.20719145E+02 -0.16832318E+02
  5.50759052 -0.18500285E+01  0.30731666E+02 -0.18408423E+02 -0.14173272E+02
  5.68255615 -0.66369556E+01  0.20965993E+02 -0.15988948E+02 -0.11614000E+02
  5.89251491 -0.92403388E+01  0.13527349E+02 -0.13536412E+02 -0.92312760E+01
  6.14446543 -0.10004430E+02  0.82216469E+01 -0.11136469E+02 -0.70896083E+01
  6.44680604 -0.94160787E+01  0.46943698E+01 -0.88741058E+01 -0.52363427E+01
  6.80961478 -0.80019498E+01  0.25213423E+01 -0.68236735E+01 -0.36996186E+01
  7.24498526 -0.62383454E+01  0.12897120E+01 -0.50415695E+01 -0.24864879E+01
  7.76742985 -0.44920992E+01  0.64988927E+00 -0.35611535E+01 -0.15808350E+01
  8.39436334 -0.29997950E+01  0.33554493E+00 -0.23901516E+01 -0.94518836E+00
  9.14668354 -0.18718537E+01  0.16949258E+00 -0.15129958E+01 -0.52835048E+00
 
------------ Minimum   6 ------------
E =    -9.95905313 kcal/mol
R_com =     6.25965726 Angstrom
beta_A, gamma_A, alpha_B, beta_B, gamma_B = 
   117.19787   200.74473   359.04272   116.68279   199.35423
 
 6   -0.3126937   0.3657209  -0.5352169   C1   
 6    0.3127032  -0.3657202   0.5352118   C2   
 7   -0.9016783  -0.1554381  -1.5903097   N1   
 7   -0.3753537   1.7087567  -0.5930408   N2   
 7   -1.0094875   2.0972528  -1.6923874   N3   
 1   -0.0130880   2.3781802   0.0693416   H1   
 6   -1.3004623   0.9419402  -2.2486061   C3   
 7   -2.0200788   0.8753864  -3.5154687   N4   
 8   -2.2401407  -0.2319412  -3.9450917   O1   
 8   -2.3296081   1.9282847  -4.0185597   O2   
 7    0.3753647  -1.7087560   0.5930346   N5   
 7    0.9016883   0.1554386   1.5903044   N6   
 7    1.0095002  -2.0972517   1.6923802   N7   
 1    0.0130985  -2.3781794  -0.0693475   H2   
 6    1.3004743  -0.9419395   2.2486007   C4   
 7    2.0200932  -0.8753864   3.5154623   N8   
 8    2.3295848  -1.9282867   4.0185702   O3   
 8    2.2401053   0.2319400   3.9451113   O4   
 6   -0.3058722   0.3557530   5.7138842   C1   
 6    0.3058816  -0.3557524   6.8054254   C2   
 7   -0.8886231  -0.1848972   4.6651569   N1   
 7   -0.3602245   1.6975457   5.6264002   N2   
 7   -0.9824532   2.0656131   4.5133075   N3   
 1    0.0001154   2.3791614   6.2772993   H1   
 6   -1.2752559   0.9001375   3.9797104   C3   
 7   -1.9841399   0.8101092   2.7082558   N4   
 8   -2.2068623  -0.3050405   2.3008083   O1   
 8   -2.2831386   1.8535468   2.1797283   O2   
 7    0.3602356  -1.6975451   6.8929082   N5   
 7    0.8886332   0.1848976   7.8541525   N6   
 7    0.9824659  -2.0656123   8.0059999   N7   
 1   -0.0001049  -2.3791609   6.2420093   H2   
 6    1.2752680  -0.9001369   8.5395989   C4   
 7    1.9841544  -0.8101094   9.8110524   N8   
 8    2.2831152  -1.8535485  10.3395965   O3   
 8    2.2068267   0.3050400  10.2185255   O4   
 
    R_com        Fit total        Fit exp        Fit els          Fit Cn 
  5.04254959  0.20464492E+02  0.76352917E+02 -0.25044737E+02 -0.30843688E+02
  5.16511932  0.11968731E+02  0.63215493E+02 -0.23918066E+02 -0.27328695E+02
  5.31220300  0.43522944E+01  0.50569277E+02 -0.22551418E+02 -0.23665564E+02
  5.48870342 -0.19293811E+01  0.38908473E+02 -0.20885724E+02 -0.19952130E+02
  5.70050393 -0.64954259E+01  0.28676003E+02 -0.18863752E+02 -0.16307677E+02
  5.95466453 -0.91456985E+01  0.20170447E+02 -0.16453934E+02 -0.12862212E+02
  6.25965726 -0.99590531E+01  0.13470631E+02 -0.13689637E+02 -0.97400475E+01
  6.62564853 -0.93164984E+01  0.84383391E+01 -0.10713454E+02 -0.70413838E+01
  7.06483805 -0.77859910E+01  0.48341160E+01 -0.77920851E+01 -0.48280219E+01
  7.59186548 -0.59166122E+01  0.24523066E+01 -0.52518032E+01 -0.31171156E+01
  8.22429840 -0.41119275E+01  0.10970474E+01 -0.33280298E+01 -0.18809451E+01
  8.98321790 -0.26314765E+01  0.45731172E+00 -0.20368870E+01 -0.10519012E+01
  9.89392129 -0.15770748E+01  0.17778198E+00 -0.12158820E+01 -0.53897475E+00
 
------------ Minimum   7 ------------
E =    -9.94518998 kcal/mol
R_com =     6.36674739 Angstrom
beta_A, gamma_A, alpha_B, beta_B, gamma_B = 
    85.45738   126.10817   164.08750    81.10888   242.84239
 
 6    0.0075320  -0.4999479  -0.5176694   C1   
 6   -0.0075213   0.4999479   0.5176695   C2   
 7   -0.0484146  -1.8025077  -0.3389566   N1   
 7    0.0825698  -0.2213318  -1.8321113   N2   
 7    0.0774850  -1.3407398  -2.5452156   N3   
 1    0.1372556   0.6837794  -2.2747147   H1   
 6   -0.0021353  -2.2521114  -1.6008349   C3   
 7   -0.0374933  -3.6734257  -1.9261564   N4   
 8   -0.1112984  -4.4322559  -0.9891894   O1   
 8    0.0100570  -3.9623649  -3.0973766   O2   
 7   -0.0825572   0.2213316   1.8321115   N5   
 7    0.0484259   1.8025078   0.3389570   N6   
 7   -0.0774704   1.3407394   2.5452156   N7   
 1   -0.1372435  -0.6837797   2.2747148   H2   
 6    0.0021484   2.2521124   1.6008354   C4   
 7    0.0375089   3.6734265   1.9261578   N8   
 8   -0.0100826   3.9623630   3.0973762   O3   
 8    0.1112579   4.4322568   0.9891877   O4   
 6   -0.1881670  -0.6600166   6.1500505   C1   
 6    0.1881567   0.6600188   6.5834463   C2   
 7   -0.4496886  -1.0252039   4.9131289   N1   
 7   -0.3232674  -1.7135622   6.9763704   N2   
 7   -0.6779102  -2.7958868   6.2948870   N3   
 1   -0.1892796  -1.7421429   7.9760429   H1   
 6   -0.7382578  -2.3248639   5.0688005   C3   
 7   -1.1014869  -3.1847406   3.9481333   N4   
 8   -1.1291187  -2.6589805   2.8609395   O1   
 8   -1.3408704  -4.3394328   4.2067548   O2   
 7    0.3232553   1.7135647   5.7571265   N5   
 7    0.4496778   1.0252065   7.8203679   N6   
 7    0.6778961   2.7958896   6.4386102   N7   
 1    0.1892679   1.7421452   4.7574539   H2   
 6    0.7382455   2.3248674   7.6646973   C4   
 7    1.1014722   3.1847453   8.7853646   N8   
 8    1.3408944   4.3394266   8.5267336   O3   
 8    1.1291577   2.6589712   9.8725492   O4   
 
    R_com        Fit total        Fit exp        Fit els          Fit Cn 
  5.52006379  0.23501447E+02  0.65775479E+02 -0.22298955E+02 -0.19975077E+02
  5.60532969  0.13426958E+02  0.51487098E+02 -0.20503270E+02 -0.17556870E+02
  5.70764878  0.48082619E+01  0.38448158E+02 -0.18549591E+02 -0.15090305E+02
  5.83043168 -0.19486787E+01  0.27177471E+02 -0.16477105E+02 -0.12649045E+02
  5.97777116 -0.66093566E+01  0.18045204E+02 -0.14342277E+02 -0.10312284E+02
  6.15457853 -0.91841659E+01  0.11183679E+02 -0.12213639E+02 -0.81542060E+01
  6.36674739 -0.99451900E+01  0.64494211E+01 -0.10161357E+02 -0.62332542E+01
  6.62135001 -0.93618800E+01  0.34684338E+01 -0.82445520E+01 -0.45857618E+01
  6.92687316 -0.79730665E+01  0.17569820E+01 -0.65030240E+01 -0.32270244E+01
  7.29350093 -0.62590870E+01  0.85755739E+00 -0.49596300E+01 -0.21570144E+01
  7.73345427 -0.45746230E+01  0.41914740E+00 -0.36311414E+01 -0.13626290E+01
  8.26139827 -0.31381470E+01  0.21035332E+00 -0.25349243E+01 -0.81357602E+00
  8.89493106 -0.20398174E+01  0.10333060E+00 -0.16816734E+01 -0.46147462E+00
 
------------ Minimum   8 ------------
E =    -9.91951892 kcal/mol
R_com =     6.36259970 Angstrom
beta_A, gamma_A, alpha_B, beta_B, gamma_B = 
    90.84584   126.21852   191.94732    98.08034    62.85163
 
 6   -0.0411287  -0.4989519  -0.5170510   C1   
 6    0.0411394   0.4989519   0.5170500   C2   
 7   -0.0800826  -1.8018609  -0.3363830   N1   
 7   -0.0898510  -0.2178011  -1.8321918   N2   
 7   -0.1619112  -1.3358386  -2.5438218   N3   
 1   -0.0769451   0.6881666  -2.2762308   H1   
 6   -0.1525208  -2.2490339  -1.5978944   C3   
 7   -0.2183132  -3.6697263  -1.9211946   N4   
 8   -0.2038252  -4.4303654  -0.9829005   O1   
 8   -0.2809680  -3.9564089  -3.0922587   O2   
 7    0.0898636   0.2178008   1.8321908   N5   
 7    0.0800939   1.8018610   0.3363823   N6   
 7    0.1619257   1.3358382   2.5438204   N7   
 1    0.0769571  -0.6881669   2.2762297   H2   
 6    0.1525339   2.2490348   1.5978937   C4   
 7    0.2183289   3.6697271   1.9211946   N8   
 8    0.2809425   3.9564071   3.0922607   O3   
 8    0.2037848   4.4303663   0.9829025   O4   
 6   -0.1390684   0.6721202   6.5791653   C1   
 6    0.1390579  -0.6721217   6.1460322   C2   
 7   -0.3576050   1.0583425   7.8180375   N1   
 7   -0.2123961   1.7299345   5.7505116   N2   
 7   -0.4819059   2.8363018   6.4323720   N3   
 1   -0.0905717   1.7460911   4.7490065   H1   
 6   -0.5577395   2.3743685   7.6610540   C3   
 7   -0.8451302   3.2607712   8.7830680   N4   
 8   -0.8940326   2.7415399   9.8726482   O1   
 8   -1.0076472   4.4284564   8.5230623   O2   
 7    0.2123837  -1.7299362   6.9746859   N5   
 7    0.3575940  -1.0583444   4.9071600   N6   
 7    0.4818916  -2.8363036   6.2928252   N7   
 1    0.0905598  -1.7460927   7.9761911   H2   
 6    0.5577269  -2.3743711   5.0641425   C4   
 7    0.8451152  -3.2607749   3.9421286   N8   
 8    1.0076717  -4.4284519   4.2021430   O3   
 8    0.8940722  -2.7415333   2.8525568   O4   
 
    R_com        Fit total        Fit exp        Fit els          Fit Cn 
  5.51591610  0.22052123E+02  0.64737288E+02 -0.22587258E+02 -0.20097908E+02
  5.60118200  0.12441106E+02  0.50820477E+02 -0.20764560E+02 -0.17614811E+02
  5.70350108  0.42146689E+01  0.38080658E+02 -0.18780927E+02 -0.15085061E+02
  5.82628399 -0.22431301E+01  0.27019418E+02 -0.16676172E+02 -0.12586376E+02
  5.97362347 -0.67079986E+01  0.18002434E+02 -0.14507842E+02 -0.10202591E+02
  6.15043084 -0.91839715E+01  0.11174483E+02 -0.12345991E+02 -0.80124640E+01
  6.36259970 -0.99195189E+01  0.64209314E+01 -0.10262565E+02 -0.60778848E+01
  6.61720232 -0.93493822E+01  0.34050781E+01 -0.83183610E+01 -0.44360993E+01
  6.92272547 -0.79792670E+01  0.16745066E+01 -0.65543035E+01 -0.30994701E+01
  7.28935324 -0.62713794E+01  0.78319994E+00 -0.49935494E+01 -0.20610300E+01
  7.72930658 -0.45814485E+01  0.36986651E+00 -0.36524414E+01 -0.12988736E+01
  8.25725057 -0.31382676E+01  0.18515898E+00 -0.25475619E+01 -0.77586470E+00
  8.89078337 -0.20377336E+01  0.92265742E-01 -0.16887595E+01 -0.44123990E+00
 
------------ Minimum   9 ------------
E =    -9.88969981 kcal/mol
R_com =     6.12925105 Angstrom
beta_A, gamma_A, alpha_B, beta_B, gamma_B = 
    90.93934   234.14999    82.57803    60.01060   333.79510
 
 6   -0.0386568   0.6460764  -0.3147653   C1   
 6    0.0386676  -0.6460757   0.3147654   C2   
 7   -0.1014991   0.8758886  -1.6089707   N1   
 7   -0.0569294   1.8113224   0.3582004   N2   
 7   -0.1323101   2.8335440  -0.4850068   N3   
 1   -0.0211016   1.9546366   1.3563447   H1   
 6   -0.1559023   2.2146846  -1.6448554   C3   
 7   -0.2374295   2.9605727  -2.8955443   N4   
 8   -0.2533950   2.3019344  -3.9080256   O1   
 8   -0.2813407   4.1637750  -2.8067780   O2   
 7    0.0569419  -1.8113215  -0.3582006   N5   
 7    0.1015103  -0.8758882   1.6089707   N6   
 7    0.1323246  -2.8335428   0.4850066   N7   
 1    0.0211136  -1.9546356  -1.3563450   H2   
 6    0.1559154  -2.2146844   1.6448563   C4   
 7    0.2374452  -2.9605731   2.8955448   N8   
 8    0.2813151  -4.1637761   2.8067762   O3   
 8    0.2533546  -2.3019361   3.9080267   O4   
 6   -0.2492385  -0.3444776   6.7099417   C1   
 6    0.2492400   0.3444864   5.5485664   C2   
 7   -1.5104100  -0.4401123   7.0733021   N1   
 7    0.5316944  -0.9940550   7.5926694   N2   
 7   -0.2049819  -1.5311345   8.5572788   N3   
 1    1.5355956  -1.0947172   7.5798581   H1   
 6   -1.4155673  -1.1678684   8.1949072   C3   
 7   -2.5833138  -1.5454232   8.9829674   N4   
 8   -3.6516279  -1.1639179   8.5678334   O1   
 8   -2.3780612  -2.2022622   9.9749037   O2   
 7   -0.5316929   0.9940654   4.6658398   N5   
 7    1.5104115   0.4401218   5.1852060   N6   
 7    0.2049837   1.5311464   3.7012316   N7   
 1   -1.5355941   1.0947271   4.6786508   H2   
 6    1.4155698   1.1678795   4.0636015   C4   
 7    2.5833162   1.5454369   3.2755421   N8   
 8    2.3780560   2.2022409   2.2835851   O3   
 8    3.6516236   1.1638840   3.6906470   O4   
 
    R_com        Fit total        Fit exp        Fit els          Fit Cn 
  5.12381428  0.23700054E+02  0.70895961E+02 -0.25208494E+02 -0.21987413E+02
  5.22506754  0.13179614E+02  0.55706795E+02 -0.23220903E+02 -0.19306278E+02
  5.34657145  0.44379994E+01  0.42041176E+02 -0.21024276E+02 -0.16578901E+02
  5.49237614 -0.22294934E+01  0.30313480E+02 -0.18656483E+02 -0.13886491E+02
  5.66734178 -0.67231025E+01  0.20768872E+02 -0.16177866E+02 -0.11314109E+02
  5.87730054 -0.91690034E+01  0.13439056E+02 -0.13667993E+02 -0.89400658E+01
  6.12925105 -0.98896998E+01  0.81542137E+01 -0.11217224E+02 -0.68266893E+01
  6.43159166 -0.93270451E+01  0.46033751E+01 -0.89148889E+01 -0.50155313E+01
  6.79440040 -0.79554514E+01  0.24092632E+01 -0.68377314E+01 -0.35269832E+01
  7.22977089 -0.62157717E+01  0.11867145E+01 -0.50415856E+01 -0.23609006E+01
  7.75221547 -0.44716441E+01  0.58137853E+00 -0.35567535E+01 -0.14962691E+01
  8.37914897 -0.29777331E+01  0.30235156E+00 -0.23869861E+01 -0.89309855E+00
  9.13146917 -0.18559610E+01  0.15660784E+00 -0.15131289E+01 -0.49943988E+00
 
------------ Minimum  10 ------------
E =    -9.86989025 kcal/mol
R_com =     6.43649771 Angstrom
beta_A, gamma_A, alpha_B, beta_B, gamma_B = 
    64.07575    20.00662   357.50588    59.17483   201.19302
 
 6   -0.3027574  -0.3577170   0.5462259   C1   
 6    0.3027670   0.3577162  -0.5462211   C2   
 7   -0.8651659   0.1789558   1.6080212   N1   
 7   -0.3716776  -1.6996099   0.6209827   N2   
 7   -0.9833614  -2.0717438   1.7385590   N3   
 1   -0.0280217  -2.3787003  -0.0414760   H1   
 6   -1.2553718  -0.9084407   2.2876756   C3   
 7   -1.9462243  -0.8231398   3.5693406   N4   
 8   -2.1504287   0.2903142   3.9908833   O1   
 8   -2.2504033  -1.8683638   4.0913420   O2   
 7    0.3716887   1.6996091  -0.6209767   N5   
 7    0.8651760  -0.1789563  -1.6080162   N6   
 7    0.9833742   2.0717427  -1.7385521   N7   
 1    0.0280323   2.3786995   0.0414818   H2   
 6    1.2553839   0.9084400  -2.2876706   C4   
 7    1.9462388   0.8231398  -3.5693345   N8   
 8    2.2503798   1.8683659  -4.0913520   O3   
 8    2.1503929  -0.2903130  -3.9909021   O4   
 6    0.3027854   0.3577151   5.8902860   C1   
 6   -0.3027761  -0.3577147   6.9827147   C2   
 7    0.8651150  -0.1789586   4.8284494   N1   
 7    0.3717263   1.6996074   5.8155372   N2   
 7    0.9836317   2.0717338   4.6980797   N3   
 1    0.0282554   2.3786954   6.4780943   H1   
 6    1.2556129   0.9084301   4.1489502   C3   
 7    1.9463363   0.8231288   2.8672157   N4   
 8    2.1504001  -0.2903232   2.4455997   O1   
 8    2.2507113   1.8683474   2.3453176   O2   
 7   -0.3717152  -1.6996071   7.0574642   N5   
 7   -0.8651053   0.1789587   8.0445517   N6   
 7   -0.9836189  -2.0717333   8.1749226   N7   
 1   -0.0282448  -2.3786951   6.3949069   H2   
 6   -1.2556021  -0.9084298   8.7240526   C4   
 7   -1.9463233  -0.8231294  10.0057885   N8   
 8   -2.2507326  -1.8683486  10.5276636   O3   
 8   -2.1504355   0.2903236  10.4273761   O4   
 
    R_com        Fit total        Fit exp        Fit els          Fit Cn 
  5.11355459  0.23917416E+02  0.83993344E+02 -0.27431269E+02 -0.32644659E+02
  5.24678256  0.13963414E+02  0.68762159E+02 -0.26104902E+02 -0.28693843E+02
  5.40665613  0.52963126E+01  0.54377249E+02 -0.24466355E+02 -0.24614582E+02
  5.59850441 -0.15990420E+01  0.41368955E+02 -0.22443102E+02 -0.20524895E+02
  5.82872235 -0.64060668E+01  0.30132929E+02 -0.19976243E+02 -0.16562752E+02
  6.10498388 -0.90777845E+01  0.20851062E+02 -0.17057562E+02 -0.12871285E+02
  6.43649771 -0.98698903E+01  0.13490905E+02 -0.13781591E+02 -0.95792048E+01
  6.83431431 -0.92546142E+01  0.79158071E+01 -0.10387854E+02 -0.67825678E+01
  7.31169423 -0.77500041E+01  0.40229054E+01 -0.72388253E+01 -0.45340842E+01
  7.88455013 -0.58180930E+01  0.17075682E+01 -0.46866959E+01 -0.28389653E+01
  8.57197721 -0.38963994E+01  0.64020504E+00 -0.28845636E+01 -0.16520408E+01
  9.39688971 -0.23543545E+01  0.25382626E+00 -0.17238831E+01 -0.88429759E+00
 10.38678471 -0.13187719E+01  0.99279238E-01 -0.98874160E+00 -0.42930957E+00
 
------------ Minimum  11 ------------
E =    -9.79699941 kcal/mol
R_com =     6.26633230 Angstrom
beta_A, gamma_A, alpha_B, beta_B, gamma_B = 
    89.59658    55.80769   285.38705   117.29834   156.66999
 
 6   -0.0355785  -0.6549287   0.2962917   C1   
 6    0.0355892   0.6549280  -0.2962919   C2   
 7   -0.0862621  -0.9221087   1.5838384   N1   
 7   -0.0599094  -1.8002306  -0.4098999   N2   
 7   -0.1271892  -2.8464495   0.4040517   N3   
 1   -0.0333930  -1.9145971  -1.4120635   H1   
 6   -0.1400545  -2.2614081   1.5814869   C3   
 7   -0.2097243  -3.0431981   2.8107830   N4   
 8   -0.2163501  -2.4141285   3.8419984   O1   
 8   -0.2542190  -4.2433503   2.6876624   O2   
 7    0.0599220   1.8002297   0.4099000   N5   
 7    0.0862734   0.9221082  -1.5838385   N6   
 7    0.1272038   2.8464482  -0.4040517   N7   
 1    0.0334050   1.9145961   1.4120636   H2   
 6    0.1400676   2.2614079  -1.5814879   C4   
 7    0.2097400   3.0431986  -2.8107836   N8   
 8    0.2541935   4.2433512  -2.6876603   O3   
 8    0.2163097   2.4141302  -3.8419990   O4   
 6   -0.2547539   0.2932914   5.6604719   C1   
 6    0.2547568  -0.2933001   6.8721872   C2   
 7   -1.4969469   0.2300521   5.2307186   N1   
 7    0.4942475   0.9981689   4.7926241   N2   
 7   -0.2450269   1.4131907   3.7714249   N3   
 1    1.4780159   1.2145470   4.8517422   H1   
 6   -1.4244375   0.9250784   4.0869080   C3   
 7   -2.5828420   1.1379659   3.2266775   N4   
 8   -3.6219170   0.6499939   3.6026881   O1   
 8   -2.3998095   1.7797887   2.2206625   O2   
 7   -0.4942444  -0.9981792   7.7400339   N5   
 7    1.4969498  -0.2300615   7.3019404   N6   
 7    0.2450305  -1.4132026   8.7612320   N7   
 1   -1.4780129  -1.2145568   7.6809161   H2   
 6    1.4244416  -0.9250894   8.4457507   C4   
 7    2.5828463  -1.1379794   9.3059804   N8   
 8    2.3998013  -1.7797677  10.3120143   O3   
 8    3.6219077  -0.6499600   8.9299966   O4   
 
    R_com        Fit total        Fit exp        Fit els          Fit Cn 
  5.26089553  0.22306982E+02  0.68348879E+02 -0.25115724E+02 -0.20926173E+02
  5.36214879  0.12318262E+02  0.54039559E+02 -0.23200095E+02 -0.18521202E+02
  5.48365270  0.39592742E+01  0.41085882E+02 -0.21074455E+02 -0.16052153E+02
  5.62945739 -0.24435826E+01  0.29915295E+02 -0.18771526E+02 -0.13587352E+02
  5.80442303 -0.67632734E+01  0.20783544E+02 -0.16345938E+02 -0.11200879E+02
  6.01438179 -0.91089760E+01  0.13727022E+02 -0.13871882E+02 -0.89641164E+01
  6.26633230 -0.97969994E+01  0.85765511E+01 -0.11435680E+02 -0.69378707E+01
  6.56867291 -0.92636406E+01  0.50290128E+01 -0.91249731E+01 -0.51676803E+01
  6.93148165 -0.79632327E+01  0.27375341E+01 -0.70181973E+01 -0.36825694E+01
  7.36685214 -0.62981771E+01  0.13731908E+01 -0.51769809E+01 -0.24943870E+01
  7.88929672 -0.45920459E+01  0.64404746E+00 -0.36406039E+01 -0.15954894E+01
  8.51623022 -0.30826992E+01  0.29681745E+00 -0.24219534E+01 -0.95756327E+00
  9.26855042 -0.19093281E+01  0.13563155E+00 -0.15090518E+01 -0.53590789E+00
 
------------ Minimum  12 ------------
E =    -9.78618962 kcal/mol
R_com =     7.00395300 Angstrom
beta_A, gamma_A, alpha_B, beta_B, gamma_B = 
   116.00432    37.03560   307.24812   114.67133   196.85167
 
 6    0.1854007  -0.5246643   0.4564429   C1   
 6   -0.1853911   0.5246635  -0.4564477   C2   
 7    0.7203111  -0.3631892   1.6478820   N1   
 7    0.0275836  -1.8362381   0.1997658   N2   
 7    0.4579534  -2.5647253   1.2223634   N3   
 1   -0.3548728  -2.2670737  -0.6286196   H1   
 6    0.8600959  -1.6318809   2.0571540   C3   
 7    1.4260565  -1.9763435   3.3564817   N4   
 8    1.7659544  -1.0488800   4.0517936   O1   
 8    1.5036416  -3.1521739   3.6189833   O2   
 7   -0.0275722   1.8362372  -0.1997711   N5   
 7   -0.7203010   0.3631886  -1.6478870   N6   
 7   -0.4579402   2.5647241  -1.2223695   N7   
 1    0.3548838   2.2670728   0.6286146   H2   
 6   -0.8600846   1.6318804  -2.0571606   C4   
 7   -1.4260428   1.9763437  -3.3564893   N8   
 8   -1.5036637   3.1521755  -3.6189704   O3   
 8   -1.7659911   1.0488815  -4.0517766   O4   
 6    0.0762865   0.4330765   6.4342062   C1   
 6   -0.0762800  -0.4330837   7.5736951   C2   
 7   -0.7212295   0.4874187   5.3888615   N1   
 7    1.0792407   1.3188445   6.2909830   N2   
 7    0.9592280   1.9748628   5.1434402   N3   
 1    1.8411347   1.5049374   6.9258071   H1   
 6   -0.1331514   1.4367422   4.6475309   C3   
 7   -0.6640268   1.8619326   3.3573360   N4   
 8   -1.6718660   1.3079905   2.9877607   O1   
 8   -0.0511205   2.7253454   2.7773637   O2   
 7   -1.0792334  -1.3188529   7.7169172   N5   
 7    0.7212361  -0.4874265   8.6190397   N6   
 7   -0.9592194  -1.9748725   8.8644591   N7   
 1   -1.8411277  -1.5049455   7.0820933   H2   
 6    0.1331594  -1.4367514   9.3603703   C4   
 7    0.6640357  -1.8619442  10.6505642   N8   
 8    0.0511045  -2.7253279  11.2305519   O3   
 8    1.6718432  -1.3079623  11.0201634   O4   
 
    R_com        Fit total        Fit exp        Fit els          Fit Cn 
  6.10435167  0.19833940E+02  0.64029005E+02 -0.22852282E+02 -0.21342784E+02
  6.19494670  0.10699611E+02  0.51304845E+02 -0.21644124E+02 -0.18961110E+02
  6.30366072  0.30024382E+01  0.39699073E+02 -0.20198066E+02 -0.16498569E+02
  6.43411755 -0.29317515E+01  0.29595356E+02 -0.18501424E+02 -0.14025683E+02
  6.59066575 -0.69548586E+01  0.21228564E+02 -0.16561211E+02 -0.11622212E+02
  6.77852359 -0.91443105E+01  0.14635831E+02 -0.14412977E+02 -0.93671648E+01
  7.00395300 -0.97861896E+01  0.96688616E+01 -0.12127603E+02 -0.73274480E+01
  7.27446828 -0.92892824E+01  0.60715819E+01 -0.98117376E+01 -0.55491267E+01
  7.59908663 -0.80714644E+01  0.35796733E+01 -0.75965360E+01 -0.40546018E+01
  7.98862864 -0.64856084E+01  0.19712648E+01 -0.56114992E+01 -0.28453740E+01
  8.45607906 -0.48162497E+01  0.10392737E+01 -0.39491027E+01 -0.19064207E+01
  9.01701956 -0.32983296E+01  0.55137548E+00 -0.26401493E+01 -0.12095558E+01
  9.69014815 -0.20908719E+01  0.28947759E+00 -0.16622498E+01 -0.71809964E+00
 
------------ Minimum  13 ------------
E =    -9.73801488 kcal/mol
R_com =     5.08524943 Angstrom
beta_A, gamma_A, alpha_B, beta_B, gamma_B = 
   117.55830    79.69700   320.87280    62.44170   259.69700
 
 6   -0.0269603  -0.7189087   0.0207284   C1   
 6    0.0269695   0.7189082  -0.0207339   C2   
 7    0.4308754  -1.4847500   0.9879947   N1   
 7   -0.5661723  -1.4801813  -0.9491837   N2   
 7   -0.4722502  -2.7665806  -0.6361769   N3   
 1   -0.9943474  -1.1788371  -1.8117220   H1   
 6    0.1314068  -2.7085121   0.5304502   C3   
 7    0.4510461  -3.9213414   1.2748252   N4   
 8    1.0057007  -3.7637854   2.3362921   O1   
 8    0.1340233  -4.9689437   0.7653848   O2   
 7    0.5661833   1.4801805   0.9491775   N5   
 7   -0.4308656   1.4847496  -0.9880003   N6   
 7    0.4722628   2.7665795   0.6361697   N7   
 1    0.9943579   1.1788363   1.8117161   H2   
 6   -0.1313957   2.7085123  -0.5304572   C4   
 7   -0.4510324   3.9213421  -1.2748329   N8   
 8   -0.1340448   4.9689437  -0.7653708   O3   
 8   -1.0057363   3.7637871  -2.3362731   O4   
 6    0.4327487   0.5747044   5.0645210   C1   
 6   -0.4327412  -0.5747098   5.1059833   C2   
 7    1.2711930   0.8798889   4.0972547   N1   
 7    0.4948533   1.5055258   6.0344331   N2   
 7    1.3794877   2.4441771   5.7214263   N3   
 1   -0.0274638   1.5419564   6.8969715   H1   
 6    1.8111290   2.0181965   4.5547992   C3   
 7    2.8244370   2.7573387   3.8104242   N4   
 8    3.1552838   2.2851036   2.7489573   O1   
 8    3.2395909   3.7700683   4.3198646   O2   
 7   -0.4948442  -1.5055321   4.1360719   N5   
 7   -1.2711852  -0.8798948   6.0732497   N6   
 7   -1.3794772  -2.4441843   4.4490797   N7   
 1    0.0274724  -1.5419623   3.2735333   H2   
 6   -1.8111206  -2.0182037   5.6157066   C4   
 7   -2.8244268  -2.7573479   6.3600823   N8   
 8   -3.2396075  -3.7700547   5.8506202   O3   
 8   -3.1553126  -2.2850824   7.4215225   O4   
 
    R_com        Fit total        Fit exp        Fit els          Fit Cn 
  4.29148355  0.21267888E+02  0.73754157E+02 -0.28355568E+02 -0.24130701E+02
  4.37142034  0.12174327E+02  0.59458580E+02 -0.25960543E+02 -0.21323710E+02
  4.46734448  0.42841756E+01  0.46042467E+02 -0.23325517E+02 -0.18432775E+02
  4.58245345 -0.20123236E+01  0.34023207E+02 -0.20495808E+02 -0.15539723E+02
  4.72058421 -0.64528451E+01  0.23829106E+02 -0.17544767E+02 -0.12737184E+02
  4.88634113 -0.89724015E+01  0.15717788E+02 -0.14571931E+02 -0.10118258E+02
  5.08524943 -0.97380149E+01  0.97204126E+01 -0.11694160E+02 -0.77642677E+01
  5.32393939 -0.91266826E+01  0.56374757E+01 -0.90299344E+01 -0.57342239E+01
  5.61036734 -0.76453017E+01  0.30945673E+01 -0.66805276E+01 -0.40593413E+01
  5.95408088 -0.58164362E+01  0.16408956E+01 -0.47142771E+01 -0.27430547E+01
  6.36653713 -0.40660164E+01  0.85663293E+00 -0.31588666E+01 -0.17637828E+01
  6.86148463 -0.26466636E+01  0.43357545E+00 -0.20018587E+01 -0.10783803E+01
  7.45542162 -0.16262281E+01  0.19893632E+00 -0.11969248E+01 -0.62823957E+00
 
------------ Minimum  14 ------------
E =    -9.69742872 kcal/mol
R_com =     7.30546549 Angstrom
beta_A, gamma_A, alpha_B, beta_B, gamma_B = 
    87.12897   228.00759   111.35000    64.36559    10.21795
 
 6   -0.0142819   0.6086242  -0.3838735   C1   
 6    0.0142926  -0.6086234   0.3838742   C2   
 7    0.0098798   0.6985457  -1.6965276   N1   
 7   -0.0707972   1.8391461   0.1580093   N2   
 7   -0.0847407   2.7651560  -0.7927424   N3   
 1   -0.1003246   2.0884872   1.1352871   H1   
 6   -0.0348539   2.0257211  -1.8788086   C3   
 7   -0.0294494   2.6333786  -3.2046825   N4   
 8    0.0180832   1.8701728  -4.1397949   O1   
 8   -0.0726887   3.8390931  -3.2481161   O2   
 7    0.0708098  -1.8391452  -0.1580088   N5   
 7   -0.0098686  -0.6985452   1.6965283   N6   
 7    0.0847552  -2.7651548   0.7927430   N7   
 1    0.1003366  -2.0884862  -1.1352866   H2   
 6    0.0348669  -2.0257208   1.8788103   C4   
 7    0.0294651  -2.6333790   3.2046841   N8   
 8    0.0726633  -3.8390944   3.2481127   O3   
 8   -0.0181237  -1.8701745   4.1397935   O4   
 6    0.3469341  -0.2105143   7.8998616   C1   
 6   -0.3469368   0.2105234   6.7110743   C2   
 7   -0.1501090  -0.9523739   8.8664654   N1   
 7    1.6237887   0.1096890   8.1793740   N2   
 7    1.9915145  -0.4180299   9.3403685   N3   
 1    2.2612047   0.6655483   7.6290688   H1   
 6    0.8922471  -1.0407758   9.7044994   C3   
 7    0.8271367  -1.7844386  10.9574737   N4   
 8   -0.2263010  -2.3220749  11.2032253   O1   
 8    1.8274469  -1.7956503  11.6333121   O2   
 7   -1.6237921  -0.1096784   6.4315630   N5   
 7    0.1501058   0.9523835   5.7444706   N6   
 7   -1.9915183   0.4180421   5.2705695   N7   
 1   -2.2612079  -0.6655382   6.9818680   H2   
 6   -0.8922507   1.0407873   4.9064367   C4   
 7   -0.8271418   1.7844522   3.6534634   N8   
 8   -1.8274405   1.7956277   2.9776087   O3   
 8    0.2263132   2.3220412   3.4076869   O4   
 
    R_com        Fit total        Fit exp        Fit els          Fit Cn 
  6.40586417  0.23337692E+02  0.61435621E+02 -0.17925679E+02 -0.20172250E+02
  6.49645919  0.13270270E+02  0.48232974E+02 -0.17208797E+02 -0.17753907E+02
  6.60517322  0.47354394E+01  0.36303186E+02 -0.16292119E+02 -0.15275628E+02
  6.73563005 -0.19018702E+01  0.26064002E+02 -0.15153648E+02 -0.12812224E+02
  6.89217825 -0.64513940E+01  0.17782154E+02 -0.13786699E+02 -0.10446848E+02
  7.08003609 -0.89565409E+01  0.11512916E+02 -0.12208641E+02 -0.82608153E+01
  7.30546549 -0.96974287E+01  0.70922543E+01 -0.10467965E+02 -0.63217183E+01
  7.57598078 -0.91243087E+01  0.41944711E+01 -0.86454410E+01 -0.46733389E+01
  7.90059912 -0.77449795E+01  0.24307336E+01 -0.68448356E+01 -0.33308775E+01
  8.29014114 -0.60212699E+01  0.14335732E+01 -0.51719556E+01 -0.22828876E+01
  8.75759155 -0.43156799E+01  0.89167877E+00 -0.37092095E+01 -0.14981491E+01
  9.31853205 -0.28712195E+01  0.56482003E+00 -0.25014854E+01 -0.93455407E+00
  9.99166065 -0.17913133E+01  0.32026520E+00 -0.15635681E+01 -0.54801042E+00
 
------------ Minimum  15 ------------
E =    -9.66271009 kcal/mol
R_com =     6.83727592 Angstrom
beta_A, gamma_A, alpha_B, beta_B, gamma_B = 
   114.64393   184.37139   147.18347    70.32686   225.70650
 
 6   -0.3210554   0.1764071  -0.6195081   C1   
 6    0.3210649  -0.1764064   0.6195032   C2   
 7   -0.7807593  -0.6640439  -1.5217523   N1   
 7   -0.5375883   1.4424050  -1.0212268   N2   
 7   -1.1463347   1.4578054  -2.2005521   N3   
 1   -0.2966475   2.2974331  -0.5426987   H1   
 6   -1.2658204   0.1723968  -2.4500328   C3   
 7   -1.8958314  -0.3018130  -3.6769923   N4   
 8   -1.9582084  -1.5003050  -3.8144830   O1   
 8   -2.2964383   0.5423656  -4.4414399   O2   
 7    0.5375995  -1.4424044   1.0212209   N5   
 7    0.7807695   0.6640444   1.5217474   N6   
 7    1.1463475  -1.4578045   2.2005453   N7   
 1    0.2966581  -2.2974325   0.5426930   H2   
 6    1.2658325  -0.1723959   2.4500278   C4   
 7    1.8958461   0.3018133   3.6769865   N8   
 8    2.2964148  -0.5423680   4.4414500   O3   
 8    1.9581722   1.5003042   3.8145012   O4   
 6   -0.4098439  -0.4410387   6.4429422   C1   
 6    0.4098351   0.4410435   7.2316134   C2   
 7   -0.7690347  -0.2536288   5.1909079   N1   
 7   -0.9250182  -1.5978236   6.8984191   N2   
 7   -1.6358739  -2.1950522   5.9499362   N3   
 1   -0.8231954  -2.0066377   7.8152712   H1   
 6   -1.5071338  -1.3469904   4.9534375   C3   
 7   -2.1404181  -1.5977961   3.6637608   N4   
 8   -1.9632873  -0.7598862   2.8118751   O1   
 8   -2.7818836  -2.6156857   3.5641291   O2   
 7    0.9250077   1.5978293   6.7761368   N5   
 7    0.7690256   0.2536341   8.4836479   N6   
 7    1.6358617   2.1950586   7.7246204   N7   
 1    0.8231854   2.0066431   5.8592845   H2   
 6    1.5071235   1.3469966   8.7211197   C4   
 7    2.1404061   1.5978043  10.0107971   N8   
 8    2.7819039   2.6156742  10.1104122   O3   
 8    1.9633203   0.7598667  10.8626637   O4   
 
    R_com        Fit total        Fit exp        Fit els          Fit Cn 
  5.77892142  0.19954069E+02  0.65911623E+02 -0.22357299E+02 -0.23600255E+02
  5.88550380  0.11591183E+02  0.53823505E+02 -0.21163935E+02 -0.21068387E+02
  6.01340266  0.41033399E+01  0.42244640E+02 -0.19745472E+02 -0.18395829E+02
  6.16688128 -0.20233743E+01  0.31711420E+02 -0.18081671E+02 -0.15653124E+02
  6.35105563 -0.64113221E+01  0.22687444E+02 -0.16168419E+02 -0.12930348E+02
  6.57206486 -0.89094364E+01  0.15448573E+02 -0.14029782E+02 -0.10328228E+02
  6.83727592 -0.96627101E+01  0.10012116E+02 -0.11730725E+02 -0.79441006E+01
  7.15552920 -0.90758316E+01  0.61652693E+01 -0.93842375E+01 -0.58568634E+01
  7.53743313 -0.76716496E+01  0.35871419E+01 -0.71421173E+01 -0.41166741E+01
  7.99571786 -0.59318890E+01  0.19695489E+01 -0.51595875E+01 -0.27418505E+01
  8.54565952 -0.42209469E+01  0.10396878E+01 -0.35409596E+01 -0.17196751E+01
  9.20558952 -0.27796790E+01  0.53344333E+00 -0.23043065E+01 -0.10088159E+01
  9.99750552 -0.17080692E+01  0.24500126E+00 -0.14046855E+01 -0.54838494E+00
 
------------ Minimum  16 ------------
E =    -9.60190424 kcal/mol
R_com =     7.29804802 Angstrom
beta_A, gamma_A, alpha_B, beta_B, gamma_B = 
    96.44159   226.83177   265.97375   116.03298   192.67427
 
 6   -0.0776047   0.6006433  -0.3888333   C1   
 6    0.0776153  -0.6006425   0.3888323   C2   
 7   -0.2663526   0.6636185  -1.6896557   N1   
 7   -0.0485328   1.8420699   0.1298475   N2   
 7   -0.2182536   2.7484138  -0.8248007   N3   
 1    0.0798761   2.1114180   1.0937342   H1   
 6   -0.3430449   1.9868247  -1.8893202   C3   
 7   -0.5536337   2.5671752  -3.2107073   N4   
 8   -0.6562694   1.7849163  -4.1254284   O1   
 8   -0.6061064   3.7717901  -3.2711485   O2   
 7    0.0485453  -1.8420690  -0.1298491   N5   
 7    0.2663638  -0.6636181   1.6896546   N6   
 7    0.2182681  -2.7484126   0.8247990   N7   
 1   -0.0798642  -2.1114170  -1.0937356   H2   
 6    0.3430580  -1.9868243   1.8893197   C4   
 7    0.5536494  -2.5671755   3.2107063   N8   
 8    0.6060808  -3.7717914   3.2711493   O3   
 8    0.6562292  -1.7849179   4.1254336   O4   
 6    0.2971034   0.3014754   6.7159583   C1   
 6   -0.2971033  -0.3014849   7.8801327   C2   
 7   -0.3495268   0.8783535   5.7255991   N1   
 7    1.6224448   0.3524200   6.4881651   N2   
 7    1.8728590   0.9664337   5.3384270   N3   
 1    2.3679386  -0.0050031   7.0666134   H1   
 6    0.6583463   1.2581216   4.9277331   C3   
 7    0.4367274   1.9586958   3.6678524   N4   
 8   -0.7146305   2.1810407   3.3778261   O1   
 8    1.4195332   2.2519662   3.0309938   O2   
 7   -1.6224449  -0.3524310   8.1079249   N5   
 7    0.3495266  -0.8783636   8.8704919   N6   
 7   -1.8728590  -0.9664464   9.2576619   N7   
 1   -2.3679387   0.0049925   7.5294768   H2   
 6   -0.6583463  -1.2581337   9.6683578   C4   
 7   -0.4367283  -1.9587103  10.9282374   N8   
 8   -1.4195338  -2.2519428  11.5651125   O3   
 8    0.7146320  -2.1810050  11.2182890   O4   
 
    R_com        Fit total        Fit exp        Fit els          Fit Cn 
  6.39844669  0.21243990E+02  0.58776143E+02 -0.16588295E+02 -0.20943858E+02
  6.48904171  0.12229868E+02  0.46814248E+02 -0.16175130E+02 -0.18409250E+02
  6.59775574  0.43562761E+01  0.35696995E+02 -0.15537600E+02 -0.15803118E+02
  6.72821257 -0.19417502E+01  0.25904495E+02 -0.14639826E+02 -0.13206420E+02
  6.88476077 -0.63687553E+01  0.17807242E+02 -0.13464294E+02 -0.10711703E+02
  7.07261861 -0.88565002E+01  0.11578453E+02 -0.12023444E+02 -0.84115089E+01
  7.29804802 -0.96019042E+01  0.71500783E+01 -0.10368496E+02 -0.63834865E+01
  7.56856330 -0.90215587E+01  0.42452921E+01 -0.85901233E+01 -0.46767274E+01
  7.89318165 -0.76314961E+01  0.24795580E+01 -0.68061414E+01 -0.33049127E+01
  8.28272366 -0.59135559E+01  0.14720196E+01 -0.51362944E+01 -0.22492811E+01
  8.75017408 -0.42345608E+01  0.90806107E+00 -0.36734959E+01 -0.14691260E+01
  9.31111457 -0.28230332E+01  0.55989341E+00 -0.24685285E+01 -0.91439819E+00
  9.98424317 -0.17670146E+01  0.30695001E+00 -0.15376972E+01 -0.53626739E+00
 
------------ Minimum  17 ------------
E =    -9.56552382 kcal/mol
R_com =     5.16425400 Angstrom
beta_A, gamma_A, alpha_B, beta_B, gamma_B = 
    65.45094   258.97986    38.95467   114.54906    78.97986
 
 6   -0.0242731   0.7187785  -0.0274686   C1   
 6    0.0242826  -0.7187779   0.0274736   C2   
 7    0.3861003   1.4711759  -1.0260788   N1   
 7   -0.5078294   1.4938760   0.9606671   N2   
 7   -0.4237897   2.7761575   0.6285390   N3   
 1   -0.8916691   1.2046055   1.8478561   H1   
 6    0.1174458   2.7016531  -0.5674150   C3   
 7    0.4038474   3.9042770  -1.3412938   N4   
 8    0.9011551   3.7317435  -2.4285356   O1   
 8    0.1194730   4.9592857  -0.8278823   O2   
 7    0.5078406  -1.4938751  -0.9606616   N5   
 7   -0.3860903  -1.4711755   1.0260838   N6   
 7    0.4238027  -2.7761564  -0.6285324   N7   
 1    0.8916799  -1.2046046  -1.8478508   H2   
 6   -0.1174343  -2.7016534   0.5674213   C4   
 7   -0.4038333  -3.9042777   1.3413007   N8   
 8   -0.1194952  -4.9592857   0.8278695   O3   
 8   -0.9011918  -3.7317452   2.4285185   O4   
 6    0.4330241  -0.5742141   5.1917226   C1   
 6   -0.4330163   0.5742197   5.1367804   C2   
 7    1.2251846  -0.9013071   6.1903328   N1   
 7    0.5442976  -1.4809781   4.2035869   N2   
 7    1.4158277  -2.4253000   4.5357151   N3   
 1    0.0639412  -1.4973509   3.3163979   H1   
 6    1.7898748  -2.0270844   5.7316690   C3   
 7    2.7686892  -2.7822349   6.5055478   N4   
 8    3.0469447  -2.3354054   7.5927896   O1   
 8    3.2108369  -3.7814435   5.9921363   O2   
 7   -0.5442883   1.4809846   6.1249156   N5   
 7   -1.2251766   0.9013132   4.1381702   N6   
 7   -1.4158169   2.4253073   5.7927864   N7   
 1   -0.0639322   1.4973570   7.0121048   H2   
 6   -1.7898660   2.0270918   4.5968327   C4   
 7   -2.7686787   2.7822443   3.8229533   N8   
 8   -3.2108542   3.7814295   4.3363845   O3   
 8   -3.0469742   2.3353837   2.7357355   O4   
 
    R_com        Fit total        Fit exp        Fit els          Fit Cn 
  4.31757040  0.20213637E+02  0.75353214E+02 -0.29851159E+02 -0.25288418E+02
  4.40283631  0.11518970E+02  0.60884053E+02 -0.27228495E+02 -0.22136588E+02
  4.50515539  0.39606564E+01  0.47229787E+02 -0.24347107E+02 -0.18922024E+02
  4.62793829 -0.20901554E+01  0.34917432E+02 -0.21263490E+02 -0.15744097E+02
  4.77527777 -0.63754785E+01  0.24402113E+02 -0.18066469E+02 -0.12711123E+02
  4.95208515 -0.88191875E+01  0.15980629E+02 -0.14873243E+02 -0.99265737E+01
  5.16425400 -0.95655238E+01  0.97252484E+01 -0.11816664E+02 -0.74741087E+01
  5.41885663 -0.89649825E+01  0.54665093E+01 -0.90250543E+01 -0.54064374E+01
  5.72437977 -0.75034738E+01  0.28388713E+01 -0.66004848E+01 -0.37418603E+01
  6.09100755 -0.56935329E+01  0.13778790E+01 -0.46036097E+01 -0.24678023E+01
  6.53096088 -0.39596021E+01  0.63663526E+00 -0.30495623E+01 -0.15466750E+01
  7.05890488 -0.25547641E+01  0.27912821E+00 -0.19124668E+01 -0.92142549E+00
  7.69243768 -0.15477363E+01  0.10992124E+00 -0.11341468E+01 -0.52351076E+00
 
------------ Minimum  18 ------------
E =    -9.48470354 kcal/mol
R_com =     5.23591519 Angstrom
beta_A, gamma_A, alpha_B, beta_B, gamma_B = 
   109.59642   256.77549   323.04068    68.65417   257.82814
 
 6   -0.0458181   0.7176735  -0.0288403   C1   
 6    0.0458284  -0.7176729   0.0288373   C2   
 7   -0.4562981   1.4280175  -1.0577466   N1   
 7    0.2851418   1.5344970   0.9881552   N2   
 7    0.0976665   2.8028663   0.6450666   N3   
 1    0.6311121   1.2826148   1.9019247   H1   
 6   -0.3456312   2.6779247  -0.5864647   C3   
 7   -0.6944203   3.8480060  -1.3842582   N4   
 8   -1.0922879   3.6296134  -2.5037151   O1   
 8   -0.5546533   4.9247413  -0.8564233   O2   
 7   -0.2851299  -1.5344961  -0.9881591   N5   
 7    0.4563088  -1.4280171   1.0577432   N6   
 7   -0.0976526  -2.8028652  -0.6450710   N7   
 1   -0.6311006  -1.2826139  -1.9019284   H2   
 6    0.3456439  -2.6779250   0.5864613   C4   
 7    0.6944353  -3.8480066   1.3842534   N8   
 8    0.5546284  -4.9247414   0.8564295   O3   
 8    1.0922497  -3.6296151   2.5037284   O4   
 6    0.4155060   0.5863267   5.1963922   C1   
 6   -0.4154978  -0.5863321   5.2754426   C2   
 7    1.1419033   0.9540273   4.1625288   N1   
 7    0.5576558   1.4768426   6.1952865   N2   
 7    1.3840913   2.4509287   5.8350390   N3   
 1    0.1271932   1.4631123   7.1077711   H1   
 6    1.7013340   2.0859805   4.6123524   C3   
 7    2.6152421   2.8823575   3.8013195   N4   
 8    2.8442140   2.4641191   2.6914429   O1   
 8    3.0587552   3.8834003   4.3099579   O2   
 7   -0.5576460  -1.4768489   4.2765487   N5   
 7   -1.1418948  -0.9540333   6.3093060   N6   
 7   -1.3840799  -2.4509358   4.6367972   N7   
 1   -0.1271838  -1.4631183   3.3640640   H2   
 6   -1.7013247  -2.0859878   5.8594837   C4   
 7   -2.6152309  -2.8823667   6.6705170   N8   
 8   -3.0587735  -3.8833865   6.1618609   O3   
 8   -2.8442451  -2.4640979   7.7803724   O4   
 
    R_com        Fit total        Fit exp        Fit els          Fit Cn 
  4.38923159  0.19847337E+02  0.70710728E+02 -0.27645129E+02 -0.23218262E+02
  4.47449749  0.11301838E+02  0.56996827E+02 -0.25270378E+02 -0.20424611E+02
  4.57681657  0.38494387E+01  0.44063208E+02 -0.22656259E+02 -0.17557510E+02
  4.69959948 -0.21237194E+01  0.32431510E+02 -0.19852056E+02 -0.14703173E+02
  4.84693896 -0.63502865E+01  0.22544306E+02 -0.16936912E+02 -0.11957680E+02
  5.02374633 -0.87536119E+01  0.14678089E+02 -0.14016674E+02 -0.94150268E+01
  5.23591519 -0.94847035E+01  0.88812447E+01 -0.11212360E+02 -0.71535879E+01
  5.49051781 -0.89002889E+01  0.49665397E+01 -0.86412121E+01 -0.52256165E+01
  5.79604096 -0.74816458E+01  0.25680597E+01 -0.63960679E+01 -0.36536375E+01
  6.16266873 -0.57226600E+01  0.12421503E+01 -0.45314885E+01 -0.24333219E+01
  6.60262207 -0.40258047E+01  0.57376407E+00 -0.30615041E+01 -0.15380647E+01
  7.13056606 -0.26343417E+01  0.25358254E+00 -0.19657415E+01 -0.92218277E+00
  7.76409886 -0.16219165E+01  0.10161085E+00 -0.11974370E+01 -0.52609037E+00
 
------------ Minimum  19 ------------
E =    -9.08019181 kcal/mol
R_com =     5.10658479 Angstrom
beta_A, gamma_A, alpha_B, beta_B, gamma_B = 
   107.18187    77.23290    51.27110   102.21860    63.86559
 
 6   -0.0211240  -0.7179902   0.0450572   C1   
 6    0.0211340   0.7179896  -0.0450609   C2   
 7    0.2644400  -1.4371487   1.1094794   N1   
 7   -0.3668508  -1.5262529  -0.9738634   N2   
 7   -0.3145915  -2.7976641  -0.5965040   N3   
 1   -0.6362320  -1.2665802  -1.9109432   H1   
 6    0.0679705  -2.6831755   0.6562255   C3   
 7    0.2634925  -3.8601533   1.4951015   N4   
 8    0.6155623  -3.6512521   2.6315806   O1   
 8    0.0568805  -4.9325104   0.9804507   O2   
 7    0.3668627   1.5262521   0.9738594   N5   
 7   -0.2644293   1.4371484  -1.1094831   N6   
 7    0.3146052   2.7976630   0.5964992   N7   
 1    0.6362434   1.2665793   1.9109393   H2   
 6   -0.0679583   2.6831757  -0.6562304   C4   
 7   -0.2634776   3.8601540  -1.4951066   N8   
 8   -0.0569041   4.9325105  -0.9804409   O3   
 8   -0.6156009   3.6512538  -2.6315683   O4   
 6    0.5445441  -0.4239237   5.3109049   C1   
 6   -0.5445370   0.4239314   4.9022620   C2   
 7    1.0301867  -0.5297532   6.5293801   N1   
 7    1.2202528  -1.2357384   4.4770046   N2   
 7    2.1671414  -1.8932542   5.1347984   N3   
 1    1.0773525  -1.3703473   3.4872700   H1   
 6    2.0064448  -1.4315654   6.3553772   C3   
 7    2.8541934  -1.8872768   7.4512184   N4   
 8    2.6283225  -1.4044064   8.5351908   O1   
 8    3.7016655  -2.7023884   7.1775622   O2   
 7   -1.2202445   1.2357473   5.7361621   N5   
 7   -1.0301796   0.5297615   3.6837869   N6   
 7   -2.1671317   1.8932645   5.0783679   N7   
 1   -1.0773445   1.3703558   6.7258969   H2   
 6   -2.0064369   1.4315752   3.8577886   C4   
 7   -2.8541843   1.8872890   2.7619473   N8   
 8   -3.7016813   2.7023697   3.0356151   O3   
 8   -2.6283486   1.4043766   1.6779873   O4   
 
    R_com        Fit total        Fit exp        Fit els          Fit Cn 
  4.04823030  0.20633491E+02  0.74018778E+02 -0.27448181E+02 -0.25937105E+02
  4.15481268  0.11900865E+02  0.59868578E+02 -0.25113903E+02 -0.22853810E+02
  4.28271153  0.43187582E+01  0.46508553E+02 -0.22526196E+02 -0.19663598E+02
  4.43619016 -0.17217728E+01  0.34468192E+02 -0.19730315E+02 -0.16459649E+02
  4.62036451 -0.59648370E+01  0.24187821E+02 -0.16803695E+02 -0.13348962E+02
  4.84137373 -0.83579952E+01  0.15937375E+02 -0.13854681E+02 -0.10440689E+02
  5.10658479 -0.90801918E+01  0.97654161E+01 -0.11012697E+02 -0.78329114E+01
  5.42483807 -0.85103226E+01  0.55007195E+01 -0.84095183E+01 -0.56015238E+01
  5.80674201 -0.71391529E+01  0.28086323E+01 -0.61551619E+01 -0.37926233E+01
  6.26502673 -0.54529955E+01  0.12790030E+01 -0.43154801E+01 -0.24165184E+01
  6.81496840 -0.38325051E+01  0.51163256E+00 -0.29005527E+01 -0.14435850E+01
  7.47489839 -0.25017532E+01  0.17767937E+00 -0.18709887E+01 -0.80844393E+00
  8.26681439 -0.15326360E+01  0.52199795E-01 -0.11587746E+01 -0.42606126E+00
 
------------ Minimum  20 ------------
E =    -8.56081199 kcal/mol
R_com =     7.37106442 Angstrom
beta_A, gamma_A, alpha_B, beta_B, gamma_B = 
    91.38426    55.38006   359.98011    91.40418    55.05856
 
 6   -0.0262002  -0.6526973   0.3021357   C1   
 6    0.0262109   0.6526966  -0.3021363   C2   
 7   -0.0366457  -0.9102578   1.5925945   N1   
 7   -0.0723426  -1.8032366  -0.3943880   N2   
 7   -0.1140096  -2.8433479   0.4290498   N3   
 1   -0.0770811  -1.9250806  -1.3960098   H1   
 6   -0.0902438  -2.2495346   1.6019153   C3   
 7   -0.1213906  -3.0221246   2.8385855   N4   
 8   -0.0959576  -2.3853759   3.8647832   O1   
 8   -0.1694880  -4.2231599   2.7258709   O2   
 7    0.0723551   1.8032356   0.3943877   N5   
 7    0.0366569   0.9102574  -1.5925950   N6   
 7    0.1140242   2.8433467  -0.4290502   N7   
 1    0.0770932   1.9250797   1.3960095   H2   
 6    0.0902568   2.2495345  -1.6019167   C4   
 7    0.1214063   3.0221251  -2.8385865   N8   
 8    0.1694625   4.2231608  -2.7258681   O3   
 8    0.0959172   2.3853776  -3.8647826   O4   
 6   -0.0262315  -0.6509867   7.6768658   C1   
 6    0.0262422   0.6509859   7.0652625   C2   
 7   -0.0362803  -0.9013022   8.9687526   N1   
 7   -0.0728583  -1.8054051   6.9868230   N2   
 7   -0.1144558  -2.8408723   7.8160969   N3   
 1   -0.0779721  -1.9328648   5.9859022   H1   
 6   -0.0901559  -2.2404943   8.9856046   C3   
 7   -0.1210328  -3.0061285  10.2265999   N4   
 8   -0.0951080  -2.3636388  11.2492008   O1   
 8   -0.1694213  -4.2077669  10.1206411   O2   
 7    0.0728708   1.8054042   7.7553055   N5   
 7    0.0362916   0.9013017   5.7733757   N6   
 7    0.1144703   2.8408711   6.9260316   N7   
 1    0.0779842   1.9328639   8.7562263   H2   
 6    0.0901690   2.2404941   5.7565229   C4   
 7    0.1210485   3.0061289   4.5155279   N8   
 8    0.1693958   4.2077679   4.6214906   O3   
 8    0.0950676   2.3636405   3.4929287   O4   
 
    R_com        Fit total        Fit exp        Fit els          Fit Cn 
  6.63021627  0.23357550E+02  0.56177997E+02 -0.17768267E+02 -0.15052179E+02
  6.70482394  0.13782458E+02  0.43496704E+02 -0.16591025E+02 -0.13123221E+02
  6.79435314  0.55709813E+01  0.31975415E+02 -0.15255043E+02 -0.11149391E+02
  6.90178817 -0.88654133E+00  0.22078524E+02 -0.13769329E+02 -0.91957364E+01
  7.03071022 -0.53553009E+01  0.14139034E+02 -0.12158117E+02 -0.73362179E+01
  7.18541668 -0.78298221E+01  0.82778026E+01 -0.10463273E+02 -0.56443519E+01
  7.37106442 -0.85608120E+01  0.43638665E+01 -0.87436849E+01 -0.41809936E+01
  7.59384172 -0.80076715E+01  0.20451549E+01 -0.70702517E+01 -0.29825747E+01
  7.86117447 -0.67200910E+01  0.85053358E+00 -0.55162455E+01 -0.20543791E+01
  8.18197378 -0.51939742E+01  0.32320857E+00 -0.41448358E+01 -0.13723470E+01
  8.56693294 -0.37681496E+01  0.12247492E+00 -0.29975360E+01 -0.89308851E+00
  9.02888394 -0.26033596E+01  0.51961103E-01 -0.20879116E+01 -0.56740913E+00
  9.58322514 -0.17293614E+01  0.24954405E-01 -0.14030841E+01 -0.35123170E+00
 
------------ Minimum  21 ------------
E =    -8.44150658 kcal/mol
R_com =     5.15405464 Angstrom
beta_A, gamma_A, alpha_B, beta_B, gamma_B = 
   108.88681   245.99581   246.30990   128.68891   229.01868
 
 6   -0.0886642   0.6970533  -0.1556971   C1   
 6    0.0886745  -0.6970526   0.1556940   C2   
 7   -0.5230527   1.1878202  -1.2968302   N1   
 7    0.1741159   1.6994181   0.7029219   N2   
 7   -0.0836808   2.8731931   0.1395296   N3   
 1    0.5184123   1.6346892   1.6491696   H1   
 6   -0.4966516   2.5056530  -1.0534339   C3   
 7   -0.9014118   3.4926362  -2.0480453   N4   
 8   -1.2653763   3.0558915  -3.1138603   O1   
 8   -0.8364890   4.6521430  -1.7181473   O2   
 7   -0.1741039  -1.6994172  -0.7029258   N5   
 7    0.5230634  -1.1878198   1.2968269   N6   
 7    0.0836947  -2.8731919  -0.1395340   N7   
 1   -0.5184009  -1.6346882  -1.6491734   H2   
 6    0.4966643  -2.5056530   1.0534307   C4   
 7    0.9014268  -3.4926367   2.0480408   N8   
 8    0.8364640  -4.6521435   1.7181533   O3   
 8    1.2653381  -3.0558932   3.1138734   O4   
 6    0.6673359  -0.0104066   4.8847207   C1   
 6   -0.6673386   0.0103985   5.4233820   C2   
 7    1.1130431   0.7240218   3.8878805   N1   
 7    1.6523185  -0.8037329   5.3445660   N2   
 7    2.7689683  -0.6047661   4.6552744   N3   
 1    1.6121352  -1.4728642   6.0987300   H1   
 6    2.3872432   0.3175507   3.7994647   C3   
 7    3.3140502   0.8595566   2.8123087   N4   
 8    2.8687051   1.7026547   2.0706680   O1   
 8    4.4378873   0.4187277   2.8251060   O2   
 7   -1.6523215   0.8037236   4.9635353   N5   
 7   -1.1130463  -0.7240301   6.4202219   N6   
 7   -2.7689718   0.6047552   5.6528257   N7   
 1   -1.6121381   1.4728553   4.2093717   H2   
 6   -2.3872473  -0.3175607   6.5086372   C4   
 7   -3.3140556  -0.8595681   7.4957913   N8   
 8   -4.4378798  -0.4187077   7.4830176   O3   
 8   -2.8686941  -1.7026255   8.2374670   O4   
 
    R_com        Fit total        Fit exp        Fit els          Fit Cn 
  3.98986469  0.20546318E+02  0.72648877E+02 -0.28402988E+02 -0.23699570E+02
  4.10710531  0.12019854E+02  0.58576207E+02 -0.25696784E+02 -0.20859569E+02
  4.24779405  0.45686021E+01  0.45221225E+02 -0.22735602E+02 -0.17917021E+02
  4.41662054 -0.13574814E+01  0.33209619E+02 -0.19597196E+02 -0.14969905E+02
  4.61921232 -0.54766919E+01  0.23049590E+02 -0.16398634E+02 -0.12127648E+02
  4.86232247 -0.77618084E+01  0.15012963E+02 -0.13282493E+02 -0.94922785E+01
  5.15405464 -0.84415066E+01  0.90871830E+01 -0.10387968E+02 -0.71407219E+01
  5.50413325 -0.79046606E+01  0.50343388E+01 -0.78186467E+01 -0.51203527E+01
  5.92422757 -0.65811340E+01  0.25088814E+01 -0.56291763E+01 -0.34608391E+01
  6.42834077 -0.48974206E+01  0.11257546E+01 -0.38405237E+01 -0.21826515E+01
  7.03327660 -0.32657696E+01  0.47322917E+00 -0.24587720E+01 -0.12802268E+01
  7.75919960 -0.19791963E+01  0.19027142E+00 -0.14681781E+01 -0.70128966E+00
  8.63030720 -0.11109903E+01  0.66176196E-01 -0.81642000E+00 -0.36074655E+00
 
------------ Minimum  22 ------------
E =    -8.41521911 kcal/mol
R_com =     7.35904575 Angstrom
beta_A, gamma_A, alpha_B, beta_B, gamma_B = 
    88.59555   234.92616     4.57545    91.40445    54.92616
 
 6   -0.0259672   0.6502891  -0.3073046   C1   
 6    0.0259779  -0.6502883   0.3073051   C2   
 7   -0.0359088   0.8976236  -1.5997662   N1   
 7   -0.0721311   1.8063172   0.3800693   N2   
 7   -0.1133066   2.8398826  -0.4515946   N3   
 1   -0.0771983   1.9360908   1.3806930   H1   
 6   -0.0892436   2.2367948  -1.6197121   C3   
 7   -0.1198054   2.9995726  -2.8624730   N4   
 8   -0.0941352   2.3547119  -3.8835867   O1   
 8   -0.1677093   4.2014720  -2.7592906   O2   
 7    0.0721437  -1.8063163  -0.3800690   N5   
 7    0.0359201  -0.8976231   1.5997668   N6   
 7    0.1133212  -2.8398814   0.4515950   N7   
 1    0.0772104  -1.9360899  -1.3806927   H2   
 6    0.0892567  -2.2367946   1.6197135   C4   
 7    0.1198211  -2.9995730   2.8624740   N8   
 8    0.1676838  -4.2014730   2.7592877   O3   
 8    0.0940947  -2.3547136   3.8835861   O4   
 6    0.0259903  -0.6502881   7.6663503   C1   
 6   -0.0259796   0.6502882   7.0517406   C2   
 7    0.0358108  -0.8976275   8.9588120   N1   
 7    0.0721921  -1.8063148   6.9789764   N2   
 7    0.1135973  -2.8398710   7.8106403   N3   
 1    0.0774933  -1.9360790   5.9783528   H1   
 6    0.0894742  -2.2367856   8.9787579   C3   
 7    0.1198580  -2.9995705  10.2215187   N4   
 8    0.0940047  -2.3547171  11.2426325   O1   
 8    0.1679846  -4.2014610  10.1183364   O2   
 7   -0.0721795   1.8063149   7.7391147   N5   
 7   -0.0357995   0.8976279   5.7592790   N6   
 7   -0.1135827   2.8398710   6.9074508   N7   
 1   -0.0774813   1.9360791   8.7397384   H2   
 6   -0.0894612   2.2367864   5.7393323   C4   
 7   -0.1198424   2.9995722   4.4965717   N8   
 8   -0.1680101   4.2014599   4.5997580   O3   
 8   -0.0940451   2.3547155   3.4754596   O4   
 
    R_com        Fit total        Fit exp        Fit els          Fit Cn 
  6.61819760  0.24122553E+02  0.57055614E+02 -0.18137421E+02 -0.14795640E+02
  6.69280526  0.14250348E+02  0.44083384E+02 -0.16936761E+02 -0.12896275E+02
  6.78233446  0.58459882E+01  0.32371493E+02 -0.15572433E+02 -0.10953071E+02
  6.88976950 -0.71276300E+00  0.22371027E+02 -0.14053530E+02 -0.90302603E+01
  7.01869155 -0.52157686E+01  0.14389961E+02 -0.12404915E+02 -0.72008139E+01
  7.17339800 -0.76895613E+01  0.85173389E+01 -0.10669733E+02 -0.55371674E+01
  7.35904575 -0.84152191E+01  0.45926990E+01 -0.89087749E+01 -0.40991433E+01
  7.58182304 -0.78710208E+01  0.22466239E+01 -0.71952784E+01 -0.29223662E+01
  7.84915580 -0.66090957E+01  0.10075281E+01 -0.56049234E+01 -0.20117004E+01
  8.16995510 -0.51154326E+01  0.43058689E+00 -0.42028890E+01 -0.13431305E+01
  8.55491427 -0.37172602E+01  0.18833082E+00 -0.30318720E+01 -0.87371905E+00
  9.01686527 -0.25707212E+01  0.89812659E-01 -0.21055714E+01 -0.55496250E+00
  9.57120647 -0.17080355E+01  0.45763081E-01 -0.14102873E+01 -0.34351137E+00
 
------------ Minimum  23 ------------
E =    -8.40067778 kcal/mol
R_com =     4.84886119 Angstrom
beta_A, gamma_A, alpha_B, beta_B, gamma_B = 
    68.61218   240.41054    89.63740    48.42992    60.60479
 
 6    0.0574398   0.6766130  -0.2384990   C1   
 6   -0.0574300  -0.6766123   0.2385032   C2   
 7    0.4790149   1.0462810  -1.4290242   N1   
 7   -0.2599959   1.7615655   0.4916569   N2   
 7   -0.0518835   2.8697649  -0.2084866   N3   
 1   -0.6095715   1.7951280   1.4375877   H1   
 6    0.3890013   2.3811027  -1.3467407   C3   
 7    0.7563311   3.2590575  -2.4519478   N4   
 8    1.1501894   2.7147718  -3.4558434   O1   
 8    0.6343324   4.4454841  -2.2648336   O2   
 7    0.2600076  -1.7615646  -0.4916522   N5   
 7   -0.4790045  -1.0462806   1.4290286   N6   
 7    0.0518970  -2.8697637   0.2084921   N7   
 1    0.6095826  -1.7951271  -1.4375833   H2   
 6   -0.3889895  -2.3811026   1.3467465   C4   
 7   -0.7563167  -3.2590580   2.4519541   N8   
 8   -0.6343553  -4.4454849   2.2648221   O3   
 8   -1.1502272  -2.7147735   3.4558289   O4   
 6    0.6762500  -0.1890702   5.0067364   C1   
 6   -0.6762493   0.1890785   4.6909928   C2   
 7    1.0446957  -1.0592843   5.9225451   N1   
 7    1.7616949   0.3125176   4.3892948   N2   
 7    2.8690014  -0.2209864   4.8901576   N3   
 1    1.7961647   0.9959668   3.6477938   H1   
 6    2.3793358  -1.0323642   5.8015774   C3   
 7    3.2560507  -1.8533226   6.6289931   N4   
 8    2.7109020  -2.5661839   7.4375840   O1   
 8    4.4424258  -1.7469689   6.4322533   O2   
 7   -1.7616939  -0.3125081   5.3084359   N5   
 7   -1.0446952   1.0592929   3.7751845   N6   
 7   -2.8690001   0.2209973   4.8075743   N7   
 1   -1.7961637  -0.9959577   6.0499365   H2   
 6   -2.3793356   1.0323747   3.8961529   C4   
 7   -3.2560511   1.8533348   3.0687392   N8   
 8   -4.4424267   1.7469483   3.2654539   O3   
 8   -2.7109039   2.5661538   2.2601114   O4   
 
    R_com        Fit total        Fit exp        Fit els          Fit Cn 
  3.79050669  0.18552569E+02  0.69160547E+02 -0.26993592E+02 -0.23614386E+02
  3.89708907  0.10679321E+02  0.55942793E+02 -0.24392714E+02 -0.20870758E+02
  4.02498792  0.38257416E+01  0.43441973E+02 -0.21585578E+02 -0.18030653E+02
  4.17846655 -0.16536627E+01  0.32163732E+02 -0.18642264E+02 -0.15175131E+02
  4.36264090 -0.55240063E+01  0.22531795E+02 -0.15660030E+02 -0.12395771E+02
  4.58365012 -0.77271484E+01  0.14810514E+02 -0.12753187E+02 -0.97844758E+01
  4.84886119 -0.84006778E+01  0.90585744E+01 -0.10035593E+02 -0.74236595E+01
  5.16711447 -0.78552572E+01  0.51270443E+01 -0.76023449E+01 -0.53799566E+01
  5.54901840 -0.65256232E+01  0.26939497E+01 -0.55196030E+01 -0.36999699E+01
  6.00730312 -0.48940827E+01  0.13329976E+01 -0.38243486E+01 -0.24027317E+01
  6.55724479 -0.33686584E+01  0.62615436E+00 -0.25246959E+01 -0.14701169E+01
  7.21717479 -0.21694001E+01  0.27223959E+00 -0.15941474E+01 -0.84749231E+00
  8.00909078 -0.13275376E+01  0.10345070E+00 -0.97053081E+00 -0.46045746E+00
 
------------ Minimum  24 ------------
E =    -8.37129785 kcal/mol
R_com =     5.18992757 Angstrom
beta_A, gamma_A, alpha_B, beta_B, gamma_B = 
   111.53816    68.08394   240.62700   127.33852   229.58461
 
 6    0.0240988  -0.7030039   0.1522862   C1   
 6   -0.0240890   0.7030032  -0.1522906   C2   
 7    0.4265255  -1.2379087   1.2852734   N1   
 7   -0.3458208  -1.6720029  -0.7051608   N2   
 7   -0.1925889  -2.8674619  -0.1492693   N3   
 1   -0.6962079  -1.5706343  -1.6459414   H1   
 6    0.2712227  -2.5461639   1.0383498   C3   
 7    0.5945903  -3.5715548   2.0238574   N4   
 8    1.0142173  -3.1761367   3.0853353   O1   
 8    0.4146611  -4.7181527   1.6915287   O2   
 7    0.3458325   1.6720020   0.7051560   N5   
 7   -0.4265151   1.2379083  -1.2852778   N6   
 7    0.1926023   2.8674607   0.1492637   N7   
 1    0.6962190   1.5706334   1.6459367   H2   
 6   -0.2712109   2.5461640  -1.0383555   C4   
 7   -0.5945759   3.5715554  -2.0238638   N8   
 8   -0.4146840   4.7181531  -1.6915171   O3   
 8   -1.0142550   3.1761385  -3.0853205   O4   
 6    0.6612384  -0.0870394   4.9194204   C1   
 6   -0.6612420   0.0870315   5.4604284   C2   
 7    1.1767648   0.5719960   3.9037259   N1   
 7    1.5596835  -0.9680672   5.3964963   N2   
 7    2.6876958  -0.9044002   4.6999674   N3   
 1    1.4531138  -1.6107145   6.1670559   H1   
 6    2.4007900   0.0318243   3.8224930   C3   
 7    3.3745901   0.4492315   2.8201442   N4   
 8    3.0166518   1.3161650   2.0589058   O1   
 8    4.4459685  -0.1068307   2.8412834   O2   
 7   -1.5596876   0.9680581   4.9833511   N5   
 7   -1.1767688  -0.5720041   6.4761226   N6   
 7   -2.6877004   0.9043896   5.6798789   N7   
 1   -1.4531176   1.6107057   4.2127919   H2   
 6   -2.4007952  -0.0318340   6.5573550   C4   
 7   -3.3745968  -0.4492425   7.5597020   N8   
 8   -4.4459589   0.1068501   7.5385855   O3   
 8   -3.0166376  -1.3161365   8.3209743   O4   
 
    R_com        Fit total        Fit exp        Fit els          Fit Cn 
  4.02573762  0.19294904E+02  0.70207757E+02 -0.27616279E+02 -0.23296574E+02
  4.14297824  0.11216228E+02  0.56778790E+02 -0.24999973E+02 -0.20562589E+02
  4.28366698  0.41256574E+01  0.43993740E+02 -0.22142888E+02 -0.17725195E+02
  4.45249346 -0.15413051E+01  0.32453146E+02 -0.19120258E+02 -0.14874193E+02
  4.65508525 -0.55016048E+01  0.22652588E+02 -0.16043573E+02 -0.12110620E+02
  4.89819539 -0.77108403E+01  0.14866095E+02 -0.13046530E+02 -0.95304053E+01
  5.18992757 -0.83712979E+01  0.90947015E+01 -0.10257040E+02 -0.72089594E+01
  5.54000617 -0.78461611E+01  0.51186390E+01 -0.77675767E+01 -0.51972233E+01
  5.96010050 -0.65474163E+01  0.26100982E+01 -0.56259789E+01 -0.35315356E+01
  6.46421369 -0.48911690E+01  0.12025950E+01 -0.38546021E+01 -0.22391619E+01
  7.06914953 -0.32795626E+01  0.50959093E+00 -0.24692471E+01 -0.13199064E+01
  7.79507252 -0.19954644E+01  0.19730849E+00 -0.14672671E+01 -0.72550576E+00
  8.66618012 -0.11156442E+01  0.64271858E-01 -0.80650005E+00 -0.37341601E+00
 
------------ Minimum  25 ------------
E =    -8.27472023 kcal/mol
R_com =     5.38761072 Angstrom
beta_A, gamma_A, alpha_B, beta_B, gamma_B = 
   126.87425   228.42827   107.94839   106.10698   241.68979
 
 6   -0.2537330   0.6114175  -0.2824438   C1   
 6    0.2537417  -0.6114167   0.2824375   C2   
 7   -1.0740168   0.7109711  -1.3066284   N1   
 7    0.0546919   1.8379118   0.1775571   N2   
 7   -0.5598215   2.7708635  -0.5390963   N3   
 1    0.6579187   2.0800690   0.9493031   H1   
 6   -1.2191082   2.0394309  -1.4103827   C3   
 7   -2.0599856   2.6567966  -2.4296979   N4   
 8   -2.6246733   1.9004860  -3.1835543   O1   
 8   -2.1156896   3.8627812  -2.4283651   O2   
 7   -0.0546819  -1.8379109  -0.1775647   N5   
 7    1.0740259  -0.7109706   1.3066217   N6   
 7    0.5598330  -2.7708623   0.5390875   N7   
 1   -0.6579092  -2.0800680  -0.9493104   H2   
 6    1.2191193  -2.0394306   1.4103757   C4   
 7    2.0599986  -2.6567970   2.4296890   N8   
 8    2.1156679  -3.8627824   2.4283787   O3   
 8    2.6246413  -1.9004876   3.1835791   O4   
 6   -0.6192906  -0.3008739   5.1779914   C1   
 6    0.6192868   0.3008836   5.5972274   C2   
 7   -0.8781852  -0.7923759   3.9850414   N1   
 7   -1.6956876  -0.4401057   5.9736038   N2   
 7   -2.6868362  -1.0283006   5.3153721   N3   
 1   -1.7981986  -0.1594787   6.9373749   H1   
 6   -2.1413777  -1.2152958   4.1337206   C3   
 7   -2.8853037  -1.8512606   3.0523597   N4   
 8   -2.2975156  -1.9781704   2.0047068   O1   
 8   -4.0165948  -2.1920304   3.3004723   O2   
 7    1.6956830   0.4401170   4.8016143   N5   
 7    0.8781814   0.7923862   6.7901772   N6   
 7    2.6868308   1.0283136   5.4598455   N7   
 1    1.7981941   0.1594895   3.8378434   H2   
 6    2.1413737   1.2153080   6.6414982   C4   
 7    2.8852995   1.8512753   7.7228580   N8   
 8    4.0166033   2.1920067   7.4747539   O3   
 8    2.2975292   1.9781340   8.7705261   O4   
 
    R_com        Fit total        Fit exp        Fit els          Fit Cn 
  4.11758533  0.16678599E+02  0.65533444E+02 -0.26910651E+02 -0.21944193E+02
  4.24548418  0.95035238E+01  0.53053852E+02 -0.24252202E+02 -0.19298126E+02
  4.39896281  0.32152027E+01  0.41185993E+02 -0.21401584E+02 -0.16569206E+02
  4.58313716 -0.18596485E+01  0.30416546E+02 -0.18438581E+02 -0.13837613E+02
  4.80414638 -0.54952465E+01  0.21160882E+02 -0.15465143E+02 -0.11190985E+02
  5.06935744 -0.76098236E+01  0.13692048E+02 -0.12588027E+02 -0.87138446E+01
  5.38761072 -0.82747202E+01  0.81045136E+01 -0.98982667E+01 -0.64809671E+01
  5.76951466 -0.77068578E+01  0.43148638E+01 -0.74633733E+01 -0.45583483E+01
  6.22779938 -0.62830220E+01  0.20604367E+01 -0.53408508E+01 -0.30026080E+01
  6.77774104 -0.45243590E+01  0.90918861E+00 -0.35909248E+01 -0.18426229E+01
  7.43767104 -0.29241403E+01  0.38567207E+00 -0.22556524E+01 -0.10541599E+01
  8.22958704 -0.17335762E+01  0.15267963E+00 -0.13225644E+01 -0.56369141E+00
  9.17988624 -0.95665083E+00  0.49622158E-01 -0.72431445E+00 -0.28195854E+00
 
------------ Minimum  26 ------------
E =    -8.17666811 kcal/mol
R_com =     7.38608723 Angstrom
beta_A, gamma_A, alpha_B, beta_B, gamma_B = 
    91.39528    54.56817   355.37979    88.60472   234.56817
 
 6   -0.0259176  -0.6483609   0.3113562   C1   
 6    0.0259283   0.6483601  -0.3113568   C2   
 7   -0.0360291  -0.8876193   1.6053359   N1   
 7   -0.0717953  -1.8086670  -0.3687909   N2   
 7   -0.1129471  -2.8370238   0.4693059   N3   
 1   -0.0766821  -1.9446888  -1.3685853   H1   
 6   -0.0891634  -2.2266479   1.6336375   C3   
 7   -0.1198087  -2.9816531   2.8811336   N4   
 8   -0.0944006  -2.3304231   3.8982037   O1   
 8   -0.1675132  -4.1841809   2.7854528   O2   
 7    0.0718079   1.8086660   0.3687906   N5   
 7    0.0360404   0.8876188  -1.6053364   N6   
 7    0.1129616   2.8370226  -0.4693063   N7   
 1    0.0766941   1.9446878   1.3685850   H2   
 6    0.0891764   2.2266478  -1.6336389   C4   
 7    0.1198244   2.9816536  -2.8811347   N8   
 8    0.1674877   4.1841819  -2.7854500   O3   
 8    0.0943601   2.3304248  -3.8982031   O4   
 6    0.0263924   0.6483417   7.0747310   C1   
 6   -0.0263816  -0.6483419   7.6974440   C2   
 7    0.0355861   0.8876371   5.7807513   N1   
 7    0.0741270   1.8085729   7.7548782   N2   
 7    0.1159436   2.8369030   6.9167814   N3   
 1    0.0802127   1.9445464   8.7546726   H1   
 6    0.0904839   2.2265947   5.7524497   C3   
 7    0.1207542   2.9816150   4.5049536   N4   
 8    0.0936229   2.3304545   3.4878835   O1   
 8    0.1700690   4.1840778   4.6006344   O2   
 7   -0.0741144  -1.8085730   7.0172966   N5   
 7   -0.0355748  -0.8876376   8.9914237   N6   
 7   -0.1159290  -2.8369029   7.8553935   N7   
 1   -0.0802006  -1.9445464   6.0175022   H2   
 6   -0.0904709  -2.2265955   9.0197261   C4   
 7   -0.1207386  -2.9816167  10.2672219   N8   
 8   -0.1700944  -4.1840767  10.1715372   O3   
 8   -0.0936633  -2.3304529  11.2842903   O4   
 
    R_com        Fit total        Fit exp        Fit els          Fit Cn 
  6.64523909  0.23263421E+02  0.57166554E+02 -0.17808815E+02 -0.16094318E+02
  6.71984675  0.13751675E+02  0.44385234E+02 -0.16616329E+02 -0.14017231E+02
  6.80937595  0.56374132E+01  0.32797969E+02 -0.15263976E+02 -0.11896580E+02
  6.91681099 -0.70765887E+00  0.22856471E+02 -0.13761582E+02 -0.98025482E+01
  7.04573303 -0.50717115E+01  0.14876930E+02 -0.12134471E+02 -0.78141705E+01
  7.20043949 -0.74722150E+01  0.89627376E+01 -0.10425759E+02 -0.60091931E+01
  7.38608723 -0.81766681E+01  0.49699857E+01 -0.86955354E+01 -0.44511185E+01
  7.60886453 -0.76491864E+01  0.25434278E+01 -0.70156001E+01 -0.31770141E+01
  7.87619728 -0.64293354E+01  0.12211403E+01 -0.54596004E+01 -0.21908754E+01
  8.19699659 -0.49909945E+01  0.56544347E+00 -0.40904221E+01 -0.14660159E+01
  8.58195575 -0.36477561E+01  0.25681155E+00 -0.29486687E+01 -0.95589899E+00
  9.04390675 -0.25425643E+01  0.11239391E+00 -0.20465994E+01 -0.60835881E+00
  9.59824795 -0.17011577E+01  0.45774077E-01 -0.13700263E+01 -0.37690546E+00
 
------------ Minimum  27 ------------
E =    -8.04555460 kcal/mol
R_com =     6.01595473 Angstrom
beta_A, gamma_A, alpha_B, beta_B, gamma_B = 
   119.84191   172.21330   180.06055    60.15809   352.21330
 
 6   -0.3865697   0.0256650  -0.6065406   C1   
 6    0.3865787  -0.0256644   0.6065348   C2   
 7   -0.8267514  -1.0090196  -1.2902058   N1   
 7   -0.7662019   1.1673513  -1.2094061   N2   
 7   -1.4661057   0.9031920  -2.3057510   N3   
 1   -0.5784824   2.1159637  -0.9212906   H1   
 6   -1.4699030  -0.4116356  -2.3031769   C3   
 7   -2.1434056  -1.1654091  -3.3545751   N4   
 8   -2.0906938  -2.3688165  -3.2639674   O1   
 8   -2.6904734  -0.5216821  -4.2170343   O2   
 7    0.7662124  -1.1673509   1.2093991   N5   
 7    0.8267611   1.0090200   1.2902000   N6   
 7    1.4661178  -0.9031914   2.3057428   N7   
 1    0.5784924  -2.1159632   0.9212838   H2   
 6    1.4699145   0.4116366   2.3031707   C4   
 7    2.1434196   1.1654096   3.3545679   N8   
 8    2.6904512   0.5216796   4.2170469   O3   
 8    2.0906595   2.3688161   3.2639890   O4   
 6    0.3865423   0.0260735   6.6224953   C1   
 6   -0.3865514  -0.0260729   5.4094200   C2   
 7    0.8278173  -1.0081453   7.3061606   N1   
 7    0.7649678   1.1681604   7.2253608   N2   
 7    1.4651504   0.9047409   8.3217057   N3   
 1    0.5762459   2.1165738   6.9372453   H1   
 6    1.4703372  -0.4100820   8.3191317   C3   
 7    2.1446360  -1.1631433   9.3705298   N4   
 8    2.0931960  -2.3666057   9.2799221   O1   
 8    2.6910233  -0.5188385  10.2329891   O2   
 7   -0.7649783  -1.1681600   4.8065556   N5   
 7   -0.8278269   1.0081457   4.7257548   N6   
 7   -1.4651625  -0.9047403   3.7102119   N7   
 1   -0.5762559  -2.1165734   5.0946709   H2   
 6   -1.4703487   0.4100829   3.7127840   C4   
 7   -2.1446500   1.1631437   2.6613868   N8   
 8   -2.6910010   0.5188360   1.7989079   O3   
 8   -2.0931618   2.3666053   2.7519658   O4   
 
    R_com        Fit total        Fit exp        Fit els          Fit Cn 
  4.85176478  0.18585126E+02  0.69785717E+02 -0.20979985E+02 -0.30220606E+02
  4.96900540  0.11257540E+02  0.58110501E+02 -0.19924518E+02 -0.26928443E+02
  5.10969414  0.46225300E+01  0.46699701E+02 -0.18592622E+02 -0.23484549E+02
  5.27852063 -0.89945017E+00  0.36018952E+02 -0.16943844E+02 -0.19974559E+02
  5.48111241 -0.49464922E+01  0.26516816E+02 -0.14959820E+02 -0.16503488E+02
  5.72422256 -0.73140170E+01  0.18539648E+02 -0.12666284E+02 -0.13187381E+02
  6.01595473 -0.80455546E+01  0.12253490E+02 -0.10158092E+02 -0.10140952E+02
  6.36603334 -0.74662901E+01  0.76122798E+01 -0.76152496E+01 -0.74633203E+01
  6.78612766 -0.61114535E+01  0.44001056E+01 -0.52872538E+01 -0.52243052E+01
  7.29024086 -0.45478877E+01  0.23281375E+01 -0.34222635E+01 -0.34537618E+01
  7.89517669 -0.31774058E+01  0.11118892E+01 -0.21514584E+01 -0.21378367E+01
  8.62109969 -0.21539681E+01  0.47973719E+00 -0.14079711E+01 -0.12257341E+01
  9.49220729 -0.14401214E+01  0.18274672E+00 -0.97936927E+00 -0.64349887E+00
 
------------ Minimum  28 ------------
E =    -7.89054804 kcal/mol
R_com =     5.97465668 Angstrom
beta_A, gamma_A, alpha_B, beta_B, gamma_B = 
   125.77415   352.65287   177.21601    54.22586   172.65287
 
 6    0.3927143  -0.0311763   0.6023203   C1   
 6   -0.3927053   0.0311757  -0.6023262   C2   
 7    0.8382940   0.9972479   1.2919092   N1   
 7    0.7799403  -1.1782901   1.1898584   N2   
 7    1.4906983  -0.9241063   2.2815687   N3   
 1    0.5907763  -2.1242406   0.8940389   H1   
 6    1.4926830   0.3906852   2.2921486   C3   
 7    2.1755999   1.1348688   3.3443053   N4   
 8    2.1202355   2.3390449   3.2663811   O1   
 8    2.7323661   0.4833329   4.1946088   O2   
 7   -0.7799297   1.1782897  -1.1898651   N5   
 7   -0.8382847  -0.9972483  -1.2919155   N6   
 7   -1.4906859   0.9241056  -2.2815763   N7   
 1   -0.5907660   2.1242402  -0.8940453   H2   
 6   -1.4926726  -0.3906863  -2.2921565   C4   
 7   -2.1755876  -1.1348692  -3.3443151   N8   
 8   -2.7323867  -0.4833304  -4.1945937   O3   
 8   -2.1202693  -2.3390445  -3.2663588   O4   
 6   -0.3937651  -0.0120651   5.3723364   C1   
 6    0.3937560   0.0120650   6.5769828   C2   
 7   -0.7888677   1.0367873   4.6827475   N1   
 7   -0.8362501  -1.1390173   4.7847983   N2   
 7   -1.5338233  -0.8506115   3.6930880   N3   
 1   -0.6932546  -2.0930392   5.0806178   H1   
 6   -1.4719455   0.4627246   3.6825081   C3   
 7   -2.1179110   1.2391995   2.6303514   N4   
 8   -2.0041243   2.4392654   2.7082756   O1   
 8   -2.7056655   0.6154750   1.7800479   O2   
 7    0.8362394   1.1390174   7.1645217   N5   
 7    0.7888584  -1.0367873   7.2665722   N6   
 7    1.5338108   0.8506115   8.2562330   N7   
 1    0.6932443   2.0930392   6.8687019   H2   
 6    1.4719350  -0.4627251   8.2668132   C4   
 7    2.1178986  -1.2391994   9.3189718   N8   
 8    2.7056862  -0.6154736  10.1692504   O3   
 8    2.0041581  -2.4392666   9.2410155   O4   
 
    R_com        Fit total        Fit exp        Fit els          Fit Cn 
  4.81046673  0.16944822E+02  0.67931336E+02 -0.20609609E+02 -0.30376905E+02
  4.92770735  0.10080222E+02  0.56770233E+02 -0.19635340E+02 -0.27054671E+02
  5.06839609  0.38877557E+01  0.45864583E+02 -0.18392228E+02 -0.23584599E+02
  5.23722258 -0.12511063E+01  0.35637018E+02 -0.16834941E+02 -0.20053183E+02
  5.43981436 -0.50108376E+01  0.26492096E+02 -0.14937305E+02 -0.16565629E+02
  5.68292451 -0.72098711E+01  0.18742294E+02 -0.12714766E+02 -0.13237398E+02
  5.97465668 -0.78905480E+01  0.12542907E+02 -0.10251436E+02 -0.10182019E+02
  6.32473529 -0.73469562E+01  0.78703207E+01 -0.77200305E+01 -0.74972464E+01
  6.74482961 -0.60614096E+01  0.45615637E+01 -0.53711055E+01 -0.52518678E+01
  7.24894281 -0.45522014E+01  0.23880635E+01 -0.34650085E+01 -0.34752564E+01
  7.85387864 -0.32024005E+01  0.11038236E+01 -0.21527235E+01 -0.21535006E+01
  8.57980164 -0.21733116E+01  0.44713654E+00 -0.13843822E+01 -0.12360659E+01
  9.45090924 -0.14432827E+01  0.15805451E+00 -0.95179382E+00 -0.64954339E+00
 
------------ Minimum  29 ------------
E =    -7.85762077 kcal/mol
R_com =     7.44114231 Angstrom
beta_A, gamma_A, alpha_B, beta_B, gamma_B = 
   114.43982   175.98328   352.95611   108.07539   157.61952
 
 6   -0.3264087   0.0728500  -0.6372884   C1   
 6    0.3264183  -0.0728494   0.6372835   C2   
 7   -0.7276922  -0.9062023  -1.4196940   N1   
 7   -0.6159029   1.2588697  -1.2034734   N2   
 7   -1.2155059   1.0807092  -2.3740940   N3   
 1   -0.4306432   2.1828555  -0.8428575   H1   
 6   -1.2552971  -0.2312957  -2.4505947   C3   
 7   -1.8462137  -0.9014382  -3.6033934   N4   
 8   -1.8350973  -2.1091337  -3.5804677   O1   
 8   -2.2912306  -0.1920166  -4.4729822   O2   
 7    0.6159140  -1.2588692   1.2034675   N5   
 7    0.7277024   0.9062027   1.4196891   N6   
 7    1.2155187  -1.0807085   2.3740871   N7   
 1    0.4306538  -2.1828550   0.8428518   H2   
 6    1.2553092   0.2312967   2.4505896   C4   
 7    1.8462283   0.9014386   3.6033876   N8   
 8    2.2912072   0.1920142   4.4729925   O3   
 8    1.8350611   2.1091331   3.5804859   O4   
 6   -0.2668428  -0.1244092   6.7844053   C1   
 6    0.2668528   0.1244084   8.0978754   C2   
 7   -0.6156941  -1.2963850   6.2980867   N1   
 7   -0.4816962   0.8346714   5.8651569   N2   
 7   -0.9779278   0.3085519   4.7522462   N3   
 1   -0.3114460   1.8257860   5.9477477   H1   
 6   -1.0361529  -0.9662497   5.0689215   C3   
 7   -1.5348536  -1.9562515   4.1210753   N4   
 8   -1.5492231  -3.1013012   4.5055650   O1   
 8   -1.8867757  -1.5441120   3.0422818   O2   
 7    0.4817079  -0.8346726   9.0171229   N5   
 7    0.6157047   1.2963841   8.5841940   N6   
 7    0.9779412  -0.3085533  10.1300328   N7   
 1    0.3114571  -1.8257872   8.9345323   H2   
 6    1.0361654   0.9662492   9.8133591   C4   
 7    1.5348687   1.9562502  10.7612050   N8   
 8    1.8867515   1.5441125  11.8400112   O3   
 8    1.5491855   3.1013059  10.3767338   O4   
 
    R_com        Fit total        Fit exp        Fit els          Fit Cn 
  5.95944601  0.18245650E+02  0.60332918E+02 -0.15861113E+02 -0.26226155E+02
  6.10866134  0.11491484E+02  0.49970228E+02 -0.15456817E+02 -0.23021927E+02
  6.28771974  0.51661395E+01  0.39705006E+02 -0.14882097E+02 -0.19656770E+02
  6.50258981 -0.31527713E+00  0.29967088E+02 -0.14055613E+02 -0.16226753E+02
  6.76043390 -0.45057070E+01  0.21249875E+02 -0.12894470E+02 -0.12861112E+02
  7.06984681 -0.70504849E+01  0.14008446E+02 -0.11347435E+02 -0.97114964E+01
  7.44114231 -0.78576208E+01  0.85116429E+01 -0.94416740E+01 -0.69275896E+01
  7.88669690 -0.72039125E+01  0.47421030E+01 -0.73204040E+01 -0.46256114E+01
  8.42136240 -0.56666810E+01  0.24268461E+01 -0.52299668E+01 -0.28635604E+01
  9.06296101 -0.39077673E+01  0.11520537E+01 -0.34288740E+01 -0.16309470E+01
  9.83287935 -0.24238150E+01  0.49547585E+00 -0.20671776E+01 -0.85211330E+00
 10.75678134 -0.13856872E+01  0.17019909E+00 -0.11469298E+01 -0.40895654E+00
 11.86546374 -0.72729964E+00  0.38472575E-01 -0.58481585E+00 -0.18095637E+00
 
------------ Minimum  30 ------------
E =    -7.82859868 kcal/mol
R_com =     7.62556957 Angstrom
beta_A, gamma_A, alpha_B, beta_B, gamma_B = 
   107.36178   159.06428     8.98849   113.84611   174.32690
 
 6   -0.2424825  -0.1384498  -0.6633401   C1   
 6    0.2424926   0.1384502   0.6633363   C2   
 7   -0.4479325  -1.3307356  -1.1810033   N1   
 7   -0.5547958   0.8113720  -1.5640699   N2   
 7   -0.9731437   0.2585793  -2.6958927   N3   
 1   -0.5008540   1.8132140  -1.4567500   H1   
 6   -0.8881566  -1.0216976  -2.4087330   C3   
 7   -1.2576119  -2.0394102  -3.3859649   N4   
 8   -1.1448560  -3.1874206  -3.0274461   O1   
 8   -1.6410898  -1.6446686  -4.4605008   O2   
 7    0.5548075  -0.8113718   1.5640653   N5   
 7    0.4479431   1.3307360   1.1809995   N6   
 7    0.9731572  -0.2585790   2.6958872   N7   
 1    0.5008652  -1.8132138   1.4567456   H2   
 6    0.8881691   1.0216987   2.4087291   C4   
 7    1.2576271   2.0394108   3.3859608   N8   
 8    1.6410656   1.6446661   4.4605088   O3   
 8    1.1448179   3.1874206   3.0274598   O4   
 6   -0.3247292   0.0014287   6.9832806   C1   
 6    0.3247385  -0.0014265   8.2678538   C2   
 7   -0.5447427  -1.0498873   6.2229786   N1   
 7   -0.8007946   1.1077992   6.3830132   N2   
 7   -1.3449894   0.8029709   5.2114547   N3   
 1   -0.7783716   2.0582796   6.7209464   H1   
 6   -1.1630631  -0.4985342   5.1692653   C3   
 7   -1.6164418  -1.2863080   4.0286170   N4   
 8   -1.4032699  -2.4740432   4.0835759   O1   
 8   -2.1614800  -0.6831360   3.1360810   O2   
 7    0.8008056  -1.1077970   8.8681201   N5   
 7    0.5447527   1.0498894   9.0281558   N6   
 7    1.3450020  -0.8029682  10.0396777   N7   
 1    0.7783821  -2.0582775   8.5301871   H2   
 6    1.1630749   0.4985371  10.0818689   C4   
 7    1.6164563   1.2863107  11.2225164   N8   
 8    2.1614573   0.6831299  12.1150682   O3   
 8    1.4032341   2.4740371  11.1675811   O4   
 
    R_com        Fit total        Fit exp        Fit els          Fit Cn 
  6.19679100  0.15685420E+02  0.55673415E+02 -0.16234166E+02 -0.23753829E+02
  6.34067721  0.97202521E+01  0.46438333E+02 -0.15823079E+02 -0.20895002E+02
  6.51334067  0.40660894E+01  0.37161103E+02 -0.15207409E+02 -0.17887605E+02
  6.72053681 -0.88595073E+00  0.28242986E+02 -0.14310037E+02 -0.14818899E+02
  6.96917219 -0.47130849E+01  0.20150698E+02 -0.13060075E+02 -0.11803709E+02
  7.26753463 -0.70689872E+01  0.13329934E+02 -0.11425008E+02 -0.89739134E+01
  7.62556957 -0.78285987E+01  0.80825571E+01 -0.94524319E+01 -0.64587239E+01
  8.05521150 -0.71942455E+01  0.44654008E+01 -0.72988048E+01 -0.43608415E+01
  8.57078181 -0.56746995E+01  0.22699648E+01 -0.52079642E+01 -0.27367001E+01
  9.18946618 -0.39143233E+01  0.10918578E+01 -0.34213148E+01 -0.15848663E+01
  9.93188743 -0.24264078E+01  0.48978599E+00 -0.20714987E+01 -0.84469510E+00
 10.82279293 -0.13909002E+01  0.17873320E+00 -0.11550284E+01 -0.41460507E+00
 11.89187953 -0.73594120E+00  0.43509989E-01 -0.59163335E+00 -0.18781784E+00
 
------------ Minimum  31 ------------
E =    -7.41974246 kcal/mol
R_com =     7.29207413 Angstrom
beta_A, gamma_A, alpha_B, beta_B, gamma_B = 
   123.44942     2.35712   342.49021   101.96715   149.59244
 
 6    0.3593976  -0.1518014   0.6047942   C1   
 6   -0.3593884   0.1518007  -0.6047997   C2   
 7    0.8657244   0.7236917   1.4467416   N1   
 7    0.6103472  -1.4010098   1.0378272   N2   
 7    1.2895908  -1.3698031   2.1776833   N3   
 1    0.3482132  -2.2743283   0.6057216   H1   
 6    1.4132275  -0.0754675   2.3731362   C3   
 7    2.1121657   0.4468803   3.5418349   N4   
 8    2.1726438   1.6499383   3.6322305   O1   
 8    2.5654392  -0.3664837   4.3102656   O2   
 7   -0.6103363   1.4010093  -1.0378335   N5   
 7   -0.8657149  -0.7236921  -1.4467476   N6   
 7   -1.2895781   1.3698023  -2.1776905   N7   
 1   -0.3482028   2.2743278  -0.6057276   H2   
 6   -1.4132169   0.0754666  -2.3731438   C4   
 7   -2.1121530  -0.4468806  -3.5418442   N8   
 8   -2.5654602   0.3664861  -4.3102510   O3   
 8   -2.1726784  -1.6499376  -3.6322095   O4   
 6   -0.2403581  -0.1891031   6.6405726   C1   
 6    0.2403680   0.1891003   7.9435728   C2   
 7   -0.7300410  -1.3636201   6.3052358   N1   
 7   -0.2497658   0.6318274   5.5742707   N2   
 7   -0.7479642   0.0093057   4.5131945   N3   
 1    0.0620879   1.5900895   5.5233229   H1   
 6   -1.0172840  -1.1782346   5.0091858   C3   
 7   -1.5981752  -2.2275515   4.1792956   N4   
 8   -1.8090034  -3.2835608   4.7266287   O1   
 8   -1.8149931  -1.9475894   3.0251228   O2   
 7    0.2497774  -0.6318310   9.0098741   N5   
 7    0.7300515   1.3636171   8.2789097   N6   
 7    0.7479776  -0.0093098  10.0709496   N7   
 1   -0.0620768  -1.5900929   9.0608220   H2   
 6    1.0172965   1.1782318   9.5749597   C4   
 7    1.5981902   2.2275475  10.4048499   N8   
 8    1.8149688   1.9475946  11.5590315   O3   
 8    1.8089661   3.2835728   9.8575297   O4   
 
    R_com        Fit total        Fit exp        Fit els          Fit Cn 
  5.96913101  0.15392183E+02  0.55959703E+02 -0.16941972E+02 -0.23625548E+02
  6.10235898  0.94685255E+01  0.46628593E+02 -0.16197593E+02 -0.20962475E+02
  6.26223255  0.39337857E+01  0.37368054E+02 -0.15303103E+02 -0.18131166E+02
  6.45408084 -0.84938171E+00  0.28572538E+02 -0.14220268E+02 -0.15201652E+02
  6.68429877 -0.44996043E+01  0.20685906E+02 -0.12910956E+02 -0.12274554E+02
  6.96056030 -0.67162236E+01  0.14111273E+02 -0.11351219E+02 -0.94762770E+01
  7.29207413 -0.74197425E+01  0.90759545E+01 -0.95539127E+01 -0.69417842E+01
  7.68989073 -0.68511002E+01  0.55305898E+01 -0.75946689E+01 -0.47870211E+01
  8.16727065 -0.55175028E+01  0.31893078E+01 -0.56242841E+01 -0.30825265E+01
  8.74012655 -0.39792671E+01  0.17012386E+01 -0.38404501E+01 -0.18400557E+01
  9.42755363 -0.26298963E+01  0.79469877E+00 -0.24106505E+01 -0.10139446E+01
 10.25246613 -0.16164493E+01  0.29639606E+00 -0.13969135E+01 -0.51593177E+00
 11.24236113 -0.91822937E+00  0.77791688E-01 -0.75276214E+00 -0.24325892E+00
 
------------ Minimum  32 ------------
E =    -7.39865768 kcal/mol
R_com =     7.23350532 Angstrom
beta_A, gamma_A, alpha_B, beta_B, gamma_B = 
    88.19376   128.85911   356.03818    91.80624   308.85911
 
 6   -0.0164530  -0.4745759  -0.5408265   C1   
 6    0.0164637   0.4745759   0.5408260   C2   
 7   -0.0618268  -1.7843976  -0.4223415   N1   
 7   -0.0047225  -0.1331078  -1.8424705   N2   
 7   -0.0421780  -1.2171275  -2.6073993   N3   
 1    0.0273853   0.7923440  -2.2432480   H1   
 6   -0.0752090  -2.1729343  -1.7051050   C3   
 7   -0.1239193  -3.5771804  -2.0961786   N4   
 8   -0.1517267  -4.3802447  -1.1942407   O1   
 8   -0.1319436  -3.8095703  -3.2808449   O2   
 7    0.0047351   0.1331076   1.8424700   N5   
 7    0.0618381   1.7843977   0.4223413   N6   
 7    0.0421926   1.2171272   2.6073985   N7   
 1   -0.0273732  -0.7923443   2.2432474   H2   
 6    0.0752221   2.1729352   1.7051049   C4   
 7    0.1239350   3.5771812   2.0961793   N8   
 8    0.1319181   3.8095684   3.2808456   O3   
 8    0.1516862   4.3802455   1.1942409   O4   
 6    0.0163756   0.4745785   7.7743318   C1   
 6   -0.0163649  -0.4745794   6.6926793   C2   
 7    0.0616079   1.7844051   7.6558468   N1   
 7    0.0044854   0.1331160   9.0759758   N2   
 7    0.0420161   1.2171331   9.8409046   N3   
 1   -0.0274246  -0.7923427   9.4767533   H1   
 6    0.0751024   2.1729380   8.9386103   C3   
 7    0.1235302   3.5771938   9.3296839   N4   
 8    0.1512744   4.3802604   8.4277460   O1   
 8    0.1315813   3.8095828  10.5143502   O2   
 7   -0.0044728  -0.1331167   5.3910353   N5   
 7   -0.0615967  -1.7844060   6.8111640   N6   
 7   -0.0420016  -1.2171338   4.6261068   N7   
 1    0.0274366   0.7923421   4.9902579   H2   
 6   -0.0750894  -2.1729398   5.5284004   C4   
 7   -0.1235146  -3.5771957   5.1373260   N8   
 8   -0.1316066  -3.8095792   3.9526597   O3   
 8   -0.1513148  -4.3802584   6.0392644   O4   
 
    R_com        Fit total        Fit exp        Fit els          Fit Cn 
  6.43973945  0.18413809E+02  0.49188474E+02 -0.16847288E+02 -0.13927377E+02
  6.51967624  0.10924478E+02  0.38593365E+02 -0.15510648E+02 -0.12158239E+02
  6.61560038  0.43766097E+01  0.28755121E+02 -0.14023631E+02 -0.10354881E+02
  6.73070935 -0.88712379E+00  0.20094873E+02 -0.12407679E+02 -0.85743181E+01
  6.86884011 -0.46230625E+01  0.12958444E+02 -0.10701631E+02 -0.68798755E+01
  7.03459703 -0.67516793E+01  0.75439774E+01 -0.89622707E+01 -0.53333860E+01
  7.23350532 -0.73986577E+01  0.38476950E+01 -0.72607023E+01 -0.39856503E+01
  7.47219528 -0.68880357E+01  0.16533014E+01 -0.56735736E+01 -0.28677635E+01
  7.75862323 -0.56751763E+01  0.58134776E+00 -0.42700538E+01 -0.19864703E+01
  8.10233678 -0.42314235E+01  0.19216279E+00 -0.30979982E+01 -0.13255881E+01
  8.51479302 -0.29204656E+01  0.10690782E+00 -0.21744903E+01 -0.85288310E+00
  9.00974052 -0.19222619E+01  0.92156759E-01 -0.14851631E+01 -0.52925556E+00
  9.60367752 -0.12437728E+01  0.65716349E-01 -0.99290156E+00 -0.31658761E+00
 
------------ Minimum  33 ------------
E =    -7.30095660 kcal/mol
R_com =     7.23868227 Angstrom
beta_A, gamma_A, alpha_B, beta_B, gamma_B = 
    65.04273   156.54054   352.04011    64.75128   354.30554
 
 6    0.2644450  -0.1693800  -0.6475844   C1   
 6   -0.2644350   0.1693804   0.6475883   C2   
 7    0.4386754  -1.3849649  -1.1205827   N1   
 7    0.6571995   0.7375616  -1.5609385   N2   
 7    1.0991155   0.1322408  -2.6563446   N3   
 1    0.6434928   1.7436510  -1.4853681   H1   
 6    0.9449584  -1.1336092  -2.3359509   C3   
 7    1.3103747  -2.1962595  -3.2657162   N4   
 8    1.1311957  -3.3266073  -2.8792109   O1   
 8    1.7571363  -1.8520993  -4.3331718   O2   
 7   -0.6571877  -0.7375614   1.5609430   N5   
 7   -0.4386651   1.3849652   1.1205871   N6   
 7   -1.0991018  -0.1322405   2.6563497   N7   
 1   -0.6434815  -1.7436509   1.4853724   H2   
 6   -0.9449466   1.1336102   2.3359564   C4   
 7   -1.3103607   2.1962601   3.2657234   N8   
 8   -1.7571597   1.8520969   4.3331615   O3   
 8   -1.1312331   3.3266073   2.8791954   O4   
 6   -0.3400975  -0.0048281   7.8729509   C1   
 6    0.3401068   0.0048262   6.6044187   C2   
 7   -0.5970643   1.0452217   8.6233466   N1   
 7   -0.8108376  -1.1172713   8.4661531   N2   
 7   -1.3885423  -0.8178362   9.6229649   N3   
 1   -0.7633809  -2.0684534   8.1328135   H1   
 6   -1.2308158   0.4868558   9.6641197   C3   
 7   -1.7255681   1.2706612  10.7902136   N4   
 8   -1.5322405   2.4617976  10.7354761   O1   
 8   -2.2812512   0.6611918  11.6718410   O2   
 7    0.8108485   1.1172694   6.0112176   N5   
 7    0.5970742  -1.0452235   5.8540230   N6   
 7    1.3885548   0.8178338   4.8544068   N7   
 1    0.7633913   2.0684515   6.3445569   H2   
 6    1.2308275  -0.4868584   4.8132501   C4   
 7    1.7255824  -1.2706637   3.6871569   N8   
 8    2.2812286  -0.6611861   2.8055129   O3   
 8    1.5322051  -2.4617922   3.7418697   O4   
 
    R_com        Fit total        Fit exp        Fit els          Fit Cn 
  5.75698597  0.16630654E+02  0.55744859E+02 -0.12969268E+02 -0.26144937E+02
  5.90620130  0.10438564E+02  0.46009893E+02 -0.12645904E+02 -0.22925425E+02
  6.08525970  0.46768632E+01  0.36489173E+02 -0.12249140E+02 -0.19563170E+02
  6.30012977 -0.32153721E+00  0.27536555E+02 -0.11707697E+02 -0.16150395E+02
  6.55797386 -0.41746754E+01  0.19565873E+02 -0.10931521E+02 -0.12809028E+02
  6.86738677 -0.65430017E+01  0.12978327E+02 -0.98381297E+01 -0.96831993E+01
  7.23868227 -0.73009566E+01  0.80171516E+01 -0.83994491E+01 -0.69186591E+01
  7.68423686 -0.66896831E+01  0.46342645E+01 -0.66924984E+01 -0.46314492E+01
  8.21890236 -0.52786674E+01  0.25131517E+01 -0.49125834E+01 -0.28792357E+01
  8.86050097 -0.37023239E+01  0.12544049E+01 -0.33070635E+01 -0.16496653E+01
  9.63041931 -0.23785100E+01  0.54148139E+00 -0.20522123E+01 -0.86777909E+00
 10.55432130 -0.14225732E+01  0.17911139E+00 -0.11822023E+01 -0.41948221E+00
 11.66300370 -0.78115011E+00  0.38741707E-01 -0.63281313E+00 -0.18707868E+00
 
------------ Minimum  34 ------------
E =    -7.27903576 kcal/mol
R_com =     7.20586534 Angstrom
beta_A, gamma_A, alpha_B, beta_B, gamma_B = 
    91.79341   308.48493     3.98724    88.20659   128.48493
 
 6   -0.0166714   0.4780925   0.5377136   C1   
 6    0.0166822  -0.4780926  -0.5377131   C2   
 7   -0.0622864   1.7871035   0.4106713   N1   
 7   -0.0051635   0.1451304   1.8415613   N2   
 7   -0.0430124   1.2341122   2.5993896   N3   
 1    0.0270434  -0.7776791   2.2483781   H1   
 6   -0.0760361   2.1840022   1.6908683   C3   
 7   -0.1251212   3.5907610   2.0727568   N4   
 8   -0.1528901   4.3879152   1.1655900   O1   
 8   -0.1334591   3.8308769   3.2558791   O2   
 7    0.0051761  -0.1451301  -1.8415608   N5   
 7    0.0622977  -1.7871036  -0.4106711   N6   
 7    0.0430270  -1.2341119  -2.5993889   N7   
 1   -0.0270313   0.7776794  -2.2483776   H2   
 6    0.0760491  -2.1840031  -1.6908683   C4   
 7    0.1251369  -3.5907618  -2.0727575   N8   
 8    0.1334335  -3.8308750  -3.2558799   O3   
 8    0.1528496  -4.3879161  -1.1655902   O4   
 6    0.0166128  -0.4780945   6.6681518   C1   
 6   -0.0166021   0.4780953   7.7435784   C2   
 7    0.0621295  -1.7871090   6.7951940   N1   
 7    0.0049405  -0.1451381   5.3643040   N2   
 7    0.0429049  -1.2341159   4.6064757   N3   
 1   -0.0270975   0.7776773   4.9574872   H1   
 6    0.0760112  -2.1840030   5.5149970   C3   
 7    0.1248630  -3.5907700   5.1331086   N4   
 8    0.1525909  -4.3879256   6.0402754   O1   
 8    0.1332416  -3.8308845   3.9499863   O2   
 7   -0.0049279   0.1451388   9.0474261   N5   
 7   -0.0621183   1.7871099   7.6165365   N6   
 7   -0.0428904   1.2341166   9.8052543   N7   
 1    0.0271096  -0.7776767   9.4542429   H2   
 6   -0.0759982   2.1840049   8.8967336   C4   
 7   -0.1248474   3.5907719   9.2786228   N8   
 8   -0.1332670   3.8308808  10.4617452   O3   
 8   -0.1526314   4.3879237   8.3714555   O4   
 
    R_com        Fit total        Fit exp        Fit els          Fit Cn 
  6.41209946  0.19193115E+02  0.51408890E+02 -0.16963418E+02 -0.15252357E+02
  6.49203625  0.11471899E+02  0.40399683E+02 -0.15644379E+02 -0.13283404E+02
  6.58796039  0.47400871E+01  0.30188673E+02 -0.14169654E+02 -0.11278932E+02
  6.70306936 -0.65302199E+00  0.21209576E+02 -0.12558900E+02 -0.93036974E+01
  6.84120012 -0.44648170E+01  0.13814246E+02 -0.10849632E+02 -0.74294311E+01
  7.00695704 -0.66257854E+01  0.81982178E+01 -0.90982207E+01 -0.57257825E+01
  7.20586534 -0.72790358E+01  0.43468957E+01 -0.73766661E+01 -0.42492654E+01
  7.44455530 -0.67684939E+01  0.20287676E+01 -0.57639551E+01 -0.30333064E+01
  7.73098325 -0.55647990E+01  0.85108882E+00 -0.43327523E+01 -0.20831355E+01
  8.07469679 -0.41440812E+01  0.36860724E+00 -0.31348070E+01 -0.13778815E+01
  8.48715304 -0.28636784E+01  0.20580926E+00 -0.21904699E+01 -0.87901781E+00
  8.98210054 -0.18922526E+01  0.13614629E+00 -0.14871231E+01 -0.54127574E+00
  9.57603754 -0.12296144E+01  0.79566271E-01 -0.98754390E+00 -0.32163673E+00
 
------------ Minimum  35 ------------
E =    -7.14768440 kcal/mol
R_com =     7.25815969 Angstrom
beta_A, gamma_A, alpha_B, beta_B, gamma_B = 
    91.78205   308.12414     0.05485    91.84116   309.85451
 
 6   -0.0168719   0.4814640   0.5346906   C1   
 6    0.0168827  -0.4814641  -0.5346901   C2   
 7   -0.0627179   1.7896405   0.3994030   N1   
 7   -0.0055580   0.1567170   1.8406103   N2   
 7   -0.0437707   1.2504394   2.5915622   N3   
 1    0.0267488  -0.7635075   2.2532335   H1   
 6   -0.0767998   2.1945860   1.6770739   C3   
 7   -0.1262363   3.6037107   2.0500911   N4   
 8   -0.1539810   4.3951342   1.1379196   O1   
 8   -0.1348563   3.8512667   3.2316771   O2   
 7    0.0055706  -0.1567167  -1.8406098   N5   
 7    0.0627292  -1.7896406  -0.3994029   N6   
 7    0.0437853  -1.2504391  -2.5915615   N7   
 1   -0.0267367   0.7635077  -2.2532330   H2   
 6    0.0768129  -2.1945869  -1.6770739   C4   
 7    0.1262520  -3.6037115  -2.0500918   N8   
 8    0.1348308  -3.8512648  -3.2316779   O3   
 8    0.1539405  -4.3951350  -1.1379199   O4   
 6   -0.0163063   0.4651071   7.8071549   C1   
 6    0.0163170  -0.4651072   6.7091650   C2   
 7   -0.0622763   1.7767699   7.7114585   N1   
 7   -0.0036309   0.1010949   9.1026662   N2   
 7   -0.0410436   1.1716542   9.8863247   N3   
 1    0.0290951  -0.8311629   9.4872945   H1   
 6   -0.0750165   2.1429699   9.0007828   C3   
 7   -0.1240441   3.5401940   9.4162097   N4   
 8   -0.1527321   4.3587862   8.5283688   O1   
 8   -0.1314251   3.7519761  10.6047371   O2   
 7    0.0036435  -0.1010947   5.4136537   N5   
 7    0.0622876  -1.7767700   6.8048611   N6   
 7    0.0410582  -1.1716540   4.6299954   N7   
 1   -0.0290830   0.8311632   5.0290254   H2   
 6    0.0750296  -2.1429708   5.5155366   C4   
 7    0.1240598  -3.5401948   5.1001089   N8   
 8    0.1313995  -3.7519742   3.9115815   O3   
 8    0.1526917  -4.3587870   5.9879503   O4   
 
    R_com        Fit total        Fit exp        Fit els          Fit Cn 
  6.46439382  0.17305779E+02  0.48018298E+02 -0.16730534E+02 -0.13981984E+02
  6.54433060  0.10202581E+02  0.37803641E+02 -0.15402904E+02 -0.12198156E+02
  6.64025474  0.39978131E+01  0.28307344E+02 -0.13927938E+02 -0.10381593E+02
  6.75536371 -0.98617182E+00  0.19930623E+02 -0.12326923E+02 -0.85898718E+01
  6.89349448 -0.45215326E+01  0.13003209E+02 -0.10638045E+02 -0.68866958E+01
  7.05925139 -0.65354303E+01  0.77154732E+01 -0.89168931E+01 -0.53340103E+01
  7.25815969 -0.71476844E+01  0.40676858E+01 -0.72329333E+01 -0.39824368E+01
  7.49684965 -0.66637545E+01  0.18599429E+01 -0.56610440E+01 -0.28626534E+01
  7.78327760 -0.55119595E+01  0.73785975E+00 -0.42689491E+01 -0.19808702E+01
  8.12699114 -0.41358470E+01  0.28837019E+00 -0.31038337E+01 -0.13203836E+01
  8.53944739 -0.28786549E+01  0.15298801E+00 -0.21831047E+01 -0.84853823E+00
  9.03439489 -0.19120267E+01  0.10745054E+00 -0.14935453E+01 -0.52593202E+00
  9.62833189 -0.12459325E+01  0.67829841E-01 -0.99951733E+00 -0.31424501E+00
 
------------ Minimum  36 ------------
E =    -7.01125740 kcal/mol
R_com =     3.99388062 Angstrom
beta_A, gamma_A, alpha_B, beta_B, gamma_B = 
   142.74511   200.74657   164.34324    32.68599   205.71382
 
 6   -0.5129274   0.3657408  -0.3480308   C1   
 6    0.5129337  -0.3657400   0.3480222   C2   
 7   -1.4993544  -0.1553795  -1.0459747   N1   
 7   -0.5943637   1.7087792  -0.3731528   N2   
 7   -1.6405872   2.0973159  -1.0915352   N3   
 1    0.0181562   2.3781784   0.0682525   H1   
 6   -2.1430150   0.9420235  -1.4679105   C3   
 7   -3.3386174   0.8755164  -2.3005749   N4   
 8   -3.7224693  -0.2317958  -2.5933123   O1   
 8   -3.8348178   1.9284335  -2.6209721   O2   
 7    0.5943709  -1.7087784   0.3731425   N5   
 7    1.4993612   0.1553800   1.0459657   N6   
 7    1.6405955  -2.0973148   1.0915233   N7   
 1   -0.0181494  -2.3781776  -0.0682624   H2   
 6    2.1430235  -0.9420227   1.4679005   C4   
 7    3.3386276  -0.8755163   2.3005629   N8   
 8    3.8348013  -1.9284356   2.6209917   O3   
 8    3.7224458   0.2317946   2.5933452   O4   
 6   -0.5694381  -0.2744672   3.6497960   C1   
 6    0.5694323   0.2744680   4.3379742   C2   
 7   -1.4475019   0.4022033   2.9406759   N1   
 7   -0.8875301  -1.5820636   3.6448785   N2   
 7   -1.9857868  -1.7902332   2.9292563   N3   
 1   -0.4036558  -2.3423947   4.0986152   H1   
 6   -2.2753601  -0.5702183   2.5336511   C3   
 7   -3.4397278  -0.3059678   1.6960127   N4   
 8   -3.6210765   0.8471126   1.3850531   O1   
 8   -4.1145715  -1.2591670   1.3902336   O2   
 7    0.8875230   1.5820648   4.3428930   N5   
 7    1.4474959  -0.4022021   5.0470949   N6   
 7    1.9857785   1.7902344   5.0585169   N7   
 1    0.4036490   2.3423958   3.8891559   H2   
 6    2.2753538   0.5702194   5.4541216   C4   
 7    3.4397203   0.3059700   6.2917622   N8   
 8    4.1145841   1.2591655   6.5975053   O3   
 8    3.6210988  -0.8471175   6.6026747   O4   
 
    R_com        Fit total        Fit exp        Fit els          Fit Cn 
  3.20011475  0.14874902E+02  0.76660748E+02 -0.27877429E+02 -0.33908417E+02
  3.28005153  0.88607465E+01  0.64573421E+02 -0.25081058E+02 -0.30631617E+02
  3.37597567  0.34308098E+01  0.52627227E+02 -0.22040826E+02 -0.27155592E+02
  3.49108464 -0.10901936E+01  0.41273848E+02 -0.18811495E+02 -0.23552546E+02
  3.62921540 -0.44209120E+01  0.30976587E+02 -0.15480297E+02 -0.19917202E+02
  3.79497232 -0.63917738E+01  0.22138883E+02 -0.12168787E+02 -0.16361871E+02
  3.99388062 -0.70112574E+01  0.15023070E+02 -0.90276225E+01 -0.13006705E+02
  4.23257058 -0.65008345E+01  0.96855218E+01 -0.62206678E+01 -0.99656885E+01
  4.51899853 -0.52658564E+01  0.59617861E+01 -0.38969466E+01 -0.73306958E+01
  4.86271207 -0.37884286E+01  0.35236543E+01 -0.21545320E+01 -0.51575509E+01
  5.27516832 -0.24739537E+01  0.19929547E+01 -0.10085231E+01 -0.34583853E+01
  5.77011582 -0.15304787E+01  0.10534299E+01 -0.38083748E+00 -0.22030711E+01
  6.36405282 -0.95642795E+00  0.49719221E+00 -0.12430926E+00 -0.13293109E+01
 
------------ Minimum  37 ------------
E =    -6.95476499 kcal/mol
R_com =     4.16734122 Angstrom
beta_A, gamma_A, alpha_B, beta_B, gamma_B = 
   144.94190   341.14920   358.04747   144.25131   339.43018
 
 6    0.5619845   0.1126925   0.4352701   C1   
 6   -0.5619778  -0.1126930  -0.4352786   C2   
 7    1.0279067   1.2839838   0.8130577   N1   
 7    1.2963561  -0.8711672   0.9863905   N2   
 7    2.2632654  -0.3625825   1.7400784   N3   
 1    1.1807406  -1.8680339   0.8814882   H1   
 6    2.0538165   0.9277406   1.5986926   C3   
 7    2.9022453   1.9068361   2.2685874   N4   
 8    2.6293573   3.0677596   2.0763206   O1   
 8    3.7969956   1.4708815   2.9518656   O2   
 7   -1.2963481   0.8711669  -0.9864003   N5   
 7   -1.0279000  -1.2839841  -0.8130667   N6   
 7   -2.2632561   0.3625821  -1.7400897   N7   
 1   -1.1807329   1.8680336  -0.8814976   H2   
 6   -2.0538091  -0.9277417  -1.5987033   C4   
 7   -2.9022368  -1.9068367  -2.2686006   N8   
 8   -3.7970105  -1.4708791  -2.9518449   O3   
 8   -2.6293819  -3.0677595  -2.0762884   O4   
 6    0.5579366   0.1149987   4.6071916   C1   
 6   -0.5579298  -0.1149994   3.7274826   C2   
 7    1.0307869   1.2882840   4.9698823   N1   
 7    1.2762253  -0.8659317   5.1841247   N2   
 7    2.2391744  -0.3533577   5.9401767   N3   
 1    1.1521534  -1.8633481   5.0953482   H1   
 6    2.0439469   0.9362058   5.7737292   C3   
 7    2.8939822   1.9188458   6.4363582   N4   
 8    2.6346584   3.0787419   6.2205580   O1   
 8    3.7764171   1.4865150   7.1377157   O2   
 7   -1.2762173   0.8659312   3.1505480   N5   
 7   -1.0307800  -1.2882846   3.3647912   N6   
 7   -2.2391650   0.3533570   2.3944946   N7   
 1   -1.1521456   1.8633476   3.2393250   H2   
 6   -2.0439394  -0.9362072   2.5609426   C4   
 7   -2.8939736  -1.9188466   1.8983111   N8   
 8   -3.7764322  -1.4865121   1.1969872   O3   
 8   -2.6346834  -3.0787410   2.1141563   O4   
 
    R_com        Fit total        Fit exp        Fit els          Fit Cn 
  3.37357534  0.14475078E+02  0.79752603E+02 -0.29687402E+02 -0.35590123E+02
  3.45351213  0.85637318E+01  0.67695721E+02 -0.27049831E+02 -0.32082157E+02
  3.54943627  0.32394629E+01  0.55724739E+02 -0.24114122E+02 -0.28371154E+02
  3.66454524 -0.11819575E+01  0.44268757E+02 -0.20913549E+02 -0.24537166E+02
  3.80267600 -0.44313505E+01  0.33768400E+02 -0.17515945E+02 -0.20683806E+02
  3.96843292 -0.63511374E+01  0.24611788E+02 -0.14030665E+02 -0.16932260E+02
  4.16734122 -0.69547650E+01  0.17064956E+02 -0.10609639E+02 -0.13410082E+02
  4.40603118 -0.64540030E+01  0.11218894E+02 -0.74372257E+01 -0.10235671E+02
  4.69245913 -0.52285921E+01  0.69771011E+01 -0.47043730E+01 -0.75013202E+01
  5.03617267 -0.37319132E+01  0.40948762E+01 -0.25674743E+01 -0.52593151E+01
  5.44862892 -0.23612020E+01  0.22563291E+01 -0.11019638E+01 -0.35155672E+01
  5.94357642 -0.13507628E+01  0.11535988E+01 -0.27134549E+00 -0.22330161E+01
  6.53751341 -0.74230647E+00  0.53520479E+00  0.65913299E-01 -0.13434246E+01
 
------------ Minimum  38 ------------
E =    -6.82874838 kcal/mol
R_com =     4.17312195 Angstrom
beta_A, gamma_A, alpha_B, beta_B, gamma_B = 
    35.39111   202.84236   196.34884   144.60889    22.84236
 
 6    0.4739404   0.3881313  -0.3777840   C1   
 6   -0.4739341  -0.3881305   0.3777927   C2   
 7    1.4492176  -0.0884760  -1.1216995   N1   
 7    0.4821259   1.7331979  -0.4195438   N2   
 7    1.4675949   2.1678322  -1.1951477   N3   
 1   -0.1414309   2.3745481   0.0473197   H1   
 6    2.0107993   1.0362696  -1.5866677   C3   
 7    3.1633677   1.0230426  -2.4803283   N4   
 8    3.5900218  -0.0658749  -2.7826569   O1   
 8    3.5854730   2.0967920  -2.8358465   O2   
 7   -0.4821182  -1.7331972   0.4195537   N5   
 7   -1.4492111   0.0884765   1.1217087   N6   
 7   -1.4675860  -2.1678311   1.1951592   N7   
 1    0.1414383  -2.3745473  -0.0473102   H2   
 6   -2.0107923  -1.0362689   1.5866788   C4   
 7   -3.1633593  -1.0230426   2.4803416   N8   
 8   -3.5854866  -2.0967940   2.8358249   O3   
 8   -3.5900463   0.0658737   2.7826246   O4   
 6   -0.5640300   0.2390305   4.5509060   C1   
 6    0.5640237  -0.2390315   3.7953293   C2   
 7   -1.3657149  -0.4928312   5.2948215   N1   
 7   -0.9505003   1.5274062   4.5926657   N2   
 7   -2.0184655   1.6670718   5.3682697   N3   
 1   -0.5326868   2.3183455   4.1258022   H1   
 6   -2.2211881   0.4283595   5.7597896   C3   
 7   -3.3234301   0.0912368   6.6534503   N4   
 8   -3.4263190  -1.0737477   6.9557788   O1   
 8   -4.0307118   1.0027537   7.0089684   O2   
 7    0.9504927  -1.5274076   3.7535682   N5   
 7    1.3657085   0.4928298   3.0514133   N6   
 7    2.0184566  -1.6670733   2.9779627   N7   
 1    0.5326795  -2.3183469   4.2204321   H2   
 6    2.2211813  -0.4283607   2.5864432   C4   
 7    3.3234220  -0.0912392   1.6927803   N8   
 8    4.0307255  -1.0027518   1.3372971   O3   
 8    3.4263428   1.0737534   1.3904974   O4   
 
    R_com        Fit total        Fit exp        Fit els          Fit Cn 
  3.27352063  0.16826844E+02  0.81850651E+02 -0.29501612E+02 -0.35522194E+02
  3.36411565  0.10320989E+02  0.68259220E+02 -0.26189139E+02 -0.31749091E+02
  3.47282967  0.44469005E+01  0.54876388E+02 -0.22634992E+02 -0.27794495E+02
  3.60328651 -0.44297105E+00  0.42234822E+02 -0.18924353E+02 -0.23753440E+02
  3.75983470 -0.40417142E+01  0.30884511E+02 -0.15182109E+02 -0.19744116E+02
  3.94769254 -0.61650279E+01  0.21304562E+02 -0.11570155E+02 -0.15899435E+02
  4.17312195 -0.68287484E+01  0.13797632E+02 -0.82732285E+01 -0.12353152E+02
  4.44363724 -0.62914394E+01  0.84009899E+01 -0.54702553E+01 -0.92221740E+01
  4.76825558 -0.50187529E+01  0.48637292E+01 -0.32936768E+01 -0.65888053E+01
  5.15779759 -0.35493630E+01  0.27274157E+01 -0.17887392E+01 -0.44880395E+01
  5.62524801 -0.23064697E+01  0.14913173E+01 -0.89336829E+00 -0.29044187E+01
  6.18618851 -0.14655214E+01  0.77134414E+00 -0.45697528E+00 -0.17798903E+01
  6.85931711 -0.97282213E+00  0.35287536E+00 -0.29593415E+00 -0.10297633E+01
 
------------ Minimum  39 ------------
E =    -6.69435358 kcal/mol
R_com =     4.06598631 Angstrom
beta_A, gamma_A, alpha_B, beta_B, gamma_B = 
   146.13877    23.18412   164.04631    33.86123   203.18412
 
 6    0.4819263  -0.3917341   0.3637001   C1   
 6   -0.4819202   0.3917333  -0.3637089   C2   
 7    1.4790596   0.0775525   1.0828841   N1   
 7    0.4845611  -1.7369608   0.4007558   N2   
 7    1.4882148  -2.1790586   1.1483161   N3   
 1   -0.1544031  -2.3736547  -0.0514172   H1   
 6    2.0472732  -1.0515101   1.5289480   C3   
 7    3.2233339  -1.0469749   2.3915481   N4   
 8    3.6632933   0.0388042   2.6859918   O1   
 8    3.6494539  -2.1239858   2.7320961   O2   
 7   -0.4845537   1.7369600  -0.4007660   N5   
 7   -1.4790533  -0.0775531  -1.0828934   N6   
 7   -1.4882062   2.1790575  -1.1483279   N7   
 1    0.1544102   2.3736538   0.0514075   H2   
 6   -2.0472665   1.0515094  -1.5289593   C4   
 7   -3.2233258   1.0469749  -2.3915616   N8   
 8   -3.6494669   2.1239878  -2.7320741   O3   
 8   -3.6633168  -0.0388030  -2.6859589   O4   
 6   -0.5710366  -0.2441837   3.7022862   C1   
 6    0.5710305   0.2441846   4.4296952   C2   
 7   -1.4007763   0.4811002   2.9831022   N1   
 7   -0.9433193  -1.5368738   3.6652305   N2   
 7   -2.0298316  -1.6860793   2.9176702   N3   
 1   -0.5039672  -2.3246707   4.1174035   H1   
 6   -2.2574391  -0.4482962   2.5370383   C3   
 7   -3.3869564  -0.1206834   1.6744382   N4   
 8   -3.5115328   1.0442034   1.3799945   O1   
 8   -4.0926915  -1.0390889   1.3338903   O2   
 7    0.9433120   1.5368750   4.4667523   N5   
 7    1.4007701  -0.4810990   5.1488797   N6   
 7    2.0298230   1.6860806   5.2143142   N7   
 1    0.5039602   2.3246719   4.0145788   H2   
 6    2.2574325   0.4482974   5.5949456   C4   
 7    3.3869486   0.1206856   6.4575479   N8   
 8    4.0927046   1.0390873   6.7980604   O3   
 8    3.5115558  -1.0442087   6.7519452   O4   
 
    R_com        Fit total        Fit exp        Fit els          Fit Cn 
  3.21930271  0.16752536E+02  0.82163327E+02 -0.29360660E+02 -0.36050130E+02
  3.30456862  0.10206966E+02  0.68848577E+02 -0.26260906E+02 -0.32380705E+02
  3.40688770  0.43519257E+01  0.55773291E+02 -0.22907833E+02 -0.28513532E+02
  3.52967060 -0.47484819E+00  0.43431429E+02 -0.19370430E+02 -0.24535846E+02
  3.67701008 -0.39938851E+01  0.32319688E+02 -0.15754877E+02 -0.20558696E+02
  3.85381746 -0.60537000E+01  0.22861200E+02 -0.12204928E+02 -0.16709971E+02
  4.06598631 -0.66943536E+01  0.15320732E+02 -0.88930072E+01 -0.13122078E+02
  4.32058893 -0.61760653E+01  0.97375124E+01 -0.59981783E+01 -0.99153994E+01
  4.62611208 -0.49415595E+01  0.59099376E+01 -0.36708114E+01 -0.71806858E+01
  4.99273986 -0.34991991E+01  0.34573382E+01 -0.19914533E+01 -0.49650840E+01
  5.43269319 -0.22598277E+01  0.19474723E+01 -0.94088277E+00 -0.32664172E+01
  5.96063719 -0.14121334E+01  0.10274846E+01 -0.40161506E+00 -0.20380029E+01
  6.59416999 -0.92133074E+00  0.47987248E+00 -0.19881424E+00 -0.12023890E+01
 
------------ Minimum  40 ------------
E =    -6.61764011 kcal/mol
R_com =     4.19313702 Angstrom
beta_A, gamma_A, alpha_B, beta_B, gamma_B = 
    40.84648   341.36194     2.39284    35.68704   159.48030
 
 6   -0.5593419   0.1100553   0.4393298   C1   
 6    0.5593485  -0.1100558  -0.4393213   C2   
 7   -1.0425112   1.2791166   0.8020602   N1   
 7   -1.2699476  -0.8772051   1.0149787   N2   
 7   -2.2378440  -0.3731702   1.7704541   N3   
 1   -1.1372479  -1.8734898   0.9259717   H1   
 6   -2.0533319   0.9180822   1.6048788   C3   
 7   -2.9124259   1.8931634   2.2669910   N4   
 8   -2.6627520   3.0553184   2.0519642   O1   
 8   -3.7918065   1.4530350   2.9673340   O2   
 7    1.2699552   0.8772048  -1.0149686   N5   
 7    1.0425183  -1.2791170  -0.8020514   N6   
 7    2.2378526   0.3731698  -1.7704424   N7   
 1    1.1372551   1.8734895  -0.9259620   H2   
 6    2.0533405  -0.9180832  -1.6048690   C4   
 7    2.9124366  -1.8931640  -2.2669795   N8   
 8    3.7917900  -1.4530326  -2.9673535   O3   
 8    2.6627268  -3.0553182  -2.0519959   O4   
 6    0.5593454  -0.1100666   3.7538145   C1   
 6   -0.5593387   0.1100674   4.6324679   C2   
 7    1.0424109  -1.2791395   3.3909829   N1   
 7    1.2699812   0.8771793   3.1781780   N2   
 7    2.2379955   0.3731270   2.4228653   N3   
 1    1.1374466   1.8734696   3.2673685   H1   
 6    2.0534257  -0.9181222   2.5884012   C3   
 7    2.9123782  -1.8932235   1.9261349   N4   
 8    2.6625738  -3.0553753   2.1410265   O1   
 8    3.7918909  -1.4531107   1.2259480   O2   
 7   -1.2699731  -0.8771787   5.2081057   N5   
 7   -1.0424040   1.2791401   4.9953000   N6   
 7   -2.2379861  -0.3731263   5.9634198   N7   
 1   -1.1374389  -1.8734690   5.1189148   H2   
 6   -2.0534182   0.9181235   5.7978835   C4   
 7   -2.9123695   1.8932244   6.4601522   N8   
 8   -3.7919060   1.4531076   7.1603056   O3   
 8   -2.6625988   3.0553742   6.2452157   O4   
 
    R_com        Fit total        Fit exp        Fit els          Fit Cn 
  3.34645342  0.17329464E+02  0.85747194E+02 -0.31465023E+02 -0.36952707E+02
  3.43171932  0.10622700E+02  0.72229646E+02 -0.28531311E+02 -0.33075634E+02
  3.53403841  0.46306883E+01  0.58915011E+02 -0.25275741E+02 -0.29008581E+02
  3.65682131 -0.29814635E+00  0.46292536E+02 -0.21742476E+02 -0.24848206E+02
  3.80416079 -0.38803512E+01  0.34850959E+02 -0.18016342E+02 -0.20714968E+02
  3.98096817 -0.59696472E+01  0.25004460E+02 -0.14229606E+02 -0.16744501E+02
  4.19313702 -0.66176401E+01  0.17016412E+02 -0.10560632E+02 -0.13073420E+02
  4.44773964 -0.60933897E+01  0.10946254E+02 -0.72183174E+01 -0.98213260E+01
  4.75326279 -0.48368458E+01  0.66442372E+01 -0.44081285E+01 -0.70729546E+01
  5.11989057 -0.33454339E+01  0.38029623E+01 -0.22827206E+01 -0.48656756E+01
  5.55984390 -0.20310312E+01  0.20478081E+01 -0.89223998E+00 -0.31865993E+01
  6.08778790 -0.11127730E+01  0.10274442E+01 -0.15993232E+00 -0.19802849E+01
  6.72132070 -0.60061069E+00  0.46856533E+00  0.94854869E-01 -0.11640309E+01
 
------------ Minimum  41 ------------
E =    -6.01958233 kcal/mol
R_com =     3.34967399 Angstrom
beta_A, gamma_A, alpha_B, beta_B, gamma_B = 
   176.46017   209.23548   272.79792     3.53983    29.23548
 
 6   -0.5591813   0.4531020  -0.0010357   C1   
 6    0.5591820  -0.4531012   0.0010250   C2   
 7   -1.8306771   0.1159626  -0.0379946   N1   
 7   -0.4421116   1.7932401   0.0355649   N2   
 7   -1.6400099   2.3646442   0.0231272   N3   
 1    0.4027694   2.3438916   0.0683328   H1   
 6   -2.4301978   1.3146760  -0.0211707   C3   
 7   -3.8807724   1.4637856  -0.0497746   N4   
 8   -4.5204200   0.4398657  -0.0899798   O1   
 8   -4.3097841   2.5921007  -0.0308662   O2   
 7    0.4421120  -1.7932392  -0.0355774   N5   
 7    1.8306778  -0.1159621   0.0379834   N6   
 7    1.6400103  -2.3646431  -0.0231417   N7   
 1   -0.4027690  -2.3438908  -0.0683448   H2   
 6    2.4301995  -1.3146754   0.0211577   C4   
 7    3.8807742  -1.4637857   0.0497590   N8   
 8    4.3097809  -2.5921026   0.0308916   O3   
 8    4.5204186  -0.4398670   0.0900202   O4   
 6   -0.4798575   0.5363972   3.3507097   C1   
 6    0.4798567  -0.5363979   3.3486490   C2   
 7   -0.2051862   1.8228342   3.3876686   N1   
 7   -1.8126834   0.3540501   3.3141091   N2   
 7   -2.4418801   1.5226281   3.3265468   N3   
 1   -2.3214369  -0.5167030   3.2813412   H1   
 6   -1.4317354   2.3631268   3.3708447   C3   
 7   -1.6514750   3.8046935   3.3994486   N4   
 8   -0.6599992   4.4935599   3.4396538   O1   
 8   -2.7993867   4.1781167   3.3805402   O2   
 7    1.8126826  -0.3540505   3.3852514   N5   
 7    0.2051858  -1.8228349   3.3116906   N6   
 7    2.4418790  -1.5226285   3.3728157   N7   
 1    2.3214360   0.5167026   3.4180188   H2   
 6    1.4317349  -2.3631285   3.3285163   C4   
 7    1.6514752  -3.8046953   3.2999150   N8   
 8    2.7993884  -4.1781135   3.3187824   O3   
 8    0.6600005  -4.4935584   3.2596538   O4   
 
    R_com        Fit total        Fit exp        Fit els          Fit Cn 
  2.66174357  0.14709715E+02  0.84828343E+02 -0.33458017E+02 -0.36660611E+02
  2.73102212  0.89630397E+01  0.71922659E+02 -0.29976452E+02 -0.32983167E+02
  2.81415637  0.38048026E+01  0.59144792E+02 -0.26230876E+02 -0.29109114E+02
  2.91391748 -0.46524614E+00  0.46953662E+02 -0.22293805E+02 -0.25125103E+02
  3.03363081 -0.35949447E+01  0.35817065E+02 -0.18271145E+02 -0.21140865E+02
  3.17728680 -0.54401741E+01  0.26143051E+02 -0.14301099E+02 -0.17282126E+02
  3.34967399 -0.60195823E+01  0.18204867E+02 -0.10546081E+02 -0.13678369E+02
  3.55653863 -0.55394360E+01  0.12083036E+02 -0.71757453E+01 -0.10446726E+02
  3.80477618 -0.43648109E+01  0.76519061E+01 -0.43415196E+01 -0.76751974E+01
  4.10266125 -0.29301634E+01  0.46264707E+01 -0.21468588E+01 -0.54097753E+01
  4.46012333 -0.16152978E+01  0.26562923E+01 -0.62190721E+00 -0.36496829E+01
  4.88907783 -0.64370586E+00  0.14221707E+01  0.28651672E+00 -0.23523933E+01
  5.40382323 -0.57966079E-01  0.68662312E+00  0.70187635E+00 -0.14464656E+01
 
------------ Minimum  42 ------------
E =    -5.65628670 kcal/mol
R_com =     4.25729870 Angstrom
beta_A, gamma_A, alpha_B, beta_B, gamma_B = 
    44.47168   237.46702   212.25982   153.26867   339.72423
 
 6    0.1745218   0.6632408  -0.2182659   C1   
 6   -0.1745145  -0.6632401   0.2182738   C2   
 7    1.0584818   0.9676015  -1.1443921   N1   
 7   -0.3732624   1.7876188   0.2784449   N2   
 7    0.1429151   2.8569815  -0.3145491   N3   
 1   -1.0769494   1.8729131   0.9965425   H1   
 6    0.9917048   2.3062821  -1.1542388   C3   
 7    1.8099895   3.1233542  -2.0430704   N4   
 8    2.5590117   2.5244097  -2.7775150   O1   
 8    1.6658166   4.3194470  -1.9650981   O2   
 7    0.3732711  -1.7876179  -0.2784359   N5   
 7   -1.0584741  -0.9676010   1.1444003   N6   
 7   -0.1429050  -2.8569803   0.3145595   N7   
 1    1.0769578  -1.8729122  -0.9965339   H2   
 6   -0.9916963  -2.3062820   1.1542489   C4   
 7   -1.8099790  -3.1233547   2.0430821   N8   
 8   -1.6658328  -4.3194479   1.9650782   O3   
 8   -2.5590403  -2.5244114   2.7774864   O4   
 6   -0.4516904  -0.4392063   4.6052353   C1   
 6    0.4516855   0.4392038   3.9093528   C2   
 7   -0.2327274  -1.7032676   4.8983814   N1   
 7   -1.6647124  -0.0687489   5.0550729   N2   
 7   -2.2685781  -1.0871471   5.6549302   N3   
 1   -2.1078651   0.8345631   4.9791919   H1   
 6   -1.3666822  -2.0358357   5.5309688   C3   
 7   -1.6032123  -3.3743333   6.0598317   N4   
 8   -0.7145779  -4.1760327   5.8961716   O1   
 8   -2.6611631  -3.5598091   6.6110507   O2   
 7    1.6647068   0.0687456   3.4595137   N5   
 7    0.2327226   1.7032650   3.6162062   N6   
 7    2.2685715   1.0871434   2.8596547   N7   
 1    2.1078597  -0.8345662   3.5353951   H2   
 6    1.3666767   2.0358335   2.9836168   C4   
 7    1.6032064   3.3743303   2.4547514   N8   
 8    2.6611744   3.5598133   1.9035694   O3   
 8    0.7145946   4.1760432   2.6184611   O4   
 
    R_com        Fit total        Fit exp        Fit els          Fit Cn 
  3.46353283  0.14785023E+02  0.68961490E+02 -0.24005487E+02 -0.30170980E+02
  3.54346961  0.90883049E+01  0.57706064E+02 -0.21536201E+02 -0.27081558E+02
  3.63939375  0.39807162E+01  0.46656996E+02 -0.18851407E+02 -0.23824873E+02
  3.75450272 -0.23429406E+00  0.36243271E+02 -0.16001968E+02 -0.20475597E+02
  3.89263349 -0.33057330E+01  0.26891662E+02 -0.13068378E+02 -0.17129017E+02
  4.05839040 -0.50998467E+01  0.18956769E+02 -0.10161725E+02 -0.13894891E+02
  4.25729870 -0.56562867E+01  0.12648070E+02 -0.74178312E+01 -0.10886526E+02
  4.49598866 -0.52077283E+01  0.79801486E+01 -0.49817220E+01 -0.82061548E+01
  4.78241661 -0.41380920E+01  0.47735063E+01 -0.29820751E+01 -0.59295233E+01
  5.12613015 -0.28777828E+01  0.27164112E+01 -0.15002320E+01 -0.40939621E+01
  5.53858640 -0.17731628E+01  0.14653982E+01 -0.54454251E+00 -0.26940185E+01
  6.03353390 -0.99601977E+00  0.73429647E+00 -0.43837237E-01 -0.16864790E+01
  6.62747090 -0.54327630E+00  0.32830575E+00  0.13152395E+00 -0.10031060E+01
 
------------ Minimum  43 ------------
E =    -4.17489603 kcal/mol
R_com =     4.43586533 Angstrom
beta_A, gamma_A, alpha_B, beta_B, gamma_B = 
    44.45686   252.70467     7.24632    45.98909    67.58676
 
 6    0.0431939   0.7128431  -0.0893040   C1   
 6   -0.0431868  -0.7128425   0.0893120   C2   
 7    0.8381865   1.3428108  -0.9276702   N1   
 7   -0.6971081   1.6035001   0.5960412   N2   
 7   -0.4010545   2.8412608   0.2193207   N3   
 1   -1.3917574   1.4216016   1.3049065   H1   
 6    0.5213018   2.6237178  -0.6921213   C3   
 7    1.1562579   3.7291879  -1.4006303   N4   
 8    1.9915068   3.4270067  -2.2193021   O1   
 8    0.7916333   4.8418349  -1.1064038   O2   
 7    0.6971167  -1.6034992  -0.5960320   N5   
 7   -0.8381789  -1.3428104   0.9276785   N6   
 7    0.4010644  -2.8412597  -0.2193100   N7   
 1    1.3917656  -1.4216007  -1.3048977   H2   
 6   -0.5212933  -2.6237180   0.6921314   C4   
 7   -1.1562473  -3.7291886   1.4006419   N8   
 8   -0.7916494  -4.8418351   1.1063839   O3   
 8   -1.9915350  -3.4270084   2.2192731   O4   
 6   -0.0433213  -0.7128291   4.5252194   C1   
 6    0.0433294   0.7128295   4.3465184   C2   
 7   -0.8382361  -1.3425836   5.3638195   N1   
 7    0.6965228  -1.6036857   3.8396391   N2   
 7    0.4004671  -2.8413530   4.2166649   N3   
 1    1.3911119  -1.4219670   3.1306688   H1   
 6   -0.5215285  -2.6235605   5.1284122   C3   
 7   -1.1566155  -3.7288631   5.8370652   N4   
 8   -1.9916052  -3.4264619   6.6559201   O1   
 8   -0.7922235  -4.8415980   5.5428832   O2   
 7   -0.6965136   1.6036860   5.0321001   N5   
 7    0.8382444   1.3425843   3.5079187   N6   
 7   -0.4004564   2.8413531   4.6550756   N7   
 1   -1.3911030   1.4219672   5.7410701   H2   
 6    0.5215385   2.6235618   3.7433268   C4   
 7    1.1566270   3.7288651   3.0346759   N8   
 8    0.7922036   4.8415959   3.3288315   O3   
 8    1.9915761   3.4264599   2.2157825   O4   
 
    R_com        Fit total        Fit exp        Fit els          Fit Cn 
  3.64209946  0.10042557E+02  0.56068463E+02 -0.20608466E+02 -0.25417440E+02
  3.72203624  0.61634424E+01  0.47463674E+02 -0.18515783E+02 -0.22784449E+02
  3.81796038  0.26478002E+01  0.38889214E+02 -0.16230373E+02 -0.20011040E+02
  3.93306935 -0.29237691E+00  0.30661361E+02 -0.13792197E+02 -0.17161541E+02
  4.07120012 -0.24695962E+01  0.23115354E+02 -0.11266942E+02 -0.14318009E+02
  4.23695703 -0.37653148E+01  0.16557615E+02 -0.87479466E+01 -0.11574983E+02
  4.43586533 -0.41748960E+01  0.11207626E+02 -0.63525086E+01 -0.90300135E+01
  4.67455529 -0.38346200E+01  0.71458525E+01 -0.42096605E+01 -0.67708120E+01
  4.96098324 -0.30081833E+01  0.42916171E+01 -0.24382272E+01 -0.48615732E+01
  5.30469678 -0.20196815E+01  0.24310922E+01 -0.11183848E+01 -0.33323889E+01
  5.71715303 -0.11494902E+01  0.12923603E+01 -0.26620936E+00 -0.21756412E+01
  6.21210053 -0.54592517E+00  0.62994050E+00  0.17520824E+00 -0.13510739E+01
  6.80603753 -0.21028957E+00  0.26880741E+00  0.31860198E+00 -0.79769896E+00
 
 
 ------------------------- GRID POINTS ---------------------------
 
Fit data
-------------------------------------------------------------------------------------------------------------------------------------------------------------------------------
   n     SAPT total      Fit total    SAPT els      SAPT exch     SAPT ind    SAPT exch-ind   SAPT disp  SAPT exch-disp    Fit els       Fit exp       Fit Cn    
-------------------------------------------------------------------------------------------------------------------------------------------------------------------------------
     1   0.286724E+01  0.319048E+01  0.916174E+00  0.530641E+01 -0.199930E+01  0.172481E+01 -0.342186E+01  0.341008E+00  0.817271E+00  0.431105E+01 -0.193784E+01
     2   0.853441E-01 -0.136490E+01 -0.486283E+01  0.153648E+02 -0.797882E+01  0.643921E+01 -0.100375E+02  0.116045E+01 -0.415897E+01  0.103945E+02 -0.760038E+01
     3  -0.233815E+01 -0.247279E+01 -0.315234E+00  0.176813E+01 -0.966663E+00  0.563888E+00 -0.355278E+01  0.164512E+00 -0.202963E+01  0.255281E+01 -0.299596E+01
     4  -0.108842E+01 -0.979703E+00  0.118436E+01  0.545291E+01 -0.387268E+01  0.203967E+01 -0.626955E+01  0.376875E+00 -0.249623E+00  0.561358E+01 -0.634366E+01
     5  -0.372045E+01 -0.295216E+01 -0.364421E+01  0.588462E+01 -0.299723E+01  0.236673E+01 -0.583176E+01  0.501404E+00 -0.455370E+01  0.595901E+01 -0.435747E+01
     6  -0.479321E+00 -0.422712E+00  0.124587E+00  0.488263E-01 -0.706518E-01  0.141037E-01 -0.602132E+00  0.594659E-02 -0.211444E+00  0.340681E+00 -0.551948E+00
     7  -0.186468E+01 -0.190376E+01 -0.116278E+01  0.404692E-01 -0.141169E+00  0.107741E-01 -0.616121E+00  0.414333E-02 -0.145869E+01  0.173504E+00 -0.618573E+00
     8   0.419165E+00  0.423277E+00 -0.562248E+01  0.132122E+02 -0.640120E+01  0.591728E+01 -0.778504E+01  0.109840E+01 -0.582172E+01  0.109085E+02 -0.466352E+01
     9  -0.304591E+00 -0.540242E-01  0.385128E+00  0.388120E+00 -0.188121E+00  0.772774E-01 -0.999337E+00  0.323421E-01  0.212090E+00  0.330217E+00 -0.596331E+00
    10   0.494337E+01  0.510193E+01 -0.505162E+01  0.190712E+02 -0.957055E+01  0.885400E+01 -0.970963E+01  0.134993E+01 -0.347366E+01  0.149474E+02 -0.637180E+01
    11   0.154904E+02  0.104068E+02 -0.154549E+02  0.447203E+02 -0.219549E+02  0.192390E+02 -0.136016E+02  0.254257E+01 -0.774452E+01  0.259019E+02 -0.775060E+01
    12  -0.193640E+01 -0.132355E+01 -0.930045E+00  0.946170E+01 -0.643151E+01  0.366027E+01 -0.833092E+01  0.634112E+00 -0.166551E+01  0.872555E+01 -0.838358E+01
    13   0.189140E+02  0.193114E+02 -0.125254E+02  0.531898E+02 -0.323679E+02  0.271825E+02 -0.198965E+02  0.333144E+01 -0.195096E+01  0.361585E+02 -0.148961E+02
    14  -0.199444E+01 -0.182056E+01 -0.102072E+01  0.212454E+00 -0.314119E+00  0.626814E-01 -0.952324E+00  0.175967E-01 -0.114783E+01  0.157873E+00 -0.830603E+00
    15  -0.765215E+01 -0.751706E+01 -0.881849E+01  0.117011E+02 -0.658833E+01  0.530409E+01 -0.102185E+02  0.968006E+00 -0.108368E+02  0.117645E+02 -0.844469E+01
    16  -0.112811E+01 -0.989060E+00 -0.277396E+00  0.648500E+00 -0.279640E+00  0.166504E+00 -0.144882E+01  0.627352E-01 -0.105681E+01  0.104143E+01 -0.973687E+00
    17   0.455915E-01  0.113498E+00  0.637747E+00  0.638629E+00 -0.308855E+00  0.193358E+00 -0.118054E+01  0.652531E-01  0.127687E+00  0.640935E+00 -0.655124E+00
    18  -0.936881E+00 -0.811025E+00 -0.207422E+00  0.241402E+00 -0.141843E+00  0.659979E-01 -0.919458E+00  0.244421E-01 -0.606977E+00  0.466004E+00 -0.670053E+00
    19   0.892493E+01  0.107150E+02 -0.763444E+01  0.255397E+02 -0.138058E+02  0.132087E+02 -0.101679E+02  0.178466E+01 -0.368377E+01  0.206209E+02 -0.622214E+01
    20   0.582698E+01  0.485977E+01  0.139797E+01  0.159249E+02 -0.790174E+01  0.587467E+01 -0.105679E+02  0.109906E+01  0.627589E+00  0.127924E+02 -0.856023E+01
    21   0.523220E+00  0.516556E+00  0.732410E+00  0.223393E+01 -0.911668E+00  0.747616E+00 -0.245547E+01  0.176398E+00  0.170346E+00  0.208542E+01 -0.173921E+01
    22   0.166893E+00  0.227314E+00  0.792163E+00  0.115960E+00 -0.111545E+00  0.273284E-01 -0.670668E+00  0.136545E-01  0.415304E+00  0.296754E+00 -0.484745E+00
    23   0.203697E+02  0.186909E+02 -0.295850E+02  0.723582E+02 -0.439785E+02  0.385804E+02 -0.211244E+02  0.411909E+01 -0.104912E+02  0.421954E+02 -0.130133E+02
    24  -0.776700E+00 -0.911247E+00  0.347628E+00  0.481907E+00 -0.305900E+00  0.122437E+00 -0.146681E+01  0.440385E-01 -0.583370E+00  0.802234E+00 -0.113011E+01
    25  -0.489678E+00 -0.465392E+00  0.233452E+00  0.710241E-01 -0.104142E+00  0.173345E-01 -0.715760E+00  0.841293E-02 -0.973175E-01  0.268759E+00 -0.636833E+00
    26  -0.541467E+00  0.584181E-01  0.290851E+01  0.172451E+01 -0.159201E+01  0.571327E+00 -0.430065E+01  0.146842E+00  0.166247E+01  0.284875E+01 -0.445281E+01
    27  -0.793783E+00 -0.576277E+00 -0.132373E-01  0.206860E+00 -0.128769E+00  0.496026E-01 -0.929297E+00  0.210578E-01 -0.565897E+00  0.663015E+00 -0.673395E+00
    28   0.146797E+00  0.473319E+00  0.149836E+01  0.855515E+00 -0.463287E+00  0.290362E+00 -0.210752E+01  0.733631E-01  0.537295E+00  0.182497E+01 -0.188895E+01
    29  -0.423305E+01 -0.420405E+01 -0.379095E+01  0.386241E+01 -0.205576E+01  0.156657E+01 -0.415219E+01  0.336871E+00 -0.426366E+01  0.327767E+01 -0.321807E+01
    30  -0.423163E+01 -0.412968E+01 -0.298475E+01  0.172917E+01 -0.102246E+01  0.692466E+00 -0.280679E+01  0.160735E+00 -0.454015E+01  0.257681E+01 -0.216633E+01
    31  -0.188459E+01 -0.193355E+01 -0.226117E+00  0.496510E+00 -0.462623E+00  0.134543E+00 -0.187327E+01  0.463711E-01 -0.852759E+00  0.526672E+00 -0.160746E+01
    32   0.657080E+01  0.679603E+01 -0.105915E+02  0.293315E+02 -0.146701E+02  0.135518E+02 -0.130158E+02  0.196486E+01 -0.636163E+01  0.215181E+02 -0.836044E+01
    33   0.102614E+02  0.860886E+01 -0.180032E+02  0.470111E+02 -0.287941E+02  0.258053E+02 -0.188462E+02  0.308850E+01 -0.125575E+02  0.335800E+02 -0.124136E+02
    34   0.492842E+01  0.474802E+01  0.780985E+01  0.162208E+01 -0.189309E+01  0.479279E+00 -0.318654E+01  0.968354E-01  0.683729E+01  0.151261E+01 -0.360188E+01
    35   0.263317E+01  0.432994E+01 -0.146609E+01  0.181522E+02 -0.105612E+02  0.750412E+01 -0.122282E+02  0.123228E+01 -0.126030E+01  0.171226E+02 -0.115323E+02
    36   0.515634E+01  0.458070E+01 -0.461748E+01  0.288035E+02 -0.160743E+02  0.130365E+02 -0.180315E+02  0.203959E+01 -0.680444E+00  0.203727E+02 -0.151116E+02
    37   0.224083E+00 -0.496177E-01  0.153414E+01  0.456759E+01 -0.262965E+01  0.170979E+01 -0.535079E+01  0.393003E+00  0.298455E+00  0.438445E+01 -0.473252E+01
    38   0.291254E+02  0.247750E+02 -0.253813E+02  0.946618E+02 -0.555502E+02  0.473779E+02 -0.378427E+02  0.586002E+01 -0.705175E+01  0.635232E+02 -0.316964E+02
    39   0.204986E+01  0.143186E+01 -0.451050E+01  0.214922E+02 -0.125586E+02  0.100709E+02 -0.139981E+02  0.155406E+01 -0.221360E+01  0.156120E+02 -0.119665E+02
    40  -0.249356E+00 -0.191619E+00  0.861122E+00  0.590094E-01 -0.203263E+00  0.162205E-01 -0.988460E+00  0.601512E-02  0.567112E+00  0.261187E+00 -0.101992E+01
    41  -0.252381E+01 -0.293184E+01 -0.660393E+01  0.104964E+02 -0.564124E+01  0.520583E+01 -0.687898E+01  0.898152E+00 -0.743805E+01  0.883588E+01 -0.432967E+01
    42  -0.943559E+00 -0.118471E+01  0.138729E+01  0.228448E+00 -0.333723E+00  0.681207E-01 -0.231785E+01  0.241515E-01 -0.508528E-01  0.146202E+01 -0.259588E+01
    43  -0.776357E+01 -0.785105E+01 -0.558149E+01  0.276879E+01 -0.199656E+01  0.788284E+00 -0.395174E+01  0.209145E+00 -0.662051E+01  0.198090E+01 -0.321144E+01
    44   0.137243E+02  0.125807E+02 -0.125036E+02  0.485080E+02 -0.276296E+02  0.194592E+02 -0.164471E+02  0.233727E+01 -0.514075E+01  0.316063E+02 -0.138849E+02
    45  -0.479564E+01 -0.458740E+01 -0.648342E+01  0.679935E+01 -0.389381E+01  0.220538E+01 -0.382535E+01  0.402202E+00 -0.539882E+01  0.383329E+01 -0.302187E+01
    46   0.806850E+01  0.999405E+01 -0.127868E+02  0.343527E+02 -0.183630E+02  0.170193E+02 -0.142035E+02  0.204987E+01 -0.943391E+01  0.285520E+02 -0.912408E+01
    47   0.456544E+01  0.303037E+01 -0.480533E+01  0.244107E+02 -0.134199E+02  0.113106E+02 -0.148723E+02  0.194172E+01 -0.419633E+01  0.183042E+02 -0.110775E+02
    48  -0.113209E+01 -0.174019E+01  0.112148E+01  0.466915E+01 -0.256575E+01  0.178367E+01 -0.651918E+01  0.378545E+00 -0.207972E+01  0.612806E+01 -0.578852E+01
    49   0.259637E+01  0.534306E+01 -0.144292E+02  0.314833E+02 -0.162669E+02  0.143346E+02 -0.147201E+02  0.219467E+01 -0.962099E+01  0.239457E+02 -0.898160E+01
    50   0.959508E-02 -0.148737E+00 -0.339356E+01  0.111267E+02 -0.557597E+01  0.498267E+01 -0.796404E+01  0.833831E+00 -0.397946E+01  0.959803E+01 -0.576731E+01
    51   0.576601E+01  0.625931E+01 -0.115463E+02  0.308359E+02 -0.180512E+02  0.168233E+02 -0.145740E+02  0.227834E+01 -0.878653E+01  0.251040E+02 -0.100582E+02
    52  -0.557375E+01 -0.578202E+01 -0.355728E+01  0.176032E+01 -0.132676E+01  0.481072E+00 -0.307324E+01  0.142139E+00 -0.459707E+01  0.136144E+01 -0.254639E+01
    53   0.447459E+01  0.313177E+01 -0.756474E+01  0.211045E+02 -0.124574E+02  0.118852E+02 -0.102082E+02  0.171530E+01 -0.513594E+01  0.146069E+02 -0.633920E+01
    54   0.181183E+02  0.188716E+02 -0.272027E+01  0.462299E+02 -0.278258E+02  0.203781E+02 -0.204414E+02  0.249774E+01  0.358856E+01  0.346850E+02 -0.194020E+02
    55  -0.936484E-01 -0.665459E-01  0.481123E+00  0.610528E-01 -0.101869E+00  0.133251E-01 -0.554098E+00  0.681795E-02  0.230928E+00  0.130994E+00 -0.428467E+00
    56   0.130533E+02  0.137869E+02 -0.426284E+01  0.279291E+02 -0.121000E+02  0.110302E+02 -0.109666E+02  0.142357E+01 -0.657867E-01  0.219249E+02 -0.807221E+01
    57  -0.145098E+01 -0.176022E+01  0.164327E+01  0.215707E+01 -0.153660E+01  0.832634E+00 -0.474333E+01  0.195960E+00 -0.767389E+00  0.335917E+01 -0.435200E+01
    58   0.489417E+00  0.500525E+00  0.116273E+01  0.615811E-01 -0.904090E-01  0.163686E-01 -0.666981E+00  0.612504E-02  0.895473E+00  0.244727E+00 -0.639675E+00
    59   0.493908E+01  0.480005E+01 -0.567230E+01  0.268554E+02 -0.150365E+02  0.133640E+02 -0.164588E+02  0.188729E+01 -0.642166E+01  0.239666E+02 -0.127449E+02
    60  -0.399583E+01 -0.408803E+01 -0.229622E+01  0.410145E+00 -0.503962E+00  0.101714E+00 -0.174110E+01  0.336012E-01 -0.333149E+01  0.868257E+00 -0.162479E+01
    61  -0.626133E+00 -0.619658E+00  0.117046E+01  0.378576E+00 -0.466563E+00  0.133006E+00 -0.188074E+01  0.391310E-01 -0.119662E+00  0.143149E+01 -0.193148E+01
    62   0.316125E+02  0.329693E+02 -0.348010E+02  0.108088E+03 -0.651873E+02  0.583417E+02 -0.419028E+02  0.707350E+01 -0.173847E+02  0.825160E+02 -0.321619E+02
    63  -0.146571E+01 -0.113982E+01 -0.335135E+01  0.110084E+02 -0.564204E+01  0.491501E+01 -0.932042E+01  0.924709E+00 -0.422074E+01  0.104083E+02 -0.732735E+01
    64   0.645059E+00 -0.224628E+00  0.137197E+01  0.457187E+01 -0.246276E+01  0.183467E+01 -0.506671E+01  0.396011E+00  0.234169E+00  0.379615E+01 -0.425495E+01
    65  -0.401417E+01 -0.389730E+01 -0.259630E+01  0.245143E+01 -0.141743E+01  0.793367E+00 -0.345581E+01  0.210579E+00 -0.383709E+01  0.264106E+01 -0.270126E+01
    66  -0.265848E+01 -0.232796E+01 -0.297890E+00  0.599602E+01 -0.340928E+01  0.255575E+01 -0.800459E+01  0.501508E+00 -0.153992E+01  0.672314E+01 -0.751119E+01
    67   0.189146E+02  0.146484E+02 -0.148208E+02  0.480860E+02 -0.227918E+02  0.212843E+02 -0.158802E+02  0.303701E+01 -0.710172E+01  0.301945E+02 -0.844439E+01
    68   0.192129E+02  0.209538E+02 -0.187076E+02  0.567105E+02 -0.296798E+02  0.253438E+02 -0.175262E+02  0.307224E+01 -0.681534E+01  0.387113E+02 -0.109422E+02
    69   0.199693E+01  0.177361E+01 -0.141505E+02  0.296880E+02 -0.172401E+02  0.154331E+02 -0.138236E+02  0.209008E+01 -0.103872E+02  0.215381E+02 -0.937728E+01
    70   0.246759E+01  0.388984E+01 -0.104971E+02  0.231409E+02 -0.113690E+02  0.101412E+02 -0.104790E+02  0.153065E+01 -0.774430E+01  0.176507E+02 -0.601656E+01
    71  -0.173256E+01 -0.787052E+00 -0.333775E+01  0.129535E+02 -0.690432E+01  0.579106E+01 -0.113147E+02  0.107968E+01 -0.633598E+01  0.143214E+02 -0.877251E+01
    72  -0.187056E+01 -0.164855E+01 -0.128489E+01  0.498401E-01 -0.157464E+00  0.145558E-01 -0.497207E+00  0.460209E-02 -0.127804E+01  0.643545E-01 -0.434862E+00
    73  -0.321186E+01 -0.339815E+01 -0.162906E+01  0.483630E+00 -0.576553E+00  0.108674E+00 -0.163382E+01  0.352599E-01 -0.241264E+01  0.597612E+00 -0.158312E+01
    74  -0.478978E-01 -0.695987E-01  0.562428E+00  0.151307E+00 -0.116249E+00  0.330142E-01 -0.693447E+00  0.150489E-01  0.331670E+00  0.115431E+00 -0.516699E+00
    75  -0.256421E+01 -0.268713E+01 -0.130029E+01  0.136079E+01 -0.730007E+00  0.390393E+00 -0.240251E+01  0.117424E+00 -0.211918E+01  0.113572E+01 -0.170366E+01
    76  -0.695325E+00 -0.836275E+00  0.661249E+00  0.691489E+00 -0.494363E+00  0.232595E+00 -0.185069E+01  0.644000E-01  0.298620E+00  0.487452E+00 -0.162235E+01
    77  -0.230693E+01 -0.216422E+01 -0.392380E+01  0.952379E+01 -0.496487E+01  0.417147E+01 -0.781331E+01  0.699789E+00 -0.502691E+01  0.923955E+01 -0.637686E+01
    78  -0.119106E-01  0.189126E+00  0.477367E+00  0.303889E-01 -0.515761E-01  0.600617E-02 -0.477299E+00  0.320240E-02  0.300697E+00  0.278831E+00 -0.390402E+00
    79   0.262782E+02  0.257789E+02 -0.308368E+02  0.792757E+02 -0.499274E+02  0.464288E+02 -0.240331E+02  0.537100E+01 -0.139572E+02  0.534015E+02 -0.136653E+02
    80   0.434838E+00  0.133799E+01 -0.419159E+01  0.128018E+02 -0.752884E+01  0.672967E+01 -0.834020E+01  0.963965E+00 -0.450795E+01  0.116000E+02 -0.575409E+01
    81   0.234787E+01  0.261671E+01  0.110108E+01  0.694048E+01 -0.343953E+01  0.305134E+01 -0.579428E+01  0.488789E+00  0.195102E+00  0.703776E+01 -0.461615E+01
    82   0.439292E+01  0.375589E+01 -0.815564E+01  0.231118E+02 -0.138451E+02  0.122346E+02 -0.104882E+02  0.153543E+01 -0.711526E+01  0.181730E+02 -0.730185E+01
    83  -0.261217E+00 -0.129311E+00  0.491136E+00  0.622792E+01 -0.335200E+01  0.234992E+01 -0.646345E+01  0.485244E+00 -0.182423E+00  0.533962E+01 -0.528651E+01
    84   0.842567E+01  0.844922E+01 -0.204133E+02  0.483317E+02 -0.286483E+02  0.259177E+02 -0.201113E+02  0.334918E+01 -0.100808E+02  0.325790E+02 -0.140490E+02
    85  -0.459287E+00 -0.357929E+00  0.140310E+01  0.380609E+01 -0.232858E+01  0.146610E+01 -0.511862E+01  0.312627E+00 -0.169476E-01  0.437911E+01 -0.472009E+01
    86   0.273283E+02  0.232588E+02 -0.110072E+02  0.569117E+02 -0.325616E+02  0.277831E+02 -0.169720E+02  0.317427E+01  0.304055E+01  0.313667E+02 -0.111484E+02
    87  -0.223161E+01 -0.195757E+01 -0.238323E+01  0.118385E+02 -0.635633E+01  0.526116E+01 -0.115447E+02  0.953053E+00 -0.713012E+01  0.148519E+02 -0.967938E+01
    88  -0.109983E+01 -0.141201E+01  0.179311E+01  0.618711E+00 -0.909310E+00  0.186915E+00 -0.284386E+01  0.546001E-01  0.223271E+00  0.145513E+01 -0.309041E+01
    89  -0.177401E+01 -0.249864E+01 -0.282393E+00  0.496144E+01 -0.271460E+01  0.178133E+01 -0.594944E+01  0.429634E+00 -0.170189E+01  0.437398E+01 -0.517073E+01
    90  -0.433641E+01 -0.412902E+01 -0.414876E+01  0.605405E+01 -0.327932E+01  0.271329E+01 -0.625167E+01  0.575984E+00 -0.440006E+01  0.508280E+01 -0.481177E+01
    91   0.243142E+01  0.266785E+01  0.372654E+01  0.176232E+00 -0.335004E+00  0.342344E-01 -0.118507E+01  0.144906E-01  0.356688E+01  0.160251E+00 -0.105929E+01
    92  -0.951093E+00 -0.104776E+01  0.140918E+01  0.269960E+00 -0.581672E+00  0.735940E-01 -0.214843E+01  0.262764E-01  0.570058E+00  0.801150E+00 -0.241897E+01
    93  -0.177204E+01 -0.158489E+01  0.300425E+00  0.792163E+00 -0.540715E+00  0.264621E+00 -0.266314E+01  0.746037E-01 -0.132901E+01  0.217048E+01 -0.242636E+01
    94   0.374163E+01  0.238730E+01 -0.226664E+00  0.108445E+02 -0.511524E+01  0.415901E+01 -0.668068E+01  0.760749E+00 -0.861769E+00  0.795468E+01 -0.470561E+01
    95   0.872452E+01  0.947768E+01 -0.734004E+01  0.260026E+02 -0.135634E+02  0.127267E+02 -0.105675E+02  0.146622E+01 -0.430293E+01  0.212810E+02 -0.750040E+01
    96  -0.203237E+01 -0.105846E+01 -0.354187E+00  0.137477E+02 -0.775829E+01  0.602081E+01 -0.148863E+02  0.119795E+01 -0.429325E+01  0.164416E+02 -0.132068E+02
    97  -0.286502E+01 -0.307920E+01 -0.184504E+01  0.213871E+00 -0.257993E+00  0.499374E-01 -0.104460E+01  0.188023E-01 -0.253310E+01  0.391229E+00 -0.937328E+00
    98   0.156753E+00  0.181277E+01 -0.115250E+02  0.271254E+02 -0.174377E+02  0.150372E+02 -0.151839E+02  0.214068E+01 -0.898449E+01  0.217790E+02 -0.109818E+02
    99   0.378171E+01  0.184954E+01 -0.179458E+02  0.385537E+02 -0.203343E+02  0.162149E+02 -0.150327E+02  0.232580E+01 -0.120334E+02  0.246712E+02 -0.107883E+02
   100   0.682701E+01  0.498321E+01 -0.136707E+02  0.325149E+02 -0.190341E+02  0.177610E+02 -0.131447E+02  0.240063E+01 -0.647500E+01  0.197328E+02 -0.827462E+01
   101  -0.315692E+01 -0.381525E+01 -0.675853E+00  0.156808E+01 -0.144493E+01  0.490377E+00 -0.321150E+01  0.116903E+00 -0.179496E+01  0.962730E+00 -0.298302E+01
   102  -0.118117E+01 -0.138478E+01  0.406137E+00  0.124397E+00 -0.381298E+00  0.381606E-01 -0.137940E+01  0.108279E-01 -0.102423E+00  0.229017E+00 -0.151138E+01
   103  -0.136472E+01 -0.155351E+01 -0.137338E+00  0.796180E+00 -0.362731E+00  0.211019E+00 -0.194579E+01  0.739347E-01 -0.839118E+00  0.839619E+00 -0.155401E+01
   104  -0.622986E+01 -0.597070E+01 -0.811042E+01  0.110393E+02 -0.605710E+01  0.528104E+01 -0.931110E+01  0.928443E+00 -0.111082E+02  0.118192E+02 -0.668172E+01
   105   0.695379E+00 -0.102094E+01 -0.606272E+01  0.182742E+02 -0.953353E+01  0.814998E+01 -0.113583E+02  0.122573E+01 -0.791556E+01  0.159094E+02 -0.901474E+01
   106  -0.614948E+00 -0.690007E+00  0.890087E-01  0.786442E-01 -0.112210E+00  0.210910E-01 -0.700832E+00  0.934983E-02 -0.380899E+00  0.263480E+00 -0.572589E+00
   107  -0.396447E+01 -0.414440E+01 -0.260735E+01  0.192657E+01 -0.111550E+01  0.574389E+00 -0.290883E+01  0.166257E+00 -0.391193E+01  0.192572E+01 -0.215819E+01
   108   0.818388E+01  0.859891E+01 -0.248607E+01  0.252225E+02 -0.135544E+02  0.116688E+02 -0.142798E+02  0.161281E+01 -0.915018E+00  0.210085E+02 -0.114945E+02
   109   0.270912E+02  0.282617E+02 -0.348946E+02  0.908054E+02 -0.558751E+02  0.510088E+02 -0.299039E+02  0.595069E+01 -0.167144E+02  0.657376E+02 -0.207615E+02
   110  -0.300006E+01 -0.300412E+01 -0.179384E+01  0.131226E+00 -0.275373E+00  0.413557E-01 -0.111623E+01  0.128076E-01 -0.226913E+01  0.361200E+00 -0.109619E+01
   111   0.667926E+01  0.659149E+01 -0.173969E+02  0.439983E+02 -0.252901E+02  0.229820E+02 -0.207758E+02  0.316182E+01 -0.133501E+02  0.349659E+02 -0.150244E+02
   112   0.299398E+01  0.285935E+01 -0.105341E+02  0.231565E+02 -0.114604E+02  0.102472E+02 -0.987906E+01  0.146386E+01 -0.799058E+01  0.172046E+02 -0.635472E+01
   113  -0.306091E+01 -0.349156E+01 -0.172132E+01  0.628521E+01 -0.409442E+01  0.245178E+01 -0.644176E+01  0.459614E+00 -0.436998E+01  0.683667E+01 -0.595826E+01
   114  -0.416922E+01 -0.387590E+01 -0.402677E+01  0.637182E+01 -0.330321E+01  0.262566E+01 -0.637900E+01  0.542277E+00 -0.534197E+01  0.612135E+01 -0.465528E+01
   115   0.107899E+02  0.962931E+01 -0.182611E+02  0.432181E+02 -0.262966E+02  0.241451E+02 -0.149243E+02  0.290863E+01 -0.999769E+01  0.280422E+02 -0.841524E+01
   116  -0.142185E+01 -0.166589E+01  0.129158E+01  0.366117E+00 -0.488008E+00  0.119970E+00 -0.275151E+01  0.400007E-01 -0.177038E+00  0.154630E+01 -0.303515E+01
   117   0.117036E+02  0.152860E+02 -0.202581E+02  0.592519E+02 -0.356748E+02  0.309934E+02 -0.268216E+02  0.421272E+01 -0.167915E+02  0.520453E+02 -0.199678E+02
   118  -0.172804E+01 -0.166446E+01 -0.111147E+01  0.251717E-01 -0.127124E+00  0.796348E-02 -0.525210E+00  0.262948E-02 -0.126941E+01  0.143190E+00 -0.538241E+00
   119  -0.207931E+01 -0.267239E+01 -0.252609E+01  0.123541E+02 -0.681865E+01  0.561611E+01 -0.116976E+02  0.992877E+00 -0.577624E+01  0.133258E+02 -0.102220E+02
   120   0.739071E+01  0.831027E+01 -0.111428E+02  0.369010E+02 -0.202592E+02  0.183221E+02 -0.191141E+02  0.268372E+01 -0.109164E+02  0.332635E+02 -0.140368E+02
   121  -0.522511E+01 -0.484644E+01 -0.361966E+01  0.121709E+01 -0.103267E+01  0.341903E+00 -0.221929E+01  0.875111E-01 -0.385866E+01  0.763524E+00 -0.175131E+01
   122  -0.142521E+01 -0.136605E+01  0.148376E+01  0.445374E+01 -0.269209E+01  0.188192E+01 -0.696720E+01  0.414652E+00 -0.116576E+01  0.605943E+01 -0.625972E+01
   123  -0.142187E+01 -0.134348E+01 -0.988795E+00  0.498839E+01 -0.253684E+01  0.209710E+01 -0.540949E+01  0.427754E+00 -0.232244E+01  0.533636E+01 -0.435741E+01
   124   0.441317E+01  0.396039E+01 -0.123384E+02  0.341717E+02 -0.180238E+02  0.130477E+02 -0.143687E+02  0.192470E+01 -0.812382E+01  0.228819E+02 -0.107977E+02
   125   0.149512E+02  0.117678E+02 -0.157288E+02  0.525265E+02 -0.270969E+02  0.213047E+02 -0.186258E+02  0.257131E+01 -0.831408E+01  0.362585E+02 -0.161766E+02
   126   0.442928E+01  0.429741E+01 -0.421362E+01  0.204148E+02 -0.957216E+01  0.787168E+01 -0.114234E+02  0.135199E+01 -0.354534E+01  0.169846E+02 -0.914180E+01
   127   0.847929E+01  0.787102E+01 -0.752017E+01  0.337618E+02 -0.199635E+02  0.169378E+02 -0.171456E+02  0.240891E+01 -0.185870E+01  0.230055E+02 -0.132758E+02
   128   0.468197E+01  0.366710E+01 -0.771093E+00  0.110773E+02 -0.551911E+01  0.499294E+01 -0.589252E+01  0.794413E+00  0.479922E-01  0.721196E+01 -0.359285E+01
   129   0.400697E+01  0.233843E+01 -0.718878E+01  0.211644E+02 -0.118960E+02  0.107928E+02 -0.104256E+02  0.156029E+01 -0.593563E+01  0.152971E+02 -0.702303E+01
   130   0.348638E+01  0.539154E+01  0.133883E+01  0.157146E+02 -0.945448E+01  0.603245E+01 -0.111775E+02  0.103239E+01  0.170319E+01  0.147675E+02 -0.110792E+02
   131   0.210414E-01  0.400993E-01  0.625538E+00  0.408820E+00 -0.223374E+00  0.119479E+00 -0.954299E+00  0.448761E-01  0.110328E+00  0.554140E+00 -0.624369E+00
   132   0.724952E+00  0.911185E+00  0.122363E+01  0.290755E-01 -0.697057E-01  0.541267E-02 -0.466181E+00  0.271554E-02  0.116524E+01  0.117053E+00 -0.371107E+00
   133   0.913882E+01  0.103935E+02 -0.245029E+02  0.560892E+02 -0.375494E+02  0.324149E+02 -0.211015E+02  0.378868E+01 -0.172934E+02  0.407069E+02 -0.130200E+02
   134  -0.242779E+01 -0.211315E+01 -0.951070E+00  0.312641E+01 -0.170020E+01  0.102290E+01 -0.415642E+01  0.230584E+00 -0.224753E+01  0.352336E+01 -0.338897E+01
   135  -0.124084E+01 -0.151984E+01  0.190927E+00  0.934840E-01 -0.288674E+00  0.254568E-01 -0.127089E+01  0.885660E-02 -0.486704E+00  0.413105E+00 -0.144624E+01
   136   0.972249E+00  0.135765E+01  0.381599E+01  0.796576E+00 -0.762401E+00  0.249435E+00 -0.320126E+01  0.739083E-01  0.300041E+01  0.157986E+01 -0.322262E+01
   137  -0.292435E+01 -0.271494E+01 -0.165759E+01  0.120924E+01 -0.731382E+00  0.356175E+00 -0.220239E+01  0.101592E+00 -0.240050E+01  0.148143E+01 -0.179587E+01
   138  -0.303557E+00 -0.650523E+00  0.237145E+01  0.623821E+00 -0.823710E+00  0.186569E+00 -0.271486E+01  0.531754E-01  0.125730E+01  0.107865E+01 -0.298647E+01
   139   0.187445E+02  0.980890E+01 -0.113044E+02  0.525921E+02 -0.287875E+02  0.235357E+02 -0.206415E+02  0.335018E+01 -0.641040E+01  0.319303E+02 -0.157110E+02
   140  -0.247789E+01 -0.241379E+01 -0.105263E+01  0.216001E+00 -0.463957E+00  0.608728E-01 -0.125413E+01  0.159486E-01 -0.132174E+01  0.480382E-01 -0.114009E+01
   141  -0.168261E+01 -0.149015E+01  0.361513E+00  0.395224E+00 -0.500340E+00  0.138999E+00 -0.212195E+01  0.439401E-01 -0.389804E+00  0.100904E+01 -0.210939E+01
   142  -0.125252E+01 -0.130547E+01 -0.691658E+01  0.243536E+02 -0.133060E+02  0.111966E+02 -0.185135E+02  0.193334E+01 -0.108906E+02  0.250527E+02 -0.154675E+02
   143  -0.122390E+01 -0.102989E+01 -0.141108E+02  0.255778E+02 -0.143566E+02  0.127167E+02 -0.129258E+02  0.187479E+01 -0.133678E+02  0.206221E+02 -0.828419E+01
   144   0.503525E+02  0.505156E+02 -0.541772E+02  0.159793E+03 -0.983149E+02  0.818699E+02 -0.473401E+02  0.852222E+01 -0.169504E+02  0.104530E+03 -0.370638E+02
   145   0.230827E+02  0.163223E+02 -0.157654E+02  0.555903E+02 -0.285340E+02  0.265479E+02 -0.183462E+02  0.359008E+01 -0.661723E+01  0.327284E+02 -0.978881E+01
   146  -0.411752E+01 -0.401934E+01 -0.158164E+01  0.355852E+01 -0.213386E+01  0.139348E+01 -0.568634E+01  0.332323E+00 -0.374918E+01  0.461493E+01 -0.488510E+01
   147   0.688399E+01  0.690695E+01  0.323383E+01  0.201312E+02 -0.112795E+02  0.848912E+01 -0.151789E+02  0.148824E+01  0.466432E+01  0.163303E+02 -0.140876E+02
   148   0.439910E+02  0.431383E+02 -0.493189E+02  0.137558E+03 -0.843288E+02  0.731128E+02 -0.408506E+02  0.781890E+01 -0.178125E+02  0.896844E+02 -0.287336E+02
   149   0.360162E+01  0.237399E+01 -0.172779E+01  0.962729E+01 -0.462038E+01  0.446254E+01 -0.499404E+01  0.854008E+00 -0.124746E+01  0.611839E+01 -0.249693E+01
   150  -0.457560E+01 -0.401608E+01 -0.379326E+01  0.265216E+01 -0.173096E+01  0.106404E+01 -0.300066E+01  0.233077E+00 -0.347170E+01  0.188973E+01 -0.243412E+01
   151  -0.302736E+01 -0.262097E+01 -0.211572E+01  0.553466E+01 -0.301936E+01  0.242799E+01 -0.632056E+01  0.465636E+00 -0.418198E+01  0.701628E+01 -0.545528E+01
   152  -0.427250E+01 -0.409498E+01 -0.320445E+01  0.369856E+01 -0.210625E+01  0.164872E+01 -0.468054E+01  0.371463E+00 -0.353827E+01  0.289952E+01 -0.345624E+01
   153   0.653887E+00  0.788389E+00  0.103698E+01  0.905427E+00 -0.403105E+00  0.267109E+00 -0.124360E+01  0.910701E-01  0.436418E+00  0.104713E+01 -0.695159E+00
   154   0.544364E+01  0.349272E+01 -0.268101E+01  0.152176E+02 -0.672156E+01  0.605090E+01 -0.747505E+01  0.105280E+01 -0.883558E+00  0.858776E+01 -0.421148E+01
   155  -0.519488E+01 -0.514199E+01 -0.113139E+01  0.202119E+01 -0.134643E+01  0.706879E+00 -0.565052E+01  0.205388E+00 -0.428950E+01  0.454743E+01 -0.539991E+01
   156   0.103359E+02  0.999819E+01 -0.187646E+02  0.428346E+02 -0.256506E+02  0.237707E+02 -0.148349E+02  0.298061E+01 -0.109924E+02  0.291933E+02 -0.820264E+01
   157  -0.100898E+01 -0.123592E+01  0.230918E+01  0.132307E+01 -0.970340E+00  0.433398E+00 -0.422805E+01  0.123775E+00  0.280678E+00  0.269181E+01 -0.420841E+01
   158   0.799589E+01  0.735127E+01 -0.693673E+01  0.226465E+02 -0.924531E+01  0.844215E+01 -0.825991E+01  0.134923E+01 -0.347664E+01  0.148559E+02 -0.402794E+01
   159  -0.960647E+00 -0.612084E+00 -0.100896E+01  0.893246E+01 -0.553910E+01  0.403452E+01 -0.805163E+01  0.672058E+00  0.114586E+00  0.663846E+01 -0.736513E+01
   160   0.566783E+01  0.705205E+01 -0.106459E+02  0.355679E+02 -0.210877E+02  0.188730E+02 -0.197464E+02  0.270698E+01 -0.612426E+01  0.281193E+02 -0.149430E+02
   161  -0.221081E+01 -0.266742E+01 -0.888485E+00  0.290299E+01 -0.208147E+01  0.971034E+00 -0.330886E+01  0.193992E+00 -0.958700E+00  0.124687E+01 -0.295559E+01
   162   0.137533E+02  0.136505E+02 -0.158402E+02  0.466094E+02 -0.264460E+02  0.215720E+02 -0.148452E+02  0.270335E+01 -0.499370E+01  0.293906E+02 -0.107465E+02
   163   0.252424E+02  0.216281E+02 -0.321306E+02  0.816139E+02 -0.482948E+02  0.429447E+02 -0.237307E+02  0.483992E+01 -0.150329E+02  0.516755E+02 -0.150145E+02
   164  -0.321534E+01 -0.261229E+01 -0.155992E+01  0.176434E+01 -0.117781E+01  0.797333E+00 -0.321236E+01  0.173073E+00 -0.305998E+01  0.290809E+01 -0.246041E+01
   165  -0.710664E-01  0.242882E+00  0.165468E+01  0.691066E+01 -0.424096E+01  0.288454E+01 -0.781883E+01  0.538846E+00  0.387579E+00  0.689169E+01 -0.703638E+01
   166   0.271080E+00  0.197631E+00 -0.150245E+00  0.323504E+01 -0.123698E+01  0.995054E+00 -0.283842E+01  0.266638E+00 -0.988943E+00  0.273375E+01 -0.154718E+01
   167   0.331912E+01  0.113458E+01 -0.180971E+01  0.112770E+02 -0.522606E+01  0.464822E+01 -0.650502E+01  0.934646E+00 -0.174549E+01  0.683752E+01 -0.395744E+01
   168   0.445362E+02  0.452142E+02 -0.476625E+02  0.132762E+03 -0.833135E+02  0.720064E+02 -0.370382E+02  0.778246E+01 -0.177927E+02  0.894702E+02 -0.264634E+02
   169   0.216841E+02  0.260435E+02 -0.168909E+02  0.660340E+02 -0.385930E+02  0.282950E+02 -0.202923E+02  0.313135E+01 -0.415045E+01  0.489828E+02 -0.187889E+02
   170   0.334411E+01  0.276217E+01 -0.108999E+02  0.266128E+02 -0.147946E+02  0.113066E+02 -0.105717E+02  0.169098E+01 -0.441425E+01  0.155211E+02 -0.834470E+01
   171   0.319164E+01  0.417776E+01 -0.927976E+01  0.269129E+02 -0.161138E+02  0.144362E+02 -0.148301E+02  0.206620E+01 -0.705351E+01  0.216106E+02 -0.103794E+02
   172   0.136855E+01  0.117365E+01 -0.525666E+01  0.158301E+02 -0.914954E+01  0.696195E+01 -0.807651E+01  0.105926E+01 -0.393310E+01  0.112708E+02 -0.616402E+01
   173  -0.342521E+01 -0.354994E+01 -0.827599E+01  0.160196E+02 -0.944673E+01  0.827468E+01 -0.112864E+02  0.128968E+01 -0.836146E+01  0.137266E+02 -0.891510E+01
   174   0.260133E+02  0.285392E+02 -0.198229E+02  0.652142E+02 -0.404809E+02  0.360488E+02 -0.184759E+02  0.353008E+01 -0.231737E+01  0.420036E+02 -0.111471E+02
   175  -0.654594E+00 -0.679200E+00  0.271073E+01  0.126930E+01 -0.135052E+01  0.434827E+00 -0.382801E+01  0.109073E+00  0.872869E+00  0.237532E+01 -0.392738E+01
   176   0.803509E+01  0.909848E+01 -0.314649E+01  0.288710E+02 -0.171664E+02  0.116753E+02 -0.138156E+02  0.161726E+01 -0.452527E+00  0.229897E+02 -0.134387E+02
   177  -0.479888E+01 -0.464426E+01 -0.257114E+01  0.478005E+01 -0.272966E+01  0.185016E+01 -0.651693E+01  0.388645E+00 -0.477199E+01  0.576757E+01 -0.563985E+01
   178   0.681092E+01  0.926644E+01 -0.163343E+02  0.426534E+02 -0.265096E+02  0.234203E+02 -0.193210E+02  0.290212E+01 -0.104726E+02  0.333385E+02 -0.135995E+02
   179  -0.239546E+01 -0.251898E+01 -0.911866E+00  0.364254E+00 -0.454569E+00  0.102331E+00 -0.152398E+01  0.283700E-01 -0.167264E+01  0.699949E+00 -0.154629E+01
   180  -0.263102E+01 -0.365059E+01 -0.747318E+01  0.226632E+02 -0.128200E+02  0.105630E+02 -0.173489E+02  0.178491E+01 -0.101813E+02  0.212904E+02 -0.147597E+02
   181  -0.133712E+01 -0.122396E+01 -0.183412E+01  0.409521E+01 -0.194824E+01  0.162296E+01 -0.362533E+01  0.352409E+00 -0.272261E+01  0.382002E+01 -0.232137E+01
   182   0.566426E+01  0.603469E+01 -0.215832E+02  0.454380E+02 -0.252858E+02  0.226920E+02 -0.185351E+02  0.293836E+01 -0.162351E+02  0.345440E+02 -0.122742E+02
   183  -0.772550E+00 -0.810241E+00  0.252621E-01  0.496264E-01 -0.989234E-01  0.127420E-01 -0.767201E+00  0.594329E-02 -0.299553E+00  0.237891E+00 -0.748579E+00
   184  -0.451643E+00 -0.627733E+00  0.129020E+01  0.369336E+00 -0.561903E+00  0.125451E+00 -0.170604E+01  0.313147E-01  0.125391E+01 -0.264738E-01 -0.185517E+01
   185  -0.595584E+00 -0.112511E+01  0.196518E+01  0.138228E+01 -0.127725E+01  0.437536E+00 -0.321412E+01  0.110790E+00  0.125817E+01  0.859754E+00 -0.324303E+01
   186   0.569392E+01  0.336580E+01 -0.130635E+02  0.319361E+02 -0.156382E+02  0.127595E+02 -0.122058E+02  0.190580E+01 -0.968555E+01  0.215136E+02 -0.846222E+01
   187   0.133097E+01  0.153231E+01  0.826091E+00  0.368744E+01 -0.165806E+01  0.149721E+01 -0.331790E+01  0.296185E+00  0.251432E+00  0.336952E+01 -0.208864E+01
   188   0.361902E+02  0.384303E+02 -0.425969E+02  0.125632E+03 -0.760212E+02  0.656210E+02 -0.436654E+02  0.722050E+01 -0.196222E+02  0.909750E+02 -0.329224E+02
   189   0.183291E+02  0.179497E+02 -0.183492E+02  0.584224E+02 -0.341598E+02  0.279338E+02 -0.189171E+02  0.339897E+01 -0.606869E+01  0.382010E+02 -0.141827E+02
   190   0.185974E+01  0.144497E+01 -0.138043E+01  0.103211E+02 -0.489886E+01  0.441806E+01 -0.742192E+01  0.821782E+00 -0.236126E+01  0.861973E+01 -0.481349E+01
   191   0.581218E+01  0.619353E+01  0.152660E+01  0.162437E+02 -0.982666E+01  0.715616E+01 -0.103917E+02  0.110410E+01  0.415011E+01  0.113220E+02 -0.927861E+01
   192  -0.211749E+01 -0.204004E+01 -0.113443E+01  0.413100E-01 -0.154819E+00  0.103994E-01 -0.885072E+00  0.512528E-02 -0.147022E+01  0.317359E+00 -0.887182E+00
   193   0.173572E+02  0.175260E+02 -0.163842E+02  0.608748E+02 -0.363119E+02  0.300184E+02 -0.245637E+02  0.372376E+01 -0.126759E+02  0.496467E+02 -0.194448E+02
   194   0.316509E-01  0.193083E+00  0.689672E+00  0.183706E+00 -0.122426E+00  0.420401E-01 -0.778781E+00  0.174399E-01  0.296478E+00  0.481561E+00 -0.584957E+00
   195   0.154865E+02  0.154624E+02 -0.180280E+02  0.499699E+02 -0.260833E+02  0.230016E+02 -0.161995E+02  0.282586E+01 -0.763364E+01  0.336945E+02 -0.105984E+02
   196   0.352410E+01  0.240338E+01 -0.284453E+01  0.108955E+02 -0.443838E+01  0.416431E+01 -0.502519E+01  0.772389E+00 -0.203051E+01  0.686055E+01 -0.242665E+01
   197  -0.370099E+01 -0.314277E+01  0.110367E+01  0.325405E+01 -0.209490E+01  0.124580E+01 -0.753202E+01  0.322404E+00 -0.249077E+01  0.681083E+01 -0.746282E+01
   198   0.147691E+01 -0.292150E+01 -0.110136E+02  0.237496E+02 -0.114040E+02  0.928552E+01 -0.107278E+02  0.158724E+01 -0.111289E+02  0.151196E+02 -0.691227E+01
   199   0.196575E+02  0.206245E+02 -0.229392E+02  0.629402E+02 -0.343334E+02  0.304455E+02 -0.200347E+02  0.357912E+01 -0.112331E+02  0.450527E+02 -0.131951E+02
   200   0.100779E+02  0.989477E+01 -0.576783E+01  0.287115E+02 -0.166220E+02  0.144458E+02 -0.126583E+02  0.196866E+01 -0.172848E+01  0.207191E+02 -0.909588E+01
   201   0.102207E+02  0.110386E+02 -0.119403E+02  0.391510E+02 -0.214735E+02  0.195610E+02 -0.176779E+02  0.260044E+01 -0.575717E+01  0.292068E+02 -0.124110E+02
   202  -0.220316E+01 -0.213837E+01 -0.114943E+01  0.209552E+01 -0.101871E+01  0.757922E+00 -0.308085E+01  0.192385E+00 -0.277104E+01  0.301427E+01 -0.238160E+01
   203  -0.157178E+01 -0.133807E+01  0.425745E+00  0.277819E+00 -0.317922E+00  0.987010E-01 -0.208677E+01  0.306503E-01 -0.856002E+00  0.168170E+01 -0.216377E+01
   204  -0.955644E+00 -0.952041E+00 -0.237022E+01  0.613876E+01 -0.270974E+01  0.239745E+01 -0.494584E+01  0.533940E+00 -0.289036E+01  0.500999E+01 -0.307168E+01
   205   0.263506E+01  0.224660E+01 -0.119589E+02  0.292797E+02 -0.175054E+02  0.154481E+02 -0.146849E+02  0.205645E+01 -0.101787E+02  0.229592E+02 -0.105339E+02
   206  -0.150055E+01 -0.590141E+00 -0.112586E+01  0.990392E+01 -0.586937E+01  0.439368E+01 -0.959745E+01  0.794520E+00 -0.183576E+01  0.974480E+01 -0.849918E+01
   207  -0.388484E+01 -0.334321E+01 -0.531168E+00  0.480287E+01 -0.298130E+01  0.199730E+01 -0.761110E+01  0.438569E+00 -0.294143E+01  0.656029E+01 -0.696207E+01
   208   0.219917E+02  0.260212E+02 -0.388994E+02  0.871454E+02 -0.558266E+02  0.510629E+02 -0.274805E+02  0.598985E+01 -0.166235E+02  0.590399E+02 -0.163953E+02
   209   0.971402E+00 -0.983270E+00 -0.777864E+00  0.720573E+01 -0.331635E+01  0.254076E+01 -0.524885E+01  0.567985E+00 -0.128870E+01  0.364607E+01 -0.334063E+01
   210  -0.172039E+01 -0.202971E+01 -0.646452E+01  0.130746E+02 -0.613612E+01  0.543808E+01 -0.864250E+01  0.101010E+01 -0.807557E+01  0.118496E+02 -0.580371E+01
   211  -0.373996E+01 -0.404572E+01 -0.124638E+01  0.173948E+01 -0.123707E+01  0.543716E+00 -0.368835E+01  0.148639E+00 -0.302608E+01  0.234570E+01 -0.336535E+01
   212  -0.131793E+01 -0.139548E+01 -0.738146E+00  0.150131E-01 -0.108399E+00  0.320338E-02 -0.491150E+00  0.154831E-02 -0.103778E+01  0.142022E+00 -0.499726E+00
   213   0.208036E+01  0.256533E+01  0.447489E+01  0.876822E+00 -0.894252E+00  0.240825E+00 -0.268534E+01  0.674081E-01  0.435438E+01  0.785316E+00 -0.257436E+01
   214   0.108850E+01 -0.395858E-01 -0.105945E+02  0.217671E+02 -0.103929E+02  0.901494E+01 -0.101226E+02  0.141646E+01 -0.876905E+01  0.154910E+02 -0.676155E+01
   215  -0.462402E+01 -0.437198E+01 -0.402508E+01  0.489115E+01 -0.234564E+01  0.169740E+01 -0.522043E+01  0.378592E+00 -0.579557E+01  0.556880E+01 -0.414521E+01
   216   0.405431E+00  0.370801E+00  0.780548E+00  0.402042E-01 -0.628598E-01  0.904100E-02 -0.366316E+00  0.481487E-02  0.550151E+00  0.725580E-01 -0.251908E+00
   217  -0.291134E+01 -0.311433E+01  0.124428E+01  0.452541E+01 -0.256911E+01  0.168288E+01 -0.819601E+01  0.401223E+00 -0.307529E+01  0.760177E+01 -0.764082E+01
   218   0.173705E+00  0.464075E+00 -0.141584E+00  0.430253E+01 -0.191589E+01  0.150032E+01 -0.386177E+01  0.290100E+00 -0.711988E+00  0.379064E+01 -0.261457E+01
   219   0.722234E+00  0.817112E+00  0.235264E+01  0.939109E+00 -0.622465E+00  0.289657E+00 -0.232913E+01  0.924215E-01  0.123890E+01  0.150271E+01 -0.192450E+01
   220   0.600889E+01  0.670930E+01  0.217950E+01  0.162335E+02 -0.934624E+01  0.719819E+01 -0.114353E+02  0.117929E+01  0.236504E+01  0.142453E+02 -0.990106E+01
   221   0.768922E+01  0.561630E+01 -0.177150E+02  0.388091E+02 -0.190167E+02  0.165699E+02 -0.131428E+02  0.218471E+01 -0.111028E+02  0.252279E+02 -0.850881E+01
   222   0.457748E+01  0.205425E+01 -0.205489E+01  0.120768E+02 -0.494552E+01  0.456120E+01 -0.595800E+01  0.897922E+00 -0.201720E+01  0.697899E+01 -0.290755E+01
   223  -0.111947E+01 -0.112463E+01 -0.512412E+00  0.270098E-01 -0.117647E+00  0.550620E-02 -0.524525E+00  0.259625E-02 -0.727184E+00  0.571129E-01 -0.454555E+00
   224   0.420485E+02  0.357653E+02 -0.273351E+02  0.104038E+03 -0.586762E+02  0.493429E+02 -0.309492E+02  0.562846E+01 -0.110840E+01  0.606068E+02 -0.237331E+02
   225  -0.268322E+01 -0.277617E+01  0.399526E-01  0.167517E+01 -0.127433E+01  0.578277E+00 -0.383014E+01  0.127857E+00 -0.115332E+01  0.232398E+01 -0.394683E+01
   226  -0.213069E+01 -0.176566E+01 -0.576728E+00  0.188756E+01 -0.108542E+01  0.722047E+00 -0.324965E+01  0.171500E+00 -0.118614E+01  0.220718E+01 -0.278669E+01
   227  -0.569721E+00 -0.681044E+00  0.301220E+00  0.618087E-01 -0.186190E+00  0.207614E-01 -0.773912E+00  0.659118E-02  0.143644E+00 -0.296613E-01 -0.795027E+00
   228  -0.354837E+00 -0.300630E+00  0.187851E+01  0.292322E+00 -0.541714E+00  0.873117E-01 -0.210129E+01  0.300151E-01  0.104610E+01  0.104054E+01 -0.238727E+01
   229  -0.203246E+01 -0.185751E+01 -0.134673E+01  0.796303E-01 -0.179901E+00  0.244628E-01 -0.618157E+00  0.823716E-02 -0.151514E+01  0.185428E+00 -0.527804E+00
   230   0.250142E+02  0.205419E+02 -0.290576E+02  0.873129E+02 -0.506341E+02  0.453463E+02 -0.334939E+02  0.554059E+01 -0.137915E+02  0.594357E+02 -0.251022E+02
   231  -0.218596E+01 -0.179215E+01 -0.141942E+01  0.683431E-01 -0.178500E+00  0.166968E-01 -0.679502E+00  0.642478E-02 -0.123558E+01  0.165219E-01 -0.573092E+00
   232  -0.206561E+01 -0.239892E+01  0.205013E+01  0.177192E+01 -0.134131E+01  0.615893E+00 -0.532915E+01  0.166900E+00 -0.725804E+00  0.386776E+01 -0.554088E+01
   233  -0.369552E+00 -0.390073E+00  0.169245E+01  0.149895E+00 -0.341144E+00  0.491493E-01 -0.193705E+01  0.171469E-01  0.961450E+00  0.851881E+00 -0.220340E+01
   234  -0.338515E+01 -0.325087E+01  0.267466E+00  0.498420E+01 -0.295577E+01  0.193257E+01 -0.804133E+01  0.427713E+00 -0.147834E+01  0.587072E+01 -0.764325E+01
   235   0.305805E+01  0.200748E+01 -0.504999E+01  0.201342E+02 -0.117970E+02  0.858779E+01 -0.100228E+02  0.120587E+01 -0.386991E+01  0.137860E+02 -0.790858E+01
   236   0.239899E+02  0.205651E+02 -0.234771E+02  0.683632E+02 -0.361526E+02  0.319438E+02 -0.203033E+02  0.361592E+01 -0.108877E+02  0.451482E+02 -0.136953E+02
   237   0.953680E+01  0.773525E+01 -0.169770E+02  0.513259E+02 -0.294072E+02  0.261640E+02 -0.252507E+02  0.368171E+01 -0.102439E+02  0.372794E+02 -0.193003E+02
   238  -0.115765E+01 -0.856770E+00 -0.263858E+00  0.147206E+00 -0.135810E+00  0.321212E-01 -0.952688E+00  0.153771E-01 -0.616088E+00  0.517417E+00 -0.758100E+00
   239  -0.101041E+01 -0.104209E+01 -0.855430E+01  0.242367E+02 -0.135899E+02  0.106225E+02 -0.154225E+02  0.169700E+01 -0.699695E+01  0.194024E+02 -0.134476E+02
   240  -0.252310E+01 -0.244090E+01 -0.226963E+01  0.541684E+01 -0.286754E+01  0.241223E+01 -0.568545E+01  0.470447E+00 -0.278498E+01  0.492549E+01 -0.458141E+01
   241  -0.232410E+01 -0.240385E+01  0.426200E-01  0.371709E+00 -0.508217E+00  0.125358E+00 -0.239350E+01  0.379359E-01 -0.134507E+01  0.148040E+01 -0.253918E+01
   242  -0.121712E+01 -0.109401E+01  0.382161E+00  0.275089E+00 -0.313722E+00  0.722584E-01 -0.166313E+01  0.302222E-01 -0.204389E+00  0.667351E+00 -0.155697E+01
   243   0.426906E+02  0.498562E+02 -0.527568E+02  0.144383E+03 -0.960352E+02  0.775650E+02 -0.380878E+02  0.762269E+01 -0.142919E+02  0.887445E+02 -0.245963E+02
   244   0.292169E-01  0.140609E+00  0.224331E+01  0.201912E+00 -0.467678E+00  0.658701E-01 -0.203454E+01  0.203390E-01  0.177766E+01  0.644425E+00 -0.228148E+01
   245   0.350044E+01  0.459614E+01 -0.681710E+01  0.363831E+02 -0.196054E+02  0.169260E+02 -0.262459E+02  0.285975E+01 -0.100267E+02  0.367101E+02 -0.220872E+02
   246  -0.507322E+01 -0.536152E+01 -0.384370E+01  0.268501E+01 -0.166291E+01  0.106231E+01 -0.353901E+01  0.225076E+00 -0.456640E+01  0.206254E+01 -0.285767E+01
   247   0.133394E+02  0.109533E+02 -0.218856E+02  0.598340E+02 -0.384624E+02  0.349369E+02 -0.251616E+02  0.407820E+01 -0.163102E+02  0.461097E+02 -0.188462E+02
   248  -0.279910E+01 -0.258605E+01 -0.176365E+01  0.160849E+00 -0.261234E+00  0.339298E-01 -0.984291E+00  0.152977E-01 -0.247249E+01  0.700154E+00 -0.813712E+00
   249   0.291044E+00  0.430896E+00  0.123191E+01  0.455538E+00 -0.261370E+00  0.161442E+00 -0.134370E+01  0.472240E-01  0.502446E+00  0.993925E+00 -0.106547E+01
   250   0.161320E+00  0.225571E+00  0.773674E+00  0.121690E+00 -0.105999E+00  0.320741E-01 -0.672877E+00  0.127573E-01  0.387882E+00  0.369199E+00 -0.531510E+00
   251  -0.305280E+01 -0.309495E+01 -0.113964E+01  0.225217E+00 -0.369655E+00  0.678332E-01 -0.186173E+01  0.251804E-01 -0.202137E+01  0.778979E+00 -0.185257E+01
   252   0.345244E+01  0.374874E+01  0.148829E+01  0.126862E+02 -0.656939E+01  0.545119E+01 -0.104847E+02  0.880828E+00  0.111474E+01  0.114934E+02 -0.885937E+01
   253   0.329250E+02  0.307058E+02 -0.888874E+01  0.732443E+02 -0.404338E+02  0.283410E+02 -0.224851E+02  0.314730E+01  0.780021E+01  0.451916E+02 -0.222860E+02
   254   0.300232E+00  0.236022E+00  0.167297E+01  0.116741E+00 -0.396768E+00  0.355334E-01 -0.113765E+01  0.940647E-02  0.170224E+01 -0.130048E+00 -0.133617E+01
   255   0.702774E-01  0.108184E+01 -0.534668E+01  0.125028E+02 -0.611883E+01  0.539543E+01 -0.726242E+01  0.899934E+00 -0.488822E+01  0.108647E+02 -0.489466E+01
   256   0.610526E+01  0.423897E+01 -0.748045E+01  0.228567E+02 -0.118330E+02  0.110197E+02 -0.101309E+02  0.167315E+01 -0.578479E+01  0.152952E+02 -0.527145E+01
   257  -0.448360E+00  0.216232E+00  0.240436E+01  0.578548E+01 -0.334359E+01  0.222519E+01 -0.800536E+01  0.485563E+00  0.131692E+01  0.633243E+01 -0.743311E+01
   258   0.392827E+01  0.255845E+01 -0.360874E+01  0.164968E+02 -0.832387E+01  0.754213E+01 -0.938413E+01  0.120606E+01 -0.381329E+01  0.122733E+02 -0.590151E+01
   259  -0.582088E+01 -0.605558E+01 -0.627370E+01  0.109445E+02 -0.579440E+01  0.474402E+01 -0.104030E+02  0.961697E+00 -0.920218E+01  0.113680E+02 -0.822138E+01
   260  -0.110894E+01 -0.101690E+01 -0.133918E+02  0.307742E+02 -0.164632E+02  0.144244E+02 -0.186953E+02  0.224282E+01 -0.121887E+02  0.258395E+02 -0.146678E+02
   261  -0.239913E+01 -0.238195E+01 -0.171439E+01  0.242498E+01 -0.125990E+01  0.753460E+00 -0.277671E+01  0.173422E+00 -0.277794E+01  0.228514E+01 -0.188915E+01
   262  -0.773997E+00 -0.111245E+01  0.889784E-01  0.186085E+01 -0.837254E+00  0.595078E+00 -0.265960E+01  0.177950E+00 -0.854157E+00  0.147096E+01 -0.172924E+01
   263   0.218522E+01  0.235358E+01 -0.121274E+02  0.279590E+02 -0.148435E+02  0.133625E+02 -0.142361E+02  0.207066E+01 -0.103012E+02  0.222439E+02 -0.958918E+01
   264   0.117620E+02  0.149120E+02 -0.160999E+02  0.461533E+02 -0.257527E+02  0.227287E+02 -0.181153E+02  0.284794E+01 -0.690003E+01  0.350786E+02 -0.132667E+02
   265   0.433914E+01  0.304524E+01 -0.170044E+02  0.440480E+02 -0.248897E+02  0.198803E+02 -0.206358E+02  0.294069E+01 -0.108995E+02  0.294998E+02 -0.155550E+02
   266   0.479317E+01  0.328764E+01  0.178628E+01  0.120773E+02 -0.637957E+01  0.511630E+01 -0.876280E+01  0.955664E+00  0.657840E+00  0.958858E+01 -0.695879E+01
   267  -0.166400E+01 -0.176907E+01 -0.499820E+00  0.825393E+00 -0.471933E+00  0.241714E+00 -0.183075E+01  0.713959E-01 -0.159081E+01  0.136263E+01 -0.154090E+01
   268   0.132930E+02  0.830165E+01 -0.172943E+02  0.474804E+02 -0.274584E+02  0.250091E+02 -0.177894E+02  0.334546E+01 -0.113654E+02  0.297012E+02 -0.100341E+02
   269  -0.118908E+01 -0.137199E+01 -0.278652E+00  0.138439E+00 -0.168000E+00  0.349594E-01 -0.929662E+00  0.138307E-01 -0.911254E+00  0.399783E+00 -0.860516E+00
   270   0.999004E+01  0.584680E+01 -0.136154E+01  0.299379E+02 -0.166279E+02  0.123304E+02 -0.163269E+02  0.203801E+01 -0.157210E+01  0.220100E+02 -0.145911E+02
   271  -0.129293E+01 -0.453293E+00  0.430354E+01  0.253587E+01 -0.174386E+01  0.908885E+00 -0.754326E+01  0.245892E+00  0.909895E+00  0.637236E+01 -0.773555E+01
   272  -0.133533E+01 -0.184983E+01  0.781313E+00  0.863946E+00 -0.108865E+01  0.283878E+00 -0.223886E+01  0.630452E-01  0.820517E-01  0.453382E+00 -0.238526E+01
   273   0.440401E+01  0.493974E+01 -0.128074E+00  0.158643E+02 -0.890074E+01  0.744222E+01 -0.110590E+02  0.118525E+01  0.822044E+00  0.135700E+02 -0.945228E+01
   274  -0.301637E+01 -0.283873E+01 -0.110987E+01  0.284560E+01 -0.149748E+01  0.104948E+01 -0.456281E+01  0.258710E+00 -0.295630E+01  0.398215E+01 -0.386459E+01
   275   0.444600E+01  0.524094E+01 -0.639328E+00  0.113688E+02 -0.521102E+01  0.470699E+01 -0.644990E+01  0.670411E+00 -0.146914E+00  0.981446E+01 -0.442660E+01
   276  -0.216462E+01 -0.244329E+01 -0.763935E+01  0.137874E+02 -0.663645E+01  0.548228E+01 -0.813501E+01  0.976524E+00 -0.681000E+01  0.100484E+02 -0.568173E+01
   277  -0.764975E+00 -0.219564E+00 -0.852391E+01  0.216486E+02 -0.119887E+02  0.999949E+01 -0.135565E+02  0.165606E+01 -0.744663E+01  0.177014E+02 -0.104743E+02
   278   0.237173E+02  0.260405E+02 -0.284489E+02  0.841425E+02 -0.501156E+02  0.424957E+02 -0.291186E+02  0.476225E+01 -0.817701E+01  0.567137E+02 -0.224961E+02
   279   0.474894E+00  0.266023E+00 -0.246877E+01  0.204001E+02 -0.107711E+02  0.901445E+01 -0.173238E+02  0.162398E+01 -0.428955E+01  0.194810E+02 -0.149254E+02
   280   0.132984E+02  0.962614E+01 -0.110343E+02  0.388438E+02 -0.205188E+02  0.184320E+02 -0.149389E+02  0.251460E+01 -0.703108E+01  0.263028E+02 -0.964557E+01
   281   0.483622E+02  0.474406E+02 -0.440713E+02  0.125843E+03 -0.754687E+02  0.670758E+02 -0.316822E+02  0.666536E+01 -0.147032E+02  0.812006E+02 -0.190569E+02
   282   0.882536E+01  0.905032E+01 -0.544203E+01  0.258960E+02 -0.140686E+02  0.129875E+02 -0.121978E+02  0.165032E+01 -0.297148E+01  0.212447E+02 -0.922292E+01
   283  -0.394542E+01 -0.375675E+01 -0.419648E+01  0.124544E+02 -0.751774E+01  0.599192E+01 -0.117400E+02  0.106242E+01 -0.739702E+01  0.136416E+02 -0.100013E+02
   284   0.861267E+02  0.769878E+02 -0.520651E+02  0.199967E+03 -0.112263E+03  0.863921E+02 -0.443841E+02  0.848000E+01 -0.618728E+01  0.116956E+03 -0.337805E+02
   285  -0.871787E-01  0.689573E-01  0.833013E+00  0.125894E+00 -0.179607E+00  0.326504E-01 -0.912346E+00  0.132158E-01  0.430693E+00  0.462332E+00 -0.824068E+00
   286   0.292867E+01  0.216650E+01 -0.284514E+01  0.180465E+02 -0.106369E+02  0.787763E+01 -0.106992E+02  0.118582E+01 -0.105708E+01  0.128339E+02 -0.961027E+01
   287  -0.181725E+01 -0.157610E+01  0.111297E+01  0.435452E+00 -0.515657E+00  0.142121E+00 -0.303957E+01  0.474319E-01 -0.463294E+00  0.222329E+01 -0.333610E+01
   288  -0.412738E+01 -0.413360E+01 -0.267556E+01  0.286973E+01 -0.148525E+01  0.106864E+01 -0.415601E+01  0.251074E+00 -0.441032E+01  0.358388E+01 -0.330716E+01
   289   0.188030E+02  0.151685E+02 -0.204319E+02  0.702878E+02 -0.436091E+02  0.350347E+02 -0.263999E+02  0.392146E+01 -0.108903E+02  0.480874E+02 -0.220286E+02
   290   0.705139E+01  0.534985E+01 -0.339502E+01  0.231320E+02 -0.127448E+02  0.113532E+02 -0.130104E+02  0.171647E+01 -0.193116E+01  0.169202E+02 -0.963915E+01
   291  -0.314493E+01 -0.311550E+01  0.157246E+01  0.200261E+01 -0.139661E+01  0.674163E+00 -0.619555E+01  0.197993E+00 -0.185659E+01  0.493577E+01 -0.619468E+01
   292   0.337200E+01  0.290223E+01  0.265362E+01  0.836843E+01 -0.457237E+01  0.346594E+01 -0.722317E+01  0.679555E+00  0.139459E+01  0.738237E+01 -0.587473E+01
   293  -0.129291E+01 -0.133795E+01  0.288993E+00  0.391326E+00 -0.314554E+00  0.107863E+00 -0.180688E+01  0.403407E-01 -0.554875E+00  0.834412E+00 -0.161748E+01
   294  -0.244122E+00 -0.894925E+00 -0.548000E+01  0.121890E+02 -0.609408E+01  0.556479E+01 -0.742058E+01  0.996769E+00 -0.432888E+01  0.787834E+01 -0.444438E+01
   295   0.793235E+01  0.925312E+01  0.291779E+01  0.169476E+02 -0.105291E+02  0.678229E+01 -0.906329E+01  0.877125E+00  0.801233E+01  0.104053E+02 -0.916447E+01
   296  -0.211872E+01 -0.215438E+01 -0.135849E+01  0.240141E-01 -0.162408E+00  0.534103E-02 -0.629588E+00  0.240549E-02 -0.175024E+01  0.175552E+00 -0.579687E+00
   297   0.125067E+02  0.149590E+02 -0.198572E+02  0.577037E+02 -0.333882E+02  0.297393E+02 -0.257601E+02  0.406915E+01 -0.121861E+02  0.453857E+02 -0.182406E+02
   298   0.169523E+02  0.180062E+02 -0.216565E+02  0.678576E+02 -0.389860E+02  0.351258E+02 -0.299513E+02  0.456267E+01 -0.937503E+01  0.501677E+02 -0.227864E+02
   299  -0.104680E+01 -0.580450E+00  0.247071E+01  0.166972E+01 -0.133248E+01  0.512729E+00 -0.451165E+01  0.144177E+00  0.821115E+00  0.302899E+01 -0.443055E+01
   300   0.248648E+00  0.235273E+00  0.587757E+00  0.293473E-01 -0.486674E-01  0.642296E-02 -0.329804E+00  0.359250E-02  0.373554E+00  0.118232E+00 -0.256513E+00
   301  -0.275236E+01 -0.259636E+01 -0.140758E+01  0.549011E+00 -0.379233E+00  0.202658E+00 -0.177821E+01  0.609946E-01 -0.197097E+01  0.808143E+00 -0.143354E+01
   302   0.175230E+02  0.163186E+02 -0.181734E+02  0.551045E+02 -0.291130E+02  0.246958E+02 -0.180248E+02  0.303385E+01 -0.943395E+01  0.388865E+02 -0.131340E+02
   303   0.508023E+01  0.534301E+01 -0.376653E+00  0.196555E+02 -0.116215E+02  0.820087E+01 -0.119358E+02  0.115792E+01  0.442414E+01  0.129109E+02 -0.119920E+02
   304  -0.426329E+01 -0.405349E+01 -0.263686E+01  0.243546E+01 -0.135605E+01  0.965642E+00 -0.390181E+01  0.230332E+00 -0.418544E+01  0.334642E+01 -0.321447E+01
   305  -0.531885E+00  0.830580E+00  0.305477E+01  0.485571E+01 -0.324689E+01  0.175105E+01 -0.733375E+01  0.387226E+00  0.847367E+00  0.686559E+01 -0.688237E+01
   306   0.200284E+01  0.547213E+00 -0.239472E+01  0.102919E+02 -0.468122E+01  0.432729E+01 -0.638451E+01  0.844067E+00 -0.303435E+01  0.718647E+01 -0.360491E+01
   307  -0.776455E+00 -0.109794E+01  0.120502E+01  0.307972E+01 -0.196929E+01  0.114028E+01 -0.449099E+01  0.258800E+00 -0.105444E+01  0.380955E+01 -0.385305E+01
   308  -0.132710E+01 -0.142096E+01  0.235475E+00  0.755352E-01 -0.216363E+00  0.237429E-01 -0.145444E+01  0.895104E-02 -0.544999E+00  0.791339E+00 -0.166730E+01
   309  -0.203646E+01 -0.188038E+01 -0.147143E+01  0.107937E+02 -0.632882E+01  0.424734E+01 -0.100997E+02  0.822508E+00 -0.235179E+01  0.960140E+01 -0.912999E+01
   310   0.114991E+00  0.276561E+00  0.106262E+01  0.117649E+00 -0.126759E+00  0.268321E-01 -0.978179E+00  0.128302E-01  0.633129E+00  0.515444E+00 -0.872012E+00
   311  -0.446082E+01 -0.433640E+01 -0.392840E+01  0.330631E+01 -0.206041E+01  0.859418E+00 -0.282859E+01  0.190843E+00 -0.456860E+01  0.277703E+01 -0.254483E+01
   312  -0.190374E+01 -0.216908E+01 -0.543089E+00  0.674929E+01 -0.399779E+01  0.293274E+01 -0.761376E+01  0.568875E+00 -0.215959E+01  0.683687E+01 -0.684636E+01
   313   0.503310E+01  0.379611E+01 -0.548842E+01  0.276381E+02 -0.156585E+02  0.131096E+02 -0.165861E+02  0.201845E+01 -0.245918E+01  0.198486E+02 -0.135933E+02
   314  -0.665722E+00 -0.725918E+00  0.236839E+01  0.151642E+01 -0.128804E+01  0.441678E+00 -0.383456E+01  0.130384E+00  0.563986E+00  0.251716E+01 -0.380706E+01
   315   0.930735E+01  0.898950E+01 -0.473014E+01  0.274792E+02 -0.134045E+02  0.120759E+02 -0.139502E+02  0.183706E+01 -0.289909E+01  0.218773E+02 -0.998875E+01
   316  -0.237744E+01 -0.408401E+01 -0.990470E+01  0.163211E+02 -0.913362E+01  0.728631E+01 -0.804059E+01  0.109408E+01 -0.723213E+01  0.952516E+01 -0.637703E+01
   317  -0.420261E+01 -0.430724E+01 -0.199145E+01  0.324602E+01 -0.211621E+01  0.113717E+01 -0.474368E+01  0.265527E+00 -0.376861E+01  0.349472E+01 -0.403335E+01
   318   0.164691E+01  0.187430E+01 -0.131993E+02  0.299128E+02 -0.162065E+02  0.139511E+02 -0.147573E+02  0.194628E+01 -0.123572E+02  0.245037E+02 -0.102722E+02
   319   0.373262E+00  0.505297E+00  0.832941E+00  0.341553E-01 -0.574640E-01  0.669934E-02 -0.446529E+00  0.345863E-02  0.689733E+00  0.166849E+00 -0.351284E+00
   320  -0.391308E+01 -0.394292E+01 -0.193658E+01  0.128695E+01 -0.746132E+00  0.382636E+00 -0.302210E+01  0.122149E+00 -0.358792E+01  0.214224E+01 -0.249724E+01
   321  -0.690763E+00 -0.755740E+00  0.191734E+01  0.151276E+01 -0.115128E+01  0.513771E+00 -0.362259E+01  0.139245E+00  0.116910E+01  0.166208E+01 -0.358692E+01
   322  -0.654141E+00 -0.544313E+00 -0.197412E-01  0.638452E-01 -0.991782E-01  0.148051E-01 -0.620337E+00  0.646554E-02 -0.281842E+00  0.298461E+00 -0.560933E+00
   323   0.175837E+02  0.188846E+02 -0.161210E+02  0.631152E+02 -0.374094E+02  0.295486E+02 -0.253928E+02  0.384322E+01 -0.615627E+01  0.456156E+02 -0.205747E+02
   324  -0.157316E+01 -0.140769E+01  0.552466E+00  0.140064E+00 -0.355018E+00  0.430105E-01 -0.197041E+01  0.167314E-01 -0.220379E+00  0.101773E+01 -0.220504E+01
   325   0.314219E+01  0.248201E+01  0.165993E+01  0.977317E+01 -0.609159E+01  0.420433E+01 -0.706977E+01  0.666110E+00  0.242963E+01  0.674578E+01 -0.669340E+01
   326   0.511117E+01  0.549986E+01 -0.922599E+01  0.413114E+02 -0.222865E+02  0.194790E+02 -0.273574E+02  0.319072E+01 -0.964529E+01  0.382289E+02 -0.230837E+02
   327   0.443038E+02  0.488361E+02 -0.350767E+02  0.125343E+03 -0.778679E+02  0.667406E+02 -0.422544E+02  0.741954E+01 -0.405679E+01  0.856240E+02 -0.327312E+02
   328   0.148018E+02  0.121460E+02 -0.232858E+02  0.571360E+02 -0.296388E+02  0.273329E+02 -0.204825E+02  0.373992E+01 -0.138925E+02  0.380796E+02 -0.120411E+02
   329   0.447319E+00  0.679411E+00 -0.691754E+00  0.514172E+01 -0.239145E+01  0.217413E+01 -0.421237E+01  0.427051E+00 -0.119008E+01  0.479219E+01 -0.292270E+01
   330  -0.375077E+01 -0.406366E+01 -0.341379E+01  0.544935E+01 -0.284064E+01  0.193482E+01 -0.525029E+01  0.369777E+00 -0.510737E+01  0.567275E+01 -0.462904E+01
   331  -0.104428E+01 -0.134867E+01  0.492504E+00  0.186752E+00 -0.305420E+00  0.581846E-01 -0.149503E+01  0.187239E-01 -0.132443E+00  0.373057E+00 -0.158928E+01
   332  -0.256795E+00 -0.204443E+00  0.101462E+01  0.492160E-01 -0.260880E+00  0.149761E-01 -0.107979E+01  0.506831E-02  0.886686E+00  0.120510E+00 -0.121164E+01
   333   0.245247E+01  0.232147E+01 -0.671435E+00  0.666145E+01 -0.260021E+01  0.240655E+01 -0.383220E+01  0.488306E+00 -0.535575E+00  0.494612E+01 -0.208908E+01
   334  -0.113792E+01 -0.107437E+01 -0.204700E+00  0.645348E-01 -0.170971E+00  0.157256E-01 -0.849169E+00  0.665904E-02 -0.360537E+00  0.116876E+00 -0.830711E+00
   335   0.106003E+02  0.970048E+01 -0.357828E+02  0.738010E+02 -0.456924E+02  0.404326E+02 -0.269457E+02  0.478753E+01 -0.256309E+02  0.535991E+02 -0.182677E+02
   336  -0.394498E+01 -0.382595E+01 -0.283053E+01  0.219553E+01 -0.108033E+01  0.671630E+00 -0.307706E+01  0.175790E+00 -0.415409E+01  0.281245E+01 -0.248430E+01
   337  -0.582398E+00 -0.590328E+00  0.692449E+00  0.340427E+00 -0.307302E+00  0.925427E-01 -0.143228E+01  0.317667E-01 -0.440161E-01  0.686781E+00 -0.123309E+01
   338  -0.484082E+01 -0.503051E+01 -0.251874E+01  0.541446E+00 -0.512606E+00  0.205593E+00 -0.261763E+01  0.611143E-01 -0.404202E+01  0.149356E+01 -0.248205E+01
   339   0.149840E+02  0.112956E+02 -0.209055E+02  0.612937E+02 -0.338627E+02  0.307381E+02 -0.261836E+02  0.390397E+01 -0.168013E+02  0.478348E+02 -0.197380E+02
   340  -0.145201E+01 -0.143742E+01  0.230172E+00  0.163694E+00 -0.288830E+00  0.517382E-01 -0.162771E+01  0.189178E-01 -0.569907E+00  0.824824E+00 -0.169234E+01
   341   0.691328E+01  0.883739E+01 -0.511909E+01  0.319220E+02 -0.187908E+02  0.162171E+02 -0.197130E+02  0.239702E+01 -0.473173E+01  0.303679E+02 -0.167987E+02
   342  -0.253135E+01 -0.198461E+01 -0.136291E+01  0.620701E+00 -0.323478E+00  0.180813E+00 -0.170669E+01  0.602210E-01 -0.216645E+01  0.156162E+01 -0.137978E+01
   343  -0.229939E+01 -0.234916E+01  0.684343E+00  0.169655E+01 -0.137947E+01  0.678244E+00 -0.414840E+01  0.169353E+00 -0.109519E+01  0.261901E+01 -0.387298E+01
   344   0.205890E+02  0.197543E+02 -0.129455E+02  0.433784E+02 -0.210531E+02  0.198712E+02 -0.110606E+02  0.239853E+01 -0.274587E+01  0.268995E+02 -0.439931E+01
   345   0.131312E+01  0.584485E+00  0.659884E+00  0.493864E+01 -0.248065E+01  0.186894E+01 -0.405095E+01  0.377252E+00 -0.442920E-03  0.349724E+01 -0.291231E+01
   346   0.152964E+02  0.142734E+02 -0.132698E+02  0.566084E+02 -0.321417E+02  0.272451E+02 -0.266825E+02  0.353695E+01 -0.558374E+01  0.430352E+02 -0.231780E+02
   347   0.796785E+01  0.809351E+01 -0.183069E+02  0.424963E+02 -0.245369E+02  0.224238E+02 -0.169768E+02  0.286826E+01 -0.104785E+02  0.287300E+02 -0.101580E+02
   348  -0.165307E+01 -0.174375E+01  0.536968E+00  0.119760E+00 -0.325829E+00  0.365376E-01 -0.203533E+01  0.148274E-01 -0.568678E+00  0.120012E+01 -0.237519E+01
   349  -0.608302E+01 -0.579335E+01 -0.307648E+01  0.345220E+01 -0.207850E+01  0.141209E+01 -0.611089E+01  0.318557E+00 -0.568536E+01  0.542975E+01 -0.553773E+01
   350  -0.273251E+01 -0.280134E+01 -0.145545E+01  0.117134E+00 -0.218841E+00  0.325628E-01 -0.122118E+01  0.132611E-01 -0.201679E+01  0.462806E+00 -0.124737E+01
   351   0.193513E+00  0.212913E+00  0.850774E+00  0.147118E+01 -0.677824E+00  0.509192E+00 -0.207809E+01  0.118284E+00  0.241219E+00  0.156503E+01 -0.159333E+01
   352   0.164113E+01  0.606049E+00 -0.786144E+01  0.228907E+02 -0.118171E+02  0.104888E+02 -0.138299E+02  0.177006E+01 -0.797691E+01  0.189187E+02 -0.103358E+02
   353  -0.265712E+01 -0.268912E+01 -0.180958E+01  0.886880E-01 -0.237338E+00  0.216274E-01 -0.727979E+00  0.745638E-02 -0.220652E+01  0.119691E+00 -0.602286E+00
   354   0.828394E+01  0.698478E+01 -0.970327E+01  0.301333E+02 -0.170646E+02  0.160943E+02 -0.133552E+02  0.217944E+01 -0.593687E+01  0.218216E+02 -0.889996E+01
   355   0.107233E+01  0.257913E+01 -0.660771E+01  0.153420E+02 -0.845667E+01  0.788294E+01 -0.825388E+01  0.116569E+01 -0.568709E+01  0.135835E+02 -0.531732E+01
   356  -0.222989E+01 -0.229237E+01 -0.899516E+00  0.244840E+00 -0.308938E+00  0.760882E-01 -0.136844E+01  0.260704E-01 -0.158143E+01  0.553678E+00 -0.126462E+01
   357   0.137017E+02  0.116591E+02 -0.454497E+01  0.300926E+02 -0.166921E+02  0.145833E+02 -0.116160E+02  0.187884E+01  0.114181E+01  0.191709E+02 -0.865362E+01
   358  -0.244357E+01 -0.243308E+01  0.100314E+01  0.662330E+00 -0.702083E+00  0.228595E+00 -0.370750E+01  0.719505E-01 -0.110656E+01  0.262616E+01 -0.395268E+01
   359   0.474310E-01  0.302427E+00  0.296001E+01  0.104585E+01 -0.108486E+01  0.332543E+00 -0.329402E+01  0.879042E-01  0.225077E+01  0.165727E+01 -0.360561E+01
   360  -0.268519E+01 -0.269707E+01 -0.133358E+01  0.161993E+00 -0.234018E+00  0.542345E-01 -0.135248E+01  0.186588E-01 -0.194729E+01  0.546071E+00 -0.129585E+01
   361  -0.185639E+01 -0.110177E+01 -0.919712E+01  0.199220E+02 -0.102766E+02  0.657827E+01 -0.996281E+01  0.107990E+01 -0.947625E+01  0.168907E+02 -0.851623E+01
   362   0.252528E+01  0.302376E+01  0.383596E+00  0.696784E+01 -0.313899E+01  0.284840E+01 -0.505497E+01  0.519397E+00 -0.281734E+00  0.687897E+01 -0.357347E+01
   363   0.224172E+02  0.218359E+02 -0.328760E+02  0.876485E+02 -0.526592E+02  0.477021E+02 -0.331489E+02  0.575065E+01 -0.189065E+02  0.646783E+02 -0.239359E+02
   364  -0.246139E+01 -0.239188E+01 -0.874219E+00  0.734903E+00 -0.453318E+00  0.252888E+00 -0.219612E+01  0.744763E-01 -0.206990E+01  0.149465E+01 -0.181663E+01
   365   0.354458E+01  0.409650E+01 -0.466413E+01  0.152065E+02 -0.715033E+01  0.674002E+01 -0.763114E+01  0.104366E+01 -0.329852E+01  0.122009E+02 -0.480590E+01
   366  -0.497271E+01 -0.505570E+01 -0.184832E+01  0.415011E+01 -0.254307E+01  0.168102E+01 -0.678110E+01  0.368655E+00 -0.447487E+01  0.562832E+01 -0.620916E+01
   367  -0.289120E+01 -0.384307E+01 -0.554932E+01  0.134249E+02 -0.809494E+01  0.532435E+01 -0.883942E+01  0.843272E+00 -0.673385E+01  0.107166E+02 -0.782584E+01
   368  -0.579375E+00 -0.350121E+00  0.472536E+00  0.161561E+00 -0.160889E+00  0.415830E-01 -0.111016E+01  0.159914E-01 -0.224362E+00  0.877034E+00 -0.100279E+01
   369   0.875586E-01  0.372332E+00  0.146503E+00  0.473381E+01 -0.248531E+01  0.211349E+01 -0.483873E+01  0.417783E+00 -0.150115E+01  0.562418E+01 -0.375069E+01
   370  -0.194562E+01 -0.129876E+01 -0.399732E+01  0.730038E+01 -0.402443E+01  0.321327E+01 -0.500031E+01  0.562789E+00 -0.416698E+01  0.638054E+01 -0.351232E+01
   371   0.137026E+01  0.116797E+01 -0.113829E+02  0.252387E+02 -0.139094E+02  0.127631E+02 -0.133381E+02  0.199890E+01 -0.746947E+01  0.179390E+02 -0.930153E+01
   372  -0.243830E+01 -0.322442E+01 -0.819610E+01  0.159960E+02 -0.795062E+01  0.649495E+01 -0.991885E+01  0.113633E+01 -0.754760E+01  0.113720E+02 -0.704880E+01
   373   0.348708E+00  0.123171E+00 -0.915698E+01  0.203971E+02 -0.109569E+02  0.990577E+01 -0.114404E+02  0.160006E+01 -0.925105E+01  0.167066E+02 -0.733241E+01
   374  -0.309365E+01 -0.281554E+01 -0.164362E+01  0.581573E+00 -0.437240E+00  0.210738E+00 -0.186978E+01  0.646866E-01 -0.192349E+01  0.748001E+00 -0.164004E+01
   375   0.182993E+01  0.227544E+01  0.132877E+01  0.162060E+02 -0.820762E+01  0.673938E+01 -0.155424E+02  0.130571E+01 -0.187530E+01  0.180306E+02 -0.138798E+02
   376   0.488832E+01  0.340850E+01 -0.156898E+01  0.141814E+02 -0.710986E+01  0.660653E+01 -0.830705E+01  0.108624E+01 -0.217418E+01  0.110903E+02 -0.550765E+01
   377   0.319697E+02  0.358579E+02 -0.139450E+02  0.818559E+02 -0.497993E+02  0.381844E+02 -0.286338E+02  0.430746E+01 -0.659883E+00  0.633190E+02 -0.268012E+02
   378   0.260327E+02  0.249991E+02 -0.237811E+02  0.847811E+02 -0.493683E+02  0.400582E+02 -0.306517E+02  0.499455E+01 -0.948852E+01  0.595210E+02 -0.250334E+02
   379  -0.114892E+01 -0.117637E+01 -0.628637E+00  0.102156E-01 -0.103164E+00  0.247506E-02 -0.430824E+00  0.101630E-02 -0.825663E+00  0.688873E-01 -0.419598E+00
   380  -0.287553E+01 -0.363586E+01  0.249459E+00  0.174321E+01 -0.152943E+01  0.546036E+00 -0.402649E+01  0.141688E+00 -0.129741E+01  0.182256E+01 -0.416100E+01
   381  -0.408210E+01 -0.415288E+01 -0.239956E+01  0.356418E+00 -0.429597E+00  0.911969E-01 -0.173467E+01  0.341161E-01 -0.326141E+01  0.672379E+00 -0.156385E+01
   382  -0.162079E+01 -0.165991E+01 -0.580462E+00  0.311173E+00 -0.203274E+00  0.826058E-01 -0.126380E+01  0.329722E-01 -0.118447E+01  0.501446E+00 -0.976881E+00
   383   0.218207E+01  0.462758E+01 -0.244889E+01  0.218526E+02 -0.129222E+02  0.103524E+02 -0.163267E+02  0.167498E+01 -0.333247E+01  0.217561E+02 -0.137961E+02
   384   0.189823E+01  0.365816E+01 -0.795707E+01  0.199124E+02 -0.865166E+01  0.766037E+01 -0.104517E+02  0.138584E+01 -0.790613E+01  0.184494E+02 -0.688512E+01
   385   0.245943E+01  0.367809E+01 -0.143250E+02  0.313446E+02 -0.186168E+02  0.161618E+02 -0.143716E+02  0.226650E+01 -0.109449E+02  0.247443E+02 -0.101213E+02
   386  -0.280800E+01 -0.287389E+01 -0.100525E+01  0.255609E+01 -0.146439E+01  0.101338E+01 -0.415701E+01  0.249186E+00 -0.337408E+01  0.384310E+01 -0.334290E+01
   387   0.416822E+01  0.268062E+01  0.138065E+00  0.134286E+02 -0.732454E+01  0.631883E+01 -0.943088E+01  0.103816E+01  0.149884E+00  0.100532E+02 -0.752250E+01
   388  -0.420484E+01 -0.455531E+01 -0.271543E+01  0.345209E+01 -0.222441E+01  0.131333E+01 -0.430118E+01  0.270773E+00 -0.361669E+01  0.279816E+01 -0.373678E+01
   389  -0.191119E+01 -0.184260E+01  0.178651E+00  0.286657E+00 -0.331084E+00  0.914015E-01 -0.216959E+01  0.327775E-01 -0.100370E+01  0.142082E+01 -0.225972E+01
   390  -0.301003E+01 -0.296184E+01 -0.149798E+01  0.184115E+01 -0.978129E+00  0.669048E+00 -0.322093E+01  0.176811E+00 -0.274666E+01  0.241376E+01 -0.262894E+01
   391   0.292994E+01  0.218646E+01 -0.264159E+01  0.186394E+02 -0.109347E+02  0.802601E+01 -0.114094E+02  0.125017E+01 -0.253335E+01  0.143940E+02 -0.967418E+01
   392   0.115514E+01  0.431855E+00 -0.855475E+01  0.211380E+02 -0.128907E+02  0.113081E+02 -0.114867E+02  0.164113E+01 -0.791401E+01  0.158829E+02 -0.753703E+01
   393  -0.174207E+01 -0.165012E+01  0.211005E+01  0.205703E+01 -0.140802E+01  0.754352E+00 -0.544927E+01  0.193794E+00 -0.151791E+00  0.411491E+01 -0.561324E+01
   394  -0.212544E+01 -0.201024E+01 -0.303156E+00  0.745569E+00 -0.499599E+00  0.284348E+00 -0.243188E+01  0.792789E-01 -0.148534E+01  0.165375E+01 -0.217865E+01
   395  -0.294962E+01 -0.271004E+01 -0.129323E+01  0.406252E+00 -0.363678E+00  0.142533E+00 -0.188943E+01  0.479354E-01 -0.200407E+01  0.104109E+01 -0.174707E+01
   396   0.477757E+01  0.467255E+01 -0.118466E+02  0.276098E+02 -0.164790E+02  0.154586E+02 -0.119600E+02  0.199486E+01 -0.861006E+01  0.200211E+02 -0.673851E+01
   397   0.584486E+00  0.656371E+00  0.933808E+00  0.170413E-01 -0.477649E-01  0.323745E-02 -0.323626E+00  0.179051E-02  0.818953E+00  0.800262E-01 -0.242608E+00
   398   0.640113E+01  0.687712E+01 -0.158942E+02  0.436873E+02 -0.248860E+02  0.220734E+02 -0.216712E+02  0.309179E+01 -0.128552E+02  0.363358E+02 -0.166036E+02
   399  -0.239353E+01 -0.233962E+01  0.646549E+00  0.345046E+01 -0.220380E+01  0.132511E+01 -0.589411E+01  0.282252E+00 -0.605032E+00  0.404745E+01 -0.578203E+01
   400  -0.367065E+00 -0.145893E+01  0.110766E+00  0.494411E+01 -0.274176E+01  0.153254E+01 -0.454576E+01  0.333043E+00 -0.505259E+00  0.257348E+01 -0.352715E+01
   401   0.764575E+01  0.655788E+01 -0.552800E+01  0.252373E+02 -0.118729E+02  0.107490E+02 -0.126719E+02  0.173239E+01 -0.411640E+01  0.193271E+02 -0.865279E+01
   402   0.787415E+02  0.782314E+02 -0.735530E+02  0.212552E+03 -0.137251E+03  0.115776E+03 -0.495822E+02  0.107994E+02 -0.271190E+02  0.141131E+03 -0.357808E+02
   403  -0.303120E+01 -0.292324E+01 -0.126172E+01  0.464983E+00 -0.356314E+00  0.157300E+00 -0.208793E+01  0.524886E-01 -0.244455E+01  0.143016E+01 -0.190885E+01
   404  -0.208432E+01 -0.233420E+01 -0.503813E+00  0.173794E+01 -0.106904E+01  0.568511E+00 -0.297065E+01  0.152737E+00 -0.141631E+01  0.145957E+01 -0.237746E+01
   405  -0.146718E+00 -0.704944E-01  0.157652E+01  0.643669E+00 -0.671885E+00  0.225555E+00 -0.197783E+01  0.572561E-01  0.109586E+01  0.676519E+00 -0.184288E+01
   406   0.387793E+01  0.254537E+01 -0.277908E+01  0.221984E+02 -0.123241E+02  0.884229E+01 -0.136238E+02  0.156424E+01 -0.126605E+01  0.155303E+02 -0.117189E+02
   407  -0.681520E+00 -0.534510E+00  0.120442E+00  0.812148E-01 -0.152474E+00  0.227463E-01 -0.761986E+00  0.853675E-02 -0.103137E+00  0.256294E+00 -0.687668E+00
   408   0.108764E+00  0.139769E+00  0.121000E+01  0.673347E+00 -0.342746E+00  0.181108E+00 -0.167510E+01  0.621536E-01  0.365487E+00  0.949452E+00 -0.117517E+01
   409   0.390452E+02  0.385486E+02 -0.225574E+02  0.968465E+02 -0.520608E+02  0.439223E+02 -0.325527E+02  0.544736E+01 -0.719523E+01  0.710605E+02 -0.253166E+02
   410   0.102768E+01  0.120412E+01  0.705578E+00  0.422139E+01 -0.186455E+01  0.154114E+01 -0.389211E+01  0.316226E+00 -0.315529E+00  0.432499E+01 -0.280535E+01
   411  -0.255694E+01 -0.324226E+01 -0.560354E+00  0.508080E+01 -0.356070E+01  0.189567E+01 -0.577327E+01  0.360920E+00 -0.236811E+01  0.485664E+01 -0.573079E+01
   412   0.785600E+00 -0.640581E+00 -0.101825E+02  0.270925E+02 -0.146168E+02  0.121990E+02 -0.156689E+02  0.196227E+01 -0.964403E+01  0.215150E+02 -0.125115E+02
   413  -0.494944E+00 -0.429353E+00  0.166217E+00  0.123257E+00 -0.127489E+00  0.268351E-01 -0.695708E+00  0.119433E-01 -0.358083E+00  0.436043E+00 -0.507312E+00
   414  -0.168300E+01 -0.156061E+01 -0.594808E-01  0.229970E+01 -0.130161E+01  0.984772E+00 -0.381262E+01  0.206238E+00 -0.212551E+01  0.371799E+01 -0.315309E+01
   415   0.575594E+01  0.825082E+01 -0.711046E+01  0.366816E+02 -0.208783E+02  0.179196E+02 -0.237259E+02  0.286958E+01 -0.716594E+01  0.350533E+02 -0.196365E+02
   416   0.189428E+01  0.214039E+01  0.292646E+01  0.241810E+00 -0.260904E+00  0.490754E-01 -0.107849E+01  0.163297E-01  0.278728E+01  0.224930E+00 -0.871827E+00
   417   0.179032E+00  0.437534E-01  0.261479E+01  0.328955E+01 -0.202607E+01  0.126502E+01 -0.523850E+01  0.274237E+00  0.135661E+01  0.373623E+01 -0.504909E+01
   418  -0.112209E+01 -0.113909E+01 -0.232113E+00  0.713195E-01 -0.174435E+00  0.207319E-01 -0.814632E+00  0.703688E-02 -0.543858E+00  0.234248E+00 -0.829479E+00
   419   0.355642E+01  0.402280E+01 -0.174324E+02  0.412629E+02 -0.224445E+02  0.179233E+02 -0.182178E+02  0.246487E+01 -0.165246E+02  0.346177E+02 -0.140703E+02
   420   0.149423E+02  0.157195E+02 -0.221720E+02  0.608934E+02 -0.358952E+02  0.275451E+02 -0.186699E+02  0.324077E+01 -0.105138E+02  0.385921E+02 -0.123587E+02
   421   0.397857E+02  0.362773E+02 -0.273631E+02  0.107123E+03 -0.626289E+02  0.564860E+02 -0.406954E+02  0.686454E+01 -0.698097E+01  0.743395E+02 -0.310812E+02
   422  -0.368416E+01 -0.364374E+01 -0.395537E+01  0.453925E+01 -0.224987E+01  0.147495E+01 -0.380419E+01  0.311070E+00 -0.455044E+01  0.356460E+01 -0.265790E+01
   423  -0.397093E+01 -0.420730E+01 -0.207109E+01  0.155013E+01 -0.130941E+01  0.591601E+00 -0.286168E+01  0.129532E+00 -0.271780E+01  0.970687E+00 -0.246018E+01
   424   0.650055E+01  0.445283E+01 -0.671886E+00  0.156430E+02 -0.799443E+01  0.700181E+01 -0.862996E+01  0.115198E+01 -0.122940E+01  0.115915E+02 -0.590922E+01
   425  -0.416542E+01 -0.478834E+01 -0.553181E+01  0.102573E+02 -0.557424E+01  0.460418E+01 -0.883528E+01  0.914429E+00 -0.795627E+01  0.953081E+01 -0.636287E+01
   426   0.755899E+01  0.944426E+01 -0.167898E+02  0.472193E+02 -0.286505E+02  0.258888E+02 -0.234146E+02  0.330586E+01 -0.104611E+02  0.383710E+02 -0.184656E+02
   427  -0.171012E+01 -0.171640E+01 -0.632690E+00  0.343902E+00 -0.231099E+00  0.118239E+00 -0.134592E+01  0.374497E-01 -0.158775E+01  0.983847E+00 -0.111250E+01
   428   0.898495E+00  0.230352E+00 -0.424588E+01  0.106292E+02 -0.488308E+01  0.452627E+01 -0.592247E+01  0.794411E+00 -0.348511E+01  0.717115E+01 -0.345568E+01
   429  -0.130944E+01 -0.122300E+01  0.846981E-01  0.765619E+00 -0.391904E+00  0.206210E+00 -0.204635E+01  0.722858E-01 -0.119065E+01  0.156216E+01 -0.159451E+01
   430  -0.197500E+01 -0.219951E+01  0.319243E+00  0.107970E+01 -0.102843E+01  0.388943E+00 -0.282990E+01  0.954527E-01 -0.464100E+00  0.102453E+01 -0.275994E+01
   431  -0.289626E+00  0.467940E+00  0.374701E+01  0.140142E+01 -0.111443E+01  0.448819E+00 -0.490535E+01  0.132910E+00  0.199594E+01  0.355530E+01 -0.508329E+01
   432   0.178903E+02  0.181290E+02 -0.197535E+02  0.724096E+02 -0.420346E+02  0.379945E+02 -0.358820E+02  0.515627E+01 -0.124048E+02  0.592171E+02 -0.286833E+02
   433   0.415938E+01  0.410563E+01 -0.701430E+01  0.207585E+02 -0.112387E+02  0.102932E+02 -0.100802E+02  0.144082E+01 -0.409536E+01  0.152405E+02 -0.703951E+01
   434   0.154114E+01  0.100887E+01 -0.933047E+01  0.197798E+02 -0.109582E+02  0.899867E+01 -0.834059E+01  0.139190E+01 -0.656485E+01  0.123923E+02 -0.481859E+01
   435  -0.873944E+00 -0.946326E+00  0.501688E+00  0.100044E+00 -0.266939E+00  0.246027E-01 -0.124409E+01  0.107528E-01  0.786000E-01  0.264496E+00 -0.128942E+01
   436   0.288549E+00 -0.368920E+00 -0.121269E+02  0.250687E+02 -0.127578E+02  0.883939E+01 -0.100628E+02  0.132794E+01 -0.934501E+01  0.167675E+02 -0.779138E+01
   437  -0.399472E+00 -0.616519E+00 -0.174212E+01  0.125935E+02 -0.724610E+01  0.500523E+01 -0.988047E+01  0.870469E+00 -0.274258E+01  0.106294E+02 -0.850339E+01
   438   0.806711E+01  0.132537E+02 -0.174197E+02  0.454762E+02 -0.283065E+02  0.251135E+02 -0.200875E+02  0.329118E+01 -0.836398E+01  0.349363E+02 -0.133186E+02
   439  -0.128148E+01 -0.145536E+01  0.163542E+01  0.340899E+01 -0.235471E+01  0.119204E+01 -0.544068E+01  0.277459E+00  0.793600E+00  0.308464E+01 -0.533361E+01
   440   0.341780E+01  0.357377E+01 -0.113198E+02  0.336507E+02 -0.213359E+02  0.188552E+02 -0.188134E+02  0.238090E+01 -0.117553E+02  0.300149E+02 -0.146858E+02
   441  -0.276718E+01 -0.266651E+01 -0.113853E+01  0.122892E+01 -0.843142E+00  0.445236E+00 -0.256770E+01  0.108040E+00 -0.164271E+01  0.122733E+01 -0.225113E+01
   442  -0.259850E+01 -0.246512E+01 -0.130675E+01  0.101238E+01 -0.549291E+00  0.323068E+00 -0.218911E+01  0.111204E+00 -0.217829E+01  0.137229E+01 -0.165912E+01
   443  -0.211987E+01 -0.221558E+01 -0.725135E+01  0.156430E+02 -0.840817E+01  0.739049E+01 -0.107319E+02  0.123810E+01 -0.858835E+01  0.144388E+02 -0.806601E+01
   444  -0.289180E+01 -0.338190E+01 -0.150749E+01  0.160640E+01 -0.103597E+01  0.404834E+00 -0.249290E+01  0.133325E+00 -0.310663E+01  0.159587E+01 -0.187114E+01
   445  -0.122242E+01 -0.173182E+01 -0.133212E+02  0.271506E+02 -0.147109E+02  0.121283E+02 -0.144392E+02  0.197004E+01 -0.127102E+02  0.215819E+02 -0.106036E+02
   446  -0.849652E+00 -0.138574E+01 -0.248724E+00  0.499836E+01 -0.330102E+01  0.208901E+01 -0.476704E+01  0.379760E+00 -0.861048E+00  0.378564E+01 -0.431033E+01
   447   0.332819E+02  0.434695E+02 -0.382348E+02  0.100937E+03 -0.626058E+02  0.542545E+02 -0.267243E+02  0.565503E+01 -0.123658E+02  0.718843E+02 -0.160490E+02
   448   0.228657E+01  0.355743E+01 -0.106348E+02  0.246993E+02 -0.155391E+02  0.138116E+02 -0.117325E+02  0.168206E+01 -0.858738E+01  0.200815E+02 -0.793670E+01
   449  -0.227320E+00  0.944266E-01  0.221129E+01  0.348065E+01 -0.260101E+01  0.137036E+01 -0.496146E+01  0.272855E+00  0.825025E+00  0.413785E+01 -0.486845E+01
   450   0.703761E+01  0.811844E+01  0.200455E+01  0.184736E+02 -0.939998E+01  0.672031E+01 -0.119076E+02  0.114667E+01  0.265067E+01  0.156630E+02 -0.101952E+02
   451   0.223350E+02  0.182984E+02 -0.159232E+02  0.609779E+02 -0.367776E+02  0.327441E+02 -0.225887E+02  0.390245E+01 -0.602787E+01  0.405335E+02 -0.162073E+02
   452  -0.326396E+00 -0.399865E-01  0.267439E+01  0.485007E+00 -0.569012E+00  0.171888E+00 -0.313694E+01  0.482672E-01  0.121168E+01  0.216798E+01 -0.341965E+01
   453  -0.371750E+01 -0.385653E+01 -0.735947E+00  0.668554E+00 -0.634919E+00  0.230539E+00 -0.331795E+01  0.722244E-01 -0.311250E+01  0.267629E+01 -0.342032E+01
   454  -0.224632E+01 -0.227268E+01 -0.922433E+00  0.103363E+00 -0.218988E+00  0.299686E-01 -0.125043E+01  0.121904E-01 -0.153438E+01  0.516611E+00 -0.125491E+01
   455  -0.282944E+01 -0.244667E+01 -0.174927E+01  0.325392E+01 -0.173699E+01  0.136631E+01 -0.426418E+01  0.300758E+00 -0.327293E+01  0.413527E+01 -0.330901E+01
   456   0.922208E-01  0.441826E+00 -0.109118E+01  0.740313E+01 -0.362047E+01  0.310284E+01 -0.625071E+01  0.548604E+00 -0.259637E+01  0.807970E+01 -0.504150E+01
   457   0.246766E+01  0.178105E+01 -0.108547E+02  0.258698E+02 -0.153314E+02  0.138421E+02 -0.130971E+02  0.203900E+01 -0.947341E+01  0.194631E+02 -0.820866E+01
   458   0.801499E+00  0.784359E+00  0.105953E+01  0.292297E+01 -0.112325E+01  0.882637E+00 -0.317151E+01  0.231114E+00  0.110246E-01  0.287166E+01 -0.209833E+01
   459  -0.351953E+01 -0.331644E+01 -0.197385E+01  0.210728E+01 -0.113401E+01  0.729468E+00 -0.344320E+01  0.194783E+00 -0.312503E+01  0.239963E+01 -0.259104E+01
   460   0.523628E-01  0.195214E-01  0.834832E+00  0.685976E+00 -0.319297E+00  0.167920E+00 -0.137094E+01  0.538670E-01  0.462226E+00  0.546075E+00 -0.988779E+00
   461   0.361401E+01  0.189466E+01 -0.174492E+02  0.388484E+02 -0.224031E+02  0.199846E+02 -0.181947E+02  0.282804E+01 -0.134225E+02  0.278653E+02 -0.125482E+02
   462  -0.688137E+00 -0.218263E+01 -0.702742E+01  0.173631E+02 -0.971364E+01  0.620723E+01 -0.850883E+01  0.991393E+00 -0.567168E+01  0.102068E+02 -0.671771E+01
   463   0.333640E+02  0.298103E+02 -0.340085E+02  0.103645E+03 -0.611199E+02  0.546799E+02 -0.360868E+02  0.625431E+01 -0.139680E+02  0.707810E+02 -0.270027E+02
   464   0.339281E+01  0.212424E+01  0.735358E+00  0.933917E+01 -0.443408E+01  0.385722E+01 -0.689744E+01  0.792578E+00 -0.870600E+00  0.769792E+01 -0.470308E+01
   465  -0.748558E+00 -0.582497E+00  0.123091E+01  0.330674E+00 -0.462754E+00  0.122144E+00 -0.200178E+01  0.322435E-01  0.428203E+00  0.113033E+01 -0.214103E+01
   466   0.270549E+02  0.272990E+02 -0.217942E+02  0.867074E+02 -0.512262E+02  0.453903E+02 -0.379561E+02  0.593378E+01 -0.438824E+01  0.622700E+02 -0.305827E+02
   467  -0.200918E+01 -0.130945E+01 -0.107847E+02  0.237025E+02 -0.118173E+02  0.994711E+01 -0.147479E+02  0.169106E+01 -0.102218E+02  0.197833E+02 -0.108710E+02
   468  -0.307197E+01 -0.272869E+01 -0.188238E+01  0.541565E+00 -0.393439E+00  0.123440E+00 -0.151265E+01  0.514948E-01 -0.289173E+01  0.126938E+01 -0.110634E+01
   469  -0.311637E+01 -0.325683E+01 -0.297224E+01  0.602139E+01 -0.290742E+01  0.233836E+01 -0.613860E+01  0.542140E+00 -0.520011E+01  0.633214E+01 -0.438886E+01
   470   0.835797E+01  0.112425E+02 -0.101544E+02  0.446356E+02 -0.260654E+02  0.228621E+02 -0.263406E+02  0.342057E+01 -0.936289E+01  0.425985E+02 -0.219931E+02
   471   0.255857E+00  0.320056E+00 -0.182460E+01  0.111561E+02 -0.628301E+01  0.550249E+01 -0.916644E+01  0.871334E+00 -0.398950E+01  0.114516E+02 -0.714204E+01
   472   0.978973E-01  0.170173E+00  0.235221E+01  0.145995E+00 -0.333276E+00  0.407173E-01 -0.212464E+01  0.168832E-01  0.172027E+01  0.951183E+00 -0.250128E+01
   473  -0.398384E+01 -0.383730E+01 -0.353422E+01  0.336634E+01 -0.217397E+01  0.120158E+01 -0.309458E+01  0.251006E+00 -0.293864E+01  0.154380E+01 -0.244246E+01
   474  -0.136070E+00 -0.671485E-01  0.400086E+00  0.837411E-01 -0.810416E-01  0.169400E-01 -0.565287E+00  0.949150E-02  0.269320E-01  0.291301E+00 -0.385381E+00
   475   0.101424E+02  0.769632E+01 -0.110713E+02  0.408246E+02 -0.218055E+02  0.169051E+02 -0.171801E+02  0.246967E+01 -0.846863E+01  0.292655E+02 -0.131006E+02
   476  -0.523620E+00 -0.181460E+00  0.660021E+00  0.168703E+01 -0.769945E+00  0.547443E+00 -0.280196E+01  0.153788E+00 -0.769520E+00  0.263937E+01 -0.205131E+01
   477   0.195604E+01  0.226388E+01 -0.804432E+01  0.192541E+02 -0.104520E+02  0.953358E+01 -0.983178E+01  0.149648E+01 -0.705970E+01  0.154820E+02 -0.615839E+01
   478   0.995679E+01  0.111142E+02 -0.130661E+02  0.417734E+02 -0.244565E+02  0.198543E+02 -0.166725E+02  0.252413E+01 -0.572006E+01  0.303027E+02 -0.134684E+02
   479  -0.399758E+01 -0.394637E+01 -0.174736E+01  0.632445E+00 -0.557650E+00  0.196588E+00 -0.258457E+01  0.629751E-01 -0.299886E+01  0.155887E+01 -0.250638E+01
   480   0.428788E+01  0.412486E+01 -0.980465E+01  0.324880E+02 -0.184189E+02  0.137808E+02 -0.157655E+02  0.200808E+01 -0.881198E+01  0.264617E+02 -0.135249E+02
   481   0.553363E+02  0.472414E+02 -0.540618E+02  0.163261E+03 -0.998401E+02  0.871408E+02 -0.505809E+02  0.941740E+01 -0.148379E+02  0.994082E+02 -0.373288E+02
   482  -0.318160E+01 -0.335319E+01 -0.102031E+00  0.688111E+00 -0.787362E+00  0.213740E+00 -0.326049E+01  0.664291E-01 -0.178831E+01  0.186913E+01 -0.343401E+01
   483   0.441552E+01  0.531165E+01  0.707701E+01  0.162195E+01 -0.168540E+01  0.474211E+00 -0.317835E+01  0.106104E+00  0.740724E+01  0.118769E+01 -0.328329E+01
   484  -0.174888E+01 -0.174260E+01 -0.100470E+01  0.431956E-01 -0.168448E+00  0.137633E-01 -0.637017E+00  0.432434E-02 -0.115234E+01  0.574498E-01 -0.647709E+00
   485  -0.357592E+00 -0.315606E+00  0.121870E+01  0.223093E+00 -0.341844E+00  0.720217E-01 -0.155168E+01  0.221205E-01  0.941595E+00  0.424926E+00 -0.168213E+01
   486  -0.675892E+01 -0.661716E+01 -0.826786E+01  0.121753E+02 -0.680352E+01  0.574777E+01 -0.106303E+02  0.101974E+01 -0.113823E+02  0.133640E+02 -0.859883E+01
   487   0.880445E-01  0.704157E+00  0.335436E+01  0.370473E+01 -0.198895E+01  0.135988E+01 -0.663755E+01  0.295571E+00  0.863057E+00  0.627502E+01 -0.643392E+01
   488  -0.997147E+00 -0.878199E+00  0.128349E+01  0.377706E+01 -0.279347E+01  0.138835E+01 -0.491760E+01  0.265021E+00 -0.996964E+00  0.517591E+01 -0.505715E+01
   489  -0.384675E+00 -0.389345E+00 -0.199851E+01  0.842602E+01 -0.408367E+01  0.313967E+01 -0.649299E+01  0.624810E+00 -0.280096E+01  0.693047E+01 -0.451885E+01
   490  -0.102527E+01 -0.109771E+01  0.150965E+01  0.395286E+00 -0.683466E+00  0.107527E+00 -0.239206E+01  0.377895E-01  0.364269E+00  0.109848E+01 -0.256046E+01
   491  -0.158244E+01 -0.749425E+00 -0.739549E+01  0.156772E+02 -0.907926E+01  0.818555E+01 -0.103457E+02  0.137525E+01 -0.682550E+01  0.133023E+02 -0.722620E+01
   492  -0.225341E+01 -0.258823E+01  0.883289E+00  0.247101E+01 -0.185702E+01  0.840942E+00 -0.479815E+01  0.206517E+00 -0.189731E+01  0.392596E+01 -0.461688E+01
   493  -0.127867E+01 -0.163165E+01  0.406590E-01  0.282470E+01 -0.133021E+01  0.885462E+00 -0.394459E+01  0.245306E+00 -0.118548E+01  0.268045E+01 -0.312662E+01
   494  -0.214506E+01 -0.257938E+01 -0.288105E+01  0.628929E+01 -0.307022E+01  0.251983E+01 -0.550741E+01  0.504503E+00 -0.429416E+01  0.578543E+01 -0.407065E+01
   495  -0.530420E+01 -0.508157E+01 -0.310943E+01  0.151449E+01 -0.960496E+00  0.547583E+00 -0.344571E+01  0.149366E+00 -0.452310E+01  0.253013E+01 -0.308860E+01
   496   0.949769E-01  0.119385E+00  0.192232E+01  0.100207E+00 -0.330831E+00  0.313944E-01 -0.163884E+01  0.107328E-01  0.153366E+01  0.476037E+00 -0.189031E+01
   497   0.330352E+01  0.325405E+01 -0.217888E+01  0.143262E+02 -0.788665E+01  0.720340E+01 -0.918048E+01  0.101991E+01 -0.228106E+01  0.127429E+02 -0.720783E+01
   498   0.975760E+01  0.936400E+01 -0.106866E+02  0.299857E+02 -0.157642E+02  0.145235E+02 -0.102318E+02  0.193099E+01 -0.564242E+01  0.203483E+02 -0.534185E+01
   499  -0.491333E+01 -0.456154E+01 -0.289179E+01  0.430769E+01 -0.254676E+01  0.178032E+01 -0.595050E+01  0.387713E+00 -0.486278E+01  0.546548E+01 -0.516423E+01
   500   0.137397E+01  0.290198E-02 -0.634511E+00  0.764765E+01 -0.376201E+01  0.300291E+01 -0.552613E+01  0.646057E+00 -0.139657E+01  0.500005E+01 -0.360058E+01
   501   0.379896E+01  0.283794E+01  0.600706E+01  0.369710E+01 -0.315356E+01  0.119669E+01 -0.416751E+01  0.219180E+00  0.582493E+01  0.139869E+01 -0.438568E+01
   502  -0.283969E+01 -0.273655E+01 -0.168457E+01  0.167604E+00 -0.234023E+00  0.586713E-01 -0.116832E+01  0.209463E-01 -0.199835E+01  0.324879E+00 -0.106308E+01
   503   0.122967E+02  0.126714E+02 -0.109030E+02  0.400997E+02 -0.239119E+02  0.180279E+02 -0.130303E+02  0.201415E+01 -0.427879E+01  0.265045E+02 -0.955437E+01
   504  -0.882232E+00 -0.991202E+00  0.237287E+00  0.928238E-01 -0.187967E+00  0.217126E-01 -0.105552E+01  0.942966E-02 -0.203489E+00  0.293237E+00 -0.108095E+01
   505   0.372222E-01  0.974915E-01  0.782700E+00  0.144493E+01 -0.601019E+00  0.431015E+00 -0.216064E+01  0.140237E+00 -0.227704E+00  0.159858E+01 -0.127339E+01
   506  -0.192736E+01 -0.184482E+01 -0.440168E+00  0.418702E+01 -0.233285E+01  0.183042E+01 -0.552366E+01  0.351870E+00 -0.313844E+01  0.614420E+01 -0.485058E+01
   507   0.333291E+02  0.286527E+02 -0.329485E+02  0.939199E+02 -0.576638E+02  0.523285E+02 -0.277222E+02  0.541526E+01 -0.162465E+02  0.636113E+02 -0.187120E+02
   508  -0.350316E+01 -0.368760E+01 -0.745688E+01  0.146276E+02 -0.846825E+01  0.696533E+01 -0.103964E+02  0.122545E+01 -0.769314E+01  0.114626E+02 -0.745710E+01
   509  -0.234080E+01 -0.290946E+01 -0.109205E+02  0.193669E+02 -0.105993E+02  0.953574E+01 -0.112113E+02  0.148766E+01 -0.118386E+02  0.162659E+02 -0.733671E+01
   510  -0.336362E+01 -0.311947E+01 -0.825933E+00  0.804165E+00 -0.636488E+00  0.261601E+00 -0.304645E+01  0.794839E-01 -0.219669E+01  0.209501E+01 -0.301778E+01
   511   0.839500E+01  0.835240E+01  0.777904E+01  0.841821E+01 -0.579178E+01  0.286736E+01 -0.526539E+01  0.387556E+00  0.928078E+01  0.589841E+01 -0.682679E+01
   512   0.132311E+02  0.126467E+02 -0.234329E+02  0.548967E+02 -0.306253E+02  0.280415E+02 -0.190945E+02  0.344559E+01 -0.138690E+02  0.373117E+02 -0.107961E+02
   513   0.185505E+02  0.166341E+02 -0.420591E+01  0.454308E+02 -0.257513E+02  0.204485E+02 -0.201349E+02  0.276328E+01  0.538857E+01  0.279964E+02 -0.167509E+02
   514   0.432470E+02  0.419529E+02 -0.318760E+02  0.122488E+03 -0.728774E+02  0.646824E+02 -0.470269E+02  0.785699E+01 -0.112443E+01  0.812525E+02 -0.381752E+02
   515   0.287653E+00  0.192398E+01  0.213937E+01  0.104580E+02 -0.600395E+01  0.417705E+01 -0.113015E+02  0.818648E+00  0.195434E+00  0.120012E+02 -0.102726E+02
   516  -0.499213E+00 -0.221816E+00  0.183930E+01  0.811746E+00 -0.753450E+00  0.263633E+00 -0.274165E+01  0.812134E-01  0.112384E+01  0.142873E+01 -0.277438E+01
   517   0.121875E+02  0.127368E+02 -0.123858E+02  0.381679E+02 -0.212443E+02  0.196278E+02 -0.144141E+02  0.243595E+01 -0.631002E+01  0.281117E+02 -0.906492E+01
   518   0.150100E+02  0.141810E+02 -0.118727E+02  0.375781E+02 -0.187874E+02  0.177760E+02 -0.119412E+02  0.225709E+01 -0.540338E+01  0.250574E+02 -0.547297E+01
   519  -0.311054E+01 -0.307739E+01 -0.177357E+01  0.687551E+01 -0.396110E+01  0.277339E+01 -0.759715E+01  0.572382E+00 -0.271546E+01  0.625200E+01 -0.661393E+01
   520  -0.311504E+01 -0.307377E+01 -0.173251E+01  0.355719E+00 -0.290162E+00  0.137274E+00 -0.162684E+01  0.414804E-01 -0.242253E+01  0.768347E+00 -0.141959E+01
   521   0.331245E+01  0.257376E+01 -0.369627E+01  0.147787E+02 -0.790979E+01  0.730196E+01 -0.829317E+01  0.113103E+01 -0.415693E+01  0.118599E+02 -0.512923E+01
   522   0.204590E+02  0.191531E+02 -0.962912E+01  0.545589E+02 -0.312992E+02  0.262402E+02 -0.228300E+02  0.341821E+01  0.847890E+00  0.368493E+02 -0.185442E+02
   523   0.551854E+00  0.712509E+00  0.225869E+01  0.169566E+00 -0.368267E+00  0.557003E-01 -0.158322E+01  0.193805E-01  0.148569E+01  0.874743E+00 -0.164792E+01
   524   0.116465E+02  0.129803E+02 -0.167392E+02  0.437546E+02 -0.230238E+02  0.206494E+02 -0.154809E+02  0.248631E+01 -0.900763E+01  0.312896E+02 -0.930165E+01
   525   0.739284E+01  0.697723E+01 -0.825036E+01  0.318480E+02 -0.181649E+02  0.148140E+02 -0.150097E+02  0.215573E+01 -0.701136E+01  0.258023E+02 -0.118137E+02
   526  -0.456258E+00  0.113385E+00  0.140027E+00  0.321170E+01 -0.146881E+01  0.118131E+01 -0.377474E+01  0.254252E+00 -0.110335E+01  0.407005E+01 -0.285331E+01
   527  -0.300139E+01 -0.373335E+01 -0.352167E+01  0.110512E+02 -0.588250E+01  0.490730E+01 -0.104691E+02  0.913342E+00 -0.622556E+01  0.113198E+02 -0.882755E+01
   528   0.106053E+02  0.879220E+01 -0.355252E+01  0.370687E+02 -0.210975E+02  0.165970E+02 -0.208687E+02  0.245830E+01 -0.148891E+00  0.272579E+02 -0.183168E+02
   529   0.269949E+02  0.337790E+02 -0.716251E+01  0.579445E+02 -0.346750E+02  0.269086E+02 -0.190529E+02  0.303231E+01  0.427958E+01  0.457986E+02 -0.162992E+02
   530  -0.154254E+01 -0.100564E+01 -0.461750E+01  0.110670E+02 -0.498104E+01  0.419835E+01 -0.802916E+01  0.819854E+00 -0.608246E+01  0.108500E+02 -0.577316E+01
   531  -0.310883E+01 -0.254047E+01 -0.796996E+01  0.127739E+02 -0.749754E+01  0.686598E+01 -0.839343E+01  0.111220E+01 -0.714284E+01  0.100844E+02 -0.548207E+01
   532   0.756183E+01  0.742943E+01  0.995864E+01  0.248705E+01 -0.233073E+01  0.733297E+00 -0.343194E+01  0.145522E+00  0.937204E+01  0.170169E+01 -0.364430E+01
   533   0.116232E+02  0.114059E+02 -0.157284E+02  0.425607E+02 -0.246519E+02  0.224113E+02 -0.155654E+02  0.259689E+01 -0.103874E+02  0.320658E+02 -0.102725E+02
   534  -0.106999E+01 -0.107151E+01 -0.232031E+00  0.275835E-01 -0.173876E+00  0.697630E-02 -0.701217E+00  0.257976E-02 -0.469782E+00  0.139074E+00 -0.740804E+00
   535  -0.155012E+01 -0.192243E+01  0.665146E+00  0.629634E+00 -0.763532E+00  0.210516E+00 -0.234403E+01  0.521449E-01 -0.368470E+00  0.100845E+01 -0.256241E+01
   536  -0.682128E+00 -0.713748E+00 -0.709602E-02  0.370479E-01 -0.147400E+00  0.105286E-01 -0.578567E+00  0.335787E-02 -0.148215E+00 -0.286612E-02 -0.562667E+00
   537  -0.994587E+00 -0.395403E-02 -0.105107E+02  0.220422E+02 -0.124142E+02  0.109768E+02 -0.125585E+02  0.146982E+01 -0.873470E+01  0.186830E+02 -0.995226E+01
   538  -0.306632E+01 -0.267671E+01 -0.808796E+01  0.180810E+02 -0.964361E+01  0.824735E+01 -0.131248E+02  0.146162E+01 -0.878678E+01  0.163117E+02 -0.102016E+02
   539  -0.245702E+01 -0.235452E+01 -0.707726E+00  0.609734E+00 -0.511656E+00  0.198503E+00 -0.210114E+01  0.552689E-01 -0.158006E+01  0.115353E+01 -0.192799E+01
   540  -0.749157E+00 -0.507106E+00  0.112924E+01  0.253753E+01 -0.196737E+01  0.998900E+00 -0.364449E+01  0.197045E+00  0.115550E+01  0.200236E+01 -0.366497E+01
   541  -0.123503E+01 -0.148856E+01  0.170610E+01  0.196012E+01 -0.149250E+01  0.683966E+00 -0.425922E+01  0.166502E+00  0.149090E+00  0.263357E+01 -0.427122E+01
   542  -0.305623E+01 -0.336392E+01 -0.230342E+00  0.102931E+01 -0.109523E+01  0.332545E+00 -0.317893E+01  0.864117E-01 -0.249423E+01  0.226590E+01 -0.313559E+01
   543  -0.734152E+00 -0.180369E+01  0.139924E+00  0.508524E+01 -0.258067E+01  0.201162E+01 -0.581019E+01  0.419930E+00 -0.200232E+01  0.493725E+01 -0.473862E+01
   544   0.589823E+01  0.358819E+01 -0.711439E+01  0.228947E+02 -0.108735E+02  0.966176E+01 -0.102310E+02  0.156066E+01 -0.490154E+01  0.147408E+02 -0.625108E+01
   545   0.198119E+01  0.154737E+01 -0.493892E+01  0.145533E+02 -0.647513E+01  0.575252E+01 -0.790460E+01  0.994043E+00 -0.565789E+01  0.119024E+02 -0.469710E+01
   546   0.178520E+02  0.136634E+02 -0.169475E+02  0.570274E+02 -0.366400E+02  0.320125E+02 -0.213062E+02  0.370571E+01 -0.959364E+01  0.385400E+02 -0.152830E+02
   547  -0.157435E+01 -0.152011E+01 -0.899307E+00  0.177092E+00 -0.158530E+00  0.441573E-01 -0.754899E+00  0.171367E-01 -0.133587E+01  0.390027E+00 -0.574275E+00
   548  -0.192211E+01 -0.190665E+01 -0.837038E+00  0.128201E+00 -0.218593E+00  0.383966E-01 -0.104568E+01  0.126048E-01 -0.122103E+01  0.358111E+00 -0.104373E+01
   549   0.201629E+02  0.197185E+02  0.388391E+01  0.340763E+02 -0.198566E+02  0.143707E+02 -0.141677E+02  0.185638E+01  0.919932E+01  0.247338E+02 -0.142146E+02
   550   0.307497E+02  0.328182E+02 -0.315366E+02  0.833603E+02 -0.541599E+02  0.489087E+02 -0.204954E+02  0.467254E+01 -0.715086E+01  0.498810E+02 -0.991191E+01
   551  -0.250596E+01 -0.247155E+01 -0.978257E+00  0.117115E+00 -0.279978E+00  0.313398E-01 -0.140939E+01  0.132067E-01 -0.165553E+01  0.567345E+00 -0.138336E+01
   552   0.553059E+01  0.421905E+01  0.216634E+01  0.908552E+01 -0.370224E+01  0.309750E+01 -0.577335E+01  0.656811E+00  0.154917E+01  0.635358E+01 -0.368370E+01
   553   0.101499E+02  0.119596E+02 -0.163016E+02  0.405206E+02 -0.229762E+02  0.207489E+02 -0.141953E+02  0.235349E+01 -0.659255E+01  0.278987E+02 -0.934652E+01
   554  -0.120055E+01 -0.215659E+01 -0.237766E+01  0.147727E+02 -0.813023E+01  0.665034E+01 -0.132755E+02  0.115980E+01 -0.679623E+01  0.164635E+02 -0.118239E+02
   555   0.625607E+01  0.588636E+01 -0.520379E+01  0.206804E+02 -0.940355E+01  0.874168E+01 -0.986756E+01  0.130894E+01 -0.434338E+01  0.168197E+02 -0.658997E+01
   556  -0.296894E+01 -0.293921E+01 -0.158990E+01  0.139414E+00 -0.224764E+00  0.381234E-01 -0.134827E+01  0.164576E-01 -0.232329E+01  0.669640E+00 -0.128556E+01
   557   0.368040E+01  0.438479E+01 -0.915261E+01  0.224198E+02 -0.106160E+02  0.862125E+01 -0.891864E+01  0.132663E+01 -0.747226E+01  0.177157E+02 -0.585868E+01
   558  -0.479413E+00 -0.454569E+00  0.119355E+01  0.553750E+01 -0.336835E+01  0.244445E+01 -0.673665E+01  0.450081E+00 -0.537216E+00  0.620337E+01 -0.612072E+01
   559  -0.820712E-01  0.504229E-01  0.130744E+01  0.533466E+00 -0.333001E+00  0.132873E+00 -0.177065E+01  0.478035E-01  0.810997E+00  0.773440E+00 -0.153401E+01
   560   0.192260E+02  0.115703E+02 -0.168066E+02  0.519525E+02 -0.265331E+02  0.246808E+02 -0.173219E+02  0.325442E+01 -0.979297E+01  0.312575E+02 -0.989426E+01
   561   0.290892E+02  0.299984E+02 -0.322382E+02  0.903128E+02 -0.548708E+02  0.485100E+02 -0.279728E+02  0.534824E+01 -0.938349E+01  0.581306E+02 -0.187487E+02
   562   0.653239E+01  0.366006E+01 -0.147132E+02  0.339649E+02 -0.187750E+02  0.169784E+02 -0.131477E+02  0.222500E+01 -0.785722E+01  0.202799E+02 -0.876261E+01
   563   0.936637E+00  0.117483E+01 -0.838073E+01  0.174088E+02 -0.896867E+01  0.741631E+01 -0.762019E+01  0.108114E+01 -0.428551E+01  0.109882E+02 -0.552786E+01
   564   0.262149E+01  0.236006E+01  0.265923E+01  0.267519E+01 -0.112825E+01  0.790108E+00 -0.254144E+01  0.166657E+00  0.249326E+01  0.165197E+01 -0.178518E+01
   565   0.105320E+01  0.135243E+01  0.238928E+01  0.531230E+01 -0.285883E+01  0.217371E+01 -0.642734E+01  0.464096E+00  0.768609E+00  0.605794E+01 -0.547412E+01
   566  -0.327929E+00 -0.397087E+00  0.567269E+00  0.679238E+01 -0.429141E+01  0.295175E+01 -0.689815E+01  0.550242E+00 -0.876707E+00  0.677053E+01 -0.629091E+01
   567   0.312657E+01  0.475873E+01 -0.639801E+01  0.275324E+02 -0.170680E+02  0.143797E+02 -0.174802E+02  0.216071E+01 -0.508291E+01  0.240551E+02 -0.142134E+02
   568  -0.947815E+00 -0.115557E+01  0.339915E+00  0.627945E-01 -0.245399E+00  0.166772E-01 -0.112838E+01  0.658030E-02 -0.396916E+00  0.452869E+00 -0.121152E+01
   569  -0.564466E+00 -0.434254E+00 -0.498608E+01  0.153059E+02 -0.834650E+01  0.615785E+01 -0.975569E+01  0.106003E+01 -0.531866E+01  0.131216E+02 -0.823723E+01
   570  -0.151723E+01 -0.192246E+01  0.868294E-01  0.166999E+01 -0.969254E+00  0.610114E+00 -0.306382E+01  0.148921E+00 -0.165932E+01  0.217868E+01 -0.244181E+01
   571   0.633994E+01  0.733362E+01 -0.152826E+01  0.199645E+02 -0.118304E+02  0.884445E+01 -0.103392E+02  0.122895E+01  0.307066E+00  0.165585E+02 -0.953191E+01
   572   0.146071E+02  0.134466E+02 -0.170330E+02  0.553233E+02 -0.333971E+02  0.293993E+02 -0.235584E+02  0.387288E+01 -0.691026E+01  0.371725E+02 -0.168156E+02
   573   0.279389E+02  0.262379E+02 -0.319444E+02  0.938395E+02 -0.575579E+02  0.516061E+02 -0.338200E+02  0.581567E+01 -0.181891E+02  0.701599E+02 -0.257328E+02
   574   0.210963E+02  0.229508E+02 -0.334870E+02  0.887157E+02 -0.517340E+02  0.454907E+02 -0.336324E+02  0.574334E+01 -0.186743E+02  0.654072E+02 -0.237821E+02
   575   0.100291E+02  0.931861E+01 -0.891475E+01  0.272345E+02 -0.152901E+02  0.149301E+02 -0.100015E+02  0.207077E+01 -0.348611E+01  0.172196E+02 -0.441492E+01
   576  -0.318886E+01 -0.320375E+01 -0.204400E+01  0.196770E+01 -0.106792E+01  0.769680E+00 -0.300669E+01  0.192370E+00 -0.296356E+01  0.206368E+01 -0.230387E+01
   577  -0.763630E+00 -0.191516E+01 -0.972848E+01  0.193077E+02 -0.945195E+01  0.820571E+01 -0.105685E+02  0.147191E+01 -0.113125E+02  0.159602E+02 -0.656286E+01
   578   0.786728E-01 -0.667219E+00 -0.926006E+01  0.177745E+02 -0.919836E+01  0.812935E+01 -0.853487E+01  0.116808E+01 -0.732075E+01  0.125901E+02 -0.593654E+01
   579  -0.122969E+01 -0.845757E+00 -0.615785E+01  0.203084E+02 -0.124899E+02  0.829050E+01 -0.124585E+02  0.127766E+01 -0.825877E+01  0.191822E+02 -0.117692E+02
   580  -0.544400E+00 -0.696535E+00 -0.641104E+01  0.124876E+02 -0.651132E+01  0.577020E+01 -0.680649E+01  0.926700E+00 -0.579918E+01  0.920115E+01 -0.409851E+01
   581  -0.592231E+00 -0.387064E+00  0.378878E+00  0.511530E+00 -0.316110E+00  0.129154E+00 -0.133817E+01  0.424915E-01 -0.379532E+00  0.107229E+01 -0.107982E+01
   582  -0.114432E+01 -0.939417E+00 -0.481722E+00  0.721872E-01 -0.970534E-01  0.141326E-01 -0.659324E+00  0.745604E-02 -0.638889E+00  0.204696E+00 -0.505225E+00
   583  -0.110025E+01 -0.105951E+01  0.391919E-01  0.180006E+00 -0.278017E+00  0.542673E-01 -0.111331E+01  0.176086E-01 -0.316107E+00  0.332287E+00 -0.107569E+01
   584  -0.178196E+01 -0.169285E+01 -0.270339E+01  0.874921E+01 -0.459137E+01  0.377089E+01 -0.781005E+01  0.802758E+00 -0.433420E+01  0.816065E+01 -0.551930E+01
   585  -0.581560E+01 -0.628808E+01 -0.681921E+01  0.120690E+02 -0.689137E+01  0.533174E+01 -0.104515E+02  0.945688E+00 -0.924904E+01  0.118922E+02 -0.893121E+01
   586   0.227733E+00  0.639277E+00  0.155238E+01  0.111544E+01 -0.519517E+00  0.301250E+00 -0.233013E+01  0.108317E+00  0.149585E+00  0.212463E+01 -0.163494E+01
   587   0.270636E+01  0.252877E+01 -0.169620E+02  0.356322E+02 -0.191572E+02  0.164785E+02 -0.154830E+02  0.219788E+01 -0.142012E+02  0.276926E+02 -0.109627E+02
   588  -0.422508E+01 -0.419212E+01 -0.126749E+01  0.126238E+01 -0.983992E+00  0.405440E+00 -0.375407E+01  0.112657E+00 -0.308122E+01  0.244466E+01 -0.355556E+01
   589  -0.209222E+01 -0.254909E+01  0.187665E+00  0.217709E+01 -0.147390E+01  0.864862E+00 -0.403405E+01  0.186113E+00 -0.130745E+01  0.264296E+01 -0.388459E+01
   590  -0.291659E+01 -0.293242E+01 -0.167380E+01  0.932258E-01 -0.270158E+00  0.266777E-01 -0.110165E+01  0.910848E-02 -0.216814E+01  0.325051E+00 -0.108933E+01
   591   0.128952E+02  0.118035E+02 -0.735170E+01  0.449771E+02 -0.256638E+02  0.203679E+02 -0.223461E+02  0.291188E+01 -0.383732E+01  0.343646E+02 -0.187238E+02
   592   0.999677E+01  0.110427E+02 -0.276297E+01  0.286340E+02 -0.173929E+02  0.147870E+02 -0.152143E+02  0.194592E+01  0.654731E+00  0.225108E+02 -0.121228E+02
   593  -0.218192E+01 -0.207207E+01 -0.140788E+01  0.634895E-01 -0.138038E+00  0.194055E-01 -0.726368E+00  0.746371E-02 -0.161254E+01  0.240277E+00 -0.699804E+00
   594  -0.137092E+01 -0.264870E+00 -0.152151E+02  0.273200E+02 -0.147620E+02  0.112695E+02 -0.116566E+02  0.167332E+01 -0.100211E+02  0.175451E+02 -0.778895E+01
   595  -0.237179E+01 -0.309754E+01 -0.786600E+01  0.171987E+02 -0.997829E+01  0.843966E+01 -0.114631E+02  0.129719E+01 -0.957099E+01  0.147845E+02 -0.831110E+01
   596  -0.129675E+01 -0.130918E+01 -0.356292E+00  0.283272E-01 -0.198645E+00  0.832888E-02 -0.781182E+00  0.271161E-02 -0.515790E+00  0.548327E-01 -0.848220E+00
   597  -0.117298E+00 -0.836464E-01  0.415936E+00  0.258821E+01 -0.125209E+01  0.102821E+01 -0.317052E+01  0.272955E+00 -0.109593E+01  0.304147E+01 -0.202919E+01
   598  -0.403556E+01 -0.456166E+01 -0.685095E+01  0.965614E+01 -0.541315E+01  0.456158E+01 -0.681204E+01  0.822866E+00 -0.582627E+01  0.617339E+01 -0.490878E+01
   599   0.709064E+01  0.720850E+01  0.302193E+00  0.210998E+02 -0.125687E+02  0.923945E+01 -0.123432E+02  0.136114E+01  0.371046E+01  0.144205E+02 -0.109224E+02
   600  -0.235714E+01 -0.238667E+01 -0.247816E+01  0.433935E+01 -0.202431E+01  0.141967E+01 -0.395787E+01  0.344158E+00 -0.303068E+01  0.312173E+01 -0.247771E+01
   601  -0.453311E+00 -0.968118E+00 -0.418738E+01  0.138794E+02 -0.704832E+01  0.617675E+01 -0.103293E+02  0.105559E+01 -0.587147E+01  0.132331E+02 -0.832977E+01
   602  -0.156258E+01 -0.172986E+01  0.177442E+01  0.601445E+00 -0.599843E+00  0.207288E+00 -0.360809E+01  0.622019E-01 -0.804443E+00  0.297776E+01 -0.390318E+01
   603  -0.220544E+01 -0.223847E+01 -0.932727E+00  0.545103E+00 -0.368938E+00  0.160758E+00 -0.166098E+01  0.513418E-01 -0.186947E+01  0.101938E+01 -0.138838E+01
   604   0.208580E+01  0.128096E+01  0.259152E+01  0.455138E+01 -0.202887E+01  0.141180E+01 -0.483225E+01  0.392220E+00  0.778234E+00  0.385193E+01 -0.334920E+01
   605  -0.187387E+00  0.283052E+00 -0.828701E+01  0.220891E+02 -0.128557E+02  0.113763E+02 -0.141862E+02  0.167614E+01 -0.109340E+02  0.221229E+02 -0.109058E+02
   606   0.387853E+01  0.163646E+01 -0.549703E+01  0.242923E+02 -0.142919E+02  0.103651E+02 -0.123607E+02  0.137075E+01 -0.131507E+01  0.145721E+02 -0.116206E+02
   607  -0.576019E+01 -0.535468E+01 -0.276886E+01  0.380819E+01 -0.238854E+01  0.113750E+01 -0.584809E+01  0.299606E+00 -0.447177E+01  0.431796E+01 -0.520087E+01
   608   0.374046E+02  0.472432E+02 -0.602832E+02  0.137526E+03 -0.973585E+02  0.812162E+02 -0.309781E+02  0.728202E+01 -0.209642E+02  0.856066E+02 -0.173992E+02
   609  -0.484140E+01 -0.478892E+01 -0.443274E+01  0.725685E+01 -0.425579E+01  0.283262E+01 -0.680465E+01  0.562301E+00 -0.547634E+01  0.622371E+01 -0.553629E+01
   610   0.246193E+01  0.161494E+01  0.159682E+01  0.552148E+01 -0.234276E+01  0.191043E+01 -0.467056E+01  0.446527E+00  0.653664E-01  0.438142E+01 -0.283184E+01
   611   0.284655E+01  0.275154E+01 -0.302594E-01  0.113754E+02 -0.669668E+01  0.538143E+01 -0.806876E+01  0.885441E+00 -0.458907E+00  0.934943E+01 -0.613898E+01
   612   0.432724E+00 -0.102036E+01 -0.891992E+01  0.306022E+02 -0.177594E+02  0.151694E+02 -0.209301E+02  0.227042E+01 -0.136105E+02  0.300071E+02 -0.174170E+02
   613  -0.382621E+00 -0.619801E+00  0.148775E+01  0.246694E+00 -0.464016E+00  0.762606E-01 -0.175168E+01  0.223780E-01  0.103686E+01  0.170855E+00 -0.182752E+01
   614  -0.770748E+00 -0.249473E+00  0.164645E+01  0.127645E+01 -0.923316E+00  0.426413E+00 -0.332429E+01  0.127550E+00  0.458711E+00  0.226090E+01 -0.296908E+01
   615   0.287383E+01  0.179287E+01 -0.334533E+01  0.234926E+02 -0.136147E+02  0.929805E+01 -0.144542E+02  0.149732E+01 -0.530575E+01  0.214732E+02 -0.143746E+02
   616   0.283198E+01  0.234649E+01 -0.130157E+02  0.275949E+02 -0.158054E+02  0.147827E+02 -0.128660E+02  0.214136E+01 -0.932716E+01  0.193354E+02 -0.766173E+01
   617   0.101512E+02  0.119332E+02 -0.176975E+02  0.429168E+02 -0.245974E+02  0.221040E+02 -0.151875E+02  0.261295E+01 -0.940731E+01  0.308440E+02 -0.950352E+01
   618  -0.235127E+01 -0.341017E+01 -0.935095E+01  0.176791E+02 -0.889879E+01  0.764807E+01 -0.106932E+02  0.126455E+01 -0.906344E+01  0.135000E+02 -0.784671E+01
   619   0.823330E-02 -0.550160E+00 -0.215012E+01  0.755368E+01 -0.308289E+01  0.269770E+01 -0.560437E+01  0.594232E+00 -0.299056E+01  0.610989E+01 -0.366949E+01
   620   0.144326E+02  0.133686E+02 -0.114065E+02  0.476009E+02 -0.274811E+02  0.217858E+02 -0.187765E+02  0.270996E+01 -0.529844E+01  0.340016E+02 -0.153345E+02
   621   0.688466E+00  0.851384E+00  0.346272E+01  0.739276E+00 -0.858506E+00  0.230938E+00 -0.295292E+01  0.669603E-01  0.262196E+01  0.146773E+01 -0.323831E+01
   622  -0.258306E+01 -0.239810E+01 -0.121791E+01  0.216175E+00 -0.270106E+00  0.775181E-01 -0.141557E+01  0.268335E-01 -0.157354E+01  0.433070E+00 -0.125763E+01
   623  -0.295920E+01 -0.314541E+01 -0.243269E+01  0.445798E+01 -0.296042E+01  0.149127E+01 -0.380086E+01  0.285523E+00 -0.226304E+01  0.223214E+01 -0.311452E+01
   624  -0.273311E+01 -0.211065E+01 -0.233757E+01  0.536109E+01 -0.324156E+01  0.205001E+01 -0.493294E+01  0.367862E+00 -0.288574E+01  0.512617E+01 -0.435108E+01
   625   0.106706E+01  0.937064E+00  0.260499E+01  0.147254E+01 -0.929561E+00  0.441315E+00 -0.263000E+01  0.107784E+00  0.147985E+01  0.169299E+01 -0.223577E+01
   626  -0.133393E+01 -0.130014E+01  0.740128E+00  0.317289E+00 -0.632027E+00  0.988467E-01 -0.188470E+01  0.265350E-01  0.488728E+00  0.254625E+00 -0.204349E+01
   627  -0.355512E+01 -0.354426E+01 -0.367168E+01  0.648254E+01 -0.355092E+01  0.293054E+01 -0.630773E+01  0.562122E+00 -0.426437E+01  0.573176E+01 -0.501164E+01
   628  -0.320349E+01 -0.358588E+01 -0.662153E+00  0.168255E+01 -0.114917E+01  0.579193E+00 -0.380506E+01  0.151156E+00 -0.249004E+01  0.244766E+01 -0.354350E+01
   629   0.308285E+01  0.327149E+01 -0.395676E+01  0.168298E+02 -0.863851E+01  0.783046E+01 -0.101811E+02  0.119894E+01 -0.525581E+01  0.160004E+02 -0.747306E+01
   630  -0.641259E+00 -0.574494E+00  0.156172E+01  0.739942E+00 -0.657897E+00  0.239279E+00 -0.259753E+01  0.732304E-01  0.841305E+00  0.123706E+01 -0.265285E+01
   631  -0.380225E+01 -0.397392E+01 -0.145451E+01  0.123452E+01 -0.919154E+00  0.339861E+00 -0.309864E+01  0.956659E-01 -0.323226E+01  0.190917E+01 -0.265083E+01
   632   0.126180E+01  0.151662E+01  0.264797E+01  0.160553E+00 -0.285321E+00  0.374014E-01 -0.131299E+01  0.141767E-01  0.235102E+01  0.439020E+00 -0.127341E+01
   633  -0.231133E+01 -0.258916E+01 -0.886859E+00  0.199705E+01 -0.106975E+01  0.744681E+00 -0.328818E+01  0.191730E+00 -0.209146E+01  0.218884E+01 -0.268653E+01
   634  -0.788877E-01  0.132792E+00  0.592188E+00  0.450362E+00 -0.203992E+00  0.106396E+00 -0.106196E+01  0.381204E-01  0.120084E+00  0.680462E+00 -0.667753E+00
   635  -0.165067E+01 -0.175543E+01  0.541101E+00  0.943355E+00 -0.925667E+00  0.349141E+00 -0.264013E+01  0.815266E-01  0.267049E+00  0.678886E+00 -0.270137E+01
   636  -0.111461E+01 -0.925208E+00  0.171957E+01  0.550539E+01 -0.299804E+01  0.228331E+01 -0.809327E+01  0.468442E+00 -0.160863E+01  0.824159E+01 -0.755816E+01
   637  -0.355098E+01 -0.339582E+01 -0.421326E+01  0.507608E+01 -0.231812E+01  0.177375E+01 -0.424539E+01  0.375975E+00 -0.498002E+01  0.473363E+01 -0.314943E+01
   638   0.509523E+01  0.469994E+01 -0.165157E+02  0.373755E+02 -0.190270E+02  0.152274E+02 -0.142179E+02  0.225294E+01 -0.996187E+01  0.243077E+02 -0.964593E+01
   639  -0.444701E+00 -0.153926E+00 -0.665096E-01  0.129370E+02 -0.714037E+01  0.557281E+01 -0.127981E+02  0.105048E+01 -0.193741E+01  0.137262E+02 -0.119428E+02
   640  -0.842480E+01 -0.863190E+01 -0.584250E+01  0.420050E+01 -0.247657E+01  0.157924E+01 -0.627650E+01  0.391032E+00 -0.882159E+01  0.522587E+01 -0.503617E+01
   641  -0.278865E+01 -0.266418E+01 -0.696136E+00  0.508883E+00 -0.534820E+00  0.147349E+00 -0.226410E+01  0.501707E-01 -0.147198E+01  0.882989E+00 -0.207519E+01
   642   0.310365E+01  0.415253E+01 -0.253611E+01  0.223311E+02 -0.128384E+02  0.958812E+01 -0.150148E+02  0.157373E+01 -0.265741E+01  0.200351E+02 -0.132251E+02
   643  -0.107120E+01 -0.799021E+00 -0.474208E-01  0.975647E+00 -0.586182E+00  0.401901E+00 -0.191094E+01  0.957891E-01 -0.112881E+01  0.181709E+01 -0.148730E+01
   644  -0.179987E+01 -0.168407E+01 -0.484544E+00  0.218789E+00 -0.258470E+00  0.500246E-01 -0.134809E+01  0.224162E-01 -0.732504E+00  0.191581E+00 -0.114314E+01
   645  -0.175532E+01 -0.220157E+01 -0.677360E+00  0.677198E+01 -0.357301E+01  0.234444E+01 -0.711793E+01  0.496563E+00 -0.277877E+01  0.653745E+01 -0.596025E+01
   646   0.420338E+02  0.393509E+02 -0.462825E+02  0.128251E+03 -0.800057E+02  0.716078E+02 -0.390139E+02  0.747726E+01 -0.200653E+02  0.868460E+02 -0.274298E+02
   647   0.302434E+01  0.322426E+01 -0.597815E+01  0.217352E+02 -0.130373E+02  0.107471E+02 -0.119873E+02  0.154476E+01 -0.513538E+01  0.176528E+02 -0.929312E+01
   648  -0.290722E+01 -0.280533E+01  0.352633E+00  0.108988E+01 -0.906491E+00  0.408771E+00 -0.395858E+01  0.106564E+00 -0.192769E+01  0.317302E+01 -0.405066E+01
   649   0.295317E+00  0.320229E+00  0.613441E+00  0.355982E-01 -0.568650E-01  0.683343E-02 -0.307938E+00  0.424716E-02  0.463941E+00  0.662263E-01 -0.209939E+00
   650  -0.343643E+01 -0.348865E+01 -0.155746E+01  0.196278E+01 -0.138759E+01  0.689828E+00 -0.332336E+01  0.179367E+00 -0.256204E+01  0.194728E+01 -0.287389E+01
   651   0.156729E+02  0.176920E+02 -0.477404E+01  0.442899E+02 -0.262341E+02  0.196966E+02 -0.198741E+02  0.256872E+01  0.276010E+00  0.345985E+02 -0.171825E+02
   652   0.259870E+02  0.281017E+02 -0.235016E+02  0.802087E+02 -0.457014E+02  0.354022E+02 -0.243588E+02  0.393779E+01 -0.103361E+02  0.599767E+02 -0.215390E+02
   653   0.423323E+01  0.285288E+01 -0.475386E+01  0.145530E+02 -0.663498E+01  0.625083E+01 -0.621257E+01  0.103079E+01 -0.331631E+01  0.889454E+01 -0.272535E+01
   654  -0.261058E+00 -0.153688E+00 -0.120519E+01  0.103754E+02 -0.634300E+01  0.447755E+01 -0.831544E+01  0.749593E+00 -0.219927E+01  0.958822E+01 -0.754264E+01
   655   0.109403E+02  0.118242E+02 -0.154560E+02  0.425586E+02 -0.236425E+02  0.211024E+02 -0.161680E+02  0.254574E+01 -0.681449E+01  0.300398E+02 -0.114011E+02
   656  -0.103402E+01 -0.843285E+00  0.887755E+00  0.321181E+00 -0.316699E+00  0.109208E+00 -0.206911E+01  0.336461E-01 -0.340009E+00  0.161246E+01 -0.211574E+01
   657  -0.305054E+01 -0.284645E+01 -0.138049E+01  0.121132E+01 -0.795507E+00  0.391156E+00 -0.258422E+01  0.107209E+00 -0.193714E+01  0.137117E+01 -0.228048E+01
   658   0.155952E+02  0.115407E+02 -0.810182E+01  0.365256E+02 -0.204529E+02  0.180731E+02 -0.128081E+02  0.235936E+01 -0.225939E+01  0.212401E+02 -0.744004E+01
   659  -0.169048E+01 -0.169813E+01 -0.101614E+01  0.186927E-01 -0.137125E+00  0.426145E-02 -0.561931E+00  0.175774E-02 -0.128625E+01  0.122238E+00 -0.534117E+00
   660   0.847852E-01 -0.424623E-01 -0.427005E+01  0.131194E+02 -0.690367E+01  0.616700E+01 -0.902116E+01  0.993242E+00 -0.478740E+01  0.118050E+02 -0.706008E+01
   661   0.959203E+01  0.114022E+02 -0.123820E+02  0.357128E+02 -0.177389E+02  0.157498E+02 -0.139868E+02  0.223711E+01 -0.702354E+01  0.277441E+02 -0.931840E+01
   662   0.618639E+02  0.677656E+02 -0.570839E+02  0.151056E+03 -0.942399E+02  0.844957E+02 -0.306849E+02  0.832110E+01 -0.122607E+02  0.953613E+02 -0.153350E+02
   663  -0.359487E+01 -0.304536E+01 -0.245491E+01  0.251927E+01 -0.121098E+01  0.914639E+00 -0.359436E+01  0.231477E+00 -0.474053E+01  0.429616E+01 -0.260099E+01
   664  -0.142540E+01 -0.134684E+01 -0.152983E+00  0.118282E+00 -0.285477E+00  0.387925E-01 -0.115577E+01  0.117538E-01 -0.570108E+00  0.425333E+00 -0.120207E+01
   665   0.962139E+01  0.748911E+01 -0.101339E+02  0.406550E+02 -0.235888E+02  0.192863E+02 -0.191445E+02  0.254733E+01 -0.314782E+01  0.264324E+02 -0.157954E+02
   666   0.121445E+01  0.859677E+00  0.108124E+01  0.104144E+02 -0.637118E+01  0.445799E+01 -0.915880E+01  0.790758E+00 -0.193320E+00  0.951546E+01 -0.846247E+01
   667  -0.234422E+01 -0.221387E+01 -0.128168E+01  0.223362E+00 -0.248227E+00  0.767122E-01 -0.113918E+01  0.247916E-01 -0.152761E+01  0.316271E+00 -0.100252E+01
   668  -0.608195E+01 -0.579046E+01 -0.552160E+01  0.802972E+01 -0.478754E+01  0.309625E+01 -0.742995E+01  0.531170E+00 -0.727532E+01  0.803158E+01 -0.654673E+01
   669  -0.273793E+01 -0.269600E+01 -0.108640E+01  0.210863E+00 -0.296057E+00  0.656341E-01 -0.165570E+01  0.237296E-01 -0.184711E+01  0.853981E+00 -0.170287E+01
   670  -0.359110E+01 -0.355701E+01 -0.202608E+01  0.791900E+00 -0.539552E+00  0.291187E+00 -0.219261E+01  0.840568E-01 -0.298016E+01  0.127515E+01 -0.185199E+01
   671  -0.633230E+00 -0.873906E+00  0.103584E+01  0.316611E+00 -0.310555E+00  0.101192E+00 -0.180822E+01  0.319026E-01  0.929386E-02  0.979441E+00 -0.186264E+01
   672  -0.872733E+00 -0.112745E+01 -0.370738E+01  0.175497E+02 -0.951934E+01  0.787004E+01 -0.144830E+02  0.141721E+01 -0.594279E+01  0.171143E+02 -0.122989E+02
   673   0.298535E+01  0.330740E+01 -0.102287E+01  0.187936E+02 -0.104192E+02  0.797771E+01 -0.136421E+02  0.129824E+01  0.180105E+00  0.150143E+02 -0.118870E+02
   674  -0.413216E+01 -0.390631E+01 -0.218858E+01  0.171936E+01 -0.100785E+01  0.608437E+00 -0.342564E+01  0.162113E+00 -0.332447E+01  0.235663E+01 -0.293846E+01
   675  -0.192268E+01 -0.209559E+01 -0.964249E+00  0.385047E+00 -0.366819E+00  0.114475E+00 -0.112741E+01  0.362739E-01 -0.176695E+01  0.577881E+00 -0.906518E+00
   676  -0.437724E+01 -0.432779E+01 -0.369922E+01  0.353941E+01 -0.218186E+01  0.116291E+01 -0.343041E+01  0.231933E+00 -0.440791E+01  0.286058E+01 -0.278046E+01
   677  -0.144274E+01 -0.126556E+01  0.688125E+00  0.391999E+01 -0.223896E+01  0.161376E+01 -0.574391E+01  0.318256E+00 -0.761617E+00  0.482894E+01 -0.533288E+01
   678   0.355104E+01  0.204945E+01 -0.122257E+01  0.868666E+01 -0.411075E+01  0.397779E+01 -0.456470E+01  0.784597E+00 -0.869384E+00  0.498538E+01 -0.206654E+01
   679  -0.266445E+01 -0.259839E+01 -0.127636E+01  0.241479E+00 -0.382197E+00  0.664720E-01 -0.133572E+01  0.218786E-01 -0.163348E+01  0.253433E+00 -0.121834E+01
   680  -0.401314E-01 -0.323397E+00  0.220548E+01  0.191665E+01 -0.104198E+01  0.688939E+00 -0.397049E+01  0.161268E+00  0.569952E+00  0.289978E+01 -0.379313E+01
   681   0.115679E+02  0.928965E+01 -0.110720E+02  0.475808E+02 -0.278841E+02  0.219292E+02 -0.218667E+02  0.288058E+01 -0.796275E+01  0.364249E+02 -0.191725E+02
   682  -0.945872E+00 -0.763335E+00 -0.443176E+01  0.102049E+02 -0.455034E+01  0.394739E+01 -0.687479E+01  0.758770E+00 -0.459354E+01  0.857355E+01 -0.474334E+01
   683  -0.438045E+00 -0.406036E+00  0.300640E+01  0.157396E+01 -0.154525E+01  0.517655E+00 -0.413012E+01  0.139309E+00  0.124115E+01  0.260363E+01 -0.425081E+01
   684   0.134224E+02  0.154216E+02 -0.180139E+02  0.632669E+02 -0.360769E+02  0.324145E+02 -0.327553E+02  0.458708E+01 -0.980451E+01  0.517200E+02 -0.264939E+02
   685  -0.106587E+01 -0.982557E+00  0.107898E+01  0.225201E+00 -0.488411E+00  0.584607E-01 -0.196116E+01  0.210707E-01  0.125528E+00  0.975921E+00 -0.208401E+01
   686   0.602369E+02  0.700615E+02 -0.182006E+02  0.121850E+03 -0.718121E+02  0.572238E+02 -0.349866E+02  0.616226E+01  0.840433E+01  0.913477E+02 -0.296905E+02
   687   0.112963E-01 -0.599045E-01  0.132132E+01  0.881875E-01 -0.320666E+00  0.277301E-01 -0.111334E+01  0.806107E-02  0.123168E+01  0.191427E-01 -0.131073E+01
   688   0.183544E+01  0.372919E+00 -0.130377E+01  0.167925E+02 -0.933709E+01  0.736802E+01 -0.129381E+02  0.125390E+01 -0.232560E+01  0.135265E+02 -0.108280E+02
   689   0.267747E+01  0.214926E+01 -0.270470E+00  0.118361E+02 -0.647540E+01  0.518131E+01 -0.853748E+01  0.943410E+00 -0.101962E+01  0.987790E+01 -0.670902E+01
   690  -0.175205E+00 -0.336118E-01  0.188633E+00  0.269922E-01 -0.405143E-01  0.482820E-02 -0.357866E+00  0.272211E-02  0.196624E+00  0.235965E-01 -0.253832E+00
   691   0.332230E+02  0.305151E+02 -0.331876E+02  0.934395E+02 -0.546683E+02  0.502082E+02 -0.279119E+02  0.534312E+01 -0.121534E+02  0.607478E+02 -0.180794E+02
   692   0.510712E+01  0.458335E+01  0.130051E+00  0.267907E+02 -0.139314E+02  0.119017E+02 -0.218401E+02  0.205617E+01 -0.200001E+01  0.257470E+02 -0.191636E+02
   693  -0.546425E+01 -0.532706E+01 -0.479556E+01  0.487076E+01 -0.225670E+01  0.174346E+01 -0.545304E+01  0.426838E+00 -0.704440E+01  0.572043E+01 -0.400308E+01
   694  -0.255439E+01 -0.243018E+01 -0.752714E+00  0.528637E+01 -0.286418E+01  0.225739E+01 -0.692892E+01  0.447660E+00 -0.397949E+01  0.747850E+01 -0.592920E+01
   695   0.156060E+01  0.179681E+01 -0.347156E+01  0.119999E+02 -0.635721E+01  0.585920E+01 -0.734647E+01  0.876743E+00 -0.370725E+01  0.107255E+02 -0.522145E+01
   696  -0.103578E+01 -0.239013E+00 -0.166655E+01  0.138527E+02 -0.853456E+01  0.570796E+01 -0.113727E+02  0.977432E+00 -0.376490E+00  0.112896E+02 -0.111521E+02
   697  -0.263078E+01 -0.250912E+01 -0.147657E+01  0.283145E+00 -0.293988E+00  0.107145E+00 -0.128443E+01  0.339091E-01 -0.188173E+01  0.462444E+00 -0.108983E+01
   698   0.463393E+02  0.460370E+02 -0.539001E+02  0.143246E+03 -0.879314E+02  0.762442E+02 -0.393539E+02  0.803463E+01 -0.224325E+02  0.939802E+02 -0.255108E+02
   699  -0.184071E+01 -0.101444E+01 -0.735357E+01  0.136732E+02 -0.748085E+01  0.666530E+01 -0.847633E+01  0.113159E+01 -0.582726E+01  0.104989E+02 -0.568605E+01
   700   0.698375E+01  0.574984E+01 -0.297924E+00  0.181114E+02 -0.988432E+01  0.825012E+01 -0.105541E+02  0.135862E+01 -0.159265E+01  0.155566E+02 -0.821412E+01
   701  -0.135456E+01 -0.126059E+01 -0.393492E+00  0.699551E-01 -0.189206E+00  0.182239E-01 -0.867041E+00  0.700507E-02 -0.787749E+00  0.344483E+00 -0.817326E+00
   702   0.296583E+02  0.283397E+02 -0.189289E+02  0.645959E+02 -0.341511E+02  0.317506E+02 -0.173370E+02  0.372893E+01 -0.446832E+01  0.404329E+02 -0.762482E+01
   703  -0.326263E+01 -0.294365E+01 -0.233205E+01  0.661527E+01 -0.388562E+01  0.279176E+01 -0.699619E+01  0.544184E+00 -0.355621E+01  0.656227E+01 -0.594971E+01
   704  -0.152799E+01 -0.151578E+01  0.129801E+00  0.108895E+01 -0.648242E+00  0.357010E+00 -0.254966E+01  0.941517E-01 -0.825597E+00  0.169398E+01 -0.238416E+01
   705   0.513593E+01  0.522075E+01 -0.378303E+01  0.159255E+02 -0.851929E+01  0.808413E+01 -0.774103E+01  0.116966E+01 -0.257161E+01  0.123865E+02 -0.459412E+01
   706  -0.733927E+00 -0.747210E+00  0.117526E+00  0.413999E-01 -0.109890E+00  0.131806E-01 -0.801459E+00  0.531506E-02 -0.256193E+00  0.360676E+00 -0.851694E+00
   707   0.733583E+02  0.707258E+02 -0.794151E+02  0.211539E+03 -0.128170E+03  0.112279E+03 -0.539656E+02  0.110910E+02 -0.229159E+02  0.131894E+03 -0.382528E+02
   708   0.290126E+01  0.428186E+01 -0.855063E+01  0.241541E+02 -0.134652E+02  0.121201E+02 -0.129861E+02  0.162892E+01 -0.500319E+01  0.187499E+02 -0.946488E+01
   709  -0.126928E+01 -0.189236E+01  0.606319E+00  0.353000E+00 -0.521497E+00  0.108112E+00 -0.184838E+01  0.331662E-01  0.135216E+00 -0.260891E-01 -0.200148E+01
   710   0.386282E+00  0.336780E+00  0.761897E+00  0.575008E-01 -0.718587E-01  0.119320E-01 -0.380103E+00  0.691356E-02  0.447290E+00  0.150661E+00 -0.261172E+00
   711   0.221302E+02  0.133097E+02 -0.114997E+02  0.508890E+02 -0.270642E+02  0.236618E+02 -0.170110E+02  0.315422E+01 -0.341204E+01  0.265493E+02 -0.982757E+01
   712   0.119434E+01  0.781118E+00 -0.393926E+01  0.981445E+01 -0.429321E+01  0.398284E+01 -0.508881E+01  0.718337E+00 -0.301369E+01  0.649836E+01 -0.270355E+01
   713  -0.201040E+01 -0.281689E+01 -0.100614E+02  0.167416E+02 -0.938463E+01  0.792597E+01 -0.837159E+01  0.113966E+01 -0.825640E+01  0.114656E+02 -0.602608E+01
   714  -0.302560E+01 -0.310791E+01 -0.148681E+01  0.211241E+00 -0.321806E+00  0.577114E-01 -0.150784E+01  0.219040E-01 -0.228553E+01  0.576010E+00 -0.139838E+01
   715   0.119077E+02  0.123508E+02 -0.608462E+01  0.251467E+02 -0.104148E+02  0.984081E+01 -0.792923E+01  0.134888E+01 -0.112897E+01  0.173910E+02 -0.391131E+01
   716  -0.338910E+01 -0.241338E+01 -0.446937E+01  0.105951E+02 -0.618558E+01  0.525016E+01 -0.947020E+01  0.890812E+00 -0.559031E+01  0.105462E+02 -0.736929E+01
   717  -0.719603E-01  0.668328E-01  0.193493E+01  0.274807E+00 -0.441451E+00  0.920923E-01 -0.195979E+01  0.274566E-01  0.121379E+01  0.940016E+00 -0.208697E+01
   718  -0.318030E+00 -0.724014E+00  0.222262E+01  0.309182E+01 -0.215564E+01  0.113996E+01 -0.488547E+01  0.268676E+00  0.967161E+00  0.297188E+01 -0.466306E+01
   719   0.175748E+01  0.158158E+01 -0.526828E+01  0.144433E+02 -0.723016E+01  0.673309E+01 -0.801040E+01  0.108997E+01 -0.397380E+01  0.102815E+02 -0.472609E+01
   720   0.359671E+02  0.363627E+02 -0.315672E+02  0.108799E+03 -0.659513E+02  0.568991E+02 -0.389788E+02  0.676601E+01 -0.124283E+02  0.774598E+02 -0.286688E+02
   721   0.218756E+02  0.233837E+02 -0.191329E+02  0.733752E+02 -0.433440E+02  0.375341E+02 -0.313273E+02  0.477047E+01 -0.394646E+01  0.524697E+02 -0.251395E+02
   722   0.180320E+01  0.386151E+00  0.110002E+01  0.136316E+02 -0.782661E+01  0.604690E+01 -0.122387E+02  0.109008E+01  0.220807E+00  0.107740E+02 -0.106087E+02
   723  -0.457673E+00 -0.482968E+00  0.177532E+01  0.499047E+00 -0.460269E+00  0.160405E+00 -0.247938E+01  0.472083E-01  0.336045E+00  0.176579E+01 -0.258480E+01
   724   0.147211E+01  0.296458E+00  0.278983E+01  0.419383E+01 -0.265656E+01  0.154257E+01 -0.474405E+01  0.346499E+00  0.198073E+01  0.249029E+01 -0.417456E+01
   725  -0.197012E+01 -0.189130E+01 -0.345006E+00  0.181733E+00 -0.330536E+00  0.545784E-01 -0.155199E+01  0.211011E-01 -0.857540E+00  0.537723E+00 -0.157148E+01
   726  -0.656690E+00 -0.718139E+00  0.725745E+00  0.261139E+00 -0.261738E+00  0.654363E-01 -0.147272E+01  0.254470E-01  0.513217E-01  0.555225E+00 -0.132469E+01
   727  -0.307888E+01 -0.373056E+01 -0.748550E+01  0.134022E+02 -0.715988E+01  0.642125E+01 -0.938932E+01  0.113233E+01 -0.906002E+01  0.115281E+02 -0.619860E+01
   728  -0.543706E+01 -0.533585E+01 -0.474039E+01  0.361408E+01 -0.235980E+01  0.106572E+01 -0.322644E+01  0.209773E+00 -0.544189E+01  0.296629E+01 -0.286024E+01
   729  -0.128918E+01 -0.132883E+01 -0.767324E+00  0.348318E-01 -0.114139E+00  0.877172E-02 -0.455050E+00  0.373101E-02 -0.108753E+01  0.151979E+00 -0.393272E+00
   730  -0.343576E+01 -0.308254E+01  0.517676E+00  0.188622E+01 -0.124466E+01  0.643370E+00 -0.542854E+01  0.190169E+00 -0.209001E+01  0.439043E+01 -0.538296E+01
   731   0.329595E+01  0.210267E+01 -0.559502E+01  0.203096E+02 -0.119620E+02  0.107394E+02 -0.117428E+02  0.154674E+01 -0.631704E+01  0.167494E+02 -0.832968E+01
   732   0.576725E+01  0.587289E+01 -0.664017E+01  0.340811E+02 -0.201194E+02  0.152146E+02 -0.189058E+02  0.213694E+01 -0.504143E+01  0.284064E+02 -0.174921E+02
   733   0.967923E+01  0.760168E+01 -0.158866E+02  0.536053E+02 -0.291794E+02  0.260864E+02 -0.286497E+02  0.370335E+01 -0.154941E+02  0.461158E+02 -0.230201E+02
   734  -0.242565E+01 -0.274032E+01 -0.512057E+00  0.517236E+01 -0.309094E+01  0.227918E+01 -0.674985E+01  0.475664E+00 -0.290302E+01  0.599982E+01 -0.583712E+01
   735  -0.628581E+00 -0.387687E+00  0.176442E+01  0.282010E+01 -0.166954E+01  0.114755E+01 -0.491512E+01  0.224014E+00 -0.446954E+00  0.479137E+01 -0.473210E+01
   736  -0.260018E+01 -0.259576E+01 -0.140041E+01  0.372527E+00 -0.365768E+00  0.100961E+00 -0.133932E+01  0.318306E-01 -0.212439E+01  0.636813E+00 -0.110819E+01
   737  -0.723495E+01 -0.739613E+01 -0.615938E+01  0.700982E+01 -0.386772E+01  0.251783E+01 -0.729052E+01  0.555024E+00 -0.772769E+01  0.589342E+01 -0.556186E+01
   738  -0.409478E+01 -0.354274E+01  0.952301E+00  0.347631E+01 -0.223954E+01  0.130606E+01 -0.792624E+01  0.336321E+00 -0.208055E+01  0.628337E+01 -0.774556E+01
   739  -0.885813E+00 -0.728985E+00 -0.230542E+00  0.649290E-01 -0.120475E+00  0.143026E-01 -0.620423E+00  0.639555E-02 -0.432659E+00  0.211228E+00 -0.507555E+00
   740   0.390846E+01  0.500034E+01 -0.354980E+01  0.299636E+02 -0.159450E+02  0.136438E+02 -0.225409E+02  0.233672E+01 -0.480678E+01  0.289476E+02 -0.191405E+02
   741   0.315960E+01  0.462868E+01 -0.651021E+01  0.264445E+02 -0.154066E+02  0.132993E+02 -0.167086E+02  0.204118E+01 -0.487427E+01  0.229775E+02 -0.134746E+02
   742   0.694858E+01  0.671733E+01 -0.762896E+01  0.319784E+02 -0.184739E+02  0.162971E+02 -0.175714E+02  0.234737E+01 -0.793259E+01  0.286793E+02 -0.140294E+02
   743   0.226253E+02  0.183467E+02 -0.256117E+02  0.716844E+02 -0.372773E+02  0.338686E+02 -0.247534E+02  0.471455E+01 -0.143727E+02  0.461636E+02 -0.134441E+02
   744  -0.442484E+00 -0.462066E+00  0.160774E+01  0.343624E+00 -0.397184E+00  0.103459E+00 -0.213513E+01  0.350084E-01  0.719256E+00  0.102449E+01 -0.220581E+01
   745   0.147334E+02  0.107425E+02 -0.181757E+02  0.507714E+02 -0.285007E+02  0.260449E+02 -0.186288E+02  0.322231E+01 -0.106125E+02  0.332742E+02 -0.119192E+02
   746   0.470802E+00  0.135859E+01 -0.187884E+01  0.142531E+02 -0.879389E+01  0.573334E+01 -0.970348E+01  0.860623E+00 -0.312079E+01  0.135634E+02 -0.908402E+01
   747   0.350083E+01  0.482020E+01  0.495893E+01  0.864869E+01 -0.578458E+01  0.324965E+01 -0.813852E+01  0.566648E+00  0.620981E+01  0.675029E+01 -0.813990E+01
   748  -0.188712E+01 -0.283460E+01 -0.758044E+01  0.214174E+02 -0.123316E+02  0.794224E+01 -0.126280E+02  0.129320E+01 -0.926494E+01  0.188001E+02 -0.123698E+02
   749  -0.201662E+01 -0.201384E+01 -0.113768E+01  0.475527E-01 -0.201367E+00  0.126306E-01 -0.742096E+00  0.433928E-02 -0.137054E+01  0.116043E+00 -0.759338E+00
   750   0.154923E+02  0.156420E+02 -0.119116E+02  0.509972E+02 -0.313879E+02  0.264235E+02 -0.219862E+02  0.335724E+01 -0.440635E+01  0.384411E+02 -0.183928E+02
   751  -0.372843E+01 -0.366226E+01 -0.194239E+01  0.111444E+01 -0.862062E+00  0.300627E+00 -0.243349E+01  0.944423E-01 -0.259853E+01  0.885231E+00 -0.194896E+01
   752  -0.197220E-01  0.348419E+00 -0.436872E+01  0.127116E+02 -0.723861E+01  0.663744E+01 -0.888501E+01  0.112357E+01 -0.485242E+01  0.113274E+02 -0.612654E+01
   753  -0.261140E+01 -0.240540E+01  0.949140E+00  0.258966E+01 -0.191319E+01  0.938949E+00 -0.539850E+01  0.222545E+00 -0.549007E+00  0.366498E+01 -0.552137E+01
   754  -0.506168E+00 -0.120133E+01 -0.274313E+01  0.991851E+01 -0.493176E+01  0.374733E+01 -0.723155E+01  0.734436E+00 -0.287036E+01  0.713010E+01 -0.546107E+01
   755   0.759358E+00  0.207015E+00  0.589324E+00  0.296319E+01 -0.133990E+01  0.108196E+01 -0.279564E+01  0.260424E+00 -0.269518E+00  0.223590E+01 -0.175937E+01
   756  -0.177808E+01 -0.167168E+01 -0.223618E+00  0.190808E+00 -0.267181E+00  0.622563E-01 -0.156150E+01  0.211557E-01 -0.846379E+00  0.816212E+00 -0.164151E+01
   757   0.408474E+01  0.404957E+01  0.281144E+01  0.117616E+02 -0.755193E+01  0.422323E+01 -0.780120E+01  0.641553E+00  0.395825E+01  0.908334E+01 -0.899203E+01
   758   0.409455E+01  0.499843E+01 -0.147998E+02  0.339617E+02 -0.174572E+02  0.157614E+02 -0.158193E+02  0.244773E+01 -0.104741E+02  0.256163E+02 -0.101437E+02
   759  -0.373325E+00 -0.313975E+00  0.749885E+00  0.899385E-01 -0.167253E+00  0.217497E-01 -0.107710E+01  0.945169E-02  0.240964E+00  0.467678E+00 -0.102262E+01
   760   0.347353E+01  0.504372E+01 -0.697096E+01  0.330231E+02 -0.189586E+02  0.164046E+02 -0.226819E+02  0.265734E+01 -0.549703E+01  0.294462E+02 -0.189055E+02
   761  -0.127239E+01 -0.581738E+00  0.164872E+01  0.305559E+01 -0.209710E+01  0.104273E+01 -0.517410E+01  0.251764E+00  0.997754E+00  0.361985E+01 -0.519934E+01
   762  -0.855981E+00 -0.834367E+00 -0.309216E+01  0.121584E+02 -0.720126E+01  0.503272E+01 -0.858161E+01  0.827941E+00 -0.253463E+01  0.973787E+01 -0.803761E+01
   763  -0.277249E+01 -0.274999E+01 -0.721783E+00  0.185158E+00 -0.319763E+00  0.576795E-01 -0.199566E+01  0.218839E-01 -0.168433E+01  0.105068E+01 -0.211634E+01
   764  -0.122013E+01 -0.113584E+01  0.348316E+00  0.245808E+00 -0.279433E+00  0.780884E-01 -0.163929E+01  0.263843E-01 -0.431512E+00  0.951774E+00 -0.165610E+01
   765  -0.222329E+01 -0.179024E+01 -0.141027E+01  0.166746E+00 -0.241707E+00  0.530697E-01 -0.807328E+00  0.161937E-01 -0.132838E+01  0.228451E+00 -0.690307E+00
   766  -0.100200E+01 -0.874583E+00 -0.147329E+01  0.125876E+02 -0.740742E+01  0.522146E+01 -0.109100E+02  0.979643E+00 -0.258398E+01  0.112082E+02 -0.949877E+01
   767   0.219408E+01  0.222649E+00 -0.107084E+02  0.332783E+02 -0.184889E+02  0.158047E+02 -0.200561E+02  0.236455E+01 -0.127816E+02  0.290965E+02 -0.160923E+02
   768   0.703100E+01  0.648363E+01 -0.120208E+02  0.317730E+02 -0.185856E+02  0.169204E+02 -0.131713E+02  0.211543E+01 -0.869172E+01  0.230140E+02 -0.783864E+01
   769  -0.333367E+01 -0.314928E+01 -0.190784E+01  0.184001E+01 -0.984179E+00  0.706692E+00 -0.316573E+01  0.177373E+00 -0.320301E+01  0.243686E+01 -0.238313E+01
   770  -0.404884E+01 -0.400868E+01 -0.384491E+01  0.557705E+01 -0.310426E+01  0.252234E+01 -0.570977E+01  0.510711E+00 -0.475429E+01  0.513925E+01 -0.439364E+01
   771  -0.362978E+01 -0.364966E+01 -0.298762E+01  0.558839E+01 -0.340472E+01  0.178311E+01 -0.497039E+01  0.361449E+00 -0.343179E+01  0.434225E+01 -0.456012E+01
   772  -0.163299E+01 -0.152064E+01 -0.731086E+00  0.110813E+00 -0.164262E+00  0.295314E-01 -0.891287E+00  0.133032E-01 -0.956230E+00  0.192871E+00 -0.757279E+00
   773  -0.235809E+00 -0.370913E+00  0.146641E+01  0.337524E+01 -0.223082E+01  0.120002E+01 -0.429830E+01  0.251647E+00  0.164402E+01  0.212711E+01 -0.414204E+01
   774  -0.127864E+01 -0.115621E+01 -0.189750E+01  0.677611E+01 -0.391565E+01  0.337892E+01 -0.621208E+01  0.591558E+00 -0.289497E+01  0.645699E+01 -0.471823E+01
   775  -0.359141E+01 -0.291806E+01 -0.244749E+01  0.722083E+00 -0.724051E+00  0.199414E+00 -0.139265E+01  0.512806E-01 -0.224718E+01  0.376564E+00 -0.104745E+01
   776  -0.471813E+01 -0.494435E+01 -0.237329E+01  0.213339E+01 -0.124813E+01  0.764094E+00 -0.418784E+01  0.193645E+00 -0.462873E+01  0.346360E+01 -0.377923E+01
   777  -0.586140E+00 -0.229328E+00  0.194880E+01  0.813400E+00 -0.101508E+01  0.277764E+00 -0.267894E+01  0.679164E-01  0.177173E+01  0.917306E+00 -0.291837E+01
   778   0.724689E+00 -0.774735E+00 -0.229105E+01  0.144497E+02 -0.775051E+01  0.641260E+01 -0.111803E+02  0.108426E+01 -0.524874E+01  0.134531E+02 -0.897914E+01
   779  -0.352977E+01 -0.417853E+01 -0.491153E+01  0.653642E+01 -0.365978E+01  0.246698E+01 -0.441205E+01  0.450197E+00 -0.414230E+01  0.346022E+01 -0.349644E+01
   780   0.318939E+02  0.344746E+02 -0.441258E+02  0.113480E+03 -0.689882E+02  0.608357E+02 -0.361963E+02  0.688860E+01 -0.190574E+02  0.782255E+02 -0.246936E+02
   781   0.446186E+00  0.277546E+00  0.445307E+00  0.693016E+01 -0.427286E+01  0.326512E+01 -0.651048E+01  0.588947E+00  0.584164E+00  0.492725E+01 -0.523387E+01
   782  -0.300350E+00 -0.103619E+01 -0.152978E+01  0.948220E+01 -0.488677E+01  0.325774E+01 -0.727491E+01  0.651165E+00 -0.331269E+01  0.751127E+01 -0.523477E+01
   783   0.502192E+01  0.387721E+01 -0.556194E+01  0.240816E+02 -0.143636E+02  0.128158E+02 -0.137649E+02  0.181501E+01 -0.621114E+01  0.200207E+02 -0.993239E+01
   784  -0.372026E+01 -0.342080E+01 -0.543599E+01  0.137685E+02 -0.759930E+01  0.607510E+01 -0.116566E+02  0.112800E+01 -0.666627E+01  0.126420E+02 -0.939656E+01
   785  -0.364708E+01 -0.381471E+01 -0.208756E+01  0.600393E+01 -0.345048E+01  0.252888E+01 -0.715422E+01  0.512376E+00 -0.405218E+01  0.640425E+01 -0.616678E+01
   786   0.498376E+01  0.207206E+01 -0.792841E+01  0.249151E+02 -0.120621E+02  0.102061E+02 -0.119005E+02  0.175354E+01 -0.535567E+01  0.145114E+02 -0.708364E+01
   787  -0.102885E+01 -0.123445E+01 -0.243560E+01  0.115434E+02 -0.671667E+01  0.526724E+01 -0.953443E+01  0.847152E+00 -0.317501E+01  0.102042E+02 -0.826363E+01
   788   0.293376E+02  0.288980E+02 -0.170870E+02  0.784431E+02 -0.471794E+02  0.356699E+02 -0.243185E+02  0.380959E+01 -0.490082E+01  0.560164E+02 -0.222176E+02
   789   0.191355E+02  0.177857E+02 -0.101733E+02  0.541691E+02 -0.305271E+02  0.266514E+02 -0.245188E+02  0.353427E+01 -0.140235E+01  0.381571E+02 -0.189691E+02
   790  -0.186257E+01 -0.162183E+01 -0.139671E+01  0.194379E-01 -0.112819E+00  0.505559E-02 -0.379360E+00  0.182237E-02 -0.131130E+01  0.255351E-01 -0.336065E+00
   791   0.339471E+02  0.367193E+02 -0.372790E+01  0.686385E+02 -0.406295E+02  0.290615E+02 -0.226748E+02  0.327938E+01  0.695043E+01  0.523769E+02 -0.226080E+02
   792   0.636806E+01  0.584039E+01 -0.171733E+02  0.364889E+02 -0.195199E+02  0.164701E+02 -0.118359E+02  0.193822E+01 -0.111473E+02  0.246987E+02 -0.771095E+01
   793   0.108244E+01  0.825239E+00  0.165471E+01  0.514617E+01 -0.248795E+01  0.184944E+01 -0.547987E+01  0.399940E+00  0.399555E+00  0.468965E+01 -0.426396E+01
   794  -0.234215E+01 -0.248273E+01 -0.543721E+00  0.636609E+01 -0.364609E+01  0.273412E+01 -0.783338E+01  0.580848E+00 -0.230292E+01  0.663531E+01 -0.681512E+01
   795  -0.445809E+01 -0.401550E+01 -0.390224E+01  0.968441E+01 -0.521842E+01  0.379620E+01 -0.956804E+01  0.750002E+00 -0.510686E+01  0.891764E+01 -0.782628E+01
   796  -0.467427E+01 -0.488388E+01 -0.230962E+01  0.238891E+01 -0.142642E+01  0.948905E+00 -0.450728E+01  0.231225E+00 -0.429395E+01  0.340345E+01 -0.399338E+01
   797   0.656770E+02  0.794265E+02 -0.646620E+02  0.195880E+03 -0.120924E+03  0.107169E+03 -0.634392E+02  0.116535E+02 -0.210150E+02  0.147501E+03 -0.470595E+02
   798   0.558874E+01  0.554651E+01 -0.907260E+01  0.293841E+02 -0.167784E+02  0.150117E+02 -0.148121E+02  0.185595E+01 -0.526843E+01  0.229230E+02 -0.121081E+02
   799  -0.474164E+01 -0.576783E+01 -0.908807E+01  0.133163E+02 -0.703925E+01  0.416337E+01 -0.674046E+01  0.646457E+00 -0.913461E+01  0.867210E+01 -0.530531E+01
   800   0.373302E+00  0.446924E+00  0.701828E+00  0.220266E-01 -0.423559E-01  0.453482E-02 -0.315148E+00  0.241574E-02  0.597923E+00  0.778664E-01 -0.228865E+00
   801  -0.235514E+01 -0.135635E+01 -0.581074E+01  0.166770E+02 -0.925411E+01  0.796270E+01 -0.133004E+02  0.137036E+01 -0.781697E+01  0.172750E+02 -0.108144E+02
   802   0.771088E+01  0.772062E+01 -0.171690E+01  0.167509E+02 -0.803026E+01  0.755416E+01 -0.785049E+01  0.100347E+01  0.361355E+00  0.125221E+02 -0.516288E+01
   803  -0.265950E+01 -0.234154E+01 -0.302523E+01  0.648955E+01 -0.408158E+01  0.316682E+01 -0.573877E+01  0.529708E+00 -0.442655E+01  0.643776E+01 -0.435275E+01
   804  -0.446380E-01 -0.266149E-01  0.268353E+01  0.108144E+01 -0.115334E+01  0.360377E+00 -0.310534E+01  0.886987E-01  0.233678E+01  0.932193E+00 -0.329559E+01
   805  -0.333394E+00 -0.139169E+00  0.193953E+01  0.311900E+00 -0.441653E+00  0.109978E+00 -0.228915E+01  0.360028E-01  0.900603E+00  0.131973E+01 -0.235950E+01
   806  -0.455392E+00 -0.707346E+00  0.149240E+00  0.438617E+00 -0.214366E+00  0.108597E+00 -0.980057E+00  0.425767E-01 -0.515677E+00  0.425068E+00 -0.616737E+00
   807   0.132812E+02  0.111080E+02 -0.129445E+02  0.492820E+02 -0.290193E+02  0.226291E+02 -0.194629E+02  0.279686E+01 -0.634260E+01  0.339934E+02 -0.165428E+02
   808  -0.715835E+01 -0.699996E+01 -0.574547E+01  0.104868E+02 -0.628378E+01  0.502488E+01 -0.115694E+02  0.928599E+00 -0.103952E+02  0.132113E+02 -0.981606E+01
   809   0.364097E+01  0.676612E+01 -0.135606E+02  0.301562E+02 -0.133864E+02  0.118493E+02 -0.134409E+02  0.202333E+01 -0.110821E+02  0.264307E+02 -0.858246E+01
   810   0.144969E+01  0.142970E+01  0.281564E+01  0.961461E+00 -0.626043E+00  0.228753E+00 -0.199886E+01  0.687346E-01  0.228035E+01  0.706922E+00 -0.155757E+01
   811  -0.134271E+01 -0.139238E+01 -0.892674E+00  0.228304E-01 -0.959259E-01  0.578811E-02 -0.385277E+00  0.254518E-02 -0.117355E+01  0.107351E+00 -0.326181E+00
   812   0.240184E+02  0.242093E+02 -0.271437E+02  0.897835E+02 -0.544486E+02  0.478847E+02 -0.380936E+02  0.603624E+01 -0.686699E+01  0.609804E+02 -0.299041E+02
   813  -0.487137E+01 -0.511871E+01 -0.113731E+01  0.436159E+01 -0.275629E+01  0.166754E+01 -0.739669E+01  0.389780E+00 -0.448460E+01  0.641929E+01 -0.705339E+01
   814   0.158111E+02  0.151009E+02  0.540738E+01  0.270762E+02 -0.163467E+02  0.110782E+02 -0.128255E+02  0.142140E+01  0.697646E+01  0.208726E+02 -0.127482E+02
   815   0.905902E+01  0.101052E+02 -0.153983E+02  0.370477E+02 -0.196289E+02  0.182787E+02 -0.134564E+02  0.221612E+01 -0.949274E+01  0.274139E+02 -0.781593E+01
   816   0.134785E+01  0.619819E+00  0.132603E+01  0.631705E+01 -0.353778E+01  0.280883E+01 -0.612700E+01  0.560719E+00 -0.822420E+00  0.610569E+01 -0.466346E+01
   817  -0.416005E+01 -0.397171E+01  0.707462E+00  0.599988E+01 -0.360082E+01  0.240742E+01 -0.102161E+02  0.542101E+00 -0.382902E+01  0.966816E+01 -0.981085E+01
   818   0.359299E+01  0.331076E+01 -0.351604E+01  0.153155E+02 -0.751837E+01  0.697390E+01 -0.876234E+01  0.110037E+01 -0.372747E+01  0.129383E+02 -0.590009E+01
   819  -0.137892E+01 -0.131364E+01 -0.185851E+01  0.695462E+01 -0.368068E+01  0.279779E+01 -0.615376E+01  0.561624E+00 -0.271856E+01  0.607971E+01 -0.467479E+01
   820   0.118134E+02  0.118393E+02 -0.199850E+02  0.483673E+02 -0.306249E+02  0.282738E+02 -0.178424E+02  0.362471E+01 -0.911116E+01  0.317227E+02 -0.107722E+02
   821  -0.145688E+01 -0.155742E+01 -0.706085E+00  0.231602E-01 -0.127727E+00  0.544065E-02 -0.654277E+00  0.260797E-02 -0.107449E+01  0.167765E+00 -0.650694E+00
   822  -0.270631E+01 -0.287702E+01 -0.186116E+01  0.995062E-01 -0.225301E+00  0.191983E-01 -0.746915E+00  0.836633E-02 -0.244411E+01  0.239918E+00 -0.672832E+00
   823   0.235146E+01  0.454533E+01  0.157171E+01  0.144808E+02 -0.761997E+01  0.635799E+01 -0.135321E+02  0.109309E+01 -0.586571E+00  0.172999E+02 -0.121680E+02
   824   0.378302E+02  0.381432E+02 -0.292245E+02  0.852001E+02 -0.542951E+02  0.514828E+02 -0.207040E+02  0.537100E+01 -0.532773E+01  0.540697E+02 -0.105988E+02
   825   0.210261E+00  0.206303E-01 -0.255492E+01  0.123321E+02 -0.685995E+01  0.468304E+01 -0.819939E+01  0.809372E+00 -0.404172E+01  0.104980E+02 -0.643564E+01
   826  -0.518852E+00 -0.569222E+00  0.279126E+00  0.222843E+00 -0.157111E+00  0.742935E-01 -0.962137E+00  0.241326E-01 -0.307781E+00  0.537523E+00 -0.798964E+00
   827  -0.184626E+01 -0.181292E+01 -0.250455E+00  0.192289E+00 -0.323871E+00  0.636880E-01 -0.155035E+01  0.224370E-01 -0.743350E+00  0.462682E+00 -0.153226E+01
   828   0.159725E+00  0.308397E+00  0.114911E+01  0.226893E+00 -0.190473E+00  0.502363E-01 -0.109503E+01  0.189868E-01  0.816586E+00  0.430098E+00 -0.938287E+00
   829  -0.233779E+00 -0.209875E+00  0.666556E+00  0.418369E-01 -0.107808E+00  0.157188E-01 -0.855410E+00  0.532724E-02  0.200950E+00  0.525730E+00 -0.936555E+00
   830   0.191769E+02  0.152894E+02 -0.134720E+02  0.575769E+02 -0.343412E+02  0.290115E+02 -0.230329E+02  0.343466E+01 -0.665841E+01  0.395812E+02 -0.176334E+02
   831  -0.225976E+01 -0.223504E+01 -0.549200E+00  0.120744E+01 -0.708909E+00  0.399630E+00 -0.271905E+01  0.110327E+00 -0.121584E+01  0.133256E+01 -0.235175E+01
   832  -0.237182E+00 -0.169607E+00  0.323181E+00  0.669069E-01 -0.827207E-01  0.223771E-01 -0.575318E+00  0.839193E-02  0.410968E-01  0.272413E+00 -0.483117E+00
   833  -0.943627E+00 -0.635213E+00  0.205265E+01  0.817553E+00 -0.687821E+00  0.272401E+00 -0.347725E+01  0.788384E-01  0.789747E+00  0.226324E+01 -0.368820E+01
   834  -0.313974E+01 -0.313001E+01 -0.461646E+00  0.217059E+01 -0.184754E+01  0.785177E+00 -0.395019E+01  0.163876E+00 -0.255413E+01  0.347299E+01 -0.404887E+01
   835   0.212667E+00  0.214332E+01 -0.833188E+00  0.145250E+02 -0.897557E+01  0.627069E+01 -0.118566E+02  0.108237E+01 -0.833396E+00  0.135798E+02 -0.106031E+02
   836  -0.177914E+01 -0.205172E+01 -0.975052E+01  0.187071E+02 -0.880937E+01  0.758565E+01 -0.108418E+02  0.132982E+01 -0.918144E+01  0.145781E+02 -0.744836E+01
   837   0.702038E+01  0.458588E+01 -0.153450E+02  0.392994E+02 -0.214459E+02  0.180653E+02 -0.158927E+02  0.233930E+01 -0.108770E+02  0.267229E+02 -0.112600E+02
   838  -0.729919E+00 -0.723072E+00  0.296641E+00  0.565370E-01 -0.128092E+00  0.157590E-01 -0.977290E+00  0.652558E-02 -0.137369E+00  0.470743E+00 -0.105645E+01
   839   0.910533E+01  0.967128E+01 -0.466327E+01  0.279628E+02 -0.168067E+02  0.123781E+02 -0.112592E+02  0.149366E+01 -0.909584E+00  0.201581E+02 -0.957722E+01
   840  -0.139934E+01 -0.142709E+01 -0.358436E+00  0.533944E-01 -0.197883E+00  0.142016E-01 -0.916160E+00  0.554456E-02 -0.833251E+00  0.294687E+00 -0.888531E+00
   841   0.261426E+02  0.297234E+02 -0.343221E+02  0.942642E+02 -0.606070E+02  0.505911E+02 -0.290157E+02  0.523210E+01 -0.126328E+02  0.616859E+02 -0.193297E+02
   842   0.332699E+01  0.146847E+01 -0.800711E+01  0.242497E+02 -0.133064E+02  0.988553E+01 -0.110432E+02  0.154856E+01 -0.546699E+01  0.149282E+02 -0.799277E+01
   843   0.130848E+03  0.123503E+03 -0.147466E+03  0.388806E+03 -0.253389E+03  0.215860E+03 -0.926411E+02  0.196782E+02 -0.524400E+02  0.243265E+03 -0.673221E+02
   844   0.238509E+02  0.250150E+02 -0.212994E+01  0.442002E+02 -0.264721E+02  0.211950E+02 -0.154698E+02  0.252739E+01  0.615738E+01  0.324238E+02 -0.135662E+02
   845   0.741232E+01  0.691660E+01 -0.212465E+02  0.483523E+02 -0.313697E+02  0.283500E+02 -0.199669E+02  0.329322E+01 -0.158121E+02  0.363424E+02 -0.136137E+02
   846   0.784695E+01  0.633138E+01 -0.134597E+02  0.453575E+02 -0.275977E+02  0.243947E+02 -0.240634E+02  0.321551E+01 -0.122119E+02  0.375454E+02 -0.190021E+02
   847   0.162254E+02  0.152274E+02 -0.124996E+02  0.380052E+02 -0.212422E+02  0.203007E+02 -0.108468E+02  0.250817E+01 -0.353727E+01  0.239467E+02 -0.518202E+01
   848   0.593190E+01  0.565684E+01 -0.183419E+01  0.203082E+02 -0.114787E+02  0.863574E+01 -0.110705E+02  0.137136E+01  0.109526E+01  0.141645E+02 -0.960293E+01
   849  -0.163637E+01 -0.163983E+01 -0.543951E+00  0.115701E+00 -0.145635E+00  0.283986E-01 -0.110383E+01  0.129472E-01 -0.120631E+01  0.628138E+00 -0.106165E+01
   850  -0.254932E+01 -0.315972E+01 -0.191739E+01  0.498337E+01 -0.227029E+01  0.178343E+01 -0.556856E+01  0.440117E+00 -0.426202E+01  0.499633E+01 -0.389404E+01
   851   0.110151E+02  0.124833E+02 -0.104845E+02  0.448508E+02 -0.254371E+02  0.214379E+02 -0.223345E+02  0.298249E+01 -0.440211E+01  0.352867E+02 -0.184012E+02
   852  -0.241987E+01 -0.231410E+01  0.126110E+00  0.137753E+01 -0.109856E+01  0.513577E+00 -0.345826E+01  0.119736E+00 -0.998996E+00  0.207448E+01 -0.338958E+01
   853   0.300171E+01  0.740530E+00 -0.165338E+02  0.359595E+02 -0.182076E+02  0.161642E+02 -0.169254E+02  0.254490E+01 -0.143717E+02  0.266620E+02 -0.115498E+02
   854   0.292297E+02  0.287571E+02 -0.351622E+02  0.101068E+03 -0.616365E+02  0.519804E+02 -0.325004E+02  0.548022E+01 -0.132382E+02  0.665014E+02 -0.245061E+02
   855   0.759925E+01  0.644893E+01 -0.978495E+01  0.360939E+02 -0.190402E+02  0.141648E+02 -0.158420E+02  0.200774E+01 -0.560641E+01  0.259775E+02 -0.139222E+02
   856  -0.265335E+01 -0.265175E+01 -0.314823E+00  0.539368E+00 -0.706161E+00  0.160428E+00 -0.237720E+01  0.450391E-01 -0.116025E+01  0.822938E+00 -0.231444E+01
   857   0.302525E+02  0.292602E+02 -0.289275E+02  0.813875E+02 -0.494178E+02  0.458764E+02 -0.235654E+02  0.489929E+01 -0.100573E+02  0.543777E+02 -0.150602E+02
   858  -0.578420E+00 -0.505942E+00  0.221584E+00  0.407381E+00 -0.199325E+00  0.110336E+00 -0.115604E+01  0.376405E-01 -0.160554E+00  0.486997E+00 -0.832385E+00
   859  -0.696303E+01 -0.678083E+01 -0.102986E+02  0.154046E+02 -0.835771E+01  0.572293E+01 -0.104202E+02  0.985975E+00 -0.109696E+02  0.124066E+02 -0.821787E+01
   860  -0.257026E+01 -0.259121E+01 -0.113587E+01  0.166345E+00 -0.362524E+00  0.460157E-01 -0.129943E+01  0.151931E-01 -0.167594E+01  0.291840E+00 -0.120710E+01
   861   0.183731E+02  0.179518E+02 -0.154031E+02  0.469205E+02 -0.243787E+02  0.229749E+02 -0.146592E+02  0.291862E+01 -0.566868E+01  0.308705E+02 -0.725002E+01
   862  -0.377695E+01 -0.368593E+01 -0.216907E+01  0.203257E+01 -0.114204E+01  0.771056E+00 -0.346348E+01  0.194022E+00 -0.328028E+01  0.224390E+01 -0.264956E+01
   863  -0.302943E+01 -0.290257E+01  0.159627E+01  0.353314E+01 -0.200965E+01  0.114583E+01 -0.761818E+01  0.323175E+00 -0.149494E+01  0.617238E+01 -0.758001E+01
   864  -0.341224E+01 -0.290540E+01 -0.894757E+01  0.171137E+02 -0.934814E+01  0.586458E+01 -0.905348E+01  0.958690E+00 -0.815889E+01  0.123485E+02 -0.709498E+01
   865   0.498639E+01  0.386809E+01 -0.716212E+01  0.291826E+02 -0.170872E+02  0.136007E+02 -0.155551E+02  0.200753E+01 -0.714529E+01  0.239184E+02 -0.129050E+02
   866   0.686809E+00  0.536265E+00  0.969678E-01  0.962103E+01 -0.504180E+01  0.421900E+01 -0.898470E+01  0.776309E+00 -0.173592E+01  0.991314E+01 -0.764095E+01
   867   0.192605E+02  0.210982E+02 -0.120049E+02  0.579757E+02 -0.353631E+02  0.299908E+02 -0.250530E+02  0.371497E+01 -0.456924E+01  0.451285E+02 -0.194610E+02
   868   0.154748E+02  0.178070E+02 -0.208268E+02  0.543048E+02 -0.325267E+02  0.293672E+02 -0.181021E+02  0.325835E+01 -0.105337E+02  0.396393E+02 -0.112986E+02
   869  -0.195103E+01 -0.214484E+01 -0.746603E+00  0.449295E+00 -0.347148E+00  0.149435E+00 -0.150221E+01  0.462011E-01 -0.126289E+01  0.448843E+00 -0.133080E+01
   870   0.757536E+01  0.857403E+01 -0.144964E+02  0.418739E+02 -0.241409E+02  0.172906E+02 -0.148846E+02  0.193267E+01 -0.889738E+01  0.292092E+02 -0.117378E+02
   871   0.113798E+01  0.114727E+01  0.206143E+01  0.396142E+01 -0.202822E+01  0.159671E+01 -0.473869E+01  0.285330E+00  0.873138E+00  0.445934E+01 -0.418521E+01
   872  -0.163125E+01 -0.173025E+01  0.110632E+01  0.115311E+01 -0.974980E+00  0.426081E+00 -0.345112E+01  0.109345E+00 -0.101478E+01  0.269775E+01 -0.341322E+01
   873   0.277072E+00  0.503848E+00  0.296217E+01  0.117010E+01 -0.135703E+01  0.369816E+00 -0.294507E+01  0.770821E-01  0.328580E+01  0.608421E+00 -0.339037E+01
   874  -0.652786E+01 -0.600304E+01 -0.568743E+01  0.798912E+01 -0.427856E+01  0.299671E+01 -0.819703E+01  0.649334E+00 -0.765264E+01  0.851288E+01 -0.686329E+01
   875   0.431512E+00  0.937965E+00 -0.755756E+01  0.226952E+02 -0.123349E+02  0.109669E+02 -0.150529E+02  0.171476E+01 -0.812398E+01  0.209429E+02 -0.118810E+02
   876  -0.106750E+01 -0.152149E+01 -0.107739E+01  0.347130E+01 -0.136744E+01  0.114101E+01 -0.352493E+01  0.289938E+00 -0.251499E+01  0.332885E+01 -0.233536E+01
   877  -0.238582E+01 -0.194383E+01 -0.146136E+01  0.300421E+00 -0.324537E+00  0.981800E-01 -0.102835E+01  0.298283E-01 -0.138393E+01  0.258033E+00 -0.817939E+00
   878  -0.317766E+01 -0.386400E+01 -0.304235E+01  0.608878E+01 -0.299558E+01  0.205649E+01 -0.579043E+01  0.505425E+00 -0.466400E+01  0.517069E+01 -0.437069E+01
   879   0.602459E+01  0.747268E+01  0.586150E+00  0.187331E+02 -0.111277E+02  0.774869E+01 -0.110818E+02  0.116611E+01  0.316201E+01  0.149158E+02 -0.106052E+02
   880   0.208746E+02  0.199308E+02 -0.332271E+02  0.866216E+02 -0.498919E+02  0.450128E+02 -0.332249E+02  0.558427E+01 -0.200558E+02  0.642438E+02 -0.242572E+02
   881  -0.316611E+00  0.475378E-01  0.366688E+01  0.440736E+01 -0.281511E+01  0.165523E+01 -0.762397E+01  0.393000E+00  0.175086E+01  0.548779E+01 -0.719111E+01
   882  -0.156904E+01 -0.152236E+01  0.123237E+01  0.550256E+00 -0.520896E+00  0.168235E+00 -0.305311E+01  0.541041E-01 -0.518417E-01  0.186837E+01 -0.333888E+01
   883   0.384864E+01  0.443182E+01  0.660275E-01  0.735510E+01 -0.233989E+01  0.208843E+01 -0.376557E+01  0.444536E+00  0.830309E+00  0.536672E+01 -0.176521E+01
   884   0.393491E+02  0.383528E+02 -0.353679E+02  0.114422E+03 -0.685493E+02  0.558303E+02 -0.327108E+02  0.572482E+01 -0.135356E+02  0.782605E+02 -0.263721E+02
   885   0.743144E+00 -0.156483E+01 -0.366936E+01  0.109533E+02 -0.474755E+01  0.419507E+01 -0.688194E+01  0.893668E+00 -0.544031E+01  0.783192E+01 -0.395643E+01
   886  -0.476852E+00 -0.426661E+00  0.661794E+00  0.640162E+00 -0.370328E+00  0.192260E+00 -0.165291E+01  0.521724E-01 -0.418870E-01  0.102958E+01 -0.141436E+01
   887   0.167612E+02  0.159510E+02 -0.189293E+02  0.542242E+02 -0.282393E+02  0.230651E+02 -0.162200E+02  0.286053E+01 -0.711640E+01  0.343977E+02 -0.113303E+02
   888   0.691540E+01  0.668097E+01 -0.281751E+01  0.264282E+02 -0.141164E+02  0.113053E+02 -0.157771E+02  0.189289E+01 -0.165001E+01  0.208868E+02 -0.125558E+02
   889   0.949056E+01  0.112930E+02 -0.293718E+02  0.599239E+02 -0.323621E+02  0.283193E+02 -0.205622E+02  0.354331E+01 -0.199322E+02  0.455078E+02 -0.142827E+02
   890  -0.595303E+01 -0.524873E+01 -0.492043E+01  0.112966E+02 -0.631188E+01  0.493841E+01 -0.119089E+02  0.953121E+00 -0.807475E+01  0.129734E+02 -0.101474E+02
   891   0.427827E+01  0.378502E+01 -0.185165E+02  0.399394E+02 -0.219680E+02  0.197872E+02 -0.177789E+02  0.281521E+01 -0.143565E+02  0.298439E+02 -0.117024E+02
   892   0.144652E+02  0.177788E+02  0.124988E+02  0.129742E+02 -0.922508E+01  0.443277E+01 -0.669997E+01  0.484556E+00  0.129128E+02  0.130791E+02 -0.821303E+01
   893  -0.162793E+00 -0.265577E+00  0.108754E+01  0.120323E+00 -0.361733E+00  0.378509E-01 -0.105680E+01  0.100180E-01  0.105590E+01 -0.263101E+00 -0.105837E+01
   894  -0.771330E+00 -0.107318E+01 -0.246574E+01  0.960844E+01 -0.472717E+01  0.387260E+01 -0.777506E+01  0.715603E+00 -0.248538E+01  0.727676E+01 -0.586456E+01
   895  -0.273203E+01 -0.294773E+01 -0.161845E+01  0.250637E+01 -0.122224E+01  0.923999E+00 -0.356342E+01  0.241709E+00 -0.303823E+01  0.272283E+01 -0.263233E+01
   896  -0.475910E+00 -0.500286E+00 -0.704291E+01  0.142923E+02 -0.760814E+01  0.566965E+01 -0.665346E+01  0.866641E+00 -0.550475E+01  0.100418E+02 -0.503734E+01
   897   0.134603E+02  0.145500E+02 -0.221971E+02  0.545327E+02 -0.346109E+02  0.307946E+02 -0.184744E+02  0.341528E+01 -0.105161E+02  0.368383E+02 -0.117721E+02
   898  -0.677769E+00 -0.908057E+00  0.624043E+00  0.435505E+00 -0.330050E+00  0.123852E+00 -0.156988E+01  0.387640E-01 -0.456033E+00  0.977211E+00 -0.142923E+01
   899  -0.264407E+01 -0.256645E+01  0.147638E-01  0.707488E+00 -0.690930E+00  0.269259E+00 -0.302057E+01  0.759208E-01 -0.139746E+01  0.186820E+01 -0.303719E+01
   900   0.170353E+02  0.137252E+02 -0.107651E+02  0.432031E+02 -0.232843E+02  0.207085E+02 -0.155196E+02  0.269285E+01 -0.489865E+01  0.294835E+02 -0.108597E+02
   901  -0.110302E+01 -0.115709E+01  0.394738E+00  0.137920E+00 -0.282885E+00  0.448503E-01 -0.141191E+01  0.142636E-01 -0.690060E-01  0.423316E+00 -0.151140E+01
   902  -0.900288E+00 -0.366658E+00  0.274038E+01  0.137152E+01 -0.101841E+01  0.440004E+00 -0.456750E+01  0.133708E+00  0.154864E+01  0.279224E+01 -0.470754E+01
   903  -0.101085E+01 -0.102555E+01 -0.930390E+01  0.289927E+02 -0.163038E+02  0.135956E+02 -0.201580E+02  0.216648E+01 -0.125691E+02  0.286989E+02 -0.171553E+02
   904  -0.728253E+00 -0.890429E+00  0.103231E+01  0.560714E+00 -0.474057E+00  0.159139E+00 -0.206203E+01  0.556678E-01  0.758585E-01  0.100998E+01 -0.197627E+01
   905   0.126403E+02  0.990538E+01 -0.124491E+02  0.392427E+02 -0.209373E+02  0.186630E+02 -0.141845E+02  0.230536E+01 -0.634370E+01  0.257965E+02 -0.954741E+01
   906  -0.398535E+01 -0.370390E+01 -0.244324E+01  0.755151E+00 -0.517599E+00  0.258331E+00 -0.211336E+01  0.753669E-01 -0.352728E+01  0.148655E+01 -0.166316E+01
   907  -0.237812E+01 -0.243789E+01 -0.101784E+01  0.546755E+00 -0.367689E+00  0.146797E+00 -0.174001E+01  0.538655E-01 -0.167475E+01  0.777617E+00 -0.154076E+01
   908  -0.716979E+01 -0.722455E+01 -0.653242E+01  0.967260E+01 -0.545978E+01  0.434900E+01 -0.100005E+02  0.801271E+00 -0.102551E+02  0.112902E+02 -0.825958E+01
   909  -0.128066E+01 -0.146702E+01  0.182722E+00  0.872435E-01 -0.245530E+00  0.285167E-01 -0.134289E+01  0.927089E-02 -0.713304E+00  0.747515E+00 -0.150124E+01
   910   0.385089E+01  0.348014E+01 -0.741107E+00  0.858516E+01 -0.319695E+01  0.298322E+01 -0.436282E+01  0.583396E+00 -0.327969E+00  0.574745E+01 -0.193934E+01
   911  -0.309248E+01 -0.277445E+01  0.138941E+00  0.408953E+01 -0.263915E+01  0.177774E+01 -0.683687E+01  0.377333E+00 -0.222256E+01  0.586722E+01 -0.641911E+01
   912   0.227288E+02  0.195414E+02 -0.294257E+02  0.781277E+02 -0.454158E+02  0.401106E+02 -0.251817E+02  0.451381E+01 -0.157501E+02  0.517987E+02 -0.165071E+02
   913  -0.125746E+01 -0.104739E+01 -0.540512E+00  0.717884E-01 -0.944441E-01  0.257544E-01 -0.728845E+00  0.879509E-02 -0.713537E+00  0.318703E+00 -0.652561E+00
   914   0.351220E+00  0.266892E+01 -0.120033E+02  0.251834E+02 -0.149830E+02  0.134482E+02 -0.132030E+02  0.190890E+01 -0.101830E+02  0.219701E+02 -0.911822E+01
   915   0.139201E+01  0.154864E+01 -0.380493E+00  0.524649E+01 -0.220703E+01  0.200524E+01 -0.365167E+01  0.379472E+00 -0.514445E+00  0.449262E+01 -0.242954E+01
   916  -0.897968E+00 -0.722514E+00 -0.369186E+00  0.183440E+01 -0.798961E+00  0.641634E+00 -0.237735E+01  0.171487E+00 -0.111336E+01  0.184842E+01 -0.145758E+01
   917  -0.493464E+00 -0.221364E+00  0.156973E+00  0.800246E-01 -0.719048E-01  0.143721E-01 -0.681561E+00  0.863198E-02 -0.271583E+00  0.598048E+00 -0.547830E+00
   918  -0.385599E+01 -0.374682E+01 -0.217656E+01  0.986294E+00 -0.645339E+00  0.297375E+00 -0.241126E+01  0.935040E-01 -0.292542E+01  0.106511E+01 -0.188652E+01
   919   0.176536E+02  0.196397E+02 -0.136494E+02  0.479296E+02 -0.283700E+02  0.241992E+02 -0.154418E+02  0.298611E+01 -0.264333E+01  0.336916E+02 -0.114085E+02
   920  -0.461137E+00  0.763901E+00 -0.410946E+01  0.139559E+02 -0.793078E+01  0.680092E+01 -0.103196E+02  0.114183E+01 -0.354722E+01  0.122671E+02 -0.795595E+01
   921   0.180018E+02  0.187492E+02 -0.111852E+02  0.395346E+02 -0.213900E+02  0.203015E+02 -0.114309E+02  0.217178E+01 -0.156378E+01  0.258926E+02 -0.557961E+01
   922   0.680048E+00  0.154997E+01  0.111450E+01  0.454255E+01 -0.218778E+01  0.156858E+01 -0.466364E+01  0.305843E+00 -0.528252E+00  0.575229E+01 -0.367407E+01
   923   0.723287E+01  0.718446E+01 -0.166954E+01  0.255991E+02 -0.153896E+02  0.113102E+02 -0.142161E+02  0.159873E+01 -0.320457E+00  0.200742E+02 -0.125693E+02
   924  -0.281926E+01 -0.300134E+01 -0.663248E+00  0.366923E+01 -0.221043E+01  0.160622E+01 -0.556934E+01  0.348311E+00 -0.357328E+01  0.532318E+01 -0.475123E+01
   925   0.202933E+02  0.220782E+02 -0.231816E+02  0.634550E+02 -0.381438E+02  0.339828E+02 -0.194136E+02  0.359449E+01 -0.742022E+01  0.422168E+02 -0.127184E+02
   926  -0.398520E+01 -0.386562E+01 -0.170135E+01  0.150753E+01 -0.873516E+00  0.547357E+00 -0.361378E+01  0.148562E+00 -0.293256E+01  0.235554E+01 -0.328860E+01
   927   0.183596E+02  0.188279E+02 -0.221772E+02  0.616740E+02 -0.327160E+02  0.293271E+02 -0.216740E+02  0.392561E+01 -0.116141E+02  0.448054E+02 -0.143633E+02
   928   0.472476E+01  0.574838E+01 -0.197023E+02  0.411919E+02 -0.209766E+02  0.184373E+02 -0.168262E+02  0.260067E+01 -0.136204E+02  0.307669E+02 -0.113981E+02
   929   0.117527E+02  0.893806E+01 -0.152923E+02  0.438363E+02 -0.266748E+02  0.241605E+02 -0.170484E+02  0.277145E+01 -0.947895E+01  0.301133E+02 -0.116963E+02
   930  -0.117573E+01 -0.980740E+00 -0.323431E+00  0.123083E+00 -0.183816E+00  0.296327E-01 -0.832750E+00  0.115565E-01 -0.591334E+00  0.297545E+00 -0.686951E+00
   931   0.121641E+02  0.913840E+01 -0.764264E+01  0.272779E+02 -0.150463E+02  0.148109E+02 -0.935829E+01  0.212259E+01 -0.226232E+01  0.153406E+02 -0.393990E+01
   932   0.523600E+01  0.526594E+01  0.134047E+01  0.142086E+02 -0.728795E+01  0.588909E+01 -0.985398E+01  0.939763E+00  0.104719E+01  0.123181E+02 -0.809939E+01
   933   0.855666E+00  0.782931E+00  0.149320E+01  0.428923E+00 -0.214190E+00  0.969602E-01 -0.984293E+00  0.350682E-01  0.118756E+01  0.231440E+00 -0.636070E+00
   934  -0.559386E+01 -0.604117E+01 -0.442588E+01  0.373413E+01 -0.232529E+01  0.115117E+01 -0.399283E+01  0.264844E+00 -0.501869E+01  0.213846E+01 -0.316094E+01
   935   0.841376E+01  0.921988E+01 -0.167217E+02  0.468405E+02 -0.285720E+02  0.258377E+02 -0.222903E+02  0.331965E+01 -0.122273E+02  0.384068E+02 -0.169596E+02
   936   0.251289E+02  0.279829E+02 -0.359647E+02  0.934895E+02 -0.620741E+02  0.556454E+02 -0.315912E+02  0.562392E+01 -0.175363E+02  0.687225E+02 -0.232033E+02
   937   0.413353E+01 -0.353766E+00 -0.518930E+01  0.235648E+02 -0.119180E+02  0.939024E+01 -0.134818E+02  0.176763E+01 -0.583048E+01  0.156995E+02 -0.102228E+02
   938   0.834956E+00  0.110862E+01  0.306071E+01  0.165541E+01 -0.989443E+00  0.513239E+00 -0.355300E+01  0.148042E+00  0.194645E+01  0.226423E+01 -0.310207E+01
   939  -0.162662E+01 -0.550548E+00  0.279788E+01  0.418780E+01 -0.251946E+01  0.161003E+01 -0.808880E+01  0.385930E+00 -0.126594E-01  0.755902E+01 -0.809691E+01
   940  -0.125924E+01 -0.937023E+00 -0.480786E+00  0.426859E+00 -0.208099E+00  0.101590E+00 -0.114073E+01  0.419302E-01 -0.102391E+01  0.798266E+00 -0.711380E+00
   941   0.179753E+01  0.208026E+01  0.394354E+01  0.295460E+01 -0.178623E+01  0.908430E+00 -0.445793E+01  0.235116E+00  0.380880E+01  0.212590E+01 -0.385443E+01
   942  -0.368470E+01 -0.344485E+01 -0.248110E+01  0.252973E+01 -0.138467E+01  0.943384E+00 -0.352374E+01  0.231689E+00 -0.350147E+01  0.251307E+01 -0.245645E+01
   943   0.563597E+02  0.425005E+02 -0.497911E+02  0.143180E+03 -0.776167E+02  0.689789E+02 -0.359405E+02  0.754861E+01 -0.217702E+02  0.868652E+02 -0.225946E+02
   944   0.436095E+02  0.383387E+02 -0.158735E+02  0.912473E+02 -0.542496E+02  0.458154E+02 -0.279555E+02  0.462553E+01  0.603333E+01  0.534611E+02 -0.211557E+02
   945  -0.390176E+01 -0.403241E+01 -0.354064E+01  0.385918E+01 -0.211607E+01  0.161113E+01 -0.406981E+01  0.354445E+00 -0.403734E+01  0.306543E+01 -0.306049E+01
   946  -0.975771E+00 -0.134804E+01  0.121286E+01  0.375268E+00 -0.591314E+00  0.132122E+00 -0.214247E+01  0.377609E-01  0.262897E-02  0.777901E+00 -0.212857E+01
   947  -0.117351E+01 -0.124798E+01 -0.175517E+00  0.350839E-01 -0.146654E+00  0.802677E-02 -0.898598E+00  0.415020E-02 -0.643278E+00  0.334469E+00 -0.939172E+00
   948   0.244693E+01  0.187867E+01  0.101162E+01  0.725502E+01 -0.395717E+01  0.302557E+01 -0.547258E+01  0.584463E+00  0.218879E+00  0.556958E+01 -0.390979E+01
   949   0.913757E+01  0.948088E+01 -0.164692E+02  0.421376E+02 -0.254510E+02  0.221316E+02 -0.160441E+02  0.283265E+01 -0.961571E+01  0.292968E+02 -0.102002E+02
   950  -0.410142E+01 -0.416175E+01 -0.915313E+01  0.199858E+02 -0.110257E+02  0.929952E+01 -0.148378E+02  0.162984E+01 -0.120367E+02  0.194776E+02 -0.116027E+02
   951   0.119749E+02  0.101259E+02 -0.659845E+01  0.257564E+02 -0.119741E+02  0.116201E+02 -0.863930E+01  0.181031E+01 -0.264876E+01  0.166130E+02 -0.383830E+01
   952  -0.184965E+01 -0.187031E+01  0.122674E+01  0.128075E+01 -0.869096E+00  0.456846E+00 -0.406211E+01  0.117227E+00 -0.149010E+01  0.367584E+01 -0.405605E+01
   953  -0.168032E+00 -0.399325E+00  0.140166E+01  0.301476E+00 -0.311853E+00  0.848403E-01 -0.167232E+01  0.281702E-01  0.410715E+00  0.871850E+00 -0.168189E+01
   954  -0.510652E+01 -0.482150E+01 -0.238544E+01  0.346075E+01 -0.214805E+01  0.117223E+01 -0.548253E+01  0.276521E+00 -0.372152E+01  0.392855E+01 -0.502854E+01
   955  -0.481919E+01 -0.503491E+01 -0.233391E+01  0.147579E+01 -0.120053E+01  0.421169E+00 -0.330075E+01  0.119040E+00 -0.370223E+01  0.143325E+01 -0.276593E+01
   956   0.789366E+01  0.918036E+01 -0.203783E+02  0.428124E+02 -0.242341E+02  0.219917E+02 -0.151439E+02  0.284584E+01 -0.986828E+01  0.275573E+02 -0.850863E+01
   957  -0.703109E+01 -0.714030E+01 -0.595270E+01  0.735081E+01 -0.476740E+01  0.261022E+01 -0.676050E+01  0.488470E+00 -0.680487E+01  0.532799E+01 -0.566341E+01
   958  -0.428066E+01 -0.445451E+01 -0.573605E+01  0.102399E+02 -0.612992E+01  0.385312E+01 -0.715166E+01  0.643910E+00 -0.478627E+01  0.642111E+01 -0.608934E+01
   959  -0.201347E+00 -0.140780E+00  0.186339E+01  0.245222E+01 -0.149464E+01  0.917812E+00 -0.415934E+01  0.219214E+00  0.294508E+00  0.321451E+01 -0.364980E+01
   960  -0.481887E+01 -0.508220E+01 -0.335161E+01  0.190870E+01 -0.150723E+01  0.760461E+00 -0.278904E+01  0.159838E+00 -0.365415E+01  0.764324E+00 -0.219238E+01
   961  -0.375374E+01 -0.464275E+01 -0.326592E+01  0.759428E+01 -0.506767E+01  0.288140E+01 -0.640360E+01  0.507772E+00 -0.427090E+01  0.567604E+01 -0.604789E+01
   962  -0.175612E+00  0.989357E-01  0.148727E+01  0.634075E+00 -0.393435E+00  0.178586E+00 -0.214691E+01  0.648001E-01  0.331660E+00  0.162795E+01 -0.186068E+01
   963   0.324533E+01  0.296922E+01  0.129619E+01  0.153489E+02 -0.894130E+01  0.674358E+01 -0.123395E+02  0.113744E+01  0.131084E+01  0.127118E+02 -0.110535E+02
   964   0.235747E+01  0.234930E+01  0.275170E+01  0.719946E+01 -0.492765E+01  0.252088E+01 -0.558835E+01  0.401431E+00  0.474071E+01  0.386428E+01 -0.625568E+01
   965   0.250102E+00  0.122558E+01  0.392155E+01  0.167276E+01 -0.163447E+01  0.554838E+00 -0.440815E+01  0.143574E+00  0.242201E+01  0.325881E+01 -0.445523E+01
   966  -0.260903E+01 -0.247930E+01  0.380348E+00  0.988439E+00 -0.116962E+01  0.309358E+00 -0.320033E+01  0.827756E-01 -0.771481E+00  0.177579E+01 -0.348361E+01
   967  -0.134384E+01  0.522700E+00 -0.101463E+02  0.232819E+02 -0.144169E+02  0.120518E+02 -0.138357E+02  0.172150E+01 -0.954716E+01  0.210650E+02 -0.109951E+02
   968   0.128906E+02  0.127462E+02 -0.801757E+01  0.443045E+02 -0.257480E+02  0.198419E+02 -0.200488E+02  0.255857E+01 -0.607815E+01  0.359267E+02 -0.171024E+02
   969   0.114444E+02  0.960564E+01 -0.111919E+02  0.389639E+02 -0.221787E+02  0.184294E+02 -0.148123E+02  0.223408E+01 -0.425187E+01  0.245872E+02 -0.107297E+02
   970  -0.430289E+01 -0.384364E+01 -0.151534E+01  0.436287E+01 -0.274223E+01  0.178589E+01 -0.658648E+01  0.392404E+00 -0.407723E+01  0.635173E+01 -0.611814E+01
   971  -0.575659E+00  0.627992E+00 -0.573522E+01  0.210108E+02 -0.122693E+02  0.993606E+01 -0.150998E+02  0.158178E+01 -0.639083E+01  0.200219E+02 -0.130031E+02
   972   0.667364E+01  0.801643E+01 -0.979828E+01  0.278686E+02 -0.145551E+02  0.136089E+02 -0.121919E+02  0.174133E+01 -0.653628E+01  0.230987E+02 -0.854603E+01
   973  -0.842342E+00 -0.981474E+00  0.978283E+00  0.872785E-01 -0.307349E+00  0.257875E-01 -0.163636E+01  0.100184E-01  0.281354E+00  0.674323E+00 -0.193715E+01
   974  -0.337805E+00 -0.750326E-01  0.134283E+01  0.829735E+00 -0.561847E+00  0.322067E+00 -0.234167E+01  0.710778E-01  0.650087E-01  0.210922E+01 -0.224926E+01
   975  -0.553374E+00 -0.405979E+00  0.121897E+01  0.443364E+00 -0.515099E+00  0.184638E+00 -0.192934E+01  0.440859E-01 -0.150963E-01  0.148643E+01 -0.187732E+01
   976   0.430639E+02  0.399762E+02 -0.314698E+02  0.120158E+03 -0.744706E+02  0.602109E+02 -0.376353E+02  0.627105E+01 -0.205864E+01  0.729796E+02 -0.309447E+02
   977  -0.224235E+01 -0.240307E+01 -0.706113E+00  0.516940E+00 -0.432030E+00  0.158506E+00 -0.182743E+01  0.477773E-01 -0.163325E+01  0.869307E+00 -0.163913E+01
   978  -0.257085E+01 -0.242593E+01 -0.170044E+01  0.129857E+00 -0.213156E+00  0.303561E-01 -0.830015E+00  0.125515E-01 -0.194344E+01  0.210569E+00 -0.693052E+00
   979  -0.101677E+01 -0.148262E+01  0.590701E+00  0.698160E+01 -0.447518E+01  0.286595E+01 -0.754588E+01  0.566040E+00 -0.166399E+01  0.710896E+01 -0.692759E+01
   980  -0.417207E+01 -0.421971E+01 -0.296592E+01  0.157463E+01 -0.883887E+00  0.476288E+00 -0.250183E+01  0.128659E+00 -0.405979E+01  0.171033E+01 -0.187025E+01
   981  -0.377607E+01 -0.382152E+01 -0.269317E+01  0.738152E+01 -0.392241E+01  0.303232E+01 -0.820263E+01  0.628303E+00 -0.468845E+01  0.774485E+01 -0.687791E+01
   982   0.259213E+02  0.220888E+02 -0.205731E+02  0.612740E+02 -0.346404E+02  0.328266E+02 -0.169315E+02  0.396575E+01 -0.657700E+01  0.367058E+02 -0.804003E+01
   983  -0.949063E+00 -0.788323E+00  0.315269E-01  0.937693E-01 -0.145206E+00  0.305872E-01 -0.970212E+00  0.104715E-01 -0.463464E+00  0.626852E+00 -0.951711E+00
   984  -0.161191E+01 -0.171794E+01  0.911636E+00  0.122568E+01 -0.942170E+00  0.374692E+00 -0.328419E+01  0.102447E+00 -0.123049E+01  0.239808E+01 -0.288552E+01
   985   0.510834E+00  0.134518E+00  0.833307E+00  0.765765E+01 -0.401262E+01  0.337271E+01 -0.794446E+01  0.604243E+00 -0.200428E+01  0.899649E+01 -0.685770E+01
   986   0.969095E+01  0.802426E+01 -0.235370E+02  0.583596E+02 -0.347117E+02  0.310538E+02 -0.254089E+02  0.393512E+01 -0.176957E+02  0.441022E+02 -0.183822E+02
   987  -0.200747E+01 -0.199882E+01 -0.399371E+01  0.760826E+01 -0.344547E+01  0.294903E+01 -0.575270E+01  0.627110E+00 -0.478072E+01  0.659427E+01 -0.381237E+01
   988  -0.194280E+01 -0.201494E+01 -0.740152E+00  0.427941E+00 -0.306094E+00  0.133002E+00 -0.150310E+01  0.456014E-01 -0.139902E+01  0.672543E+00 -0.128847E+01
   989   0.193358E+00  0.202243E+00  0.226762E+01  0.553780E+01 -0.368835E+01  0.196407E+01 -0.627948E+01  0.391713E+00  0.665710E+00  0.614774E+01 -0.661121E+01
   990   0.257306E+01  0.889825E+00 -0.904145E+01  0.217719E+02 -0.114956E+02  0.106924E+02 -0.110577E+02  0.170350E+01 -0.760856E+01  0.155566E+02 -0.705819E+01
   991   0.109287E+02  0.991635E+01 -0.169337E+02  0.540259E+02 -0.312443E+02  0.280049E+02 -0.266346E+02  0.371053E+01 -0.141290E+02  0.447136E+02 -0.206683E+02
   992   0.232673E+02  0.226037E+02 -0.407987E+01  0.521001E+02 -0.309032E+02  0.219400E+02 -0.181691E+02  0.237931E+01  0.115961E+02  0.277512E+02 -0.167436E+02
   993   0.760156E+01  0.856503E+01 -0.130391E+02  0.312278E+02 -0.171628E+02  0.164978E+02 -0.120499E+02  0.212773E+01 -0.764386E+01  0.225940E+02 -0.638507E+01
   994   0.626887E+00  0.149451E+01 -0.302045E+01  0.884716E+01 -0.444292E+01  0.408149E+01 -0.551833E+01  0.679928E+00 -0.307746E+01  0.804843E+01 -0.347646E+01
   995   0.510119E+01  0.575225E+01 -0.540291E+01  0.237228E+02 -0.139147E+02  0.100171E+02 -0.106110E+02  0.128994E+01 -0.108552E+01  0.161297E+02 -0.929189E+01
   996  -0.197649E+01 -0.206245E+01 -0.814931E-01  0.260856E+01 -0.139836E+01  0.999859E+00 -0.432994E+01  0.224879E+00 -0.175420E+01  0.358190E+01 -0.389015E+01
   997  -0.222933E+00 -0.222948E+00  0.152727E+01  0.248002E+00 -0.268111E+00  0.841484E-01 -0.183991E+01  0.256661E-01  0.461828E+00  0.124937E+01 -0.193415E+01
   998   0.470726E+00  0.103344E+01  0.356427E+01  0.107706E+02 -0.540190E+01  0.404924E+01 -0.134195E+02  0.907969E+00  0.309557E+00  0.130265E+02 -0.123026E+02
   999  -0.903455E+00  0.108489E+01 -0.147393E+02  0.304913E+02 -0.185529E+02  0.152169E+02 -0.154794E+02  0.215994E+01 -0.111497E+02  0.239047E+02 -0.116701E+02
  1000  -0.153554E+01 -0.124937E+01 -0.430638E+00  0.171586E+00 -0.165319E+00  0.571786E-01 -0.118765E+01  0.193011E-01 -0.980135E+00  0.767399E+00 -0.103663E+01
  1001   0.234548E+02  0.241923E+02 -0.218386E+02  0.795965E+02 -0.488642E+02  0.417790E+02 -0.323180E+02  0.510010E+01 -0.936186E+01  0.605004E+02 -0.269462E+02
  1002  -0.147109E+01 -0.253596E+01 -0.528446E+01  0.102344E+02 -0.543557E+01  0.489931E+01 -0.676986E+01  0.885105E+00 -0.494080E+01  0.663914E+01 -0.423430E+01
  1003   0.279656E+01  0.291649E+01 -0.163804E+01  0.853080E+01 -0.363683E+01  0.341470E+01 -0.446269E+01  0.588631E+00 -0.739138E+00  0.598697E+01 -0.233134E+01
  1004  -0.695699E+00 -0.751943E+00 -0.168241E+02  0.327456E+02 -0.172780E+02  0.126754E+02 -0.139591E+02  0.194455E+01 -0.131920E+02  0.225922E+02 -0.101521E+02
  1005   0.695805E+00  0.716774E+00  0.147021E+01  0.328887E-01 -0.105571E+00  0.849295E-02 -0.713454E+00  0.323574E-02  0.117602E+01  0.313924E+00 -0.773171E+00
  1006   0.735468E+01  0.589785E+01 -0.160610E+02  0.402437E+02 -0.206747E+02  0.176937E+02 -0.162082E+02  0.236117E+01 -0.975822E+01  0.278811E+02 -0.122250E+02
  1007  -0.101166E+01 -0.994411E+00  0.298127E+00  0.115998E+00 -0.238909E+00  0.341128E-01 -0.123451E+01  0.135263E-01 -0.235129E+00  0.517865E+00 -0.127715E+01
  1008   0.585985E+00  0.426499E+00  0.173694E+01  0.975015E-01 -0.311416E+00  0.326079E-01 -0.978865E+00  0.921929E-02  0.171183E+01 -0.176568E+00 -0.110876E+01
  1009  -0.776998E+00 -0.615987E+00  0.110557E+01  0.308570E+00 -0.499602E+00  0.982624E-01 -0.181810E+01  0.282965E-01  0.948640E+00  0.437900E+00 -0.200253E+01
  1010   0.121991E+02  0.110216E+02 -0.160894E+02  0.412845E+02 -0.237361E+02  0.221367E+02 -0.140204E+02  0.262383E+01 -0.690911E+01  0.251685E+02 -0.723776E+01
  1011   0.522536E+00  0.750655E+00  0.697439E+00  0.837252E+01 -0.461827E+01  0.352276E+01 -0.815498E+01  0.703067E+00 -0.870525E+00  0.853762E+01 -0.691644E+01
  1012  -0.140071E+01 -0.190505E+01  0.586435E+00  0.164946E+01 -0.114007E+01  0.624136E+00 -0.328134E+01  0.160672E+00 -0.869918E+00  0.189007E+01 -0.292521E+01
  1013  -0.348930E+01 -0.344924E+01 -0.194522E+01  0.706119E+00 -0.490017E+00  0.204577E+00 -0.203437E+01  0.696196E-01 -0.283970E+01  0.110964E+01 -0.171919E+01
  1014   0.515111E+01  0.376948E+01  0.107486E+01  0.111731E+02 -0.507505E+01  0.429859E+01 -0.715686E+01  0.836478E+00  0.230088E+00  0.837811E+01 -0.483872E+01
  1015   0.182113E+02  0.182694E+02 -0.128489E+02  0.424007E+02 -0.222050E+02  0.210830E+02 -0.127970E+02  0.257850E+01 -0.370594E+01  0.273924E+02 -0.541706E+01
  1016   0.411328E+02  0.447403E+02 -0.477812E+02  0.129148E+03 -0.842833E+02  0.749361E+02 -0.385365E+02  0.765001E+01 -0.203235E+02  0.927353E+02 -0.276715E+02
  1017   0.131960E-01 -0.441358E-01  0.334739E+01  0.118462E+01 -0.877446E+00  0.377599E+00 -0.412858E+01  0.109614E+00  0.164931E+01  0.255076E+01 -0.424421E+01
  1018  -0.143853E+01 -0.129810E+01  0.291149E+01  0.167433E+01 -0.123373E+01  0.568856E+00 -0.552068E+01  0.161206E+00 -0.112306E+00  0.442956E+01 -0.561535E+01
  1019  -0.153529E+01 -0.161454E+01  0.302991E+00  0.146039E+01 -0.110196E+01  0.498535E+00 -0.281309E+01  0.117849E+00 -0.784529E+00  0.167197E+01 -0.250199E+01
  1020  -0.121824E+01 -0.146460E+01  0.666620E-01  0.166129E+00 -0.289513E+00  0.526113E-01 -0.123082E+01  0.166941E-01 -0.343467E+00  0.118215E+00 -0.123935E+01
  1021   0.791188E+00  0.733448E+00  0.382681E+00  0.931155E+01 -0.500252E+01  0.365558E+01 -0.832191E+01  0.765803E+00 -0.374002E+00  0.781380E+01 -0.670635E+01
  1022   0.416112E+02  0.404052E+02 -0.545479E+02  0.131184E+03 -0.846639E+02  0.747637E+02 -0.327167E+02  0.759175E+01 -0.171353E+02  0.768057E+02 -0.192652E+02
  1023  -0.133539E+01 -0.109197E+01  0.604681E+00  0.133565E+01 -0.780740E+00  0.442824E+00 -0.305624E+01  0.118434E+00 -0.114392E+01  0.269129E+01 -0.263934E+01
  1024  -0.165109E-02  0.666952E-01  0.455822E+00  0.719041E-01 -0.661243E-01  0.156254E-01 -0.486265E+00  0.738616E-02  0.311658E+00  0.106056E+00 -0.351018E+00
  1025  -0.583977E+01 -0.571942E+01 -0.618813E+01  0.770597E+01 -0.381801E+01  0.308531E+01 -0.728691E+01  0.661998E+00 -0.831170E+01  0.789886E+01 -0.530657E+01
  1026  -0.246851E+01 -0.251785E+01 -0.150537E+01  0.836435E-01 -0.251562E+00  0.176133E-01 -0.819364E+00  0.652871E-02 -0.194444E+01  0.200697E+00 -0.774111E+00
  1027   0.224865E+02  0.230514E+02  0.431257E+01  0.362976E+02 -0.210803E+02  0.155069E+02 -0.145809E+02  0.203059E+01  0.955060E+01  0.270940E+02 -0.135932E+02
  1028  -0.348512E+01 -0.255604E+01 -0.321477E+01  0.681104E+01 -0.376191E+01  0.303990E+01 -0.692522E+01  0.565839E+00 -0.450166E+01  0.734421E+01 -0.539859E+01
  1029   0.426493E+00  0.411695E+00 -0.216586E+01  0.105812E+02 -0.534581E+01  0.476585E+01 -0.824309E+01  0.834206E+00 -0.293383E+01  0.959951E+01 -0.625399E+01
  1030   0.154919E+01  0.731456E+00  0.221023E+01  0.469500E+01 -0.207781E+01  0.153119E+01 -0.519523E+01  0.385807E+00  0.103076E+01  0.381019E+01 -0.410949E+01
  1031   0.198801E+01  0.149245E+01  0.148784E+01  0.648597E+01 -0.295662E+01  0.227852E+01 -0.574653E+01  0.438834E+00  0.741584E-01  0.606609E+01 -0.464781E+01
  1032  -0.305742E+01 -0.315564E+01 -0.101769E+01  0.179014E+01 -0.103976E+01  0.650052E+00 -0.360113E+01  0.160959E+00 -0.259112E+01  0.262812E+01 -0.319265E+01
  1033  -0.102005E+01 -0.459120E+00 -0.368558E+01  0.909725E+01 -0.453106E+01  0.389938E+01 -0.648327E+01  0.683239E+00 -0.406808E+01  0.831826E+01 -0.470929E+01
  1034  -0.343567E+00 -0.122181E+01 -0.423457E+01  0.132562E+02 -0.787010E+01  0.616673E+01 -0.859844E+01  0.936647E+00 -0.406382E+01  0.102532E+02 -0.741114E+01
  1035   0.296150E-02  0.102012E+00  0.120972E+01  0.739221E-01 -0.203360E+00  0.174044E-01 -0.110311E+01  0.837765E-02  0.818644E+00  0.431883E+00 -0.114852E+01
  1036   0.407387E+00  0.120525E+01  0.183976E+01  0.873611E+01 -0.504165E+01  0.370584E+01 -0.954479E+01  0.712122E+00  0.170544E-01  0.101787E+02 -0.899049E+01
  1037  -0.412405E+01 -0.440596E+01 -0.101767E+02  0.157218E+02 -0.812243E+01  0.517151E+01 -0.762748E+01  0.909257E+00 -0.780207E+01  0.920645E+01 -0.581034E+01
  1038   0.165622E+02  0.161858E+02 -0.246138E+02  0.665616E+02 -0.401400E+02  0.348398E+02 -0.244833E+02  0.439803E+01 -0.104212E+02  0.423681E+02 -0.157611E+02
  1039  -0.382531E+01 -0.376865E+01 -0.183066E+01  0.125300E+01 -0.839201E+00  0.508143E+00 -0.305416E+01  0.137571E+00 -0.264116E+01  0.144100E+01 -0.256848E+01
  1040   0.115253E+00  0.627133E+00 -0.926156E+00  0.155829E+02 -0.911755E+01  0.687138E+01 -0.135228E+02  0.122747E+01 -0.332563E+01  0.161711E+02 -0.122183E+02
  1041  -0.867141E+00 -0.690670E+00 -0.280006E-01  0.205049E+00 -0.132834E+00  0.551270E-01 -0.987320E+00  0.208374E-01 -0.379958E+00  0.393087E+00 -0.703799E+00
  1042   0.115340E+02  0.124758E+02 -0.139165E+02  0.479488E+02 -0.282661E+02  0.256414E+02 -0.232531E+02  0.337941E+01 -0.916482E+01  0.389440E+02 -0.173034E+02
  1043   0.219714E+02  0.158306E+02 -0.201779E+02  0.591092E+02 -0.307272E+02  0.279395E+02 -0.176947E+02  0.352250E+01 -0.948091E+01  0.344259E+02 -0.911445E+01
  1044   0.976227E+00  0.711040E+00 -0.410543E+01  0.123204E+02 -0.579521E+01  0.522340E+01 -0.758432E+01  0.917381E+00 -0.443292E+01  0.103580E+02 -0.521403E+01
  1045   0.313250E+02  0.288580E+02 -0.292456E+02  0.914729E+02 -0.534754E+02  0.426332E+02 -0.243100E+02  0.424985E+01 -0.109539E+02  0.565829E+02 -0.167709E+02
  1046  -0.281143E+01 -0.329605E+01 -0.130298E+01  0.209668E+01 -0.128645E+01  0.810524E+00 -0.331944E+01  0.190237E+00 -0.257834E+01  0.195391E+01 -0.267162E+01
  1047   0.167062E+02  0.150292E+02 -0.113723E+02  0.526537E+02 -0.314898E+02  0.249393E+02 -0.210171E+02  0.299233E+01 -0.327374E+01  0.367560E+02 -0.184531E+02
  1048  -0.309531E+01 -0.299978E+01 -0.453087E+01  0.748383E+01 -0.390739E+01  0.345201E+01 -0.628123E+01  0.688343E+00 -0.565584E+01  0.703162E+01 -0.437556E+01
  1049  -0.328824E+01 -0.252045E+01 -0.486624E+01  0.152473E+02 -0.827773E+01  0.691556E+01 -0.135816E+02  0.127442E+01 -0.634719E+01  0.154046E+02 -0.115779E+02
  1050   0.168378E+02  0.164882E+02 -0.287611E+02  0.719035E+02 -0.440355E+02  0.396667E+02 -0.264587E+02  0.452304E+01 -0.159055E+02  0.507097E+02 -0.183160E+02
  1051  -0.324279E+01 -0.305731E+01 -0.248753E+01  0.293258E+01 -0.152619E+01  0.113481E+01 -0.354407E+01  0.247619E+00 -0.294514E+01  0.248276E+01 -0.259494E+01
  1052  -0.198476E+00 -0.777209E-01  0.273218E+01  0.753400E+01 -0.459466E+01  0.306084E+01 -0.955470E+01  0.623883E+00  0.213264E-02  0.909870E+01 -0.917855E+01
  1053   0.182591E+02  0.201125E+02 -0.255842E+02  0.729376E+02 -0.426988E+02  0.348831E+02 -0.253803E+02  0.410172E+01 -0.123079E+02  0.521705E+02 -0.197501E+02
  1054  -0.386935E+01 -0.320819E+01 -0.477148E+01  0.604570E+01 -0.320826E+01  0.253996E+01 -0.496995E+01  0.494682E+00 -0.570039E+01  0.594075E+01 -0.344855E+01
  1055  -0.550234E-02  0.226660E+00  0.861340E+00  0.620344E-01 -0.109833E+00  0.171576E-01 -0.843686E+00  0.748517E-02  0.465438E+00  0.539711E+00 -0.778488E+00
  1056  -0.433449E+01 -0.482644E+01 -0.423250E+01  0.110477E+02 -0.634902E+01  0.515182E+01 -0.108831E+02  0.930567E+00 -0.863516E+01  0.130128E+02 -0.920409E+01
  1057  -0.322396E+01 -0.333462E+01  0.141113E+01  0.438290E+01 -0.269599E+01  0.165545E+01 -0.837576E+01  0.398304E+00 -0.198953E+01  0.709862E+01 -0.844372E+01
  1058  -0.267759E+01 -0.289913E+01  0.141329E+01  0.130007E+01 -0.104343E+01  0.435172E+00 -0.491333E+01  0.130633E+00 -0.140440E+01  0.363201E+01 -0.512675E+01
  1059  -0.149767E+01 -0.168446E+01  0.418701E+00  0.878912E+00 -0.772951E+00  0.334392E+00 -0.244261E+01  0.858893E-01 -0.286914E+00  0.839741E+00 -0.223729E+01
  1060  -0.403215E+01 -0.470669E+01 -0.107359E+02  0.157299E+02 -0.850389E+01  0.645901E+01 -0.809587E+01  0.111465E+01 -0.865440E+01  0.941154E+01 -0.546382E+01
  1061  -0.496746E+01 -0.493246E+01 -0.192700E+01  0.246668E+01 -0.167460E+01  0.934818E+00 -0.500072E+01  0.233359E+00 -0.439425E+01  0.387698E+01 -0.441519E+01
  1062  -0.358249E+01 -0.353920E+01  0.887079E-01  0.479924E+01 -0.306547E+01  0.177781E+01 -0.760294E+01  0.420163E+00 -0.206882E+01  0.596450E+01 -0.743489E+01
  1063   0.240079E+00  0.396682E+00  0.150125E+01  0.446279E+00 -0.297099E+00  0.161135E+00 -0.161214E+01  0.406516E-01  0.670335E+00  0.123407E+01 -0.150772E+01
  1064   0.220723E+02  0.213568E+02 -0.700317E+01  0.553410E+02 -0.309120E+02  0.247185E+02 -0.234143E+02  0.334231E+01 -0.914425E+00  0.416178E+02 -0.193465E+02
  1065   0.214559E+02  0.221025E+02 -0.278012E+02  0.842082E+02 -0.534623E+02  0.482527E+02 -0.354224E+02  0.568103E+01 -0.144227E+02  0.632101E+02 -0.266849E+02
  1066  -0.193955E+01 -0.136626E+01 -0.680294E+01  0.212514E+02 -0.123172E+02  0.104512E+02 -0.162378E+02  0.171586E+01 -0.839218E+01  0.206777E+02 -0.136518E+02
  1067   0.213314E+02  0.217920E+02 -0.122896E+02  0.560768E+02 -0.331642E+02  0.279425E+02 -0.206982E+02  0.346406E+01 -0.627511E+00  0.373161E+02 -0.148966E+02
  1068   0.227171E+00  0.257404E+00  0.748169E+00  0.102718E+00 -0.884765E-01  0.246468E-01 -0.570800E+00  0.109145E-01  0.394982E+00  0.273486E+00 -0.411064E+00
  1069  -0.165155E+01 -0.118762E+01  0.156536E+01  0.228826E+01 -0.190951E+01  0.796060E+00 -0.457295E+01  0.181239E+00  0.770462E+00  0.294768E+01 -0.490575E+01
  1070  -0.319649E+01 -0.331117E+01 -0.116090E+01  0.238640E+00 -0.426323E+00  0.608962E-01 -0.193253E+01  0.237237E-01 -0.226673E+01  0.859753E+00 -0.190419E+01
  1071  -0.622829E+00 -0.357295E+00  0.135167E+01  0.684335E+01 -0.421806E+01  0.253295E+01 -0.765386E+01  0.521123E+00  0.299759E+00  0.638084E+01 -0.703789E+01
  1072   0.703101E+00  0.697758E+00  0.141748E+01  0.142018E-01 -0.159916E+00  0.386423E-02 -0.573994E+00  0.146635E-02  0.135739E+01  0.152799E-02 -0.661162E+00
  1073   0.162327E+02  0.139020E+02 -0.202782E+02  0.549779E+02 -0.352747E+02  0.327565E+02 -0.198142E+02  0.386551E+01 -0.105791E+02  0.366495E+02 -0.121685E+02
  1074   0.152408E+02  0.112094E+02 -0.119297E+02  0.380529E+02 -0.175311E+02  0.167474E+02 -0.125119E+02  0.241325E+01 -0.669641E+01  0.240971E+02 -0.619131E+01
  1075  -0.989305E+00 -0.950195E+00  0.125514E+01  0.464299E+01 -0.316003E+01  0.178336E+01 -0.588550E+01  0.374736E+00 -0.279537E+00  0.513660E+01 -0.580726E+01
  1076  -0.201537E+01 -0.735288E+00 -0.399347E+01  0.126141E+02 -0.663973E+01  0.554459E+01 -0.105967E+02  0.105583E+01 -0.358976E+01  0.114008E+02 -0.854631E+01
  1077  -0.162756E+01 -0.150801E+01 -0.248139E+01  0.509423E+01 -0.232318E+01  0.196121E+01 -0.429473E+01  0.416303E+00 -0.354208E+01  0.497335E+01 -0.293929E+01
  1078  -0.393855E+00 -0.722469E+00 -0.186400E+01  0.114865E+02 -0.687057E+01  0.498835E+01 -0.891452E+01  0.780350E+00 -0.196445E+01  0.928897E+01 -0.804699E+01
  1079  -0.234780E+01 -0.232584E+01 -0.140056E+01  0.888070E-01 -0.166092E+00  0.239717E-01 -0.903891E+00  0.996518E-02 -0.177209E+01  0.238766E+00 -0.792511E+00
  1080  -0.945281E+00 -0.908998E+00 -0.104266E+00  0.332725E+00 -0.275053E+00  0.988026E-01 -0.103248E+01  0.349901E-01 -0.674065E+00  0.594785E+00 -0.829718E+00
  1081  -0.202640E+01 -0.282926E+01 -0.535322E+00  0.648213E+01 -0.372067E+01  0.211099E+01 -0.689456E+01  0.531023E+00 -0.223001E+01  0.528067E+01 -0.587992E+01
  1082   0.395892E+00  0.242634E+00  0.921125E+00  0.141172E+01 -0.552111E+00  0.387879E+00 -0.188106E+01  0.108342E+00  0.498779E+00  0.941305E+00 -0.119745E+01
  1083  -0.112742E+01 -0.128490E+01  0.116792E+01  0.362568E+01 -0.230550E+01  0.123294E+01 -0.515208E+01  0.303605E+00  0.224539E+00  0.320539E+01 -0.471482E+01
  1084   0.821267E+01  0.787522E+01 -0.133057E+02  0.411028E+02 -0.240060E+02  0.200971E+02 -0.184183E+02  0.274280E+01 -0.924793E+01  0.318599E+02 -0.147368E+02
  1085   0.868530E-01  0.114071E+00  0.135637E+01  0.188718E+00 -0.281205E+00  0.521472E-01 -0.124730E+01  0.181219E-01  0.660099E+00  0.662660E+00 -0.120869E+01
  1086   0.295704E+02  0.241256E+02 -0.256029E+02  0.774891E+02 -0.436371E+02  0.379604E+02 -0.211993E+02  0.456016E+01 -0.884492E+01  0.444013E+02 -0.114308E+02
  1087  -0.365120E+01 -0.364120E+01 -0.101551E+01  0.183181E+01 -0.135489E+01  0.725540E+00 -0.402550E+01  0.187355E+00 -0.249964E+01  0.240636E+01 -0.354792E+01
  1088  -0.173210E+01 -0.130994E+01 -0.359785E+00  0.197274E+01 -0.924645E+00  0.682018E+00 -0.327913E+01  0.176714E+00 -0.177460E+01  0.309312E+01 -0.262846E+01
  1089   0.280484E+02  0.239386E+02 -0.170851E+02  0.579684E+02 -0.301026E+02  0.281688E+02 -0.141711E+02  0.327003E+01 -0.290675E+01  0.328601E+02 -0.601480E+01
  1090   0.188071E+02  0.169704E+02 -0.241607E+02  0.630745E+02 -0.361908E+02  0.319003E+02 -0.193258E+02  0.350951E+01 -0.124839E+02  0.415505E+02 -0.120962E+02
  1091  -0.171518E+01 -0.116642E+01 -0.472185E+01  0.906006E+01 -0.458285E+01  0.397288E+01 -0.619221E+01  0.748787E+00 -0.529222E+01  0.812201E+01 -0.399621E+01
  1092  -0.671130E-01 -0.920778E+00 -0.130001E+02  0.247731E+02 -0.145583E+02  0.131355E+02 -0.124157E+02  0.199839E+01 -0.872123E+01  0.162974E+02 -0.849692E+01
  1093  -0.297056E+01 -0.316722E+01 -0.317566E+01  0.569304E+01 -0.266199E+01  0.201960E+01 -0.529676E+01  0.451200E+00 -0.370109E+01  0.437110E+01 -0.383724E+01
  1094   0.934175E+02  0.765070E+02 -0.100675E+03  0.278401E+03 -0.167512E+03  0.149271E+03 -0.821280E+02  0.160612E+02 -0.461693E+02  0.184898E+03 -0.622218E+02
  1095  -0.248329E+01 -0.200582E+01  0.114568E+01  0.304026E+01 -0.178287E+01  0.118560E+01 -0.635305E+01  0.281093E+00 -0.191794E+01  0.614212E+01 -0.623000E+01
  1096   0.461971E+00  0.555290E+00  0.990009E+00  0.362006E-01 -0.724914E-01  0.816131E-02 -0.503430E+00  0.352207E-02  0.817145E+00  0.192207E+00 -0.454061E+00
  1097  -0.182094E+01 -0.206131E+01 -0.587802E+00  0.111178E+01 -0.522642E+00  0.329910E+00 -0.225599E+01  0.103805E+00 -0.214859E+01  0.183391E+01 -0.174664E+01
  1098   0.493389E+00  0.114048E+01  0.187817E+01  0.844618E+01 -0.478975E+01  0.354284E+01 -0.927808E+01  0.694036E+00  0.173506E+01  0.768850E+01 -0.828308E+01
  1099   0.171176E+01  0.153837E+01  0.280830E+01  0.777905E-01 -0.369286E+00  0.222046E-01 -0.832778E+00  0.552438E-02  0.281102E+01 -0.252342E+00 -0.102031E+01
  1100  -0.274996E+01 -0.266572E+01 -0.162147E+01  0.824371E+01 -0.480574E+01  0.360539E+01 -0.888673E+01  0.714877E+00 -0.381368E+01  0.862411E+01 -0.747615E+01
  1101   0.113176E+01  0.146734E+01  0.201821E+01  0.757887E+01 -0.508502E+01  0.286143E+01 -0.670397E+01  0.462243E+00  0.320307E+01  0.498000E+01 -0.671573E+01
  1102   0.517418E+01  0.612704E+01 -0.238717E+02  0.473337E+02 -0.273729E+02  0.234952E+02 -0.174431E+02  0.303301E+01 -0.141874E+02  0.314650E+02 -0.111505E+02
  1103   0.133721E+02  0.126757E+02 -0.155441E+02  0.579143E+02 -0.341982E+02  0.294338E+02 -0.282608E+02  0.402717E+01 -0.127320E+02  0.484533E+02 -0.230457E+02
  1104   0.234091E+02  0.275777E+02 -0.386263E+02  0.947743E+02 -0.571981E+02  0.487496E+02 -0.299046E+02  0.561424E+01 -0.216887E+02  0.676676E+02 -0.184011E+02
  1105   0.580054E+01  0.316962E+01 -0.251764E+01  0.139914E+02 -0.587945E+01  0.556830E+01 -0.641886E+01  0.105683E+01 -0.216499E+01  0.842582E+01 -0.309121E+01
  1106   0.150119E+00  0.247083E+00  0.154585E+01  0.191758E+00 -0.236458E+00  0.422075E-01 -0.141280E+01  0.195591E-01  0.107619E+01  0.461793E+00 -0.129090E+01
  1107  -0.113699E+01 -0.120154E+01  0.172968E+00  0.718179E-01 -0.277980E+00  0.222243E-01 -0.113438E+01  0.835219E-02 -0.420618E-01  0.766047E-01 -0.123608E+01
  1108  -0.866848E+00 -0.110376E+01  0.200762E+01  0.243616E+01 -0.164991E+01  0.796844E+00 -0.465590E+01  0.198337E+00  0.101590E+00  0.325490E+01 -0.446025E+01
  1109   0.122736E+01  0.846048E+00  0.390233E+01  0.212621E+01 -0.154426E+01  0.649067E+00 -0.407717E+01  0.171181E+00  0.292409E+01  0.174543E+01 -0.382347E+01
  1110  -0.399668E+01 -0.412180E+01 -0.141581E+01  0.423202E+01 -0.243702E+01  0.170663E+01 -0.644800E+01  0.365497E+00 -0.388381E+01  0.571768E+01 -0.595567E+01
  1111  -0.293862E+00 -0.526408E-01  0.128686E+01  0.693549E+00 -0.483828E+00  0.274086E+00 -0.212572E+01  0.611898E-01  0.923029E-01  0.191002E+01 -0.205497E+01
  1112   0.803527E+00  0.731549E+00  0.306460E+01  0.608451E+01 -0.334382E+01  0.222388E+01 -0.773395E+01  0.508310E+00  0.147530E+01  0.626508E+01 -0.700884E+01
  1113   0.371689E+00  0.633774E+00  0.116088E+01  0.561858E+00 -0.288425E+00  0.140320E+00 -0.124795E+01  0.450072E-01  0.677512E+00  0.845058E+00 -0.888796E+00
  1114  -0.571951E+00 -0.292769E+00  0.164175E+00  0.848038E+01 -0.506038E+01  0.357437E+01 -0.839111E+01  0.660613E+00 -0.102028E+01  0.876415E+01 -0.803664E+01
  1115  -0.130789E+01 -0.145126E+01  0.644409E+00  0.431812E+00 -0.648307E+00  0.138240E+00 -0.190809E+01  0.340512E-01 -0.371626E+00  0.974933E+00 -0.205456E+01
  1116  -0.871628E+00 -0.297992E+00  0.308356E+01  0.144877E+01 -0.109700E+01  0.459099E+00 -0.490687E+01  0.140817E+00  0.151007E+01  0.328915E+01 -0.509721E+01
  1117   0.999314E+00  0.904537E+00 -0.394763E+01  0.157694E+02 -0.899288E+01  0.805424E+01 -0.110969E+02  0.121309E+01 -0.540815E+01  0.151659E+02 -0.885318E+01
  1118   0.637330E+00  0.719430E+00  0.120660E+01  0.405294E-01 -0.895241E-01  0.722903E-02 -0.530924E+00  0.342101E-02  0.112762E+01  0.306696E-01 -0.438864E+00
  1119   0.108225E+01  0.274407E+00 -0.203744E+01  0.163321E+02 -0.959821E+01  0.728861E+01 -0.121050E+02  0.120216E+01 -0.683841E+00  0.119769E+02 -0.110187E+02
  1120   0.765954E-01 -0.117359E+00  0.666356E+00  0.788119E+01 -0.482710E+01  0.351364E+01 -0.783849E+01  0.680994E+00 -0.326753E+00  0.661041E+01 -0.640102E+01
  1121  -0.497689E+00  0.339620E+00  0.312118E+01  0.369420E+01 -0.212510E+01  0.133147E+01 -0.684589E+01  0.326452E+00  0.188155E+01  0.522054E+01 -0.676247E+01
  1122  -0.237932E+01 -0.219985E+01 -0.686623E+01  0.133537E+02 -0.766454E+01  0.626873E+01 -0.848560E+01  0.101460E+01 -0.599778E+01  0.103444E+02 -0.654647E+01
  1123   0.262687E+01  0.429733E+01 -0.120702E+02  0.298933E+02 -0.168295E+02  0.152079E+02 -0.158531E+02  0.227838E+01 -0.101223E+02  0.258482E+02 -0.114285E+02
  1124  -0.393536E+01 -0.440298E+01 -0.243970E+01  0.417827E+01 -0.229529E+01  0.157323E+01 -0.529536E+01  0.343491E+00 -0.463249E+01  0.433807E+01 -0.410855E+01
  1125   0.306571E+00  0.428715E+00  0.204201E+01  0.992209E-01 -0.303803E+00  0.343208E-01 -0.157724E+01  0.120595E-01  0.154074E+01  0.637055E+00 -0.174908E+01
  1126   0.396333E+02  0.395988E+02 -0.338442E+02  0.118758E+03 -0.729091E+02  0.621021E+02 -0.412746E+02  0.680153E+01 -0.156102E+02  0.884568E+02 -0.332478E+02
  1127  -0.358496E+01 -0.354886E+01 -0.166867E+01  0.428151E+00 -0.425927E+00  0.139355E+00 -0.210011E+01  0.422382E-01 -0.257097E+01  0.115753E+01 -0.213543E+01
  1128   0.107976E+02  0.111101E+02 -0.131603E+02  0.481856E+02 -0.277312E+02  0.237193E+02 -0.234027E+02  0.318693E+01 -0.979668E+01  0.405615E+02 -0.196547E+02
  1129  -0.171165E+01 -0.152605E+01 -0.106407E+01  0.280189E-01 -0.699366E-01  0.797459E-02 -0.617326E+00  0.369344E-02 -0.129149E+01  0.321096E+00 -0.555663E+00
  1130  -0.356910E+01 -0.324420E+01 -0.621110E+01  0.143413E+02 -0.823439E+01  0.708590E+01 -0.117173E+02  0.116653E+01 -0.918177E+01  0.153393E+02 -0.940173E+01
  1131  -0.577853E+01 -0.563199E+01 -0.317041E+01  0.902806E+01 -0.485906E+01  0.371847E+01 -0.112771E+02  0.781525E+00 -0.584914E+01  0.100723E+02 -0.985511E+01
  1132  -0.107545E+01 -0.776298E+00 -0.385207E+00  0.124143E+00 -0.140474E+00  0.343178E-01 -0.722279E+00  0.140494E-01 -0.780061E+00  0.549513E+00 -0.545750E+00
  1133  -0.321809E+01 -0.329635E+01 -0.179633E+01  0.234039E+00 -0.248032E+00  0.722494E-01 -0.150586E+01  0.258478E-01 -0.259130E+01  0.709080E+00 -0.141413E+01
  1134  -0.273836E+01 -0.222552E+01 -0.204454E+01  0.104958E+02 -0.577986E+01  0.450345E+01 -0.107945E+02  0.881304E+00 -0.276076E+01  0.972552E+01 -0.919027E+01
  1135   0.421948E-01  0.439983E+00 -0.722414E+01  0.157677E+02 -0.808269E+01  0.699139E+01 -0.844824E+01  0.103817E+01 -0.527150E+01  0.117584E+02 -0.604688E+01
  1136   0.805237E+01  0.802959E+01 -0.776324E+01  0.307864E+02 -0.173181E+02  0.153740E+02 -0.152341E+02  0.220739E+01 -0.572828E+01  0.245744E+02 -0.108166E+02
  1137   0.301138E+00  0.371647E+00  0.799072E+00  0.632225E+00 -0.278151E+00  0.173988E+00 -0.108173E+01  0.557332E-01  0.398438E+00  0.571864E+00 -0.598655E+00
  1138   0.120487E+01  0.145786E+01  0.210353E+01  0.102632E+00 -0.154747E+00  0.230844E-01 -0.880294E+00  0.106587E-01  0.182763E+01  0.430447E+00 -0.800213E+00
  1139  -0.230160E+01 -0.227658E+01 -0.899907E+00  0.158393E+00 -0.248098E+00  0.390589E-01 -0.136853E+01  0.174890E-01 -0.149232E+01  0.534407E+00 -0.131867E+01
  1140   0.110667E+02  0.100039E+02 -0.909643E+01  0.441158E+02 -0.257439E+02  0.194570E+02 -0.203822E+02  0.271645E+01 -0.844333E+01  0.361610E+02 -0.177138E+02
  1141  -0.417417E+01 -0.444969E+01 -0.207878E+01  0.345927E+01 -0.191097E+01  0.126149E+01 -0.522153E+01  0.316358E+00 -0.489620E+01  0.467405E+01 -0.422755E+01
  1142  -0.275128E+01 -0.266302E+01 -0.127684E+01  0.422088E+00 -0.534323E+00  0.109277E+00 -0.150266E+01  0.311710E-01 -0.197852E+01  0.815391E+00 -0.149988E+01
  1143   0.592904E+01  0.501657E+01 -0.609259E+01  0.255858E+02 -0.143940E+02  0.130230E+02 -0.139824E+02  0.178920E+01 -0.503171E+01  0.203294E+02 -0.102811E+02
  1144   0.515278E+00  0.469144E+00  0.212448E+01  0.530949E+01 -0.336155E+01  0.229255E+01 -0.631752E+01  0.467824E+00 -0.263890E+00  0.619111E+01 -0.545808E+01
  1145   0.335844E+02  0.321421E+02 -0.244464E+02  0.862718E+02 -0.497623E+02  0.446106E+02 -0.280166E+02  0.492738E+01 -0.704030E+01  0.588413E+02 -0.196589E+02
  1146  -0.138067E+01 -0.136252E+01 -0.485890E+00  0.104174E+00 -0.202945E+00  0.330504E-01 -0.838946E+00  0.988350E-02 -0.632726E+00  0.800556E-01 -0.809852E+00
  1147   0.338552E+02  0.380697E+02 -0.523717E+02  0.120580E+03 -0.757492E+02  0.663182E+02 -0.318129E+02  0.689085E+01 -0.219560E+02  0.803173E+02 -0.202916E+02
  1148   0.178818E+02  0.215053E+02 -0.430871E+02  0.913935E+02 -0.608756E+02  0.530764E+02 -0.283809E+02  0.575551E+01 -0.238530E+02  0.622901E+02 -0.169318E+02
  1149   0.294105E-02 -0.348793E+00 -0.386037E+01  0.124459E+02 -0.666928E+01  0.598399E+01 -0.891197E+01  0.101465E+01 -0.562770E+01  0.117576E+02 -0.647867E+01
  1150  -0.197524E+01 -0.185683E+01 -0.741864E+00  0.194295E+00 -0.223453E+00  0.716863E-01 -0.130042E+01  0.245191E-01 -0.127233E+01  0.624697E+00 -0.120920E+01
  1151  -0.184351E+01 -0.140894E+01 -0.816562E+01  0.169398E+02 -0.105213E+02  0.920363E+01 -0.106801E+02  0.137996E+01 -0.953832E+01  0.154097E+02 -0.728036E+01
  1152   0.541032E+01  0.717269E+01 -0.156126E+02  0.340550E+02 -0.182215E+02  0.165073E+02 -0.135254E+02  0.220747E+01 -0.939021E+01  0.251995E+02 -0.863661E+01
  1153  -0.191124E+01 -0.228937E+01  0.590771E+00  0.169278E+01 -0.129138E+01  0.633035E+00 -0.367714E+01  0.140693E+00 -0.256400E+00  0.168190E+01 -0.371487E+01
  1154  -0.247665E+01 -0.243709E+01 -0.717845E+00  0.935231E+01 -0.513750E+01  0.399897E+01 -0.107529E+02  0.780334E+00 -0.409777E+01  0.111503E+02 -0.948965E+01
  1155  -0.296578E+01 -0.273963E+01  0.650720E+00  0.209186E+01 -0.134486E+01  0.709652E+00 -0.527058E+01  0.197428E+00 -0.173128E+01  0.400241E+01 -0.501076E+01
  1156  -0.395836E+01 -0.387019E+01 -0.217322E+01  0.123360E+01 -0.679390E+00  0.367339E+00 -0.282398E+01  0.117284E+00 -0.346625E+01  0.191391E+01 -0.231785E+01
  1157   0.335764E+01  0.348543E+01 -0.878040E+01  0.234356E+02 -0.130991E+02  0.115667E+02 -0.113472E+02  0.158208E+01 -0.605724E+01  0.173549E+02 -0.781228E+01
  1158  -0.260044E+01 -0.246682E+01 -0.162613E+01  0.106788E+01 -0.635233E+00  0.373007E+00 -0.188870E+01  0.108736E+00 -0.232306E+01  0.113146E+01 -0.127521E+01
  1159   0.495013E+01  0.525772E+01 -0.186019E+02  0.383243E+02 -0.220036E+02  0.198222E+02 -0.151753E+02  0.258439E+01 -0.116847E+02  0.266479E+02 -0.970550E+01
  1160   0.959644E+01  0.742925E+01 -0.985629E+01  0.357745E+02 -0.237754E+02  0.207512E+02 -0.157462E+02  0.244858E+01 -0.628093E+01  0.254912E+02 -0.117810E+02
  1161  -0.244547E+01 -0.210426E+01  0.604768E-01  0.445415E+00 -0.525181E+00  0.136058E+00 -0.260923E+01  0.469880E-01 -0.841625E+00  0.136605E+01 -0.262869E+01
  1162   0.550106E+02  0.561893E+02 -0.457364E+02  0.143043E+03 -0.869204E+02  0.736286E+02 -0.364566E+02  0.745253E+01 -0.619779E+01  0.890853E+02 -0.266982E+02
  1163   0.294886E+02  0.288447E+02 -0.218076E+02  0.800447E+02 -0.494672E+02  0.405659E+02 -0.241556E+02  0.430829E+01 -0.881497E+00  0.487563E+02 -0.190301E+02
  1164   0.110199E+02  0.135271E+02 -0.118164E+02  0.426779E+02 -0.261653E+02  0.239706E+02 -0.203612E+02  0.271442E+01 -0.739911E+01  0.373139E+02 -0.163877E+02
  1165  -0.311918E+00  0.405491E-02  0.458152E+00  0.101461E+01 -0.432422E+00  0.285540E+00 -0.172255E+01  0.847493E-01 -0.413732E+00  0.166978E+01 -0.125200E+01
  1166  -0.148839E+01 -0.145681E+01  0.522742E+00  0.623993E+01 -0.355975E+01  0.273268E+01 -0.795497E+01  0.530979E+00 -0.324169E+01  0.860298E+01 -0.681810E+01
  1167   0.267826E+01  0.289680E+01 -0.834872E+01  0.296753E+02 -0.174566E+02  0.115800E+02 -0.143719E+02  0.160024E+01 -0.287831E+01  0.198236E+02 -0.140485E+02
  1168  -0.164648E+01 -0.170023E+01  0.551021E+00  0.748215E+01 -0.448928E+01  0.303917E+01 -0.883261E+01  0.603072E+00 -0.131125E+01  0.805036E+01 -0.843934E+01
  1169   0.932768E+01  0.600433E+01 -0.116811E+02  0.384071E+02 -0.207843E+02  0.178070E+02 -0.170105E+02  0.258954E+01 -0.780177E+01  0.259061E+02 -0.121000E+02
  1170   0.208530E+02  0.231686E+02 -0.187077E+02  0.644072E+02 -0.401329E+02  0.350378E+02 -0.237345E+02  0.398310E+01 -0.700079E+01  0.466108E+02 -0.164414E+02
  1171   0.301232E+02  0.289810E+02 -0.310792E+02  0.894557E+02 -0.568008E+02  0.513521E+02 -0.284425E+02  0.563789E+01 -0.140138E+02  0.614040E+02 -0.184092E+02
  1172  -0.333099E+01 -0.344559E+01 -0.286909E+01  0.461781E+01 -0.254163E+01  0.195920E+01 -0.485388E+01  0.356603E+00 -0.390832E+01  0.433039E+01 -0.386766E+01
  1173   0.305075E+02  0.253319E+02  0.331899E+00  0.558145E+02 -0.296194E+02  0.239840E+02 -0.231259E+02  0.312243E+01  0.989409E+01  0.350102E+02 -0.195725E+02
  1174   0.402868E+01  0.570234E+01 -0.152743E+01  0.203500E+02 -0.119993E+02  0.929445E+01 -0.135642E+02  0.147510E+01  0.129399E+01  0.159151E+02 -0.115067E+02
  1175   0.101818E+01  0.135635E+01 -0.487289E+01  0.187463E+02 -0.104761E+02  0.913945E+01 -0.129958E+02  0.147715E+01 -0.695322E+01  0.181549E+02 -0.984534E+01
  1176  -0.226349E+01 -0.223286E+01  0.825254E+00  0.121897E+01 -0.899541E+00  0.467173E+00 -0.399162E+01  0.116266E+00 -0.178245E+01  0.360185E+01 -0.405225E+01
  1177   0.355985E+02  0.414725E+02 -0.424126E+02  0.118916E+03 -0.773710E+02  0.636283E+02 -0.336014E+02  0.643950E+01 -0.119045E+02  0.791537E+02 -0.257767E+02
  1178   0.358134E+02  0.298805E+02 -0.231208E+02  0.891837E+02 -0.491236E+02  0.437154E+02 -0.300385E+02  0.519733E+01 -0.531362E+01  0.571036E+02 -0.219094E+02
  1179  -0.968310E+00 -0.129652E+01  0.208451E+01  0.883476E+00 -0.824215E+00  0.302747E+00 -0.349560E+01  0.807760E-01  0.960366E+00  0.157522E+01 -0.383211E+01
  1180   0.311007E+02  0.313161E+02 -0.417632E+02  0.122874E+03 -0.722560E+02  0.647596E+02 -0.508354E+02  0.832174E+01 -0.249451E+02  0.960571E+02 -0.397959E+02
  1181  -0.403252E+01 -0.367758E+01 -0.307458E+01  0.305909E+01 -0.140070E+01  0.994854E+00 -0.387407E+01  0.262882E+00 -0.402021E+01  0.328082E+01 -0.293818E+01
  1182  -0.102627E+01 -0.172578E+01 -0.116098E+02  0.261786E+02 -0.143734E+02  0.107005E+02 -0.134628E+02  0.154062E+01 -0.103436E+02  0.191507E+02 -0.105329E+02
  1183   0.762495E+00  0.772296E+00  0.139095E+01  0.244926E+00 -0.146339E+00  0.458435E-01 -0.792018E+00  0.191333E-01  0.124007E+01  0.943494E-01 -0.562128E+00
  1184   0.490626E+01  0.428283E+01 -0.367504E+01  0.268824E+02 -0.160892E+02  0.112462E+02 -0.150679E+02  0.160980E+01 -0.106488E+01  0.203128E+02 -0.149651E+02
  1185   0.690917E+00  0.428453E+00 -0.335218E+01  0.155220E+02 -0.874092E+01  0.679747E+01 -0.107332E+02  0.119768E+01 -0.485757E+01  0.141885E+02 -0.890246E+01
  1186   0.123416E+02  0.117937E+02 -0.173253E+02  0.454412E+02 -0.256911E+02  0.236359E+02 -0.166831E+02  0.296412E+01 -0.103802E+02  0.318924E+02 -0.971848E+01
  1187  -0.112728E+01 -0.126198E+01  0.196088E+01  0.679402E+00 -0.712236E+00  0.228670E+00 -0.334998E+01  0.659810E-01  0.212297E+00  0.225685E+01 -0.373113E+01
  1188   0.954198E+00  0.851458E+00  0.450183E+01  0.345467E+01 -0.249439E+01  0.120754E+01 -0.599135E+01  0.275894E+00  0.313290E+01  0.373588E+01 -0.601733E+01
  1189   0.810315E+00  0.101331E+01  0.161340E+01  0.464768E-01 -0.150601E+00  0.948694E-02 -0.712582E+00  0.413515E-02  0.129781E+01  0.333872E+00 -0.618371E+00
  1190   0.921274E+01  0.100572E+02 -0.148190E+02  0.365812E+02 -0.194053E+02  0.177435E+02 -0.132042E+02  0.231651E+01 -0.755363E+01  0.257956E+02 -0.818479E+01
  1191  -0.599159E-01 -0.112448E+00  0.171733E+01  0.715894E+00 -0.803750E+00  0.245467E+00 -0.199224E+01  0.573908E-01  0.122636E+01  0.531001E+00 -0.186981E+01
  1192  -0.297454E+01 -0.296544E+01 -0.157349E+01  0.642713E+00 -0.478873E+00  0.207311E+00 -0.183857E+01  0.663663E-01 -0.200249E+01  0.641214E+00 -0.160416E+01
  1193   0.294689E+02  0.278980E+02 -0.281480E+02  0.863959E+02 -0.504919E+02  0.443791E+02 -0.282622E+02  0.559603E+01 -0.155093E+02  0.610149E+02 -0.176076E+02
  1194  -0.133868E+01 -0.118704E+01  0.562364E+00  0.293363E+00 -0.458445E+00  0.104692E+00 -0.187349E+01  0.328276E-01 -0.793435E-01  0.834743E+00 -0.194244E+01
  1195  -0.356561E+01 -0.359416E+01 -0.153379E+01  0.997390E+00 -0.824052E+00  0.302458E+00 -0.259472E+01  0.871053E-01 -0.271825E+01  0.144654E+01 -0.232245E+01
  1196   0.197175E+00  0.460945E+00  0.313954E+01  0.795725E+00 -0.833322E+00  0.219924E+00 -0.319483E+01  0.701359E-01  0.178116E+01  0.186100E+01 -0.318121E+01
  1197  -0.366898E+01 -0.345555E+01 -0.753367E+00  0.129124E+01 -0.939603E+00  0.452474E+00 -0.384465E+01  0.124930E+00 -0.204973E+01  0.242322E+01 -0.382904E+01
  1198  -0.279409E+01 -0.301392E+01 -0.121396E+01  0.233162E+01 -0.123420E+01  0.818445E+00 -0.370750E+01  0.211502E+00 -0.302262E+01  0.309109E+01 -0.308238E+01
  1199  -0.819870E+00 -0.173705E+01 -0.134397E+01  0.923642E+01 -0.584671E+01  0.355735E+01 -0.704953E+01  0.626560E+00 -0.136656E+01  0.599552E+01 -0.636602E+01
  1200  -0.337322E+01 -0.308088E+01 -0.193581E+01  0.194093E+00 -0.255941E+00  0.726573E-01 -0.147066E+01  0.224365E-01 -0.263335E+01  0.967881E+00 -0.141540E+01
  1201   0.674009E+00  0.240065E+01 -0.879049E+01  0.208451E+02 -0.102946E+02  0.914958E+01 -0.117014E+02  0.146575E+01 -0.818488E+01  0.187944E+02 -0.820892E+01
  1202  -0.655832E+00 -0.114859E+01 -0.235247E+01  0.801519E+01 -0.401004E+01  0.311085E+01 -0.595749E+01  0.538130E+00 -0.354525E+01  0.676677E+01 -0.437011E+01
  1203  -0.134980E-01  0.773998E-01  0.257925E+01  0.639564E+01 -0.424160E+01  0.244231E+01 -0.770086E+01  0.511753E+00  0.117697E+01  0.643853E+01 -0.753810E+01
  1204   0.313894E+01  0.281695E+01  0.298096E+01  0.774390E+01 -0.509341E+01  0.278572E+01 -0.573492E+01  0.456691E+00  0.461930E+01  0.391394E+01 -0.571628E+01
  1205  -0.198690E+01 -0.181700E+01 -0.346676E+00  0.124930E+01 -0.671798E+00  0.430079E+00 -0.275717E+01  0.109360E+00 -0.132988E+01  0.192857E+01 -0.241569E+01
  1206   0.866963E-01  0.121775E+00  0.147382E+01  0.100485E+00 -0.324066E+00  0.275980E-01 -0.119997E+01  0.882796E-02  0.111486E+01  0.192646E+00 -0.118573E+01
  1207   0.238015E+02  0.243809E+02 -0.213926E+02  0.774807E+02 -0.471463E+02  0.401537E+02 -0.297964E+02  0.450232E+01 -0.948101E+01  0.574938E+02 -0.236319E+02
  1208  -0.211960E+00 -0.105797E+00  0.148320E+01  0.128029E+00 -0.387120E+00  0.403523E-01 -0.148877E+01  0.123498E-01  0.994776E+00  0.571613E+00 -0.167219E+01
  1209   0.604028E+01  0.378640E+01 -0.222420E+02  0.488400E+02 -0.272251E+02  0.243760E+02 -0.210070E+02  0.329829E+01 -0.165514E+02  0.349567E+02 -0.146189E+02
  1210   0.534774E+00  0.832483E+00 -0.698831E+01  0.161166E+02 -0.866759E+01  0.607084E+01 -0.688732E+01  0.890579E+00 -0.562731E+01  0.120250E+02 -0.556520E+01
  1211   0.786310E+01  0.965247E+01 -0.638400E+01  0.221641E+02 -0.110820E+02  0.104827E+02 -0.862018E+01  0.130251E+01 -0.305348E+01  0.175100E+02 -0.480404E+01
  1212  -0.177792E+01 -0.149598E+01  0.930036E+00  0.196894E+01 -0.151697E+01  0.796776E+00 -0.414872E+01  0.192022E+00  0.103260E+00  0.222682E+01 -0.382606E+01
  1213  -0.308647E+01 -0.270721E+01 -0.223607E+01  0.357263E+01 -0.162843E+01  0.112804E+01 -0.421218E+01  0.289535E+00 -0.338025E+01  0.401815E+01 -0.334511E+01
  1214   0.236018E+01  0.222870E+01  0.144468E+01  0.506265E+01 -0.204406E+01  0.163883E+01 -0.405732E+01  0.315410E+00  0.111043E+01  0.431786E+01 -0.319959E+01
  1215   0.262495E+02  0.222561E+02 -0.321021E+02  0.808660E+02 -0.522264E+02  0.473766E+02 -0.226040E+02  0.493931E+01 -0.122369E+02  0.475667E+02 -0.130736E+02
  1216  -0.258683E+01 -0.245863E+01 -0.801377E+00  0.259103E+00 -0.298376E+00  0.828580E-01 -0.185925E+01  0.302148E-01 -0.140004E+01  0.815353E+00 -0.187394E+01
  1217   0.118593E+01  0.219739E+01 -0.648236E+01  0.206455E+02 -0.125430E+02  0.957124E+01 -0.114856E+02  0.148008E+01 -0.350985E+01  0.150011E+02 -0.929384E+01
  1218  -0.765620E+01 -0.722239E+01 -0.805606E+01  0.112733E+02 -0.631616E+01  0.434885E+01 -0.976252E+01  0.856374E+00 -0.102173E+02  0.110967E+02 -0.810177E+01
  1219  -0.520441E+01 -0.556479E+01 -0.739790E+01  0.877709E+01 -0.485087E+01  0.384000E+01 -0.628219E+01  0.709462E+00 -0.643855E+01  0.541730E+01 -0.454354E+01
  1220   0.107803E+02  0.539649E+01 -0.452099E+01  0.310483E+02 -0.157253E+02  0.132557E+02 -0.156016E+02  0.232420E+01 -0.211920E+01  0.185991E+02 -0.110834E+02
  1221   0.239543E+02  0.224319E+02 -0.107254E+02  0.594594E+02 -0.360457E+02  0.297946E+02 -0.219702E+02  0.344167E+01  0.563012E+00  0.397454E+02 -0.178766E+02
  1222   0.214872E+02  0.197617E+02 -0.269008E+02  0.657633E+02 -0.440910E+02  0.407207E+02 -0.186163E+02  0.461125E+01 -0.986371E+01  0.385242E+02 -0.889873E+01
  1223   0.609557E+01  0.440147E+01 -0.895366E+01  0.297309E+02 -0.179200E+02  0.164895E+02 -0.153881E+02  0.213695E+01 -0.736917E+01  0.227423E+02 -0.109716E+02
  1224  -0.983666E+00 -0.625922E+00 -0.129092E+02  0.246951E+02 -0.123868E+02  0.842406E+01 -0.100424E+02  0.123545E+01 -0.910961E+01  0.162078E+02 -0.772406E+01
  1225  -0.398565E+00 -0.702258E+00 -0.209768E+02  0.396263E+02 -0.210325E+02  0.155853E+02 -0.158523E+02  0.225129E+01 -0.155935E+02  0.267795E+02 -0.118883E+02
  1226   0.137357E+01  0.973750E+00 -0.690876E+01  0.167220E+02 -0.818428E+01  0.741809E+01 -0.888841E+01  0.121492E+01 -0.600276E+01  0.127599E+02 -0.578339E+01
  1227  -0.730541E+00 -0.116773E+01 -0.281850E+01  0.106255E+02 -0.539868E+01  0.468928E+01 -0.862964E+01  0.801449E+00 -0.354925E+01  0.914776E+01 -0.676623E+01
  1228   0.482919E+01  0.386293E+01 -0.756554E+01  0.267589E+02 -0.138708E+02  0.123439E+02 -0.147207E+02  0.188341E+01 -0.701539E+01  0.219287E+02 -0.110504E+02
  1229   0.266138E+02  0.280189E+02 -0.254215E+02  0.920254E+02 -0.539196E+02  0.468428E+02 -0.389829E+02  0.606969E+01 -0.537107E+01  0.655670E+02 -0.321771E+02
  1230  -0.245205E+01 -0.239116E+01 -0.246268E+00  0.169901E+01 -0.139136E+01  0.544285E+00 -0.317547E+01  0.117740E+00 -0.809463E+00  0.161059E+01 -0.319229E+01
  1231   0.424254E+01  0.155158E+01 -0.527733E+01  0.161807E+02 -0.818977E+01  0.761444E+01 -0.740223E+01  0.131668E+01 -0.397905E+01  0.922731E+01 -0.369668E+01
  1232  -0.547062E+00 -0.933118E+00  0.144683E+01  0.120717E+00 -0.335931E+00  0.363967E-01 -0.182812E+01  0.130453E-01  0.448265E+00  0.809106E+00 -0.219049E+01
  1233  -0.275925E+01 -0.296375E+01  0.335723E+00  0.363972E+00 -0.508155E+00  0.969027E-01 -0.308593E+01  0.382466E-01 -0.114664E+01  0.160338E+01 -0.342048E+01
  1234   0.364365E+02  0.365886E+02 -0.497330E+02  0.126982E+03 -0.814644E+02  0.705653E+02 -0.367585E+02  0.684492E+01 -0.248032E+02  0.858554E+02 -0.244635E+02
  1235  -0.358787E+00  0.486511E+00 -0.123081E+02  0.246043E+02 -0.132328E+02  0.117167E+02 -0.128619E+02  0.172298E+01 -0.107649E+02  0.198847E+02 -0.863334E+01
  1236   0.286812E+00  0.669918E+00 -0.811953E+01  0.173522E+02 -0.931121E+01  0.868029E+01 -0.965957E+01  0.134463E+01 -0.832615E+01  0.148918E+02 -0.589576E+01
  1237   0.174858E+02  0.176561E+02 -0.242841E+02  0.674061E+02 -0.402289E+02  0.359612E+02 -0.254950E+02  0.412644E+01 -0.100515E+02  0.463086E+02 -0.186010E+02
  1238  -0.291415E+01 -0.281284E+01 -0.163462E+01  0.173785E+01 -0.882938E+00  0.534825E+00 -0.281653E+01  0.147267E+00 -0.272433E+01  0.199424E+01 -0.208275E+01
  1239   0.324203E+02  0.374730E+02 -0.396532E+02  0.104467E+03 -0.661540E+02  0.593462E+02 -0.319700E+02  0.638461E+01 -0.121226E+02  0.715749E+02 -0.219793E+02
  1240   0.454037E+00  0.478635E+00  0.122050E+01  0.203607E+00 -0.139696E+00  0.550427E-01 -0.903920E+00  0.185051E-01  0.904701E+00  0.365940E+00 -0.792006E+00
  1241  -0.173434E+01 -0.165458E+01 -0.623473E+00  0.109409E+00 -0.155407E+00  0.348308E-01 -0.111278E+01  0.130785E-01 -0.128114E+01  0.651908E+00 -0.102535E+01
  1242   0.352100E+02  0.434968E+02 -0.460237E+02  0.117464E+03 -0.710347E+02  0.618376E+02 -0.338137E+02  0.678094E+01 -0.198297E+02  0.851069E+02 -0.217804E+02
  1243   0.147413E+02  0.135360E+02 -0.791787E+00  0.280176E+02 -0.137088E+02  0.123633E+02 -0.128769E+02  0.173791E+01  0.295276E+01  0.198510E+02 -0.926778E+01
  1244   0.427378E+02  0.475637E+02 -0.246953E+02  0.112403E+03 -0.683465E+02  0.536379E+02 -0.364158E+02  0.615419E+01 -0.720910E+00  0.801290E+02 -0.318443E+02
  1245   0.608427E+00 -0.150361E+00 -0.449381E+01  0.200575E+02 -0.118465E+02  0.816506E+01 -0.125060E+02  0.123220E+01 -0.630441E+01  0.182012E+02 -0.120471E+02
  1246  -0.128973E+01 -0.120077E+01 -0.544261E+00  0.316180E-01 -0.141439E+00  0.866749E-02 -0.647570E+00  0.325519E-02 -0.650595E+00  0.115538E+00 -0.665714E+00
  1247   0.341824E+01  0.274904E+01 -0.179874E+01  0.166775E+02 -0.860523E+01  0.737208E+01 -0.115197E+02  0.129237E+01 -0.205118E+01  0.135507E+02 -0.875048E+01
  1248   0.246180E+01  0.301190E+01  0.431678E+01  0.186402E+01 -0.113264E+01  0.498879E+00 -0.322543E+01  0.140189E+00  0.402881E+01  0.162096E+01 -0.263788E+01
  1249   0.108130E+02  0.126816E+02 -0.104516E+02  0.406068E+02 -0.243228E+02  0.207984E+02 -0.186590E+02  0.284122E+01 -0.350948E+01  0.306539E+02 -0.144628E+02
  1250  -0.301651E+00 -0.170890E+00  0.173362E+01  0.683639E+00 -0.501982E+00  0.234545E+00 -0.251355E+01  0.620769E-01  0.324986E+00  0.198842E+01 -0.248430E+01
  1251  -0.337372E+00 -0.531537E+00  0.161457E+01  0.741047E-01 -0.266052E+00  0.202178E-01 -0.178931E+01  0.909498E-02  0.776798E+00  0.871322E+00 -0.217966E+01
  1252   0.437315E+01  0.495392E+01 -0.824395E+01  0.325241E+02 -0.177656E+02  0.153016E+02 -0.198536E+02  0.241051E+01 -0.632937E+01  0.274778E+02 -0.161945E+02
  1253   0.319634E+01  0.139647E+01 -0.142874E+02  0.302107E+02 -0.172884E+02  0.158515E+02 -0.136001E+02  0.231011E+01 -0.819302E+01  0.184697E+02 -0.888023E+01
  1254   0.304493E+02  0.278903E+02 -0.310603E+02  0.100357E+03 -0.607561E+02  0.533629E+02 -0.378967E+02  0.644290E+01 -0.158069E+02  0.730230E+02 -0.293258E+02
  1255   0.795884E+00 -0.511142E+00 -0.712046E+01  0.182015E+02 -0.858442E+01  0.705848E+01 -0.997156E+01  0.121238E+01 -0.716760E+01  0.140618E+02 -0.740539E+01
  1256  -0.209243E+01 -0.175757E+01  0.708345E+00  0.565257E+01 -0.349870E+01  0.198376E+01 -0.736789E+01  0.429492E+00 -0.795769E+00  0.605256E+01 -0.701436E+01
  1257  -0.131104E+01 -0.115071E+01  0.106999E+01  0.100711E+01 -0.672288E+00  0.293347E+00 -0.311089E+01  0.101690E+00 -0.257803E+00  0.204348E+01 -0.293639E+01
  1258   0.638107E+01  0.491374E+01  0.957456E+00  0.169009E+02 -0.995936E+01  0.693339E+01 -0.936776E+01  0.916458E+00  0.550983E+01  0.921071E+01 -0.980680E+01
  1259  -0.384141E+01 -0.395777E+01 -0.137641E+01  0.549393E+00 -0.545103E+00  0.180556E+00 -0.270858E+01  0.587377E-01 -0.278060E+01  0.153161E+01 -0.270878E+01
  1260   0.229521E+00  0.292071E+00  0.123906E+01  0.694874E-01 -0.146233E+00  0.166171E-01 -0.956478E+00  0.706362E-02  0.951985E+00  0.280637E+00 -0.940551E+00
  1261   0.374825E+01  0.178259E+01 -0.133869E+02  0.337496E+02 -0.178487E+02  0.140040E+02 -0.148368E+02  0.206706E+01 -0.102153E+02  0.230471E+02 -0.110492E+02
  1262   0.392300E+02  0.447245E+02 -0.344958E+02  0.114176E+03 -0.717515E+02  0.592468E+02 -0.342670E+02  0.632131E+01 -0.558220E+01  0.760286E+02 -0.257220E+02
  1263   0.117361E+02  0.100650E+02 -0.177950E+02  0.470817E+02 -0.270826E+02  0.245656E+02 -0.179308E+02  0.289719E+01 -0.103492E+02  0.327467E+02 -0.123325E+02
  1264  -0.324919E+01 -0.392929E+01 -0.220259E+01  0.344816E+01 -0.205820E+01  0.129994E+01 -0.401441E+01  0.277901E+00 -0.348527E+01  0.285610E+01 -0.330011E+01
  1265   0.522605E+00  0.237690E+00  0.792989E+00  0.127842E+01 -0.481162E+00  0.341655E+00 -0.151371E+01  0.104415E+00  0.454733E+00  0.670802E+00 -0.887844E+00
  1266  -0.142568E+01 -0.140376E+01 -0.383485E+01  0.159331E+02 -0.940434E+01  0.808686E+01 -0.134754E+02  0.126897E+01 -0.819750E+01  0.180921E+02 -0.112984E+02
  1267  -0.651091E+01 -0.584332E+01 -0.772447E+01  0.944052E+01 -0.481595E+01  0.389062E+01 -0.808758E+01  0.785953E+00 -0.888329E+01  0.927835E+01 -0.623837E+01
  1268   0.103841E+01  0.115141E+01  0.171077E+01  0.275403E-01 -0.125285E+00  0.507598E-02 -0.581999E+00  0.230433E-02  0.166586E+01 -0.491830E-02 -0.509526E+00
  1269  -0.606265E+01 -0.615004E+01 -0.556620E+01  0.612221E+01 -0.377184E+01  0.203627E+01 -0.528305E+01  0.399966E+00 -0.557922E+01  0.398501E+01 -0.455583E+01
  1270  -0.189880E+01 -0.142749E+01  0.127492E+01  0.432168E+01 -0.247067E+01  0.180335E+01 -0.720669E+01  0.378615E+00 -0.229253E+01  0.768733E+01 -0.682228E+01
  1271   0.145583E+02  0.155515E+02 -0.693947E+01  0.432107E+02 -0.250021E+02  0.210333E+02 -0.205351E+02  0.279094E+01  0.132124E+01  0.313867E+02 -0.171565E+02
  1272   0.458243E+02  0.459123E+02 -0.496924E+02  0.146817E+03 -0.929404E+02  0.758665E+02 -0.420106E+02  0.778381E+01 -0.129153E+02  0.905814E+02 -0.317538E+02
  1273  -0.248529E+01 -0.318765E+01 -0.427754E+01  0.727669E+01 -0.346156E+01  0.300487E+01 -0.565126E+01  0.623503E+00 -0.517362E+01  0.554504E+01 -0.355907E+01
  1274  -0.315062E+01 -0.319972E+01 -0.388171E+01  0.632357E+01 -0.349500E+01  0.218337E+01 -0.468189E+01  0.401044E+00 -0.384710E+01  0.456908E+01 -0.392171E+01
  1275   0.140267E+02  0.165533E+02 -0.236984E+02  0.570780E+02 -0.356552E+02  0.326065E+02 -0.202057E+02  0.390154E+01 -0.110679E+02  0.401402E+02 -0.125190E+02
  1276   0.267200E+02  0.295619E+02 -0.187622E+02  0.745899E+02 -0.399814E+02  0.347072E+02 -0.283796E+02  0.454605E+01 -0.471415E+01  0.570791E+02 -0.228031E+02
  1277  -0.266479E+01 -0.241671E+01 -0.187465E+01  0.783854E+01 -0.421821E+01  0.305971E+01 -0.813690E+01  0.666735E+00 -0.300705E+01  0.724081E+01 -0.665048E+01
  1278  -0.222458E+01 -0.216133E+01 -0.775774E+00  0.633029E+00 -0.340008E+00  0.176878E+00 -0.198368E+01  0.649783E-01 -0.203624E+01  0.141264E+01 -0.153773E+01
  1279  -0.336326E+01 -0.341792E+01 -0.142370E+01  0.185559E+01 -0.102571E+01  0.691677E+00 -0.364635E+01  0.185229E+00 -0.297206E+01  0.248996E+01 -0.293582E+01
  1280   0.504298E+01  0.558318E+01 -0.201691E+02  0.496740E+02 -0.274870E+02  0.216217E+02 -0.215568E+02  0.296011E+01 -0.142599E+02  0.375355E+02 -0.176924E+02
  1281   0.783646E+01  0.807971E+01 -0.101077E+02  0.402817E+02 -0.231744E+02  0.200426E+02 -0.221019E+02  0.289611E+01 -0.497471E+01  0.310071E+02 -0.179527E+02
  1282  -0.142583E+01  0.491514E-01 -0.265606E+01  0.161948E+02 -0.897356E+01  0.735752E+01 -0.147184E+02  0.136994E+01 -0.480099E+01  0.172527E+02 -0.124026E+02
  1283  -0.240992E+01 -0.240864E+01 -0.255857E+01  0.553254E+01 -0.268341E+01  0.202889E+01 -0.519612E+01  0.466745E+00 -0.370171E+01  0.466699E+01 -0.337392E+01
  1284   0.398281E+01  0.274484E+01  0.173580E+01  0.111018E+02 -0.568639E+01  0.422421E+01 -0.823007E+01  0.837453E+00  0.247160E+00  0.869668E+01 -0.619899E+01
  1285  -0.225504E+01 -0.121104E+01 -0.714373E+01  0.161120E+02 -0.812578E+01  0.699240E+01 -0.113701E+02  0.128017E+01 -0.669479E+01  0.139061E+02 -0.842231E+01
  1286   0.827244E-01  0.111089E+01 -0.111206E+01  0.719178E+01 -0.342660E+01  0.290452E+01 -0.603770E+01  0.562780E+00 -0.256551E+01  0.811274E+01 -0.443634E+01
  1287  -0.283239E+01 -0.294220E+01 -0.128026E+01  0.203589E+00 -0.252345E+00  0.668058E-01 -0.159349E+01  0.233139E-01 -0.214606E+01  0.781858E+00 -0.157800E+01
  1288   0.674694E+01  0.552769E+01 -0.678028E+01  0.280524E+02 -0.144514E+02  0.125198E+02 -0.144369E+02  0.184324E+01 -0.633016E+01  0.223063E+02 -0.104484E+02
  1289   0.137850E+01  0.138929E+01  0.223181E+01  0.460033E-01 -0.227519E+00  0.138969E-01 -0.689963E+00  0.427028E-02  0.213028E+01  0.156684E-01 -0.756660E+00
  1290  -0.218952E+01 -0.217870E+01 -0.122387E+01  0.911097E-01 -0.164350E+00  0.279991E-01 -0.931207E+00  0.107977E-01 -0.153116E+01  0.251711E+00 -0.899245E+00
  1291  -0.325142E+01 -0.322740E+01  0.882016E+00  0.254593E+01 -0.188794E+01  0.888210E+00 -0.590078E+01  0.221143E+00 -0.111561E+01  0.403676E+01 -0.614855E+01
  1292   0.230941E+02  0.219485E+02 -0.942726E+00  0.428409E+02 -0.245045E+02  0.189844E+02 -0.155823E+02  0.229837E+01  0.986025E+01  0.250915E+02 -0.130032E+02
  1293   0.367274E+02  0.365608E+02 -0.233202E+02  0.917432E+02 -0.525273E+02  0.428253E+02 -0.269562E+02  0.496255E+01 -0.313378E+01  0.589870E+02 -0.192924E+02
  1294  -0.212444E-01  0.946917E-02  0.234141E+01  0.511092E+01 -0.365268E+01  0.182178E+01 -0.598644E+01  0.343766E+00  0.118231E+01  0.454110E+01 -0.571394E+01
  1295  -0.367059E+01 -0.339797E+01 -0.491104E+01  0.818651E+01 -0.388860E+01  0.302708E+01 -0.669375E+01  0.609199E+00 -0.603697E+01  0.783518E+01 -0.519617E+01
  1296   0.152653E+01  0.213467E+01 -0.493500E+00  0.141335E+02 -0.854188E+01  0.602074E+01 -0.105526E+02  0.960323E+00  0.814846E+00  0.109240E+02 -0.960414E+01
  1297  -0.140486E+01 -0.529502E+00  0.136658E+01  0.112049E+02 -0.595425E+01  0.442411E+01 -0.134127E+02  0.966506E+00 -0.828054E+00  0.129499E+02 -0.126513E+02
  1298   0.826137E+00  0.130635E+01 -0.722577E+01  0.170938E+02 -0.926341E+01  0.841558E+01 -0.944177E+01  0.124772E+01 -0.513506E+01  0.131238E+02 -0.668237E+01
  1299  -0.103726E+01 -0.118320E+01  0.472437E+00  0.155524E+00 -0.385580E+00  0.511054E-01 -0.134448E+01  0.137269E-01 -0.164554E+00  0.496043E+00 -0.151469E+01
  1300  -0.132757E+01 -0.146451E+01 -0.493364E-01  0.452300E-01 -0.224779E+00  0.124414E-01 -0.111575E+01  0.462159E-02 -0.590298E+00  0.380949E+00 -0.125516E+01
  1301  -0.554927E+01 -0.532157E+01 -0.332632E+01  0.254379E+01 -0.153689E+01  0.995043E+00 -0.447682E+01  0.251931E+00 -0.569164E+01  0.395064E+01 -0.358057E+01
  1302  -0.147567E+01 -0.961722E+00  0.411579E+00  0.326946E+01 -0.175312E+01  0.117394E+01 -0.487646E+01  0.298938E+00 -0.159453E+01  0.458645E+01 -0.395364E+01
  1303  -0.313829E+01 -0.330637E+01 -0.223410E+01  0.413105E+01 -0.233602E+01  0.173508E+01 -0.476725E+01  0.332957E+00 -0.342199E+01  0.421684E+01 -0.410122E+01
  1304   0.268122E+02  0.288262E+02 -0.175529E+02  0.583848E+02 -0.321369E+02  0.301891E+02 -0.154747E+02  0.340289E+01 -0.328028E+01  0.400735E+02 -0.796695E+01
  1305   0.757811E+00  0.826528E+00  0.232051E+01  0.164139E+00 -0.209043E+00  0.438006E-01 -0.157667E+01  0.150715E-01  0.161779E+01  0.954124E+00 -0.174538E+01
  1306  -0.299422E+01 -0.291101E+01 -0.991655E+00  0.727094E+00 -0.525620E+00  0.226798E+00 -0.250314E+01  0.722997E-01 -0.190231E+01  0.131035E+01 -0.231905E+01
  1307  -0.144134E+01 -0.158041E+01  0.954011E+00  0.655430E+01 -0.394076E+01  0.260221E+01 -0.816822E+01  0.557123E+00 -0.245007E+01  0.827719E+01 -0.740753E+01
  1308   0.282618E+00  0.266144E+00  0.152499E+01  0.464175E-01 -0.234538E+00  0.132594E-01 -0.107266E+01  0.515477E-02  0.123871E+01  0.246329E+00 -0.121889E+01
  1309  -0.217973E+01 -0.172025E+01 -0.225013E+01  0.679752E+01 -0.336011E+01  0.274562E+01 -0.667532E+01  0.562686E+00 -0.358066E+01  0.704566E+01 -0.518525E+01
  1310  -0.637737E+01 -0.663056E+01 -0.503059E+01  0.351349E+01 -0.218504E+01  0.985957E+00 -0.388569E+01  0.224500E+00 -0.674712E+01  0.342321E+01 -0.330665E+01
  1311   0.282828E+02  0.195377E+02 -0.301607E+02  0.832461E+02 -0.514284E+02  0.466221E+02 -0.253780E+02  0.538165E+01 -0.154758E+02  0.488671E+02 -0.138536E+02
  1312  -0.273284E+01 -0.278575E+01 -0.597688E+00  0.181065E+01 -0.125504E+01  0.628826E+00 -0.345878E+01  0.139186E+00 -0.142120E+01  0.200786E+01 -0.337241E+01
  1313   0.109144E+02  0.921468E+01 -0.796352E+01  0.278597E+02 -0.122960E+02  0.113265E+02 -0.968728E+01  0.167503E+01 -0.367740E+01  0.183036E+02 -0.541153E+01
  1314   0.465561E+02  0.409155E+02 -0.302004E+02  0.970903E+02 -0.501785E+02  0.458777E+02 -0.211672E+02  0.513420E+01 -0.647009E+01  0.570873E+02 -0.970173E+01
  1315   0.226741E+02  0.185000E+02 -0.154819E+02  0.512617E+02 -0.267421E+02  0.245019E+02 -0.137353E+02  0.286982E+01 -0.424572E+01  0.293431E+02 -0.659743E+01
  1316  -0.226389E+01 -0.224844E+01 -0.801309E+00  0.771499E+00 -0.489643E+00  0.267820E+00 -0.209248E+01  0.802190E-01 -0.192794E+01  0.147319E+01 -0.179369E+01
  1317   0.131575E+02  0.131177E+02  0.735305E+01  0.178701E+02 -0.105101E+02  0.705205E+01 -0.955171E+01  0.944171E+00  0.108257E+02  0.119958E+02 -0.970385E+01
  1318  -0.284916E+01 -0.290734E+01 -0.363133E+01  0.941662E+01 -0.542196E+01  0.337578E+01 -0.723190E+01  0.643621E+00 -0.407027E+01  0.723953E+01 -0.607659E+01
  1319  -0.203013E+01 -0.240689E+01 -0.330871E+00  0.356039E+00 -0.429520E+00  0.104475E+00 -0.176424E+01  0.339956E-01 -0.105841E+01  0.360109E+00 -0.170859E+01
  1320   0.211752E+01  0.245500E+01  0.428954E+01  0.370115E+00 -0.597433E+00  0.992359E-01 -0.207584E+01  0.318981E-01  0.391350E+01  0.656796E+00 -0.211530E+01
  1321   0.157272E+01  0.978706E+00 -0.872386E-01  0.798766E+01 -0.394950E+01  0.341464E+01 -0.645334E+01  0.660489E+00 -0.180056E+01  0.729975E+01 -0.452048E+01
  1322   0.625191E+01  0.663423E+01 -0.794145E+01  0.221763E+02 -0.102398E+02  0.986694E+01 -0.908530E+01  0.147518E+01 -0.494015E+01  0.162794E+02 -0.470503E+01
  1323  -0.717859E+01 -0.738045E+01 -0.682755E+01  0.725724E+01 -0.352181E+01  0.243100E+01 -0.710767E+01  0.590191E+00 -0.969254E+01  0.729836E+01 -0.498627E+01
  1324  -0.163607E+01 -0.161096E+01  0.601525E+00  0.412136E+00 -0.575353E+00  0.137753E+00 -0.225623E+01  0.441011E-01 -0.119214E-01  0.727014E+00 -0.232606E+01
  1325   0.494668E+01  0.318561E+01  0.158299E+01  0.815452E+01 -0.313053E+01  0.267178E+01 -0.493248E+01  0.600401E+00  0.779886E+00  0.521350E+01 -0.280777E+01
  1326   0.136076E+02  0.149450E+02 -0.854772E+01  0.304248E+02 -0.147614E+02  0.140165E+02 -0.932294E+01  0.179843E+01 -0.263917E+01  0.225325E+02 -0.494831E+01
  1327  -0.310137E+01 -0.333982E+01  0.953480E+00  0.300416E+01 -0.185894E+01  0.111401E+01 -0.660299E+01  0.288917E+00 -0.278858E+01  0.581613E+01 -0.636736E+01
  1328   0.141019E+01  0.268520E+01 -0.712215E+01  0.152566E+02 -0.713084E+01  0.613551E+01 -0.674089E+01  0.101200E+01 -0.468645E+01  0.113933E+02 -0.402165E+01
  1329  -0.265001E+01 -0.226488E+01 -0.415632E+01  0.112254E+02 -0.591214E+01  0.511231E+01 -0.985679E+01  0.937487E+00 -0.635052E+01  0.119297E+02 -0.784405E+01
  1330   0.174878E+00 -0.312762E+00  0.296556E+01  0.141857E+01 -0.108932E+01  0.430446E+00 -0.367380E+01  0.123420E+00  0.153800E+01  0.178636E+01 -0.363712E+01
  1331   0.202284E+02  0.224062E+02 -0.217681E+02  0.701213E+02 -0.404745E+02  0.362537E+02 -0.282686E+02  0.436454E+01 -0.761348E+01  0.518341E+02 -0.218144E+02
  1332   0.114219E+02  0.841406E+01  0.546170E+01  0.141285E+02 -0.769934E+01  0.584221E+01 -0.728381E+01  0.972653E+00  0.573239E+01  0.820424E+01 -0.552258E+01
  1333  -0.362683E+01 -0.333806E+01 -0.300416E+00  0.386651E+01 -0.222668E+01  0.145463E+01 -0.676537E+01  0.344498E+00 -0.271382E+01  0.577212E+01 -0.639636E+01
  1334   0.320425E+00  0.323628E+00  0.143975E+01  0.400803E-01 -0.209505E+00  0.118695E-01 -0.966347E+00  0.458170E-02  0.104490E+01  0.411037E+00 -0.113231E+01
  1335  -0.125625E+00 -0.303222E+00  0.166342E+01  0.245427E+00 -0.353238E+00  0.571237E-01 -0.176412E+01  0.257612E-01  0.959671E+00  0.492727E+00 -0.175562E+01
  1336   0.523290E+02  0.520067E+02 -0.391646E+02  0.140716E+03 -0.856642E+02  0.722069E+02 -0.434173E+02  0.765208E+01 -0.760121E+01  0.958890E+02 -0.362811E+02
  1337  -0.597616E+00 -0.662655E+00  0.702612E+00  0.169982E+01 -0.889207E+00  0.600398E+00 -0.286171E+01  0.150466E+00 -0.981311E+00  0.252241E+01 -0.220375E+01
  1338   0.714770E+01  0.597232E+01 -0.664702E+01  0.243468E+02 -0.149544E+02  0.135676E+02 -0.108800E+02  0.171465E+01 -0.316920E+01  0.165696E+02 -0.742807E+01
  1339   0.193445E+02  0.137321E+02 -0.180491E+02  0.562149E+02 -0.290561E+02  0.259700E+02 -0.189904E+02  0.325521E+01 -0.103480E+02  0.352413E+02 -0.111611E+02
  1340  -0.173387E+00 -0.641969E-01  0.223874E+00  0.552201E-01 -0.632104E-01  0.116289E-01 -0.406863E+00  0.596402E-02  0.142205E+00  0.648309E-01 -0.271233E+00
  1341   0.102311E+02  0.984332E+01 -0.662745E+01  0.269382E+02 -0.130247E+02  0.121208E+02 -0.109925E+02  0.181675E+01 -0.258744E+01  0.187778E+02 -0.634701E+01
  1342  -0.293642E+01 -0.259245E+01 -0.667391E+01  0.132719E+02 -0.748912E+01  0.610165E+01 -0.905485E+01  0.907952E+00 -0.601757E+01  0.108149E+02 -0.738974E+01
  1343   0.151555E+00  0.598934E+00  0.556703E+00  0.463432E+01 -0.247298E+01  0.209727E+01 -0.501466E+01  0.350910E+00 -0.106334E+01  0.604829E+01 -0.438602E+01
  1344  -0.261412E+01 -0.303495E+01 -0.653211E+00  0.360004E+00 -0.563262E+00  0.115835E+00 -0.190727E+01  0.337848E-01 -0.170925E+01  0.578119E+00 -0.190381E+01
  1345  -0.136559E+01 -0.179094E+01 -0.103927E+02  0.271189E+02 -0.158904E+02  0.117098E+02 -0.157115E+02  0.180036E+01 -0.950766E+01  0.212000E+02 -0.134832E+02
  1346   0.527107E+02  0.400335E+02 -0.446466E+02  0.148679E+03 -0.876880E+02  0.766559E+02 -0.489266E+02  0.863740E+01 -0.820003E+01  0.861034E+02 -0.378699E+02
  1347   0.149987E+02  0.114248E+02 -0.138266E+02  0.406940E+02 -0.190268E+02  0.181832E+02 -0.137084E+02  0.268328E+01 -0.718233E+01  0.256708E+02 -0.706365E+01
  1348  -0.252206E+01 -0.197483E+01 -0.132191E+01  0.641100E+01 -0.409609E+01  0.292127E+01 -0.700544E+01  0.569099E+00 -0.241847E+01  0.627665E+01 -0.583302E+01
  1349   0.108222E+01  0.669221E+00 -0.558398E+01  0.165652E+02 -0.911324E+01  0.732314E+01 -0.910485E+01  0.995995E+00 -0.430496E+01  0.125853E+02 -0.761116E+01
  1350   0.560949E+02  0.647696E+02 -0.573746E+02  0.171204E+03 -0.107019E+03  0.954259E+02 -0.568673E+02  0.107262E+02 -0.146159E+02  0.123096E+03 -0.437107E+02
  1351   0.333205E+02  0.386456E+02 -0.185249E+02  0.914359E+02 -0.533501E+02  0.447464E+02 -0.366457E+02  0.565885E+01 -0.543458E+00  0.694069E+02 -0.302178E+02
  1352  -0.212207E+01 -0.213028E+01 -0.911256E+00  0.104793E+00 -0.168402E+00  0.371539E-01 -0.119746E+01  0.131012E-01 -0.144827E+01  0.539925E+00 -0.122194E+01
  1353  -0.594404E+01 -0.556415E+01 -0.483765E+01  0.384651E+01 -0.238902E+01  0.162304E+01 -0.452491E+01  0.337994E+00 -0.616083E+01  0.407863E+01 -0.348196E+01
  1354  -0.906601E+00 -0.121360E+01  0.148006E+01  0.319780E+00 -0.642001E+00  0.970098E-01 -0.219096E+01  0.295092E-01  0.220978E+00  0.104175E+01 -0.247633E+01
  1355   0.118280E+02  0.911649E+01 -0.129141E+02  0.388536E+02 -0.206744E+02  0.164749E+02 -0.117565E+02  0.184451E+01 -0.625601E+01  0.234858E+02 -0.811330E+01
  1356  -0.316552E+01 -0.309240E+01 -0.204877E+01  0.107383E+01 -0.562853E+00  0.301658E+00 -0.202353E+01  0.941398E-01 -0.328349E+01  0.165928E+01 -0.146819E+01
  1357  -0.188863E+01 -0.238955E+01 -0.879163E-02  0.383247E+00 -0.576004E+00  0.117957E+00 -0.184104E+01  0.360029E-01 -0.600475E+00  0.234722E+00 -0.202380E+01
  1358  -0.279403E+01 -0.129534E+01  0.131466E+01  0.678418E+01 -0.376952E+01  0.257773E+01 -0.103127E+02  0.611606E+00 -0.131456E+01  0.962770E+01 -0.960849E+01
  1359   0.523459E+02  0.426723E+02 -0.500393E+02  0.156211E+03 -0.968707E+02  0.855952E+02 -0.518316E+02  0.928130E+01 -0.146976E+02  0.977708E+02 -0.404009E+02
  1360   0.482697E+01  0.527883E+01 -0.966942E+01  0.239515E+02 -0.140286E+02  0.130169E+02 -0.101985E+02  0.175506E+01 -0.596685E+01  0.164425E+02 -0.519679E+01
  1361  -0.129987E+01 -0.132595E+01  0.839301E+00  0.547409E+00 -0.450911E+00  0.190326E+00 -0.248106E+01  0.550572E-01 -0.732750E+00  0.189385E+01 -0.248705E+01
  1362   0.349252E+01  0.388610E+01 -0.123409E+00  0.149236E+02 -0.792057E+01  0.624585E+01 -0.107259E+02  0.109289E+01  0.726307E-02  0.127991E+02 -0.892022E+01
  1363   0.195564E+02  0.177316E+02 -0.217113E+02  0.608908E+02 -0.384060E+02  0.340040E+02 -0.186311E+02  0.341004E+01 -0.604266E+01  0.369707E+02 -0.131964E+02
  1364   0.885839E+00  0.146201E+01  0.353930E+00  0.430194E+01 -0.203139E+01  0.177395E+01 -0.383449E+01  0.321897E+00 -0.592493E+00  0.487036E+01 -0.281585E+01
  1365   0.436319E+01  0.477399E+01 -0.701316E+01  0.247015E+02 -0.132020E+02  0.117267E+02 -0.134717E+02  0.162176E+01 -0.606112E+01  0.210166E+02 -0.101815E+02
  1366  -0.184901E+01 -0.167069E+01 -0.436580E+01  0.916478E+01 -0.413433E+01  0.336220E+01 -0.651130E+01  0.635434E+00 -0.529258E+01  0.843943E+01 -0.481755E+01
  1367  -0.575598E-01 -0.550479E+00  0.153410E+01  0.256584E+01 -0.137433E+01  0.763089E+00 -0.374641E+01  0.200158E+00  0.376215E+00  0.205558E+01 -0.298228E+01
  1368   0.441262E+01  0.429482E+01 -0.235427E+01  0.132454E+02 -0.695199E+01  0.660080E+01 -0.708197E+01  0.954591E+00 -0.141863E+01  0.103233E+02 -0.460983E+01
  1369   0.130395E+02  0.137106E+02 -0.611064E+01  0.314852E+02 -0.178251E+02  0.153854E+02 -0.119064E+02  0.201108E+01 -0.476516E+00  0.228312E+02 -0.864412E+01
  1370   0.217217E+02  0.238468E+02 -0.271286E+02  0.754453E+02 -0.448548E+02  0.405514E+02 -0.270157E+02  0.472411E+01 -0.114006E+02  0.538753E+02 -0.186278E+02
  1371   0.116514E+02  0.865356E+01 -0.102919E+02  0.413107E+02 -0.234035E+02  0.185816E+02 -0.169963E+02  0.245082E+01 -0.623383E+01  0.276812E+02 -0.127938E+02
  1372   0.212479E+02  0.236526E+02 -0.318993E+02  0.756930E+02 -0.477455E+02  0.422447E+02 -0.215061E+02  0.446113E+01 -0.140429E+02  0.489583E+02 -0.112628E+02
  1373   0.656058E+01  0.814587E+01 -0.116541E+02  0.326551E+02 -0.166352E+02  0.148762E+02 -0.147902E+02  0.210875E+01 -0.776186E+01  0.255871E+02 -0.967941E+01
  1374  -0.265606E+01 -0.275014E+01 -0.177396E+01  0.397822E-01 -0.215368E+00  0.837099E-02 -0.718589E+00  0.370572E-02 -0.220146E+01  0.127313E+00 -0.675997E+00
  1375   0.235529E+02  0.226445E+02 -0.282089E+02  0.744240E+02 -0.414670E+02  0.385906E+02 -0.245078E+02  0.472193E+01 -0.153116E+02  0.527423E+02 -0.147862E+02
  1376  -0.222643E+01 -0.203486E+01 -0.317249E+00  0.356006E+00 -0.433886E+00  0.968093E-01 -0.196391E+01  0.357955E-01 -0.959671E+00  0.745060E+00 -0.182025E+01
  1377  -0.139384E+01 -0.132618E+01 -0.845442E+00  0.250096E-01 -0.107400E+00  0.716556E-02 -0.475786E+00  0.261466E-02 -0.913761E+00  0.326023E-01 -0.445026E+00
  1378  -0.549956E+01 -0.546280E+01 -0.343826E+01  0.368670E+01 -0.207701E+01  0.144847E+01 -0.543675E+01  0.317287E+00 -0.526625E+01  0.442895E+01 -0.462549E+01
  1379  -0.195537E+01 -0.216082E+01  0.356789E+00  0.472515E+00 -0.437273E+00  0.139707E+00 -0.253470E+01  0.475982E-01 -0.780723E+00  0.123330E+01 -0.261340E+01
  1380   0.789112E-01 -0.131095E+01 -0.432068E+00  0.105589E+02 -0.563228E+01  0.438410E+01 -0.960042E+01  0.800672E+00 -0.350865E+01  0.100356E+02 -0.783787E+01
  1381   0.166726E+02  0.150105E+02 -0.194025E+02  0.534381E+02 -0.295691E+02  0.261497E+02 -0.173229E+02  0.337925E+01 -0.100411E+02  0.358900E+02 -0.108384E+02
  1382   0.117728E+02  0.101259E+02 -0.146459E+02  0.481461E+02 -0.262660E+02  0.215319E+02 -0.198091E+02  0.281571E+01 -0.102210E+02  0.362040E+02 -0.158571E+02
  1383   0.249332E+02  0.213245E+02 -0.358413E+02  0.828402E+02 -0.522434E+02  0.470908E+02 -0.219136E+02  0.500054E+01 -0.151287E+02  0.489889E+02 -0.125357E+02
  1384   0.238252E+00  0.475783E+00  0.270220E+01  0.473890E+01 -0.342395E+01  0.173374E+01 -0.581620E+01  0.303553E+00  0.386345E+01  0.292830E+01 -0.631597E+01
  1385   0.454611E+01  0.378093E+01 -0.681978E+01  0.213579E+02 -0.118071E+02  0.109313E+02 -0.106424E+02  0.152619E+01 -0.493447E+01  0.159334E+02 -0.721804E+01
  1386   0.743626E+01  0.687136E+01 -0.433350E+01  0.337339E+02 -0.186848E+02  0.155636E+02 -0.213502E+02  0.250734E+01 -0.120902E+01  0.262221E+02 -0.181417E+02
  1387  -0.365147E+00 -0.246483E+00  0.429233E+00  0.365563E+00 -0.207882E+00  0.970733E-01 -0.108514E+01  0.360084E-01 -0.938523E-01  0.622853E+00 -0.775484E+00
  1388   0.137846E+02  0.107982E+02 -0.466209E+01  0.273627E+02 -0.118822E+02  0.111062E+02 -0.973120E+01  0.159115E+01 -0.101187E+01  0.174325E+02 -0.562237E+01
  1389   0.858198E+00 -0.340929E+00 -0.906909E+01  0.214516E+02 -0.116153E+02  0.106850E+02 -0.122864E+02  0.169245E+01 -0.851428E+01  0.171010E+02 -0.892764E+01
  1390   0.126767E+02  0.137421E+02 -0.250094E+01  0.378294E+02 -0.226408E+02  0.156289E+02 -0.176617E+02  0.202187E+01  0.404877E+01  0.263673E+02 -0.166740E+02
  1391  -0.166775E+01 -0.136159E+01  0.279113E+01  0.148507E+01 -0.106276E+01  0.455144E+00 -0.548120E+01  0.144870E+00  0.355607E+00  0.413170E+01 -0.584889E+01
  1392  -0.191351E+01 -0.193135E+01 -0.535688E+00  0.118756E+00 -0.220664E+00  0.295553E-01 -0.131908E+01  0.136205E-01 -0.114451E+01  0.468073E+00 -0.125492E+01
  1393   0.458178E+00  0.480233E+00  0.270376E+01  0.198309E+00 -0.380957E+00  0.604028E-01 -0.214404E+01  0.206980E-01  0.212984E+01  0.731205E+00 -0.238081E+01
  1394   0.839685E+01  0.873001E+01 -0.143236E+02  0.458485E+02 -0.263264E+02  0.199469E+02 -0.193917E+02  0.264324E+01 -0.665659E+01  0.328363E+02 -0.174497E+02
  1395   0.193695E+02  0.181048E+02 -0.179655E+02  0.643826E+02 -0.385354E+02  0.314967E+02 -0.237186E+02  0.370964E+01 -0.630741E+01  0.449298E+02 -0.205176E+02
  1396   0.304430E+01  0.311567E+01  0.493411E+00  0.854029E+01 -0.364794E+01  0.311613E+01 -0.598163E+01  0.524038E+00  0.247820E+00  0.739446E+01 -0.452661E+01
  1397   0.892662E+00 -0.200948E+00 -0.881453E+01  0.191394E+02 -0.952099E+01  0.833845E+01 -0.955412E+01  0.130447E+01 -0.753452E+01  0.139337E+02 -0.660012E+01
  1398  -0.298532E+01 -0.250125E+01 -0.106349E+01  0.244529E+01 -0.171721E+01  0.954422E+00 -0.382294E+01  0.218611E+00 -0.162712E+01  0.244841E+01 -0.332255E+01
  1399  -0.116864E+01 -0.160138E+01  0.369646E+00  0.170262E+01 -0.960648E+00  0.496006E+00 -0.293611E+01  0.159854E+00 -0.988351E+00  0.161046E+01 -0.222348E+01
  1400  -0.426832E+00 -0.990243E+00 -0.883347E+01  0.204079E+02 -0.111604E+02  0.100391E+02 -0.124956E+02  0.161566E+01 -0.866166E+01  0.169708E+02 -0.929934E+01
  1401  -0.110438E+01 -0.110566E+01  0.107609E+01  0.146898E+00 -0.342105E+00  0.458050E-01 -0.204839E+01  0.173223E-01  0.265251E-02  0.123911E+01 -0.234743E+01
  1402   0.285951E+02  0.344136E+02 -0.462481E+02  0.116449E+03 -0.733245E+02  0.633812E+02 -0.388118E+02  0.714938E+01 -0.245183E+02  0.864525E+02 -0.275206E+02
  1403   0.279878E+02  0.265811E+02 -0.308564E+01  0.532354E+02 -0.306250E+02  0.236653E+02 -0.179515E+02  0.274921E+01  0.894304E+01  0.324561E+02 -0.148180E+02
  1404  -0.327497E+00 -0.360712E+00  0.105779E+01  0.562220E-01 -0.235450E+00  0.178689E-01 -0.123017E+01  0.624916E-02  0.670300E+00  0.395852E+00 -0.142686E+01
  1405  -0.225916E+01 -0.228122E+01 -0.100004E+01  0.811906E-01 -0.305164E+00  0.212485E-01 -0.106343E+01  0.702981E-02 -0.160826E+01  0.424603E+00 -0.109756E+01
  1406  -0.273780E+01 -0.274156E+01 -0.148663E+01  0.368045E+00 -0.486482E+00  0.751202E-01 -0.123672E+01  0.288624E-01 -0.225696E+01  0.573048E+00 -0.105766E+01
  1407   0.850328E+01  0.722688E+01  0.562148E+01  0.101861E+02 -0.494491E+01  0.341429E+01 -0.634418E+01  0.570523E+00  0.606929E+01  0.628629E+01 -0.512869E+01
  1408  -0.380788E+01 -0.380366E+01 -0.189180E+01  0.371708E+01 -0.217327E+01  0.143836E+01 -0.520347E+01  0.305219E+00 -0.406589E+01  0.469722E+01 -0.443498E+01
  1409  -0.642212E+01 -0.687052E+01 -0.591618E+01  0.657207E+01 -0.340807E+01  0.235866E+01 -0.655871E+01  0.530111E+00 -0.743905E+01  0.569558E+01 -0.512706E+01
  1410   0.363869E+01  0.499995E+01 -0.215896E+01  0.175036E+02 -0.105575E+02  0.873369E+01 -0.112931E+02  0.141087E+01 -0.830564E+00  0.142327E+02 -0.840219E+01
  1411  -0.186658E+01 -0.182892E+01 -0.977122E+00  0.105294E+00 -0.122168E+00  0.239533E-01 -0.907768E+00  0.112273E-01 -0.126861E+01  0.237015E+00 -0.797326E+00
  1412   0.807883E+01  0.839089E+01  0.169497E+01  0.205616E+02 -0.119359E+02  0.887928E+01 -0.126036E+02  0.148243E+01  0.217617E+01  0.171393E+02 -0.109246E+02
  1413  -0.160584E+01 -0.162044E+01 -0.739828E-01  0.288444E+00 -0.283779E+00  0.871482E-01 -0.165187E+01  0.282008E-01 -0.794980E+00  0.848008E+00 -0.167347E+01
  1414  -0.362563E+00 -0.142439E+00  0.434285E+00  0.452915E+00 -0.230350E+00  0.114062E+00 -0.117748E+01  0.440088E-01 -0.260370E+00  0.872900E+00 -0.754969E+00
  1415   0.180862E+01  0.602644E+00 -0.732737E+01  0.188600E+02 -0.948229E+01  0.836853E+01 -0.999510E+01  0.138483E+01 -0.797096E+01  0.148832E+02 -0.630960E+01
  1416  -0.510532E+01 -0.490402E+01 -0.641940E+01  0.119976E+02 -0.662443E+01  0.541278E+01 -0.104991E+02  0.102729E+01 -0.745319E+01  0.108123E+02 -0.826312E+01
  1417   0.113886E-01  0.179608E-01  0.106119E+01  0.390261E+00 -0.262320E+00  0.124258E+00 -0.133757E+01  0.355667E-01  0.307187E+00  0.890544E+00 -0.117977E+01
  1418  -0.235062E+01 -0.230642E+01  0.154340E-01  0.556469E+00 -0.487091E+00  0.190204E+00 -0.268279E+01  0.571573E-01 -0.138144E+01  0.178427E+01 -0.270925E+01
  1419  -0.692184E+00 -0.789521E+00  0.856138E+00  0.637142E-01 -0.297615E+00  0.175901E-01 -0.133905E+01  0.703777E-02  0.202140E+00  0.572982E+00 -0.156464E+01
  1420  -0.176269E+01 -0.234840E+01 -0.346322E+01  0.747182E+01 -0.335788E+01  0.284696E+01 -0.584574E+01  0.585372E+00 -0.481583E+01  0.621435E+01 -0.374691E+01
  1421  -0.327601E+00 -0.583776E+00  0.181133E+01  0.157064E+00 -0.380770E+00  0.474025E-01 -0.197991E+01  0.172860E-01  0.881286E+00  0.853251E+00 -0.231831E+01
  1422   0.113257E+02  0.104585E+02 -0.215870E+02  0.542688E+02 -0.312519E+02  0.260679E+02 -0.194610E+02  0.328890E+01 -0.119944E+02  0.354698E+02 -0.130169E+02
  1423   0.142758E+01  0.198315E+01 -0.114196E+02  0.285264E+02 -0.155452E+02  0.139854E+02 -0.161295E+02  0.201009E+01 -0.111196E+02  0.256441E+02 -0.125413E+02
  1424  -0.655397E+01 -0.693242E+01 -0.421207E+01  0.298664E+01 -0.176367E+01  0.946100E+00 -0.477231E+01  0.261342E+00 -0.660513E+01  0.371838E+01 -0.404566E+01
  1425   0.422558E+01  0.539836E+01 -0.176374E+02  0.417879E+02 -0.261035E+02  0.217623E+02 -0.183920E+02  0.280828E+01 -0.120753E+02  0.308681E+02 -0.133944E+02
  1426   0.690731E+01  0.637623E+01 -0.831245E+01  0.250524E+02 -0.122732E+02  0.113753E+02 -0.105836E+02  0.164883E+01 -0.664596E+01  0.193472E+02 -0.632499E+01
  1427   0.598185E+01  0.509843E+01 -0.605447E+01  0.260279E+02 -0.136118E+02  0.123453E+02 -0.146752E+02  0.195009E+01 -0.532656E+01  0.209377E+02 -0.105128E+02
  1428   0.162839E+02  0.164209E+02 -0.225665E+02  0.704698E+02 -0.405711E+02  0.360589E+02 -0.320294E+02  0.492211E+01 -0.121543E+02  0.533159E+02 -0.247407E+02
  1429   0.224784E+02  0.200914E+02 -0.151466E+02  0.539181E+02 -0.318313E+02  0.299865E+02 -0.179481E+02  0.349971E+01 -0.441734E+01  0.356213E+02 -0.111126E+02
  1430  -0.313379E+01 -0.317360E+01 -0.487448E+00  0.178147E+01 -0.125690E+01  0.682601E+00 -0.403301E+01  0.179500E+00 -0.241611E+01  0.285414E+01 -0.361162E+01
  1431   0.290498E+00  0.482500E+00  0.206219E+01  0.201527E+00 -0.412542E+00  0.626314E-01 -0.164219E+01  0.188805E-01  0.202845E+01  0.262407E+00 -0.180836E+01
  1432  -0.548173E+00 -0.395285E+00  0.180965E+01  0.251457E+01 -0.191809E+01  0.911573E+00 -0.406772E+01  0.201847E+00  0.116343E+01  0.266079E+01 -0.421950E+01
  1433   0.540277E+01  0.298005E+01 -0.117793E+02  0.321025E+02 -0.178042E+02  0.144343E+02 -0.135691E+02  0.201855E+01 -0.693346E+01  0.192413E+02 -0.932779E+01
  1434  -0.168947E+01 -0.162088E+01 -0.527670E+00  0.132590E+00 -0.195462E+00  0.429839E-01 -0.115651E+01  0.145950E-01 -0.835677E+00  0.375211E+00 -0.116042E+01
  1435   0.206531E+01  0.174211E+01 -0.125969E+01  0.111273E+02 -0.586938E+01  0.508772E+01 -0.781968E+01  0.799020E+00 -0.611202E+00  0.867910E+01 -0.632579E+01
  1436  -0.376874E+01 -0.271726E+01 -0.172249E+02  0.264873E+02 -0.154913E+02  0.115867E+02 -0.107440E+02  0.161743E+01 -0.115626E+02  0.165155E+02 -0.767019E+01
  1437   0.513442E+01  0.626650E+01 -0.106619E+01  0.195638E+02 -0.114567E+02  0.888581E+01 -0.121273E+02  0.133502E+01  0.360844E+01  0.132327E+02 -0.105746E+02
  1438   0.351071E+02  0.360243E+02 -0.339396E+02  0.107443E+03 -0.654083E+02  0.572899E+02 -0.367797E+02  0.650157E+01 -0.124958E+02  0.748907E+02 -0.263705E+02
  1439   0.579134E+01  0.509033E+01 -0.400381E+01  0.290246E+02 -0.162784E+02  0.129110E+02 -0.180071E+02  0.214499E+01 -0.350065E+01  0.239461E+02 -0.153551E+02
  1440   0.264684E+00  0.344116E+00  0.121180E+01  0.112116E+00 -0.133523E+00  0.277161E-01 -0.964455E+00  0.110313E-01  0.686448E+00  0.549600E+00 -0.891932E+00
  1441   0.889902E+00  0.957390E+00  0.193055E+01  0.197875E-01 -0.205702E+00  0.566835E-02 -0.862652E+00  0.224679E-02  0.177143E+01  0.223524E+00 -0.103756E+01
  1442  -0.129772E+01 -0.129933E+01 -0.356251E+01  0.145563E+02 -0.855017E+01  0.662568E+01 -0.114520E+02  0.108494E+01 -0.618741E+01  0.147734E+02 -0.988529E+01
  1443  -0.434489E+01 -0.406657E+01 -0.571284E+01  0.777716E+01 -0.365929E+01  0.290677E+01 -0.626464E+01  0.607952E+00 -0.599907E+01  0.660421E+01 -0.467171E+01
  1444   0.746177E+01  0.809914E+01 -0.132604E+02  0.383388E+02 -0.205874E+02  0.178614E+02 -0.171962E+02  0.230550E+01 -0.825858E+01  0.299628E+02 -0.136051E+02
  1445  -0.423048E+01 -0.404356E+01 -0.121204E+00  0.284078E+01 -0.176348E+01  0.965801E+00 -0.641741E+01  0.265023E+00 -0.265791E+01  0.487510E+01 -0.626076E+01
  1446   0.753006E+00  0.276448E+00  0.154368E+01  0.310708E+01 -0.137529E+01  0.108525E+01 -0.390504E+01  0.297317E+00 -0.503428E+00  0.347947E+01 -0.269960E+01
  1447   0.357783E+01  0.196146E+01 -0.234514E+01  0.120381E+02 -0.542237E+01  0.505110E+01 -0.671840E+01  0.974512E+00 -0.206138E+01  0.811029E+01 -0.408744E+01
  1448   0.543121E+00 -0.249490E-01  0.275615E+01  0.256800E+01 -0.193866E+01  0.753695E+00 -0.377521E+01  0.179152E+00  0.214589E+01  0.113226E+01 -0.330310E+01
  1449  -0.149637E+01 -0.201004E+01 -0.552070E+01  0.122245E+02 -0.745764E+01  0.604778E+01 -0.774057E+01  0.950256E+00 -0.517477E+01  0.866719E+01 -0.550246E+01
  1450   0.166213E+02  0.157276E+02 -0.213935E+02  0.589917E+02 -0.317145E+02  0.262949E+02 -0.186735E+02  0.311622E+01 -0.126444E+02  0.416166E+02 -0.132447E+02
  1451   0.169212E+01  0.177489E+01 -0.239640E+01  0.123809E+02 -0.624769E+01  0.516852E+01 -0.809548E+01  0.882285E+00 -0.292710E+01  0.108863E+02 -0.618432E+01
  1452   0.216918E+01  0.274381E+01 -0.620425E+01  0.177025E+02 -0.100226E+02  0.928484E+01 -0.999191E+01  0.140058E+01 -0.586064E+01  0.149762E+02 -0.637172E+01
  1453  -0.418008E+01 -0.476861E+01 -0.226886E+01  0.779282E+01 -0.452199E+01  0.336374E+01 -0.921547E+01  0.669676E+00 -0.600627E+01  0.917303E+01 -0.793538E+01
  1454  -0.350156E+01 -0.355017E+01 -0.545580E+00  0.163128E+01 -0.113084E+01  0.556677E+00 -0.417694E+01  0.163837E+00 -0.252974E+01  0.269726E+01 -0.371769E+01
  1455   0.457167E+02  0.332516E+02 -0.195207E+02  0.100409E+03 -0.570797E+02  0.442509E+02 -0.271374E+02  0.479438E+01  0.555625E+01  0.498775E+02 -0.221821E+02
  1456   0.492721E+01  0.293496E+01 -0.119171E+02  0.283202E+02 -0.147669E+02  0.135316E+02 -0.121498E+02  0.190918E+01 -0.837802E+01  0.194277E+02 -0.811473E+01
  1457  -0.378718E+01 -0.376178E+01 -0.212632E+01  0.108678E+01 -0.677470E+00  0.302862E+00 -0.246311E+01  0.900809E-01 -0.340704E+01  0.164209E+01 -0.199683E+01
  1458  -0.184564E+01 -0.151481E+01 -0.607642E+00  0.109965E+02 -0.658220E+01  0.472722E+01 -0.112808E+02  0.901313E+00 -0.809799E+00  0.968776E+01 -0.103928E+02
  1459  -0.548862E+00 -0.109836E-01 -0.209777E+01  0.115098E+02 -0.701461E+01  0.435831E+01 -0.800679E+01  0.702232E+00 -0.186703E+01  0.953134E+01 -0.767529E+01
  1460  -0.197962E+00 -0.207029E+00  0.141782E+01  0.175397E+00 -0.267385E+00  0.496958E-01 -0.159216E+01  0.186785E-01  0.737606E+00  0.804281E+00 -0.174892E+01
  1461  -0.181955E+01 -0.235408E+01 -0.339496E+01  0.666582E+01 -0.309532E+01  0.241442E+01 -0.494502E+01  0.535499E+00 -0.432372E+01  0.520191E+01 -0.323227E+01
  1462  -0.151163E+01 -0.170721E+01  0.231012E-01  0.104141E+01 -0.902210E+00  0.378322E+00 -0.213767E+01  0.854164E-01 -0.365886E+00  0.647652E+00 -0.198897E+01
  1463   0.127920E+01  0.114745E+01 -0.162317E+01  0.142732E+02 -0.802789E+01  0.631508E+01 -0.107072E+02  0.104917E+01 -0.177697E+01  0.118406E+02 -0.891622E+01
  1464   0.135371E+02  0.131744E+02 -0.216238E+02  0.553525E+02 -0.324093E+02  0.297078E+02 -0.211628E+02  0.367272E+01 -0.126242E+02  0.399650E+02 -0.141665E+02
  1465   0.432385E+01  0.130815E+01 -0.192884E+01  0.113129E+02 -0.460922E+01  0.433342E+01 -0.564308E+01  0.858646E+00 -0.213564E+01  0.617119E+01 -0.272739E+01
  1466   0.298705E+00  0.206799E+00  0.219134E+01  0.147341E+01 -0.998997E+00  0.533576E+00 -0.302620E+01  0.125582E+00  0.626102E+00  0.242079E+01 -0.284009E+01
  1467   0.174275E+02  0.167735E+02 -0.145912E+02  0.588779E+02 -0.348641E+02  0.296898E+02 -0.254458E+02  0.376105E+01 -0.381958E+01  0.414345E+02 -0.208414E+02
  1468  -0.346341E-01 -0.843776E-01  0.161881E+01  0.138008E+00 -0.256924E+00  0.380667E-01 -0.158757E+01  0.149737E-01  0.107004E+01  0.651014E+00 -0.180543E+01
  1469  -0.115199E+01 -0.134359E+01  0.570890E+00  0.751966E+01 -0.503198E+01  0.286675E+01 -0.759295E+01  0.515643E+00  0.116019E-01  0.639831E+01 -0.775351E+01
  1470   0.129106E+02  0.130758E+02 -0.123971E+02  0.405359E+02 -0.216582E+02  0.173950E+02 -0.130651E+02  0.210002E+01 -0.447512E+01  0.270671E+02 -0.951610E+01
  1471  -0.682236E+00 -0.112960E+00 -0.419613E+01  0.969726E+01 -0.599454E+01  0.553866E+01 -0.664054E+01  0.913049E+00 -0.410251E+01  0.806966E+01 -0.408011E+01
  1472   0.997794E+01  0.102093E+02 -0.907230E+01  0.409972E+02 -0.234980E+02  0.161092E+02 -0.167287E+02  0.217047E+01 -0.803043E+00  0.270213E+02 -0.160090E+02
  1473   0.138309E+02  0.166704E+02  0.121187E+02  0.145104E+02 -0.102626E+02  0.509918E+01 -0.822590E+01  0.591159E+00  0.118136E+02  0.147486E+02 -0.989184E+01
  1474  -0.451463E+01 -0.424966E+01 -0.205649E+01  0.114167E+02 -0.642237E+01  0.493162E+01 -0.134000E+02  0.101586E+01 -0.640885E+01  0.143269E+02 -0.121678E+02
  1475   0.750095E-01 -0.194494E+00  0.217761E+01  0.282658E+00 -0.554391E+00  0.889450E-01 -0.194574E+01  0.259203E-01  0.166435E+01  0.394275E+00 -0.225312E+01
  1476   0.631923E+00  0.438811E+00  0.273708E+01  0.218671E+01 -0.160762E+01  0.910780E+00 -0.379111E+01  0.196081E+00  0.195548E+01  0.185997E+01 -0.337664E+01
  1477  -0.145237E+01 -0.173313E+01 -0.428984E+01  0.151790E+02 -0.878288E+01  0.723510E+01 -0.120326E+02  0.123891E+01 -0.312566E+01  0.113079E+02 -0.991539E+01
  1478   0.105053E+02  0.756797E+01 -0.177753E+02  0.487020E+02 -0.249752E+02  0.204429E+02 -0.186504E+02  0.276134E+01 -0.107242E+02  0.322475E+02 -0.139553E+02
  1479   0.380055E+01  0.154144E+01 -0.846666E+01  0.220301E+02 -0.127177E+02  0.118945E+02 -0.107135E+02  0.177379E+01 -0.589541E+01  0.141097E+02 -0.667288E+01
  1480  -0.523535E+00 -0.390887E+00  0.584398E+00  0.151327E+00 -0.321695E+00  0.435572E-01 -0.993621E+00  0.124977E-01  0.349423E+00  0.144124E+00 -0.884434E+00
  1481   0.390662E+02  0.377162E+02 -0.417816E+02  0.131609E+03 -0.788389E+02  0.716124E+02 -0.523027E+02  0.876772E+01 -0.204680E+02  0.989503E+02 -0.407661E+02
  1482  -0.271385E+01 -0.198003E+01 -0.242139E+01  0.295796E+01 -0.134104E+01  0.110783E+01 -0.327572E+01  0.258510E+00 -0.322556E+01  0.351775E+01 -0.227222E+01
  1483  -0.733508E+00 -0.587581E+00  0.523692E+00  0.108541E+01 -0.539719E+00  0.350097E+00 -0.224880E+01  0.958089E-01 -0.715561E+00  0.205198E+01 -0.192400E+01
  1484  -0.731642E+00 -0.221852E+01 -0.622305E+01  0.161312E+02 -0.928285E+01  0.604676E+01 -0.831975E+01  0.916027E+00 -0.542735E+01  0.100816E+02 -0.687273E+01
  1485  -0.496554E+00 -0.288818E+00  0.161227E+00  0.141920E+00 -0.110984E+00  0.295665E-01 -0.733130E+00  0.148473E-01 -0.202012E+00  0.419590E+00 -0.506396E+00
  1486   0.600143E+01  0.446238E+01 -0.405237E+01  0.203342E+02 -0.978458E+01  0.886551E+01 -0.108425E+02  0.148116E+01 -0.407188E+01  0.156861E+02 -0.715186E+01
  1487  -0.317108E+01 -0.331702E+01  0.393200E+00  0.196221E+01 -0.166298E+01  0.678177E+00 -0.470319E+01  0.161506E+00 -0.861607E+00  0.254902E+01 -0.500444E+01
  1488  -0.542474E+00 -0.444305E+00  0.694662E+00  0.127457E+00 -0.187612E+00  0.443748E-01 -0.123490E+01  0.135395E-01 -0.125593E+00  0.969077E+00 -0.128779E+01
  1489  -0.200427E+01 -0.209547E+01  0.113574E+01  0.704021E+00 -0.783570E+00  0.224443E+00 -0.335018E+01  0.652829E-01 -0.397138E+00  0.192740E+01 -0.362574E+01
  1490  -0.217151E+01 -0.281734E+01  0.934327E+00  0.306140E+01 -0.222910E+01  0.112380E+01 -0.531149E+01  0.249551E+00 -0.212257E+01  0.469568E+01 -0.539045E+01
  1491   0.151189E+01  0.179739E+01  0.329810E+01  0.255677E+00 -0.511399E+00  0.778889E-01 -0.162873E+01  0.203563E-01  0.330801E+01  0.280715E+00 -0.179134E+01
  1492  -0.268178E+01 -0.252417E+01 -0.125082E+01  0.272442E+01 -0.144847E+01  0.103846E+01 -0.398317E+01  0.237794E+00 -0.340901E+01  0.408626E+01 -0.320142E+01
  1493   0.446822E+00  0.145682E+00  0.256202E+01  0.194456E+01 -0.134729E+01  0.627069E+00 -0.351040E+01  0.170862E+00  0.170889E+01  0.165920E+01 -0.322241E+01
  1494  -0.325909E+01 -0.285489E+01 -0.775228E+00  0.263779E+01 -0.173837E+01  0.103474E+01 -0.467310E+01  0.255083E+00 -0.212216E+01  0.326127E+01 -0.399400E+01
  1495   0.950925E+00  0.201968E+01 -0.186632E+01  0.889681E+01 -0.458086E+01  0.407294E+01 -0.622949E+01  0.657858E+00 -0.246256E+01  0.871961E+01 -0.423737E+01
  1496  -0.166864E+01 -0.169621E+01 -0.729731E+00  0.892999E-01 -0.170151E+00  0.249165E-01 -0.892289E+00  0.931327E-02 -0.107079E+01  0.203492E+00 -0.828919E+00
  1497   0.492091E+02  0.493258E+02 -0.641236E+02  0.166761E+03 -0.119886E+03  0.101230E+03 -0.439296E+02  0.915659E+01 -0.281654E+02  0.105018E+03 -0.275268E+02
  1498  -0.626229E+01 -0.646916E+01 -0.477860E+01  0.604047E+01 -0.341046E+01  0.235175E+01 -0.697846E+01  0.513003E+00 -0.637088E+01  0.533416E+01 -0.543244E+01
  1499   0.116794E+00  0.632542E-02 -0.734852E-01  0.899077E+01 -0.458622E+01  0.375307E+01 -0.873020E+01  0.762861E+00 -0.254617E+01  0.933603E+01 -0.678353E+01
  1500  -0.159872E+01 -0.131786E+01  0.204485E+01  0.619731E+00 -0.672916E+00  0.198328E+00 -0.385380E+01  0.650854E-01  0.551706E-01  0.278963E+01 -0.416266E+01
  1501   0.859091E+00  0.458013E+00  0.106335E+01  0.644928E+01 -0.336853E+01  0.257433E+01 -0.642829E+01  0.568945E+00 -0.263627E-01  0.533181E+01 -0.484744E+01
  1502   0.177048E+01  0.948000E+00 -0.678718E+01  0.177206E+02 -0.949008E+01  0.879786E+01 -0.983841E+01  0.136766E+01 -0.576857E+01  0.133534E+02 -0.663681E+01
  1503   0.140197E+02  0.131796E+02 -0.193411E+01  0.344451E+02 -0.198837E+02  0.141567E+02 -0.146602E+02  0.189588E+01  0.592200E+01  0.218164E+02 -0.145589E+02
  1504   0.182818E+02  0.171180E+02 -0.220775E+02  0.563529E+02 -0.356281E+02  0.327221E+02 -0.165707E+02  0.348299E+01 -0.886436E+01  0.354548E+02 -0.947245E+01
  1505   0.279922E+02  0.264360E+02 -0.100922E+02  0.674032E+02 -0.366181E+02  0.332240E+02 -0.301034E+02  0.417886E+01  0.924085E+00  0.492956E+02 -0.237836E+02
  1506   0.695328E+00  0.100225E+01 -0.293978E+01  0.818786E+01 -0.428093E+01  0.409192E+01 -0.506177E+01  0.698028E+00 -0.255381E+01  0.658323E+01 -0.302718E+01
  1507   0.939016E+01  0.881172E+01 -0.658426E+01  0.319980E+02 -0.171621E+02  0.146214E+02 -0.154355E+02  0.195258E+01 -0.595446E+01  0.273775E+02 -0.126113E+02
  1508   0.145622E+02  0.133176E+02 -0.202781E+02  0.538733E+02 -0.304590E+02  0.259696E+02 -0.177777E+02  0.323415E+01 -0.852272E+01  0.337788E+02 -0.119385E+02
  1509   0.598063E+01  0.581864E+01 -0.120708E+02  0.347465E+02 -0.205652E+02  0.180349E+02 -0.167858E+02  0.262107E+01 -0.842686E+01  0.255441E+02 -0.112986E+02
  1510  -0.232877E+01 -0.236579E+01 -0.118717E+01  0.125236E+01 -0.624311E+00  0.414333E+00 -0.230895E+01  0.124965E+00 -0.196715E+01  0.122586E+01 -0.162451E+01
  1511   0.163955E+02  0.150988E+02 -0.151503E+02  0.562180E+02 -0.311246E+02  0.258724E+02 -0.228920E+02  0.347188E+01 -0.665112E+01  0.401732E+02 -0.184233E+02
  1512   0.118041E+00  0.312944E+00  0.124339E+01  0.987542E-01 -0.195030E+00  0.239631E-01 -0.106256E+01  0.952109E-02  0.977621E+00  0.364654E+00 -0.102933E+01
  1513  -0.378958E+01 -0.342746E+01  0.709565E+00  0.613572E+01 -0.355262E+01  0.242537E+01 -0.100777E+02  0.570136E+00 -0.283321E+01  0.909416E+01 -0.968842E+01
  1514   0.582012E+01  0.682376E+01  0.427707E+01  0.139454E+02 -0.871826E+01  0.584436E+01 -0.104420E+02  0.913483E+00  0.592526E+01  0.114390E+02 -0.105405E+02
  1515  -0.469903E+01 -0.429490E+01 -0.264284E+01  0.140443E+02 -0.773836E+01  0.603108E+01 -0.155975E+02  0.120422E+01 -0.761858E+01  0.172703E+02 -0.139466E+02
  1516  -0.418162E+00 -0.116976E+01 -0.404576E+00  0.430288E+01 -0.187832E+01  0.140586E+01 -0.420925E+01  0.365241E+00 -0.197585E+01  0.352969E+01 -0.272360E+01
  1517   0.470893E+01  0.604838E+01 -0.125225E+02  0.302648E+02 -0.172793E+02  0.161523E+02 -0.141091E+02  0.220272E+01 -0.962640E+01  0.250898E+02 -0.941506E+01
  1518   0.466427E+02  0.476477E+02 -0.376013E+02  0.124162E+03 -0.750053E+02  0.660418E+02 -0.378548E+02  0.689987E+01 -0.977249E+01  0.848800E+02 -0.274598E+02
  1519   0.179874E+02  0.179578E+02 -0.126711E+02  0.572853E+02 -0.321080E+02  0.291328E+02 -0.275316E+02  0.387993E+01 -0.607472E+01  0.455753E+02 -0.215428E+02
  1520  -0.384297E+01 -0.381537E+01 -0.273936E+01  0.176193E+01 -0.123415E+01  0.536406E+00 -0.228683E+01  0.119032E+00 -0.328863E+01  0.156719E+01 -0.209393E+01
  1521   0.584236E+00  0.804019E+00 -0.122897E+01  0.124636E+02 -0.762564E+01  0.540395E+01 -0.931866E+01  0.890004E+00 -0.220694E+01  0.116667E+02 -0.865576E+01
  1522  -0.229511E+01 -0.250254E+01 -0.441221E+00  0.257709E+00 -0.368055E+00  0.824811E-01 -0.185259E+01  0.265654E-01 -0.158145E+01  0.100473E+01 -0.192582E+01
  1523  -0.195427E+01 -0.205778E+01 -0.822697E-01  0.307985E+00 -0.363565E+00  0.912418E-01 -0.193713E+01  0.294722E-01 -0.107921E+01  0.100232E+01 -0.198089E+01
  1524   0.390184E+00  0.699481E+00  0.100592E+01  0.893633E-01 -0.899365E-01  0.197513E-01 -0.643437E+00  0.852394E-02  0.814075E+00  0.411497E+00 -0.526090E+00
  1525  -0.115924E+01 -0.866657E+00 -0.199859E+00  0.702300E+01 -0.460793E+01  0.284447E+01 -0.670273E+01  0.483802E+00 -0.654838E+00  0.619471E+01 -0.640653E+01
  1526   0.287043E+00  0.319936E+00  0.128535E+01  0.452066E-01 -0.129669E+00  0.138239E-01 -0.933118E+00  0.544450E-02  0.819912E+00  0.511448E+00 -0.101142E+01
  1527  -0.413088E+00 -0.801517E+00  0.194005E+01  0.108311E+00 -0.297454E+00  0.310221E-01 -0.220758E+01  0.125589E-01  0.413831E+00  0.135121E+01 -0.256655E+01
  1528   0.118698E+02  0.107685E+02  0.166817E+01  0.243487E+02 -0.145050E+02  0.917119E+01 -0.991407E+01  0.110085E+01  0.735027E+01  0.142183E+02 -0.108001E+02
  1529   0.299446E+00  0.327655E+00  0.114375E+01  0.575611E-01 -0.102889E+00  0.188448E-01 -0.824313E+00  0.649181E-02  0.763453E+00  0.410929E+00 -0.846727E+00
  1530   0.206454E+01  0.247471E+01 -0.184475E+01  0.130156E+02 -0.670440E+01  0.586626E+01 -0.921061E+01  0.942435E+00 -0.334360E+01  0.132909E+02 -0.747259E+01
  1531   0.217669E+01  0.135904E+01 -0.125002E+02  0.283719E+02 -0.152956E+02  0.138734E+02 -0.144008E+02  0.212808E+01 -0.106325E+02  0.214517E+02 -0.946019E+01
  1532   0.470067E+02  0.481883E+02 -0.603917E+02  0.160923E+03 -0.103623E+03  0.866281E+02 -0.458189E+02  0.928902E+01 -0.268358E+02  0.107645E+03 -0.326207E+02
  1533  -0.229103E+01 -0.222253E+01 -0.113932E+01  0.117381E+00 -0.153056E+00  0.323983E-01 -0.116250E+01  0.140742E-01 -0.172546E+01  0.574150E+00 -0.107123E+01
  1534   0.411243E+01  0.259801E+01 -0.392880E+01  0.171465E+02 -0.785347E+01  0.685899E+01 -0.926430E+01  0.115351E+01 -0.395045E+01  0.127851E+02 -0.623660E+01
  1535   0.762917E-01  0.222671E+00  0.159142E+01  0.775760E-01 -0.341428E+00  0.244051E-01 -0.128301E+01  0.732547E-02  0.151095E+01  0.225741E+00 -0.151402E+01
  1536  -0.387936E+01 -0.449860E+01 -0.140510E+01  0.300739E+01 -0.193746E+01  0.109842E+01 -0.488736E+01  0.244757E+00 -0.385617E+01  0.362637E+01 -0.426880E+01
  1537   0.203019E+02  0.170725E+02 -0.627111E+01  0.495670E+02 -0.262761E+02  0.208262E+02 -0.205478E+02  0.300353E+01  0.703617E+00  0.344770E+02 -0.181081E+02
  1538   0.519474E+01  0.621772E+01 -0.193307E+02  0.516800E+02 -0.296387E+02  0.247030E+02 -0.257125E+02  0.349369E+01 -0.137373E+02  0.405701E+02 -0.206151E+02
  1539  -0.188011E+01 -0.167509E+01 -0.165178E+01  0.371517E+01 -0.169472E+01  0.139921E+01 -0.396983E+01  0.321850E+00 -0.264630E+01  0.354432E+01 -0.257310E+01
  1540   0.186326E+02  0.175636E+02 -0.205348E+02  0.617650E+02 -0.343085E+02  0.269220E+02 -0.182335E+02  0.302242E+01 -0.664364E+01  0.387565E+02 -0.145493E+02
  1541   0.893379E+01  0.840070E+01 -0.767859E+01  0.378310E+02 -0.221083E+02  0.186771E+02 -0.202877E+02  0.250033E+01 -0.256161E+00  0.256347E+02 -0.169779E+02
  1542   0.463465E+01  0.263477E+01 -0.154610E+02  0.378914E+02 -0.207462E+02  0.176379E+02 -0.172458E+02  0.255832E+01 -0.998035E+01  0.249076E+02 -0.122925E+02
  1543   0.250391E+00  0.394420E+00  0.277209E+01  0.325003E+01 -0.202473E+01  0.122073E+01 -0.524617E+01  0.278433E+00  0.197503E+01  0.359178E+01 -0.517239E+01
  1544  -0.208332E+01 -0.215317E+01 -0.875121E+00  0.143499E+00 -0.245890E+00  0.331925E-01 -0.115283E+01  0.138272E-01 -0.158919E+01  0.527243E+00 -0.109123E+01
  1545  -0.125742E+01 -0.132837E+01 -0.514923E+00  0.206408E-01 -0.100852E+00  0.501397E-02 -0.669992E+00  0.269300E-02 -0.828727E+00  0.183990E+00 -0.683637E+00
  1546   0.276273E+00  0.452900E+00  0.109977E+01  0.132506E+01 -0.628716E+00  0.443416E+00 -0.209349E+01  0.130234E+00  0.761709E-01  0.180369E+01 -0.142696E+01
  1547  -0.154814E+01 -0.175323E+01  0.186467E+00  0.399027E+00 -0.379662E+00  0.101317E+00 -0.189206E+01  0.367724E-01 -0.688164E+00  0.784102E+00 -0.184916E+01
  1548   0.717936E+01  0.755428E+01 -0.664786E+01  0.243102E+02 -0.136398E+02  0.128282E+02 -0.112547E+02  0.158324E+01 -0.406184E+01  0.196907E+02 -0.807455E+01
  1549   0.706092E+00  0.616310E+00  0.146032E+01  0.630657E+00 -0.309237E+00  0.168988E+00 -0.129600E+01  0.513616E-01  0.888603E+00  0.758017E+00 -0.103031E+01
  1550  -0.364791E+01 -0.424765E+01 -0.712370E+01  0.221721E+02 -0.122207E+02  0.993300E+01 -0.181936E+02  0.178504E+01 -0.121200E+02  0.237768E+02 -0.159045E+02
  1551   0.317610E+02  0.350219E+02 -0.391154E+02  0.103244E+03 -0.699203E+02  0.604637E+02 -0.283363E+02  0.542553E+01 -0.138547E+02  0.671732E+02 -0.182966E+02
  1552   0.156233E+02  0.148845E+02 -0.134633E+02  0.530243E+02 -0.310148E+02  0.246292E+02 -0.204874E+02  0.293530E+01 -0.353201E+01  0.361400E+02 -0.177236E+02
  1553   0.701842E+01  0.649360E+01  0.259890E+01  0.140197E+02 -0.697247E+01  0.595474E+01 -0.948100E+01  0.898571E+00  0.304496E+01  0.110498E+02 -0.760116E+01
  1554  -0.121502E+01 -0.151202E+01  0.438563E+00  0.647594E+00 -0.437262E+00  0.239201E+00 -0.217056E+01  0.674474E-01 -0.865662E+00  0.131404E+01 -0.196040E+01
  1555   0.982805E+01  0.942928E+01 -0.195079E+02  0.478675E+02 -0.278058E+02  0.251840E+02 -0.189084E+02  0.299863E+01 -0.119483E+02  0.345579E+02 -0.131803E+02
  1556   0.246460E+02  0.208105E+02 -0.184617E+02  0.719883E+02 -0.428384E+02  0.370752E+02 -0.274541E+02  0.433672E+01 -0.253864E+01  0.449131E+02 -0.215640E+02
  1557   0.982769E+00  0.285481E+00 -0.650391E+01  0.193886E+02 -0.114675E+02  0.880636E+01 -0.105829E+02  0.134216E+01 -0.704588E+01  0.157643E+02 -0.843290E+01
  1558  -0.136680E+01 -0.124095E+01 -0.115770E+02  0.214188E+02 -0.125302E+02  0.115011E+02 -0.119997E+02  0.182026E+01 -0.913528E+01  0.154648E+02 -0.757051E+01
  1559  -0.755078E+01 -0.731337E+01 -0.556036E+01  0.255938E+01 -0.179671E+01  0.930696E+00 -0.390127E+01  0.217492E+00 -0.668569E+01  0.256477E+01 -0.319244E+01
  1560   0.353058E+00  0.557025E+00  0.139098E+01  0.348493E-01 -0.210421E+00  0.106814E-01 -0.876859E+00  0.382645E-02  0.146075E+01  0.976942E-01 -0.100142E+01
  1561  -0.469644E+01 -0.449575E+01 -0.456771E+01  0.837373E+01 -0.493654E+01  0.396239E+01 -0.826891E+01  0.740598E+00 -0.725344E+01  0.908326E+01 -0.632556E+01
  1562  -0.172922E+01 -0.136867E+01  0.181728E+01  0.327138E+01 -0.233281E+01  0.129500E+01 -0.607167E+01  0.291599E+00 -0.397209E+00  0.481954E+01 -0.579101E+01
  1563   0.153486E+00  0.590150E+00  0.237912E+01  0.438850E+01 -0.333371E+01  0.156018E+01 -0.511909E+01  0.278492E+00  0.275046E+01  0.327366E+01 -0.543397E+01
  1564   0.130559E+00  0.238404E+00  0.196041E+01  0.695371E+01 -0.373840E+01  0.293616E+01 -0.854253E+01  0.561206E+00 -0.102788E+01  0.892670E+01 -0.766042E+01
  1565  -0.659665E+00 -0.442605E+00  0.101920E+01  0.198130E+00 -0.323177E+00  0.702395E-01 -0.164828E+01  0.242210E-01  0.304856E+00  0.838684E+00 -0.158615E+01
[truncated: 995,238 more chars]
