# Supplementary material for: Reliable crystal structure predictions from first principles
Source: Nat Commun. 2022 Jun 2;13:3095. doi: 10.1038/s41467-022-30692-y (PMC9163189; doi:10.1038/s41467-022-30692-y)
Supplement: Supplementary file 3 — Supplementary Dataset 1 [file 41467_2022_30692_MOESM3_ESM.zip › fullPES@CSP_Supplemental_Data/fullPES@CSP_PES/fluorouracil/fit_inter.dat]

    2    1    6    0    0
   12   12
    1    2    3    4    5    6    7    8    9   10   11   12
    1    2    3    4    5    6    7    8    9   10   11   12
    0
   -0.14215756104000     0.00000000000000
   -0.36230284602300     0.00000000000000
   -0.41966256312800     0.00000000000000
    0.00213964000790     0.00000000000000
    0.06486326005890     0.00000000000000
   -0.27297991267600     0.00000000000000
    0.09331976713390     0.00000000000000
    0.35967831201200     0.00000000000000
    0.08218173592920     0.00000000000000
    0.24918305612100     0.00000000000000
    0.17584141055600     0.00000000000000
    0.16989570104700     0.00000000000000
   78
  1   1   0.345878108275E+01   0.870693454412E+01   0.165889031393E+01  -0.426033736979E+00   0.227428980000E+03   0.462753786566E+04   0.755325507763E+01   0.755476254085E+01   0.100000000000E+11 
  1   2   0.289900847954E+01   0.824712452877E+01   0.144670822662E+01  -0.569456347632E+00   0.243443406552E+03   0.547318215821E+04   0.754820499978E+01   0.754933321095E+01   0.100000000000E+11 
  1   3   0.266565050644E+01   0.816297261845E+01   0.350654038050E+00  -0.158066067609E+00   0.262446335066E+03   0.547318215821E+04   0.754812853502E+01   0.755413165248E+01   0.100000000000E+11 
  1   4   0.268040264160E+01   0.880309994417E+01   0.114910077256E+00  -0.122085198665E+00   0.229136509958E+03   0.645838898627E+04   0.339032200972E+01   0.755430161423E+01   0.100000000000E+11 
  1   5   0.368222512246E+01   0.111258792561E+02  -0.455166619329E+00   0.120058416167E+00   0.213885340900E+03   0.645838898627E+04   0.339431208015E+01   0.624627915159E+01   0.100000000000E+11 
  1   6   0.300867030170E+01   0.848802108111E+01   0.771415657000E+00  -0.179140042631E+00   0.299965291459E+03   0.760379584705E+04   0.754704576745E+01   0.755388473718E+01   0.100000000000E+11 
  1   7   0.270132562589E+01   0.821162754252E+01   0.513811314260E+00  -0.263372310078E+00   0.291072966833E+03   0.760379584705E+04   0.339720007854E+01   0.751003798238E+01   0.100000000000E+11 
  1   8   0.351124466827E+01   0.109721416239E+02  -0.396094866642E+00   0.472270854732E-01   0.318751035979E+03   0.760379584705E+04   0.338676592178E+01   0.755456315598E+01   0.100000000000E+11 
  1   9   0.266510383716E+01   0.816786545716E+01  -0.343898197666E+00   0.766416238372E-01   0.337793220862E+03   0.760379584705E+04   0.338809596700E+01   0.617504323817E+01   0.100000000000E+11 
  1  10   0.292231261965E+01   0.780844594484E+01  -0.128001623444E+00  -0.678406861110E-01   0.108613604929E+03   0.173370416031E+03   0.339451052545E+01   0.749928491137E+01   0.100000000000E+11 
  1  11   0.294679360319E+01   0.791329247375E+01  -0.127229852530E+00  -0.127137136530E+00   0.150324231615E+03   0.173370416031E+03   0.338699067551E+01   0.753196828353E+01   0.100000000000E+11 
  1  12   0.363644636031E+01   0.786133312845E+01   0.167116226451E-01   0.364787633085E-01   0.800841784015E+02   0.173370416031E+03   0.339042387908E+01   0.755486714239E+01   0.100000000000E+11 
  2   2   0.233923587632E+01   0.778731451342E+01   0.137476817750E+01  -0.561028492568E+00   0.260585490000E+03   0.645839215025E+04   0.754315829838E+01   0.754390778291E+01   0.100000000000E+11 
  2   3   0.210587790323E+01   0.770316260310E+01   0.150774755405E+00  -0.145309505648E+00   0.280926510972E+03   0.645839215025E+04   0.754308188475E+01   0.754870277598E+01   0.100000000000E+11 
  2   4   0.212063003839E+01   0.834328992882E+01   0.356277473113E-01  -0.948094541361E-01   0.245271172344E+03   0.760379952182E+04   0.338805525321E+01   0.754887261558E+01   0.100000000000E+11 
  2   5   0.312245251925E+01   0.106660692407E+02  -0.163430448996E+00   0.119696393558E-01   0.228946091216E+03   0.760379952182E+04   0.339204265590E+01   0.624179018056E+01   0.100000000000E+11 
  2   6   0.244889769849E+01   0.802821106576E+01   0.812949797423E-01  -0.154610378506E+00   0.321087367142E+03   0.893274866521E+04   0.754199984111E+01   0.754845603813E+01   0.100000000000E+11 
  2   7   0.214155302268E+01   0.775181752717E+01  -0.150877181420E-01  -0.606493902795E-01   0.311568888894E+03   0.893274866521E+04   0.339492872338E+01   0.750464079438E+01   0.100000000000E+11 
  2   8   0.295147206506E+01   0.105123316086E+02  -0.673685511176E+00   0.106326362375E+00   0.341195911096E+03   0.893274866521E+04   0.338450154286E+01   0.754913396938E+01   0.100000000000E+11 
  2   9   0.210533123395E+01   0.770805544181E+01  -0.139167030759E+01   0.367521877022E+00   0.361578952676E+03   0.893274866521E+04   0.338583069882E+01   0.617060546177E+01   0.100000000000E+11 
  2  10   0.236254001644E+01   0.734863592949E+01  -0.330308999204E+00   0.100263902590E-01   0.116261639048E+03   0.216073914998E+03   0.339224096851E+01   0.749389545120E+01   0.100000000000E+11 
  2  11   0.238702099998E+01   0.745348245840E+01  -0.588332252976E+00   0.451584419593E-02   0.160909322249E+03   0.216073914998E+03   0.338472614632E+01   0.752655533502E+01   0.100000000000E+11 
  2  12   0.307667375709E+01   0.740152311310E+01   0.254765027316E+00  -0.545076961477E+00   0.857233110792E+02   0.216073914998E+03   0.338815705446E+01   0.754943773732E+01   0.100000000000E+11 
  3   3   0.187251993013E+01   0.761901069279E+01  -0.364537180324E+00   0.367924804451E-01   0.302855330000E+03   0.645839215025E+04   0.754300547189E+01   0.755350081679E+01   0.100000000000E+11 
  3   4   0.188727206529E+01   0.825913801850E+01  -0.291056333523E+00  -0.148850203798E-01   0.264416774275E+03   0.760379952182E+04   0.338802093157E+01   0.755367076435E+01   0.100000000000E+11 
  3   5   0.288909454615E+01   0.105819173304E+02  -0.199829746794E+00  -0.439639588601E-01   0.246817375005E+03   0.760379952182E+04   0.339200829386E+01   0.624575753296E+01   0.100000000000E+11 
  3   6   0.221553972539E+01   0.794405915544E+01  -0.244721193187E+00   0.414100879326E-01   0.346151099083E+03   0.893274866521E+04   0.754192343921E+01   0.755325392211E+01   0.100000000000E+11 
  3   7   0.190819504958E+01   0.766766561686E+01  -0.343521514508E+00  -0.131385223245E-01   0.335889618738E+03   0.893274866521E+04   0.339489433210E+01   0.750941082890E+01   0.100000000000E+11 
  3   8   0.271811409196E+01   0.104281796983E+02  -0.686713885917E+00   0.126087459012E+00   0.367829294187E+03   0.893274866521E+04   0.338446725721E+01   0.755393228426E+01   0.100000000000E+11 
  3   9   0.187197326085E+01   0.762390353149E+01  -0.940179724152E+00   0.239278805843E+00   0.389803413906E+03   0.893274866521E+04   0.338579639971E+01   0.617452756836E+01   0.100000000000E+11 
  3  10   0.212918204334E+01   0.726448401918E+01  -0.485668599896E+00   0.379315509939E-01   0.125336896608E+03   0.216073914998E+03   0.339220660446E+01   0.749865865586E+01   0.100000000000E+11 
  3  11   0.215366302688E+01   0.736933054809E+01  -0.595952660195E+00   0.541951145415E-01   0.173469729578E+03   0.216073914998E+03   0.338469185840E+01   0.753133929868E+01   0.100000000000E+11 
  3  12   0.284331578400E+01   0.731737120278E+01  -0.250119208653E+00  -0.162710611845E+00   0.924147798501E+02   0.216073914998E+03   0.338812273178E+01   0.755423624528E+01   0.100000000000E+11 
  4   4   0.190202420045E+01   0.889926534422E+01  -0.568094395889E+00   0.120592435023E+00   0.230856860000E+03   0.893274866521E+04   0.152176554498E+01   0.755384071573E+01   0.100000000000E+11 
  4   5   0.290384668132E+01   0.112220446561E+02  -0.728733606673E+00   0.175766413769E+00   0.215491185622E+03   0.893274866521E+04   0.152355651106E+01   0.624589805737E+01   0.100000000000E+11 
  4   6   0.223029186055E+01   0.858418648116E+01  -0.760536628359E-01  -0.112233719923E+00   0.302217421867E+03   0.104715988316E+05   0.338753492511E+01   0.755342386412E+01   0.100000000000E+11 
  4   7   0.192294718475E+01   0.830779294257E+01  -0.524699948846E+00   0.100080189564E+00   0.293258333935E+03   0.104715988316E+05   0.152485280575E+01   0.750957978447E+01   0.100000000000E+11 
  4   8   0.273286622713E+01   0.110683070240E+02  -0.531044910153E+00   0.497080614108E-01   0.321144209193E+03   0.104715988316E+05   0.152016937444E+01   0.755410224153E+01   0.100000000000E+11 
  4   9   0.188672539602E+01   0.826403085721E+01  -0.521714069957E+00   0.197662854651E-01   0.340329362229E+03   0.104715988316E+05   0.152076637290E+01   0.617466649015E+01   0.100000000000E+11 
  4  10   0.214393417850E+01   0.790461134489E+01  -0.679849633447E+00   0.123907418242E+00   0.109429072616E+03   0.268229351910E+03   0.152364558437E+01   0.749882736951E+01   0.100000000000E+11 
  4  11   0.216841516205E+01   0.800945787381E+01  -0.828444284089E+00   0.171673090036E+00   0.151452861435E+03   0.268229351910E+03   0.152027025645E+01   0.753150874762E+01   0.100000000000E+11 
  4  12   0.285806791916E+01   0.795749852850E+01  -0.460745764974E+00  -0.906388218143E-01   0.806854480101E+02   0.268229351910E+03   0.152181126963E+01   0.755440620939E+01   0.100000000000E+11 
  5   5   0.390566916218E+01   0.135448239680E+02  -0.101341042286E+01   0.297856734840E+00   0.201148240000E+03   0.893274866521E+04   0.152534958492E+01   0.516442482853E+01   0.100000000000E+11 
  5   6   0.323211434142E+01   0.109069657931E+02  -0.355799331586E+00   0.488911021029E-01   0.282102037400E+03   0.104715988316E+05   0.339152171542E+01   0.624555338334E+01   0.100000000000E+11 
  5   7   0.292476966561E+01   0.106305722545E+02  -0.528209142079E+00   0.728354752794E-01   0.273739260221E+03   0.104715988316E+05   0.152664740522E+01   0.620930087787E+01   0.100000000000E+11 
  5   8   0.373468870799E+01   0.133910863359E+02  -0.845188818843E+00   0.189154577580E+00   0.299769070734E+03   0.104715988316E+05   0.152195846198E+01   0.624611430014E+01   0.100000000000E+11 
  5   9   0.288854787688E+01   0.105868101691E+02  -0.475704524994E+00   0.153972905395E-01   0.317677273133E+03   0.104715988316E+05   0.152255616305E+01   0.510552696133E+01   0.100000000000E+11 
  5  10   0.314575665936E+01   0.102273906568E+02  -0.811328800253E+00   0.170980271419E+00   0.102145548543E+03   0.268229351910E+03   0.152543876306E+01   0.620041023664E+01   0.100000000000E+11 
  5  11   0.317023764291E+01   0.103322371857E+02  -0.924372549403E+00   0.203483087371E+00   0.141372262781E+03   0.268229351910E+03   0.152205946272E+01   0.622743285516E+01   0.100000000000E+11 
  5  12   0.385989040002E+01   0.102802778404E+02  -0.552101371849E+00   0.159794177406E-01   0.753150798905E+02   0.268229351910E+03   0.152360228952E+01   0.624636563616E+01   0.100000000000E+11 
  6   6   0.255855952065E+01   0.826910761809E+01   0.111411133388E+01  -0.581359359079E+00   0.395636370000E+03   0.122500687760E+05   0.754084156175E+01   0.755300703551E+01   0.100000000000E+11 
  6   7   0.225121484485E+01   0.799271407951E+01   0.167781174553E+00  -0.976776373939E-01   0.383907922957E+03   0.122500687760E+05   0.339440733967E+01   0.750916537536E+01   0.100000000000E+11 
  6   8   0.306113388723E+01   0.107532281609E+02  -0.166781831856E+00  -0.857809977766E-01   0.420413649176E+03   0.122500687760E+05   0.338398176052E+01   0.755368537548E+01   0.100000000000E+11 
  6   9   0.221499305612E+01   0.794895199415E+01  -0.560642676965E+00   0.125525219707E+00   0.445529157932E+03   0.122500687760E+05   0.338531071236E+01   0.617432574697E+01   0.100000000000E+11 
  6  10   0.247220183860E+01   0.758953248183E+01  -0.140082019983E+00  -0.545100033726E-01   0.143254881850E+03   0.331702050845E+03   0.339171999758E+01   0.749841355376E+01   0.100000000000E+11 
  6  11   0.249668282215E+01   0.769437901074E+01  -0.294735998971E+00  -0.879025693756E-01   0.198268716457E+03   0.331702050845E+03   0.338420632949E+01   0.753109312837E+01   0.100000000000E+11 
  6  12   0.318633557926E+01   0.764241966543E+01   0.776198076290E-03  -0.547096670430E-02   0.105626265903E+03   0.331702050845E+03   0.338763671072E+01   0.755398932657E+01   0.100000000000E+11 
  7   7   0.194387016904E+01   0.771632054093E+01  -0.746400864929E+00   0.160958418569E+00   0.372527160000E+03   0.122500687760E+05   0.152794632976E+01   0.746557819546E+01   0.100000000000E+11 
  7   8   0.275378921142E+01   0.104768346223E+02  -0.550080081327E+00   0.983700420785E-01   0.407950691788E+03   0.122500687760E+05   0.152325339700E+01   0.750983977789E+01   0.100000000000E+11 
  7   9   0.190764838031E+01   0.767255845556E+01  -0.374142920876E+00   0.759238530897E-02   0.432321663547E+03   0.122500687760E+05   0.152385160661E+01   0.613848668449E+01   0.100000000000E+11 
  7  10   0.216485716279E+01   0.731313894325E+01  -0.624270399022E+00   0.134333838482E+00   0.139008160813E+03   0.331702050845E+03   0.152673665924E+01   0.745488878314E+01   0.100000000000E+11 
  7  11   0.218933814634E+01   0.741798547216E+01  -0.486965969435E+00   0.134815859474E+00   0.192391137150E+03   0.331702050845E+03   0.152335448367E+01   0.748737866817E+01   0.100000000000E+11 
  7  12   0.287899090345E+01   0.736602612685E+01  -0.291509178915E+00   0.714376594508E-01   0.102495026816E+03   0.331702050845E+03   0.152489862316E+01   0.751014196468E+01   0.100000000000E+11 
  8   8   0.356370825380E+01   0.132373487038E+02  -0.744615096700E+00   0.154309186850E+00   0.446742640000E+03   0.122500687760E+05   0.151857487812E+01   0.755436377638E+01   0.100000000000E+11 
  8   9   0.271756742269E+01   0.104330725370E+02  -0.672416620616E+00   0.136394597508E+00   0.473431042501E+03   0.122500687760E+05   0.151917125038E+01   0.617488026678E+01   0.100000000000E+11 
  8  10   0.297477620517E+01   0.100736530247E+02  -0.868697779908E+00   0.217595249299E+00   0.152226418518E+03   0.331702050845E+03   0.152204744187E+01   0.749908699066E+01   0.100000000000E+11 
  8  11   0.299925718872E+01   0.101784995536E+02  -0.745715464247E+00   0.143835732506E+00   0.210685571205E+03   0.331702050845E+03   0.151867565431E+01   0.753176950025E+01   0.100000000000E+11 
  8  12   0.368890994583E+01   0.101265402083E+02  -0.120108586484E+01   0.507243171511E+00   0.112241258045E+03   0.331702050845E+03   0.152021505113E+01   0.755466775476E+01   0.100000000000E+11 
  9   9   0.187142659158E+01   0.762879637020E+01  -0.408162751220E+00   0.906517473775E-01   0.501713810000E+03   0.122500687760E+05   0.151976785686E+01   0.504730079696E+01   0.100000000000E+11 
  9  10   0.212863537406E+01   0.726937685788E+01  -0.532841386952E+00   0.931396512670E-01   0.161320423802E+03   0.331702050845E+03   0.152264517788E+01   0.612969743690E+01   0.100000000000E+11 
  9  11   0.215311635761E+01   0.737422338679E+01  -0.379864131469E+00   0.729563479323E-01   0.223271925903E+03   0.331702050845E+03   0.151927206615E+01   0.615641187500E+01   0.100000000000E+11 
  9  12   0.284276911472E+01   0.732226404149E+01  -0.710321420622E+00   0.595406822043E+00   0.118946550094E+03   0.331702050845E+03   0.152081206752E+01   0.617512873643E+01   0.100000000000E+11 
 10  10   0.238584415655E+01   0.690995734556E+01  -0.603258134286E+00   0.133150567164E+00   0.518707650000E+02   0.185639636763E+01   0.152552794642E+01   0.744421467621E+01   0.100000000000E+11 
 10  11   0.241032514009E+01   0.701480387448E+01  -0.553710210086E+00   0.152719936954E+00   0.717905726171E+02   0.185639636763E+01   0.152214844851E+01   0.747665804135E+01   0.100000000000E+11 
 10  12   0.309997789721E+01   0.696284452917E+01  -0.719458631438E+00   0.477389974804E+00   0.382459232504E+02   0.185639636763E+01   0.152369136551E+01   0.749938874478E+01   0.100000000000E+11 
 11  11   0.243480612364E+01   0.711965040339E+01   0.112604223268E-01  -0.165325456636E+00   0.993601370000E+02   0.185639636763E+01   0.151877643719E+01   0.750924280113E+01   0.100000000000E+11 
 11  12   0.312445888075E+01   0.706769105808E+01   0.174260129379E+00  -0.404549741485E-01   0.529334150059E+02   0.185639636763E+01   0.152031593617E+01   0.753207256947E+01   0.100000000000E+11 
 12  12   0.381411163786E+01   0.701573171277E+01  -0.614672355725E+00   0.150852935735E+01   0.281999050000E+02   0.185639636763E+01   0.152185699565E+01   0.755497174538E+01   0.100000000000E+11 
    0
    0
