# Supplementary material for: Reliable crystal structure predictions from first principles
Source: Nat Commun. 2022 Jun 2;13:3095. doi: 10.1038/s41467-022-30692-y (PMC9163189; doi:10.1038/s41467-022-30692-y)
Supplement: Supplementary file 3 — Supplementary Dataset 1 [file 41467_2022_30692_MOESM3_ESM.zip › fullPES@CSP_Supplemental_Data/fullPES@CSP_PES/fluorouracil/fit_report.out]

 
 -----------------------------------------------------------------
                      flrc
 -----------------------------------------------------------------

------------------------------------------------------------------
 Site         x (A)        y (A)        z (A)      Symmetry
------------------------------------------------------------------
  F1       -2.1183583    1.3867333    0.0768285       1
  O1        2.6651551   -1.0160210   -0.0580929       2
  O2       -1.8769381   -1.3784849   -0.0765842       3
  N1        0.3883091   -1.1649012   -0.0649130       4
  N2        1.4211242    0.8861647    0.0506748       5
  C1        0.2016789    1.5075849    0.0847134       6
  C2       -0.9308717    0.7966593    0.0446249       7
  C3       -0.9095480   -0.6580772   -0.0367449       8
  C4        1.5833979   -0.4793160   -0.0267193       9
  H1        0.1998272    2.5872531    0.1441706      10
  H2        2.2723859    1.4198983    0.0808183      11
  H3        0.4692826   -2.1695863   -0.1225497      12

------------------------------------------------------------------
 
 
 ---------------- INTERMOLECULAR FUNCTIONAL FORM -----------------
 
V_{\rm int} = \sum\limits_{a = 1}^{12} \sum\limits_{b = 1}^{12} u_{ab}\\
u_{ab} = \left[1 + a^{ab}_1 (r_{ab})^1 + a^{ab}_2 (r_{ab})^2\right]A^{ab}e^{-\beta^{ab} r_{ab}}\\
+ f_1(\delta_1^{ab}, r_{ab})\frac{q_a q_b}{r_{ab}}f_6(\delta_6^{ab}, r_{ab})\frac{C^{ab}_6}{(r_{ab})^6}\\
+ \frac{A^{ab}_{12}}{(r_{ab})^{12}}\\
A^{ab} = (A^a A^b)^{\frac{1}{2}}\\
\beta_{ab} = \frac{1}{2}(\beta^a + \beta^b)\\
C_{ab}^6 = (C^{a}_6 C^{b}_6)^{\frac{1}{2}} \\
\delta_n^{ab} = (\delta_n^a \delta_n^b)^{\frac{1}{2}}\\
 
 
 -------------- INTERMOLECULAR PES PARAMETER VALUES ---------------

----------------------------------------------------------------------------------------------------------------------------------------------------
 Site         q             A           \beta           C_06         \delta_1   \delta_06  
            (a.u.)      (kcal/mol)      (A^-1)     (kcal/mol*A^06)    (A^-1)      (A^-1)   
----------------------------------------------------------------------------------------------------------------------------------------------------
  F1       -0.1421576   0.60447E+04     3.4587811    0.14271E+06     7.5532551   7.5547625 
  O1       -0.3623028   0.24098E+04     2.3392359    0.16352E+06     7.5431583   7.5439078 
  O2       -0.4196626   0.20365E+04     1.8725199    0.19004E+06     7.5430055   7.5535008 
  N1        0.0021396   0.73266E+04     1.9020242    0.14486E+06     1.5217655   7.5538407 
  N2        0.0648633   0.76286E+06     3.9056692    0.12622E+06     1.5253496   5.1644248 
  C1       -0.2729799   0.39015E+04     2.5585595    0.24827E+06     7.5408416   7.5530070 
  C2        0.0933198   0.22447E+04     1.9438702    0.23376E+06     1.5279463   7.4655782 
  C3        0.3596783   0.56093E+06     3.5637083    0.28034E+06     1.5185749   7.5543638 
  C4        0.0821817   0.20566E+04     1.8714266    0.31483E+06     1.5197679   5.0473008 
  H1        0.2491831   0.10022E+04     2.3858442    0.32549E+05     1.5255279   7.4442147 
  H2        0.1758414   0.12360E+04     2.4348061    0.62349E+05     1.5187764   7.5092428 
  H3        0.1698957   0.11140E+04     3.8141116    0.17696E+05     1.5218570   7.5549717 


----------------------------------------------------------------------------------------------------------------------------------------------------
 Site a   Site b       a_1           a_2            A_12       
                      (A^-1)        (A^-2)     (kcal/mol*A^12) 
----------------------------------------------------------------------------------------------------------------------------------------------------
  F1      F1        0.16589E+01  -0.42603E+00    0.29038E+07   
  F1      O1        0.14467E+01  -0.56946E+00    0.34345E+07   
  F1      O2        0.35065E+00  -0.15807E+00    0.34345E+07   
  F1      N1        0.11491E+00  -0.12209E+00    0.40527E+07   
  F1      N2       -0.45517E+00   0.12006E+00    0.40527E+07   
  F1      C1        0.77142E+00  -0.17914E+00    0.47715E+07   
  F1      C2        0.51381E+00  -0.26337E+00    0.47715E+07   
  F1      C3       -0.39609E+00   0.47227E-01    0.47715E+07   
  F1      C4       -0.34390E+00   0.76642E-01    0.47715E+07   
  F1      H1       -0.12800E+00  -0.67841E-01    0.10879E+06   
  F1      H2       -0.12723E+00  -0.12714E+00    0.10879E+06   
  F1      H3        0.16712E-01   0.36479E-01    0.10879E+06   
  O1      O1        0.13748E+01  -0.56103E+00    0.40527E+07   
  O1      O2        0.15077E+00  -0.14531E+00    0.40527E+07   
  O1      N1        0.35628E-01  -0.94809E-01    0.47715E+07   
  O1      N2       -0.16343E+00   0.11970E-01    0.47715E+07   
  O1      C1        0.81295E-01  -0.15461E+00    0.56054E+07   
  O1      C2       -0.15088E-01  -0.60649E-01    0.56054E+07   
  O1      C3       -0.67369E+00   0.10633E+00    0.56054E+07   
  O1      C4       -0.13917E+01   0.36752E+00    0.56054E+07   
  O1      H1       -0.33031E+00   0.10026E-01    0.13559E+06   
  O1      H2       -0.58833E+00   0.45158E-02    0.13559E+06   
  O1      H3        0.25477E+00  -0.54508E+00    0.13559E+06   
  O2      O2       -0.36454E+00   0.36792E-01    0.40527E+07   
  O2      N1       -0.29106E+00  -0.14885E-01    0.47715E+07   
  O2      N2       -0.19983E+00  -0.43964E-01    0.47715E+07   
  O2      C1       -0.24472E+00   0.41410E-01    0.56054E+07   
  O2      C2       -0.34352E+00  -0.13139E-01    0.56054E+07   
  O2      C3       -0.68671E+00   0.12609E+00    0.56054E+07   
  O2      C4       -0.94018E+00   0.23928E+00    0.56054E+07   
  O2      H1       -0.48567E+00   0.37932E-01    0.13559E+06   
  O2      H2       -0.59595E+00   0.54195E-01    0.13559E+06   
  O2      H3       -0.25012E+00  -0.16271E+00    0.13559E+06   
  N1      N1       -0.56809E+00   0.12059E+00    0.56054E+07   
  N1      N2       -0.72873E+00   0.17577E+00    0.56054E+07   
  N1      C1       -0.76054E-01  -0.11223E+00    0.65710E+07   
  N1      C2       -0.52470E+00   0.10008E+00    0.65710E+07   
  N1      C3       -0.53104E+00   0.49708E-01    0.65710E+07   
  N1      C4       -0.52171E+00   0.19766E-01    0.65710E+07   
  N1      H1       -0.67985E+00   0.12391E+00    0.16832E+06   
  N1      H2       -0.82844E+00   0.17167E+00    0.16832E+06   
  N1      H3       -0.46075E+00  -0.90639E-01    0.16832E+06   
  N2      N2       -0.10134E+01   0.29786E+00    0.56054E+07   
  N2      C1       -0.35580E+00   0.48891E-01    0.65710E+07   
  N2      C2       -0.52821E+00   0.72835E-01    0.65710E+07   
  N2      C3       -0.84519E+00   0.18915E+00    0.65710E+07   
  N2      C4       -0.47570E+00   0.15397E-01    0.65710E+07   
  N2      H1       -0.81133E+00   0.17098E+00    0.16832E+06   
  N2      H2       -0.92437E+00   0.20348E+00    0.16832E+06   
  N2      H3       -0.55210E+00   0.15979E-01    0.16832E+06   
  C1      C1        0.11141E+01  -0.58136E+00    0.76870E+07   
  C1      C2        0.16778E+00  -0.97678E-01    0.76870E+07   
  C1      C3       -0.16678E+00  -0.85781E-01    0.76870E+07   
  C1      C4       -0.56064E+00   0.12553E+00    0.76870E+07   
  C1      H1       -0.14008E+00  -0.54510E-01    0.20815E+06   
  C1      H2       -0.29474E+00  -0.87903E-01    0.20815E+06   
  C1      H3        0.77620E-03  -0.54710E-02    0.20815E+06   
  C2      C2       -0.74640E+00   0.16096E+00    0.76870E+07   
  C2      C3       -0.55008E+00   0.98370E-01    0.76870E+07   
  C2      C4       -0.37414E+00   0.75924E-02    0.76870E+07   
  C2      H1       -0.62427E+00   0.13433E+00    0.20815E+06   
  C2      H2       -0.48697E+00   0.13482E+00    0.20815E+06   
  C2      H3       -0.29151E+00   0.71438E-01    0.20815E+06   
  C3      C3       -0.74462E+00   0.15431E+00    0.76870E+07   
  C3      C4       -0.67242E+00   0.13639E+00    0.76870E+07   
  C3      H1       -0.86870E+00   0.21760E+00    0.20815E+06   
  C3      H2       -0.74572E+00   0.14384E+00    0.20815E+06   
  C3      H3       -0.12011E+01   0.50724E+00    0.20815E+06   
  C4      C4       -0.40816E+00   0.90652E-01    0.76870E+07   
  C4      H1       -0.53284E+00   0.93140E-01    0.20815E+06   
  C4      H2       -0.37986E+00   0.72956E-01    0.20815E+06   
  C4      H3       -0.71032E+00   0.59541E+00    0.20815E+06   
  H1      H1       -0.60326E+00   0.13315E+00    0.11649E+04   
  H1      H2       -0.55371E+00   0.15272E+00    0.11649E+04   
  H1      H3       -0.71946E+00   0.47739E+00    0.11649E+04   
  H2      H2        0.11260E-01  -0.16533E+00    0.11649E+04   
  H2      H3        0.17426E+00  -0.40455E-01    0.11649E+04   
  H3      H3       -0.61467E+00   0.15085E+01    0.11649E+04   
 
 
 ------------------ INTERMOLECULAR FIT QUALITY -------------------
 
Fit data
RMSE of E_int on    68 points with E <  -6.8 kcal/mol =  0.52298 kcal/mol
RMSE of E_int on  1023 points with E <   0.0 kcal/mol =  0.60832 kcal/mol
RMSE of E_int on  1545 points with E <  10.0 kcal/mol =  1.06879 kcal/mol
RMSE of E_int on  1828 points with E < 100.0 kcal/mol =  2.22462 kcal/mol
 
Minimum wall height =     274.6836 kcal/mol
Mean wall height =        474.7902 kcal/mol
Minimum wall distance =     0.6510 Angstrom between closest contact atoms
Maximum wall distance =     1.3548 Angstrom between closest contact atoms
 
 
 ------------------------ LOCAL MINIMA ---------------------------
 
------------ Minimum   1 ------------
E =   -13.22911418 kcal/mol
R_com =     6.86638105 Angstrom
beta_A, gamma_A, alpha_B, beta_B, gamma_B = 
    89.46539   169.88029     6.41878    90.53461   349.88029
 
 9    0.0940095  -1.7373666  -1.8409491   F1   
 8   -0.0809050   1.4684966   2.4445239   O1   
 8   -0.0570807   1.0272514  -2.0905690   O2   
 7   -0.0665672   1.2150066   0.1769753   N1   
 7    0.0361663  -0.6226793   1.5551246   N2   
 6    0.0803857  -1.4486951   0.4642024   C1   
 6    0.0518672  -0.9478247  -0.7759624   C2   
 6   -0.0273100   0.4880269  -1.0113246   C3   
 6   -0.0404763   0.7500707   1.4742328   C4   
 1    0.1380873  -2.5118920   0.6526295   H1   
 1    0.0576144  -0.9985383   2.4871636   H2   
 1   -0.1232980   2.2182891   0.0796269   H3   
 9   -0.1008081   1.7369854   8.7073301   F1   
 8    0.0837722  -1.4683358   4.4218571   O1   
 8    0.0581184  -1.0271932   8.9569500   O2   
 7    0.0696813  -1.2148320   6.6894057   N1   
 7   -0.0336727   0.6228191   5.3112565   N2   
 6   -0.0820746   1.4486004   6.4021787   C1   
 6   -0.0544196   0.9476816   7.6423435   C2   
 6    0.0274200  -0.4880207   7.8777056   C3   
 6    0.0436313  -0.7498938   5.3921482   C4   
 1   -0.1435944   2.5115832   6.2137515   H1   
 1   -0.0543781   0.9987198   4.3792175   H2   
 1    0.1254678  -2.2181674   6.7867541   H3   
 
    R_com        Fit inter        Fit exp        Fit els          Fit Cn 
  6.12553290  0.34757167E+02  0.12639690E+03 -0.17656114E+02 -0.73983615E+02
  6.20014056  0.18429133E+02  0.92251463E+02 -0.16483167E+02 -0.57339163E+02
  6.28966976  0.62587651E+01  0.64072074E+02 -0.15157767E+02 -0.42655542E+02
  6.39710480 -0.26103252E+01  0.41461303E+02 -0.13690304E+02 -0.30381324E+02
  6.52602685 -0.86713269E+01  0.24137127E+02 -0.12105816E+02 -0.20702638E+02
  6.68073330 -0.12145423E+02  0.11818423E+02 -0.10445790E+02 -0.13518056E+02
  6.86638105 -0.13229114E+02  0.40283859E+01 -0.87669587E+01 -0.84905414E+01
  7.08915834 -0.12331837E+02 -0.39368885E-01 -0.71360151E+01 -0.51564533E+01
  7.35649110 -0.10143359E+02 -0.14794867E+01 -0.56204619E+01 -0.30434108E+01
  7.67729040 -0.74841317E+01 -0.14547236E+01 -0.42775934E+01 -0.17518146E+01
  8.06224957 -0.50439624E+01 -0.91420729E+00 -0.31449689E+01 -0.98478625E+00
  8.52420057 -0.31902586E+01 -0.41417653E+00 -0.22356069E+01 -0.54047515E+00
  9.07854177 -0.19607191E+01 -0.13218357E+00 -0.15393028E+01 -0.28923277E+00
 
------------ Minimum   2 ------------
E =   -11.11527951 kcal/mol
R_com =     6.38066041 Angstrom
beta_A, gamma_A, alpha_B, beta_B, gamma_B = 
    89.48258   170.07347     2.13386    86.90333   108.57531
 
 9    0.0935100  -1.7311472  -1.8468241   F1   
 8   -0.0802163   1.4602443   2.4494851   O1   
 8   -0.0577392   1.0342919  -2.0870766   O2   
 7   -0.0665511   1.2144009   0.1810905   N1   
 7    0.0366519  -0.6279176   1.5530055   N2   
 6    0.0805691  -1.4502493   0.4592915   C1   
 6    0.0516633  -0.9452016  -0.7791690   C2   
 6   -0.0276283   0.4914328  -1.0096652   C3   
 6   -0.0400568   0.7450949   1.4767653   C4   
 1    0.1383596  -2.5140736   0.6441158   H1   
 1    0.0583910  -1.0069160   2.4837656   H2   
 1   -0.1233416   2.2180042   0.0871422   H3   
 9    0.1333453  -2.4464806   7.0235645   F1   
 8   -0.1579248   2.8460636   6.2635839   O1   
 8    0.0762915  -1.3381303   4.4747304   O2   
 7   -0.0393636   0.7382069   5.3980651   N1   
 7   -0.0588659   1.0633490   7.6742112   N2   
 6    0.0146813  -0.2887233   7.8763497   C1   
 6    0.0620745  -1.1346306   6.8410294   C2   
 6    0.0369464  -0.6516110   5.4664769   C3   
 6   -0.0909340   1.6513578   6.4291902   C4   
 1    0.0316659  -0.6340148   8.9009019   H1   
 1   -0.0944520   1.6993596   8.4518042   H2   
 1   -0.0616322   1.1344510   4.4697518   H3   
 
    R_com        Fit inter        Fit exp        Fit els          Fit Cn 
  5.69272998  0.22577684E+02  0.84308952E+02 -0.15055123E+02 -0.46676145E+02
  5.76200853  0.12030578E+02  0.62966218E+02 -0.14017331E+02 -0.36918309E+02
  5.84514279  0.35487696E+01  0.44579597E+02 -0.12855417E+02 -0.28175411E+02
  5.94490389 -0.29825171E+01  0.29305281E+02 -0.11579708E+02 -0.20708090E+02
  6.06461722 -0.75905193E+01  0.17271240E+02 -0.10212121E+02 -0.14649638E+02
  6.20827322 -0.10272263E+02  0.85027425E+01 -0.87874904E+01 -0.99875148E+01
  6.38066041 -0.11115280E+02  0.28179430E+01 -0.73527020E+01 -0.65805205E+01
  6.58752504 -0.10407859E+02 -0.23919517E+00 -0.59627842E+01 -0.42058800E+01
  6.83576260 -0.86566325E+01 -0.13659882E+01 -0.46739256E+01 -0.26167187E+01
  7.13364767 -0.64786962E+01 -0.13559070E+01 -0.35346564E+01 -0.15881328E+01
  7.49110975 -0.44192944E+01 -0.90108624E+00 -0.25776418E+01 -0.94056634E+00
  7.92006425 -0.28029582E+01 -0.44519378E+00 -0.18148197E+01 -0.54294475E+00
  8.43480965 -0.17029347E+01 -0.16047165E+00 -0.12375678E+01 -0.30489523E+00
 
------------ Minimum   3 ------------
E =   -10.71840318 kcal/mol
R_com =     6.61451047 Angstrom
beta_A, gamma_A, alpha_B, beta_B, gamma_B = 
    89.67820   174.19177   184.98170    87.24340    57.39596
 
 9    0.0878758  -1.5939903  -1.9666842   F1   
 8   -0.0724065   1.2805165   2.5482857   O1   
 8   -0.0653118   1.1814633  -2.0072023   O2   
 7   -0.0664197   1.1982174   0.2680597   N1   
 7    0.0422295  -0.7377987   1.5037685   N2   
 6    0.0827283  -1.4794355   0.3536801   C1   
 6    0.0493728  -0.8867729  -0.8452075   C2   
 6   -0.0312881   0.5626532  -0.9716665   C3   
 6   -0.0352939   0.6370939   1.5265885   C4   
 1    0.1415812  -2.5537483   0.4614317   H1   
 1    0.0673126  -1.1826452   2.4048285   H2   
 1   -0.1239368   2.2059391   0.2466207   H3   
 9   -0.0558698   1.0363851   8.9251724   F1   
 8    0.0954187  -1.6958222   4.3223919   O1   
 8   -0.1327798   2.3211669   6.4610963   O2   
 7   -0.0185491   0.3000896   5.4222041   N1   
 7    0.0940779  -1.6728174   6.5977430   N2   
 6    0.0566403  -0.9810168   7.7785813   C1   
 6   -0.0190391   0.3546018   7.7879987   C2   
 6   -0.0638443   1.1194931   6.5485359   C3   
 6    0.0597675  -1.0744760   5.3577146   C4   
 1    0.0914838  -1.5603776   8.6909130   H1   
 1    0.1508952  -2.6763814   6.5901426   H2   
 1   -0.0449240   0.7727262   4.5304698   H3   
 
    R_com        Fit inter        Fit exp        Fit els          Fit Cn 
  5.87366232  0.32038297E+02  0.10042366E+03 -0.14299789E+02 -0.54085577E+02
  5.94826998  0.17797905E+02  0.73336314E+02 -0.13278487E+02 -0.42259922E+02
  6.03779918  0.69159204E+01  0.50786830E+02 -0.12126855E+02 -0.31744055E+02
  6.14523422 -0.11212309E+01  0.32606127E+02 -0.10855258E+02 -0.22872100E+02
  6.27415626 -0.66214266E+01  0.18666480E+02 -0.94873045E+01 -0.15800602E+02
  6.42886272 -0.97518950E+01  0.87945914E+01 -0.80614416E+01 -0.10485045E+02
  6.61451047 -0.10718403E+02  0.26216347E+01 -0.66297828E+01 -0.67102551E+01
  6.83728776 -0.99323694E+01 -0.51596565E+00 -0.52531449E+01 -0.41632589E+01
  7.10462052 -0.80389156E+01 -0.15304590E+01 -0.39924556E+01 -0.25160010E+01
  7.42541982 -0.57710079E+01 -0.13874139E+01 -0.28983719E+01 -0.14852221E+01
  7.81037899 -0.37230252E+01 -0.86404447E+00 -0.20022858E+01 -0.85669493E+00
  8.27232999 -0.21981075E+01 -0.40416653E+00 -0.13118525E+01 -0.48208845E+00
  8.82667118 -0.12176100E+01 -0.14109539E+00 -0.81249025E+00 -0.26402431E+00
 
------------ Minimum   4 ------------
E =    -9.32697133 kcal/mol
R_com =     6.37544644 Angstrom
beta_A, gamma_A, alpha_B, beta_B, gamma_B = 
    92.65383   233.14121     3.87404    87.34617    53.14121
 
 9   -0.0334624   0.8631080  -2.3812389   F1   
 8    0.0536308  -1.5229789   2.4117181   O1   
 8   -0.0775635   2.3286459  -0.0193531   O2   
 7   -0.0109030   0.3880676   1.1667378   N1   
 7    0.0572610  -1.6686260   0.1409192   N2   
 6    0.0343730  -1.0656838  -1.0880256   C1   
 6   -0.0107903   0.2669335  -1.1965825   C2   
 6   -0.0375876   1.1224885  -0.0173277   C3   
 6    0.0350433  -0.9793872   1.3331089   C4   
 1    0.0537170  -1.7118357  -1.9548217   H1   
 1    0.0912418  -2.6698918   0.2230100   H2   
 1   -0.0290087   0.9259348   2.0209287   H3   
 9    0.0249285  -0.8633966   8.7566854   F1   
 8   -0.0493891   1.5231223   3.9637284   O1   
 8    0.0799446  -2.3285654   6.3947996   O2   
 7    0.0153410  -0.3879176   5.2087087   N1   
 7   -0.0556077   1.6686820   6.2345272   N2   
 6   -0.0377066   1.0655710   7.4634720   C1   
 6    0.0072693  -0.2670526   7.5720289   C2   
 6    0.0383373  -1.1224631   6.3927742   C3   
 6   -0.0312074   0.9795169   5.0423375   C4   
 1   -0.0620629   1.7115534   8.3302681   H1   
 1   -0.0893532   2.6699557   6.1524365   H2   
 1    0.0336167  -0.9257789   4.3545178   H3   
 
    R_com        Fit inter        Fit exp        Fit els          Fit Cn 
  5.68751602  0.19313093E+02  0.60368283E+02 -0.11348612E+02 -0.29706578E+02
  5.75679457  0.10630028E+02  0.45326179E+02 -0.10562211E+02 -0.24133941E+02
  5.83992882  0.34210786E+01  0.32067809E+02 -0.96728170E+01 -0.18973914E+02
  5.93968993 -0.22318802E+01  0.20859812E+02 -0.86857855E+01 -0.14405907E+02
  6.05940326 -0.62498988E+01  0.11920368E+02 -0.76160525E+01 -0.10554214E+02
  6.20305925 -0.85914029E+01  0.53653449E+01 -0.64900077E+01 -0.74667402E+01
  6.37544644 -0.93269713E+01  0.11307766E+01 -0.53456779E+01 -0.51120700E+01
  6.58231107 -0.87100742E+01 -0.10829505E+01 -0.42302099E+01 -0.33969137E+01
  6.83054863 -0.71816283E+01 -0.17911851E+01 -0.31942160E+01 -0.21962272E+01
  7.12843370 -0.52764334E+01 -0.16097659E+01 -0.22837128E+01 -0.13829547E+01
  7.48589578 -0.34685680E+01 -0.10894842E+01 -0.15317192E+01 -0.84736462E+00
  7.91485028 -0.20459129E+01 -0.58966914E+00 -0.95227321E+00 -0.50397059E+00
  8.42959568 -0.10846998E+01 -0.25555768E+00 -0.53904652E+00 -0.29009563E+00
 
------------ Minimum   5 ------------
E =    -9.24683360 kcal/mol
R_com =     5.58296453 Angstrom
beta_A, gamma_A, alpha_B, beta_B, gamma_B = 
    40.06063   347.38052   104.14559    98.94117   356.79406
 
 9   -1.3008218   1.8160417   1.1942483   F1   
 8    1.7832565  -1.5737463  -1.5754504   O1   
 8   -1.6816273  -0.9351201   1.3140252   O2   
 7    0.0534538  -1.2215960  -0.1297629   N1   
 7    1.2421940   0.5542771  -0.9783563   N2   
 6    0.4572378   1.4271037  -0.2738095   C1   
 6   -0.5333123   0.9807862   0.5067701   C2   
 6   -0.8130063  -0.4434662   0.6356508   C3   
 6    1.0852555  -0.8136698  -0.9475066   C4   
 1    0.6746558   2.4810944  -0.3789522   H1   
 1    1.9866272   0.8891377  -1.5649688   H2   
 1   -0.0911602  -2.2197012  -0.0834624   H3   
 9   -1.5533942   0.0133377   7.5837550   F1   
 8    1.2411383  -0.1637750   3.0194750   O1   
 8    1.1771904   0.5313879   7.5222510   O2   
 7    1.1767914   0.1787566   5.2744187   N1   
 7   -0.7373407  -0.3695716   4.1244737   N2   
 6   -1.4582475  -0.3270074   5.2875946   C1   
 6   -0.8661570  -0.0310094   6.4501381   C2   
 6    0.5607801   0.2553524   6.5221207   C3   
 6    0.6154011  -0.1212150   4.0518881   C4   
 1   -2.5157706  -0.5423436   5.2205333   H1   
 1   -1.1817779  -0.5918852   3.2507009   H2   
 1    2.1687299   0.3660844   5.2590166   H3   
 
    R_com        Fit inter        Fit exp        Fit els          Fit Cn 
  4.78919866  0.25683516E+02  0.87540671E+02 -0.13331792E+02 -0.48525363E+02
  4.86913544  0.14250791E+02  0.64967377E+02 -0.12444446E+02 -0.38272141E+02
  4.96505958  0.53316662E+01  0.45888180E+02 -0.11441259E+02 -0.29115255E+02
  5.08016855 -0.13292862E+01  0.30343942E+02 -0.10329597E+02 -0.21343632E+02
  5.21829932 -0.58883596E+01  0.18330781E+02 -0.91280269E+01 -0.15091113E+02
  5.38405623 -0.84615191E+01  0.97256317E+01 -0.78679226E+01 -0.10319228E+02
  5.58296453 -0.92468336E+01  0.41942755E+01 -0.65927636E+01 -0.68483455E+01
  5.82165449 -0.86188319E+01  0.11586770E+01 -0.53542286E+01 -0.44232803E+01
  6.10808244 -0.71153038E+01 -0.12824163E+00 -0.42051036E+01 -0.27819586E+01
  6.45179598 -0.53107982E+01 -0.42024727E+00 -0.31904490E+01 -0.17001019E+01
  6.86425223 -0.36546786E+01 -0.30943516E+00 -0.23396630E+01 -0.10055804E+01
  7.35919973 -0.23760021E+01 -0.14050668E+00 -0.16622203E+01 -0.57327510E+00
  7.95313673 -0.15006727E+01 -0.38044113E-01 -0.11485984E+01 -0.31403025E+00
 
------------ Minimum   6 ------------
E =    -8.68534447 kcal/mol
R_com =     6.12628540 Angstrom
beta_A, gamma_A, alpha_B, beta_B, gamma_B = 
    92.72794   236.57573   180.45972    87.02986   113.10559
 
 9   -0.0338779   1.0041524  -2.3252751   F1   
 8    0.0522017  -1.6647180   2.3161852   O1   
 8   -0.0709470   2.3258368   0.1201343   O2   
 7   -0.0083870   0.3175792   1.1878828   N1   
 7    0.0526733  -1.6742210   0.0407373   N2   
 6    0.0300200  -0.9987538  -1.1498925   C1   
 6   -0.0114747   0.3380918  -1.1784489   C2   
 6   -0.0344078   1.1216136   0.0499247   C3   
 6    0.0338611  -1.0575033   1.2720641   C4   
 1    0.0464744  -1.5919266  -2.0538268   H1   
 1    0.0838984  -2.6786952   0.0627185   H2   
 1   -0.0239271   0.8034126   2.0727530   H3   
 9   -0.0737072   2.4921107   6.5738630   F1   
 8    0.0866507  -2.8494753   6.2344850   O1   
 8   -0.0368915   1.1851639   4.1205417   O2   
 7    0.0237367  -0.8141344   5.2050829   N1   
 7    0.0282207  -0.9591759   7.4998338   N2   
 6   -0.0119070   0.4060335   7.5945014   C1   
 6   -0.0349025   1.1685882   6.4955589   C2   
 6   -0.0178022   0.5782156   5.1634546   C3   
 6    0.0492295  -1.6441372   6.3051595   C4   
 1   -0.0232790   0.8313499   8.5885832   H1   
 1    0.0454655  -1.5325808   8.3252647   H2   
 1    0.0388207  -1.2827720   4.3109787   H3   
 
    R_com        Fit inter        Fit exp        Fit els          Fit Cn 
  5.43835498  0.18991331E+02  0.61781841E+02 -0.12044356E+02 -0.30746154E+02
  5.50763353  0.10322029E+02  0.46129894E+02 -0.11143442E+02 -0.24664423E+02
  5.59076778  0.33244819E+01  0.32610830E+02 -0.10136479E+02 -0.19149869E+02
  5.69052889 -0.20527626E+01  0.21350269E+02 -0.90333699E+01 -0.14369662E+02
  5.81024222 -0.58242399E+01  0.12449720E+02 -0.78544523E+01 -0.10419507E+02
  5.95389821 -0.80038814E+01  0.59379982E+01 -0.66317061E+01 -0.73101736E+01
  6.12628540 -0.86853445E+01  0.16970901E+01 -0.54079778E+01 -0.49744567E+01
  6.33315003 -0.81156618E+01 -0.58994153E+00 -0.42334113E+01 -0.32923089E+01
  6.58138759 -0.67034255E+01 -0.14209053E+01 -0.31589955E+01 -0.21235247E+01
  6.87927266 -0.49371623E+01 -0.13735313E+01 -0.22283195E+01 -0.13353115E+01
  7.23673474 -0.32504481E+01 -0.96315676E+00 -0.14697851E+01 -0.81750621E+00
  7.66568924 -0.19117273E+01 -0.53374776E+00 -0.89190141E+00 -0.48607815E+00
  8.18043464 -0.99880093E+00 -0.23546601E+00 -0.48339181E+00 -0.27994311E+00
 
------------ Minimum   7 ------------
E =    -8.11548145 kcal/mol
R_com =     5.89896274 Angstrom
beta_A, gamma_A, alpha_B, beta_B, gamma_B = 
    93.07945   289.42659   357.76273    86.92055   109.42659
 
 9    0.0443121   2.4589827  -0.6064771   F1   
 8   -0.0541546  -2.8513510   0.0747670   O1   
 8    0.0268996   1.3115986   1.9256085   O2   
 7   -0.0127408  -0.7536468   0.9715177   N1   
 7   -0.0196854  -1.0454800  -1.3092112   N2   
 6    0.0046099   0.3112240  -1.4912349   C1   
 6    0.0208322   1.1428436  -0.4434568   C2   
 6    0.0128991   0.6388903   0.9237674   C3   
 6   -0.0306887  -1.6526725  -0.0730654   C4   
 1    0.0093159   0.6720667  -2.5105446   H1   
 1   -0.0318354  -1.6707588  -2.0961708   H2   
 1   -0.0208414  -1.1641675   1.8938398   H3   
 9   -0.0517150  -2.4588382   6.5054398   F1   
 8    0.0571972   2.8512915   5.8241958   O1   
 8   -0.0243228  -1.3116489   3.9733543   O2   
 7    0.0166896   0.7535697   4.9274451   N1   
 7    0.0211429   1.0454515   7.2081739   N2   
 6   -0.0075431  -0.3111667   7.3901976   C1   
 6   -0.0237979  -1.1427857   6.3424196   C2   
 6   -0.0120516  -0.6389068   4.9751953   C3   
 6    0.0338514   1.6526107   5.9720282   C4   
 1   -0.0169272  -0.6719181   8.4095074   H1   
 1    0.0334116   1.6707280   7.9951336   H2   
 1    0.0246211   1.1640937   4.0051230   H3   
 
    R_com        Fit inter        Fit exp        Fit els          Fit Cn 
  5.15811459  0.24184832E+02  0.74212935E+02 -0.13713204E+02 -0.36314900E+02
  5.23272226  0.13288177E+02  0.54120564E+02 -0.12569070E+02 -0.28263317E+02
  5.32225146  0.50543080E+01  0.37597906E+02 -0.11304528E+02 -0.21239070E+02
  5.42968650 -0.98134068E+00  0.24358535E+02 -0.99387766E+01 -0.15401099E+02
  5.55860854 -0.50840291E+01  0.14207576E+02 -0.85045053E+01 -0.10787099E+02
  5.71331500 -0.74032058E+01  0.69614132E+01 -0.70479582E+01 -0.73166608E+01
  5.89896274 -0.81154815E+01  0.23333394E+01 -0.56259824E+01 -0.48228384E+01
  6.12174004 -0.75370679E+01 -0.13796694E+00 -0.42995682E+01 -0.30995328E+01
  6.38907279 -0.61348664E+01 -0.10645200E+01 -0.31246069E+01 -0.19457395E+01
  6.70987210 -0.44287908E+01 -0.10938702E+01 -0.21420899E+01 -0.11928307E+01
  7.09483126 -0.28483384E+01 -0.76467053E+00 -0.13708881E+01 -0.71277981E+00
  7.55678226 -0.16335763E+01 -0.41374917E+00 -0.80577119E+00 -0.41405590E+00
  8.11112346 -0.83133131E+00 -0.17670340E+00 -0.42138137E+00 -0.23324653E+00
 
------------ Minimum   8 ------------
E =    -7.58294643 kcal/mol
R_com =     3.29823319 Angstrom
beta_A, gamma_A, alpha_B, beta_B, gamma_B = 
   176.39668   353.40840   113.27232     3.60332   173.40840
 
 9    1.9461531   1.6207360   0.0455741   F1   
 8   -2.5295545  -1.3152418  -0.1010852   O1   
 8    2.0139571  -1.1539161   0.2035605   O2   
 7   -0.2556030  -1.2017753   0.0489456   N1   
 7   -1.5072774   0.7171739  -0.1456927   N2   
 6   -0.3673413   1.4744682  -0.1080137   C1   
 6    0.8344259   0.8982492   0.0078329   C2   
 6    0.9748323  -0.5493187   0.0982057   C3   
 6   -1.5165882  -0.6579081  -0.0687316   C4   
 1   -0.4854604   2.5472119  -0.1750270   H1   
 1   -2.4104927   1.1496617  -0.2327739   H2   
 1   -0.2244032  -2.2091142   0.1086611   H3   
 9    0.7199403   2.4281645   3.2526592   F1   
 8   -0.2087990  -2.8433976   3.3993183   O1   
 8   -1.8557483   1.3941821   3.0946727   O2   
 7   -1.0030066  -0.7096299   3.2492876   N1   
 7    1.2543506  -1.1012848   3.4439258   N2   
 6    1.4996388   0.2451114   3.4062469   C1   
 6    0.4954822   1.1214346   3.2904003   C2   
 6   -0.8897826   0.6784807   3.2000275   C3   
 6   -0.0051724  -1.6531352   3.3669648   C4   
 1    2.5317703   0.5604457   3.4732602   H1   
 1    2.0085120  -1.7601354   3.5310071   H2   
 1   -1.9407128  -1.0789699   3.1895721   H3   
 
    R_com        Fit inter        Fit exp        Fit els          Fit Cn 
  2.55738504  0.20311203E+02  0.60060730E+02 -0.10425289E+02 -0.29324238E+02
  2.63199271  0.12217939E+02  0.47544196E+02 -0.96185048E+01 -0.25707752E+02
  2.72152191  0.51414130E+01  0.35923025E+02 -0.87408408E+01 -0.22040771E+02
  2.82895694 -0.54819296E+00  0.25681222E+02 -0.78045722E+01 -0.18424843E+02
  2.95787899 -0.45863679E+01  0.17211904E+02 -0.68287147E+01 -0.14969557E+02
  3.11258545 -0.68855443E+01  0.10735121E+02 -0.58390587E+01 -0.11781607E+02
  3.29823319 -0.75829464E+01  0.62362421E+01 -0.48669644E+01 -0.89522242E+01
  3.52101049 -0.70368597E+01  0.34552083E+01 -0.39465781E+01 -0.65454899E+01
  3.78834324 -0.57529623E+01  0.19478885E+01 -0.31104988E+01 -0.45903521E+01
  4.10914255 -0.42511202E+01  0.12120243E+01 -0.23845684E+01 -0.30785761E+01
  4.49410171 -0.29220192E+01  0.83046366E+00 -0.17831840E+01 -0.19692989E+01
  4.95605271 -0.19440465E+01  0.56180252E+00 -0.13069139E+01 -0.11989351E+01
  5.51039391 -0.13036608E+01  0.33372170E+00 -0.94374303E+00 -0.69363948E+00
 
------------ Minimum   9 ------------
E =    -6.93638940 kcal/mol
R_com =     5.13648248 Angstrom
beta_A, gamma_A, alpha_B, beta_B, gamma_B = 
    83.56696   297.96101   104.09974   138.08998   166.79234
 
 9    0.1022958   2.5212742  -0.2215530   F1   
 8   -0.0182665  -2.8304255  -0.3564867   O1   
 8   -0.3111225   1.0115060   2.0758229   O2   
 7   -0.1593873  -0.8891685   0.8342466   N1   
 7    0.2127094  -0.8397353  -1.4342417   N2   
 6    0.2439699   0.5287261  -1.4076898   C1   
 6    0.0742820   1.1957383  -0.2605220   C2   
 6   -0.1494203   0.4948205   0.9972561   C3   
 6    0.0091954  -1.6233001  -0.3200297   C4   
 1    0.4098026   1.0365864  -2.3477958   H1   
 1    0.3402025  -1.3413744  -2.2959437   H2   
 1   -0.3118338  -1.4317571   1.6718794   H3   
 9    2.0827454  -0.7632763   3.9133902   F1   
 8   -1.9687939   1.2782589   6.7577875   O1   
 8   -0.4848277  -1.8182935   3.7625345   O2   
 7   -1.1956898  -0.2591904   5.2595220   N1   
 7    0.2260366   1.3086355   6.1581628   N2   
 6    1.2669697   0.7915388   5.4346726   C1   
 6    1.0825356  -0.2530651   4.6195162   C2   
 6   -0.2260431  -0.8769011   4.4719206   C3   
 6   -1.0587209   0.8144608   6.1128893   C4   
 1    2.2327521   1.2629707   5.5539961   H1   
 1    0.3641006   2.0935514   6.7707572   H2   
 1   -2.1255721  -0.6481003   5.2017396   H3   
 
    R_com        Fit inter        Fit exp        Fit els          Fit Cn 
  4.34271661  0.15669614E+02  0.52540860E+02 -0.10904183E+02 -0.25967063E+02
  4.42265339  0.85734506E+01  0.39693689E+02 -0.10075620E+02 -0.21044619E+02
  4.51857753  0.28691585E+01  0.28617787E+02 -0.91484589E+01 -0.16600170E+02
  4.63368650 -0.15210849E+01  0.19353347E+02 -0.81326398E+01 -0.12741792E+02
  4.77181726 -0.46053646E+01  0.11962135E+02 -0.70482886E+01 -0.95192109E+01
  4.93757418 -0.63838820E+01  0.64658254E+01 -0.59267693E+01 -0.69229381E+01
  5.13648248 -0.69363894E+01  0.27709708E+01 -0.48096912E+01 -0.48976690E+01
  5.37517244 -0.64815985E+01  0.62675087E+00 -0.37451017E+01 -0.33632476E+01
  5.66160039 -0.53663562E+01 -0.35180568E+00 -0.27808295E+01 -0.22337210E+01
  6.00531393 -0.39836212E+01 -0.59895840E+00 -0.19561611E+01 -0.14285017E+01
  6.41777018 -0.26651644E+01 -0.49493039E+00 -0.12942725E+01 -0.87596151E+00
  6.91271768 -0.16100977E+01 -0.29835465E+00 -0.79826312E+00 -0.51347990E+00
  7.50665468 -0.87826881E+00 -0.13830624E+00 -0.45258293E+00 -0.28737965E+00
 
------------ Minimum  10 ------------
E =    -6.61361518 kcal/mol
R_com =     4.29102592 Angstrom
beta_A, gamma_A, alpha_B, beta_B, gamma_B = 
   135.16739    30.64409   351.72209   138.10241   204.62714
 
 9    1.8479070   0.1133413   1.7288052   F1   
 8   -2.0343171   0.4843054  -1.9405482   O1   
 8    0.5929134  -2.1426617   0.6974505   O2   
 7   -0.7037593  -0.8043003  -0.6081253   N1   
 7   -0.5110301   1.4867640  -0.5795093   N2   
 6    0.4816161   1.3998473   0.3593558   C1   
 6    0.8873843   0.2109373   0.8192888   C2   
 6    0.2911670  -1.0297767   0.3412847   C3   
 6   -1.1581798   0.3946841  -1.1137553   C4   
 1    0.9149292   2.3277960   0.7063037   H1   
 1   -0.8162348   2.3798529  -0.9254413   H2   
 1   -1.1569598  -1.6274088  -0.9774120   H3   
 9   -1.8476966  -0.1130062   2.5619739   F1   
 8    2.0310928  -0.4844715   6.2349072   O1   
 8   -0.5912388   2.1426851   3.5922271   O2   
 7    0.7038304   0.8041722   4.8992383   N1   
 7    0.5118064  -1.4869358   4.8694081   N2   
 6   -0.4811301  -1.3998087   3.9308696   C1   
 6   -0.8867531  -0.2108158   3.4710228   C2   
 6   -0.2906118   1.0298067   3.9493589   C3   
 6    1.1574184  -0.3948559   5.4055116   C4   
 1   -0.9156692  -2.3276010   3.5850386   H1   
 1    0.8169654  -2.3800915   5.2152081   H2   
 1    1.1549751   1.6273504   5.2708793   H3   
 
    R_com        Fit inter        Fit exp        Fit els          Fit Cn 
  3.39142460  0.13340455E+02  0.44631698E+02 -0.90193374E+01 -0.22271906E+02
  3.48201962  0.75180797E+01  0.35320289E+02 -0.84190344E+01 -0.19383175E+02
  3.59073365  0.24484079E+01  0.26669175E+02 -0.77537805E+01 -0.16466986E+02
  3.72119048 -0.16103741E+01  0.19026351E+02 -0.70292709E+01 -0.13607455E+02
  3.87773868 -0.44817006E+01  0.12669531E+02 -0.62566610E+01 -0.10894571E+02
  4.06559652 -0.61158065E+01  0.77525675E+01 -0.54532576E+01 -0.84151164E+01
  4.29102592 -0.66136152E+01  0.42709779E+01 -0.46423069E+01 -0.62422861E+01
  4.56154121 -0.62151432E+01  0.20621707E+01 -0.38513982E+01 -0.44259157E+01
  4.88615955 -0.52495662E+01  0.84517962E+00 -0.31092642E+01 -0.29854816E+01
  5.27570157 -0.40596068E+01  0.28967263E+00 -0.24413731E+01 -0.19079064E+01
  5.74315198 -0.29238910E+01  0.93042283E-01 -0.18655104E+01 -0.11514228E+01
  6.30409248 -0.20038660E+01  0.40292475E-01 -0.13890505E+01 -0.65510794E+00
  6.97722108 -0.13376306E+01  0.23036744E-01 -0.10091724E+01 -0.35149498E+00
 
------------ Minimum  11 ------------
E =    -6.52854469 kcal/mol
R_com =     5.46938904 Angstrom
beta_A, gamma_A, alpha_B, beta_B, gamma_B = 
    84.08916   228.48145    76.16204    44.45172   167.17147
 
 9    0.3279489   0.6668885  -2.4215869   F1   
 8   -0.3180543  -1.3220291   2.5079485   O1   
 8   -0.0543427   2.3190867  -0.2187830   O2   
 7   -0.1808955   0.4814263   1.1169145   N1   
 7    0.0217250  -1.6514595   0.2822398   N2   
 6    0.1867397  -1.1503268  -0.9810910   C1   
 6    0.1693580   0.1689064  -1.2024841   C2   
 6   -0.0252036   1.1172308  -0.1133740   C3   
 6   -0.1716213  -0.8678346   1.3982189   C4   
 1    0.3292561  -1.8646119  -1.7802830   H1   
 1    0.0347534  -2.6426262   0.4491098   H2   
 1   -0.3212203   1.0867663   1.9126176   H3   
 9    2.0825189   0.8345681   4.2933851   F1   
 8   -1.9513763  -1.3058313   7.0897779   O1   
 8   -0.5485299   1.6503394   3.9187513   O2   
 7   -1.2179289   0.1649912   5.5070665   N1   
 7    0.2709037  -1.1935360   6.6137373   N2   
 6    1.3072748  -0.6515763   5.9019906   C1   
 6    1.0871538   0.3016232   4.9894936   C2   
 6   -0.2567315   0.7961480   4.7197686   C3   
 6   -1.0450489  -0.8186308   6.4569736   C4   
 1    2.2991767  -1.0279365   6.1110492   H1   
 1    0.4357913  -1.9097432   7.2995113   H2   
 1   -2.1716084   0.4642929   5.3649934   H3   
 
    R_com        Fit inter        Fit exp        Fit els          Fit Cn 
  4.67562316  0.15034334E+02  0.50193982E+02 -0.97467276E+01 -0.25412921E+02
  4.75555995  0.82975062E+01  0.37996994E+02 -0.90206839E+01 -0.20678804E+02
  4.85148409  0.28631092E+01  0.27416693E+02 -0.82003209E+01 -0.16353263E+02
  4.96659306 -0.13271173E+01  0.18528821E+02 -0.72921595E+01 -0.12563779E+02
  5.10472382 -0.42803946E+01  0.11413633E+02 -0.63122950E+01 -0.93817322E+01
  5.27048074 -0.59929855E+01  0.61098704E+01 -0.52879937E+01 -0.68148622E+01
  5.46938904 -0.65285447E+01  0.25456725E+01 -0.42574714E+01 -0.48167458E+01
  5.70807900 -0.60834397E+01  0.49186723E+00 -0.32669202E+01 -0.33083867E+01
  5.99450695 -0.49875935E+01 -0.42197055E+00 -0.23644653E+01 -0.22011577E+01
  6.33822049 -0.36283293E+01 -0.62443614E+00 -0.15918836E+01 -0.14120095E+01
  6.75067674 -0.23394506E+01 -0.49419067E+00 -0.97625670E+00 -0.86900323E+00
  7.24562424 -0.13224860E+01 -0.28689407E+00 -0.52453045E+00 -0.51106152E+00
  7.83956124 -0.63623841E+00 -0.12621475E+00 -0.22340194E+00 -0.28662172E+00
 
------------ Minimum  12 ------------
E =    -6.49908603 kcal/mol
R_com =     5.76901798 Angstrom
beta_A, gamma_A, alpha_B, beta_B, gamma_B = 
   135.83852   206.92946    96.48368    99.23047    43.83729
 
 9   -1.7518999  -0.2769727  -1.8084543   F1   
 8    1.9942354  -0.3011819   2.0176818   O1   
 8   -0.8059614   2.0790610  -0.6759541   O2   
 7    0.5816066   0.8627224   0.6553139   N1   
 7    0.6563296  -1.4336907   0.5667560   N2   
 6   -0.3017983  -1.4354487  -0.4111788   C1   
 6   -0.8231183  -0.2886880  -0.8615771   C2   
 6   -0.3935307   0.9986466  -0.3309564   C3   
 6    1.1498385  -0.2897688   1.1539117   C4   
 1   -0.6123397  -2.3972042  -0.7956425   H1   
 1    1.0483806  -2.2950794   0.9054775   H2   
 1    0.9196603   1.7217919   1.0639581   H3   
 9    0.4103147   0.5246867   8.2129328   F1   
 8   -1.0518940  -0.6012102   3.1862306   O1   
 8    2.2809385   0.2475724   6.1752318   O2   
 7    0.5945750  -0.1723836   4.7065883   N1   
 7   -1.6113024  -0.1991791   5.3549138   N2   
 6   -1.2449925   0.0877499   6.6424920   C1   
 6    0.0425172   0.2466380   6.9692436   C2   
 6    1.0980448   0.1206187   5.9725918   C3   
 6   -0.7164649  -0.3459439   4.3182914   C4   
 1   -2.0377081   0.1776634   7.3723820   H1   
 1   -2.5785847  -0.3186111   5.1088903   H2   
 1    1.2789905  -0.2736258   3.9713357   H3   
 
    R_com        Fit inter        Fit exp        Fit els          Fit Cn 
  4.97525211  0.17579645E+02  0.49790773E+02 -0.82865737E+01 -0.23924555E+02
  5.05518889  0.10289213E+02  0.37685304E+02 -0.77261252E+01 -0.19669966E+02
  5.15111303  0.42205204E+01  0.27017521E+02 -0.70845863E+01 -0.15712414E+02
  5.26622200 -0.54970229E+00  0.17998144E+02 -0.63645511E+01 -0.12183295E+02
  5.40435277 -0.39360324E+01  0.10810320E+02 -0.55764081E+01 -0.91699439E+01
  5.57010968 -0.58934752E+01  0.55496384E+01 -0.47401435E+01 -0.67029701E+01
  5.76901798 -0.64990860E+01  0.21458810E+01 -0.38857456E+01 -0.47592215E+01
  6.00770794 -0.60107420E+01  0.31900928E+00 -0.30512925E+01 -0.32784588E+01
  6.29413589 -0.48443877E+01 -0.38153214E+00 -0.22782558E+01 -0.21845997E+01
  6.63784943 -0.34594091E+01 -0.45305586E+00 -0.16045008E+01 -0.14018525E+01
  7.05030568 -0.22141949E+01 -0.29543754E+00 -0.10566698E+01 -0.86208750E+00
  7.54525318 -0.12842029E+01 -0.13355567E+00 -0.64455201E+00 -0.50609523E+00
  8.13919018 -0.68205984E+00 -0.39011149E-01 -0.35993299E+00 -0.28311570E+00
 
------------ Minimum  13 ------------
E =    -6.37286362 kcal/mol
R_com =     3.45552656 Angstrom
beta_A, gamma_A, alpha_B, beta_B, gamma_B = 
    16.87615   198.98824    22.31420    12.30071    89.08208
 
 9    2.3709038  -0.6220159  -0.6389720   F1   
 8   -2.7448155   0.0935623   0.7719838   O1   
 8    1.2469323   1.9141821  -0.4583110   O2   
 7   -0.7329167   0.9751678   0.1545096   N1   
 7   -0.9952943  -1.3003414   0.3548965   N2   
 6    0.3115049  -1.4911714  -0.0059750   C1   
 6    1.1033155  -0.4504279  -0.2880782   C2   
 6    0.6074494   0.9182115  -0.2226797   C3   
 6   -1.5897560  -0.0619624   0.4543605   C4   
 1    0.6666085  -2.5114873  -0.0515693   H1   
 1   -1.5906348  -2.0820106   0.5670042   H2   
 1   -1.1357392   1.8988368   0.2164829   H3   
 9   -0.4730370  -2.4596667   3.8332164   F1   
 8   -0.0602273   2.8382061   3.1732433   O1   
 8    1.9244889  -1.2626316   3.0934682   O2   
 7    0.9052914   0.7710641   3.1426368   N1   
 7   -1.3152173   1.0115162   3.6889543   N2   
 6   -1.4286158  -0.3422491   3.8587454   C1   
 6   -0.3761270  -1.1466670   3.6720046   C2   
 6    0.9236332  -0.6153649   3.2825490   C3   
 6   -0.1473512   1.6425719   3.3219150   C4   
 1   -2.3985512  -0.7236344   4.1468297   H1   
 1   -2.1057346   1.6163649   3.8291939   H2   
 1    1.7784710   1.1995527   2.8720338   H3   
 
    R_com        Fit inter        Fit exp        Fit els          Fit Cn 
  2.71467842  0.16265989E+02  0.49430192E+02 -0.70107654E+01 -0.26153437E+02
  2.78928608  0.97102301E+01  0.39241195E+02 -0.64798219E+01 -0.23051143E+02
  2.87881528  0.39720099E+01  0.29751642E+02 -0.58981201E+01 -0.19881512E+02
  2.98625032 -0.64650077E+00  0.21355701E+02 -0.52726564E+01 -0.16729545E+02
  3.11517236 -0.39290935E+01  0.14375708E+02 -0.46151017E+01 -0.13689700E+02
  3.26987882 -0.58024731E+01  0.89966436E+01 -0.39421098E+01 -0.10857007E+02
  3.45552656 -0.63728636E+01  0.52181854E+01 -0.32748341E+01 -0.83162149E+01
  3.67830386 -0.59213227E+01  0.28469617E+01 -0.26373272E+01 -0.61309571E+01
  3.94563661 -0.48465155E+01  0.15426845E+01 -0.20537063E+01 -0.43354937E+01
  4.26643592 -0.35649620E+01  0.91070591E+00 -0.15444004E+01 -0.29312675E+01
  4.65139508 -0.24033865E+01  0.60833397E+00 -0.11223784E+01 -0.18893420E+01
  5.11334608 -0.15299552E+01  0.41881279E+00 -0.79069632E+00 -0.11580717E+01
  5.66768728 -0.95657361E+00  0.25982368E+00 -0.54258023E+00 -0.67381706E+00
 
------------ Minimum  14 ------------
E =    -6.21926430 kcal/mol
R_com =     4.43504228 Angstrom
beta_A, gamma_A, alpha_B, beta_B, gamma_B = 
   135.01264   332.54428   352.40485   131.81579   147.31127
 
 9    0.9315961   2.2072386   0.8225573   F1   
 8   -1.3824082  -2.1303883  -1.2996608   O1   
 8    1.5733425  -0.3578358   1.6809311   O2   
 7    0.0902719  -1.2127303   0.1820127   N1   
 7   -1.1450475   0.1311259  -1.2161916   N2   
 6   -0.5582983   1.2447951  -0.6778284   C1   
 6    0.3559797   1.1361200   0.2927275   C2   
 6    0.7594514  -0.1645973   0.8110701   C3   
 6   -0.8563313  -1.1553756  -0.8181752   C4   
 1   -0.8671747   2.2037112  -1.0706353   H1   
 1   -1.8320376   0.2122584  -1.9454987   H2   
 1    0.3263270  -2.1415890   0.4994563   H3   
 9   -0.9320130  -2.2073494   3.6132550   F1   
 8    1.3801030   2.1307656   5.7365332   O1   
 8   -1.5732201   0.3575428   2.7539343   O2   
 7   -0.0904579   1.2127121   4.2530009   N1   
 7    1.1470531  -0.1310567   5.6493500   N2   
 6    0.5595549  -1.2447660   5.1118873   C1   
 6   -0.3555148  -1.1362013   4.1420654   C2   
 6   -0.7596593   0.1644742   3.6241419   C3   
 6    0.8562351   1.1555207   5.2531133   C4   
 1    0.8675811  -2.2035576   5.5056644   H1   
 1    1.8347052  -0.2121110   6.3780417   H2   
 1   -0.3290599   2.1416909   3.9378207   H3   
 
    R_com        Fit inter        Fit exp        Fit els          Fit Cn 
  3.48252323  0.15233216E+02  0.44729631E+02 -0.85113876E+01 -0.20985028E+02
  3.57844737  0.87685500E+01  0.35005138E+02 -0.80258243E+01 -0.18210763E+02
  3.69355634  0.32634874E+01  0.26128267E+02 -0.74594221E+01 -0.15405358E+02
  3.83168710 -0.10463371E+01  0.18413010E+02 -0.68067980E+01 -0.12652549E+02
  3.99744402 -0.40350765E+01  0.12076647E+02 -0.60680038E+01 -0.10043720E+02
  4.19635232 -0.57117487E+01  0.72089579E+01 -0.52522275E+01 -0.76684791E+01
  4.43504228 -0.62192643E+01  0.37653561E+01 -0.43816756E+01 -0.56029448E+01
  4.72147023 -0.58115469E+01  0.15801303E+01 -0.34937916E+01 -0.38978856E+01
  5.06518377 -0.48152275E+01  0.39385056E+00 -0.26390410E+01 -0.25700371E+01
  5.47764002 -0.35745863E+01 -0.10243620E+00 -0.18721283E+01 -0.16000218E+01
  5.97258752 -0.23828660E+01 -0.20646961E+00 -0.12379481E+01 -0.93844834E+00
  6.56652452 -0.14260996E+01 -0.14918304E+00 -0.75844212E+00 -0.51847446E+00
  7.27924891 -0.76802512E+00 -0.69495165E-01 -0.42808315E+00 -0.27044681E+00
 
------------ Minimum  15 ------------
E =    -5.48278468 kcal/mol
R_com =     6.56675665 Angstrom
beta_A, gamma_A, alpha_B, beta_B, gamma_B = 
   118.93280    57.42050   190.31292   110.51567   353.17388
 
 9    1.1843898  -1.0383111   1.9838107   F1   
 8   -1.1593108   1.6986839  -1.9771688   O1   
 8   -0.1400286  -2.3238645  -0.0950157   O2   
 7   -0.6328477  -0.3000567  -1.0106741   N1   
 7    0.0353954   1.6746759  -0.0407148   N2   
 6    0.6361810   0.9817319   0.9757762   C1   
 6    0.6063140  -0.3554180   1.0046099   C2   
 6   -0.0634895  -1.1207806  -0.0389022   C3   
 6   -0.6312605   1.0761457  -1.0867509   C4   
 1    1.1288348   1.5615397   1.7441102   H1   
 1    0.0576015   2.6793866  -0.0628507   H2   
 1   -1.1139521  -0.7728169  -1.7618781   H3   
 9   -0.4476246  -1.7368795   8.3554030   F1   
 8    0.6870145   1.4723686   4.2217904   O1   
 8   -0.8336034   1.0127533   8.4924821   O2   
 7   -0.0703150   1.2097526   6.3580779   N1   
 7    0.6034366  -0.6128442   5.1287941   N2   
 6    0.3164606  -1.4395294   6.1816972   C1   
 6   -0.1657443  -0.9466174   7.3280869   C2   
 6   -0.4021244   0.4810889   7.4987131   C3   
 6    0.4281726   0.7529326   5.1570164   C4   
 1    0.4972428  -2.4964753   6.0423949   H1   
 1    0.9657308  -0.9827327   4.2671955   H2   
 1   -0.2109688   2.2078849   6.4148170   H3   
 
    R_com        Fit inter        Fit exp        Fit els          Fit Cn 
  5.77299078  0.12548912E+02  0.44715694E+02 -0.91413184E+01 -0.23025463E+02
  5.85292756  0.72892514E+01  0.33980490E+02 -0.84968035E+01 -0.18194435E+02
  5.94885171  0.27304512E+01  0.24442872E+02 -0.77853269E+01 -0.13927094E+02
  6.06396068 -0.93231792E+00  0.16402228E+02 -0.70154807E+01 -0.10319065E+02
  6.20209144 -0.35401679E+01  0.10064236E+02 -0.62020311E+01 -0.74023730E+01
  6.36784835 -0.50300584E+01  0.54822223E+01 -0.53659760E+01 -0.51463047E+01
  6.56675665 -0.54827847E+01  0.25227442E+01 -0.45333772E+01 -0.34721517E+01
  6.80544661 -0.51278577E+01  0.88070674E+00 -0.37327930E+01 -0.22757714E+01
  7.09187456 -0.42897993E+01  0.15117322E+00 -0.29916093E+01 -0.14493632E+01
  7.43558810 -0.32936798E+01 -0.65332275E-01 -0.23320998E+01 -0.89624771E+00
  7.84804435 -0.23764774E+01 -0.70754408E-01 -0.17683430E+01 -0.53737990E+00
  8.34299185 -0.16494401E+01 -0.32561517E-01 -0.13049385E+01 -0.31194005E+00
  8.93692885 -0.11213993E+01 -0.84896409E-02 -0.93781904E+00 -0.17509058E+00
 
------------ Minimum  16 ------------
E =    -4.60858572 kcal/mol
R_com =     6.58965688 Angstrom
beta_A, gamma_A, alpha_B, beta_B, gamma_B = 
    93.03972   291.72050   177.25643    92.83124   242.62579
 
 9    0.0499774   2.4811565  -0.5076798   F1   
 8   -0.0602614  -2.8519379  -0.0392944   O1   
 8    0.0282664   1.2335274   1.9765105   O2   
 7   -0.0150553  -0.7918449   0.9406101   N1   
 7   -0.0209409  -0.9922736  -1.3499646   N2   
 6    0.0063678   0.3705660  -1.4776005   C1   
 6    0.0235841   1.1596070  -0.3974102   C2   
 6    0.0135753   0.6014296   0.9485734   C3   
 6   -0.0341426  -1.6483619  -0.1390831   C4   
 1    0.0125898   0.7718490  -2.4816699   H1   
 1   -0.0338390  -1.5855722  -2.1612951   H2   
 1   -0.0247059  -1.2388823   1.8457816   H3   
 9   -0.0273564  -1.2436458   4.3830824   F1   
 8    0.0439039   1.8996270   8.7176172   O1   
 8   -0.0515332  -2.3007612   6.9541082   O2   
 7   -0.0042199  -0.1908112   7.8043855   N1   
 7    0.0359415   1.6696423   6.4538157   N2   
 6    0.0187164   0.8723871   5.3409562   C1   
 6   -0.0105321  -0.4603545   5.4533724   C2   
 6   -0.0246856  -1.1103742   6.7574461   C3   
 6    0.0264904   1.1857946   7.7432583   C4   
 1    0.0304288   1.3671808   4.3795697   H1   
 1    0.0578731   2.6710907   6.3698702   H2   
 1   -0.0112449  -0.5809702   8.7355126   H3   
 
    R_com        Fit inter        Fit exp        Fit els          Fit Cn 
  5.74297329  0.10503325E+02  0.37160398E+02 -0.97094718E+01 -0.16947601E+02
  5.82823919  0.60878824E+01  0.28227755E+02 -0.88969177E+01 -0.13242954E+02
  5.93055827  0.22732973E+01  0.20314588E+02 -0.80137825E+01 -0.10027509E+02
  6.05334117 -0.78966341E+00  0.13642782E+02 -0.70765863E+01 -0.73558593E+01
  6.20068065 -0.29738748E+01  0.83670465E+01 -0.61096680E+01 -0.52312534E+01
  6.37748803 -0.42261556E+01  0.45292920E+01 -0.51440980E+01 -0.36113495E+01
  6.58965688 -0.46085857E+01  0.20294041E+01 -0.42147757E+01 -0.24232142E+01
  6.84425951 -0.43055724E+01  0.63186845E+00 -0.33559016E+01 -0.15815393E+01
  7.14978265 -0.35842926E+01  0.15229468E-01 -0.25957597E+01 -0.10037624E+01
  7.51641043 -0.27206635E+01 -0.14953574E+00 -0.19523037E+01 -0.61882411E+00
  7.95636376 -0.19246773E+01 -0.12366048E+00 -0.14310008E+01 -0.37001608E+00
  8.48430776 -0.13014776E+01 -0.61601144E-01 -0.10256111E+01 -0.21426529E+00
  9.11784056 -0.86263463E+00 -0.21154031E-01 -0.72144638E+00 -0.12003422E+00
 
 
 ------------------------- GRID POINTS ---------------------------
 
Fit data
-------------------------------------------------------------------------------------------------------------------------------------------------------------------------------
   n     SAPT total      Fit inter    SAPT els      SAPT exch     SAPT ind    SAPT exch-ind   SAPT disp  SAPT exch-disp  SAPT DeltaHF    Fit els       Fit exp       Fit Cn    
-------------------------------------------------------------------------------------------------------------------------------------------------------------------------------
     1   0.783040E+00 -0.226771E+00  0.171916E+01  0.759792E+00 -0.576285E+00  0.221755E+00 -0.141919E+01  0.102777E+00 -0.249686E-01  0.728711E+00  0.284420E+00 -0.123990E+01
     2  -0.301100E+01 -0.311093E+01 -0.200384E+01  0.447069E+00 -0.393057E+00  0.108612E+00 -0.119310E+01  0.701410E-01 -0.468333E-01 -0.198090E+01 -0.117694E+00 -0.101234E+01
     3   0.323248E+01  0.250584E+01 -0.290553E+01  0.111787E+02 -0.619204E+01  0.588847E+01 -0.530963E+01  0.104099E+01 -0.468456E+00  0.576291E+00  0.567721E+01 -0.374766E+01
     4   0.516360E+01  0.787074E+01 -0.147797E+02  0.365303E+02 -0.211604E+02  0.186749E+02 -0.155980E+02  0.332851E+01 -0.183193E+01 -0.454150E+01  0.268640E+02 -0.144517E+02
     5  -0.281818E+00  0.225057E-01 -0.779287E+01  0.158241E+02 -0.757158E+01  0.602474E+01 -0.712951E+01  0.143350E+01 -0.107023E+01 -0.231487E+01  0.855922E+01 -0.622184E+01
     6  -0.407454E+01 -0.401962E+01 -0.368235E+01  0.230465E+01 -0.110444E+01  0.594018E+00 -0.226487E+01  0.255588E+00 -0.177127E+00 -0.336496E+01  0.110249E+01 -0.175715E+01
     7  -0.103587E+01 -0.651569E+00 -0.212835E+01  0.643532E+01 -0.300243E+01  0.222303E+01 -0.473411E+01  0.603210E+00 -0.432547E+00 -0.213394E+01  0.616569E+01 -0.468332E+01
     8   0.134737E+01  0.147715E+01  0.216860E+01  0.194916E+00 -0.253425E+00  0.407806E-01 -0.841787E+00  0.263147E-01  0.119699E-01  0.188072E+01  0.487733E+00 -0.891310E+00
     9   0.248482E+01  0.297561E+01 -0.155205E+01  0.881388E+01 -0.390660E+01  0.359432E+01 -0.489977E+01  0.811769E+00 -0.376722E+00  0.126394E+01  0.536403E+01 -0.365236E+01
    10  -0.533210E+00 -0.637002E+00 -0.332353E-01  0.829001E+00 -0.382079E+00  0.219205E+00 -0.124464E+01  0.101323E+00 -0.227838E-01  0.112057E+00  0.167735E+00 -0.916794E+00
    11  -0.395549E+01 -0.380351E+01 -0.119279E+02  0.214401E+02 -0.123196E+02  0.932593E+01 -0.100287E+02  0.183681E+01 -0.228222E+01 -0.476428E+01  0.926225E+01 -0.830148E+01
    12   0.393883E+01  0.560595E+01  0.188344E+01  0.536450E+01 -0.204496E+01  0.155783E+01 -0.315975E+01  0.573354E+00 -0.235584E+00  0.306381E+01  0.420892E+01 -0.166678E+01
    13   0.505254E+01  0.566759E+01 -0.310563E+01  0.210413E+02 -0.101006E+02  0.830326E+01 -0.119544E+02  0.196299E+01 -0.109436E+01 -0.445565E+00  0.176428E+02 -0.115297E+02
    14   0.243986E+01  0.262530E+01 -0.416181E+00  0.943452E+01 -0.405471E+01  0.298713E+01 -0.571453E+01  0.783452E+00 -0.579834E+00 -0.756870E+00  0.924531E+01 -0.586315E+01
    15  -0.229898E+01 -0.147853E+01 -0.567232E+01  0.113191E+02 -0.570836E+01  0.503208E+01 -0.785888E+01  0.127016E+01 -0.680737E+00 -0.270771E+01  0.707064E+01 -0.584146E+01
    16   0.593708E-01 -0.191710E-01  0.611724E+00  0.460713E-01 -0.919907E-01  0.119766E-01 -0.527245E+00  0.105372E-01 -0.170220E-02  0.629963E+00 -0.161754E+00 -0.487381E+00
    17  -0.544902E+00 -0.599229E+00  0.722480E+00  0.845554E+00 -0.543035E+00  0.238873E+00 -0.188843E+01  0.112992E+00 -0.333320E-01  0.335896E+00  0.968269E+00 -0.190339E+01
    18  -0.490125E+00 -0.533194E+00 -0.794327E-01  0.226866E-01 -0.486456E-01  0.564060E-02 -0.393446E+00  0.425310E-02 -0.118100E-02 -0.149957E+00  0.204136E-02 -0.385279E+00
    19   0.494932E+01  0.748516E+01 -0.110974E+01  0.123189E+02 -0.593183E+01  0.531399E+01 -0.623482E+01  0.119411E+01 -0.601324E+00  0.268164E+01  0.890113E+01 -0.409761E+01
    20   0.289970E+01  0.290846E+01  0.285649E+01  0.348679E+01 -0.191244E+01  0.128103E+01 -0.308166E+01  0.413756E+00 -0.144258E+00  0.267224E+01  0.273042E+01 -0.249420E+01
    21  -0.425668E+00 -0.503414E+00  0.169217E+00  0.198381E+00 -0.133669E+00  0.653563E-01 -0.746536E+00  0.277557E-01 -0.617390E-02  0.154664E+00 -0.132986E-01 -0.644779E+00
    22  -0.183210E+01 -0.137019E+01 -0.370421E+01  0.663480E+01 -0.294057E+01  0.269924E+01 -0.472927E+01  0.665948E+00 -0.458023E+00 -0.195938E+01  0.435995E+01 -0.377076E+01
    23  -0.709540E+00 -0.628588E+00 -0.331742E-01  0.294837E-01 -0.160527E+00  0.104900E-01 -0.559898E+00  0.578060E-02 -0.169580E-02 -0.320678E+00  0.406666E+00 -0.714576E+00
    24  -0.194061E+01 -0.180893E+01 -0.133859E+01  0.140576E+00 -0.134297E+00  0.300284E-01 -0.648128E+00  0.221281E-01 -0.123293E-01 -0.813456E+00 -0.473553E+00 -0.521922E+00
    25  -0.109743E+01 -0.124399E+01 -0.112998E+01  0.275282E+01 -0.121969E+01  0.942782E+00 -0.257761E+01  0.266684E+00 -0.132438E+00 -0.867700E+00  0.183580E+01 -0.221209E+01
    26  -0.301667E+00 -0.416573E+00  0.305041E+00  0.203178E+00 -0.189369E+00  0.674795E-01 -0.707964E+00  0.273374E-01 -0.737000E-02  0.272887E+00  0.548076E-01 -0.744268E+00
    27  -0.164811E+01 -0.164556E+01 -0.833079E+00  0.655656E-01 -0.122895E+00  0.205362E-01 -0.788436E+00  0.160704E-01 -0.587660E-02 -0.972588E+00  0.131292E+00 -0.804265E+00
    28   0.137570E+00  0.156408E+00  0.866382E+00  0.149761E+00 -0.176765E+00  0.412921E-01 -0.776153E+00  0.273818E-01  0.567160E-02  0.921239E+00 -0.128849E+00 -0.635982E+00
    29   0.153504E+01  0.972859E+00  0.279923E+01  0.278857E+01 -0.212893E+01  0.869697E+00 -0.295844E+01  0.262599E+00 -0.977010E-01  0.951558E+00  0.417309E+01 -0.415179E+01
    30   0.138455E+02  0.120591E+02 -0.122759E+02  0.441474E+02 -0.262443E+02  0.229374E+02 -0.160835E+02  0.373878E+01 -0.237434E+01 -0.160658E+01  0.268847E+02 -0.132190E+02
    31  -0.332598E+01 -0.335901E+01 -0.230434E+01  0.759661E+00 -0.488447E+00  0.220600E+00 -0.155919E+01  0.105397E+00 -0.596645E-01 -0.142378E+01 -0.757361E+00 -0.117787E+01
    32  -0.171735E+01 -0.181208E+01 -0.113492E+01  0.118952E+00 -0.144399E+00  0.189741E-01 -0.580674E+00  0.191917E-01 -0.144709E-01 -0.120525E+01 -0.142079E+00 -0.464760E+00
    33  -0.109097E+01 -0.116871E+01 -0.385037E+00  0.343685E+01 -0.165705E+01  0.125750E+01 -0.398421E+01  0.409996E+00 -0.169021E+00 -0.787890E+00  0.316365E+01 -0.354447E+01
    34   0.171072E+01  0.144341E+01  0.196019E+01  0.258600E+01 -0.131076E+01  0.985830E+00 -0.276510E+01  0.326405E+00 -0.718389E-01  0.221194E+01  0.129952E+01 -0.206806E+01
    35   0.552501E+00  0.523100E+00  0.117161E+01  0.761930E-01 -0.113207E+00  0.242080E-01 -0.620667E+00  0.131505E-01  0.121740E-02  0.115791E+01  0.113012E-01 -0.646110E+00
    36  -0.148463E+01 -0.168605E+01 -0.389967E+00  0.448177E+00 -0.333843E+00  0.130278E+00 -0.140449E+01  0.772479E-01 -0.120344E-01 -0.353270E+00 -0.199713E+00 -0.113307E+01
    37   0.363645E+02  0.377750E+02 -0.269622E+02  0.100188E+03 -0.528792E+02  0.430638E+02 -0.298404E+02  0.672098E+01 -0.392604E+01 -0.574502E+01  0.822099E+02 -0.386899E+02
    38  -0.266703E+01 -0.288496E+01 -0.107560E+01  0.696776E+00 -0.399017E+00  0.217648E+00 -0.218650E+01  0.112149E+00 -0.324819E-01 -0.109158E+01  0.218849E+00 -0.201222E+01
    39  -0.221267E+01 -0.191055E+01 -0.266635E+01  0.692279E+01 -0.339452E+01  0.291390E+01 -0.647584E+01  0.847547E+00 -0.360191E+00 -0.143572E+01  0.472704E+01 -0.520186E+01
    40   0.215989E+01  0.268457E+01  0.223173E+01  0.250667E+01 -0.124281E+01  0.828696E+00 -0.239487E+01  0.323408E+00 -0.929260E-01  0.246359E+01  0.183613E+01 -0.161515E+01
    41   0.173351E-01 -0.532912E-01  0.675513E+00  0.113366E+00 -0.140256E+00  0.271535E-01 -0.674245E+00  0.172213E-01 -0.141830E-02  0.188102E+00  0.439954E+00 -0.681348E+00
    42  -0.269533E+01 -0.303818E+01 -0.286555E+01  0.627495E+01 -0.315926E+01  0.220114E+01 -0.542338E+01  0.650576E+00 -0.373794E+00 -0.219286E+01  0.441112E+01 -0.525644E+01
    43  -0.268358E+01 -0.238979E+01 -0.155506E+01  0.158481E+01 -0.112144E+01  0.491518E+00 -0.218149E+01  0.188790E+00 -0.907038E-01 -0.140623E+01  0.112290E+01 -0.210646E+01
    44  -0.746090E+00 -0.106119E+01  0.489800E+00  0.457531E+00 -0.497288E+00  0.139014E+00 -0.136606E+01  0.631385E-01 -0.322215E-01  0.650921E-01  0.343280E+00 -0.146956E+01
    45  -0.113916E+01 -0.963413E+00 -0.242878E+01  0.744161E+01 -0.378648E+01  0.332335E+01 -0.608364E+01  0.945402E+00 -0.550619E+00 -0.270601E+00  0.368129E+01 -0.437410E+01
    46  -0.273817E+01 -0.268361E+01 -0.175293E+01  0.363823E+00 -0.303534E+00  0.914596E-01 -0.116189E+01  0.646150E-01 -0.397058E-01 -0.180085E+01  0.593598E-01 -0.942127E+00
    47  -0.141633E+01 -0.146886E+01 -0.833749E+00  0.113957E+01 -0.484529E+00  0.387252E+00 -0.171703E+01  0.139889E+00 -0.477291E-01 -0.555872E+00  0.481061E+00 -0.139405E+01
    48  -0.196123E+00  0.671924E+00 -0.233270E+01  0.664762E+01 -0.268183E+01  0.226428E+01 -0.452288E+01  0.727342E+00 -0.297957E+00 -0.520300E-01  0.367678E+01 -0.295283E+01
    49  -0.341638E+01 -0.330138E+01 -0.224424E+01  0.847581E+00 -0.529586E+00  0.271806E+00 -0.182837E+01  0.143185E+00 -0.767610E-01 -0.199613E+01  0.123806E+00 -0.142905E+01
    50  -0.258350E+01 -0.283109E+01 -0.426180E+01  0.652538E+01 -0.320998E+01  0.283548E+01 -0.478030E+01  0.669512E+00 -0.361792E+00 -0.301748E+01  0.426063E+01 -0.407423E+01
    51  -0.313245E+01 -0.301018E+01 -0.248120E+01  0.501717E-01 -0.231467E+00  0.900000E-02 -0.466185E+00  0.838850E-02 -0.211547E-01 -0.226631E+01 -0.280542E+00 -0.463326E+00
    52  -0.195242E+01 -0.201574E+01 -0.958813E+00  0.123178E+01 -0.760111E+00  0.354245E+00 -0.190615E+01  0.153467E+00 -0.668351E-01 -0.147562E+01  0.110633E+01 -0.164644E+01
    53  -0.308034E+01 -0.331689E+01 -0.208814E+01  0.113650E+01 -0.606992E+00  0.304171E+00 -0.188651E+01  0.147268E+00 -0.866355E-01 -0.227659E+01  0.572940E+00 -0.161324E+01
    54   0.991104E+01  0.103061E+02 -0.347784E+01  0.218443E+02 -0.108128E+02  0.999713E+01 -0.825914E+01  0.195639E+01 -0.133703E+01  0.360548E+01  0.119873E+02 -0.528662E+01
    55   0.236069E+02  0.245448E+02 -0.197929E+02  0.660410E+02 -0.336397E+02  0.300619E+02 -0.216299E+02  0.481750E+01 -0.225106E+01 -0.472389E+01  0.503908E+02 -0.211221E+02
    56   0.318599E+00  0.144899E+00 -0.166113E-01  0.601261E+01 -0.288328E+01  0.221717E+01 -0.542960E+01  0.635909E+00 -0.217596E+00 -0.568784E+00  0.551553E+01 -0.480184E+01
    57  -0.144646E+01 -0.134246E+01 -0.644961E+00  0.449298E+01 -0.248028E+01  0.179171E+01 -0.500830E+01  0.554079E+00 -0.151694E+00 -0.479980E+00  0.408568E+01 -0.494816E+01
    58   0.206170E+01  0.254869E+01 -0.804005E+01  0.217350E+02 -0.105202E+02  0.929207E+01 -0.106906E+02  0.194093E+01 -0.165553E+01 -0.391560E+01  0.158250E+02 -0.936070E+01
    59  -0.121249E+01 -0.109807E+01 -0.979362E-01  0.327118E+00 -0.253405E+00  0.749951E-01 -0.129250E+01  0.492164E-01 -0.199752E-01 -0.503450E+00  0.749943E+00 -0.134456E+01
    60  -0.171170E+00 -0.209533E+00  0.327045E+00  0.352570E-01 -0.737369E-01  0.934800E-02 -0.472878E+00  0.628590E-02 -0.249130E-02  0.208999E+00  0.760792E-01 -0.494610E+00
    61   0.419779E+00  0.157456E+00  0.782433E+00  0.456539E-01 -0.721515E-01  0.727550E-02 -0.355427E+00  0.901840E-02  0.297660E-02  0.639744E+00 -0.248656E+00 -0.233632E+00
    62   0.574184E-01  0.677574E-01  0.324022E+00  0.206874E-01 -0.384198E-01  0.428470E-02 -0.257183E+00  0.350650E-02  0.521000E-03  0.378393E+00 -0.108406E+00 -0.202230E+00
    63   0.235355E+00  0.295929E+00  0.754666E+00  0.276409E-01 -0.171222E+00  0.783380E-02 -0.390680E+00  0.456580E-02  0.255100E-02  0.545694E+00  0.199698E+00 -0.449463E+00
    64  -0.606215E+00  0.170519E+00 -0.946721E+01  0.199990E+02 -0.944391E+01  0.798692E+01 -0.998358E+01  0.177200E+01 -0.146942E+01 -0.533643E+01  0.137329E+02 -0.822593E+01
    65  -0.316160E+00 -0.368802E+00  0.342637E+00  0.144310E+00 -0.129829E+00  0.446807E-01 -0.732505E+00  0.222456E-01 -0.769820E-02  0.228481E+00  0.136041E+00 -0.733324E+00
    66  -0.248024E+01 -0.236682E+01 -0.114071E+01  0.543180E+00 -0.347337E+00  0.180362E+00 -0.176928E+01  0.982927E-01 -0.447398E-01 -0.115796E+01  0.301530E+00 -0.151039E+01
    67  -0.187735E+00 -0.314115E+00  0.374640E+00  0.153073E+00 -0.129054E+00  0.341754E-01 -0.648715E+00  0.288596E-01 -0.713700E-03  0.294923E+00 -0.139135E+00 -0.469903E+00
    68   0.405188E+01  0.424445E+01 -0.441597E+01  0.189962E+02 -0.107392E+02  0.910744E+01 -0.986996E+01  0.182889E+01 -0.855442E+00 -0.210577E+01  0.144291E+02 -0.807885E+01
    69  -0.131247E+01 -0.143497E+01 -0.575349E+00  0.716617E-01 -0.972913E-01  0.181716E-01 -0.735843E+00  0.126931E-01 -0.651540E-02 -0.751341E+00  0.105644E+00 -0.789272E+00
    70  -0.473421E+01 -0.485822E+01 -0.369471E+01  0.900672E+00 -0.739572E+00  0.174144E+00 -0.135678E+01  0.981329E-01 -0.116096E+00 -0.255560E+01 -0.982386E+00 -0.132023E+01
    71  -0.299604E+00 -0.301559E+00  0.584669E-01  0.180589E-01 -0.498139E-01  0.521690E-02 -0.335383E+00  0.357560E-02  0.274300E-03  0.123144E+00 -0.885167E-01 -0.336186E+00
    72  -0.891891E+00 -0.839413E+00 -0.107234E+00  0.179575E+00 -0.155421E+00  0.389991E-01 -0.876859E+00  0.335043E-01 -0.445470E-02 -0.342514E-01 -0.884401E-01 -0.716721E+00
    73  -0.128212E+01 -0.151736E+01 -0.766376E+01  0.144671E+02 -0.683589E+01  0.629647E+01 -0.833020E+01  0.136921E+01 -0.585068E+00 -0.319868E+01  0.834964E+01 -0.666833E+01
    74   0.880926E+01  0.921485E+01 -0.463445E+01  0.191282E+02 -0.819540E+01  0.785840E+01 -0.580916E+01  0.136300E+01 -0.901273E+00  0.171112E+01  0.109373E+02 -0.343354E+01
    75   0.915343E-01  0.476002E-01  0.407289E+00  0.193626E-01 -0.554441E-01  0.404220E-02 -0.287934E+00  0.364360E-02  0.575200E-03  0.416415E+00 -0.121485E+00 -0.247330E+00
    76  -0.173796E+01 -0.172034E+01 -0.654860E+00  0.417268E+00 -0.353858E+00  0.130171E+00 -0.131374E+01  0.588159E-01 -0.217569E-01 -0.832276E+00  0.580591E+00 -0.146865E+01
    77  -0.186556E+01 -0.181798E+01 -0.136773E+01  0.121301E+01 -0.471874E+00  0.364285E+00 -0.169874E+01  0.131301E+00 -0.358160E-01 -0.937288E+00  0.546037E+00 -0.142673E+01
    78  -0.332419E+01 -0.370285E+01 -0.197025E+01  0.454572E+01 -0.247603E+01  0.172716E+01 -0.542999E+01  0.581722E+00 -0.302511E+00 -0.187290E+01  0.271881E+01 -0.454876E+01
    79   0.205009E+02  0.189368E+02 -0.254261E+02  0.679012E+02 -0.343928E+02  0.292804E+02 -0.167423E+02  0.397817E+01 -0.409758E+01 -0.618144E+01  0.416678E+02 -0.165496E+02
    80   0.304395E+02  0.334412E+02 -0.265459E+02  0.856876E+02 -0.477217E+02  0.417844E+02 -0.272567E+02  0.640119E+01 -0.190942E+01 -0.430446E+01  0.632981E+02 -0.255524E+02
    81   0.625323E+00  0.138299E+01 -0.112179E+02  0.232505E+02 -0.126645E+02  0.110489E+02 -0.111073E+02  0.230907E+01 -0.993301E+00 -0.404565E+01  0.135968E+02 -0.816819E+01
    82  -0.144912E+01 -0.142202E+01  0.220902E+00  0.200103E+01 -0.962370E+00  0.701280E+00 -0.363516E+01  0.276317E+00 -0.511194E-01  0.720018E+00  0.112984E+01 -0.327187E+01
    83   0.554396E+00  0.534939E+00  0.131162E+01  0.620810E+00 -0.390332E+00  0.177365E+00 -0.125867E+01  0.980716E-01 -0.447600E-02  0.130229E+01  0.879938E-01 -0.855343E+00
    84   0.363665E+02  0.414570E+02 -0.316055E+02  0.106490E+03 -0.620689E+02  0.499501E+02 -0.282913E+02  0.699360E+01 -0.510141E+01 -0.466820E+01  0.741600E+02 -0.280348E+02
    85  -0.221165E+01 -0.158088E+01 -0.821664E+01  0.147012E+02 -0.710792E+01  0.545514E+01 -0.742392E+01  0.128755E+01 -0.907069E+00 -0.458753E+01  0.100115E+02 -0.700489E+01
    86  -0.107399E+01 -0.114021E+01  0.337894E+00  0.293447E+00 -0.297886E+00  0.948070E-01 -0.155629E+01  0.554322E-01 -0.138990E-02  0.511011E-01  0.495808E+00 -0.168712E+01
    87  -0.131353E+01 -0.144837E+01 -0.922665E-01  0.263421E+00 -0.255473E+00  0.751530E-01 -0.134370E+01  0.510139E-01 -0.116799E-01 -0.437333E-01 -0.178028E+00 -0.122661E+01
    88  -0.135472E+01 -0.208301E+01 -0.119910E+02  0.211882E+02 -0.111487E+02  0.102858E+02 -0.101053E+02  0.196343E+01 -0.154712E+01 -0.524726E+01  0.115249E+02 -0.836069E+01
    89  -0.202736E+01 -0.250794E+01 -0.391737E+01  0.115140E+02 -0.605096E+01  0.530547E+01 -0.982723E+01  0.138809E+01 -0.439353E+00 -0.204196E+01  0.800388E+01 -0.846987E+01
    90   0.283561E+02  0.315902E+02 -0.302956E+02  0.917802E+02 -0.535042E+02  0.450085E+02 -0.286516E+02  0.658253E+01 -0.256365E+01 -0.470460E+01  0.663836E+02 -0.300888E+02
    91   0.124249E+01  0.765518E+00  0.210817E+01  0.688536E+00 -0.381903E+00  0.201149E+00 -0.145903E+01  0.102031E+00 -0.164656E-01  0.140250E+01  0.489974E+00 -0.112696E+01
    92   0.293493E+01  0.348122E+01 -0.187051E+01  0.100264E+02 -0.453247E+01  0.392920E+01 -0.523152E+01  0.107438E+01 -0.460589E+00  0.144956E+01  0.499211E+01 -0.296045E+01
    93  -0.937231E+00 -0.878364E+00 -0.412969E+00  0.204379E+00 -0.103594E+00  0.507254E-01 -0.698167E+00  0.254641E-01 -0.307050E-02 -0.269139E+00  0.220389E-01 -0.631264E+00
    94   0.145352E+00 -0.827790E+00 -0.283200E+01  0.127235E+02 -0.706451E+01  0.548512E+01 -0.876875E+01  0.124925E+01 -0.647276E+00 -0.137657E+01  0.101381E+02 -0.958929E+01
    95  -0.324585E+01 -0.338171E+01 -0.206253E+01  0.584070E+00 -0.497482E+00  0.144485E+00 -0.143038E+01  0.768270E-01 -0.608457E-01 -0.257719E+01  0.613586E+00 -0.141811E+01
    96   0.249444E+02  0.245440E+02 -0.334100E+02  0.853741E+02 -0.463172E+02  0.389740E+02 -0.214124E+02  0.552162E+01 -0.378572E+01 -0.456413E+01  0.497326E+02 -0.206244E+02
    97   0.280746E+01  0.204445E+01  0.212146E+01  0.722676E+01 -0.399537E+01  0.234127E+01 -0.505752E+01  0.599836E+00 -0.428968E+00 -0.176623E+01  0.109659E+02 -0.715524E+01
    98  -0.246408E+01 -0.224635E+01 -0.203762E+01  0.594469E+01 -0.292522E+01  0.249799E+01 -0.647588E+01  0.742639E+00 -0.210679E+00 -0.123756E+01  0.454855E+01 -0.555734E+01
    99   0.916619E+00  0.391022E+00  0.186761E+01  0.107750E+00 -0.275829E+00  0.283438E-01 -0.841352E+00  0.181441E-01  0.119565E-01  0.122453E+01  0.191419E+00 -0.102493E+01
   100   0.228153E+02  0.262288E+02 -0.961145E+01  0.595227E+02 -0.364644E+02  0.276127E+02 -0.180458E+02  0.358841E+01 -0.378683E+01  0.366518E+00  0.547749E+02 -0.289126E+02
   101  -0.433092E+01 -0.451089E+01 -0.362863E+01  0.227136E+01 -0.122777E+01  0.754333E+00 -0.268108E+01  0.306171E+00 -0.125299E+00 -0.245334E+01 -0.218662E+00 -0.183889E+01
   102  -0.101042E+01 -0.148123E+01 -0.371149E+01  0.147485E+02 -0.725362E+01  0.640624E+01 -0.124299E+02  0.175756E+01 -0.527662E+00 -0.141488E+00  0.906067E+01 -0.104004E+02
   103   0.286112E+01  0.270993E+01 -0.528256E+01  0.139217E+02 -0.631476E+01  0.615010E+01 -0.622335E+01  0.113083E+01 -0.520872E+00 -0.429404E+00  0.783388E+01 -0.469454E+01
   104   0.390303E+01  0.559967E+01 -0.264398E+01  0.178561E+02 -0.990386E+01  0.808771E+01 -0.104482E+02  0.171004E+01 -0.754808E+00  0.237605E+00  0.157326E+02 -0.103705E+02
   105  -0.174979E+01 -0.157543E+01 -0.641289E+00  0.132611E+00 -0.157255E+00  0.404385E-01 -0.113866E+01  0.251150E-01 -0.107484E-01 -0.749046E+00  0.358287E+00 -0.118467E+01
   106   0.477063E+01  0.498923E+01 -0.662543E+01  0.254925E+02 -0.140086E+02  0.111575E+02 -0.118089E+02  0.212329E+01 -0.155974E+01 -0.363747E+01  0.193843E+02 -0.107576E+02
   107   0.130841E+02  0.131728E+02 -0.833115E+01  0.328197E+02 -0.161463E+02  0.156078E+02 -0.122532E+02  0.275259E+01 -0.136531E+01  0.244625E+01  0.199324E+02 -0.920581E+01
   108  -0.640062E+00 -0.552098E+00 -0.315558E-01  0.196351E+00 -0.142787E+00  0.454573E-01 -0.739744E+00  0.368131E-01 -0.459640E-02  0.366461E-01 -0.546504E-01 -0.534094E+00
   109  -0.300788E+00 -0.495060E-01 -0.109687E+01  0.640116E+01 -0.274219E+01  0.214207E+01 -0.534739E+01  0.642990E+00 -0.300556E+00 -0.568836E+00  0.540398E+01 -0.488465E+01
   110   0.895885E+01  0.950699E+01 -0.798816E+01  0.318411E+02 -0.153699E+02  0.136039E+02 -0.140123E+02  0.262744E+01 -0.174324E+01 -0.134662E+01  0.235069E+02 -0.126532E+02
   111  -0.113829E+01 -0.127520E+01 -0.775306E+00  0.334844E-01 -0.690644E-01  0.799840E-02 -0.335885E+00  0.494580E-02 -0.446170E-02 -0.979986E+00  0.449357E-01 -0.340145E+00
   112   0.116472E+02  0.132185E+02 -0.191851E+02  0.463707E+02 -0.231897E+02  0.205328E+02 -0.148749E+02  0.373227E+01 -0.173891E+01 -0.343076E+01  0.261169E+02 -0.946764E+01
   113   0.300705E+00 -0.759720E-01  0.121608E+01  0.287923E+01 -0.173206E+01  0.105799E+01 -0.333249E+01  0.320164E+00 -0.108206E+00 -0.415563E+00  0.388049E+01 -0.354090E+01
   114   0.594298E+00  0.942089E+00 -0.443752E+01  0.153762E+02 -0.782211E+01  0.696846E+01 -0.104317E+02  0.166056E+01 -0.719569E+00 -0.169704E+01  0.114198E+02 -0.878065E+01
   115  -0.197039E+01 -0.140147E+01 -0.112688E+01  0.199203E+01 -0.938576E+00  0.612897E+00 -0.269739E+01  0.279399E+00 -0.918743E-01 -0.463226E+00  0.101389E+01 -0.195213E+01
   116  -0.318283E+01 -0.287391E+01 -0.144924E+01  0.499571E+00 -0.614015E+00  0.153884E+00 -0.179407E+01  0.754077E-01 -0.543743E-01 -0.225791E+01  0.148517E+01 -0.210117E+01
   117  -0.109105E+01 -0.110066E+01 -0.308872E+00  0.870384E-01 -0.120461E+00  0.276844E-01 -0.786824E+00  0.182898E-01 -0.791000E-02 -0.479696E+00  0.134201E+00 -0.755162E+00
   118   0.356845E+01  0.452114E+01  0.174882E+01  0.716324E+01 -0.334817E+01  0.283759E+01 -0.517184E+01  0.779735E+00 -0.440936E+00  0.299468E+01  0.541334E+01 -0.388688E+01
   119   0.932872E+00  0.116352E+01  0.647931E+00  0.274507E+01 -0.117402E+01  0.896616E+00 -0.242637E+01  0.348773E+00 -0.105120E+00  0.115603E+01  0.142177E+01 -0.141428E+01
   120  -0.285154E+01 -0.242943E+01 -0.581263E+01  0.139655E+02 -0.774001E+01  0.703053E+01 -0.110890E+02  0.166680E+01 -0.872700E+00 -0.278455E+01  0.937945E+01 -0.902433E+01
   121  -0.294318E+01 -0.252838E+01 -0.300936E+00  0.111819E+01 -0.650145E+00  0.390401E+00 -0.365366E+01  0.196498E+00 -0.435161E-01 -0.437244E+00  0.152544E+01 -0.361657E+01
   122   0.174618E+02  0.184021E+02 -0.241134E+02  0.645017E+02 -0.335669E+02  0.303961E+02 -0.213695E+02  0.498812E+01 -0.337437E+01 -0.760894E+01  0.458118E+02 -0.198008E+02
   123  -0.146542E+01 -0.160548E+01 -0.971738E+00  0.528415E-01 -0.125460E+00  0.837230E-02 -0.428496E+00  0.924010E-02 -0.101853E-01 -0.107343E+01 -0.151243E+00 -0.380806E+00
   124   0.199720E+02  0.208907E+02 -0.156060E+02  0.593878E+02 -0.296990E+02  0.222570E+02 -0.158796E+02  0.343268E+01 -0.392104E+01 -0.630225E+01  0.611024E+02 -0.339094E+02
   125   0.570938E+02  0.665828E+02 -0.562756E+02  0.153284E+03 -0.943332E+02  0.801470E+02 -0.338630E+02  0.970708E+01 -0.157218E+01 -0.857614E+01  0.105481E+03 -0.303217E+02
   126   0.111068E+01  0.116958E+01  0.182114E+01  0.414365E+00 -0.289916E+00  0.102069E+00 -0.100177E+01  0.670995E-01 -0.229480E-02  0.150686E+01  0.376685E+00 -0.713970E+00
   127   0.134729E+01  0.141976E+01 -0.942368E+01  0.210549E+02 -0.102551E+02  0.868378E+01 -0.895890E+01  0.171649E+01 -0.147018E+01 -0.291166E+01  0.117691E+02 -0.743768E+01
   128   0.289273E+00  0.196755E+00  0.131547E+01  0.255749E+00 -0.199248E+00  0.728405E-01 -0.119699E+01  0.401389E-01  0.130880E-02  0.136784E+01  0.216121E-01 -0.119270E+01
   129  -0.164996E+01 -0.137155E+01 -0.383812E+00  0.295780E+00 -0.215642E+00  0.879672E-01 -0.147800E+01  0.558245E-01 -0.120765E-01 -0.575677E+00  0.602642E+00 -0.139852E+01
   130  -0.289751E+00 -0.101764E+01  0.126052E+01  0.194966E+01 -0.144845E+01  0.642698E+00 -0.284444E+01  0.226676E+00 -0.764096E-01  0.522515E+00  0.176919E+01 -0.330934E+01
   131   0.954097E+01  0.806225E+01 -0.696125E+01  0.309784E+02 -0.166612E+02  0.142921E+02 -0.132556E+02  0.265133E+01 -0.150282E+01 -0.100445E+01  0.213931E+02 -0.123264E+02
   132   0.307553E+01  0.357858E+01 -0.907706E+01  0.216181E+02 -0.103939E+02  0.940824E+01 -0.946337E+01  0.202083E+01 -0.103731E+01 -0.192067E+01  0.117273E+02 -0.622803E+01
   133   0.127529E+00  0.992807E-01  0.110231E+01  0.707478E-01 -0.107128E+00  0.194574E-01 -0.975142E+00  0.160363E-01  0.124700E-02  0.809534E+00  0.322811E+00 -0.103306E+01
   134  -0.147792E+01 -0.131738E+01 -0.568045E+00  0.132818E+00 -0.163252E+00  0.301122E-01 -0.927689E+00  0.277955E-01 -0.966290E-02 -0.524703E+00  0.283766E-01 -0.821052E+00
   135   0.281536E+00  0.145795E+00  0.723542E+00  0.329120E-01 -0.984825E-01  0.667920E-02 -0.389177E+00  0.498320E-02  0.107970E-02  0.240814E+00  0.289301E+00 -0.384321E+00
   136  -0.379180E+01 -0.366936E+01 -0.520100E+01  0.915952E+01 -0.487012E+01  0.392667E+01 -0.740472E+01  0.103397E+01 -0.436115E+00 -0.375406E+01  0.638352E+01 -0.629881E+01
   137  -0.462119E+00 -0.523431E+00 -0.818230E-02  0.887718E-01 -0.110905E+00  0.169947E-01 -0.467113E+00  0.173938E-01  0.921700E-03 -0.721806E-01 -0.123788E+00 -0.327463E+00
   138  -0.408119E+01 -0.395935E+01 -0.335366E+01  0.189685E+01 -0.922376E+00  0.557431E+00 -0.240769E+01  0.253755E+00 -0.105498E+00 -0.244827E+01  0.140729E+00 -0.165181E+01
   139   0.272078E+00  0.373213E+00  0.558377E+00  0.236502E-01 -0.296420E-01  0.433550E-02 -0.288744E+00  0.350050E-02  0.600900E-03  0.640259E+00  0.364435E-02 -0.270690E+00
   140   0.559518E+01  0.504029E+01 -0.906719E+01  0.253788E+02 -0.126594E+02  0.115666E+02 -0.105381E+02  0.218880E+01 -0.127433E+01 -0.162065E+01  0.154418E+02 -0.878091E+01
   141   0.725148E+02  0.864701E+02 -0.386962E+02  0.154317E+03 -0.799807E+02  0.620942E+02 -0.362245E+02  0.846764E+01  0.253784E+01 -0.368155E+01  0.143065E+03 -0.529132E+02
   142  -0.283814E+01 -0.271344E+01 -0.484062E+01  0.743945E+01 -0.344129E+01  0.257006E+01 -0.475682E+01  0.738222E+00 -0.547152E+00 -0.359792E+01  0.478230E+01 -0.389782E+01
   143  -0.477221E+01 -0.447823E+01 -0.826952E+01  0.144153E+02 -0.861735E+01  0.650278E+01 -0.935560E+01  0.155717E+01 -0.100501E+01 -0.436187E+01  0.880749E+01 -0.892386E+01
   144   0.219718E+00 -0.155834E+00 -0.588999E+01  0.135265E+02 -0.662267E+01  0.624668E+01 -0.745100E+01  0.127740E+01 -0.867217E+00 -0.209478E+01  0.769550E+01 -0.575655E+01
   145   0.297593E+01  0.336782E+01 -0.609321E+01  0.164726E+02 -0.775486E+01  0.718301E+01 -0.755189E+01  0.147862E+01 -0.758365E+00 -0.439565E+00  0.906004E+01 -0.525266E+01
   146  -0.406589E-01 -0.354611E-01  0.502657E+00  0.504404E-01 -0.918612E-01  0.112648E-01 -0.522254E+00  0.824640E-02  0.847600E-03  0.368391E+00  0.162859E+00 -0.566711E+00
   147  -0.486272E+01 -0.492054E+01 -0.502617E+01  0.643292E+01 -0.306460E+01  0.251965E+01 -0.620545E+01  0.795907E+00 -0.314960E+00 -0.328874E+01  0.340048E+01 -0.503227E+01
   148   0.314015E+01  0.176332E+01  0.420192E+01  0.174172E+01 -0.105041E+01  0.518204E+00 -0.239824E+01  0.190225E+00 -0.632635E-01  0.128150E+01  0.250272E+01 -0.202090E+01
   149  -0.312788E+00 -0.681457E+00  0.131344E+01  0.320500E+01 -0.221346E+01  0.129894E+01 -0.420921E+01  0.411051E+00 -0.118545E+00  0.113819E+01  0.249197E+01 -0.431163E+01
   150   0.513695E+00  0.414061E+00 -0.465765E+01  0.166087E+02 -0.940068E+01  0.731285E+01 -0.100868E+02  0.156609E+01 -0.828867E+00 -0.285468E+01  0.141820E+02 -0.109132E+02
   151  -0.420687E+01 -0.404074E+01 -0.135650E+02  0.211569E+02 -0.110178E+02  0.850929E+01 -0.913993E+01  0.179383E+01 -0.194414E+01 -0.485922E+01  0.762762E+01 -0.680915E+01
   152   0.470291E+01  0.371736E+01 -0.131292E+02  0.296924E+02 -0.151577E+02  0.142818E+02 -0.110747E+02  0.232704E+01 -0.223680E+01 -0.473641E+01  0.181225E+02 -0.966876E+01
   153  -0.711240E+00 -0.884336E+00 -0.289296E-01  0.862503E-01 -0.140813E+00  0.270377E-01 -0.666088E+00  0.151664E-01 -0.386270E-02 -0.408834E+00  0.200613E+00 -0.676115E+00
   154  -0.223680E+01 -0.225009E+01 -0.158589E+01  0.107576E+00 -0.192366E+00  0.229067E-01 -0.586034E+00  0.147065E-01 -0.176975E-01 -0.175751E+01  0.106904E+00 -0.599481E+00
   155  -0.292814E+01 -0.281674E+01 -0.160446E+01  0.763363E+00 -0.462304E+00  0.259656E+00 -0.198455E+01  0.132462E+00 -0.323176E-01 -0.133106E+01  0.173185E+00 -0.165886E+01
   156   0.721518E+01  0.812527E+01 -0.156417E+02  0.379724E+02 -0.230475E+02  0.212326E+02 -0.156844E+02  0.373626E+01 -0.135253E+01 -0.214669E+01  0.207778E+02 -0.105059E+02
   157  -0.112031E+01 -0.957388E+00 -0.654176E+00  0.260346E-01 -0.118207E+00  0.714190E-02 -0.380435E+00  0.475770E-02 -0.542880E-02 -0.544442E+00 -0.314129E-01 -0.381533E+00
   158  -0.239185E+01 -0.274256E+01 -0.203628E+01  0.237511E+01 -0.111191E+01  0.853079E+00 -0.264464E+01  0.287598E+00 -0.114809E+00 -0.163541E+01  0.976235E+00 -0.208338E+01
   159  -0.281928E+01 -0.283155E+01 -0.130208E+01  0.479014E+00 -0.376407E+00  0.153376E+00 -0.181685E+01  0.854082E-01 -0.417363E-01 -0.173931E+01  0.683371E+00 -0.177561E+01
   160  -0.212620E+01 -0.231342E+01 -0.132887E+01  0.197795E+01 -0.857231E+00  0.712976E+00 -0.277204E+01  0.234174E+00 -0.931595E-01 -0.121124E+01  0.134236E+01 -0.244454E+01
   161   0.574730E+00  0.363216E+00  0.111060E+01  0.346409E+00 -0.227305E+00  0.679631E-01 -0.778111E+00  0.534634E-01  0.171520E-02  0.890897E+00 -0.817175E-01 -0.445964E+00
   162   0.231023E+02  0.230526E+02 -0.357845E+02  0.891157E+02 -0.547011E+02  0.494356E+02 -0.298430E+02  0.741507E+01 -0.253552E+01 -0.531017E+01  0.516546E+02 -0.232918E+02
   163  -0.144011E+01 -0.121255E+01 -0.329330E+00  0.890720E-01 -0.139087E+00  0.232418E-01 -0.110089E+01  0.195450E-01 -0.265850E-02 -0.396775E+00  0.405190E+00 -0.122096E+01
   164  -0.429235E+00 -0.515498E+00  0.854351E+00  0.395609E+00 -0.300543E+00  0.123612E+00 -0.156567E+01  0.667375E-01 -0.333410E-02  0.408474E+00  0.518878E+00 -0.144285E+01
   165  -0.296698E+01 -0.303439E+01 -0.311355E+01  0.475968E+01 -0.247766E+01  0.182989E+01 -0.417567E+01  0.494787E+00 -0.284466E+00 -0.187657E+01  0.304859E+01 -0.420641E+01
   166  -0.401778E+00 -0.122193E+01 -0.606385E+01  0.127739E+02 -0.735465E+01  0.645587E+01 -0.711478E+01  0.142450E+01 -0.522737E+00 -0.179126E+01  0.553438E+01 -0.496504E+01
   167   0.213614E+01  0.412654E+01  0.983819E+00  0.414535E+01 -0.165844E+01  0.128442E+01 -0.288406E+01  0.486629E+00 -0.221580E+00  0.217564E+01  0.348088E+01 -0.152999E+01
   168   0.458889E+00  0.679057E+00 -0.883661E+01  0.202412E+02 -0.101212E+02  0.910323E+01 -0.112565E+02  0.222088E+01 -0.892146E+00 -0.276933E+01  0.114396E+02 -0.799123E+01
   169  -0.103648E+00 -0.385595E+00  0.452067E+00  0.995358E-01 -0.100837E+00  0.202317E-01 -0.594681E+00  0.196159E-01  0.419100E-03  0.283739E+00 -0.213094E+00 -0.456239E+00
   170  -0.426403E+01 -0.432596E+01 -0.314824E+01  0.434828E+00 -0.475888E+00  0.906243E-01 -0.116558E+01  0.619207E-01 -0.616986E-01 -0.308970E+01 -0.203640E+00 -0.103262E+01
   171   0.774235E-01  0.620129E-01 -0.565312E-01  0.275463E+01 -0.123177E+01  0.111290E+01 -0.266944E+01  0.297790E+00 -0.130162E+00  0.804958E+00  0.135613E+01 -0.209907E+01
   172  -0.106034E+01 -0.764557E+00  0.466242E+00  0.304949E+00 -0.268085E+00  0.842890E-01 -0.169194E+01  0.534333E-01 -0.922410E-02  0.217086E+00  0.774992E+00 -0.175664E+01
   173   0.404340E-02 -0.109303E-01  0.874952E+00  0.144649E+00 -0.197473E+00  0.428691E-01 -0.883790E+00  0.269162E-01 -0.407960E-02  0.505323E+00  0.442899E+00 -0.959152E+00
   174   0.105094E+01  0.158816E+01  0.146927E+01  0.202560E+01 -0.999405E+00  0.640725E+00 -0.228713E+01  0.262371E+00 -0.604798E-01  0.159678E+01  0.159612E+01 -0.160474E+01
   175  -0.159392E+00 -0.222831E+00  0.252133E+00  0.532802E-01 -0.826460E-01  0.106138E-01 -0.405849E+00  0.114196E-01  0.165650E-02  0.187489E+00 -0.105881E+00 -0.304439E+00
   176  -0.422962E+01 -0.404686E+01 -0.246093E+01  0.651405E+01 -0.299670E+01  0.243857E+01 -0.837014E+01  0.890917E+00 -0.245386E+00 -0.194570E+01  0.525388E+01 -0.735504E+01
   177   0.270836E+01  0.355821E+01 -0.500256E+01  0.148463E+02 -0.695630E+01  0.622039E+01 -0.732646E+01  0.153897E+01 -0.611953E+00  0.462301E+00  0.775253E+01 -0.465662E+01
   178   0.317145E+01  0.412905E+01  0.169574E+01  0.461141E+01 -0.181658E+01  0.133073E+01 -0.300853E+01  0.506553E+00 -0.147885E+00  0.257122E+01  0.320398E+01 -0.164615E+01
   179   0.596690E-02  0.375013E-01  0.451884E+00  0.870159E-01 -0.101459E+00  0.260972E-01 -0.472424E+00  0.135122E-01  0.134050E-02  0.566015E+00 -0.135794E+00 -0.392719E+00
   180  -0.770225E+00 -0.862971E+00 -0.316358E+00  0.291987E-01 -0.365343E-01  0.778020E-02 -0.457778E+00  0.542180E-02 -0.195450E-02 -0.392930E+00  0.118550E-01 -0.481896E+00
   181   0.273575E+01  0.312221E+01  0.717193E+00  0.662298E+01 -0.320402E+01  0.260755E+01 -0.442929E+01  0.712225E+00 -0.290895E+00  0.176094E+01  0.435161E+01 -0.299034E+01
   182   0.424779E-01 -0.867844E-01 -0.121585E+01  0.561298E+01 -0.239631E+01  0.167548E+01 -0.384927E+01  0.481310E+00 -0.265863E+00 -0.178128E+01  0.572069E+01 -0.402620E+01
   183   0.915499E+01  0.842264E+01 -0.807600E+01  0.349749E+02 -0.193866E+02  0.164363E+02 -0.153327E+02  0.286812E+01 -0.232902E+01 -0.334001E+01  0.277952E+02 -0.160326E+02
   184  -0.208861E+01 -0.204824E+01 -0.807957E+00  0.721861E+00 -0.406936E+00  0.238405E+00 -0.190503E+01  0.122927E+00 -0.518857E-01 -0.541915E+00  0.127446E+00 -0.163377E+01
   185   0.510170E+00  0.323898E+00  0.548186E+00  0.525926E+01 -0.278793E+01  0.175561E+01 -0.455324E+01  0.511487E+00 -0.223202E+00 -0.875919E+00  0.543013E+01 -0.423031E+01
   186  -0.213995E+01 -0.189835E+01 -0.177052E+01  0.267236E+01 -0.122138E+01  0.838964E+00 -0.283275E+01  0.335478E+00 -0.162095E+00 -0.959469E+00  0.109958E+01 -0.203846E+01
   187  -0.422142E+01 -0.386775E+01 -0.377879E+01  0.550167E+01 -0.286028E+01  0.236565E+01 -0.595562E+01  0.755493E+00 -0.249555E+00 -0.272837E+01  0.347871E+01 -0.461809E+01
   188  -0.264301E+01 -0.270107E+01 -0.851260E+00  0.107220E+01 -0.674948E+00  0.380829E+00 -0.266097E+01  0.165528E+00 -0.743869E-01 -0.134042E+01  0.129272E+01 -0.265337E+01
   189  -0.358250E+01 -0.360420E+01 -0.249020E+01  0.116635E+01 -0.625186E+00  0.326288E+00 -0.201805E+01  0.138893E+00 -0.805869E-01 -0.287292E+01  0.119040E+01 -0.192167E+01
   190  -0.130894E+01 -0.152307E+01 -0.153312E+00  0.327954E+00 -0.243431E+00  0.113524E+00 -0.140652E+01  0.602195E-01 -0.737880E-02 -0.439331E+00  0.201247E+00 -0.128499E+01
   191   0.739053E+00  0.459696E+00  0.110113E+01  0.370316E-01 -0.721576E-01  0.714080E-02 -0.344483E+00  0.801750E-02  0.237630E-02  0.852246E+00 -0.126688E+00 -0.265862E+00
   192  -0.802267E+00 -0.926768E+00 -0.109830E+00  0.219635E+00 -0.186770E+00  0.479895E-01 -0.802260E+00  0.333459E-01 -0.437720E-02 -0.314464E-01 -0.239422E+00 -0.655900E+00
   193   0.145460E+01  0.160034E+01 -0.515667E-01  0.803257E+01 -0.392097E+01  0.294984E+01 -0.559216E+01  0.750307E+00 -0.713412E+00 -0.814193E-01  0.715385E+01 -0.547208E+01
   194  -0.354322E+01 -0.361699E+01 -0.181031E+01  0.209146E+01 -0.114990E+01  0.899467E+00 -0.369649E+01  0.289266E+00 -0.166716E+00 -0.193815E+01  0.172411E+01 -0.340295E+01
   195   0.933903E+01  0.104910E+02 -0.329701E+01  0.222535E+02 -0.119701E+02  0.103334E+02 -0.880347E+01  0.195460E+01 -0.113197E+01  0.190079E+01  0.156852E+02 -0.709504E+01
   196   0.226651E+01  0.346000E+01 -0.720616E+01  0.199584E+02 -0.966082E+01  0.906171E+01 -0.108197E+02  0.186154E+01 -0.928372E+00 -0.835577E+00  0.132801E+02 -0.898455E+01
   197  -0.871327E+00 -0.962137E+00 -0.151722E+00  0.115809E+00 -0.140288E+00  0.334535E-01 -0.750903E+00  0.230174E-01 -0.694200E-03  0.445194E-02 -0.328606E+00 -0.637983E+00
   198   0.315774E+01  0.375356E+01 -0.529106E+01  0.142684E+02 -0.667161E+01  0.626896E+01 -0.607609E+01  0.128369E+01 -0.624555E+00 -0.309086E-01  0.751856E+01 -0.373410E+01
   199   0.608428E+01  0.796646E+01 -0.190185E+02  0.461590E+02 -0.249780E+02  0.220588E+02 -0.203044E+02  0.414625E+01 -0.197889E+01 -0.603430E+01  0.314832E+02 -0.174825E+02
   200   0.157441E+00 -0.247305E-01  0.756646E+00  0.303408E+00 -0.166151E+00  0.868528E-01 -0.861591E+00  0.424858E-01 -0.421050E-02  0.806368E+00 -0.125894E+00 -0.705205E+00
   201  -0.116258E+01 -0.925671E+00 -0.144503E+01  0.391229E+01 -0.178517E+01  0.146699E+01 -0.348858E+01  0.400754E+00 -0.223831E+00 -0.116113E+01  0.331350E+01 -0.307803E+01
   202   0.137713E+01  0.920710E+00  0.267773E+01  0.236952E+01 -0.154914E+01  0.664415E+00 -0.300408E+01  0.242909E+00 -0.242323E-01  0.155980E+01  0.286839E+01 -0.350749E+01
   203   0.908349E+01  0.827074E+01 -0.470925E+01  0.213864E+02 -0.105013E+02  0.101147E+02 -0.774433E+01  0.162777E+01 -0.109058E+01  0.173821E+01  0.123652E+02 -0.583272E+01
   204  -0.145452E+00  0.789044E-01  0.379638E+00  0.520613E+01 -0.261531E+01  0.170642E+01 -0.516154E+01  0.552676E+00 -0.213468E+00 -0.672704E+00  0.617627E+01 -0.542466E+01
   205  -0.158639E+01 -0.160031E+01 -0.115472E+01  0.190139E+01 -0.941136E+00  0.558165E+00 -0.201922E+01  0.182537E+00 -0.113400E+00 -0.142306E+01  0.182735E+01 -0.200460E+01
   206  -0.243273E+01 -0.219412E+01 -0.142937E+01  0.232059E+00 -0.306176E+00  0.742868E-01 -0.102532E+01  0.394482E-01 -0.176531E-01 -0.125474E+01  0.122713E+00 -0.106209E+01
   207   0.188125E+01  0.185362E+01 -0.779549E+01  0.239451E+02 -0.120438E+02  0.109050E+02 -0.147736E+02  0.255550E+01 -0.911442E+00 -0.112301E+01  0.149048E+02 -0.119282E+02
   208   0.130350E+02  0.135201E+02  0.441918E+01  0.214272E+02 -0.118020E+02  0.801111E+01 -0.886211E+01  0.137016E+01 -0.152852E+01 -0.202308E+01  0.275430E+02 -0.119998E+02
   209  -0.610786E+00 -0.550770E-01 -0.117853E+01  0.737362E+01 -0.396612E+01  0.334160E+01 -0.684305E+01  0.907400E+00 -0.245711E+00 -0.489284E+00  0.585895E+01 -0.542474E+01
   210  -0.866320E+00 -0.904525E+00 -0.932050E-01  0.245138E+00 -0.226109E+00  0.551861E-01 -0.879893E+00  0.411243E-01 -0.856080E-02  0.154804E-01 -0.257686E+00 -0.662319E+00
   211  -0.314914E+00 -0.323541E+00  0.116995E+01  0.227357E+00 -0.265237E+00  0.747272E-01 -0.157816E+01  0.470132E-01  0.943480E-02  0.951161E+00  0.419471E+00 -0.169417E+01
   212  -0.323995E+01 -0.304140E+01 -0.230513E+01  0.419829E+00 -0.408486E+00  0.882144E-01 -0.104511E+01  0.561154E-01 -0.453884E-01 -0.207295E+01 -0.813680E-01 -0.887091E+00
   213  -0.178041E+01 -0.147355E+01 -0.370865E+00  0.472902E+00 -0.356184E+00  0.162253E+00 -0.175656E+01  0.871353E-01 -0.190925E-01 -0.323395E+00  0.413010E+00 -0.156316E+01
   214  -0.212609E+01 -0.195852E+01 -0.137748E+01  0.208646E+01 -0.951134E+00  0.747300E+00 -0.276165E+01  0.249335E+00 -0.118920E+00 -0.952456E+00  0.137043E+01 -0.237650E+01
   215  -0.897693E+00 -0.100391E+01  0.471780E-02  0.873164E-01 -0.122979E+00  0.245065E-01 -0.906257E+00  0.169996E-01 -0.199690E-02 -0.219305E+00  0.178204E+00 -0.962807E+00
   216   0.129549E+01  0.140812E+01  0.184652E+01  0.318478E-01 -0.187028E+00  0.787520E-02 -0.417806E+00  0.493540E-02  0.914890E-02  0.150435E+01  0.414412E+00 -0.510638E+00
   217   0.613135E+02  0.613383E+02 -0.485821E+02  0.146740E+03 -0.990707E+02  0.838954E+02 -0.310874E+02  0.953723E+01 -0.119202E+00 -0.243140E+01  0.103499E+03 -0.397297E+02
   218   0.773658E+00  0.758633E+00  0.160770E+01  0.935441E-01 -0.188429E+00  0.274374E-01 -0.789261E+00  0.165919E-01  0.607550E-02  0.138970E+01  0.254953E+00 -0.886018E+00
   219   0.265073E+01  0.294745E+01 -0.116979E+01  0.910083E+01 -0.428104E+01  0.365463E+01 -0.515505E+01  0.976744E+00 -0.475588E+00  0.143738E+01  0.476439E+01 -0.325432E+01
   220   0.737896E+00  0.897639E+00  0.145814E+01  0.949127E-01 -0.195424E+00  0.213468E-01 -0.661784E+00  0.138203E-01  0.688250E-02  0.128789E+01  0.341362E+00 -0.731617E+00
   221  -0.151793E+01 -0.157925E+01 -0.445458E+00  0.162806E+00 -0.177505E+00  0.430306E-01 -0.111649E+01  0.282135E-01 -0.125208E-01 -0.794490E+00  0.401702E+00 -0.118646E+01
   222  -0.222762E+01 -0.852853E+00 -0.223604E+01  0.325214E+01 -0.160422E+01  0.131351E+01 -0.325207E+01  0.447133E+00 -0.148082E+00 -0.603852E+00  0.191380E+01 -0.216280E+01
   223  -0.287789E+01 -0.259732E+01 -0.154130E+01  0.164421E+01 -0.898830E+00  0.571714E+00 -0.276935E+01  0.255504E+00 -0.139832E+00 -0.126805E+01  0.882828E+00 -0.221210E+01
   224  -0.248264E+01 -0.259906E+01 -0.169961E+01  0.512597E+00 -0.330488E+00  0.126124E+00 -0.112321E+01  0.705979E-01 -0.386632E-01 -0.171153E+01  0.159819E-01 -0.903522E+00
   225   0.393403E+00  0.555396E+00  0.159185E+01  0.216962E+00 -0.258293E+00  0.542765E-01 -0.125424E+01  0.375851E-01  0.526010E-02  0.128770E+01  0.619820E+00 -0.135213E+01
   226  -0.413419E+01 -0.431816E+01 -0.509185E+01  0.789203E+01 -0.449088E+01  0.323148E+01 -0.595977E+01  0.790141E+00 -0.505333E+00 -0.319988E+01  0.456231E+01 -0.568059E+01
   227   0.282445E+01  0.163793E+01  0.400150E+01  0.164355E+01 -0.131793E+01  0.458352E+00 -0.203270E+01  0.135151E+00 -0.634746E-01 -0.831550E-01  0.467745E+01 -0.295637E+01
   228  -0.209797E+01 -0.249806E+01 -0.592667E+00  0.365093E+01 -0.174756E+01  0.141175E+01 -0.518322E+01  0.489796E+00 -0.127001E+00 -0.224359E+00  0.251413E+01 -0.478784E+01
   229  -0.584017E+00 -0.814340E+00  0.140393E+00  0.449248E+00 -0.325021E+00  0.941895E-01 -0.972807E+00  0.599755E-01 -0.299943E-01 -0.165532E+00  0.173385E+00 -0.822193E+00
   230  -0.245371E+01 -0.238620E+01 -0.174804E+01  0.253783E+00 -0.227661E+00  0.636826E-01 -0.830857E+00  0.458769E-01 -0.104996E-01 -0.131899E+01 -0.459375E+00 -0.607839E+00
   231  -0.184397E+01 -0.108077E+01 -0.176646E+01  0.425015E+01 -0.200034E+01  0.147362E+01 -0.407460E+01  0.547024E+00 -0.273376E+00 -0.221198E+00  0.201293E+01 -0.287250E+01
   232  -0.169423E+01 -0.173210E+01 -0.425191E+00  0.158655E+01 -0.900906E+00  0.456204E+00 -0.250796E+01  0.194636E+00 -0.975622E-01 -0.112192E+01  0.188507E+01 -0.249525E+01
   233   0.122062E+02  0.122655E+02 -0.102827E+02  0.348817E+02 -0.161686E+02  0.150532E+02 -0.122770E+02  0.259282E+01 -0.159315E+01  0.299405E+00  0.218587E+02 -0.989262E+01
   234   0.724472E+00  0.713676E+00  0.128455E+01  0.794136E-01 -0.148424E+00  0.172756E-01 -0.532034E+00  0.162409E-01  0.744910E-02  0.117287E+01 -0.529369E-01 -0.406257E+00
   235   0.403465E+01  0.420185E+01  0.251069E+01  0.711590E+01 -0.359012E+01  0.227215E+01 -0.446459E+01  0.575572E+00 -0.384965E+00 -0.101069E+00  0.913680E+01 -0.483388E+01
   236   0.713221E+00  0.278641E+00  0.108637E+01  0.992212E+00 -0.517817E+00  0.359726E+00 -0.130729E+01  0.121705E+00 -0.216882E-01  0.125247E+01 -0.924972E-01 -0.881335E+00
   237  -0.182674E+01 -0.173097E+01 -0.124520E+01  0.122851E+00 -0.125521E+00  0.202014E-01 -0.607989E+00  0.199410E-01 -0.110183E-01 -0.693650E+00 -0.587002E+00 -0.450318E+00
   238  -0.351055E+01 -0.349491E+01 -0.195444E+01  0.157018E+01 -0.973702E+00  0.489927E+00 -0.274863E+01  0.210100E+00 -0.103982E+00 -0.221708E+01  0.137444E+01 -0.265227E+01
   239   0.959782E+01  0.101797E+02 -0.407938E+01  0.226101E+02 -0.105442E+02  0.966958E+01 -0.834780E+01  0.193130E+01 -0.164174E+01  0.342981E+01  0.121760E+02 -0.542612E+01
   240  -0.168488E+01 -0.172182E+01 -0.111523E+01  0.546589E-01 -0.105021E+00  0.111713E-01 -0.531769E+00  0.100205E-01 -0.871760E-02 -0.121170E+01  0.171071E-01 -0.527219E+00
   241  -0.516500E+00 -0.417880E+00  0.710438E-01  0.188731E-01 -0.125000E+00  0.542680E-02 -0.488261E+00  0.410980E-02 -0.269270E-02 -0.536293E-01  0.252696E+00 -0.616946E+00
   242  -0.337281E+01 -0.295306E+01 -0.134925E+01  0.182500E+01 -0.949343E+00  0.640183E+00 -0.376829E+01  0.292258E+00 -0.633729E-01 -0.116239E+01  0.153300E+01 -0.332368E+01
   243  -0.252500E+01 -0.286530E+01 -0.101508E+01  0.155498E+01 -0.781348E+00  0.561967E+00 -0.303559E+01  0.243094E+00 -0.530233E-01 -0.107102E+01  0.745510E+00 -0.253979E+01
   244  -0.222854E+01 -0.239495E+01 -0.117393E+01  0.426221E+01 -0.216539E+01  0.160627E+01 -0.514157E+01  0.561283E+00 -0.177417E+00 -0.120931E+01  0.347697E+01 -0.466261E+01
   245  -0.290526E-01  0.248750E+00 -0.480397E+01  0.122827E+02 -0.614023E+01  0.583107E+01 -0.743918E+01  0.117678E+01 -0.936250E+00 -0.108061E+01  0.719711E+01 -0.586775E+01
   246   0.106220E+02  0.120234E+02 -0.141319E+02  0.368397E+02 -0.195021E+02  0.186945E+02 -0.121411E+02  0.271303E+01 -0.185019E+01 -0.262781E+01  0.237279E+02 -0.907672E+01
   247   0.542117E+00  0.188605E+00  0.189248E+01  0.407612E+00 -0.569567E+00  0.118600E+00 -0.137463E+01  0.535333E-01  0.140809E-01  0.923600E+00  0.979383E+00 -0.171438E+01
   248   0.419024E+01  0.361408E+01 -0.210975E+01  0.153309E+02 -0.721345E+01  0.605114E+01 -0.853006E+01  0.138522E+01 -0.723796E+00  0.117200E+01  0.101544E+02 -0.771231E+01
   249  -0.366579E+01 -0.299217E+01 -0.254473E+01  0.182496E+01 -0.951711E+00  0.683588E+00 -0.288398E+01  0.277490E+00 -0.714110E-01 -0.161623E+01  0.823226E+00 -0.219916E+01
   250   0.336863E+00  0.347835E+00  0.611406E+00  0.153075E-01 -0.345931E-01  0.466060E-02 -0.263763E+00  0.274790E-02  0.109750E-02  0.653495E+00 -0.656996E-01 -0.239960E+00
   251   0.622522E+01  0.665757E+01 -0.130729E+02  0.324021E+02 -0.155695E+02  0.144796E+02 -0.132601E+02  0.261611E+01 -0.137022E+01 -0.358997E+01  0.209790E+02 -0.107315E+02
   252   0.269598E+02  0.292814E+02 -0.151112E+02  0.657321E+02 -0.325644E+02  0.277588E+02 -0.202198E+02  0.437604E+01 -0.301185E+01 -0.285769E+01  0.561820E+02 -0.240430E+02
   253   0.460082E+01  0.512965E+01 -0.308679E+01  0.140706E+02 -0.677341E+01  0.627572E+01 -0.674690E+01  0.142000E+01 -0.558343E+00  0.178603E+01  0.756947E+01 -0.422585E+01
   254  -0.336203E-01  0.287286E-01  0.665943E+00  0.283190E+00 -0.226072E+00  0.649980E-01 -0.871440E+00  0.501669E-01 -0.405800E-03  0.698236E+00 -0.581606E-01 -0.611347E+00
   255   0.118532E+02  0.123313E+02 -0.194451E+02  0.541822E+02 -0.297124E+02  0.274260E+02 -0.230394E+02  0.489379E+01 -0.245193E+01 -0.470277E+01  0.358371E+02 -0.188030E+02
   256  -0.271009E+01 -0.207655E+01 -0.464538E+01  0.111165E+02 -0.575265E+01  0.482297E+01 -0.909209E+01  0.130413E+01 -0.463577E+00 -0.252478E+01  0.819131E+01 -0.774307E+01
   257  -0.478074E+01 -0.486630E+01 -0.369401E+01  0.985659E+00 -0.810515E+00  0.189130E+00 -0.142548E+01  0.107578E+00 -0.133100E+00 -0.275163E+01 -0.679101E+00 -0.143557E+01
   258   0.455269E+02  0.467433E+02 -0.447169E+02  0.127802E+03 -0.807290E+02  0.723239E+02 -0.388894E+02  0.100911E+02 -0.355091E+00 -0.176538E+01  0.805528E+02 -0.320442E+02
   259  -0.116828E+01 -0.104801E+01 -0.828295E-01  0.533011E+00 -0.380054E+00  0.189521E+00 -0.149246E+01  0.816607E-01 -0.171329E-01 -0.754592E-01  0.448136E+00 -0.142068E+01
   260   0.103602E+02  0.178631E+02 -0.236784E+02  0.521417E+02 -0.307888E+02  0.277182E+02 -0.169297E+02  0.420427E+01 -0.230708E+01 -0.693600E+01  0.385722E+02 -0.137731E+02
   261   0.814414E+01  0.833905E+01 -0.747700E+01  0.253607E+02 -0.118265E+02  0.112074E+02 -0.102714E+02  0.214603E+01 -0.995006E+00  0.450348E+00  0.154945E+02 -0.760581E+01
   262   0.249319E+01  0.230263E+01 -0.377699E+00  0.923011E+01 -0.402064E+01  0.288948E+01 -0.558918E+01  0.790835E+00 -0.429727E+00 -0.745955E+00  0.890967E+01 -0.586108E+01
   263  -0.858522E+00 -0.106762E+01  0.317180E-02  0.314573E+00 -0.258539E+00  0.910217E-01 -0.103652E+01  0.453519E-01 -0.175775E-01 -0.931381E-01 -0.140698E+00 -0.833788E+00
   264  -0.222533E+01 -0.137465E+01 -0.659006E+01  0.148376E+02 -0.779949E+01  0.701118E+01 -0.105760E+02  0.165151E+01 -0.760055E+00 -0.371119E+01  0.114016E+02 -0.906506E+01
   265   0.111734E+02  0.114120E+02 -0.204717E+01  0.197700E+02 -0.764958E+01  0.672945E+01 -0.633835E+01  0.155784E+01 -0.848864E+00  0.413700E+01  0.106626E+02 -0.338760E+01
   266  -0.409528E+01 -0.402026E+01 -0.328027E+01  0.314877E+01 -0.162378E+01  0.119233E+01 -0.368594E+01  0.429130E+00 -0.275506E+00 -0.276568E+01  0.163287E+01 -0.288745E+01
   267   0.125482E+02  0.135206E+02 -0.192404E+02  0.470500E+02 -0.260685E+02  0.236320E+02 -0.149171E+02  0.369956E+01 -0.160737E+01 -0.357941E+01  0.266994E+02 -0.959934E+01
   268  -0.179972E+01 -0.184855E+01 -0.424741E+00  0.185316E+01 -0.952863E+00  0.592602E+00 -0.303219E+01  0.236082E+00 -0.717627E-01 -0.797441E+00  0.194640E+01 -0.299751E+01
   269  -0.148083E+01 -0.152027E+01 -0.158270E+00  0.179802E+00 -0.172910E+00  0.543890E-01 -0.141147E+01  0.344736E-01 -0.684690E-02 -0.441903E+00  0.431702E+00 -0.151007E+01
   270  -0.877185E+00 -0.807737E+00 -0.117347E+02  0.245678E+02 -0.139976E+02  0.126964E+02 -0.134121E+02  0.256316E+01 -0.156009E+01 -0.444368E+01  0.137297E+02 -0.100938E+02
   271   0.584226E+01  0.772694E+01 -0.311593E+01  0.220205E+02 -0.119748E+02  0.844281E+01 -0.910844E+01  0.145685E+01 -0.187878E+01 -0.111198E+01  0.227418E+02 -0.139029E+02
   272   0.480831E+01  0.655622E+01 -0.110642E+02  0.309040E+02 -0.190392E+02  0.176558E+02 -0.149782E+02  0.310310E+01 -0.177315E+01 -0.115213E+01  0.192011E+02 -0.114928E+02
   273   0.166230E+02  0.168681E+02 -0.283368E+02  0.667270E+02 -0.376473E+02  0.337669E+02 -0.204892E+02  0.530799E+01 -0.270555E+01 -0.348931E+01  0.338673E+02 -0.135099E+02
   274  -0.525561E+01 -0.506928E+01 -0.645965E+01  0.664609E+01 -0.320702E+01  0.210015E+01 -0.439438E+01  0.619462E+00 -0.560254E+00 -0.500066E+01  0.409040E+01 -0.415902E+01
   275  -0.220408E+01 -0.217952E+01 -0.119509E+01  0.778442E+00 -0.406003E+00  0.270709E+00 -0.169687E+01  0.103638E+00 -0.589044E-01 -0.133494E+01  0.739100E+00 -0.158368E+01
   276  -0.367185E+00  0.524338E+00 -0.887987E+00  0.406344E+01 -0.180486E+01  0.135646E+01 -0.340517E+01  0.486998E+00 -0.176077E+00  0.425825E+00  0.229143E+01 -0.219292E+01
   277  -0.570816E+00 -0.494766E+00  0.256147E+00  0.653910E+00 -0.337755E+00  0.141001E+00 -0.136821E+01  0.101097E+00 -0.170036E-01  0.356759E+00  0.108998E+00 -0.960523E+00
   278   0.186681E+02  0.184436E+02 -0.379120E+01  0.397221E+02 -0.209479E+02  0.182138E+02 -0.164280E+02  0.335925E+01 -0.145992E+01  0.214239E+01  0.304206E+02 -0.141195E+02
   279  -0.460675E+01 -0.452235E+01 -0.230054E+01  0.194384E+01 -0.105977E+01  0.747831E+00 -0.410765E+01  0.299202E+00 -0.129658E+00 -0.259417E+01  0.187277E+01 -0.380095E+01
   280   0.233907E+02  0.251839E+02 -0.238990E+02  0.682836E+02 -0.404116E+02  0.373047E+02 -0.178262E+02  0.442596E+01 -0.448673E+01 -0.102455E+01  0.405737E+02 -0.143653E+02
   281  -0.128231E+01 -0.169421E+01 -0.151509E+01  0.537742E+01 -0.330411E+01  0.255163E+01 -0.486307E+01  0.671479E+00 -0.200569E+00 -0.169102E+01  0.413966E+01 -0.414285E+01
   282  -0.364116E+01 -0.386814E+01 -0.225679E+01  0.913911E+00 -0.507491E+00  0.262279E+00 -0.211799E+01  0.139188E+00 -0.742637E-01 -0.226263E+01  0.278487E+00 -0.188400E+01
   283   0.683124E+00  0.267194E+00  0.163348E+01  0.351601E+00 -0.226765E+00  0.986722E-01 -0.122689E+01  0.575020E-01 -0.447980E-02  0.101807E+01  0.309136E+00 -0.106002E+01
   284  -0.263840E+01 -0.253137E+01 -0.193070E+01  0.435023E-01 -0.196032E+00  0.136463E-01 -0.561725E+00  0.821020E-02 -0.152991E-01 -0.189880E+01  0.170818E-01 -0.649649E+00
   285  -0.230114E+01 -0.249344E+01 -0.207257E+00  0.118423E+01 -0.625347E+00  0.378559E+00 -0.318470E+01  0.189557E+00 -0.361808E-01 -0.772827E+00  0.119891E+01 -0.291952E+01
   286  -0.397514E+01 -0.401516E+01 -0.349684E+01  0.387397E+01 -0.178826E+01  0.129614E+01 -0.418426E+01  0.518897E+00 -0.194790E+00 -0.244323E+01  0.148628E+01 -0.305821E+01
   287  -0.280417E+00 -0.321094E+00 -0.495303E+00  0.343392E+01 -0.152422E+01  0.121630E+01 -0.310411E+01  0.357495E+00 -0.164492E+00  0.159588E+00  0.194414E+01 -0.242482E+01
   288  -0.271897E+01 -0.280685E+01 -0.166976E+01  0.429013E+00 -0.328317E+00  0.125893E+00 -0.129702E+01  0.768341E-01 -0.556121E-01 -0.168319E+01 -0.324509E-01 -0.109121E+01
   289  -0.682576E+00 -0.643693E+00 -0.218094E+00  0.233673E+00 -0.150183E+00  0.756276E-01 -0.650094E+00  0.320622E-01 -0.556780E-02 -0.788731E-01 -0.756776E-01 -0.489142E+00
   290   0.700875E+01  0.642888E+01 -0.170571E+01  0.163371E+02 -0.843667E+01  0.756647E+01 -0.726587E+01  0.132205E+01 -0.808665E+00  0.252398E+00  0.139707E+02 -0.779424E+01
   291   0.391214E+00  0.149254E+01 -0.232576E+01  0.823142E+01 -0.364879E+01  0.305058E+01 -0.542633E+01  0.904584E+00 -0.394494E+00  0.689688E+00  0.452791E+01 -0.372505E+01
   292   0.713377E+00  0.388932E+00  0.113916E+01  0.443848E-01 -0.519262E-01  0.935810E-02 -0.438133E+00  0.939150E-02  0.114640E-02  0.798445E+00 -0.533934E-01 -0.356120E+00
   293   0.237460E+02  0.217838E+02 -0.124875E+02  0.569583E+02 -0.305819E+02  0.283979E+02 -0.217540E+02  0.495996E+01 -0.174666E+01  0.340529E+01  0.352322E+02 -0.168537E+02
   294  -0.270204E+01 -0.204166E+01 -0.284691E+01  0.436314E+01 -0.186500E+01  0.142233E+01 -0.407552E+01  0.546353E+00 -0.246429E+00 -0.190198E+01  0.272078E+01 -0.286046E+01
   295  -0.193567E+00  0.101209E+00  0.664015E+00  0.750362E-01 -0.155606E+00  0.188457E-01 -0.813184E+00  0.147946E-01  0.253140E-02  0.491761E+00  0.549330E+00 -0.939883E+00
   296  -0.284787E+01 -0.290138E+01 -0.152435E+01  0.108925E+01 -0.703147E+00  0.367042E+00 -0.215742E+01  0.153912E+00 -0.731590E-01 -0.112703E+01 -0.134835E-01 -0.176087E+01
   297  -0.355992E-01 -0.282821E+00  0.102751E+01  0.419107E+00 -0.291677E+00  0.124835E+00 -0.138132E+01  0.684238E-01 -0.248150E-02  0.634586E+00  0.264128E+00 -0.118153E+01
   298  -0.521749E+01 -0.500260E+01 -0.623288E+01  0.705456E+01 -0.355690E+01  0.254749E+01 -0.525013E+01  0.735012E+00 -0.514624E+00 -0.518010E+01  0.492532E+01 -0.474782E+01
   299  -0.190067E+01 -0.205567E+01 -0.423330E+00  0.639572E+00 -0.395274E+00  0.210351E+00 -0.200944E+01  0.115713E+00 -0.382679E-01 -0.466762E+00  0.126647E+00 -0.171555E+01
   300  -0.197556E+01 -0.173848E+01 -0.134544E+01  0.856184E-01 -0.112564E+00  0.216092E-01 -0.632437E+00  0.156351E-01 -0.798550E-02 -0.892920E+00 -0.288747E+00 -0.556811E+00
   301  -0.525579E+00 -0.626219E+00  0.726957E+00  0.511663E+00 -0.334999E+00  0.170849E+00 -0.166838E+01  0.849947E-01 -0.166607E-01  0.669996E+00  0.273204E+00 -0.156942E+01
   302   0.174585E+00  0.743920E+00 -0.533974E+01  0.123956E+02 -0.522112E+01  0.476143E+01 -0.683575E+01  0.107800E+01 -0.663832E+00 -0.213810E+01  0.865867E+01 -0.577665E+01
   303  -0.398597E+01 -0.399440E+01 -0.452944E+01  0.494423E+01 -0.235080E+01  0.166986E+01 -0.394490E+01  0.533141E+00 -0.308058E+00 -0.203592E+01  0.744570E+00 -0.270305E+01
   304  -0.331368E+01 -0.338004E+01 -0.743178E+01  0.112006E+02 -0.530323E+01  0.360088E+01 -0.543980E+01  0.101049E+01 -0.950846E+00 -0.291324E+01  0.457494E+01 -0.504174E+01
   305  -0.318834E+01 -0.321351E+01 -0.156217E+01  0.661842E+00 -0.447488E+00  0.212802E+00 -0.209778E+01  0.113852E+00 -0.693961E-01 -0.174779E+01  0.526160E+00 -0.199188E+01
   306  -0.258024E+01 -0.277413E+01 -0.179619E+01  0.514822E+00 -0.361196E+00  0.177932E+00 -0.113805E+01  0.627216E-01 -0.402864E-01 -0.195139E+01  0.311111E+00 -0.113384E+01
   307   0.187001E+01  0.239715E+01  0.293199E+01  0.145051E+01 -0.113144E+01  0.346594E+00 -0.181600E+01  0.119864E+00 -0.315062E-01  0.839336E+00  0.419503E+01 -0.263722E+01
   308  -0.239436E+01 -0.241097E+01 -0.100950E+01  0.318368E+01 -0.163755E+01  0.105427E+01 -0.422897E+01  0.410361E+00 -0.166642E+00 -0.139857E+01  0.297717E+01 -0.398957E+01
   309   0.188062E+02  0.214963E+02 -0.292707E+02  0.706736E+02 -0.408532E+02  0.365128E+02 -0.198712E+02  0.493012E+01 -0.331514E+01 -0.608514E+01  0.456220E+02 -0.180405E+02
   310   0.518721E+00  0.533221E+00  0.132750E+01  0.163439E+01 -0.858209E+00  0.402029E+00 -0.207829E+01  0.154242E+00 -0.629364E-01 -0.548759E+00  0.321022E+01 -0.212824E+01
   311  -0.385179E+01 -0.406174E+01 -0.227350E+01  0.849095E+00 -0.790885E+00  0.235449E+00 -0.187882E+01  0.107394E+00 -0.100527E+00 -0.235330E+01  0.390172E+00 -0.209861E+01
   312  -0.758465E+00 -0.865043E+00 -0.275521E+00  0.536354E-01 -0.945181E-01  0.944960E-02 -0.458297E+00  0.104038E-01 -0.361740E-02 -0.189613E+00 -0.305807E+00 -0.369623E+00
   313  -0.326301E+01 -0.347748E+01 -0.228740E+01  0.240509E+01 -0.122656E+01  0.844234E+00 -0.311396E+01  0.340382E+00 -0.224791E+00 -0.174888E+01  0.667270E+00 -0.239587E+01
   314  -0.951412E+00 -0.966888E+00  0.692126E+00  0.129299E+01 -0.731603E+00  0.411327E+00 -0.273543E+01  0.184680E+00 -0.655025E-01  0.546944E+00  0.881445E+00 -0.239528E+01
   315   0.231108E+00  0.205909E+00  0.623057E+00  0.413785E-01 -0.737079E-01  0.880070E-02 -0.379055E+00  0.752520E-02  0.311020E-02  0.633032E+00 -0.131038E+00 -0.296085E+00
   316  -0.386950E-02  0.380322E-01  0.905100E+00  0.222104E+01 -0.105381E+01  0.790336E+00 -0.305563E+01  0.266271E+00 -0.771839E-01  0.126169E+01  0.151464E+01 -0.273830E+01
   317   0.127562E+02  0.126315E+02  0.732137E+01  0.154814E+02 -0.811022E+01  0.443622E+01 -0.594304E+01  0.761086E+00 -0.119064E+01  0.159836E+01  0.284083E+02 -0.173752E+02
   318   0.842434E+01  0.822569E+01 -0.659143E+01  0.262555E+02 -0.132725E+02  0.121666E+02 -0.110476E+02  0.235563E+01 -0.144186E+01  0.108176E+01  0.153229E+02 -0.817901E+01
   319  -0.170392E+01 -0.179824E+01 -0.797117E+00  0.903355E+00 -0.495523E+00  0.335021E+00 -0.175525E+01  0.127103E+00 -0.215041E-01 -0.344623E+00 -0.934016E-02 -0.144427E+01
   320  -0.122310E+01 -0.113907E+01 -0.640486E+00  0.856805E-01 -0.147804E+00  0.183231E-01 -0.546574E+00  0.161183E-01 -0.836170E-02 -0.395039E+00 -0.276820E+00 -0.467215E+00
   321   0.194298E+02  0.193275E+02 -0.207023E+02  0.676267E+02 -0.421758E+02  0.367174E+02 -0.247299E+02  0.568863E+01 -0.299501E+01 -0.269672E+01  0.427190E+02 -0.206947E+02
   322  -0.196356E+01 -0.193738E+01 -0.759643E+00  0.317450E+00 -0.250683E+00  0.114605E+00 -0.141175E+01  0.526758E-01 -0.262159E-01 -0.104988E+01  0.557407E+00 -0.144491E+01
   323  -0.797740E+00 -0.781320E+00  0.347074E+00  0.374926E+00 -0.310272E+00  0.133439E+00 -0.140426E+01  0.688359E-01 -0.748340E-02  0.121415E+00  0.353269E+00 -0.125600E+01
   324   0.918045E+01  0.886878E+01 -0.429286E+01  0.272156E+02 -0.142243E+02  0.115956E+02 -0.119652E+02  0.211275E+01 -0.126119E+01 -0.442256E+00  0.216469E+02 -0.123359E+02
   325  -0.397203E+01 -0.377737E+01 -0.162705E+01  0.438346E+01 -0.222439E+01  0.169133E+01 -0.661132E+01  0.644494E+00 -0.228548E+00 -0.135529E+01  0.343207E+01 -0.585415E+01
   326  -0.423375E+01 -0.432464E+01 -0.329241E+01  0.159228E+01 -0.919768E+00  0.513354E+00 -0.222079E+01  0.209711E+00 -0.116125E+00 -0.264878E+01  0.171660E+00 -0.184752E+01
   327  -0.544871E+00 -0.399925E+00 -0.175455E+00  0.149552E+01 -0.652447E+00  0.552417E+00 -0.186286E+01  0.170317E+00 -0.723630E-01  0.372713E+00  0.707858E+00 -0.148050E+01
   328   0.340207E+01  0.495848E+01 -0.650359E+01  0.259784E+02 -0.149305E+02  0.111406E+02 -0.121358E+02  0.201321E+01 -0.216016E+01 -0.291280E+01  0.228837E+02 -0.150124E+02
   329   0.186505E+02  0.193841E+02 -0.264590E+02  0.736099E+02 -0.420951E+02  0.387431E+02 -0.302904E+02  0.677676E+01 -0.163485E+01 -0.431482E+01  0.481415E+02 -0.244426E+02
   330  -0.775669E+00 -0.637758E+00  0.318073E+00  0.270722E+00 -0.201530E+00  0.750428E-01 -0.127322E+01  0.418882E-01 -0.664800E-02  0.180877E+00  0.483986E+00 -0.130262E+01
   331   0.114636E+01  0.927249E+00  0.200440E+01  0.809317E-01 -0.206331E+00  0.256479E-01 -0.783568E+00  0.154042E-01  0.987760E-02  0.159524E+01  0.237658E+00 -0.905651E+00
   332  -0.408516E+00 -0.486911E+00  0.100452E+00  0.248284E-01 -0.493680E-01  0.628660E-02 -0.495265E+00  0.508480E-02 -0.535700E-03  0.274010E-01  0.277290E-01 -0.542041E+00
   333   0.230010E+01  0.249309E+01  0.325882E+01  0.838672E+00 -0.751014E+00  0.198829E+00 -0.131395E+01  0.779531E-01 -0.920820E-02  0.143307E+01  0.284866E+01 -0.178863E+01
   334   0.641920E+00  0.608778E+00  0.942147E+00  0.134892E-01 -0.589308E-01  0.313570E-02 -0.263324E+00  0.274690E-02  0.265630E-02  0.920284E+00 -0.843084E-01 -0.227198E+00
   335  -0.383581E+01 -0.375834E+01 -0.413735E+01  0.650265E+01 -0.323707E+01  0.268115E+01 -0.620559E+01  0.838447E+00 -0.278051E+00 -0.265250E+01  0.373545E+01 -0.484129E+01
   336   0.786623E+00  0.478328E+00  0.108235E+01  0.206872E-01 -0.625562E-01  0.261770E-02 -0.263919E+00  0.431710E-02  0.312740E-02  0.860868E+00 -0.209304E+00 -0.173236E+00
   337  -0.255354E+00 -0.312722E+00  0.623755E+00  0.693572E+00 -0.372171E+00  0.279497E+00 -0.151549E+01  0.937195E-01 -0.582399E-01  0.732997E+00  0.354054E+00 -0.139977E+01
   338   0.272429E+00 -0.314012E-01  0.159082E+01  0.390903E+01 -0.242675E+01  0.134487E+01 -0.433013E+01  0.406528E+00 -0.221944E+00  0.565970E+00  0.429562E+01 -0.489299E+01
   339  -0.250689E+01 -0.228451E+01 -0.160383E+01  0.209340E+00 -0.369123E+00  0.546728E-01 -0.795189E+00  0.288216E-01 -0.315783E-01 -0.121962E+01 -0.284333E+00 -0.780559E+00
   340   0.102843E+02  0.868523E+01 -0.112617E+02  0.411466E+02 -0.215046E+02  0.183380E+02 -0.178997E+02  0.349548E+01 -0.202984E+01 -0.357325E+01  0.297189E+02 -0.174604E+02
   341  -0.601891E+01 -0.573005E+01 -0.456576E+01  0.209327E+01 -0.153518E+01  0.717805E+00 -0.275291E+01  0.255851E+00 -0.231994E+00 -0.350308E+01  0.495658E+00 -0.272263E+01
   342   0.577402E+01  0.786203E+01 -0.833444E+01  0.295966E+02 -0.152077E+02  0.120423E+02 -0.127263E+02  0.226024E+01 -0.185670E+01 -0.406536E+01  0.238063E+02 -0.118789E+02
   343   0.541571E+00  0.569938E+00  0.195062E+01  0.994509E+00 -0.745308E+00  0.286678E+00 -0.204400E+01  0.122217E+00 -0.231359E-01  0.925626E+00  0.193134E+01 -0.228703E+01
   344  -0.228588E+01 -0.195265E+01 -0.158978E+01  0.234555E+01 -0.108458E+01  0.727136E+00 -0.288752E+01  0.325488E+00 -0.122171E+00 -0.105117E+01  0.117120E+01 -0.207268E+01
   345   0.109197E+02  0.114235E+02 -0.515236E+01  0.305904E+02 -0.185213E+02  0.156046E+02 -0.123108E+02  0.265393E+01 -0.194481E+01  0.120410E+01  0.224548E+02 -0.122354E+02
   346  -0.234054E+01 -0.224278E+01 -0.153438E+01  0.404552E+01 -0.198541E+01  0.155002E+01 -0.477101E+01  0.543361E+00 -0.188645E+00 -0.423867E+00  0.207069E+01 -0.388960E+01
   347   0.800244E+01  0.778273E+01 -0.933050E+01  0.323520E+02 -0.162525E+02  0.140087E+02 -0.139069E+02  0.271899E+01 -0.158741E+01 -0.243941E+01  0.234217E+02 -0.131995E+02
   348  -0.621638E+00 -0.841433E+00  0.757259E-01  0.136061E+00 -0.141557E+00  0.334272E-01 -0.741927E+00  0.227946E-01 -0.616390E-02 -0.630214E-01 -0.873355E-01 -0.691077E+00
   349  -0.106496E+01 -0.794047E+00  0.220778E+00  0.262960E+00 -0.267784E+00  0.654428E-01 -0.138058E+01  0.437549E-01 -0.953130E-02 -0.182195E+00  0.904740E+00 -0.151659E+01
   350   0.562107E+01  0.520687E+01 -0.635788E+01  0.238454E+02 -0.140499E+02  0.121353E+02 -0.113312E+02  0.233362E+01 -0.954338E+00  0.173310E+01  0.134902E+02 -0.100165E+02
   351  -0.146535E+01 -0.158374E+01  0.133877E+00  0.959741E+00 -0.696793E+00  0.329443E+00 -0.230425E+01  0.139548E+00 -0.269133E-01 -0.480647E+00  0.100554E+01 -0.210863E+01
   352  -0.903717E+00 -0.832187E+00 -0.871174E+01  0.176205E+02 -0.908918E+01  0.815624E+01 -0.995650E+01  0.186348E+01 -0.786512E+00 -0.347240E+01  0.978670E+01 -0.714648E+01
   353  -0.150474E+01 -0.155483E+01 -0.138250E+00  0.855594E+00 -0.608918E+00  0.285004E+00 -0.196381E+01  0.115830E+00 -0.501895E-01 -0.617584E+00  0.835865E+00 -0.177311E+01
   354  -0.877795E+00 -0.901446E+00  0.406022E-01  0.456884E+01 -0.220029E+01  0.170780E+01 -0.540076E+01  0.575584E+00 -0.169578E+00  0.600953E+00  0.352353E+01 -0.502593E+01
   355   0.269036E+01  0.232936E+01 -0.848739E+00  0.994222E+01 -0.531053E+01  0.494429E+01 -0.630158E+01  0.994543E+00 -0.729850E+00  0.161030E+01  0.592123E+01 -0.520218E+01
   356   0.520840E+00  0.672093E+00  0.109728E+01  0.545272E-01 -0.819192E-01  0.133814E-01 -0.575053E+00  0.923670E-02  0.338960E-02  0.120509E+01  0.772313E-01 -0.610231E+00
   357  -0.198943E+01 -0.194482E+01 -0.180446E+01  0.331700E+01 -0.154294E+01  0.109730E+01 -0.322203E+01  0.340844E+00 -0.175138E+00 -0.165055E+01  0.268452E+01 -0.297879E+01
   358  -0.474131E+00 -0.573146E+00  0.122151E+00  0.104535E+00 -0.125965E+00  0.272860E-01 -0.611223E+00  0.152097E-01 -0.612430E-02 -0.115198E+00  0.166469E+00 -0.624417E+00
   359   0.126397E+02  0.134130E+02 -0.273271E+02  0.613254E+02 -0.342229E+02  0.311041E+02 -0.201545E+02  0.499123E+01 -0.307656E+01 -0.558391E+01  0.343654E+02 -0.153685E+02
   360   0.330685E+00  0.764144E-01  0.875629E+00  0.432480E-01 -0.834508E-01  0.967050E-02 -0.525917E+00  0.981650E-02  0.168940E-02  0.736602E+00 -0.175941E+00 -0.484247E+00
   361  -0.183063E+01 -0.165153E+01 -0.581800E+00  0.546713E+00 -0.420019E+00  0.150853E+00 -0.156769E+01  0.763665E-01 -0.350542E-01 -0.104043E+01  0.101631E+01 -0.162741E+01
   362  -0.144330E+01 -0.159204E+01 -0.402967E+01  0.963305E+01 -0.510766E+01  0.443876E+01 -0.710121E+01  0.111771E+01 -0.394271E+00 -0.140474E+01  0.520354E+01 -0.539084E+01
   363  -0.537574E+01 -0.565899E+01 -0.523404E+01  0.472427E+01 -0.245000E+01  0.162678E+01 -0.415400E+01  0.522515E+00 -0.411264E+00 -0.335759E+01  0.955633E+00 -0.325703E+01
   364   0.244762E+01  0.273779E+01 -0.918614E+00  0.685153E+01 -0.264737E+01  0.253785E+01 -0.368151E+01  0.551528E+00 -0.245801E+00  0.125579E+01  0.433568E+01 -0.285368E+01
   365  -0.301318E+01 -0.258849E+01 -0.417022E+01  0.600419E+01 -0.279036E+01  0.180189E+01 -0.399398E+01  0.605578E+00 -0.470281E+00 -0.143402E+01  0.160424E+01 -0.275871E+01
   366  -0.128033E+00 -0.125620E+00  0.460314E+00  0.429340E-01 -0.178676E+00  0.916720E-02 -0.470359E+00  0.608160E-02  0.250470E-02 -0.613429E-01  0.506580E+00 -0.570856E+00
   367   0.325187E+01  0.405541E+01 -0.152921E+02  0.315964E+02 -0.149600E+02  0.122070E+02 -0.102448E+02  0.228461E+01 -0.233928E+01 -0.366721E+01  0.153105E+02 -0.758784E+01
   368  -0.297231E+01 -0.345310E+01 -0.297480E+01  0.417994E+01 -0.217497E+01  0.169471E+01 -0.401207E+01  0.536148E+00 -0.221285E+00 -0.197711E+01  0.157997E+01 -0.305596E+01
   369   0.297750E+02  0.294518E+02 -0.101629E+02  0.659576E+02 -0.305123E+02  0.225811E+02 -0.198151E+02  0.387931E+01 -0.215261E+01 -0.197298E+01  0.622391E+02 -0.308143E+02
   370  -0.979077E+00 -0.789745E+00 -0.257515E+00  0.785664E-01 -0.103360E+00  0.159745E-01 -0.724978E+00  0.170649E-01 -0.482930E-02 -0.158684E+00 -0.356906E-03 -0.630704E+00
   371   0.716829E+02  0.654716E+02 -0.665548E+02  0.175208E+03 -0.105000E+03  0.944556E+02 -0.387910E+02  0.115722E+02  0.793513E+00 -0.387196E+01  0.102057E+03 -0.327132E+02
   372   0.720611E+00  0.645142E+00  0.146417E+01  0.266954E+00 -0.220382E+00  0.769136E-01 -0.912308E+00  0.426226E-01  0.264200E-02  0.145322E+01 -0.548150E-01 -0.753265E+00
   373  -0.675749E+00 -0.530887E+00  0.276795E+00  0.307882E+00 -0.256035E+00  0.898075E-01 -0.114335E+01  0.549235E-01 -0.576900E-02  0.307939E+00  0.132103E+00 -0.970929E+00
   374   0.227438E+01  0.192999E+01  0.867953E+00  0.680616E+01 -0.372905E+01  0.292963E+01 -0.498582E+01  0.678195E+00 -0.292682E+00  0.156356E+01  0.517204E+01 -0.480561E+01
   375  -0.168127E+01 -0.146024E+01 -0.240763E+00  0.710719E+00 -0.418609E+00  0.217015E+00 -0.202617E+01  0.102365E+00 -0.258226E-01 -0.333857E+00  0.760210E+00 -0.188660E+01
   376   0.616489E+01  0.749532E+01 -0.195619E+02  0.477258E+02 -0.258319E+02  0.198598E+02 -0.146406E+02  0.306034E+01 -0.444663E+01 -0.509679E+01  0.327164E+02 -0.201243E+02
   377  -0.110315E+01  0.140755E+01 -0.166460E+02  0.282722E+02 -0.138047E+02  0.109660E+02 -0.986043E+01  0.206467E+01 -0.209479E+01 -0.769482E+01  0.196830E+02 -0.105806E+02
   378   0.196892E+01  0.195847E+01  0.254048E+01  0.514254E-01 -0.208496E+00  0.110694E-01 -0.442572E+00  0.666870E-02  0.103481E-01  0.192466E+01  0.579490E+00 -0.545679E+00
   379   0.276268E+00  0.120132E+01 -0.457213E+01  0.119564E+02 -0.516793E+01  0.477033E+01 -0.733949E+01  0.113842E+01 -0.509345E+00 -0.179203E+01  0.891524E+01 -0.592189E+01
   380  -0.675777E+00 -0.730689E+00 -0.100710E+02  0.219239E+02 -0.114208E+02  0.947319E+01 -0.109327E+02  0.196756E+01 -0.161591E+01 -0.556239E+01  0.138681E+02 -0.903640E+01
   381  -0.319783E+01 -0.332665E+01 -0.304947E+01  0.301090E+01 -0.130722E+01  0.746279E+00 -0.269648E+01  0.332092E+00 -0.233933E+00 -0.260928E+01  0.129633E+01 -0.201370E+01
   382   0.553297E+00  0.576758E+00  0.952477E+00  0.330329E-01 -0.931309E-01  0.764420E-02 -0.357258E+00  0.599620E-02  0.453550E-02  0.986865E+00 -0.116996E+00 -0.293111E+00
   383  -0.159381E+01 -0.174845E+01 -0.780883E+00  0.236769E+00 -0.185333E+00  0.546521E-01 -0.946265E+00  0.409293E-01 -0.136804E-01 -0.734714E+00 -0.243227E+00 -0.770507E+00
   384   0.179208E+02  0.176468E+02 -0.351280E+02  0.771964E+02 -0.429811E+02  0.370079E+02 -0.203710E+02  0.535646E+01 -0.315995E+01 -0.829125E+01  0.435962E+02 -0.176581E+02
   385  -0.162867E+01 -0.165301E+01 -0.113548E+01  0.368562E-01 -0.134549E+00  0.623760E-02 -0.399235E+00  0.691420E-02 -0.941690E-02 -0.118093E+01 -0.113841E+00 -0.358239E+00
   386  -0.344819E+01 -0.344253E+01 -0.245972E+01  0.354525E+00 -0.346220E+00  0.788056E-01 -0.108179E+01  0.514615E-01 -0.452501E-01 -0.270405E+01  0.269895E+00 -0.100837E+01
   387   0.238561E+01  0.265064E+01 -0.147401E+02  0.351798E+02 -0.185137E+02  0.164983E+02 -0.171700E+02  0.336941E+01 -0.223816E+01 -0.580965E+01  0.230776E+02 -0.146173E+02
   388   0.570537E+00  0.435601E+00  0.956007E+00  0.452896E-01 -0.939382E-01  0.649820E-02 -0.356872E+00  0.899720E-02  0.455530E-02  0.830429E+00 -0.153850E+00 -0.240978E+00
   389   0.334068E+02  0.306657E+02 -0.196336E+02  0.850063E+02 -0.436700E+02  0.320967E+02 -0.215263E+02  0.441606E+01 -0.328233E+01 -0.734440E+01  0.705277E+02 -0.325177E+02
   390  -0.247563E+01 -0.152389E+01 -0.183356E+02  0.303411E+02 -0.159608E+02  0.119004E+02 -0.103305E+02  0.217084E+01 -0.226092E+01 -0.816134E+01  0.189193E+02 -0.122818E+02
   391  -0.692343E+00 -0.724166E+00 -0.962064E-01  0.215282E-01 -0.134282E+00  0.601160E-02 -0.493243E+00  0.444020E-02 -0.592500E-03 -0.236383E+00  0.146052E+00 -0.633836E+00
   392   0.248176E+02  0.224765E+02 -0.246666E+02  0.795544E+02 -0.446665E+02  0.379269E+02 -0.262794E+02  0.580086E+01 -0.285203E+01 -0.510108E+01  0.545427E+02 -0.269651E+02
   393  -0.276671E+01 -0.325976E+01 -0.130176E+01  0.115523E+01 -0.906601E+00  0.394593E+00 -0.220161E+01  0.153489E+00 -0.600498E-01 -0.139918E+01  0.208447E+00 -0.206903E+01
   394   0.405568E+01  0.361369E+01 -0.153582E+02  0.321148E+02 -0.153862E+02  0.132950E+02 -0.108052E+02  0.248108E+01 -0.228552E+01 -0.483604E+01  0.160650E+02 -0.761527E+01
   395  -0.254032E+01 -0.251679E+01 -0.132763E+01  0.101114E+01 -0.513785E+00  0.367642E+00 -0.214656E+01  0.135716E+00 -0.668546E-01 -0.117123E+01  0.686826E+00 -0.203239E+01
   396   0.880596E+01  0.797050E+01 -0.186317E+02  0.455437E+02 -0.262858E+02  0.238567E+02 -0.179066E+02  0.421943E+01 -0.198971E+01 -0.405608E+01  0.250358E+02 -0.130093E+02
   397  -0.596096E+00 -0.787488E+00  0.254307E+00  0.285022E+00 -0.200053E+00  0.819836E-01 -0.105430E+01  0.484273E-01 -0.114796E-01  0.233351E+00 -0.110281E+00 -0.910559E+00
   398   0.294494E+01  0.413972E+01 -0.683789E+01  0.185582E+02 -0.825447E+01  0.729267E+01 -0.877210E+01  0.180064E+01 -0.842092E+00 -0.115302E+01  0.109312E+02 -0.563846E+01
   399   0.351945E+00  0.358389E+00  0.744449E+00  0.396203E-01 -0.508480E-01  0.120299E-01 -0.400774E+00  0.691750E-02  0.550000E-03  0.804740E+00 -0.597726E-01 -0.386579E+00
   400  -0.925061E+00 -0.629940E+00  0.887386E+00  0.338017E+00 -0.239622E+00  0.107335E+00 -0.208099E+01  0.664667E-01 -0.365120E-02  0.699483E+00  0.756022E+00 -0.208545E+01
   401  -0.190533E+01 -0.161128E+01 -0.144322E+01  0.241668E-01 -0.128954E+00  0.484460E-02 -0.359659E+00  0.496330E-02 -0.747040E-02 -0.113030E+01 -0.139813E+00 -0.341168E+00
   402   0.143394E+01  0.101079E+01  0.206211E+01  0.331261E-01 -0.180042E+00  0.943990E-02 -0.505802E+00  0.622390E-02  0.889000E-02  0.149410E+01  0.138897E+00 -0.622213E+00
   403   0.132523E+01  0.245951E+01 -0.274890E+01  0.928183E+01 -0.391814E+01  0.338541E+01 -0.518555E+01  0.987498E+00 -0.476920E+00  0.413626E+00  0.513917E+01 -0.309329E+01
   404   0.489116E+01  0.537174E+01 -0.957979E+01  0.264776E+02 -0.133098E+02  0.122957E+02 -0.123102E+02  0.234810E+01 -0.103042E+01 -0.139231E+01  0.169705E+02 -0.102065E+02
   405   0.125137E+01  0.165591E+01 -0.263192E+01  0.105604E+02 -0.531609E+01  0.487793E+01 -0.691541E+01  0.111996E+01 -0.443458E+00  0.505579E+00  0.652787E+01 -0.537754E+01
   406  -0.654726E+00 -0.625947E+00  0.645707E+00  0.265484E+00 -0.310787E+00  0.936534E-01 -0.139607E+01  0.535844E-01 -0.630250E-02  0.507369E+00  0.291681E+00 -0.142500E+01
   407  -0.398463E+01 -0.378280E+01 -0.216340E+01  0.113569E+01 -0.711969E+00  0.395310E+00 -0.275365E+01  0.170542E+00 -0.571477E-01 -0.190292E+01  0.807006E+00 -0.268689E+01
   408  -0.701123E+00 -0.482197E+00  0.559182E+00  0.158662E+01 -0.733109E+00  0.523237E+00 -0.278433E+01  0.198678E+00 -0.514072E-01  0.739365E+00  0.138542E+01 -0.260698E+01
   409  -0.106458E+01 -0.105911E+01  0.660636E+00  0.261382E+01 -0.136261E+01  0.921912E+00 -0.416622E+01  0.344066E+00 -0.761780E-01  0.690566E+00  0.219166E+01 -0.394134E+01
   410   0.495721E+01  0.519183E+01 -0.473334E+01  0.224194E+02 -0.122739E+02  0.110404E+02 -0.126646E+02  0.225079E+01 -0.108156E+01  0.699611E+00  0.151109E+02 -0.106187E+02
   411  -0.357857E+01 -0.409927E+01 -0.206469E+01  0.341188E+01 -0.223115E+01  0.125245E+01 -0.413368E+01  0.407270E+00 -0.220641E+00 -0.310764E+01  0.374428E+01 -0.473591E+01
   412  -0.255470E+01 -0.220545E+01 -0.317134E+00  0.209439E+01 -0.111328E+01  0.807529E+00 -0.424326E+01  0.326637E+00 -0.109583E+00 -0.125269E+00  0.177634E+01 -0.385653E+01
   413   0.351944E+00  0.238744E+00  0.670247E+00  0.274545E-01 -0.709635E-01  0.411590E-02 -0.287454E+00  0.581130E-02  0.273170E-02  0.524253E+00 -0.845503E-01 -0.200959E+00
   414   0.215208E+01  0.218272E+01 -0.131907E+02  0.275914E+02 -0.134659E+02  0.121909E+02 -0.117009E+02  0.245300E+01 -0.172567E+01 -0.436697E+01  0.154190E+02 -0.886932E+01
   415  -0.823079E+00  0.190228E+00 -0.582920E+01  0.146707E+02 -0.770906E+01  0.627998E+01 -0.853303E+01  0.135079E+01 -0.105321E+01 -0.226472E+01  0.100194E+02 -0.756441E+01
   416  -0.418077E+00 -0.747398E+00  0.182649E+00  0.399108E+01 -0.202548E+01  0.148435E+01 -0.437294E+01  0.487366E+00 -0.165105E+00 -0.410349E+00  0.347954E+01 -0.381659E+01
   417   0.243845E+02  0.233814E+02 -0.123379E+02  0.646156E+02 -0.375282E+02  0.304144E+02 -0.238251E+02  0.507509E+01 -0.202942E+01 -0.559424E+00  0.542704E+02 -0.303296E+02
   418  -0.118895E+01 -0.123540E+01 -0.522241E+00  0.384175E-01 -0.832853E-01  0.115294E-01 -0.638277E+00  0.795970E-02 -0.305740E-02 -0.481942E+00 -0.641078E-01 -0.689353E+00
   419   0.318804E+02  0.330308E+02 -0.481596E+02  0.109101E+03 -0.641009E+02  0.558133E+02 -0.284247E+02  0.807146E+01 -0.419698E+00 -0.631757E+01  0.585644E+02 -0.192160E+02
   420   0.587029E+01  0.661543E+01 -0.505761E+01  0.264585E+02 -0.142039E+02  0.119737E+02 -0.145502E+02  0.250280E+01 -0.125296E+01 -0.587607E+00  0.219383E+02 -0.147353E+02
   421  -0.233411E+01 -0.251640E+01 -0.179929E+01  0.177941E+01 -0.974695E+00  0.718343E+00 -0.217129E+01  0.205999E+00 -0.925885E-01 -0.125227E+01  0.488369E+00 -0.175249E+01
   422  -0.236514E+01 -0.221301E+01 -0.163267E+01  0.265721E+01 -0.125769E+01  0.872816E+00 -0.314573E+01  0.289076E+00 -0.148144E+00 -0.189038E+01  0.276140E+01 -0.308402E+01
   423   0.205937E+00  0.418512E+00  0.193643E+01  0.805996E+00 -0.715843E+00  0.262190E+00 -0.218754E+01  0.116862E+00 -0.121603E-01  0.832516E+00  0.208613E+01 -0.250013E+01
   424  -0.391024E+00 -0.502096E+00  0.418655E+00  0.346829E+00 -0.215556E+00  0.107181E+00 -0.108858E+01  0.490912E-01 -0.863890E-02  0.484895E+00  0.345927E-01 -0.102158E+01
   425  -0.376817E+01 -0.354266E+01 -0.444624E+01  0.648037E+01 -0.326014E+01  0.269483E+01 -0.571300E+01  0.830384E+00 -0.354380E+00 -0.258503E+01  0.314486E+01 -0.410250E+01
   426  -0.913257E+00 -0.703918E+00  0.427964E-01  0.128559E+00 -0.126049E+00  0.347912E-01 -0.101361E+01  0.262906E-01 -0.603030E-02 -0.682252E-01  0.387577E+00 -0.102327E+01
   427  -0.149101E+01 -0.161720E+01 -0.854992E+00  0.102879E+00 -0.118910E+00  0.253271E-01 -0.652012E+00  0.161572E-01 -0.946120E-02 -0.962222E+00 -0.288194E-01 -0.626156E+00
   428   0.601212E+01  0.631169E+01 -0.879058E+01  0.282353E+02 -0.166199E+02  0.157924E+02 -0.131515E+02  0.262343E+01 -0.207701E+01  0.415926E-01  0.168639E+02 -0.105939E+02
   429  -0.151692E+01 -0.165903E+01 -0.743178E+00  0.816365E+00 -0.443343E+00  0.284079E+00 -0.149508E+01  0.101841E+00 -0.376063E-01 -0.191941E+00 -0.322466E+00 -0.114462E+01
   430  -0.273059E+01 -0.273555E+01 -0.994995E+00  0.392242E+00 -0.317477E+00  0.123922E+00 -0.198134E+01  0.728621E-01 -0.258064E-01 -0.138633E+01  0.695423E+00 -0.204464E+01
   431   0.538344E+01  0.474050E+01 -0.106461E+02  0.293824E+02 -0.140142E+02  0.120948E+02 -0.117150E+02  0.234166E+01 -0.206012E+01 -0.471950E+01  0.202882E+02 -0.108282E+02
   432  -0.187485E+01 -0.192500E+01  0.432591E+00  0.202765E+01 -0.112148E+01  0.696354E+00 -0.415898E+01  0.300694E+00 -0.516770E-01 -0.208482E+00  0.235540E+01 -0.407192E+01
   433  -0.353515E+01 -0.265996E+01 -0.180641E+01  0.435506E+01 -0.220963E+01  0.159159E+01 -0.579590E+01  0.602153E+00 -0.272008E+00 -0.158299E+01  0.402334E+01 -0.510031E+01
   434   0.877250E-02 -0.227758E+00 -0.480013E+00  0.440077E+01 -0.210346E+01  0.174963E+01 -0.394458E+01  0.552119E+00 -0.165685E+00  0.137632E+00  0.239637E+01 -0.276176E+01
   435   0.263218E+01  0.345151E+01  0.164994E+01  0.843792E+01 -0.490285E+01  0.307565E+01 -0.567268E+01  0.716566E+00 -0.672363E+00  0.101447E+01  0.937409E+01 -0.693705E+01
   436   0.198251E+01  0.178107E+01 -0.969863E+01  0.247608E+02 -0.130805E+02  0.115828E+02 -0.127689E+02  0.249755E+01 -0.131053E+01 -0.305628E+01  0.146730E+02 -0.983569E+01
   437  -0.428183E+01 -0.456879E+01 -0.308620E+01  0.982877E+00 -0.740984E+00  0.343803E+00 -0.182693E+01  0.126395E+00 -0.807960E-01 -0.281020E+01  0.339438E-01 -0.179254E+01
   438   0.145425E+02  0.147315E+02 -0.189924E+02  0.592791E+02 -0.345687E+02  0.278895E+02 -0.199226E+02  0.424480E+01 -0.338722E+01 -0.394861E+01  0.372577E+02 -0.185776E+02
   439  -0.288438E+00 -0.234794E+00  0.150313E+00  0.268981E-01 -0.130089E+00  0.657860E-02 -0.343038E+00  0.466600E-02 -0.376750E-02  0.298114E+00 -0.180718E+00 -0.352190E+00
   440   0.225711E+02  0.239604E+02 -0.324459E+02  0.811486E+02 -0.481137E+02  0.422149E+02 -0.243253E+02  0.643211E+01 -0.233970E+01 -0.419414E+01  0.477580E+02 -0.196035E+02
   441  -0.137944E+01 -0.127886E+01 -0.628948E+00  0.739549E-01 -0.175786E+00  0.168081E-01 -0.669740E+00  0.116333E-01 -0.736660E-02 -0.812386E+00  0.301811E+00 -0.768288E+00
   442   0.327110E+00  0.404233E-01  0.136579E+01  0.514097E+00 -0.465821E+00  0.126410E+00 -0.126833E+01  0.599865E-01 -0.502030E-02 -0.228128E+00  0.157893E+01 -0.131037E+01
   443   0.135272E+02  0.134922E+02 -0.170991E+02  0.473016E+02 -0.248776E+02  0.224175E+02 -0.159212E+02  0.382771E+01 -0.212173E+01 -0.969374E+00  0.261618E+02 -0.117002E+02
   444   0.137812E+01  0.239836E+01 -0.486099E+01  0.134498E+02 -0.675204E+01  0.585773E+01 -0.696642E+01  0.136274E+01 -0.712760E+00 -0.117975E+01  0.859836E+01 -0.502026E+01
   445  -0.144263E+00 -0.401942E+00  0.921331E+00  0.561009E+00 -0.380651E+00  0.164166E+00 -0.148945E+01  0.884934E-01 -0.916150E-02  0.551334E+00  0.327707E+00 -0.128098E+01
   446  -0.297367E+01 -0.294096E+01 -0.202666E+01  0.357226E+00 -0.413183E+00  0.801281E-01 -0.985834E+00  0.536747E-01 -0.390283E-01 -0.148083E+01 -0.579594E+00 -0.880537E+00
   447  -0.345553E+00 -0.342452E+00  0.315523E+00  0.655224E-01 -0.125367E+00  0.142573E-01 -0.623197E+00  0.120270E-01 -0.431820E-02  0.113973E-01  0.324439E+00 -0.678287E+00
   448  -0.155418E+01 -0.160622E+01 -0.981628E+00  0.556717E-01 -0.925230E-01  0.180793E-01 -0.558333E+00  0.105196E-01 -0.596310E-02 -0.101025E+01 -0.665701E-01 -0.529399E+00
   449   0.584754E+00  0.371434E+00  0.221112E+01  0.110208E+01 -0.996301E+00  0.416242E+00 -0.229958E+01  0.158167E+00 -0.698030E-02  0.179368E+01  0.954261E+00 -0.237651E+01
   450   0.220395E+02  0.227958E+02 -0.147889E+02  0.615231E+02 -0.330781E+02  0.279774E+02 -0.208300E+02  0.432695E+01 -0.309080E+01 -0.247750E+01  0.474277E+02 -0.221544E+02
   451   0.215933E+01  0.361536E+01 -0.500828E-01  0.577974E+01 -0.238188E+01  0.197030E+01 -0.348440E+01  0.647468E+00 -0.321815E+00  0.151642E+01  0.397744E+01 -0.187850E+01
   452   0.336355E+00  0.452753E+00  0.945855E+00  0.328811E-01 -0.814160E-01  0.948130E-02 -0.579610E+00  0.679890E-02  0.236500E-02  0.983058E+00  0.118098E+00 -0.648403E+00
   453   0.137037E+02  0.130944E+02 -0.149183E+02  0.503703E+02 -0.273179E+02  0.242641E+02 -0.207737E+02  0.433133E+01 -0.225212E+01 -0.226997E+01  0.330591E+02 -0.176947E+02
   454  -0.243306E+01 -0.241172E+01 -0.124583E+01  0.647293E+00 -0.447258E+00  0.185697E+00 -0.162220E+01  0.870113E-01 -0.377712E-01 -0.147931E+01  0.533780E+00 -0.146619E+01
   455   0.263037E+02  0.244546E+02 -0.291126E+02  0.803085E+02 -0.466841E+02  0.397936E+02 -0.199415E+02  0.538916E+01 -0.344935E+01 -0.147025E+01  0.421136E+02 -0.161888E+02
   456  -0.144530E+01 -0.190889E+01 -0.989944E+00  0.312706E+01 -0.157515E+01  0.104316E+01 -0.321332E+01  0.373320E+00 -0.210425E+00 -0.930505E+00  0.148051E+01 -0.245890E+01
   457   0.380936E+00  0.128069E+00  0.729222E+00  0.372327E-01 -0.681086E-01  0.693500E-02 -0.334835E+00  0.774380E-02  0.274630E-02  0.547865E+00 -0.183702E+00 -0.236094E+00
   458  -0.157400E+01 -0.151887E+01  0.290463E+00  0.237587E+01 -0.132419E+01  0.983097E+00 -0.418244E+01  0.363229E+00 -0.800309E-01  0.584481E+00  0.166969E+01 -0.377304E+01
   459   0.281742E+00 -0.179888E+00 -0.727676E+01  0.196120E+02 -0.110724E+02  0.958824E+01 -0.112978E+02  0.193453E+01 -0.120610E+01 -0.350930E+01  0.123255E+02 -0.899606E+01
   460  -0.142759E+01 -0.162642E+01 -0.325387E+01  0.851951E+01 -0.420271E+01  0.345738E+01 -0.630557E+01  0.853483E+00 -0.495803E+00 -0.100026E+01  0.456825E+01 -0.519441E+01
   461  -0.202403E+01 -0.154164E+01 -0.939976E+00  0.321248E+01 -0.193818E+01  0.108648E+01 -0.352328E+01  0.336401E+00 -0.257953E+00 -0.160372E+01  0.398353E+01 -0.392145E+01
   462   0.254176E+00  0.669776E+00  0.160149E+01  0.186535E+00 -0.370998E+00  0.646270E-01 -0.125731E+01  0.319532E-01 -0.211440E-02  0.114585E+01  0.105084E+01 -0.152691E+01
   463   0.297973E+02  0.300588E+02 -0.305844E+02  0.852631E+02 -0.528442E+02  0.466015E+02 -0.232059E+02  0.631161E+01 -0.174447E+01 -0.212143E-01  0.480491E+02 -0.179690E+02
   464  -0.193741E+01 -0.210802E+01 -0.155203E+01  0.506120E+01 -0.242733E+01  0.174809E+01 -0.500796E+01  0.571896E+00 -0.331277E+00 -0.158119E+01  0.411976E+01 -0.464659E+01
   465  -0.695218E+00 -0.311998E+00 -0.737526E+01  0.140380E+02 -0.615335E+01  0.571190E+01 -0.716432E+01  0.124013E+01 -0.992327E+00 -0.394426E+01  0.958794E+01 -0.595567E+01
   466   0.610746E+01  0.616397E+01 -0.117157E+02  0.368429E+02 -0.221709E+02  0.187636E+02 -0.163385E+02  0.315696E+01 -0.243084E+01 -0.390755E+01  0.237831E+02 -0.137116E+02
   467   0.995621E+01  0.894049E+01 -0.172716E+02  0.417031E+02 -0.234874E+02  0.205651E+02 -0.130519E+02  0.345675E+01 -0.195780E+01 -0.171728E+01  0.211790E+02 -0.105213E+02
   468  -0.791874E-01 -0.168054E+00  0.931239E+00  0.101080E+01 -0.530649E+00  0.323287E+00 -0.193768E+01  0.142974E+00 -0.191557E-01  0.912206E+00  0.498441E+00 -0.157870E+01
   469  -0.192375E+01 -0.142122E+01 -0.815317E+01  0.134580E+02 -0.600675E+01  0.538679E+01 -0.722245E+01  0.122065E+01 -0.606851E+00 -0.433722E+01  0.884770E+01 -0.593170E+01
   470  -0.726375E+00  0.249128E+00 -0.278808E+01  0.609191E+01 -0.259672E+01  0.226941E+01 -0.408902E+01  0.652757E+00 -0.266636E+00 -0.427308E+00  0.330983E+01 -0.263339E+01
   471  -0.819200E+00 -0.544615E-01 -0.941541E+01  0.183959E+02 -0.948907E+01  0.894441E+01 -0.100815E+02  0.175433E+01 -0.927813E+00 -0.416128E+01  0.124204E+02 -0.831357E+01
   472   0.110606E+01  0.961455E+00  0.168345E+01  0.158915E+00 -0.177243E+00  0.284519E-01 -0.621554E+00  0.282745E-01  0.576200E-02  0.144888E+01 -0.562611E-01 -0.431166E+00
   473   0.135663E+02  0.257040E+02 -0.228817E+02  0.535394E+02 -0.275295E+02  0.246860E+02 -0.164407E+02  0.406563E+01 -0.187295E+01 -0.417658E+01  0.408952E+02 -0.110147E+02
   474   0.709140E-01  0.306568E+00 -0.117708E+01  0.888691E+01 -0.501852E+01  0.426157E+01 -0.749174E+01  0.109041E+01 -0.480624E+00  0.108640E+01  0.537067E+01 -0.615051E+01
   475  -0.595412E+00 -0.953793E+00 -0.273832E+01  0.726709E+01 -0.340877E+01  0.277316E+01 -0.488180E+01  0.811660E+00 -0.418412E+00 -0.155559E+01  0.410739E+01 -0.350559E+01
   476  -0.206916E+01 -0.192835E+01 -0.774766E+00  0.202522E+00 -0.275392E+00  0.523186E-01 -0.129251E+01  0.360538E-01 -0.173895E-01 -0.103015E+01  0.542963E+00 -0.144117E+01
   477  -0.184418E+00  0.426741E-01  0.345072E+00  0.533363E-01 -0.941662E-01  0.105319E-01 -0.510410E+00  0.116364E-01 -0.418700E-03  0.337177E+00  0.150083E+00 -0.444586E+00
   478   0.113083E+02  0.111276E+02 -0.167648E+02  0.437175E+02 -0.266081E+02  0.243265E+02 -0.148067E+02  0.374770E+01 -0.230378E+01 -0.790225E-01  0.210467E+02 -0.984002E+01
   479  -0.150004E+01 -0.121584E+01 -0.858283E+00  0.474595E-01 -0.105307E+00  0.147427E-01 -0.604821E+00  0.106284E-01 -0.445690E-02 -0.769428E+00  0.186387E+00 -0.632800E+00
   480   0.378714E-01  0.223362E+00 -0.298947E+00  0.591610E+01 -0.276354E+01  0.198641E+01 -0.483728E+01  0.589062E+00 -0.553934E+00 -0.283831E+00  0.502319E+01 -0.451600E+01
   481  -0.219703E+01 -0.167823E+01 -0.313298E+00  0.394792E+01 -0.191101E+01  0.144154E+01 -0.578231E+01  0.540506E+00 -0.120375E+00  0.265205E+00  0.326404E+01 -0.520748E+01
   482  -0.235392E+01 -0.244672E+01 -0.108233E+01  0.717788E+00 -0.487181E+00  0.232583E+00 -0.179709E+01  0.117785E+00 -0.554792E-01 -0.726829E+00 -0.237731E+00 -0.148216E+01
   483  -0.194686E+01 -0.116195E+01 -0.343203E+01  0.622096E+01 -0.253667E+01  0.205102E+01 -0.471846E+01  0.731515E+00 -0.263189E+00 -0.106060E+01  0.294218E+01 -0.304354E+01
   484  -0.214452E+01 -0.193917E+01 -0.103325E+01  0.943843E-01 -0.163461E+00  0.325048E-01 -0.108265E+01  0.223185E-01 -0.143745E-01 -0.117615E+01  0.363468E+00 -0.112648E+01
   485  -0.379061E+00  0.715192E-01  0.369426E+00  0.398728E+00 -0.259483E+00  0.908122E-01 -0.103346E+01  0.655530E-01 -0.106387E-01  0.433850E+00  0.393290E+00 -0.755621E+00
   486  -0.525984E+01 -0.501370E+01 -0.402281E+01  0.779918E+00 -0.686543E+00  0.234661E+00 -0.160313E+01  0.111948E+00 -0.738866E-01 -0.291328E+01 -0.619241E+00 -0.148118E+01
   487  -0.217197E+01 -0.211927E+01 -0.123749E+01  0.207666E+00 -0.251633E+00  0.666589E-01 -0.977076E+00  0.403877E-01 -0.204812E-01 -0.132329E+01  0.141327E+00 -0.937300E+00
   488  -0.522708E+01 -0.542839E+01 -0.613528E+01  0.580764E+01 -0.268706E+01  0.156296E+01 -0.364709E+01  0.517853E+00 -0.646108E+00 -0.286685E+01  0.146670E+00 -0.270822E+01
   489   0.236959E+01  0.239978E+01 -0.585190E+00  0.732609E+01 -0.329779E+01  0.281685E+01 -0.431559E+01  0.802890E+00 -0.377681E+00  0.105490E+01  0.391320E+01 -0.256832E+01
   490  -0.331367E+01 -0.341614E+01 -0.244413E+01  0.339245E+01 -0.189457E+01  0.122899E+01 -0.373847E+01  0.394889E+00 -0.252829E+00 -0.262620E+01  0.236623E+01 -0.315616E+01
   491   0.560220E+01  0.653762E+01 -0.340977E+01  0.159710E+02 -0.756129E+01  0.729979E+01 -0.709643E+01  0.131729E+01 -0.918364E+00  0.202435E+01  0.101460E+02 -0.563275E+01
   492   0.106419E+02  0.858357E+01 -0.867062E+01  0.357906E+02 -0.214810E+02  0.190742E+02 -0.162805E+02  0.322804E+01 -0.101880E+01 -0.332386E+00  0.239592E+02 -0.150433E+02
   493   0.487153E+01  0.581974E+01 -0.624634E+01  0.185016E+02 -0.877592E+01  0.859671E+01 -0.774403E+01  0.152135E+01 -0.981815E+00  0.124432E+00  0.116626E+02 -0.596734E+01
   494  -0.467522E+00 -0.445902E+00 -0.164316E+00  0.185239E-01 -0.271054E-01  0.630540E-02 -0.304168E+00  0.334830E-02 -0.110000E-03 -0.115896E+00 -0.438490E-01 -0.286157E+00
   495  -0.646945E+00 -0.657083E+00 -0.137643E+00  0.433358E-01 -0.923583E-01  0.951580E-02 -0.473640E+00  0.947910E-02 -0.563450E-02 -0.188128E+00 -0.385164E-01 -0.430439E+00
   496  -0.521756E+01 -0.540907E+01 -0.421308E+01  0.175438E+01 -0.116430E+01  0.523016E+00 -0.215358E+01  0.213656E+00 -0.177649E+00 -0.313208E+01 -0.277201E+00 -0.199979E+01
   497  -0.231046E+01 -0.234739E+01 -0.133516E+01  0.206970E+00 -0.201973E+00  0.631915E-01 -0.106563E+01  0.391318E-01 -0.169882E-01 -0.106235E+01 -0.375165E+00 -0.909877E+00
   498  -0.200619E+01 -0.213357E+01 -0.139130E+01  0.119334E+01 -0.554956E+00  0.293022E+00 -0.161583E+01  0.144208E+00 -0.746754E-01 -0.131059E+01  0.395713E+00 -0.121870E+01
   499  -0.998862E+00 -0.112129E+01 -0.397715E+00  0.403518E-01 -0.871239E-01  0.998420E-02 -0.571613E+00  0.981710E-02 -0.256370E-02 -0.446576E+00 -0.138393E+00 -0.536316E+00
   500   0.176615E+02  0.156632E+02 -0.252941E+02  0.626256E+02 -0.340299E+02  0.301644E+02 -0.167208E+02  0.445196E+01 -0.353560E+01 -0.193273E+01  0.285034E+02 -0.109075E+02
   501   0.164476E+01  0.172394E+01  0.462484E+00  0.744057E+01 -0.392191E+01  0.287344E+01 -0.563472E+01  0.779722E+00 -0.354825E+00 -0.255880E-01  0.768908E+01 -0.593956E+01
   502  -0.110648E+01 -0.931687E+00  0.269960E-02  0.147897E+00 -0.201239E+00  0.384494E-01 -0.111659E+01  0.273127E-01 -0.500710E-02 -0.312562E+00  0.624470E+00 -0.124359E+01
   503  -0.216172E+01 -0.187728E+01 -0.105619E+01  0.169769E+01 -0.105276E+01  0.467852E+00 -0.225606E+01  0.160756E+00 -0.123012E+00 -0.138953E+01  0.231992E+01 -0.280766E+01
   504   0.199553E+02  0.233630E+02 -0.221641E+02  0.602560E+02 -0.342731E+02  0.311261E+02 -0.182768E+02  0.473919E+01 -0.145200E+01 -0.254159E+00  0.375110E+02 -0.138938E+02
   505  -0.789876E+00 -0.299624E+00 -0.749521E+01  0.135513E+02 -0.781154E+01  0.714547E+01 -0.693970E+01  0.138433E+01 -0.624494E+00 -0.223389E+01  0.665560E+01 -0.472134E+01
   506  -0.171796E+01 -0.170248E+01 -0.171405E+00  0.115613E+01 -0.665225E+00  0.376565E+00 -0.254914E+01  0.180927E+00 -0.458105E-01 -0.656864E-01  0.678043E+00 -0.231483E+01
   507  -0.237096E+01 -0.141294E+01 -0.965421E+01  0.197605E+02 -0.108174E+02  0.985929E+01 -0.122473E+02  0.211688E+01 -0.138867E+01 -0.447502E+01  0.129846E+02 -0.992251E+01
   508  -0.113113E+01 -0.131884E+01 -0.489003E+00  0.103976E+00 -0.159035E+00  0.255394E-01 -0.616531E+00  0.152110E-01 -0.112867E-01 -0.789766E+00  0.983606E-01 -0.627430E+00
   509   0.880131E+00  0.665004E+00  0.148595E+01  0.996611E-01 -0.991766E-01  0.240268E-01 -0.650421E+00  0.189161E-01  0.116970E-02  0.104517E+01  0.166456E+00 -0.546621E+00
   510  -0.989481E+00 -0.993892E+00 -0.508952E+01  0.887081E+01 -0.397241E+01  0.345990E+01 -0.473188E+01  0.862813E+00 -0.389191E+00 -0.253370E+01  0.469530E+01 -0.315549E+01
   511   0.968949E+01  0.129921E+02 -0.148915E+02  0.410270E+02 -0.231613E+02  0.212130E+02 -0.172709E+02  0.384788E+01 -0.107462E+01 -0.261402E+01  0.289966E+02 -0.133905E+02
   512   0.490835E+01  0.645808E+01 -0.265278E+01  0.159805E+02 -0.808232E+01  0.734357E+01 -0.853315E+01  0.159287E+01 -0.740317E+00  0.163540E+01  0.110676E+02 -0.624490E+01
   513  -0.503082E+01 -0.523116E+01 -0.401267E+01  0.326731E+01 -0.187358E+01  0.120944E+01 -0.384603E+01  0.434815E+00 -0.210101E+00 -0.267886E+01  0.882281E+00 -0.343459E+01
   514   0.164211E+01  0.176508E+01 -0.635827E+01  0.180876E+02 -0.893609E+01  0.804343E+01 -0.943450E+01  0.162612E+01 -0.138616E+01 -0.322492E+01  0.134428E+02 -0.845277E+01
   515   0.358203E+00  0.382172E+00  0.748316E+00  0.255901E-01 -0.493030E-01  0.645940E-02 -0.378721E+00  0.421100E-02  0.165080E-02  0.782733E+00 -0.106271E-01 -0.389934E+00
   516  -0.715024E+01 -0.709789E+01 -0.601310E+01  0.169171E+01 -0.133399E+01  0.472153E+00 -0.194899E+01  0.177315E+00 -0.195340E+00 -0.407404E+01 -0.105029E+01 -0.197356E+01
   517   0.412428E+01  0.334213E+01 -0.163720E+02  0.392014E+02 -0.211459E+02  0.183602E+02 -0.169799E+02  0.336607E+01 -0.230562E+01 -0.617474E+01  0.261104E+02 -0.165935E+02
   518  -0.212011E+01 -0.191648E+01 -0.855355E+00  0.449821E+00 -0.335023E+00  0.139897E+00 -0.157995E+01  0.800664E-01 -0.195665E-01 -0.754968E+00  0.235482E+00 -0.139700E+01
   519  -0.225027E+01 -0.231636E+01 -0.124302E+01  0.776965E+00 -0.388433E+00  0.213543E+00 -0.169553E+01  0.122291E+00 -0.360982E-01 -0.108398E+01  0.342051E-01 -0.126659E+01
   520  -0.442665E+00 -0.527055E+00  0.155286E+00  0.265367E-01 -0.754068E-01  0.763060E-02 -0.563156E+00  0.700170E-02 -0.557100E-03  0.769422E-01 -0.251347E-01 -0.578863E+00
   521  -0.183982E+01 -0.204328E+01 -0.102966E+01  0.943502E+00 -0.406716E+00  0.326905E+00 -0.174589E+01  0.118172E+00 -0.461355E-01 -0.110957E+01  0.626210E+00 -0.155992E+01
   522  -0.211938E+01 -0.221132E+01 -0.195519E+01  0.365998E+01 -0.166646E+01  0.128682E+01 -0.364638E+01  0.436397E+00 -0.234543E+00 -0.118773E+01  0.186481E+01 -0.288840E+01
   523   0.697467E+01  0.881745E+01 -0.196206E+02  0.500023E+02 -0.272593E+02  0.249041E+02 -0.239415E+02  0.486353E+01 -0.197388E+01 -0.582307E+01  0.340143E+02 -0.193738E+02
   524  -0.137623E+01 -0.133157E+01 -0.864574E+00  0.338888E-01 -0.103739E+00  0.863720E-02 -0.450512E+00  0.759290E-02 -0.752510E-02 -0.926768E+00  0.326380E-01 -0.437438E+00
   525  -0.278123E+01 -0.304814E+01 -0.462166E+01  0.672657E+01 -0.284707E+01  0.209378E+01 -0.440314E+01  0.715873E+00 -0.445596E+00 -0.301664E+01  0.302686E+01 -0.305836E+01
   526   0.139624E+02  0.120594E+02 -0.107017E+02  0.342184E+02 -0.173562E+02  0.170525E+02 -0.101890E+02  0.250166E+01 -0.156325E+01  0.160074E+01  0.175500E+02 -0.709131E+01
   527  -0.340084E+01 -0.322134E+01 -0.297476E+01  0.453075E+01 -0.236160E+01  0.191807E+01 -0.468888E+01  0.599239E+00 -0.423648E+00 -0.179462E+01  0.222727E+01 -0.365398E+01
   528  -0.101822E+01 -0.111923E+01 -0.481334E+00  0.352432E-01 -0.655091E-01  0.107054E-01 -0.522898E+00  0.885610E-02 -0.328460E-02 -0.495123E+00 -0.122599E+00 -0.501509E+00
   529  -0.174843E+01 -0.167634E+01 -0.102332E+01  0.118167E+00 -0.107342E+00  0.357566E-01 -0.790247E+00  0.245511E-01 -0.600610E-02 -0.755580E+00 -0.258400E+00 -0.662358E+00
   530  -0.147146E+01 -0.145378E+01 -0.760232E+00  0.827313E-01 -0.711106E-01  0.220033E-01 -0.758443E+00  0.171419E-01 -0.354660E-02 -0.600784E+00 -0.134017E+00 -0.718983E+00
   531  -0.379036E+01 -0.344015E+01 -0.251371E+01  0.225462E+01 -0.121429E+01  0.895790E+00 -0.336191E+01  0.330778E+00 -0.181648E+00 -0.184562E+01  0.110006E+01 -0.269460E+01
   532  -0.224281E+01 -0.214463E+01 -0.124744E+01  0.221643E+01 -0.110511E+01  0.697970E+00 -0.286602E+01  0.256941E+00 -0.195576E+00 -0.187654E+01  0.246434E+01 -0.273243E+01
   533  -0.204299E+01 -0.296776E+01 -0.277802E+01  0.787339E+01 -0.410330E+01  0.262858E+01 -0.589977E+01  0.760100E+00 -0.523957E+00 -0.345458E+01  0.737482E+01 -0.688800E+01
   534  -0.887827E+00 -0.971574E+00 -0.490073E+00  0.355585E-01 -0.427099E-01  0.964100E-02 -0.405409E+00  0.655640E-02 -0.139120E-02 -0.518395E+00 -0.633847E-01 -0.389794E+00
   535   0.183645E+01  0.292383E+01 -0.288909E+01  0.108473E+02 -0.538625E+01  0.467274E+01 -0.604404E+01  0.112793E+01 -0.492181E+00  0.978575E+00  0.620400E+01 -0.425874E+01
   536  -0.138752E+01 -0.135085E+01 -0.104776E+01  0.988720E-02 -0.806378E-01  0.237460E-02 -0.269389E+00  0.169070E-02 -0.369020E-02 -0.107162E+01  0.385220E-01 -0.317753E+00
   537  -0.849604E+00 -0.892325E+00 -0.253234E+00  0.200561E-01 -0.600242E-01  0.535300E-02 -0.564409E+00  0.463490E-02 -0.198120E-02 -0.293691E+00  0.382878E-01 -0.636922E+00
   538  -0.384014E+01 -0.391284E+01 -0.307738E+01  0.145927E+01 -0.790534E+00  0.353599E+00 -0.180389E+01  0.165290E+00 -0.146492E+00 -0.165637E+01 -0.955557E+00 -0.130091E+01
   539  -0.347724E+01 -0.372997E+01 -0.238012E+01  0.198067E+01 -0.991306E+00  0.668381E+00 -0.289927E+01  0.257862E+00 -0.113460E+00 -0.150799E+01  0.171458E+00 -0.239344E+01
   540  -0.323834E+01 -0.308829E+01 -0.121315E+01  0.711202E+00 -0.446678E+00  0.211950E+00 -0.258314E+01  0.121858E+00 -0.403752E-01 -0.150031E+01  0.932788E+00 -0.252077E+01
   541   0.148315E+02  0.159177E+02 -0.320659E+02  0.732609E+02 -0.437600E+02  0.393119E+02 -0.255062E+02  0.628787E+01 -0.269706E+01 -0.710429E+01  0.420706E+02 -0.190486E+02
   542  -0.352969E+01 -0.358688E+01 -0.259361E+01  0.159212E+01 -0.906753E+00  0.478982E+00 -0.214117E+01  0.191465E+00 -0.150728E+00 -0.146240E+01 -0.395876E+00 -0.172860E+01
   543  -0.220370E+01 -0.254383E+01 -0.144721E+01  0.173793E+01 -0.892622E+00  0.543806E+00 -0.229407E+01  0.241466E+00 -0.930028E-01 -0.104662E+01  0.241164E+00 -0.173837E+01
   544  -0.993156E+00 -0.190406E+01 -0.139458E+01  0.858641E+01 -0.469421E+01  0.299537E+01 -0.681383E+01  0.841306E+00 -0.513610E+00 -0.292806E+01  0.895596E+01 -0.793197E+01
   545  -0.156959E+01 -0.110304E+01 -0.132628E+00  0.336622E+01 -0.188380E+01  0.110121E+01 -0.428160E+01  0.384598E+00 -0.123588E+00 -0.144016E+01  0.492841E+01 -0.459130E+01
   546  -0.225959E+01 -0.240954E+01 -0.869877E+01  0.156857E+02 -0.904444E+01  0.788204E+01 -0.871851E+01  0.166755E+01 -0.103319E+01 -0.364941E+01  0.760458E+01 -0.636471E+01
   547  -0.234461E+01 -0.227487E+01 -0.172331E+01  0.454733E-01 -0.159951E+00  0.955240E-02 -0.512132E+00  0.939550E-02 -0.136362E-01 -0.174719E+01 -0.390218E-01 -0.488661E+00
   548   0.671673E+01  0.659878E+01 -0.107935E+02  0.301698E+02 -0.149324E+02  0.134183E+02 -0.119854E+02  0.255481E+01 -0.171485E+01 -0.356671E+01  0.207050E+02 -0.105395E+02
   549   0.524979E+01  0.559640E+01 -0.118033E+02  0.290988E+02 -0.145086E+02  0.119463E+02 -0.962446E+01  0.218214E+01 -0.204106E+01 -0.278890E+01  0.178466E+02 -0.946128E+01
   550  -0.389755E+01 -0.476432E+01 -0.267086E+01  0.164904E+01 -0.128206E+01  0.518101E+00 -0.216402E+01  0.182498E+00 -0.130252E+00 -0.316068E+01  0.529622E+00 -0.213327E+01
   551   0.295816E+01  0.280504E+01 -0.476330E+01  0.133220E+02 -0.606107E+01  0.560721E+01 -0.551630E+01  0.106736E+01 -0.697720E+00  0.268248E+00  0.619703E+01 -0.366025E+01
   552   0.826510E+00  0.662579E+00  0.181988E+01  0.925497E-01 -0.218787E+00  0.248509E-01 -0.919708E+00  0.175764E-01  0.101518E-01  0.137706E+01  0.351105E+00 -0.106559E+01
   553   0.195650E+02  0.180822E+02 -0.142335E+02  0.466582E+02 -0.261800E+02  0.252546E+02 -0.139708E+02  0.387935E+01 -0.184287E+01  0.275531E+01  0.240696E+02 -0.874269E+01
   554   0.566772E+01  0.710213E+01 -0.854458E+01  0.260121E+02 -0.120511E+02  0.111903E+02 -0.123201E+02  0.239886E+01 -0.101785E+01 -0.369063E+00  0.168951E+02 -0.942390E+01
   555   0.806515E+01  0.102172E+02 -0.157076E+02  0.430212E+02 -0.239445E+02  0.216724E+02 -0.194866E+02  0.411908E+01 -0.160900E+01 -0.327483E+01  0.284179E+02 -0.149259E+02
   556   0.333715E+02  0.375119E+02 -0.226932E+02  0.813158E+02 -0.430752E+02  0.350700E+02 -0.193233E+02  0.450306E+01 -0.242559E+01 -0.462841E+01  0.727988E+02 -0.306585E+02
   557   0.764571E+00  0.206857E+01 -0.343249E+01  0.132979E+02 -0.653318E+01  0.565759E+01 -0.904080E+01  0.144537E+01 -0.629840E+00 -0.877147E+00  0.998377E+01 -0.703805E+01
   558   0.475215E+00  0.578321E+00  0.634809E+00  0.199753E+01 -0.865246E+00  0.633494E+00 -0.210268E+01  0.233295E+00 -0.559876E-01  0.139268E+01  0.645024E+00 -0.145938E+01
   559  -0.169383E+01 -0.176854E+01 -0.994379E+00  0.963190E-01 -0.117282E+00  0.257633E-01 -0.712009E+00  0.193930E-01 -0.116403E-01 -0.999074E+00 -0.107639E+00 -0.661825E+00
   560  -0.752192E+00 -0.834894E+00 -0.384381E+00  0.618250E-01 -0.621179E-01  0.149544E-01 -0.390505E+00  0.990240E-02 -0.187010E-02 -0.362651E+00 -0.160473E+00 -0.311770E+00
   561  -0.207485E+01 -0.177628E+01 -0.259177E+00  0.298632E+01 -0.162503E+01  0.109244E+01 -0.457075E+01  0.404363E+00 -0.103005E+00 -0.580315E+00  0.327573E+01 -0.447170E+01
   562   0.118588E+02  0.126394E+02 -0.111272E+02  0.364658E+02 -0.187921E+02  0.171644E+02 -0.135328E+02  0.311129E+01 -0.143063E+01  0.347358E+00  0.221999E+02 -0.990787E+01
   563   0.316046E+02  0.305191E+02 -0.219267E+02  0.831753E+02 -0.483518E+02  0.392500E+02 -0.250011E+02  0.536493E+01 -0.906077E+00 -0.237952E+01  0.596230E+02 -0.267244E+02
   564  -0.135896E+01 -0.163928E+01 -0.322839E+01  0.684243E+01 -0.307085E+01  0.259526E+01 -0.475885E+01  0.669992E+00 -0.408561E+00 -0.200664E+01  0.433387E+01 -0.396651E+01
   565   0.600409E+00  0.101901E+01  0.522745E+00  0.249936E+01 -0.110979E+01  0.736066E+00 -0.226469E+01  0.313719E+00 -0.970016E-01  0.120010E+01  0.112749E+01 -0.130858E+01
   566   0.255934E+02  0.272652E+02 -0.287168E+02  0.819112E+02 -0.441944E+02  0.349760E+02 -0.209839E+02  0.491697E+01 -0.231566E+01 -0.754001E+01  0.586212E+02 -0.238160E+02
   567  -0.254074E+00 -0.470012E+00  0.277251E+00  0.128676E+00 -0.102172E+00  0.311832E-01 -0.612246E+00  0.243578E-01 -0.112390E-02  0.168464E+00 -0.181494E+00 -0.456982E+00
   568  -0.256202E-01 -0.466194E-01  0.900305E+00  0.125505E+00 -0.147727E+00  0.459686E-01 -0.968797E+00  0.221538E-01 -0.302860E-02  0.837983E+00  0.148745E+00 -0.103335E+01
   569  -0.138911E+01 -0.670354E+00 -0.277992E+01  0.866420E+01 -0.410874E+01  0.336086E+01 -0.695886E+01  0.962240E+00 -0.528908E+00 -0.182216E+01  0.739591E+01 -0.624410E+01
   570  -0.234382E+01 -0.228971E+01 -0.145033E+01  0.171233E+00 -0.182735E+00  0.581901E-01 -0.944711E+00  0.295720E-01 -0.250456E-01 -0.146838E+01  0.840634E-01 -0.905396E+00
   571  -0.477966E+00 -0.543492E+00  0.981009E+00  0.240050E+00 -0.227711E+00  0.812490E-01 -0.160173E+01  0.484239E-01  0.746100E-03  0.790086E+00  0.380404E+00 -0.171398E+01
   572   0.116153E+02  0.119191E+02 -0.138890E+02  0.458766E+02 -0.234814E+02  0.191323E+02 -0.156113E+02  0.305256E+01 -0.346441E+01 -0.400827E+01  0.315695E+02 -0.156421E+02
   573  -0.262775E+01 -0.172869E+01 -0.461253E+00  0.405410E+01 -0.206254E+01  0.158052E+01 -0.617775E+01  0.570456E+00 -0.131276E+00 -0.674054E-01  0.375466E+01 -0.541594E+01
   574   0.879786E+00  0.894516E+00 -0.197118E+01  0.814661E+01 -0.414169E+01  0.378548E+01 -0.529604E+01  0.780765E+00 -0.424161E+00 -0.333333E+00  0.551927E+01 -0.429142E+01
   575   0.114216E+01  0.117218E+01 -0.176575E+02  0.395560E+02 -0.229103E+02  0.209164E+02 -0.204885E+02  0.400395E+01 -0.227784E+01 -0.545830E+01  0.229499E+02 -0.163194E+02
   576  -0.794812E+00 -0.687185E+00  0.120289E+01  0.102020E+01 -0.594795E+00  0.358008E+00 -0.293733E+01  0.170348E+00 -0.141317E-01  0.854616E+00  0.131139E+01 -0.285319E+01
   577   0.173419E+02  0.171445E+02 -0.154337E+02  0.563717E+02 -0.334588E+02  0.284755E+02 -0.195935E+02  0.450795E+01 -0.352723E+01 -0.118314E+01  0.344944E+02 -0.161668E+02
   578  -0.859520E+00 -0.106406E+01 -0.830188E-01  0.752220E-01 -0.177295E+00  0.242763E-01 -0.710683E+00  0.160789E-01 -0.410070E-02 -0.327513E+00  0.910482E-02 -0.745647E+00
   579  -0.374147E+00 -0.465065E-01  0.103616E+01  0.372605E+00 -0.418943E+00  0.143140E+00 -0.157075E+01  0.669542E-01 -0.331340E-02  0.788050E+00  0.832146E+00 -0.166670E+01
   580  -0.246744E+01 -0.215799E+01 -0.184731E+01  0.577666E+01 -0.308004E+01  0.256849E+01 -0.611454E+01  0.737383E+00 -0.508072E+00 -0.159186E+01  0.486116E+01 -0.542728E+01
   581   0.160001E+01  0.243920E+01 -0.327014E+01  0.108502E+02 -0.460493E+01  0.438213E+01 -0.613450E+01  0.976275E+00 -0.599026E+00 -0.328669E+00  0.751320E+01 -0.474533E+01
   582   0.446473E+00  0.102594E+01 -0.601991E+01  0.141550E+02 -0.645609E+01  0.581754E+01 -0.784530E+01  0.142740E+01 -0.632216E+00 -0.154908E+01  0.805329E+01 -0.547827E+01
   583  -0.278106E+01 -0.274587E+01 -0.265097E+01  0.250070E+01 -0.993118E+00  0.534481E+00 -0.223577E+01  0.270531E+00 -0.206917E+00 -0.215228E+01  0.981558E+00 -0.157515E+01
   584  -0.713825E+00 -0.749745E+00 -0.103710E-01  0.116304E+00 -0.116363E+00  0.362205E-01 -0.751473E+00  0.186944E-01 -0.683700E-02 -0.135304E+00  0.181973E+00 -0.796414E+00
   585   0.918795E+01  0.946768E+01 -0.685186E+01  0.246101E+02 -0.124893E+02  0.116923E+02 -0.840723E+01  0.216563E+01 -0.153170E+01  0.172113E+01  0.124516E+02 -0.470500E+01
   586   0.187094E+02  0.170977E+02 -0.267980E+02  0.645881E+02 -0.376377E+02  0.334879E+02 -0.175790E+02  0.498006E+01 -0.233190E+01 -0.317393E+01  0.322509E+02 -0.119792E+02
   587   0.568734E+00  0.673579E+00  0.130895E+01  0.787550E+00 -0.463712E+00  0.208528E+00 -0.138890E+01  0.118920E+00 -0.260930E-02  0.132050E+01  0.284963E+00 -0.931889E+00
   588  -0.634082E+00  0.122880E+00 -0.382291E+01  0.100070E+02 -0.527983E+01  0.449391E+01 -0.670418E+01  0.112759E+01 -0.455644E+00 -0.147285E+01  0.638191E+01 -0.478617E+01
   589  -0.338703E+01 -0.285671E+01 -0.462070E+01  0.512439E+01 -0.200666E+01  0.113781E+01 -0.296134E+01  0.446541E+00 -0.507072E+00 -0.388784E+01  0.344063E+01 -0.240949E+01
   590  -0.149095E+01 -0.150701E+01 -0.133356E+01  0.422041E+01 -0.209276E+01  0.162854E+01 -0.417571E+01  0.577121E+00 -0.314987E+00 -0.203859E+00  0.159899E+01 -0.290214E+01
   591   0.254880E+02  0.279580E+02 -0.202701E+02  0.722317E+02 -0.390209E+02  0.313522E+02 -0.201316E+02  0.468544E+01 -0.335873E+01 -0.677720E+01  0.633101E+02 -0.285750E+02
   592  -0.301793E+00 -0.231234E+00  0.833119E+00  0.241043E+00 -0.209649E+00  0.572411E-01 -0.125990E+01  0.388610E-01 -0.251290E-02  0.713808E+00  0.358831E+00 -0.130387E+01
   593   0.313877E+02  0.347402E+02 -0.286587E+02  0.935749E+02 -0.572958E+02  0.489522E+02 -0.278790E+02  0.676717E+01 -0.407318E+01 -0.332253E+01  0.626739E+02 -0.246112E+02
   594   0.264692E+02  0.336634E+02 -0.440031E+02  0.105515E+03 -0.608992E+02  0.552059E+02 -0.356816E+02  0.880444E+01 -0.247206E+01 -0.841353E+01  0.709428E+02 -0.288659E+02
   595  -0.360190E+00 -0.263706E+00  0.821773E+00  0.103593E+01 -0.563371E+00  0.292297E+00 -0.204858E+01  0.132962E+00 -0.311993E-01  0.332397E+00  0.138815E+01 -0.198425E+01
   596  -0.841024E+00 -0.751337E+00  0.182970E-01  0.433962E-01 -0.103809E+00  0.134996E-01 -0.821198E+00  0.111332E-01 -0.234200E-02 -0.174634E+00  0.388505E+00 -0.965208E+00
   597  -0.203626E+01 -0.209450E+01 -0.309412E+00  0.685554E+00 -0.380760E+00  0.206198E+00 -0.232489E+01  0.110044E+00 -0.229954E-01 -0.279695E+00  0.436164E+00 -0.225097E+01
   598  -0.166418E+01 -0.182703E+01 -0.573137E+00  0.140873E+00 -0.201245E+00  0.363193E-01 -0.108172E+01  0.270069E-01 -0.122705E-01 -0.978079E+00  0.319677E+00 -0.116863E+01
   599   0.471169E+00 -0.229632E-01 -0.331258E+01  0.106963E+02 -0.553972E+01  0.485318E+01 -0.678100E+01  0.105787E+01 -0.502930E+00 -0.139699E+01  0.667134E+01 -0.529731E+01
   600   0.354342E+01  0.358942E+01 -0.554370E+01  0.139474E+02 -0.582865E+01  0.575556E+01 -0.519477E+01  0.992019E+00 -0.584488E+00 -0.112679E+01  0.865899E+01 -0.394278E+01
   601   0.128748E+02  0.110152E+02 -0.214429E+02  0.530664E+02 -0.306579E+02  0.269858E+02 -0.156366E+02  0.401614E+01 -0.345621E+01 -0.251572E+01  0.242187E+02 -0.106878E+02
   602  -0.357482E+01 -0.370732E+01 -0.281462E+01  0.211546E+01 -0.101991E+01  0.620386E+00 -0.256414E+01  0.245863E+00 -0.157867E+00 -0.278591E+01  0.125866E+01 -0.218007E+01
   603  -0.120991E+01 -0.130135E+01 -0.185598E+00  0.286958E+00 -0.214571E+00  0.801409E-01 -0.121563E+01  0.499535E-01 -0.111665E-01 -0.407666E-01 -0.196378E+00 -0.106421E+01
   604   0.160022E+01  0.132634E+01  0.126370E+01  0.274270E+01 -0.123764E+01  0.101184E+01 -0.237606E+01  0.306420E+00 -0.110738E+00  0.190636E+01  0.969677E+00 -0.154970E+01
   605   0.135389E+02  0.145214E+02 -0.225914E+02  0.529455E+02 -0.287468E+02  0.262679E+02 -0.162950E+02  0.418533E+01 -0.222660E+01 -0.303773E+01  0.288093E+02 -0.112502E+02
   606  -0.103184E+01 -0.820805E+00 -0.322015E+00  0.457206E-01 -0.130138E+00  0.127581E-01 -0.643029E+00  0.946840E-02 -0.460700E-02 -0.227310E+00  0.120360E+00 -0.713854E+00
   607  -0.554138E+00 -0.790382E+00  0.770304E+00  0.418736E+00 -0.453617E+00  0.108749E+00 -0.143417E+01  0.571082E-01 -0.212481E-01 -0.384771E+00  0.120745E+01 -0.161306E+01
   608  -0.586024E+01 -0.651060E+01 -0.526089E+01  0.321377E+01 -0.179219E+01  0.854663E+00 -0.287347E+01  0.324422E+00 -0.326538E+00 -0.426008E+01  0.556430E+00 -0.280695E+01
   609  -0.374860E+01 -0.341952E+01 -0.104530E+02  0.195796E+02 -0.107854E+02  0.883187E+01 -0.116661E+02  0.191294E+01 -0.116852E+01 -0.557209E+01  0.140554E+02 -0.119028E+02
   610   0.115624E+02  0.105378E+02 -0.272026E+01  0.264693E+02 -0.151652E+02  0.128588E+02 -0.105770E+02  0.229319E+01 -0.159636E+01  0.217830E+01  0.190925E+02 -0.107330E+02
   611   0.679785E+02  0.722842E+02 -0.639916E+02  0.184579E+03 -0.108261E+03  0.958585E+02 -0.540608E+02  0.145939E+02 -0.740369E+00 -0.300224E+01  0.120755E+03 -0.454682E+02
   612  -0.431084E+00 -0.583197E+00 -0.572510E+01  0.129977E+02 -0.663513E+01  0.597881E+01 -0.726183E+01  0.140879E+01 -0.119432E+01 -0.173154E+01  0.605131E+01 -0.490297E+01
   613   0.246940E+01  0.171592E+01  0.380237E+01  0.155591E+01 -0.129704E+01  0.541228E+00 -0.231354E+01  0.171034E+00  0.942640E-02  0.228269E+01  0.248137E+01 -0.304814E+01
   614  -0.392414E+00 -0.475907E+00  0.904769E-01  0.242326E-01 -0.409779E-01  0.520960E-02 -0.475764E+00  0.476520E-02 -0.356900E-03  0.344564E-01  0.753122E-02 -0.517894E+00
   615  -0.128187E+01 -0.149028E+01  0.342487E-01  0.125139E+00 -0.157669E+00  0.326016E-01 -0.133706E+01  0.278355E-01 -0.697090E-02 -0.316696E+00  0.255304E+00 -0.142889E+01
   616  -0.396821E+00 -0.287307E+00  0.225905E+00  0.578017E-01 -0.131571E+00  0.131308E-01 -0.572034E+00  0.102916E-01 -0.344900E-03  0.106509E+00  0.246377E+00 -0.640194E+00
   617  -0.618132E+00 -0.702870E+00 -0.477103E-01  0.410977E-01 -0.583090E-01  0.114281E-01 -0.571383E+00  0.794000E-02 -0.119520E-02 -0.151269E+00  0.181128E-01 -0.569714E+00
   618   0.263598E+01  0.291857E+01  0.376300E+01  0.265948E+00 -0.501835E+00  0.611851E-01 -0.101714E+01  0.327258E-01  0.321015E-01  0.258994E+01  0.157431E+01 -0.124568E+01
   619   0.428818E+00  0.863231E-01 -0.754680E+01  0.182618E+02 -0.965342E+01  0.824154E+01 -0.940427E+01  0.178447E+01 -0.125446E+01 -0.301760E+01  0.100206E+02 -0.691670E+01
   620  -0.102693E+01 -0.695302E+00  0.340155E+00  0.700011E+00 -0.466995E+00  0.188641E+00 -0.186349E+01  0.100645E+00 -0.258977E-01 -0.151820E+00  0.137663E+01 -0.192011E+01
   621  -0.882057E+00 -0.609906E+00 -0.496092E+01  0.943906E+01 -0.406096E+01  0.344990E+01 -0.501282E+01  0.776570E+00 -0.512889E+00 -0.293300E+01  0.700192E+01 -0.467882E+01
   622  -0.199017E+01 -0.200349E+01 -0.132409E+01  0.456602E-01 -0.116964E+00  0.143470E-01 -0.611502E+00  0.104490E-01 -0.806890E-02 -0.141201E+01  0.551341E-01 -0.646612E+00
   623  -0.121703E-01 -0.371158E+00  0.872036E+00  0.106126E+01 -0.619881E+00  0.319194E+00 -0.173772E+01  0.144424E+00 -0.514792E-01  0.610354E+00  0.300655E+00 -0.128217E+01
   624   0.247556E+00 -0.431133E+00 -0.632201E+01  0.153891E+02 -0.845145E+01  0.768957E+01 -0.859892E+01  0.172013E+01 -0.117889E+01 -0.167244E+01  0.693888E+01 -0.569757E+01
   625  -0.208152E+01 -0.323641E+01 -0.471461E+01  0.111412E+02 -0.658743E+01  0.452286E+01 -0.661030E+01  0.975743E+00 -0.809004E+00 -0.259323E+01  0.779013E+01 -0.843331E+01
   626  -0.120728E+01 -0.139001E+01 -0.299808E+00  0.218818E+00 -0.211123E+00  0.534135E-01 -0.996983E+00  0.391823E-01 -0.107803E-01 -0.214008E+00 -0.298945E+00 -0.877054E+00
   627  -0.252425E+01 -0.256614E+01 -0.171704E+01  0.151753E+00 -0.218158E+00  0.349683E-01 -0.782594E+00  0.279965E-01 -0.211827E-01 -0.180236E+01 -0.730141E-01 -0.690760E+00
   628   0.736534E+00  0.546762E+00  0.132613E+01  0.111173E+00 -0.161553E+00  0.256111E-01 -0.585771E+00  0.208031E-01  0.145500E-03  0.100503E+01  0.420793E-01 -0.500350E+00
   629   0.149003E+01  0.246042E+01 -0.990643E+01  0.224756E+02 -0.114822E+02  0.105880E+02 -0.110939E+02  0.220242E+01 -0.129345E+01 -0.305633E+01  0.141157E+02 -0.859892E+01
   630   0.101583E+01  0.116920E+01  0.199835E+00  0.303670E+01 -0.112234E+01  0.104171E+01 -0.232716E+01  0.277888E+00 -0.908038E-01  0.112952E+01  0.191666E+01 -0.187698E+01
   631   0.348594E+02  0.398018E+02 -0.377627E+02  0.112009E+03 -0.645744E+02  0.593010E+02 -0.409390E+02  0.999931E+01 -0.317348E+01 -0.165341E+01  0.745971E+02 -0.331418E+02
   632   0.104632E+02  0.107112E+02 -0.636626E+00  0.177014E+02 -0.701458E+01  0.633647E+01 -0.662724E+01  0.141789E+01 -0.714112E+00  0.471415E+01  0.103539E+02 -0.435680E+01
   633  -0.126167E+01 -0.154320E+01 -0.295571E+00  0.139438E+00 -0.154888E+00  0.411725E-01 -0.100988E+01  0.270051E-01 -0.894450E-02 -0.625922E+00  0.333913E-01 -0.950672E+00
   634  -0.407655E+01 -0.394449E+01 -0.357529E+01  0.324588E+01 -0.153397E+01  0.104923E+01 -0.342770E+01  0.429841E+00 -0.264544E+00 -0.297706E+01  0.153083E+01 -0.249826E+01
   635  -0.757169E+00 -0.706924E+00 -0.115008E+00  0.608122E-01 -0.179468E+00  0.148815E-01 -0.539257E+00  0.947300E-02 -0.860260E-02 -0.183307E+00  0.810441E-01 -0.604662E+00
   636  -0.265665E+01 -0.264066E+01 -0.111403E+01  0.546395E+01 -0.287731E+01  0.230353E+01 -0.699960E+01  0.740663E+00 -0.173861E+00 -0.469337E+00  0.408784E+01 -0.625917E+01
   637  -0.135549E+01 -0.149175E+01 -0.650483E+00  0.118927E+00 -0.116115E+00  0.319866E-01 -0.754466E+00  0.228958E-01 -0.823070E-02 -0.507537E+00 -0.335111E+00 -0.649101E+00
   638  -0.133918E+01 -0.127634E+01 -0.363901E+00  0.854487E-01 -0.144831E+00  0.258252E-01 -0.954919E+00  0.195973E-01 -0.640160E-02 -0.585347E+00  0.344367E+00 -0.103536E+01
   639   0.148808E+00  0.373705E-01  0.961387E+00  0.165737E+00 -0.149774E+00  0.407069E-01 -0.900977E+00  0.304690E-01  0.125990E-02  0.752283E+00  0.102864E+00 -0.817777E+00
   640   0.182537E+01  0.491435E+00 -0.752568E+00  0.108422E+02 -0.617282E+01  0.401360E+01 -0.622358E+01  0.900066E+00 -0.781490E+00 -0.100431E+01  0.907014E+01 -0.757439E+01
   641  -0.156114E+01 -0.166928E+01  0.795555E+00  0.223000E+01 -0.116389E+01  0.821843E+00 -0.451344E+01  0.327405E+00 -0.586058E-01  0.486221E+00  0.210187E+01 -0.425737E+01
   642   0.138135E+01  0.189062E+01  0.183776E+01  0.103281E+01 -0.492397E+00  0.205660E+00 -0.132811E+01  0.137422E+00 -0.117878E-01  0.181200E+01  0.812343E+00 -0.733721E+00
   643  -0.368692E+01 -0.334585E+01 -0.383971E+01  0.567907E+01 -0.289382E+01  0.239967E+01 -0.542464E+01  0.740327E+00 -0.347813E+00 -0.167521E+01  0.237468E+01 -0.404532E+01
   644  -0.985279E+00 -0.956933E+00 -0.335728E+00  0.482838E-01 -0.176978E+00  0.144109E-01 -0.537214E+00  0.831370E-02 -0.636810E-02 -0.549186E+00  0.183346E+00 -0.591093E+00
   645   0.607231E+01  0.831019E+01 -0.149573E+02  0.374632E+02 -0.192140E+02  0.149750E+02 -0.112211E+02  0.247698E+01 -0.345044E+01 -0.373598E+01  0.263188E+02 -0.142726E+02
   646  -0.836613E+00 -0.832090E+00 -0.385170E-02  0.864994E-01 -0.190357E+00  0.196472E-01 -0.759129E+00  0.151359E-01 -0.455790E-02 -0.309959E+00  0.325142E+00 -0.847274E+00
   647   0.355478E+01  0.371897E+01 -0.542406E+01  0.158183E+02 -0.695506E+01  0.621839E+01 -0.627127E+01  0.113860E+01 -0.970159E+00 -0.183340E+01  0.113261E+02 -0.577375E+01
   648  -0.220926E+01 -0.241455E+01 -0.126750E+01  0.257444E+00 -0.198892E+00  0.737442E-01 -0.109817E+01  0.444494E-01 -0.203423E-01 -0.136688E+01 -0.509938E-01 -0.996672E+00
   649  -0.866398E+00 -0.737219E+00 -0.491363E+01  0.149122E+02 -0.724020E+01  0.629678E+01 -0.108297E+02  0.160867E+01 -0.700507E+00 -0.151038E+01  0.980794E+01 -0.903477E+01
   650  -0.123236E+01 -0.203530E+01 -0.689218E-01  0.748986E+00 -0.624490E+00  0.208093E+00 -0.154598E+01  0.965613E-01 -0.466122E-01 -0.137238E+01  0.801443E+00 -0.146436E+01
   651  -0.265721E+00 -0.967702E-01  0.892463E+00  0.106323E+01 -0.684853E+00  0.253617E+00 -0.188904E+01  0.119946E+00 -0.210877E-01  0.427879E+00  0.148605E+01 -0.201070E+01
   652  -0.629720E+00 -0.777247E+00  0.593859E-01  0.914619E-01 -0.131135E+00  0.297728E-01 -0.697063E+00  0.185877E-01 -0.729800E-03  0.517505E-01 -0.183578E+00 -0.645419E+00
   653  -0.180299E+01 -0.172343E+01 -0.273613E+00  0.395900E+00 -0.305792E+00  0.114892E+00 -0.178636E+01  0.702650E-01 -0.182826E-01 -0.558425E+00  0.658834E+00 -0.182384E+01
   654  -0.174446E+01 -0.139271E+01 -0.312272E+00  0.738451E+00 -0.459794E+00  0.227353E+00 -0.202661E+01  0.119820E+00 -0.314088E-01 -0.416470E-01  0.415699E+00 -0.176676E+01
   655  -0.105650E+01 -0.205923E+00 -0.151474E+01  0.693870E+01 -0.348964E+01  0.288177E+01 -0.638227E+01  0.854452E+00 -0.344770E+00  0.108486E-01  0.485632E+01 -0.507309E+01
   656   0.489034E+00  0.934382E+00  0.117912E+01  0.485834E+00 -0.301123E+00  0.102231E+00 -0.104512E+01  0.760829E-01 -0.799430E-02  0.114258E+01  0.499769E+00 -0.707972E+00
   657   0.180930E+02  0.164402E+02 -0.164097E+02  0.493335E+02 -0.254390E+02  0.226057E+02 -0.124295E+02  0.286501E+01 -0.243301E+01 -0.223095E+01  0.299992E+02 -0.113281E+02
   658  -0.180527E+01 -0.204725E+01 -0.250478E+00  0.654454E+00 -0.413373E+00  0.223321E+00 -0.208720E+01  0.101872E+00 -0.338692E-01 -0.742028E+00  0.656685E+00 -0.196191E+01
   659   0.172381E+00  0.389810E-02  0.848439E+00  0.565275E-01 -0.117514E+00  0.149232E-01 -0.645351E+00  0.126092E-01  0.274600E-02  0.693468E+00 -0.669732E-01 -0.622596E+00
   660  -0.204562E+01 -0.223522E+01 -0.210494E+01  0.374567E+01 -0.175778E+01  0.133181E+01 -0.347574E+01  0.439689E+00 -0.224340E+00 -0.133858E+01  0.160163E+01 -0.249827E+01
   661  -0.469565E+01 -0.476546E+01 -0.374675E+01  0.260737E+01 -0.140312E+01  0.931790E+00 -0.327355E+01  0.346506E+00 -0.157897E+00 -0.307917E+01  0.104537E+01 -0.273166E+01
   662   0.665888E+01  0.743870E+01 -0.132285E+02  0.351767E+02 -0.200864E+02  0.185035E+02 -0.149206E+02  0.322097E+01 -0.200686E+01 -0.482688E+00  0.191304E+02 -0.112090E+02
   663  -0.233616E+01 -0.221186E+01 -0.903576E+00  0.693321E+00 -0.454602E+00  0.243085E+00 -0.200788E+01  0.116097E+00 -0.226003E-01 -0.651067E+00  0.239385E+00 -0.180018E+01
   664  -0.460402E+00 -0.571278E+00  0.253481E+00  0.260720E+00 -0.147879E+00  0.758850E-01 -0.934852E+00  0.389343E-01 -0.669070E-02  0.254151E+00  0.447053E-01 -0.870135E+00
   665   0.140156E+01  0.150472E+01 -0.638513E+01  0.190068E+02 -0.101603E+02  0.815065E+01 -0.951706E+01  0.168149E+01 -0.137487E+01 -0.367489E+01  0.135745E+02 -0.839492E+01
   666   0.352017E+01  0.311436E+01 -0.666303E+01  0.218917E+02 -0.120905E+02  0.919308E+01 -0.863404E+01  0.176338E+01 -0.194049E+01 -0.640588E+00  0.139140E+02 -0.101590E+02
   667  -0.329986E+01 -0.349378E+01 -0.209941E+01  0.506455E+00 -0.389498E+00  0.156651E+00 -0.150276E+01  0.766755E-01 -0.479713E-01 -0.221784E+01  0.123270E+00 -0.139921E+01
   668   0.202020E+01  0.209042E+01  0.572330E+00  0.518313E+01 -0.213154E+01  0.188834E+01 -0.385065E+01  0.487116E+00 -0.128532E+00  0.200031E+01  0.338129E+01 -0.329118E+01
   669  -0.625766E+00  0.803293E-01 -0.374776E+00  0.402516E+01 -0.187574E+01  0.143977E+01 -0.419001E+01  0.515197E+00 -0.165378E+00  0.619647E+00  0.270907E+01 -0.324839E+01
   670   0.217471E+01  0.222794E+01  0.100948E+01  0.436576E+01 -0.190542E+01  0.140703E+01 -0.308932E+01  0.527692E+00 -0.140519E+00  0.188748E+01  0.206315E+01 -0.172269E+01
   671  -0.341238E+01 -0.302196E+01 -0.318452E+01  0.639846E+01 -0.298220E+01  0.240046E+01 -0.646065E+01  0.815073E+00 -0.399012E+00 -0.177984E+01  0.404550E+01 -0.528762E+01
   672  -0.822053E+00 -0.955627E+00  0.501921E+00  0.333803E+01 -0.173015E+01  0.122914E+01 -0.446564E+01  0.442154E+00 -0.137511E+00  0.139768E+00  0.307306E+01 -0.416846E+01
   673  -0.415786E+01 -0.411127E+01 -0.542197E+01  0.754241E+01 -0.383020E+01  0.316355E+01 -0.596208E+01  0.896373E+00 -0.545947E+00 -0.395261E+01  0.442544E+01 -0.458410E+01
   674  -0.959366E+00 -0.111926E+01 -0.200983E+00  0.127287E+00 -0.132796E+00  0.363856E-01 -0.806494E+00  0.266647E-01 -0.943000E-02 -0.420189E+00  0.237689E-01 -0.722839E+00
   675   0.470059E+00  0.490361E+00  0.927902E+00  0.404835E-01 -0.662474E-01  0.112566E-01 -0.452268E+00  0.730520E-02  0.162680E-02  0.979732E+00 -0.322489E-01 -0.457122E+00
   676   0.160637E+02  0.166559E+02 -0.122691E+02  0.441411E+02 -0.248109E+02  0.224426E+02 -0.147927E+02  0.353453E+01 -0.218179E+01 -0.288347E-01  0.290450E+02 -0.123602E+02
   677  -0.427316E+00 -0.573363E+00  0.203720E+00  0.565896E-01 -0.567424E-01  0.156758E-01 -0.655444E+00  0.107071E-01 -0.182240E-02 -0.178712E+00  0.253589E+00 -0.648241E+00
   678  -0.666191E+00 -0.666481E+00  0.489721E+00  0.152895E+00 -0.143472E+00  0.541568E-01 -0.124807E+01  0.314948E-01 -0.291750E-02  0.302429E+00  0.296497E+00 -0.126541E+01
   679   0.235172E+02  0.241672E+02 -0.311099E+02  0.821917E+02 -0.451655E+02  0.361718E+02 -0.185199E+02  0.490371E+01 -0.495474E+01 -0.400508E+01  0.444002E+02 -0.162279E+02
   680  -0.813055E+00 -0.819574E+00 -0.195290E+00  0.901350E-01 -0.971663E-01  0.224913E-01 -0.651132E+00  0.193548E-01 -0.144770E-02 -0.117076E+00 -0.151653E+00 -0.550844E+00
   681  -0.409227E+01 -0.441410E+01 -0.107720E+02  0.159258E+02 -0.766103E+01  0.608592E+01 -0.796701E+01  0.147572E+01 -0.117964E+01 -0.467891E+01  0.608208E+01 -0.581727E+01
   682  -0.237727E+01 -0.216156E+01 -0.497438E+01  0.889431E+01 -0.426359E+01  0.380190E+01 -0.650128E+01  0.100458E+01 -0.338813E+00 -0.196066E+01  0.474838E+01 -0.494928E+01
   683   0.938479E+01  0.952103E+01 -0.124215E+02  0.332346E+02 -0.159369E+02  0.146394E+02 -0.115201E+02  0.273665E+01 -0.134740E+01 -0.553208E+00  0.179598E+02 -0.788553E+01
   684   0.138169E+02  0.122950E+02 -0.256490E+02  0.611160E+02 -0.309267E+02  0.249053E+02 -0.152182E+02  0.357415E+01 -0.398468E+01 -0.575705E+01  0.314448E+02 -0.133928E+02
   685  -0.138588E+01 -0.143671E+01 -0.841690E+00  0.402052E-01 -0.915306E-01  0.892420E-02 -0.503908E+00  0.694070E-02 -0.482420E-02 -0.104814E+01  0.159790E+00 -0.548355E+00
   686   0.314517E+02  0.340956E+02 -0.167518E+02  0.746967E+02 -0.411615E+02  0.327912E+02 -0.209507E+02  0.434946E+01 -0.152177E+01 -0.317331E+01  0.686200E+02 -0.313511E+02
   687  -0.430344E+01 -0.422694E+01 -0.351583E+01  0.257473E+01 -0.137865E+01  0.950361E+00 -0.309578E+01  0.337382E+00 -0.175657E+00 -0.285336E+01  0.115068E+01 -0.252426E+01
   688   0.522906E+00  0.309378E+00  0.115793E+01  0.105071E+01 -0.501800E+00  0.301385E+00 -0.161193E+01  0.140946E+00 -0.143343E-01  0.137316E+01  0.411759E-01 -0.110495E+01
   689  -0.210972E+01 -0.201823E+01 -0.145166E+01  0.183154E+00 -0.225798E+00  0.309436E-01 -0.647167E+00  0.262383E-01 -0.254378E-01 -0.153005E+01  0.578890E-01 -0.546065E+00
   690  -0.225724E+00 -0.412067E+00  0.369972E+00  0.295267E-01 -0.672067E-01  0.811490E-02 -0.571042E+00  0.677110E-02 -0.185960E-02  0.128284E+00  0.449627E-01 -0.585313E+00
   691   0.288621E+01  0.737107E+01 -0.115665E+02  0.242395E+02 -0.112620E+02  0.990053E+01 -0.905737E+01  0.204175E+01 -0.140963E+01 -0.382293E+01  0.175137E+02 -0.631966E+01
   692   0.571669E+00  0.210510E+00  0.156745E+01  0.182282E+00 -0.158578E+00  0.528510E-01 -0.110077E+01  0.328792E-01 -0.444850E-02  0.897776E+00  0.315791E+00 -0.100306E+01
   693   0.429596E+00  0.381463E+00  0.160603E+01  0.236130E+00 -0.272852E+00  0.909806E-01 -0.127799E+01  0.459747E-01  0.131990E-02  0.151915E+01  0.148991E+00 -0.128668E+01
   694   0.219397E+02  0.220071E+02 -0.176232E+02  0.582171E+02 -0.303245E+02  0.281753E+02 -0.176530E+02  0.401464E+01 -0.286658E+01 -0.629102E+00  0.382752E+02 -0.156390E+02
   695  -0.305420E+00 -0.261137E+00  0.124981E+00  0.761266E+00 -0.366310E+00  0.251362E+00 -0.114195E+01  0.915198E-01 -0.262897E-01  0.475258E+00  0.511170E-01 -0.787512E+00
   696  -0.170229E+01 -0.185364E+01 -0.789499E+00  0.351529E+00 -0.307930E+00  0.763172E-01 -0.104958E+01  0.499648E-01 -0.330921E-01 -0.107246E+01  0.212667E+00 -0.993842E+00
   697  -0.236100E+01 -0.310583E+01 -0.144593E+01  0.251049E+01 -0.130580E+01  0.866241E+00 -0.314520E+01  0.315459E+00 -0.156260E+00 -0.133346E+01  0.638107E+00 -0.241048E+01
   698  -0.120987E+01 -0.146378E+01 -0.256004E+00  0.134459E+00 -0.156172E+00  0.444312E-01 -0.993746E+00  0.259330E-01 -0.877090E-02 -0.597786E+00  0.902862E-01 -0.956277E+00
   699  -0.356774E+00 -0.392003E+00  0.146784E+01  0.920466E+00 -0.624214E+00  0.318288E+00 -0.257888E+01  0.151858E+00 -0.121289E-01  0.118920E+01  0.900797E+00 -0.248200E+01
   700  -0.253087E+01 -0.237871E+01 -0.164344E+01  0.100816E+01 -0.607063E+00  0.291361E+00 -0.162637E+01  0.111152E+00 -0.646707E-01 -0.189811E+01  0.114420E+01 -0.162480E+01
   701   0.426165E+01  0.525053E+01 -0.830219E+01  0.267982E+02 -0.145483E+02  0.123622E+02 -0.133047E+02  0.244310E+01 -0.118665E+01 -0.255469E+01  0.192961E+02 -0.114909E+02
   702  -0.115211E+01 -0.132784E+01 -0.334604E-01  0.158858E+00 -0.164228E+00  0.475414E-01 -0.118763E+01  0.331016E-01 -0.629980E-02 -0.181379E+00  0.174510E-01 -0.116391E+01
   703  -0.997813E+00 -0.100595E+01 -0.233382E+00  0.796867E+00 -0.427430E+00  0.244561E+00 -0.147692E+01  0.124216E+00 -0.257224E-01  0.106968E+00 -0.690539E-01 -0.104387E+01
   704   0.196385E+01  0.320584E+01  0.123937E+01  0.480507E+01 -0.234940E+01  0.190595E+01 -0.396021E+01  0.575988E+00 -0.252918E+00  0.247601E+01  0.355617E+01 -0.282635E+01
   705  -0.282349E+01 -0.282167E+01 -0.427503E+01  0.595082E+01 -0.303474E+01  0.196649E+01 -0.328344E+01  0.420583E+00 -0.568167E+00 -0.331127E+01  0.517283E+01 -0.468323E+01
   706   0.553458E+01  0.345141E+01 -0.653632E+01  0.237728E+02 -0.112307E+02  0.971893E+01 -0.106466E+02  0.201490E+01 -0.155839E+01 -0.255011E+01  0.152664E+02 -0.926486E+01
   707  -0.364336E+01 -0.362095E+01 -0.252195E+01  0.414316E+01 -0.205529E+01  0.158176E+01 -0.516675E+01  0.564301E+00 -0.188604E+00 -0.205904E+01  0.266985E+01 -0.423177E+01
   708  -0.420184E+00 -0.632438E+00  0.100098E+00  0.146375E+00 -0.112775E+00  0.361051E-01 -0.608374E+00  0.221582E-01 -0.377180E-02 -0.287257E-02 -0.146110E+00 -0.483456E+00
   709  -0.345036E+00 -0.487281E+00  0.170776E+00  0.124596E+00 -0.131251E+00  0.329222E-01 -0.550830E+00  0.162820E-01 -0.753080E-02 -0.643702E-01  0.122366E+00 -0.545277E+00
   710  -0.147620E+01 -0.744971E+00 -0.138300E+01  0.638741E+01 -0.378718E+01  0.250474E+01 -0.545085E+01  0.642107E+00 -0.389433E+00 -0.988527E+00  0.621174E+01 -0.596818E+01
   711  -0.273755E+01 -0.269688E+01 -0.290179E+01  0.255567E+01 -0.105770E+01  0.800033E+00 -0.225363E+01  0.234321E+00 -0.114439E+00 -0.224246E+01  0.135133E+01 -0.180575E+01
   712  -0.141276E+01 -0.164552E+01 -0.867967E+00  0.116312E+01 -0.578513E+00  0.346983E+00 -0.161292E+01  0.173980E+00 -0.374424E-01 -0.430016E+00 -0.238544E+00 -0.976955E+00
   713   0.746088E+01  0.636508E+01 -0.135966E+00  0.175464E+02 -0.815253E+01  0.677355E+01 -0.931469E+01  0.150826E+01 -0.764119E+00  0.141326E+01  0.140722E+02 -0.912038E+01
   714   0.229073E+02  0.205744E+02 -0.110496E+02  0.531702E+02 -0.265132E+02  0.227552E+02 -0.163530E+02  0.349184E+01 -0.259405E+01 -0.159919E+01  0.396813E+02 -0.175078E+02
   715   0.204141E+02  0.172258E+02 -0.351703E+02  0.817465E+02 -0.540069E+02  0.472894E+02 -0.222493E+02  0.588247E+01 -0.307769E+01 -0.378023E+01  0.364691E+02 -0.154631E+02
   716   0.405020E+00  0.795438E+00  0.204464E+01  0.395161E+01 -0.230888E+01  0.165880E+01 -0.535421E+01  0.520338E+00 -0.107273E+00  0.216042E+01  0.373051E+01 -0.509549E+01
   717  -0.103415E+01 -0.111749E+01 -0.415937E+00  0.102024E+00 -0.171346E+00  0.282670E-01 -0.581926E+00  0.143365E-01 -0.957000E-02 -0.458763E+00 -0.192142E-01 -0.639511E+00
   718   0.855914E+01  0.772561E+01 -0.137120E+02  0.366444E+02 -0.208137E+02  0.190017E+02 -0.147022E+02  0.339904E+01 -0.125811E+01  0.331118E+00  0.180252E+02 -0.106308E+02
   719   0.314092E+01  0.340262E+01 -0.137668E+02  0.329438E+02 -0.166667E+02  0.155917E+02 -0.163446E+02  0.312954E+01 -0.174602E+01 -0.475292E+01  0.213986E+02 -0.132430E+02
   720   0.118976E+02  0.114239E+02 -0.162764E+02  0.395897E+02 -0.216948E+02  0.207641E+02 -0.121548E+02  0.301419E+01 -0.134441E+01 -0.306913E+01  0.233335E+02 -0.884047E+01
   721  -0.856545E+00 -0.803886E+00 -0.211891E+00  0.452184E-01 -0.698481E-01  0.125930E-01 -0.642698E+00  0.108871E-01 -0.805500E-03 -0.203946E+00  0.406625E-01 -0.640602E+00
   722   0.295513E+02  0.387583E+02 -0.423970E+02  0.107024E+03 -0.628647E+02  0.573581E+02 -0.344294E+02  0.869067E+01 -0.383032E+01 -0.536351E+01  0.714381E+02 -0.273163E+02
   723  -0.183456E+01 -0.171877E+01 -0.559554E+00  0.774594E-01 -0.129206E+00  0.223929E-01 -0.126331E+01  0.192638E-01 -0.161010E-02 -0.748535E+00  0.469091E+00 -0.143933E+01
   724   0.132748E+02  0.139252E+02 -0.137588E+02  0.377361E+02 -0.188564E+02  0.177938E+02 -0.111606E+02  0.287582E+01 -0.135511E+01 -0.884255E-01  0.210556E+02 -0.704199E+01
   725   0.110376E+01  0.116854E+01 -0.390261E+00  0.829210E+01 -0.371922E+01  0.281052E+01 -0.632513E+01  0.831525E+00 -0.395774E+00 -0.759370E+00  0.803200E+01 -0.610409E+01
   726  -0.303553E+01 -0.300248E+01 -0.201655E+01  0.120712E+01 -0.700770E+00  0.384964E+00 -0.202567E+01  0.174952E+00 -0.595673E-01 -0.154850E+01  0.118415E+00 -0.157239E+01
   727  -0.196596E+01 -0.131650E+01 -0.100582E-01  0.126634E+01 -0.100696E+01  0.409874E+00 -0.269149E+01  0.160039E+00 -0.937054E-01 -0.781619E+00  0.254575E+01 -0.308064E+01
   728  -0.128167E+01 -0.119498E+01 -0.794598E+00  0.183481E+01 -0.841380E+00  0.692842E+00 -0.228169E+01  0.205506E+00 -0.971569E-01 -0.705591E-01  0.701200E+00 -0.182562E+01
   729   0.940559E+01  0.123402E+02 -0.755248E+01  0.304933E+02 -0.168485E+02  0.149922E+02 -0.127759E+02  0.272084E+01 -0.162386E+01  0.214552E+01  0.210793E+02 -0.108847E+02
   730  -0.186350E+01 -0.174321E+01 -0.359225E+00  0.600271E+00 -0.338641E+00  0.200845E+00 -0.205243E+01  0.101368E+00 -0.156945E-01 -0.275193E+00  0.427594E+00 -0.189561E+01
   731  -0.191090E+01 -0.204946E+01 -0.213951E+01  0.296873E+01 -0.134679E+01  0.114991E+01 -0.276225E+01  0.343691E+00 -0.124682E+00 -0.122385E+01  0.117822E+01 -0.200382E+01
   732  -0.218702E+01 -0.221912E+01 -0.912021E+00  0.193307E+00 -0.169346E+00  0.473074E-01 -0.136978E+01  0.356759E-01 -0.121644E-01 -0.115738E+01  0.383860E+00 -0.144560E+01
   733   0.238170E+00  0.498890E+00  0.141106E+01  0.205629E+00 -0.296304E+00  0.619178E-01 -0.117886E+01  0.338064E-01  0.922100E-03  0.985333E+00  0.876457E+00 -0.136290E+01
   734  -0.167707E+01 -0.172520E+01 -0.103451E+01  0.145950E+00 -0.156537E+00  0.370341E-01 -0.676795E+00  0.202604E-01 -0.124655E-01 -0.121100E+01  0.165020E+00 -0.679225E+00
   735  -0.275629E+01 -0.261147E+01 -0.836061E+01  0.171304E+02 -0.913002E+01  0.744009E+01 -0.103646E+02  0.165762E+01 -0.112918E+01 -0.313995E+01  0.106518E+02 -0.101233E+02
   736   0.142209E+00  0.653660E-01  0.542702E+00  0.677504E+00 -0.295241E+00  0.180448E+00 -0.102695E+01  0.810634E-01 -0.173131E-01  0.808759E+00 -0.513040E-01 -0.692089E+00
   737   0.137856E+02  0.150121E+02 -0.279642E+02  0.724866E+02 -0.403365E+02  0.322707E+02 -0.216652E+02  0.490774E+01 -0.591364E+01 -0.772908E+01  0.442015E+02 -0.214603E+02
   738  -0.610738E+00 -0.794043E+00 -0.926181E-01  0.404773E-01 -0.644396E-01  0.760540E-02 -0.508289E+00  0.913200E-02 -0.260540E-02 -0.131033E+00 -0.216190E+00 -0.446820E+00
   739  -0.254973E+01 -0.234617E+01 -0.198287E+01  0.622962E-01 -0.174506E+00  0.108777E-01 -0.461370E+00  0.101900E-01 -0.143444E-01 -0.160491E+01 -0.310867E+00 -0.430392E+00
   740   0.172231E+02  0.185927E+02 -0.139747E+02  0.488630E+02 -0.271457E+02  0.257006E+02 -0.187463E+02  0.426237E+01 -0.173619E+01  0.503388E+00  0.328686E+02 -0.147793E+02
   741   0.148120E-02 -0.207641E-01  0.684037E+00  0.110944E+00 -0.873226E-01  0.327907E-01 -0.756212E+00  0.183446E-01 -0.110040E-02  0.694206E+00  0.522400E-01 -0.767210E+00
   742   0.152524E+01  0.138614E+01 -0.179564E+01  0.114733E+02 -0.581864E+01  0.457033E+01 -0.756249E+01  0.113251E+01 -0.474137E+00 -0.297610E+00  0.826552E+01 -0.658176E+01
   743  -0.383443E+01 -0.379705E+01 -0.311402E+01  0.134042E+01 -0.679921E+00  0.305978E+00 -0.173062E+01  0.164666E+00 -0.120931E+00 -0.289824E+01  0.414961E+00 -0.131378E+01
   744  -0.229176E+01 -0.246460E+01 -0.133208E+01  0.210533E+01 -0.116075E+01  0.518207E+00 -0.246868E+01  0.224802E+00 -0.178591E+00 -0.184754E+01  0.179398E+01 -0.241104E+01
   745   0.278795E+00  0.222192E+00  0.636059E+00  0.271688E-01 -0.695031E-01  0.890070E-02 -0.327681E+00  0.453600E-02 -0.686400E-03  0.594181E+00 -0.308695E-01 -0.341120E+00
   746   0.242558E+01  0.241659E+01 -0.989686E+01  0.278500E+02 -0.157605E+02  0.147549E+02 -0.164774E+02  0.297264E+01 -0.101721E+01 -0.243606E+01  0.184541E+02 -0.136014E+02
   747   0.401624E+01  0.453969E+01 -0.138831E+01  0.950053E+01 -0.415783E+01  0.387841E+01 -0.417122E+01  0.809156E+00 -0.454502E+00  0.181354E+01  0.538461E+01 -0.265847E+01
   748  -0.291442E+00 -0.399198E+00  0.813292E+00  0.110644E+01 -0.597614E+00  0.391106E+00 -0.213286E+01  0.154015E+00 -0.258213E-01  0.968841E+00  0.528470E+00 -0.189651E+01
   749  -0.473328E+00 -0.512711E+00  0.278996E+00  0.219714E+00 -0.177314E+00  0.503230E-01 -0.882878E+00  0.406716E-01 -0.284100E-02  0.163084E+00  0.310113E-01 -0.706806E+00
   750  -0.186910E+01 -0.172634E+01 -0.983283E+00  0.153675E+00 -0.212484E+00  0.410182E-01 -0.884740E+00  0.301259E-01 -0.134124E-01 -0.874406E+00 -0.643040E-01 -0.787626E+00
   751   0.458487E+01  0.513440E+01 -0.587760E+01  0.211526E+02 -0.985510E+01  0.897458E+01 -0.109491E+02  0.200074E+01 -0.861241E+00 -0.117365E+01  0.156404E+02 -0.933231E+01
   752  -0.298735E+01 -0.295435E+01 -0.210443E+01  0.146137E+01 -0.903461E+00  0.411677E+00 -0.190958E+01  0.142701E+00 -0.856232E-01 -0.224008E+01  0.146807E+01 -0.218233E+01
   753   0.105320E+01  0.109264E+01  0.144038E+01  0.250532E-01 -0.112207E+00  0.366720E-02 -0.315760E+00  0.550420E-02  0.655740E-02  0.132448E+01  0.155965E-02 -0.233407E+00
   754  -0.180710E+00 -0.576972E-01  0.147746E+00  0.139395E+01 -0.639075E+00  0.469260E+00 -0.165275E+01  0.156135E+00 -0.559716E-01  0.513851E+00  0.695128E+00 -0.126668E+01
   755  -0.109819E+01 -0.827141E+00 -0.281251E+00  0.710157E-01 -0.168704E+00  0.188727E-01 -0.746061E+00  0.132576E-01 -0.531740E-02 -0.222690E+00  0.225481E+00 -0.829932E+00
   756   0.143342E+01  0.848611E+00  0.218232E+01  0.188543E+00 -0.173030E+00  0.496077E-01 -0.845281E+00  0.305255E-01  0.736000E-03  0.121012E+01  0.331604E+00 -0.693114E+00
   757  -0.302872E+00 -0.233294E+00 -0.189158E+01  0.802285E+01 -0.402552E+01  0.338069E+01 -0.636453E+01  0.941916E+00 -0.366692E+00 -0.238893E+00  0.489791E+01 -0.489232E+01
   758  -0.158933E+01 -0.209384E+01 -0.522998E+00  0.485391E+00 -0.311248E+00  0.166724E+00 -0.146890E+01  0.817261E-01 -0.200269E-01 -0.883853E+00 -0.149027E-02 -0.120849E+01
   759  -0.491780E+00 -0.875054E+00  0.124626E+01  0.138099E+01 -0.106982E+01  0.408954E+00 -0.256744E+01  0.163824E+00 -0.545411E-01  0.406848E+00  0.177318E+01 -0.305508E+01
   760  -0.495080E+01 -0.498932E+01 -0.395959E+01  0.209763E+01 -0.124894E+01  0.632161E+00 -0.249484E+01  0.244119E+00 -0.221335E+00 -0.247933E+01 -0.558889E+00 -0.195111E+01
   761   0.114026E+01  0.184664E+01  0.226295E+01  0.383744E+01 -0.257272E+01  0.156556E+01 -0.412193E+01  0.426122E+00 -0.257174E+00  0.203294E+01  0.419840E+01 -0.438471E+01
   762   0.315676E+02  0.459558E+02 -0.354534E+02  0.956636E+02 -0.517565E+02  0.434613E+02 -0.236628E+02  0.596389E+01 -0.264841E+01 -0.706324E+01  0.785631E+02 -0.255441E+02
   763  -0.233034E+01 -0.206476E+01 -0.114739E+01  0.172802E+01 -0.922483E+00  0.506884E+00 -0.260156E+01  0.210960E+00 -0.104783E+00 -0.178085E+01  0.217217E+01 -0.245608E+01
   764  -0.106858E+01 -0.137787E+01 -0.292439E+00  0.656252E+00 -0.363991E+00  0.161402E+00 -0.131002E+01  0.101057E+00 -0.208337E-01 -0.166823E+00 -0.337350E+00 -0.873694E+00
   765  -0.715263E+00 -0.709544E+00  0.274808E+00  0.153186E+00 -0.267573E+00  0.497998E-01 -0.949793E+00  0.255222E-01 -0.121270E-02 -0.229480E+00  0.634802E+00 -0.111487E+01
   766  -0.142313E+01 -0.147178E+01 -0.921546E+00  0.275289E-01 -0.663902E-01  0.948310E-02 -0.472204E+00  0.534340E-02 -0.535020E-02 -0.105422E+01  0.110226E+00 -0.527788E+00
   767  -0.244343E+01 -0.270376E+01 -0.173505E+01  0.223454E+00 -0.223328E+00  0.448642E-01 -0.765521E+00  0.332486E-01 -0.211018E-01 -0.185919E+01 -0.233073E+00 -0.611497E+00
   768   0.555974E+02  0.541601E+02 -0.534853E+02  0.143179E+03 -0.836274E+02  0.768073E+02 -0.352932E+02  0.979849E+01 -0.178144E+01 -0.362729E+01  0.863566E+02 -0.285692E+02
   769   0.174654E+01  0.122128E+01  0.963301E+00  0.805532E+01 -0.409330E+01  0.287055E+01 -0.646588E+01  0.796976E+00 -0.380434E+00  0.534838E-01  0.799253E+01 -0.682474E+01
   770  -0.230150E+01 -0.263907E+01 -0.151865E+01  0.475089E+01 -0.238645E+01  0.175142E+01 -0.519962E+01  0.581932E+00 -0.281023E+00 -0.153277E+01  0.368562E+01 -0.479191E+01
   771  -0.165143E+01 -0.179675E+01 -0.139286E+01  0.314332E+01 -0.145178E+01  0.105045E+01 -0.319939E+01  0.411404E+00 -0.212578E+00 -0.822969E+00  0.129702E+01 -0.227080E+01
   772  -0.107832E+01 -0.148038E+01  0.341990E-02  0.230010E+00 -0.172143E+00  0.708017E-01 -0.124119E+01  0.405956E-01 -0.981770E-02 -0.353319E+00  0.452109E-01 -0.117228E+01
   773   0.576358E+01  0.477604E+01 -0.101606E+02  0.264042E+02 -0.145998E+02  0.143757E+02 -0.107345E+02  0.231140E+01 -0.183280E+01 -0.134924E+01  0.139883E+02 -0.786302E+01
   774  -0.454807E+00 -0.530537E+00  0.257699E+00  0.185450E+00 -0.166898E+00  0.429009E-01 -0.807563E+00  0.320891E-01  0.151440E-02  0.351328E+00 -0.245738E+00 -0.636127E+00
   775   0.100862E+00  0.169274E+00  0.164625E+01  0.391825E+00 -0.469683E+00  0.122703E+00 -0.164943E+01  0.620035E-01 -0.281100E-02  0.785361E+00  0.127851E+01 -0.189460E+01
   776  -0.181763E+01 -0.179997E+01 -0.844480E+00  0.126331E+01 -0.667356E+00  0.415209E+00 -0.212232E+01  0.186380E+00 -0.483700E-01 -0.394884E+00  0.191334E+00 -0.159643E+01
   777   0.490336E+01  0.611781E+01 -0.103440E+02  0.273332E+02 -0.141895E+02  0.128435E+02 -0.119412E+02  0.260628E+01 -0.140482E+01 -0.710372E+00  0.152926E+02 -0.846437E+01
   778  -0.324782E+01 -0.369943E+01 -0.108919E+01  0.142178E+01 -0.742620E+00  0.462668E+00 -0.347262E+01  0.234194E+00 -0.620340E-01 -0.145885E+01  0.855163E+00 -0.309575E+01
   779   0.530372E-01  0.964298E+00 -0.156926E+01  0.800628E+01 -0.448898E+01  0.378120E+01 -0.623551E+01  0.892632E+00 -0.333311E+00  0.523616E+00  0.522139E+01 -0.478071E+01
   780  -0.507692E+01 -0.514681E+01 -0.346204E+01  0.277897E+01 -0.145668E+01  0.103330E+01 -0.416588E+01  0.392161E+00 -0.196734E+00 -0.326118E+01  0.176232E+01 -0.364795E+01
   781   0.303460E+02  0.332104E+02 -0.272011E+02  0.899642E+02 -0.512131E+02  0.438797E+02 -0.285441E+02  0.640323E+01 -0.294279E+01 -0.605590E+01  0.681651E+02 -0.288989E+02
   782  -0.563714E+00 -0.825779E+00  0.773721E-01  0.108813E+00 -0.128737E+00  0.271318E-01 -0.660860E+00  0.197883E-01 -0.722230E-02 -0.244049E+00  0.853351E-02 -0.590263E+00
   783  -0.122413E+01 -0.130615E+01 -0.231856E+00  0.227994E+00 -0.197058E+00  0.701899E-01 -0.111729E+01  0.368482E-01 -0.129594E-01 -0.469090E+00  0.312155E+00 -0.114921E+01
   784  -0.255427E+01 -0.260463E+01 -0.111517E+01  0.239536E+00 -0.226295E+00  0.683704E-01 -0.154087E+01  0.488444E-01 -0.286833E-01 -0.126558E+01  0.208966E+00 -0.154802E+01
   785  -0.230773E+01 -0.245560E+01 -0.891328E+00  0.699364E+00 -0.530260E+00  0.204737E+00 -0.184022E+01  0.102517E+00 -0.525440E-01 -0.926707E+00  0.331923E+00 -0.186081E+01
   786   0.163029E+02  0.139477E+02 -0.144534E+02  0.445803E+02 -0.263583E+02  0.246937E+02 -0.142977E+02  0.385763E+01 -0.171930E+01  0.135013E+01  0.218796E+02 -0.928203E+01
   787  -0.263443E+01 -0.247554E+01 -0.199350E+01  0.851893E-01 -0.200404E+00  0.170467E-01 -0.540165E+00  0.147050E-01 -0.173027E-01 -0.168724E+01 -0.278855E+00 -0.509444E+00
   788  -0.304991E+01 -0.346390E+01 -0.252208E+01  0.306616E+01 -0.149370E+01  0.109057E+01 -0.336581E+01  0.386297E+00 -0.211335E+00 -0.227667E+01  0.146499E+01 -0.265223E+01
   789  -0.146188E+01 -0.138716E+01 -0.215275E+00  0.179795E+00 -0.199388E+00  0.566268E-01 -0.131457E+01  0.402778E-01 -0.933960E-02 -0.260046E+00  0.168476E+00 -0.129559E+01
   790  -0.885646E-01 -0.103067E+00  0.472772E+00  0.742314E-01 -0.126269E+00  0.154372E-01 -0.537365E+00  0.111231E-01  0.150550E-02  0.272762E+00  0.204611E+00 -0.580440E+00
   791  -0.152212E+01 -0.147069E+01 -0.203868E+01  0.373891E+01 -0.192262E+01  0.165227E+01 -0.315666E+01  0.390000E+00 -0.185346E+00 -0.812405E+00  0.177991E+01 -0.243819E+01
   792  -0.424412E+01 -0.423813E+01 -0.505260E+01  0.516145E+01 -0.230035E+01  0.165602E+01 -0.381674E+01  0.553096E+00 -0.445001E+00 -0.401000E+01  0.259638E+01 -0.282450E+01
   793  -0.304197E+01 -0.312185E+01 -0.204040E+01  0.804925E+00 -0.544998E+00  0.235044E+00 -0.154924E+01  0.117556E+00 -0.648611E-01 -0.204810E+01  0.185379E+00 -0.125913E+01
   794   0.368582E+01  0.369912E+01 -0.630791E+01  0.158978E+02 -0.755170E+01  0.737394E+01 -0.604265E+01  0.127729E+01 -0.960999E+00 -0.112370E+01  0.899214E+01 -0.416931E+01
   795   0.535059E+02  0.593553E+02 -0.580722E+02  0.160728E+03 -0.103617E+03  0.875343E+02 -0.445116E+02  0.111368E+02  0.307320E+00 -0.362434E+01  0.101266E+03 -0.382864E+02
   796  -0.451701E+01 -0.446668E+01 -0.288425E+01  0.104453E+01 -0.779147E+00  0.396801E+00 -0.240064E+01  0.175780E+00 -0.700880E-01 -0.280384E+01  0.506329E+00 -0.216916E+01
   797   0.534403E+01  0.498029E+01 -0.393575E+01  0.199546E+02 -0.108912E+02  0.892974E+01 -0.903428E+01  0.177192E+01 -0.145099E+01 -0.677001E+00  0.128556E+02 -0.719829E+01
   798  -0.907853E+00 -0.893247E+00 -0.146580E+00  0.520256E-01 -0.101557E+00  0.147348E-01 -0.734838E+00  0.129512E-01 -0.458860E-02 -0.173348E+00  0.173447E-01 -0.737244E+00
   799   0.135157E+02  0.155286E+02 -0.146072E+02  0.480527E+02 -0.266334E+02  0.249245E+02 -0.207371E+02  0.449693E+01 -0.198069E+01  0.222802E+00  0.318653E+02 -0.165595E+02
   800  -0.380816E+00 -0.346876E+00  0.705679E-01  0.344830E-01 -0.102201E+00  0.728360E-02 -0.398316E+00  0.774930E-02 -0.383200E-03 -0.173498E-02  0.208179E-02 -0.347222E+00
   801   0.711292E+01  0.683313E+01 -0.573584E+01  0.237821E+02 -0.122858E+02  0.102981E+02 -0.967873E+01  0.204202E+01 -0.130889E+01 -0.193140E+01  0.182989E+02 -0.953436E+01
   802  -0.693669E+00 -0.843729E+00 -0.214392E+00  0.688850E-01 -0.775703E-01  0.148714E-01 -0.498462E+00  0.140359E-01 -0.103690E-02 -0.196708E+00 -0.266983E+00 -0.380038E+00
   803   0.546336E+01  0.580882E+01 -0.166970E+02  0.368627E+02 -0.208477E+02  0.180961E+02 -0.127677E+02  0.305567E+01 -0.223867E+01 -0.508686E+01  0.226603E+02 -0.117646E+02
   804   0.872899E+00  0.119062E+01  0.160118E+01  0.411271E+00 -0.329595E+00  0.927125E-01 -0.974576E+00  0.673200E-01  0.458970E-02  0.155804E+01  0.292167E+00 -0.659590E+00
   805   0.205926E+02  0.241037E+02  0.368394E+01  0.347160E+02 -0.200528E+02  0.140343E+02 -0.121303E+02  0.228319E+01 -0.194172E+01  0.199232E+01  0.534536E+02 -0.313422E+02
   806   0.139338E+01  0.166629E+01  0.175906E+01  0.230145E+01 -0.104975E+01  0.771617E+00 -0.258117E+01  0.293096E+00 -0.100921E+00  0.169844E+01  0.184492E+01 -0.187706E+01
   807  -0.246290E+01 -0.262884E+01 -0.908007E+00  0.109312E+01 -0.668213E+00  0.392660E+00 -0.247921E+01  0.171273E+00 -0.645185E-01 -0.132707E+01  0.849473E+00 -0.215125E+01
   808   0.561695E+00  0.143838E+00  0.995801E+00  0.635913E-01 -0.940096E-01  0.126368E-01 -0.431452E+00  0.125180E-01  0.261020E-02  0.649203E+00 -0.183602E+00 -0.321763E+00
   809  -0.191524E+01 -0.193948E+01 -0.903373E+00  0.457618E+00 -0.308419E+00  0.124865E+00 -0.132419E+01  0.663597E-01 -0.280943E-01 -0.103821E+01  0.268275E+00 -0.116954E+01
   810   0.614766E+00  0.297940E+00  0.167365E+01  0.117093E+01 -0.614280E+00  0.385269E+00 -0.214374E+01  0.172954E+00 -0.300240E-01  0.119194E+01  0.895345E+00 -0.178934E+01
   811   0.460267E+01  0.476827E+01  0.206773E+01  0.872338E+01 -0.408152E+01  0.251845E+01 -0.472697E+01  0.613328E+00 -0.511740E+00 -0.111916E+01  0.116251E+02 -0.573772E+01
   812  -0.448267E+00 -0.179877E+00  0.254942E+00  0.335116E+01 -0.161070E+01  0.128590E+01 -0.405211E+01  0.443254E+00 -0.120721E+00  0.674961E+00  0.233040E+01 -0.318524E+01
   813  -0.121723E+01 -0.125195E+01 -0.212453E+00  0.137421E+00 -0.122312E+00  0.431247E-01 -0.108345E+01  0.267371E-01 -0.630220E-02 -0.254244E+00  0.106116E+00 -0.110382E+01
   814   0.203329E+00 -0.105959E+01 -0.149599E+02  0.295957E+02 -0.175703E+02  0.155978E+02 -0.131685E+02  0.291116E+01 -0.220257E+01 -0.507949E+01  0.138546E+02 -0.983472E+01
   815  -0.277152E+00 -0.536201E+00 -0.306953E+01  0.110805E+02 -0.550153E+01  0.476536E+01 -0.800536E+01  0.113895E+01 -0.685535E+00 -0.118308E+01  0.787083E+01 -0.722395E+01
   816  -0.240865E+01 -0.301383E+01 -0.146478E+01  0.112987E+01 -0.812312E+00  0.302138E+00 -0.157615E+01  0.133407E+00 -0.120808E+00 -0.769688E+00 -0.730559E+00 -0.151358E+01
   817   0.135375E+01  0.848162E+00 -0.755414E+01  0.170876E+02 -0.712655E+01  0.597918E+01 -0.706259E+01  0.142603E+01 -0.139581E+01 -0.306807E+01  0.918389E+01 -0.526766E+01
   818  -0.114597E+01 -0.111765E+01 -0.831453E+00  0.128426E-01 -0.469391E-01  0.288800E-02 -0.283919E+00  0.221670E-02 -0.161020E-02 -0.827038E+00 -0.977078E-02 -0.280837E+00
   819  -0.110528E+01 -0.154421E+01 -0.496684E-01  0.907916E+00 -0.573374E+00  0.265348E+00 -0.172822E+01  0.127112E+00 -0.543907E-01 -0.221142E+00  0.519587E-01 -0.137503E+01
   820   0.307860E+00  0.979439E-01  0.775193E+00  0.471659E-01 -0.817986E-01  0.860810E-02 -0.454101E+00  0.100844E-01  0.270820E-02  0.641099E+00 -0.176538E+00 -0.366616E+00
   821  -0.146375E+01 -0.148675E+01 -0.710358E+00  0.552663E-01 -0.116877E+00  0.168546E-01 -0.715141E+00  0.135975E-01 -0.709560E-02 -0.663943E+00 -0.122463E+00 -0.700344E+00
   822   0.356376E+00  0.688829E+00 -0.512406E+01  0.126638E+02 -0.535884E+01  0.405801E+01 -0.554536E+01  0.100202E+01 -0.133921E+01 -0.319677E+01  0.868888E+01 -0.480329E+01
   823  -0.935444E+00 -0.952625E+00 -0.481298E+00  0.660879E-01 -0.640084E-01  0.207839E-01 -0.484501E+00  0.103022E-01 -0.281060E-02 -0.462021E+00 -0.387787E-01 -0.451825E+00
   824  -0.541388E+00  0.389899E-01  0.172857E+00  0.297073E+01 -0.157864E+01  0.826457E+00 -0.307626E+01  0.282739E+00 -0.139272E+00 -0.124488E+01  0.430555E+01 -0.302168E+01
   825  -0.121203E+01 -0.164081E+01 -0.360935E+00  0.971067E+00 -0.510695E+00  0.300940E+00 -0.171875E+01  0.145128E+00 -0.387826E-01 -0.220351E+00 -0.165176E+00 -0.125529E+01
   826  -0.350924E+01 -0.364685E+01 -0.241220E+01  0.916461E+00 -0.760102E+00  0.229699E+00 -0.146626E+01  0.102111E+00 -0.118937E+00 -0.158950E+01 -0.569516E+00 -0.148784E+01
   827  -0.105849E+01 -0.910016E+00  0.134055E+00  0.429814E+01 -0.222811E+01  0.149227E+01 -0.507723E+01  0.503572E+00 -0.181182E+00 -0.114460E+01  0.536922E+01 -0.513463E+01
   828   0.961688E+00  0.197887E+01 -0.174204E+01  0.118609E+02 -0.572293E+01  0.501972E+01 -0.912524E+01  0.133515E+01 -0.663899E+00  0.953605E+00  0.843586E+01 -0.741060E+01
   829   0.190920E+02  0.189484E+02 -0.665642E+01  0.441770E+02 -0.216560E+02  0.170132E+02 -0.147851E+02  0.287791E+01 -0.187858E+01 -0.628961E+00  0.368666E+02 -0.172893E+02
   830  -0.102155E+00 -0.285629E+00  0.642167E+00  0.162309E+01 -0.918171E+00  0.611800E+00 -0.224620E+01  0.232512E+00 -0.473620E-01  0.502299E+00  0.892332E+00 -0.168026E+01
   831   0.287328E+01  0.382341E+01  0.226558E+01  0.322609E+01 -0.132022E+01  0.891426E+00 -0.244574E+01  0.378231E+00 -0.122086E+00  0.267064E+01  0.253519E+01 -0.138242E+01
   832  -0.219388E+01 -0.238565E+01 -0.124561E+01  0.527207E+00 -0.369149E+00  0.130255E+00 -0.126212E+01  0.807640E-01 -0.552284E-01 -0.142842E+01  0.957335E-01 -0.105297E+01
   833  -0.142987E+01 -0.143360E+01 -0.500142E+00  0.109126E+00 -0.140862E+00  0.331285E-01 -0.948447E+00  0.253876E-01 -0.805930E-02 -0.546279E+00  0.203415E-01 -0.907658E+00
   834   0.189511E+02  0.217154E+02 -0.316506E+02  0.805777E+02 -0.478604E+02  0.423969E+02 -0.270661E+02  0.627749E+01 -0.372387E+01 -0.712856E+01  0.534175E+02 -0.245736E+02
   835   0.615137E+01  0.684741E+01 -0.426994E+01  0.221631E+02 -0.105283E+02  0.773926E+01 -0.870117E+01  0.159744E+01 -0.184906E+01 -0.198463E+01  0.195008E+02 -0.106688E+02
   836  -0.790300E+00 -0.747678E+00 -0.398361E+00  0.291406E-01 -0.528150E-01  0.710880E-02 -0.378031E+00  0.463410E-02 -0.197650E-02 -0.410091E+00  0.167391E-01 -0.354326E+00
   837  -0.109202E+01 -0.121318E+01 -0.110017E-01  0.103722E+00 -0.128876E+00  0.285044E-01 -0.110003E+01  0.211496E-01 -0.548580E-02 -0.107644E+00  0.712793E-01 -0.117681E+01
   838  -0.128229E+01 -0.130002E+01 -0.675286E+00  0.100765E+01 -0.498305E+00  0.326089E+00 -0.148999E+01  0.106567E+00 -0.590112E-01 -0.589362E+00  0.588699E+00 -0.129936E+01
   839  -0.341675E+01 -0.322186E+01 -0.610173E+01  0.812470E+01 -0.335747E+01  0.234728E+01 -0.439179E+01  0.718198E+00 -0.755930E+00 -0.463828E+01  0.493759E+01 -0.352118E+01
   840  -0.630863E+00 -0.702528E+00 -0.852209E-01  0.741680E-01 -0.107705E+00  0.143508E-01 -0.534134E+00  0.136248E-01 -0.594660E-02 -0.750309E-01 -0.184626E+00 -0.442871E+00
   841   0.954682E-01  0.142611E+00  0.101939E+01  0.350898E+00 -0.285651E+00  0.994242E-01 -0.114963E+01  0.598107E-01  0.123200E-02  0.947771E+00  0.116055E+00 -0.921215E+00
   842  -0.190105E+00  0.748965E-03  0.117310E+01  0.892328E+00 -0.606519E+00  0.257198E+00 -0.197530E+01  0.119957E+00 -0.508691E-01  0.307366E+00  0.174028E+01 -0.204690E+01
   843  -0.204337E+01 -0.221621E+01 -0.131770E+01  0.281777E+01 -0.150538E+01  0.114624E+01 -0.345997E+01  0.392483E+00 -0.116818E+00 -0.130126E+01  0.178618E+01 -0.270113E+01
   844  -0.230109E+00 -0.202556E+00  0.507185E+00  0.116834E+00 -0.190036E+00  0.349218E-01 -0.718114E+00  0.212719E-01 -0.217020E-02  0.195161E+00  0.362191E+00 -0.759908E+00
   845  -0.344917E+01 -0.334293E+01 -0.262516E+01  0.184538E+00 -0.324503E+00  0.482307E-01 -0.731994E+00  0.270669E-01 -0.273443E-01 -0.214642E+01 -0.483844E+00 -0.712666E+00
   846   0.783304E+00  0.670757E+00  0.235397E+01  0.649922E+00 -0.501746E+00  0.210852E+00 -0.205030E+01  0.104037E+00  0.165623E-01  0.201730E+01  0.742894E+00 -0.208943E+01
   847  -0.206395E+01 -0.189166E+01 -0.217830E+00  0.636762E+00 -0.561974E+00  0.174179E+00 -0.215549E+01  0.947795E-01 -0.343795E-01 -0.574808E+00  0.111337E+01 -0.243022E+01
   848  -0.932755E+00 -0.104336E+01 -0.147670E+00  0.104475E+00 -0.100404E+00  0.315803E-01 -0.831299E+00  0.183806E-01 -0.781850E-02 -0.149049E+00 -0.217279E-01 -0.872587E+00
   849  -0.212038E+01 -0.201359E+01 -0.803770E+00  0.319654E+00 -0.369951E+00  0.857657E-01 -0.137741E+01  0.530183E-01 -0.276861E-01 -0.115341E+01  0.592068E+00 -0.145225E+01
   850   0.605436E+01  0.617416E+01 -0.818505E+00  0.131331E+02 -0.601775E+01  0.524775E+01 -0.603330E+01  0.109856E+01 -0.555457E+00  0.211984E+01  0.902332E+01 -0.496900E+01
   851   0.107274E+02  0.118987E+02 -0.163553E+02  0.440459E+02 -0.280487E+02  0.259802E+02 -0.172753E+02  0.401820E+01 -0.163764E+01 -0.295926E+00  0.249620E+02 -0.127674E+02
   852  -0.301699E-01 -0.293559E-01  0.977882E+00  0.104698E+01 -0.561858E+00  0.318392E+00 -0.190715E+01  0.123698E+00 -0.281126E-01  0.906210E+00  0.847218E+00 -0.178278E+01
   853   0.437561E+02  0.518619E+02 -0.516115E+02  0.137009E+03 -0.915657E+02  0.803608E+02 -0.392116E+02  0.105198E+02 -0.174516E+01 -0.498866E+01  0.876252E+02 -0.307747E+02
   854  -0.416971E+01 -0.416423E+01 -0.231033E+01  0.273477E+01 -0.177453E+01  0.915370E+00 -0.386405E+01  0.321013E+00 -0.191933E+00 -0.261580E+01  0.287414E+01 -0.442257E+01
   855   0.918957E+00  0.862177E+00 -0.227664E+01  0.145793E+02 -0.881017E+01  0.636052E+01 -0.947836E+01  0.142826E+01 -0.883984E+00 -0.126050E+01  0.129437E+02 -0.108210E+02
   856   0.233959E+01  0.272660E+01 -0.186613E+02  0.352634E+02 -0.170529E+02  0.147330E+02 -0.129747E+02  0.282412E+01 -0.179193E+01 -0.789735E+01  0.223864E+02 -0.117624E+02
   857  -0.454139E+00 -0.400165E+00 -0.312772E+01  0.908135E+01 -0.443443E+01  0.391947E+01 -0.640529E+01  0.990088E+00 -0.477602E+00 -0.916061E+00  0.565524E+01 -0.513934E+01
   858  -0.181369E+01 -0.145614E+01 -0.219827E+01  0.564214E+01 -0.281043E+01  0.203985E+01 -0.464367E+01  0.537477E+00 -0.380779E+00 -0.145386E+01  0.424815E+01 -0.425043E+01
   859   0.156713E+01  0.218605E+01 -0.110375E+02  0.273807E+02 -0.151497E+02  0.134929E+02 -0.149352E+02  0.285790E+01 -0.104183E+01 -0.421930E+01  0.179122E+02 -0.115069E+02
   860   0.195012E+01  0.276379E+01  0.173115E+01  0.227410E+01 -0.850854E+00  0.519613E+00 -0.193365E+01  0.273041E+00 -0.632832E-01  0.194878E+01  0.177983E+01 -0.964816E+00
   861   0.171161E+01  0.339375E+01  0.147712E+01  0.407813E+01 -0.202126E+01  0.155024E+01 -0.367790E+01  0.494659E+00 -0.189378E+00  0.243335E+01  0.378567E+01 -0.282526E+01
   862  -0.289202E+00 -0.114691E+00  0.374739E+00  0.380760E-01 -0.121630E+00  0.912870E-02 -0.599411E+00  0.790870E-02  0.198700E-02  0.183030E+00  0.410697E+00 -0.708418E+00
   863  -0.301827E+01 -0.271904E+01 -0.169327E+01  0.124845E+01 -0.678546E+00  0.397723E+00 -0.242104E+01  0.196320E+00 -0.678995E-01 -0.131997E+01  0.502965E+00 -0.190204E+01
   864  -0.167198E+01 -0.174440E+01 -0.124683E+01  0.308305E-01 -0.121616E+00  0.406620E-02 -0.334072E+00  0.555570E-02 -0.991820E-02 -0.135811E+01 -0.920698E-01 -0.294213E+00
   865  -0.105518E+01 -0.101195E+01 -0.617844E+00  0.343951E-01 -0.536042E-01  0.775420E-02 -0.429758E+00  0.568310E-02 -0.181000E-02 -0.557227E+00 -0.259069E-01 -0.428815E+00
   866  -0.111654E+01 -0.108654E+01 -0.433082E+00  0.328418E-01 -0.998520E-01  0.995310E-02 -0.630268E+00  0.855520E-02 -0.469220E-02 -0.509908E+00  0.633816E-01 -0.640013E+00
   867  -0.129638E+01 -0.144118E+01  0.249618E+00  0.850035E+00 -0.604044E+00  0.316606E+00 -0.221577E+01  0.145321E+00 -0.381513E-01  0.655449E-01  0.382310E+00 -0.188903E+01
   868   0.808843E+02  0.911585E+02 -0.607546E+02  0.201367E+03 -0.115173E+03  0.892835E+02 -0.481357E+02  0.117587E+02  0.253845E+01 -0.476736E+01  0.152860E+03 -0.569338E+02
   869  -0.130201E+01 -0.121250E+01 -0.407732E+00  0.121649E+00 -0.184332E+00  0.325332E-01 -0.874971E+00  0.234004E-01 -0.125600E-01 -0.459257E+00  0.150474E+00 -0.903717E+00
   870  -0.370154E+01 -0.402317E+01 -0.153138E+01  0.405533E+01 -0.197376E+01  0.155432E+01 -0.625525E+01  0.581956E+00 -0.132765E+00 -0.132223E+01  0.275950E+01 -0.546045E+01
   871  -0.498770E+01 -0.521114E+01 -0.279712E+01  0.173378E+01 -0.116430E+01  0.608472E+00 -0.349677E+01  0.249862E+00 -0.121631E+00 -0.285165E+01  0.116177E+01 -0.352126E+01
   872  -0.127268E+01 -0.140846E+01 -0.661556E+00  0.133672E+00 -0.132134E+00  0.288156E-01 -0.651601E+00  0.214218E-01 -0.112930E-01 -0.816742E+00 -0.177749E-01 -0.573945E+00
   873  -0.162510E+01 -0.164234E+01 -0.919066E+00  0.533118E-01 -0.974806E-01  0.183847E-01 -0.681873E+00  0.101635E-01 -0.854430E-02 -0.112187E+01  0.237808E+00 -0.758271E+00
   874   0.106828E+02  0.113211E+02 -0.993164E+01  0.407157E+02 -0.204451E+02  0.164804E+02 -0.163424E+02  0.304246E+01 -0.283671E+01 -0.425466E+01  0.350111E+02 -0.194354E+02
   875  -0.118702E+01 -0.134316E+01  0.398400E-03  0.253527E+00 -0.243241E+00  0.787359E-01 -0.131232E+01  0.492107E-01 -0.133272E-01 -0.702703E-01 -0.566608E-01 -0.121623E+01
   876   0.219245E+01  0.271542E+01 -0.163583E+02  0.327390E+02 -0.178236E+02  0.161433E+02 -0.139213E+02  0.319453E+01 -0.178126E+01 -0.506901E+01  0.170068E+02 -0.922232E+01
   877   0.887924E+01  0.910520E+01 -0.670782E+01  0.266570E+02 -0.133911E+02  0.128225E+02 -0.119463E+02  0.231679E+01 -0.871817E+00  0.141986E+01  0.173780E+02 -0.969266E+01
   878   0.451366E+01  0.577795E+01 -0.127505E+02  0.337123E+02 -0.181911E+02  0.163209E+02 -0.163707E+02  0.319868E+01 -0.140581E+01 -0.392570E+01  0.228777E+02 -0.131740E+02
   879  -0.194438E+01 -0.173324E+01 -0.793363E+00  0.223576E+00 -0.296922E+00  0.812322E-01 -0.117925E+01  0.410095E-01 -0.206598E-01 -0.107557E+01  0.646077E+00 -0.130374E+01
   880   0.292459E+01  0.401186E+01  0.134997E+01  0.572194E+01 -0.260271E+01  0.212918E+01 -0.400134E+01  0.642328E+00 -0.314785E+00  0.261799E+01  0.412529E+01 -0.273142E+01
   881  -0.500416E+00 -0.780560E+00  0.619105E+00  0.450825E+00 -0.306095E+00  0.167427E+00 -0.147106E+01  0.690564E-01 -0.296789E-01  0.612010E+00 -0.183936E-01 -0.137418E+01
   882  -0.608254E+00 -0.105874E+01 -0.637251E+01  0.131353E+02 -0.577992E+01  0.489347E+01 -0.726835E+01  0.135092E+01 -0.567139E+00 -0.154312E+01  0.546522E+01 -0.498083E+01
   883   0.916845E-01 -0.395006E-02  0.464848E+00  0.182822E-01 -0.731552E-01  0.357150E-02 -0.325782E+00  0.310800E-02  0.812000E-03  0.106016E+00  0.214723E+00 -0.324689E+00
   884  -0.207509E+01 -0.222511E+01 -0.101833E+01  0.668914E+00 -0.376150E+00  0.174267E+00 -0.160003E+01  0.108103E+00 -0.318604E-01 -0.106697E+01  0.772965E-01 -0.123544E+01
   885  -0.428516E+01 -0.431575E+01 -0.200577E+01  0.130024E+01 -0.741294E+00  0.452043E+00 -0.340562E+01  0.211290E+00 -0.960496E-01 -0.224283E+01  0.117543E+01 -0.324834E+01
   886   0.298602E+01  0.286908E+01  0.566627E+00  0.600261E+01 -0.283724E+01  0.250290E+01 -0.364229E+01  0.591506E+00 -0.198099E+00  0.236573E+01  0.303080E+01 -0.252744E+01
   887  -0.160906E+01 -0.152614E+01 -0.977320E+00  0.100032E+00 -0.155408E+00  0.233064E-01 -0.605199E+00  0.183139E-01 -0.127856E-01 -0.855380E+00 -0.136999E+00 -0.533763E+00
   888   0.150595E+02  0.205928E+02 -0.212598E+02  0.559119E+02 -0.324864E+02  0.295116E+02 -0.188903E+02  0.459662E+01 -0.232404E+01 -0.437263E+01  0.396520E+02 -0.146866E+02
   889  -0.158529E+00  0.964508E-01 -0.119513E+01  0.852648E+01 -0.395364E+01  0.340825E+01 -0.758561E+01  0.100565E+01 -0.364522E+00  0.290979E+00  0.611103E+01 -0.630555E+01
   890   0.511343E+00  0.465624E+00  0.104258E+01  0.356713E-01 -0.891050E-01  0.822990E-02 -0.497837E+00  0.837480E-02  0.343260E-02  0.889430E+00  0.568255E-01 -0.480632E+00
   891   0.727667E+01  0.845750E+01 -0.165285E+02  0.458890E+02 -0.250762E+02  0.220336E+02 -0.211170E+02  0.421377E+01 -0.213797E+01 -0.426953E+01  0.298685E+02 -0.171415E+02
   892  -0.177964E+01 -0.187326E+01 -0.935654E+00  0.355596E+00 -0.207693E+00  0.880168E-01 -0.112194E+01  0.598375E-01 -0.177972E-01 -0.808342E+00 -0.211698E+00 -0.853220E+00
   893   0.549655E+01  0.683297E+01 -0.572096E+01  0.233852E+02 -0.114415E+02  0.938961E+01 -0.105513E+02  0.182625E+01 -0.139071E+01 -0.252988E+01  0.199685E+02 -0.106056E+02
   894   0.840027E+01  0.769245E+01 -0.149518E+02  0.367087E+02 -0.190224E+02  0.164392E+02 -0.116439E+02  0.274302E+01 -0.187267E+01 -0.392892E+01  0.202483E+02 -0.862697E+01
   895  -0.357003E+01 -0.357966E+01 -0.177914E+01  0.152106E+01 -0.952257E+00  0.517661E+00 -0.300989E+01  0.215457E+00 -0.829090E-01 -0.117469E+01  0.549742E+00 -0.295472E+01
   896  -0.219241E+00 -0.239918E+00  0.418242E+00  0.112094E+01 -0.578143E+00  0.372522E+00 -0.166468E+01  0.135417E+00 -0.235397E-01  0.854745E+00  0.223139E+00 -0.131780E+01
   897  -0.178161E+00 -0.631521E+00  0.678231E+00  0.138933E+01 -0.902012E+00  0.423698E+00 -0.187121E+01  0.181160E+00 -0.773547E-01  0.699868E+00  0.257160E+00 -0.158855E+01
   898  -0.111323E+01 -0.694764E+00 -0.390832E+01  0.972407E+01 -0.464134E+01  0.393183E+01 -0.659632E+01  0.111011E+01 -0.733265E+00 -0.803760E+00  0.477736E+01 -0.466836E+01
   899   0.115742E+01  0.932523E+00 -0.374232E+01  0.123236E+02 -0.582433E+01  0.544272E+01 -0.747866E+01  0.117957E+01 -0.743185E+00 -0.789172E+00  0.797782E+01 -0.625613E+01
   900  -0.214616E+01 -0.192607E+01 -0.955196E+00  0.124079E+00 -0.136506E+00  0.343467E-01 -0.122799E+01  0.271590E-01 -0.120597E-01 -0.106052E+01  0.414981E+00 -0.128054E+01
   901   0.666707E+01  0.645315E+01 -0.138419E+02  0.406184E+02 -0.206757E+02  0.192459E+02 -0.214128E+02  0.418250E+01 -0.144930E+01 -0.252315E+01  0.260691E+02 -0.170928E+02
   902   0.771987E+01  0.727862E+01 -0.102863E+02  0.309972E+02 -0.179966E+02  0.162462E+02 -0.131151E+02  0.298300E+01 -0.110857E+01 -0.409584E+01  0.208942E+02 -0.951972E+01
   903   0.865420E+00  0.155762E+01 -0.401764E+01  0.128697E+02 -0.574862E+01  0.416822E+01 -0.653486E+01  0.102930E+01 -0.900686E+00 -0.391368E+01  0.119126E+02 -0.644133E+01
   904   0.178053E+00 -0.107008E+00  0.696504E+00  0.359448E+01 -0.177514E+01  0.115952E+01 -0.374836E+01  0.401498E+00 -0.150441E+00  0.257413E+00  0.318953E+01 -0.355395E+01
   905  -0.511156E+00 -0.458623E+00  0.110442E+00  0.504025E-01 -0.108566E+00  0.139489E-01 -0.584443E+00  0.107811E-01 -0.372120E-02  0.694802E-01  0.949963E-01 -0.623099E+00
   906  -0.415321E-01  0.635302E+00  0.132905E+01  0.917636E+00 -0.506034E+00  0.290661E+00 -0.219037E+01  0.141560E+00 -0.240394E-01  0.144485E+01  0.113058E+01 -0.194013E+01
   907  -0.238171E+00 -0.207136E+00 -0.784032E-01  0.180921E+01 -0.766972E+00  0.520920E+00 -0.186367E+01  0.201419E+00 -0.606723E-01  0.317918E+00  0.836358E+00 -0.136141E+01
   908  -0.127134E+01 -0.126464E+01 -0.745583E+00  0.294034E-01 -0.938595E-01  0.640230E-02 -0.467980E+00  0.704640E-02 -0.677130E-02 -0.802073E+00 -0.130365E-02 -0.461266E+00
   909   0.319497E+02  0.311643E+02 -0.281580E+02  0.914050E+02 -0.552162E+02  0.482441E+02 -0.304841E+02  0.716753E+01 -0.100855E+01 -0.415855E+01  0.598110E+02 -0.244881E+02
   910  -0.251580E+00 -0.358682E+00  0.290608E+00  0.602086E-01 -0.861672E-01  0.148660E-01 -0.540575E+00  0.940910E-02  0.701000E-04 -0.439134E-01  0.211046E+00 -0.525815E+00
   911   0.512959E+00  0.263683E+00  0.105804E+01  0.713811E+00 -0.340763E+00  0.164593E+00 -0.117546E+01  0.106019E+00 -0.132863E-01  0.977571E+00 -0.951143E-02 -0.704377E+00
   912  -0.269666E+01 -0.242606E+01 -0.455585E+01  0.906869E+01 -0.460745E+01  0.391700E+01 -0.716266E+01  0.107631E+01 -0.432703E+00 -0.294957E+01  0.612873E+01 -0.560522E+01
   913  -0.255956E+01 -0.270371E+01 -0.179013E+01  0.165912E+00 -0.209728E+00  0.353097E-01 -0.765471E+00  0.264533E-01 -0.219042E-01 -0.192110E+01 -0.868151E-01 -0.695789E+00
   914  -0.176506E+01 -0.128404E+01 -0.814527E+00  0.197652E+01 -0.957383E+00  0.655862E+00 -0.283418E+01  0.277529E+00 -0.688788E-01 -0.525657E-01  0.877660E+00 -0.210913E+01
   915   0.407322E+00  0.337346E+00  0.862648E+00  0.767912E-01 -0.130678E+00  0.118240E-01 -0.432298E+00  0.142245E-01  0.481010E-02  0.684126E+00 -0.599333E-01 -0.286846E+00
   916   0.487099E+01  0.450874E+01 -0.177368E+01  0.133468E+02 -0.693128E+01  0.597174E+01 -0.632803E+01  0.129386E+01 -0.708423E+00  0.885227E+00  0.781630E+01 -0.419279E+01
   917   0.660780E+01  0.579450E+01 -0.940328E+01  0.281030E+02 -0.141091E+02  0.123457E+02 -0.104316E+02  0.225219E+01 -0.214911E+01 -0.304357E+01  0.176438E+02 -0.880568E+01
   918  -0.384329E+01 -0.397962E+01 -0.624564E+01  0.799482E+01 -0.325412E+01  0.214549E+01 -0.461807E+01  0.732669E+00 -0.598440E+00 -0.482472E+01  0.465194E+01 -0.380685E+01
   919   0.350696E+00  0.119570E+00  0.942095E+00  0.521677E+00 -0.313634E+00  0.184436E+00 -0.104020E+01  0.668232E-01 -0.104966E-01  0.931818E+00  0.940070E-01 -0.906255E+00
   920   0.751526E+00  0.564978E+00  0.109241E+01  0.130993E+01 -0.600830E+00  0.349071E+00 -0.154678E+01  0.180993E+00 -0.332656E-01  0.942614E+00  0.515527E+00 -0.893163E+00
   921   0.126987E+02  0.123992E+02 -0.243338E+02  0.553753E+02 -0.309667E+02  0.289029E+02 -0.182798E+02  0.457069E+01 -0.256990E+01 -0.396999E+01  0.298898E+02 -0.135206E+02
   922  -0.130998E+01 -0.119941E+01 -0.428515E+00  0.603013E+00 -0.348944E+00  0.203813E+00 -0.140729E+01  0.862907E-01 -0.183525E-01 -0.855227E-01  0.282643E-01 -0.114215E+01
   923   0.868503E+01  0.916641E+01 -0.707305E+01  0.295897E+02 -0.144588E+02  0.118762E+02 -0.118606E+02  0.219210E+01 -0.158055E+01 -0.357870E+01  0.268888E+02 -0.141437E+02
   924  -0.194390E+01 -0.178774E+01 -0.135441E+01  0.392824E-01 -0.177451E+00  0.970560E-02 -0.455251E+00  0.700110E-02 -0.127794E-01 -0.122534E+01 -0.853304E-01 -0.477068E+00
   925  -0.166362E+01 -0.173457E+01 -0.124431E+01  0.115068E+01 -0.591085E+00  0.396787E+00 -0.147600E+01  0.137446E+00 -0.371371E-01 -0.743759E+00  0.116457E+00 -0.110726E+01
   926  -0.334577E+01 -0.324878E+01 -0.292660E+01  0.309222E+01 -0.147348E+01  0.105206E+01 -0.318750E+01  0.410820E+00 -0.313290E+00 -0.211953E+01  0.114721E+01 -0.227646E+01
   927  -0.440559E+01 -0.446481E+01 -0.299338E+01  0.193950E+01 -0.117241E+01  0.667142E+00 -0.294078E+01  0.255231E+00 -0.160890E+00 -0.196185E+01 -0.172221E+00 -0.233074E+01
   928   0.284256E+01  0.428863E+01 -0.953984E+01  0.275219E+02 -0.150460E+02  0.137657E+02 -0.154812E+02  0.280492E+01 -0.118295E+01 -0.269122E+01  0.195578E+02 -0.125780E+02
   929  -0.395385E+01 -0.377440E+01 -0.239089E+01  0.377924E+01 -0.203408E+01  0.160345E+01 -0.525629E+01  0.542858E+00 -0.198147E+00 -0.203540E+01  0.273756E+01 -0.447657E+01
   930   0.611027E+00  0.283844E+00 -0.176404E+02  0.351603E+02 -0.205617E+02  0.184538E+02 -0.154709E+02  0.334093E+01 -0.267088E+01 -0.530813E+01  0.177422E+02 -0.121502E+02
   931  -0.323215E+01 -0.340927E+01 -0.403254E+01  0.698031E+01 -0.338272E+01  0.278819E+01 -0.594079E+01  0.831658E+00 -0.476256E+00 -0.251813E+01  0.374998E+01 -0.464113E+01
   932   0.410203E+01  0.502435E+01 -0.125861E+02  0.327757E+02 -0.178080E+02  0.162216E+02 -0.162464E+02  0.328628E+01 -0.154097E+01 -0.354171E+01  0.209660E+02 -0.123999E+02
   933  -0.541784E+01 -0.569020E+01 -0.562893E+01  0.498498E+01 -0.277137E+01  0.197999E+01 -0.429886E+01  0.598147E+00 -0.281793E+00 -0.415989E+01  0.195771E+01 -0.348801E+01
   934   0.705332E+00  0.116658E+01 -0.713841E+01  0.155521E+02 -0.719330E+01  0.640788E+01 -0.779162E+01  0.158104E+01 -0.712403E+00 -0.303044E+01  0.925618E+01 -0.505915E+01
   935  -0.169205E+01 -0.168933E+01 -0.110319E+01  0.560003E-01 -0.127229E+00  0.113559E-01 -0.529126E+00  0.119853E-01 -0.118514E-01 -0.114945E+01 -0.670351E-01 -0.472844E+00
   936  -0.531434E+00 -0.517842E+00 -0.158547E+00  0.169200E-01 -0.830489E-01  0.451530E-02 -0.310779E+00  0.284610E-02 -0.334070E-02 -0.181671E+00  0.175367E-01 -0.353708E+00
   937  -0.136802E+01 -0.139719E+01 -0.207801E+01  0.431270E+01 -0.185312E+01  0.166739E+01 -0.364136E+01  0.450380E+00 -0.225999E+00 -0.116735E+01  0.280188E+01 -0.303172E+01
   938   0.233353E+00  0.895464E+00  0.102166E+01  0.120373E+01 -0.642796E+00  0.381732E+00 -0.186062E+01  0.172125E+00 -0.424686E-01  0.113743E+01  0.117780E+01 -0.141977E+01
   939   0.312002E+00  0.691839E-01  0.817464E+00  0.737877E-01 -0.872029E-01  0.170859E-01 -0.525208E+00  0.153140E-01  0.761900E-03  0.548232E+00 -0.431556E-01 -0.435892E+00
   940  -0.528609E+00 -0.470933E+00  0.407823E+00  0.103865E+00 -0.211422E+00  0.236210E-01 -0.864230E+00  0.175792E-01 -0.584630E-02 -0.985805E-01  0.617930E+00 -0.990282E+00
   941  -0.137540E+01 -0.153964E+01 -0.534711E+00  0.167068E+00 -0.178980E+00  0.424535E-01 -0.886224E+00  0.333542E-01 -0.183639E-01 -0.512902E+00 -0.259276E+00 -0.767458E+00
   942  -0.293014E+00 -0.271443E+00  0.511529E+00  0.130931E+01 -0.635858E+00  0.458545E+00 -0.205037E+01  0.160598E+00 -0.467721E-01  0.799797E+00  0.704219E+00 -0.177546E+01
   943   0.306196E+01  0.268226E+01 -0.829446E+01  0.209178E+02 -0.929217E+01  0.772417E+01 -0.801099E+01  0.144617E+01 -0.142857E+01 -0.485476E+01  0.162621E+02 -0.872511E+01
   944  -0.382699E+00 -0.320945E+00  0.837743E+00  0.889855E+00 -0.492532E+00  0.295105E+00 -0.203594E+01  0.140147E+00 -0.170738E-01  0.888513E+00  0.499008E+00 -0.170847E+01
   945   0.132526E+00  0.149912E+00  0.685458E+00  0.145909E+00 -0.117769E+00  0.361310E-01 -0.632537E+00  0.189405E-01 -0.360580E-02  0.656583E+00  0.882465E-01 -0.594918E+00
   946   0.119881E+02  0.127696E+02 -0.157461E+02  0.452420E+02 -0.232782E+02  0.220061E+02 -0.177668E+02  0.379984E+01 -0.226878E+01 -0.210346E+01  0.290276E+02 -0.141546E+02
   947   0.886325E+00  0.127158E+01 -0.178962E+01  0.100482E+02 -0.492090E+01  0.414076E+01 -0.714914E+01  0.107043E+01 -0.513378E+00 -0.386517E+00  0.786575E+01 -0.620765E+01
   948  -0.253966E+01 -0.249897E+01 -0.909864E+00  0.905881E+00 -0.611065E+00  0.310172E+00 -0.233113E+01  0.141972E+00 -0.456290E-01 -0.136632E+01  0.963097E+00 -0.209575E+01
   949  -0.102542E+01 -0.130126E+01  0.853420E-02  0.522288E+00 -0.285725E+00  0.154151E+00 -0.148568E+01  0.727665E-01 -0.117491E-01 -0.475821E+00  0.555499E+00 -0.138094E+01
   950  -0.868243E+00 -0.858258E+00  0.666252E+00  0.512144E+00 -0.434363E+00  0.150355E+00 -0.183246E+01  0.788930E-01 -0.906000E-02 -0.303883E+00  0.139351E+01 -0.194788E+01
   951   0.126336E+01  0.100018E+01  0.190672E+01  0.336269E+00 -0.247287E+00  0.765743E-01 -0.863000E+00  0.529196E-01  0.116790E-02  0.135499E+01  0.234412E+00 -0.589223E+00
   952   0.132232E+00  0.775046E+00  0.249445E+00  0.272549E+01 -0.129864E+01  0.978052E+00 -0.275096E+01  0.363748E+00 -0.134896E+00  0.856960E+00  0.173938E+01 -0.182129E+01
   953  -0.146316E+01 -0.145049E+01 -0.823595E+00  0.102669E+00 -0.812883E-01  0.303418E-01 -0.704628E+00  0.176835E-01 -0.434640E-02 -0.758421E+00 -0.138389E-01 -0.678232E+00
   954  -0.210599E+01 -0.271938E+01 -0.770562E+01  0.133815E+02 -0.705830E+01  0.605858E+01 -0.752132E+01  0.147084E+01 -0.731720E+00 -0.340256E+01  0.574732E+01 -0.506414E+01
   955  -0.265143E+01 -0.263948E+01 -0.164582E+01  0.133682E+01 -0.704675E+00  0.466702E+00 -0.225465E+01  0.208497E+00 -0.582994E-01 -0.134376E+01  0.421368E+00 -0.171709E+01
   956  -0.585636E+00 -0.469041E+00 -0.746942E+01  0.142898E+02 -0.604327E+01  0.493834E+01 -0.661386E+01  0.124494E+01 -0.932145E+00 -0.314951E+01  0.730973E+01 -0.462926E+01
   957   0.840473E+01  0.577307E+01 -0.184633E+02  0.409843E+02 -0.242295E+02  0.221743E+02 -0.141305E+02  0.372305E+01 -0.165346E+01 -0.333203E+01  0.188491E+02 -0.974396E+01
   958  -0.114166E+01 -0.825021E+00 -0.775877E+00  0.480155E+01 -0.214976E+01  0.179509E+01 -0.522277E+01  0.592174E+00 -0.182073E+00  0.314683E+00  0.320214E+01 -0.434185E+01
   959   0.511472E+01  0.542619E+01 -0.294403E+01  0.156975E+02 -0.799412E+01  0.691644E+01 -0.708652E+01  0.136829E+01 -0.842845E+00  0.960728E+00  0.990200E+01 -0.543653E+01
   960   0.183128E+02  0.177095E+02 -0.952503E+01  0.485666E+02 -0.265043E+02  0.214710E+02 -0.170992E+02  0.348405E+01 -0.208042E+01 -0.111342E+00  0.380491E+02 -0.202283E+02
   961   0.243772E+01  0.260280E+01 -0.253220E+01  0.123842E+02 -0.617475E+01  0.551405E+01 -0.747878E+01  0.133885E+01 -0.613670E+00  0.139670E+01  0.652336E+01 -0.531727E+01
   962   0.402778E+01  0.249448E+01 -0.100726E+02  0.262597E+02 -0.119362E+02  0.965233E+01 -0.104381E+02  0.207258E+01 -0.150992E+01 -0.510031E+01  0.176525E+02 -0.100577E+02
   963  -0.745622E+00 -0.817696E+00 -0.581911E+01  0.191773E+02 -0.103392E+02  0.946786E+01 -0.144263E+02  0.223885E+01 -0.104508E+01 -0.126506E+01  0.125374E+02 -0.120900E+02
   964  -0.620377E+00 -0.881208E+00  0.102516E+01  0.306487E+01 -0.183512E+01  0.114171E+01 -0.430960E+01  0.399936E+00 -0.107333E+00  0.788531E-01  0.336218E+01 -0.432224E+01
   965   0.149220E+01  0.719488E+00  0.205761E+01  0.397131E-01 -0.154473E+00  0.126888E-01 -0.475534E+00  0.784080E-02  0.435410E-02  0.137324E+01 -0.952868E-01 -0.558462E+00
   966  -0.590019E+00 -0.866667E+00  0.431874E+00  0.438248E+00 -0.315332E+00  0.144858E+00 -0.134748E+01  0.772816E-01 -0.194703E-01  0.422874E+00 -0.150645E+00 -0.113890E+01
   967  -0.146149E+01 -0.160918E+01 -0.468878E+00  0.171216E+00 -0.149940E+00  0.536103E-01 -0.109739E+01  0.348462E-01 -0.495580E-02 -0.572112E+00 -0.306758E-01 -0.100639E+01
   968   0.861849E+01  0.732300E+01 -0.168001E+02  0.476541E+02 -0.263086E+02  0.244532E+02 -0.234503E+02  0.481152E+01 -0.174137E+01 -0.402886E+01  0.297943E+02 -0.184425E+02
   969   0.401104E+02  0.440558E+02 -0.322129E+02  0.106260E+03 -0.607644E+02  0.514387E+02 -0.295841E+02  0.691614E+01 -0.194352E+01 -0.358978E+01  0.772979E+02 -0.296523E+02
   970  -0.122555E+01 -0.665426E+00  0.310825E+00  0.190832E+01 -0.105693E+01  0.617926E+00 -0.314738E+01  0.251570E+00 -0.109880E+00 -0.371416E+00  0.285366E+01 -0.314767E+01
   971  -0.218914E+01 -0.214854E+01 -0.277892E+01  0.440027E+01 -0.198886E+01  0.155139E+01 -0.353231E+01  0.419251E+00 -0.259948E+00 -0.187104E+01  0.265042E+01 -0.292793E+01
   972  -0.932122E+00 -0.951145E+00 -0.199407E+00  0.108752E+00 -0.123189E+00  0.299329E-01 -0.758768E+00  0.233167E-01 -0.127590E-01 -0.175137E+00 -0.846377E-01 -0.691370E+00
   973   0.257056E+01  0.406924E+01  0.145550E+01  0.418670E+01 -0.163597E+01  0.114172E+01 -0.285933E+01  0.466257E+00 -0.184323E+00  0.245862E+01  0.325295E+01 -0.164233E+01
   974  -0.391635E+01 -0.450465E+01 -0.819730E+01  0.128895E+02 -0.712407E+01  0.546878E+01 -0.729046E+01  0.128819E+01 -0.950950E+00 -0.364577E+01  0.545583E+01 -0.631471E+01
   975   0.366186E+02  0.424922E+02 -0.248682E+02  0.892916E+02 -0.548163E+02  0.464599E+02 -0.250641E+02  0.648110E+01 -0.865490E+00 -0.911503E+00  0.734417E+02 -0.300380E+02
   976  -0.230593E+01 -0.232663E+01 -0.218001E+01  0.228211E+01 -0.105055E+01  0.868097E+00 -0.228346E+01  0.242033E+00 -0.184158E+00 -0.202952E+01  0.165678E+01 -0.195389E+01
   977  -0.106543E+01 -0.996521E+00 -0.598556E+00  0.827661E-01 -0.973091E-01  0.168042E-01 -0.483238E+00  0.164404E-01 -0.234290E-02 -0.356252E+00 -0.281220E+00 -0.359049E+00
   978  -0.104264E+01 -0.759637E+00 -0.429654E+00  0.739237E-01 -0.100839E+00  0.203849E-01 -0.619961E+00  0.165954E-01 -0.308500E-02 -0.295231E+00  0.106536E+00 -0.570942E+00
   979   0.309640E+00  0.150626E+00  0.747662E+00  0.545010E-01 -0.842278E-01  0.198542E-01 -0.438605E+00  0.908610E-02  0.136880E-02  0.590888E+00 -0.700573E-01 -0.370205E+00
   980   0.100140E+02  0.888878E+01 -0.672281E+01  0.254499E+02 -0.136643E+02  0.132556E+02 -0.885544E+01  0.194716E+01 -0.139611E+01  0.112662E+01  0.144854E+02 -0.672326E+01
   981  -0.128668E+01 -0.158574E+01 -0.115001E+00  0.125030E+01 -0.609163E+00  0.454334E+00 -0.238759E+01  0.162833E+00 -0.424004E-01  0.729402E-01  0.464793E+00 -0.212348E+01
   982  -0.140154E+01 -0.152107E+01 -0.207134E+00  0.363665E+01 -0.177250E+01  0.122442E+01 -0.457903E+01  0.439852E+00 -0.143801E+00 -0.499324E+00  0.327293E+01 -0.429468E+01
   983   0.798773E+00  0.757835E+00  0.141257E+01  0.752921E-01 -0.134831E+00  0.177571E-01 -0.594090E+00  0.160453E-01  0.602890E-02  0.130282E+01 -0.309956E-01 -0.513986E+00
   984   0.677521E-01  0.119509E+00  0.411466E+00  0.237193E-01 -0.652888E-01  0.409340E-02 -0.313947E+00  0.552070E-02  0.218790E-02  0.384352E+00 -0.155328E-01 -0.249310E+00
   985   0.236412E+01  0.321615E+01 -0.105700E+02  0.233018E+02 -0.122420E+02  0.108274E+02 -0.958663E+01  0.205375E+01 -0.142026E+01 -0.379221E+01  0.154505E+02 -0.844218E+01
   986  -0.175165E+01 -0.174488E+01 -0.110656E+01  0.843370E-01 -0.136829E+00  0.244725E-01 -0.625659E+00  0.179439E-01 -0.935290E-02 -0.112184E+01 -0.375943E-01 -0.585441E+00
   987  -0.215180E+00 -0.312809E+00  0.561743E+00  0.213326E+00 -0.212306E+00  0.559850E-01 -0.861134E+00  0.323869E-01 -0.518150E-02  0.394572E+00  0.360242E-02 -0.710983E+00
   988  -0.303543E+01 -0.301711E+01 -0.200852E+01  0.454791E+00 -0.323105E+00  0.116409E+00 -0.129948E+01  0.623029E-01 -0.378345E-01 -0.207097E+01  0.257363E+00 -0.120350E+01
   989   0.618371E+01  0.590685E+01 -0.314067E+01  0.242288E+02 -0.138261E+02  0.109258E+02 -0.126263E+02  0.220546E+01 -0.158327E+01  0.304595E+00  0.162638E+02 -0.106615E+02
   990  -0.119024E+01 -0.149448E+01 -0.396045E+01  0.107939E+02 -0.483171E+01  0.381883E+01 -0.729463E+01  0.105952E+01 -0.775671E+00 -0.232100E+01  0.730442E+01 -0.647789E+01
   991  -0.110349E+01 -0.385695E+00 -0.157043E+01  0.615965E+01 -0.301911E+01  0.258757E+01 -0.582642E+01  0.778265E+00 -0.213011E+00  0.404731E+00  0.377632E+01 -0.456675E+01
   992  -0.138356E+01 -0.170234E+01  0.695602E-01  0.815259E+00 -0.551706E+00  0.277246E+00 -0.205922E+01  0.116704E+00 -0.514046E-01 -0.626735E+00  0.815540E+00 -0.189115E+01
   993  -0.245642E+01 -0.234098E+01 -0.131315E+01  0.158979E+01 -0.829832E+00  0.569459E+00 -0.264552E+01  0.233811E+00 -0.609797E-01 -0.897924E+00  0.628164E+00 -0.207122E+01
   994   0.633021E+00  0.589965E+00  0.105867E+01  0.260586E-01 -0.854342E-01  0.534710E-02 -0.381810E+00  0.630490E-02  0.388780E-02  0.934482E+00 -0.886630E-02 -0.335651E+00
   995  -0.176845E+01 -0.165247E+01 -0.959999E+00  0.124778E+00 -0.136325E+00  0.354509E-01 -0.842263E+00  0.224204E-01 -0.125168E-01 -0.866175E+00 -0.463803E-02 -0.781653E+00
   996   0.543642E+00  0.535583E+00  0.959501E+00  0.319853E-01 -0.101336E+00  0.543980E-02 -0.364137E+00  0.735910E-02  0.482870E-02  0.884359E+00 -0.618938E-01 -0.286882E+00
   997  -0.806325E-01 -0.219144E+00  0.545742E+00  0.265787E+00 -0.179416E+00  0.666205E-01 -0.823523E+00  0.470987E-01 -0.294210E-02  0.498647E+00 -0.107700E+00 -0.610091E+00
   998   0.812699E+01  0.101409E+02 -0.751275E+01  0.299911E+02 -0.149017E+02  0.121711E+02 -0.112461E+02  0.207680E+01 -0.245138E+01 -0.271835E+01  0.243321E+02 -0.114729E+02
   999  -0.187800E+01 -0.162566E+01 -0.116213E+01  0.694191E-01 -0.133823E+00  0.159256E-01 -0.672245E+00  0.153892E-01 -0.105424E-01 -0.114521E+01  0.131794E+00 -0.612246E+00
  1000  -0.207728E+00 -0.209932E+00  0.251017E+00  0.810655E-01 -0.916714E-01  0.175838E-01 -0.481314E+00  0.133470E-01  0.224440E-02  0.312549E+00 -0.150313E+00 -0.372168E+00
  1001  -0.319203E+00  0.684788E-01  0.460084E+00  0.815105E-01 -0.109125E+00  0.227201E-01 -0.789006E+00  0.173116E-01 -0.269880E-02  0.428864E+00  0.396646E+00 -0.757032E+00
  1002   0.420537E+00  0.468718E+00 -0.558930E+01  0.114085E+02 -0.509245E+01  0.437357E+01 -0.452404E+01  0.788296E+00 -0.944059E+00 -0.330793E+01  0.828966E+01 -0.451302E+01
  1003  -0.306358E+01 -0.331391E+01 -0.884718E+00  0.124840E+01 -0.728254E+00  0.484834E+00 -0.334435E+01  0.207019E+00 -0.465059E-01 -0.140568E+01  0.128700E+01 -0.319523E+01
  1004  -0.491297E+00 -0.421465E+00  0.176073E-01  0.738930E-01 -0.111366E+00  0.186701E-01 -0.504321E+00  0.129770E-01  0.124220E-02  0.196894E+00 -0.225541E+00 -0.392817E+00
  1005  -0.998425E+00 -0.979230E+00 -0.371449E+00  0.905994E-01 -0.125330E+00  0.264470E-01 -0.631518E+00  0.161010E-01 -0.327580E-02 -0.127267E+00 -0.318949E+00 -0.533014E+00
  1006   0.458995E+00  0.627065E+00  0.134040E+01  0.473159E-01 -0.132246E+00  0.140722E-01 -0.826786E+00  0.108422E-01  0.539290E-02  0.121550E+01  0.371944E+00 -0.960376E+00
  1007   0.243619E+01  0.197396E+01 -0.115895E+02  0.256989E+02 -0.134208E+02  0.120777E+02 -0.118171E+02  0.251055E+01 -0.102351E+01 -0.230420E+01  0.123802E+02 -0.810204E+01
  1008   0.402002E+01  0.422469E+01 -0.291479E+01  0.147936E+02 -0.647777E+01  0.498530E+01 -0.637723E+01  0.987345E+00 -0.976462E+00 -0.221230E+01  0.145510E+02 -0.811398E+01
  1009  -0.206710E+01 -0.202258E+01 -0.324371E+00  0.521311E+00 -0.365141E+00  0.174268E+00 -0.214557E+01  0.965921E-01 -0.241960E-01 -0.537496E+00  0.715391E+00 -0.220048E+01
  1010   0.311625E+00  0.345939E-01  0.104663E+01  0.651074E-01 -0.188430E+00  0.175760E-01 -0.638454E+00  0.102871E-01 -0.109140E-02  0.311620E+00  0.458324E+00 -0.735350E+00
  1011   0.169580E+01  0.320828E+01 -0.127347E+02  0.294511E+02 -0.158098E+02  0.120261E+02 -0.108499E+02  0.220865E+01 -0.259563E+01 -0.251483E+01  0.147403E+02 -0.901715E+01
  1012   0.614630E-01 -0.848632E-01  0.844425E+00  0.135332E+00 -0.134304E+00  0.430969E-01 -0.850990E+00  0.227148E-01  0.118900E-02  0.762134E+00 -0.148914E-01 -0.832106E+00
  1013   0.262090E+02  0.237513E+02 -0.276967E+02  0.805551E+02 -0.443135E+02  0.357953E+02 -0.189915E+02  0.460087E+01 -0.374052E+01 -0.426366E+01  0.486428E+02 -0.206278E+02
  1014  -0.989552E+00 -0.859588E+00 -0.204611E+01  0.407681E+01 -0.155269E+01  0.133781E+01 -0.299781E+01  0.370424E+00 -0.177986E+00 -0.122461E+01  0.292552E+01 -0.256050E+01
  1015   0.870032E+01  0.101006E+02 -0.149081E+02  0.421809E+02 -0.234272E+02  0.207256E+02 -0.178399E+02  0.372489E+01 -0.175577E+01 -0.415108E+01  0.287895E+02 -0.145378E+02
  1016   0.241004E+01  0.241837E+01 -0.272397E+01  0.103362E+02 -0.517699E+01  0.496423E+01 -0.551186E+01  0.985556E+00 -0.463100E+00  0.355454E+00  0.618015E+01 -0.411723E+01
  1017  -0.105871E+00  0.137482E+00  0.587457E+00  0.129321E+01 -0.603966E+00  0.332390E+00 -0.186360E+01  0.185874E+00 -0.372343E-01  0.993775E+00  0.374116E+00 -0.123041E+01
  1018   0.474202E+00  0.515933E+00 -0.276708E+01  0.121131E+02 -0.663794E+01  0.540223E+01 -0.823238E+01  0.122686E+01 -0.630636E+00 -0.181063E+01  0.106252E+02 -0.829863E+01
  1019  -0.308699E+00 -0.335695E+00  0.568767E-01  0.330112E-01 -0.587305E-01  0.621770E-02 -0.353561E+00  0.728040E-02  0.206000E-03  0.240794E-01 -0.858446E-01 -0.273930E+00
  1020   0.348816E+02  0.355993E+02 -0.365165E+02  0.104004E+03 -0.575087E+02  0.502226E+02 -0.298666E+02  0.735066E+01 -0.280404E+01 -0.498768E+01  0.665024E+02 -0.259154E+02
  1021  -0.203428E+01 -0.191850E+01 -0.115104E+01  0.191803E+00 -0.182727E+00  0.609987E-01 -0.977290E+00  0.362172E-01 -0.122407E-01 -0.767149E+00 -0.312883E+00 -0.838471E+00
  1022  -0.325925E+01 -0.376214E+01 -0.178089E+01  0.321576E+01 -0.149860E+01  0.113409E+01 -0.462066E+01  0.421465E+00 -0.130408E+00 -0.176525E+01  0.206418E+01 -0.406107E+01
  1023   0.303953E+00  0.769747E+00  0.499591E+00  0.210892E+01 -0.923987E+00  0.642552E+00 -0.221269E+01  0.277726E+00 -0.881540E-01  0.865284E+00  0.130098E+01 -0.139652E+01
  1024  -0.350100E+01 -0.365681E+01 -0.444039E+01  0.778602E+01 -0.380333E+01  0.306899E+01 -0.654107E+01  0.853717E+00 -0.424939E+00 -0.294608E+01  0.475777E+01 -0.546850E+01
  1025   0.268310E+01  0.207853E+01  0.361740E+01  0.329743E+00 -0.448613E+00  0.565772E-01 -0.929455E+00  0.341000E-01  0.233445E-01  0.248982E+01  0.682343E+00 -0.109364E+01
  1026   0.106829E+02  0.102751E+02  0.136191E+00  0.215191E+02 -0.114800E+02  0.966817E+01 -0.101730E+02  0.193711E+01 -0.924630E+00  0.186820E+01  0.180488E+02 -0.964194E+01
  1027   0.238582E+01  0.294513E+01 -0.174513E+01  0.806895E+01 -0.360279E+01  0.350662E+01 -0.405171E+01  0.722481E+00 -0.512617E+00  0.116083E+01  0.453621E+01 -0.275191E+01
  1028  -0.406529E+00  0.465782E+00 -0.804239E+01  0.166508E+02 -0.814575E+01  0.717160E+01 -0.886276E+01  0.171675E+01 -0.894737E+00 -0.202042E+01  0.872001E+01 -0.623381E+01
  1029  -0.157311E+00 -0.233537E+00  0.592580E+00  0.152027E+00 -0.191330E+00  0.402913E-01 -0.773350E+00  0.281069E-01 -0.563680E-02  0.576187E+00 -0.121042E+00 -0.688682E+00
  1030  -0.174764E+01 -0.172439E+01 -0.896165E+00  0.291572E+01 -0.141415E+01  0.917639E+00 -0.345791E+01  0.327760E+00 -0.140537E+00 -0.152842E+01  0.294440E+01 -0.314037E+01
  1031  -0.442672E+00 -0.788086E+00  0.478163E+00  0.760320E+00 -0.464740E+00  0.230052E+00 -0.151523E+01  0.120334E+00 -0.515740E-01  0.357011E+00  0.422838E-01 -0.118738E+01
  1032  -0.176344E+01 -0.155990E+01 -0.102809E+01  0.607102E+01 -0.336645E+01  0.257963E+01 -0.646105E+01  0.765869E+00 -0.324365E+00 -0.110333E+01  0.485006E+01 -0.530662E+01
  1033  -0.301387E+01 -0.287843E+01 -0.239808E+01  0.173995E+01 -0.889329E+00  0.445605E+00 -0.197877E+01  0.200986E+00 -0.134221E+00 -0.224469E+01  0.103986E+01 -0.167360E+01
  1034   0.108780E+00 -0.247086E+00  0.532603E+00  0.286216E-01 -0.349714E-01  0.676990E-02 -0.429348E+00  0.519790E-02 -0.931000E-04  0.943880E-02  0.152573E+00 -0.409098E+00
  1035   0.195327E+01  0.165275E+01  0.317915E+01  0.151401E+01 -0.105872E+01  0.526674E+00 -0.237639E+01  0.205749E+00 -0.372185E-01  0.245977E+01  0.148456E+01 -0.229158E+01
  1036  -0.679934E+00 -0.641200E+00  0.288905E-01  0.297243E+01 -0.148036E+01  0.114284E+01 -0.361038E+01  0.381460E+00 -0.114819E+00  0.505670E+00  0.190625E+01 -0.305311E+01
  1037   0.217730E+00 -0.293360E+00 -0.117854E+02  0.269284E+02 -0.146639E+02  0.132214E+02 -0.144747E+02  0.263994E+01 -0.164796E+01 -0.556993E+01  0.172655E+02 -0.119890E+02
  1038   0.231285E+01  0.137161E+01  0.335305E+01  0.312795E+00 -0.398852E+00  0.929465E-01 -0.110315E+01  0.494590E-01  0.660850E-02  0.243451E+01  0.906498E-01 -0.115355E+01
  1039   0.165972E+02  0.190314E+02 -0.123492E+02  0.496787E+02 -0.270409E+02  0.236648E+02 -0.199610E+02  0.421513E+01 -0.161046E+01 -0.159778E+01  0.392198E+02 -0.185906E+02
  1040   0.148234E-01 -0.316987E+00  0.653529E+00  0.748864E-01 -0.987951E-01  0.186534E-01 -0.650129E+00  0.155334E-01  0.114540E-02  0.364539E+00 -0.800533E-01 -0.601472E+00
  1041   0.436366E+00  0.543883E+00  0.747846E+00  0.179400E-01 -0.411856E-01  0.388620E-02 -0.295700E+00  0.287330E-02  0.706400E-03  0.799409E+00  0.465101E-01 -0.302036E+00
  1042   0.484044E+02  0.511169E+02 -0.452654E+02  0.135795E+03 -0.845102E+02  0.743043E+02 -0.419554E+02  0.108027E+02 -0.766246E+00 -0.131967E+01  0.880113E+02 -0.355747E+02
  1043   0.639771E+01  0.719272E+01 -0.459669E+01  0.214655E+02 -0.101116E+02  0.940193E+01 -0.104912E+02  0.188834E+01 -0.115856E+01  0.176290E+01  0.143124E+02 -0.888263E+01
  1044   0.371077E+01  0.408035E+01 -0.204019E+01  0.123557E+02 -0.617112E+01  0.574779E+01 -0.693107E+01  0.126819E+01 -0.518561E+00  0.170459E+01  0.745607E+01 -0.508032E+01
  1045  -0.188330E+01 -0.157170E+01 -0.235161E+01  0.392277E+01 -0.164910E+01  0.116410E+01 -0.311160E+01  0.354922E+00 -0.212794E+00 -0.175249E+01  0.319159E+01 -0.301080E+01
  1046   0.225342E+01  0.227014E+01 -0.785929E+01  0.219739E+02 -0.112151E+02  0.102796E+02 -0.124899E+02  0.231686E+01 -0.752637E+00 -0.816257E+00  0.127674E+02 -0.968100E+01
  1047   0.205310E+02  0.237713E+02 -0.242481E+02  0.692850E+02 -0.427996E+02  0.377110E+02 -0.224287E+02  0.555769E+01 -0.254622E+01 -0.326360E+01  0.471303E+02 -0.200954E+02
  1048   0.170163E+02  0.177076E+02 -0.154806E+02  0.461160E+02 -0.233286E+02  0.219105E+02 -0.137078E+02  0.329908E+01 -0.179233E+01 -0.991593E+00  0.297297E+02 -0.110306E+02
  1049  -0.608244E+00 -0.578074E+00  0.610557E+00  0.160277E+00 -0.154795E+00  0.477431E-01 -0.129960E+01  0.303648E-01 -0.279090E-02  0.530032E+00  0.280184E+00 -0.138829E+01
  1050   0.222505E+02  0.236802E+02 -0.294332E+02  0.733605E+02 -0.421741E+02  0.365927E+02 -0.189190E+02  0.491318E+01 -0.208955E+01 -0.566632E+01  0.433444E+02 -0.139979E+02
  1051   0.260044E+02  0.264730E+02 -0.343266E+02  0.879309E+02 -0.487215E+02  0.449690E+02 -0.277303E+02  0.703045E+01 -0.314755E+01 -0.586643E+01  0.540894E+02 -0.217499E+02
  1052   0.396873E+01  0.515721E+01 -0.238135E+01  0.163503E+02 -0.818050E+01  0.731961E+01 -0.100501E+02  0.172306E+01 -0.812304E+00  0.221463E+01  0.110532E+02 -0.811062E+01
  1053   0.119226E+01  0.140919E+01 -0.920490E+01  0.197094E+02 -0.997742E+01  0.898965E+01 -0.942107E+01  0.196980E+01 -0.873174E+00 -0.174677E+01  0.931697E+01 -0.616101E+01
  1054   0.156758E+02  0.174768E+02 -0.188180E+02  0.606182E+02 -0.327100E+02  0.299358E+02 -0.274216E+02  0.592702E+01 -0.185559E+01 -0.140534E+00  0.399621E+02 -0.223448E+02
  1055  -0.221529E+01 -0.190622E+01 -0.224964E+01  0.752265E+01 -0.378152E+01  0.306652E+01 -0.728848E+01  0.890027E+00 -0.374845E+00 -0.487594E+00  0.470694E+01 -0.612556E+01
  1056  -0.143171E+01 -0.131600E+01 -0.616223E+00  0.415242E-01 -0.191130E+00  0.126201E-01 -0.680516E+00  0.874500E-02 -0.672820E-02 -0.965651E+00  0.498685E+00 -0.849029E+00
  1057  -0.170479E+01 -0.134079E+01 -0.777344E+00  0.379537E+00 -0.234064E+00  0.959813E-01 -0.122164E+01  0.676623E-01 -0.149276E-01 -0.532443E+00  0.136354E+00 -0.944696E+00
  1058   0.570421E+01  0.619472E+01  0.337383E+01  0.775749E+01 -0.326065E+01  0.182179E+01 -0.416786E+01  0.509993E+00 -0.330399E+00  0.132790E+01  0.105017E+02 -0.563491E+01
  1059   0.536095E+01  0.528709E+01 -0.990191E+01  0.331497E+02 -0.171086E+02  0.158654E+02 -0.190562E+02  0.353143E+01 -0.111895E+01 -0.153948E+01  0.223275E+02 -0.155009E+02
  1060  -0.324785E+00 -0.565007E-01  0.449148E+00  0.230017E+01 -0.111138E+01  0.852495E+00 -0.304830E+01  0.289983E+00 -0.569006E-01  0.124220E+01  0.120668E+01 -0.250538E+01
  1061  -0.580053E+00 -0.571968E+00 -0.107747E+00  0.349561E-01 -0.581095E-01  0.930660E-02 -0.463852E+00  0.610970E-02 -0.716300E-03 -0.794023E-01 -0.928942E-02 -0.483276E+00
  1062  -0.270623E+01 -0.288321E+01 -0.465460E+01  0.830779E+01 -0.414992E+01  0.380411E+01 -0.632391E+01  0.907434E+00 -0.597142E+00 -0.269232E+01  0.492602E+01 -0.511691E+01
  1063  -0.954978E+00 -0.102365E+01 -0.258924E+00  0.475981E+00 -0.300061E+00  0.157398E+00 -0.108763E+01  0.666315E-01 -0.837910E-02  0.415842E-01 -0.193834E+00 -0.871404E+00
  1064  -0.887529E+00 -0.657994E+00  0.355068E+00  0.208108E+00 -0.201400E+00  0.715510E-01 -0.135280E+01  0.412831E-01 -0.933780E-02  0.735684E-01  0.549662E+00 -0.128122E+01
  1065  -0.260315E+01 -0.250206E+01 -0.199264E+01  0.742478E-01 -0.201297E+00  0.116988E-01 -0.487585E+00  0.118619E-01 -0.194321E-01 -0.194093E+01 -0.121407E+00 -0.439720E+00
  1066  -0.397715E+01 -0.412025E+01 -0.352212E+01  0.347655E+01 -0.199747E+01  0.120824E+01 -0.325198E+01  0.369433E+00 -0.259796E+00 -0.198022E+01  0.315642E+00 -0.245566E+01
  1067  -0.166090E+00  0.136904E+00  0.717188E+00  0.556096E-01 -0.141054E+00  0.161760E-01 -0.829148E+00  0.125140E-01  0.262520E-02  0.576727E+00  0.530947E+00 -0.970770E+00
  1068  -0.327518E+01 -0.303000E+01 -0.216164E+01  0.777748E+00 -0.450788E+00  0.225492E+00 -0.170790E+01  0.106099E+00 -0.641840E-01 -0.138558E+01 -0.220376E+00 -0.142405E+01
  1069  -0.305926E+01 -0.312897E+01 -0.215069E+01  0.229310E+00 -0.296347E+00  0.529135E-01 -0.900761E+00  0.381996E-01 -0.318851E-01 -0.208500E+01 -0.238457E+00 -0.805516E+00
  1070   0.377296E+01  0.216605E+01 -0.174000E+01  0.129190E+02 -0.706763E+01  0.616406E+01 -0.724911E+01  0.140562E+01 -0.658931E+00  0.613952E+00  0.712668E+01 -0.557458E+01
  1071  -0.500914E+01 -0.551185E+01 -0.403628E+01  0.477720E+01 -0.298975E+01  0.179502E+01 -0.460889E+01  0.534514E+00 -0.480954E+00 -0.263832E+01  0.193109E+01 -0.480463E+01
  1072  -0.716477E+00 -0.745663E+00 -0.833836E-01  0.913187E-01 -0.157052E+00  0.247977E-01 -0.601074E+00  0.133056E-01 -0.438900E-02 -0.273191E+00  0.249610E+00 -0.722082E+00
  1073   0.406219E+01  0.583218E+01 -0.160534E+02  0.325604E+02 -0.138808E+02  0.115620E+02 -0.108328E+02  0.243698E+01 -0.173020E+01 -0.647036E+01  0.208744E+02 -0.857184E+01
  1074  -0.731329E+00 -0.585005E+00 -0.679670E+01  0.151232E+02 -0.766149E+01  0.673201E+01 -0.915729E+01  0.165340E+01 -0.624463E+00 -0.150265E+01  0.752896E+01 -0.661132E+01
  1075   0.194293E-01  0.159377E+00  0.852665E+00  0.142777E+00 -0.240639E+00  0.400584E-01 -0.797275E+00  0.209520E-01  0.890900E-03  0.566501E+00  0.566587E+00 -0.973712E+00
  1076  -0.100308E+01 -0.118992E+01 -0.100840E+01  0.571590E+01 -0.302668E+01  0.209719E+01 -0.493996E+01  0.560281E+00 -0.401406E+00 -0.137418E+01  0.455242E+01 -0.436817E+01
  1077  -0.108482E+01 -0.116658E+01 -0.375317E-01  0.384643E+00 -0.300592E+00  0.115915E+00 -0.131267E+01  0.685078E-01 -0.308950E-02  0.219689E+00 -0.317371E+00 -0.106890E+01
  1078   0.100826E+01  0.858349E+00  0.148989E+01  0.947834E-01 -0.119801E+00  0.296093E-01 -0.502540E+00  0.149519E-01  0.136040E-02  0.140351E+01 -0.102088E+00 -0.443074E+00
  1079  -0.269586E+01 -0.282715E+01 -0.613604E+01  0.102605E+02 -0.452766E+01  0.357159E+01 -0.597984E+01  0.955321E+00 -0.839763E+00 -0.395385E+01  0.589305E+01 -0.476635E+01
  1080   0.157424E+02  0.177103E+02 -0.249924E+02  0.617539E+02 -0.349918E+02  0.309712E+02 -0.193294E+02  0.469646E+01 -0.236563E+01 -0.415006E+01  0.361117E+02 -0.142513E+02
  1081  -0.850834E+01 -0.853992E+01 -0.820057E+01  0.433280E+01 -0.265778E+01  0.153043E+01 -0.368398E+01  0.505622E+00 -0.334866E+00 -0.489420E+01 -0.555021E+00 -0.309070E+01
  1082  -0.827864E+01 -0.851119E+01 -0.847334E+01  0.529681E+01 -0.314248E+01  0.190420E+01 -0.408197E+01  0.615059E+00 -0.396929E+00 -0.488860E+01 -0.263689E+00 -0.335890E+01
  1083  -0.842241E+01 -0.848004E+01 -0.761066E+01  0.341315E+01 -0.217368E+01  0.116784E+01 -0.333153E+01  0.396167E+00 -0.283694E+00 -0.501726E+01 -0.515375E+00 -0.294740E+01
  1084  -0.846512E+01 -0.841403E+01 -0.779600E+01  0.375280E+01 -0.238164E+01  0.131834E+01 -0.348098E+01  0.438443E+00 -0.316081E+00 -0.496416E+01 -0.446750E+00 -0.300312E+01
  1085  -0.916374E+01 -0.904453E+01 -0.881934E+01  0.436977E+01 -0.265510E+01  0.129193E+01 -0.327549E+01  0.420069E+00 -0.495571E+00 -0.529763E+01 -0.491770E+00 -0.325513E+01
  1086  -0.923673E+01 -0.915218E+01 -0.872518E+01  0.444579E+01 -0.283536E+01  0.136874E+01 -0.337012E+01  0.425422E+00 -0.546014E+00 -0.531452E+01 -0.376671E+00 -0.346099E+01
  1087  -0.943075E+01 -0.947720E+01 -0.886029E+01  0.536951E+01 -0.346683E+01  0.186091E+01 -0.425925E+01  0.538726E+00 -0.613521E+00 -0.528703E+01  0.328231E+00 -0.451841E+01
  1088  -0.905462E+01 -0.898096E+01 -0.973795E+01  0.670770E+01 -0.367513E+01  0.209533E+01 -0.440943E+01  0.642685E+00 -0.677832E+00 -0.469974E+01 -0.800654E+00 -0.348057E+01
  1089  -0.920061E+01 -0.917636E+01 -0.101174E+02  0.747374E+01 -0.413139E+01  0.242392E+01 -0.476237E+01  0.705120E+00 -0.792177E+00 -0.485856E+01 -0.432981E+00 -0.388482E+01
  1090  -0.940093E+01 -0.930688E+01 -0.937345E+01  0.516608E+01 -0.305947E+01  0.150097E+01 -0.348427E+01  0.469862E+00 -0.620641E+00 -0.551718E+01 -0.199617E+00 -0.359008E+01
  1091  -0.834046E+01 -0.855367E+01 -0.864803E+01  0.570312E+01 -0.328034E+01  0.212520E+01 -0.446071E+01  0.639832E+00 -0.419519E+00 -0.536684E+01  0.585525E+00 -0.377236E+01
  1092  -0.944242E+01 -0.930637E+01 -0.928089E+01  0.520397E+01 -0.316106E+01  0.155790E+01 -0.358006E+01  0.474896E+00 -0.657180E+00 -0.553244E+01 -0.288391E-01 -0.374509E+01
  1093  -0.929956E+01 -0.916239E+01 -0.906636E+01  0.465741E+01 -0.279658E+01  0.132580E+01 -0.329890E+01  0.434335E+00 -0.555278E+00 -0.525963E+01 -0.542885E+00 -0.335988E+01
  1094  -0.908644E+01 -0.912210E+01 -0.105247E+02  0.846674E+01 -0.458649E+01  0.278596E+01 -0.511114E+01  0.786092E+00 -0.902939E+00 -0.506154E+01  0.341386E-01 -0.409470E+01
  1095  -0.811687E+01 -0.820233E+01 -0.804503E+01  0.489389E+01 -0.287329E+01  0.179162E+01 -0.410822E+01  0.579985E+00 -0.355812E+00 -0.489160E+01  0.861711E-01 -0.339691E+01
  1096  -0.905566E+01 -0.905384E+01 -0.102927E+02  0.790307E+01 -0.426501E+01  0.252078E+01 -0.483109E+01  0.734771E+00 -0.825456E+00 -0.490363E+01 -0.315488E+00 -0.383471E+01
  1097  -0.812214E+01 -0.816229E+01 -0.732772E+01  0.340225E+01 -0.215768E+01  0.117073E+01 -0.334136E+01  0.411282E+00 -0.279654E+00 -0.465859E+01 -0.624549E+00 -0.287915E+01
  1098  -0.895829E+01 -0.901368E+01 -0.906413E+01  0.513248E+01 -0.298792E+01  0.160050E+01 -0.361078E+01  0.498955E+00 -0.527383E+00 -0.546763E+01 -0.963854E-01 -0.344967E+01
  1099  -0.918891E+01 -0.938077E+01 -0.840560E+01  0.476063E+01 -0.319261E+01  0.167297E+01 -0.401790E+01  0.479053E+00 -0.485454E+00 -0.551090E+01  0.502948E+00 -0.437283E+01
  1100  -0.814329E+01 -0.820629E+01 -0.777027E+01  0.428259E+01 -0.261712E+01  0.152946E+01 -0.373719E+01  0.509178E+00 -0.339931E+00 -0.479267E+01 -0.287629E+00 -0.312598E+01
  1101  -0.920878E+01 -0.905588E+01 -0.875251E+01  0.424587E+01 -0.264464E+01  0.125048E+01 -0.320717E+01  0.403697E+00 -0.504507E+00 -0.522348E+01 -0.567667E+00 -0.326473E+01
  1102  -0.940943E+01 -0.936023E+01 -0.910040E+01  0.553416E+01 -0.349111E+01  0.181425E+01 -0.398848E+01  0.521206E+00 -0.699068E+00 -0.555935E+01  0.473890E+00 -0.427477E+01
  1103  -0.911875E+01 -0.917202E+01 -0.950383E+01  0.609673E+01 -0.351028E+01  0.201545E+01 -0.416426E+01  0.585849E+00 -0.638416E+00 -0.565440E+01  0.580481E+00 -0.409811E+01
  1104  -0.835278E+01 -0.836937E+01 -0.933852E+01  0.702650E+01 -0.405217E+01  0.270386E+01 -0.495644E+01  0.790637E+00 -0.526644E+00 -0.525872E+01  0.967803E+00 -0.407845E+01
  1105  -0.947994E+01 -0.945745E+01 -0.988449E+01  0.613754E+01 -0.352890E+01  0.182089E+01 -0.383249E+01  0.543835E+00 -0.736325E+00 -0.572507E+01  0.275383E+00 -0.400776E+01
  1106  -0.952780E+01 -0.959691E+01 -0.100835E+02  0.649451E+01 -0.378717E+01  0.204783E+01 -0.404580E+01  0.577018E+00 -0.730703E+00 -0.588207E+01  0.521703E+00 -0.423655E+01
  1107  -0.915743E+01 -0.899148E+01 -0.865094E+01  0.425870E+01 -0.267165E+01  0.124721E+01 -0.321016E+01  0.401533E+00 -0.532141E+00 -0.525548E+01 -0.439342E+00 -0.329666E+01
  1108  -0.935088E+01 -0.922740E+01 -0.913132E+01  0.541404E+01 -0.333181E+01  0.171896E+01 -0.384482E+01  0.505590E+00 -0.681514E+00 -0.554418E+01  0.351594E+00 -0.403481E+01
  1109   0.533413E+02  0.636801E+02 -0.405593E+02  0.134150E+03 -0.849393E+02  0.650732E+02 -0.282005E+02  0.712561E+01  0.691399E+00 -0.758100E+01  0.118686E+03 -0.474249E+02
  1110   0.412508E+02  0.475547E+02 -0.382258E+02  0.119326E+03 -0.735754E+02  0.555741E+02 -0.259547E+02  0.639168E+01 -0.228468E+01 -0.887291E+01  0.103402E+03 -0.469740E+02
  1111   0.486849E+02  0.521043E+02 -0.251679E+02  0.110679E+03 -0.656802E+02  0.503059E+02 -0.247374E+02  0.592851E+01 -0.264326E+01 -0.401918E+01  0.101602E+03 -0.454789E+02
  1112   0.543446E+02  0.661565E+02 -0.314804E+02  0.124499E+03 -0.777719E+02  0.614729E+02 -0.287859E+02  0.742049E+01 -0.100961E+01 -0.294921E+01  0.117061E+03 -0.479554E+02
  1113   0.650556E+02  0.855044E+02 -0.562459E+02  0.178024E+03 -0.106673E+03  0.804022E+02 -0.385808E+02  0.995147E+01 -0.182243E+01 -0.125269E+02  0.165541E+03 -0.675102E+02
  1114   0.571310E+02  0.553935E+02 -0.258723E+02  0.126955E+03 -0.685223E+02  0.512298E+02 -0.284071E+02  0.649886E+01 -0.475082E+01 -0.643947E+01  0.125207E+03 -0.633740E+02
  1115   0.393674E+02  0.418024E+02 -0.214371E+02  0.975180E+02 -0.563813E+02  0.422315E+02 -0.235947E+02  0.533048E+01 -0.429955E+01 -0.568637E+01  0.919438E+02 -0.444550E+02
  1116   0.500554E+02  0.538445E+02 -0.252839E+02  0.114943E+03 -0.636315E+02  0.493789E+02 -0.289427E+02  0.651915E+01 -0.292750E+01 -0.304974E+01  0.101980E+03 -0.450855E+02
  1117   0.556842E+02  0.546090E+02 -0.359533E+02  0.133724E+03 -0.814980E+02  0.672637E+02 -0.351730E+02  0.865195E+01 -0.133079E+01 -0.400935E+01  0.101421E+03 -0.428030E+02
  1118   0.390407E+02  0.423296E+02 -0.274641E+02  0.103253E+03 -0.594156E+02  0.451739E+02 -0.244287E+02  0.571531E+01 -0.379327E+01 -0.704941E+01  0.925206E+02 -0.431416E+02
  1119   0.631175E+02  0.769396E+02 -0.451643E+02  0.151115E+03 -0.959596E+02  0.758390E+02 -0.325243E+02  0.870428E+01  0.110754E+01 -0.664631E+01  0.133590E+03 -0.500045E+02
  1120   0.463623E+02  0.495040E+02 -0.302867E+02  0.113944E+03 -0.716360E+02  0.562046E+02 -0.261070E+02  0.684158E+01 -0.259770E+01 -0.289688E+01  0.959383E+02 -0.435375E+02
  1121   0.457262E+02  0.517063E+02 -0.295078E+02  0.114753E+03 -0.714933E+02  0.558327E+02 -0.272063E+02  0.691722E+01 -0.356889E+01 -0.297263E+01  0.100556E+03 -0.458773E+02
  1122   0.206376E+02  0.236001E+02 -0.300672E+02  0.840395E+02 -0.497085E+02  0.372103E+02 -0.212411E+02  0.491552E+01 -0.451104E+01 -0.103312E+02  0.704760E+02 -0.365447E+02
  1123   0.415957E+02  0.503932E+02 -0.268685E+02  0.980618E+02 -0.614548E+02  0.510266E+02 -0.247271E+02  0.627190E+01 -0.714241E+00 -0.353809E+01  0.856020E+02 -0.316707E+02
  1124   0.431983E+02  0.434054E+02 -0.282867E+02  0.108704E+03 -0.602797E+02  0.462660E+02 -0.251744E+02  0.580997E+01 -0.384110E+01 -0.549758E+01  0.925065E+02 -0.436036E+02
  1125   0.519184E+02  0.649664E+02 -0.411696E+02  0.128995E+03 -0.813277E+02  0.657030E+02 -0.290833E+02  0.767853E+01  0.112258E+01 -0.691537E+01  0.109046E+03 -0.371644E+02
  1126   0.646447E+02  0.726439E+02 -0.553113E+02  0.169796E+03 -0.107487E+03  0.851307E+02 -0.387438E+02  0.104463E+02  0.814294E+00 -0.889501E+01  0.137873E+03 -0.563337E+02
  1127   0.472563E+02  0.535404E+02 -0.231358E+02  0.102433E+03 -0.600792E+02  0.480731E+02 -0.242989E+02  0.593894E+01 -0.167470E+01 -0.377940E+01  0.959692E+02 -0.386494E+02
  1128   0.573453E+02  0.627636E+02 -0.396175E+02  0.143607E+03 -0.877037E+02  0.678548E+02 -0.333268E+02  0.817341E+01 -0.164216E+01 -0.372728E+01  0.118770E+03 -0.522792E+02
  1129   0.494433E+02  0.555984E+02 -0.330268E+02  0.120872E+03 -0.756629E+02  0.580512E+02 -0.263802E+02  0.658086E+01 -0.990586E+00 -0.512009E+01  0.107740E+03 -0.470212E+02
  1130   0.537244E+02  0.721241E+02 -0.521045E+02  0.157355E+03 -0.970569E+02  0.748344E+02 -0.352796E+02  0.911537E+01 -0.313935E+01 -0.122740E+02  0.141899E+03 -0.575006E+02
  1131   0.461177E+02  0.510482E+02 -0.255308E+02  0.105369E+03 -0.638019E+02  0.500925E+02 -0.241360E+02  0.590606E+01 -0.178120E+01 -0.326849E+01  0.937483E+02 -0.394316E+02
  1132   0.690596E+02  0.804923E+02 -0.409736E+02  0.155100E+03 -0.858415E+02  0.661106E+02 -0.341729E+02  0.831012E+01  0.526806E+00 -0.646143E+01  0.143975E+03 -0.570214E+02
  1133   0.399119E+02  0.479906E+02 -0.305980E+02  0.105917E+03 -0.631891E+02  0.485861E+02 -0.251117E+02  0.608026E+01 -0.177281E+01 -0.754560E+01  0.100208E+03 -0.446719E+02
  1134   0.658194E+02  0.737932E+02 -0.674526E+02  0.187958E+03 -0.120075E+03  0.978037E+02 -0.428146E+02  0.118786E+02 -0.147872E+01 -0.104355E+02  0.138795E+03 -0.545665E+02
  1135   0.419057E+02  0.423078E+02 -0.204339E+02  0.928677E+02 -0.588953E+02  0.489423E+02 -0.232135E+02  0.618618E+01 -0.354789E+01  0.172218E+01  0.719640E+02 -0.313784E+02
  1136   0.331475E+02  0.346990E+02 -0.169770E+02  0.772574E+02 -0.483564E+02  0.400869E+02 -0.208166E+02  0.535457E+01 -0.340134E+01 -0.851285E-01  0.630456E+02 -0.282615E+02
  1137   0.388567E+02  0.422592E+02 -0.234368E+02  0.100819E+03 -0.584270E+02  0.437316E+02 -0.255994E+02  0.572827E+01 -0.395878E+01 -0.337668E+01  0.921050E+02 -0.464691E+02
  1138   0.667014E+02  0.683412E+02 -0.362450E+02  0.148875E+03 -0.793784E+02  0.612004E+02 -0.339173E+02  0.809958E+01 -0.193265E+01 -0.769160E+01  0.134017E+03 -0.579844E+02
  1139   0.413797E+02  0.426066E+02 -0.315368E+02  0.114122E+03 -0.720781E+02  0.560893E+02 -0.276033E+02  0.705230E+01 -0.466583E+01 -0.466081E+01  0.942296E+02 -0.469621E+02
  1140   0.325526E+02  0.342290E+02 -0.251702E+02  0.947713E+02 -0.583507E+02  0.445883E+02 -0.241326E+02  0.569417E+01 -0.484764E+01 -0.365730E+01  0.789177E+02 -0.410313E+02
  1141   0.579726E+02  0.743833E+02 -0.434660E+02  0.137399E+03 -0.899460E+02  0.719366E+02 -0.290187E+02  0.776944E+01  0.329796E+01 -0.533433E+01  0.117838E+03 -0.381205E+02
  1142   0.253840E+02  0.248390E+02 -0.191070E+02  0.763150E+02 -0.436867E+02  0.323576E+02 -0.198115E+02  0.423712E+01 -0.492061E+01 -0.394230E+01  0.649691E+02 -0.361878E+02
  1143   0.288960E+02  0.283609E+02 -0.245860E+02  0.877278E+02 -0.525283E+02  0.397043E+02 -0.222886E+02  0.508076E+01 -0.421394E+01 -0.643815E+01  0.763566E+02 -0.415575E+02
  1144   0.645414E+02  0.695841E+02 -0.422494E+02  0.143483E+03 -0.916834E+02  0.765623E+02 -0.315980E+02  0.900278E+01  0.102368E+01 -0.994991E+00  0.109617E+03 -0.390382E+02
  1145   0.275446E+02  0.324074E+02 -0.313803E+02  0.924372E+02 -0.541993E+02  0.408970E+02 -0.222838E+02  0.518531E+01 -0.311144E+01 -0.929971E+01  0.790873E+02 -0.373802E+02
  1146   0.504873E+02  0.474585E+02 -0.174857E+02  0.106609E+03 -0.566265E+02  0.424364E+02 -0.250502E+02  0.553338E+01 -0.492897E+01 -0.505996E+01  0.110898E+03 -0.583800E+02
  1147   0.479811E+02  0.482359E+02 -0.187688E+02  0.106468E+03 -0.592108E+02  0.439179E+02 -0.252583E+02  0.564358E+01 -0.481045E+01 -0.376268E+01  0.107858E+03 -0.558594E+02
  1148   0.251045E+02  0.252177E+02 -0.100223E+02  0.606086E+02 -0.367293E+02  0.288590E+02 -0.182547E+02  0.412667E+01 -0.348351E+01  0.609313E+00  0.527186E+02 -0.281102E+02
  1149   0.289396E+02  0.312949E+02 -0.244738E+02  0.880366E+02 -0.541101E+02  0.411971E+02 -0.219445E+02  0.522365E+01 -0.498917E+01 -0.452794E+01  0.742297E+02 -0.384068E+02
  1150   0.549880E+02  0.702023E+02 -0.512319E+02  0.157472E+03 -0.949484E+02  0.732580E+02 -0.357767E+02  0.926855E+01 -0.305341E+01 -0.127190E+02  0.142609E+03 -0.596875E+02
  1151   0.214294E+02  0.218480E+02 -0.156317E+02  0.630746E+02 -0.361069E+02  0.275541E+02 -0.175538E+02  0.375673E+01 -0.366359E+01 -0.433735E+01  0.557922E+02 -0.296069E+02
  1152   0.585754E+02  0.596033E+02 -0.419054E+02  0.146165E+03 -0.906481E+02  0.696528E+02 -0.327719E+02  0.803561E+01  0.477671E-01 -0.661888E+01  0.121245E+03 -0.550225E+02
  1153   0.313508E+02  0.332959E+02 -0.245159E+02  0.871937E+02 -0.533250E+02  0.419384E+02 -0.220955E+02  0.536305E+01 -0.320788E+01 -0.532313E+01  0.755621E+02 -0.369431E+02
  1154   0.510599E+02  0.605837E+02 -0.282462E+02  0.119206E+03 -0.745892E+02  0.559960E+02 -0.283035E+02  0.626624E+01  0.730447E+00 -0.342746E+01  0.109725E+03 -0.457134E+02
  1155   0.355871E+02  0.363787E+02 -0.202755E+02  0.885258E+02 -0.515936E+02  0.412895E+02 -0.253571E+02  0.570793E+01 -0.270999E+01 -0.251912E+01  0.750894E+02 -0.361916E+02
  1156   0.338058E+02  0.375924E+02 -0.184948E+02  0.844914E+02 -0.519200E+02  0.410495E+02 -0.238474E+02  0.559412E+01 -0.306703E+01 -0.183534E+01  0.776858E+02 -0.382580E+02
  1157   0.613810E+02  0.630030E+02 -0.573141E+02  0.168384E+03 -0.107139E+03  0.862499E+02 -0.376267E+02  0.103491E+02 -0.152272E+01 -0.975876E+01  0.125061E+03 -0.522995E+02
  1158   0.310911E+02  0.362166E+02 -0.326104E+02  0.997408E+02 -0.588802E+02  0.440784E+02 -0.237999E+02  0.561393E+01 -0.305146E+01 -0.953701E+01  0.883567E+02 -0.426031E+02
  1159   0.343063E+02  0.396428E+02 -0.463923E+02  0.126954E+03 -0.806494E+02  0.641700E+02 -0.322145E+02  0.835358E+01 -0.591479E+01 -0.101885E+02  0.971049E+02 -0.472736E+02
  1160   0.477773E+02  0.528624E+02 -0.228297E+02  0.109075E+03 -0.618710E+02  0.468111E+02 -0.277043E+02  0.617950E+01 -0.188277E+01 -0.269395E+01  0.103763E+03 -0.482065E+02
  1161   0.595741E+02  0.654193E+02 -0.292213E+02  0.133201E+03 -0.752501E+02  0.579352E+02 -0.322714E+02  0.737932E+01 -0.219844E+01 -0.475374E+01  0.123297E+03 -0.531236E+02
  1162   0.498915E+02  0.491878E+02 -0.296757E+02  0.122304E+03 -0.654364E+02  0.498473E+02 -0.279686E+02  0.633694E+01 -0.551612E+01 -0.645339E+01  0.107044E+03 -0.514027E+02
  1163   0.453984E+02  0.521414E+02 -0.284636E+02  0.105936E+03 -0.601173E+02  0.489701E+02 -0.262045E+02  0.653808E+01 -0.125977E+01 -0.527610E+01  0.913044E+02 -0.338869E+02
  1164   0.372035E+02  0.430773E+02 -0.172106E+02  0.871734E+02 -0.505328E+02  0.391100E+02 -0.239217E+02  0.534001E+01 -0.275484E+01 -0.256680E+01  0.835108E+02 -0.378666E+02
  1165   0.332602E+02  0.372036E+02 -0.193397E+02  0.854000E+02 -0.514495E+02  0.398547E+02 -0.230949E+02  0.536103E+01 -0.347143E+01 -0.332701E+01  0.801968E+02 -0.396662E+02
  1166   0.592824E+02  0.629892E+02 -0.375562E+02  0.139269E+03 -0.800141E+02  0.610083E+02 -0.306870E+02  0.734355E+01 -0.814929E-01 -0.489987E+01  0.119299E+03 -0.514103E+02
  1167   0.245793E+02  0.242020E+02 -0.202741E+02  0.759126E+02 -0.437421E+02  0.325433E+02 -0.194372E+02  0.420884E+01 -0.463206E+01 -0.403283E+01  0.636230E+02 -0.353882E+02
  1168   0.196534E+02  0.177561E+02 -0.392959E+01  0.448840E+02 -0.243719E+02  0.184121E+02 -0.158271E+02  0.297605E+01 -0.249010E+01 -0.157569E+01  0.449891E+02 -0.256573E+02
  1169   0.234791E+02  0.259662E+02 -0.233120E+02  0.789460E+02 -0.478561E+02  0.364824E+02 -0.201866E+02  0.475615E+01 -0.535079E+01 -0.452506E+01  0.649764E+02 -0.344851E+02
  1170   0.398853E+02  0.454872E+02 -0.453036E+02  0.128408E+03 -0.797213E+02  0.622003E+02 -0.315555E+02  0.787711E+01 -0.201963E+01 -0.957984E+01  0.100724E+03 -0.456565E+02
  1171   0.364478E+02  0.372608E+02 -0.229771E+02  0.950473E+02 -0.570216E+02  0.426441E+02 -0.232674E+02  0.522579E+01 -0.320334E+01 -0.251622E+01  0.819134E+02 -0.421364E+02
  1172   0.468696E+02  0.509931E+02 -0.205798E+02  0.108748E+03 -0.597242E+02  0.465649E+02 -0.297389E+02  0.628164E+01 -0.468233E+01 -0.508587E+01  0.101349E+03 -0.452700E+02
  1173   0.463735E+02  0.519737E+02 -0.457339E+02  0.139114E+03 -0.851648E+02  0.651835E+02 -0.318937E+02  0.770554E+01 -0.283694E+01 -0.914726E+01  0.115255E+03 -0.541343E+02
  1174   0.205907E+02  0.202342E+02 -0.123998E+02  0.578463E+02 -0.345487E+02  0.266616E+02 -0.170718E+02  0.378052E+01 -0.367744E+01 -0.211493E+01  0.497772E+02 -0.274281E+02
  1175   0.409665E+02  0.435510E+02 -0.162885E+02  0.887586E+02 -0.550553E+02  0.451297E+02 -0.231141E+02  0.584542E+01 -0.430940E+01  0.340204E+01  0.721691E+02 -0.320201E+02
  1176   0.676003E+02  0.723410E+02 -0.574078E+02  0.175134E+03 -0.113972E+03  0.909801E+02 -0.418415E+02  0.106770E+02  0.403080E+01 -0.705711E+01  0.132090E+03 -0.526919E+02
  1177   0.431006E+02  0.466154E+02 -0.516602E+02  0.144860E+03 -0.925533E+02  0.738486E+02 -0.342240E+02  0.914085E+01 -0.631088E+01 -0.104106E+02  0.107040E+03 -0.500137E+02
  1178   0.203353E+02  0.219412E+02 -0.259393E+02  0.795196E+02 -0.480463E+02  0.362340E+02 -0.208220E+02  0.472749E+01 -0.533825E+01 -0.775950E+01  0.659982E+02 -0.362975E+02
  1179   0.507316E+02  0.551862E+02 -0.341786E+02  0.127692E+03 -0.717334E+02  0.538034E+02 -0.299597E+02  0.688185E+01 -0.177442E+01 -0.560291E+01  0.113750E+03 -0.529606E+02
  1180   0.270124E+02  0.282660E+02 -0.272896E+02  0.902424E+02 -0.551215E+02  0.416144E+02 -0.228599E+02  0.526941E+01 -0.484282E+01 -0.792258E+01  0.769589E+02 -0.407704E+02
  1181   0.422632E+02  0.468520E+02 -0.205679E+02  0.972182E+02 -0.585478E+02  0.459385E+02 -0.248129E+02  0.601411E+01 -0.297903E+01 -0.129117E+01  0.884370E+02 -0.402938E+02
  1182   0.546914E+02  0.564187E+02 -0.331433E+02  0.131802E+03 -0.716314E+02  0.574543E+02 -0.342570E+02  0.784206E+01 -0.337540E+01 -0.506997E+01  0.108144E+03 -0.466557E+02
  1183   0.450233E+02  0.582093E+02 -0.373173E+02  0.114451E+03 -0.741639E+02  0.604627E+02 -0.255226E+02  0.671941E+01  0.394338E+00 -0.584434E+01  0.971960E+02 -0.331423E+02
  1184   0.442444E+02  0.539806E+02 -0.346476E+02  0.111643E+03 -0.664188E+02  0.530286E+02 -0.253638E+02  0.645086E+01 -0.448313E+00 -0.727595E+01  0.969280E+02 -0.356714E+02
  1185   0.320707E+02  0.376223E+02 -0.262400E+02  0.942617E+02 -0.561292E+02  0.437360E+02 -0.255322E+02  0.600316E+01 -0.402882E+01 -0.673356E+01  0.833133E+02 -0.389574E+02
  1186   0.207814E+02  0.208718E+02 -0.178447E+02  0.672885E+02 -0.389791E+02  0.290809E+02 -0.180323E+02  0.383727E+01 -0.456917E+01 -0.632295E+01  0.597121E+02 -0.325174E+02
  1187   0.264085E+02  0.292504E+02 -0.362170E+02  0.994523E+02 -0.599895E+02  0.461871E+02 -0.238599E+02  0.588922E+01 -0.505367E+01 -0.114974E+02  0.800242E+02 -0.392764E+02
  1188   0.429838E+02  0.643626E+02 -0.347858E+02  0.122725E+03 -0.736850E+02  0.549546E+02 -0.296328E+02  0.697206E+01 -0.356378E+01 -0.963946E+01  0.130639E+03 -0.566372E+02
  1189   0.225739E+02  0.213200E+02 -0.144449E+02  0.630150E+02 -0.370225E+02  0.295809E+02 -0.202195E+02  0.427888E+01 -0.261393E+01 -0.412249E+01  0.549044E+02 -0.294619E+02
  1190   0.256386E+02  0.256132E+02 -0.148773E+02  0.691949E+02 -0.420294E+02  0.322988E+02 -0.190920E+02  0.435731E+01 -0.421364E+01 -0.122644E+01  0.586303E+02 -0.317906E+02
  1191   0.230681E+02  0.253282E+02 -0.234140E+02  0.774009E+02 -0.451799E+02  0.337878E+02 -0.202898E+02  0.446039E+01 -0.369735E+01 -0.745938E+01  0.677607E+02 -0.349731E+02
  1192   0.414674E+02  0.482918E+02 -0.383380E+02  0.119047E+03 -0.706841E+02  0.539573E+02 -0.277591E+02  0.670068E+01 -0.145676E+01 -0.903261E+01  0.102678E+03 -0.453537E+02
  1193   0.737713E+02  0.957042E+02 -0.778318E+02  0.210376E+03 -0.132856E+03  0.109441E+03 -0.479089E+02  0.132587E+02 -0.707054E+00 -0.110793E+02  0.164175E+03 -0.573910E+02
  1194   0.482286E+02  0.402305E+02 -0.207380E+02  0.110083E+03 -0.594474E+02  0.463092E+02 -0.295739E+02  0.621167E+01 -0.461584E+01 -0.349677E+01  0.875776E+02 -0.438504E+02
  1195   0.300587E+02  0.292388E+02 -0.212607E+02  0.845910E+02 -0.494497E+02  0.367680E+02 -0.211564E+02  0.462479E+01 -0.405826E+01 -0.396764E+01  0.723492E+02 -0.391428E+02
  1196   0.325280E+02  0.304467E+02 -0.341641E+02  0.103296E+03 -0.627051E+02  0.523436E+02 -0.301017E+02  0.758255E+01 -0.372288E+01 -0.676444E+01  0.747335E+02 -0.375223E+02
  1197   0.511880E+02  0.580480E+02 -0.504161E+02  0.147541E+03 -0.906629E+02  0.709085E+02 -0.305309E+02  0.814354E+01 -0.379552E+01 -0.855856E+01  0.112923E+03 -0.463164E+02
  1198   0.355203E+02  0.387650E+02 -0.428371E+02  0.120938E+03 -0.754460E+02  0.628841E+02 -0.331738E+02  0.858389E+01 -0.542864E+01 -0.881039E+01  0.891114E+02 -0.415360E+02
  1199   0.198766E+02  0.177088E+02 -0.114918E+02  0.560653E+02 -0.342437E+02  0.272429E+02 -0.187758E+02  0.411869E+01 -0.303906E+01 -0.180613E+01  0.455607E+02 -0.260457E+02
  1200   0.422204E+02  0.504245E+02 -0.374486E+02  0.126316E+03 -0.742420E+02  0.540349E+02 -0.285827E+02  0.669148E+01 -0.454850E+01 -0.102780E+02  0.121991E+03 -0.612886E+02
  1201   0.263053E+02  0.275754E+02 -0.219686E+02  0.832470E+02 -0.476295E+02  0.352147E+02 -0.216233E+02  0.464038E+01 -0.557533E+01 -0.676216E+01  0.743274E+02 -0.399899E+02
  1202   0.313955E+02  0.317223E+02 -0.161681E+02  0.757822E+02 -0.458112E+02  0.376697E+02 -0.231757E+02  0.525525E+01 -0.215669E+01 -0.206116E+00  0.620998E+02 -0.301714E+02
  1203   0.451157E+02  0.497715E+02 -0.280732E+02  0.108456E+03 -0.647105E+02  0.503653E+02 -0.265542E+02  0.621124E+01 -0.579454E+00 -0.302423E+01  0.942754E+02 -0.414797E+02
  1204   0.354033E+02  0.376591E+02 -0.186480E+02  0.866239E+02 -0.484085E+02  0.369604E+02 -0.234714E+02  0.508170E+01 -0.273483E+01 -0.321113E+01  0.810951E+02 -0.402249E+02
  1205   0.229923E+02  0.244588E+02 -0.203696E+02  0.755453E+02 -0.449964E+02  0.333161E+02 -0.195060E+02  0.427176E+01 -0.526881E+01 -0.556196E+01  0.664573E+02 -0.364365E+02
  1206   0.218437E+02  0.210305E+02 -0.124064E+02  0.616080E+02 -0.344064E+02  0.260828E+02 -0.192526E+02  0.397499E+01 -0.375656E+01 -0.224119E+01  0.548603E+02 -0.315887E+02
  1207   0.245275E+02  0.253486E+02 -0.241054E+02  0.796314E+02 -0.466874E+02  0.368683E+02 -0.232087E+02  0.527470E+01 -0.324543E+01 -0.747420E+01  0.670686E+02 -0.342459E+02
  1208   0.538988E+02  0.560032E+02 -0.277927E+02  0.125483E+03 -0.686257E+02  0.535756E+02 -0.309795E+02  0.693591E+01 -0.469798E+01 -0.438223E+01  0.106751E+03 -0.463652E+02
  1209   0.307938E+02  0.313932E+02 -0.207262E+02  0.861181E+02 -0.518937E+02  0.393147E+02 -0.228435E+02  0.505010E+01 -0.422573E+01 -0.252385E+01  0.730227E+02 -0.391057E+02
  1210   0.175137E+02  0.204912E+02 -0.306846E+02  0.827026E+02 -0.479379E+02  0.354995E+02 -0.215872E+02  0.478004E+01 -0.525882E+01 -0.951322E+01  0.686707E+02 -0.386663E+02
  1211   0.431927E+02  0.434656E+02 -0.401497E+02  0.128682E+03 -0.776424E+02  0.607831E+02 -0.308746E+02  0.766102E+01 -0.526626E+01 -0.829705E+01  0.104047E+03 -0.522847E+02
  1212   0.439259E+02  0.527615E+02 -0.214564E+02  0.106636E+03 -0.592998E+02  0.465179E+02 -0.299131E+02  0.635686E+01 -0.491599E+01 -0.624689E+01  0.103772E+03 -0.447632E+02
  1213   0.317152E+02  0.317740E+02 -0.134822E+02  0.705682E+02 -0.442686E+02  0.369581E+02 -0.199123E+02  0.503849E+01 -0.318646E+01  0.916409E+00  0.568072E+02 -0.259496E+02
  1214   0.362811E+02  0.365774E+02 -0.104600E+02  0.766652E+02 -0.401756E+02  0.313896E+02 -0.227556E+02  0.469334E+01 -0.307586E+01 -0.239975E+01  0.768306E+02 -0.378535E+02
  1215   0.669975E+02  0.820074E+02 -0.495093E+02  0.167913E+03 -0.100508E+03  0.777093E+02 -0.371218E+02  0.968653E+01 -0.117258E+01 -0.819535E+01  0.145788E+03 -0.555854E+02
  1216   0.490991E+02  0.517348E+02 -0.330200E+02  0.121184E+03 -0.701038E+02  0.532152E+02 -0.272137E+02  0.640806E+01 -0.137023E+01 -0.560070E+01  0.104580E+03 -0.472450E+02
  1217   0.297427E+02  0.285461E+02 -0.144404E+02  0.717267E+02 -0.379142E+02  0.306386E+02 -0.217044E+02  0.459322E+01 -0.315691E+01 -0.398401E+01  0.633036E+02 -0.307736E+02
  1218   0.251042E+02  0.263708E+02 -0.292574E+02  0.924761E+02 -0.555237E+02  0.414236E+02 -0.232986E+02  0.541527E+01 -0.613106E+01 -0.788343E+01  0.785660E+02 -0.443119E+02
  1219   0.611139E+02  0.696588E+02 -0.642124E+02  0.179761E+03 -0.110442E+03  0.862465E+02 -0.345924E+02  0.962776E+01 -0.527421E+01 -0.137599E+02  0.141754E+03 -0.583354E+02
  1220   0.206490E+02  0.195082E+02 -0.153095E+02  0.661906E+02 -0.379743E+02  0.297160E+02 -0.239713E+02  0.488988E+01 -0.289240E+01 -0.569983E+01  0.582584E+02 -0.330503E+02
  1221   0.413161E+02  0.433981E+02 -0.279771E+02  0.107898E+03 -0.595800E+02  0.486740E+02 -0.311904E+02  0.692981E+01 -0.343831E+01 -0.619257E+01  0.906412E+02 -0.410506E+02
  1222   0.178176E+02  0.163896E+02 -0.398539E+01  0.431044E+02 -0.248122E+02  0.186186E+02 -0.155956E+02  0.295305E+01 -0.246539E+01 -0.249146E+00  0.413059E+02 -0.246672E+02
  1223   0.268585E+02  0.279328E+02 -0.107678E+02  0.647312E+02 -0.389983E+02  0.304777E+02 -0.194660E+02  0.436540E+01 -0.348368E+01  0.551681E+00  0.582897E+02 -0.309086E+02
  1224   0.489087E+02  0.480300E+02 -0.253004E+02  0.111538E+03 -0.582048E+02  0.459206E+02 -0.271183E+02  0.610897E+01 -0.403505E+01 -0.569446E+01  0.977615E+02 -0.440371E+02
  1225   0.497692E+02  0.687582E+02 -0.292132E+02  0.117248E+03 -0.716025E+02  0.550607E+02 -0.268857E+02  0.655987E+01 -0.139770E+01 -0.527583E+01  0.124788E+03 -0.507536E+02
  1226   0.419181E+02  0.428181E+02 -0.344229E+02  0.116237E+03 -0.725148E+02  0.603884E+02 -0.317881E+02  0.781838E+01 -0.379976E+01 -0.413296E+01  0.861963E+02 -0.392452E+02
  1227   0.349932E+02  0.357321E+02 -0.226414E+02  0.931763E+02 -0.552923E+02  0.411753E+02 -0.230212E+02  0.513396E+01 -0.353732E+01 -0.317138E+01  0.818155E+02 -0.429120E+02
  1228   0.451546E+02  0.516958E+02 -0.353478E+02  0.112516E+03 -0.726891E+02  0.606034E+02 -0.270310E+02  0.731432E+01 -0.210837E+00 -0.340736E+01  0.889519E+02 -0.338488E+02
  1229  -0.639783E+01 -0.477062E+01 -0.216037E+02  0.332543E+02 -0.170718E+02  0.111640E+02 -0.982333E+01  0.201521E+01 -0.433257E+01 -0.884590E+01  0.193887E+02 -0.153134E+02
  1230  -0.849873E+01 -0.742890E+01 -0.239274E+02  0.344633E+02 -0.180142E+02  0.116507E+02 -0.101600E+02  0.210035E+01 -0.461159E+01 -0.923840E+01  0.171209E+02 -0.153113E+02
  1231  -0.516242E+01 -0.370342E+01 -0.204130E+02  0.333776E+02 -0.175844E+02  0.118462E+02 -0.101430E+02  0.208113E+01 -0.432686E+01 -0.839796E+01  0.202775E+02 -0.155829E+02
  1232  -0.593440E+01 -0.433255E+01 -0.216538E+02  0.342418E+02 -0.179163E+02  0.119051E+02 -0.101428E+02  0.209377E+01 -0.446218E+01 -0.870607E+01  0.199625E+02 -0.155890E+02
  1233  -0.609684E+01 -0.424582E+01 -0.224983E+02  0.351083E+02 -0.183293E+02  0.123097E+02 -0.103614E+02  0.213055E+01 -0.445640E+01 -0.907751E+01  0.206172E+02 -0.157855E+02
  1234  -0.469457E+01 -0.339920E+01 -0.216175E+02  0.351812E+02 -0.182126E+02  0.124783E+02 -0.104817E+02  0.220088E+01 -0.424313E+01 -0.876326E+01  0.210245E+02 -0.156605E+02
  1235  -0.732254E+01 -0.644588E+01 -0.234054E+02  0.352818E+02 -0.187344E+02  0.125328E+02 -0.106460E+02  0.222449E+01 -0.457578E+01 -0.896936E+01  0.181123E+02 -0.155888E+02
  1236  -0.606560E+01 -0.444136E+01 -0.220414E+02  0.352358E+02 -0.188870E+02  0.127052E+02 -0.106253E+02  0.219587E+01 -0.464895E+01 -0.885024E+01  0.204472E+02 -0.160383E+02
  1237  -0.486191E+01 -0.367570E+01 -0.197612E+02  0.322281E+02 -0.165030E+02  0.108918E+02 -0.945415E+01  0.192005E+01 -0.418354E+01 -0.836607E+01  0.198183E+02 -0.151279E+02
  1238  -0.847484E+01 -0.706526E+01 -0.250767E+02  0.365906E+02 -0.195316E+02  0.128999E+02 -0.107751E+02  0.223871E+01 -0.482069E+01 -0.959023E+01  0.186337E+02 -0.161087E+02
  1239  -0.415408E+01 -0.304612E+01 -0.209729E+02  0.344102E+02 -0.174461E+02  0.118672E+02 -0.999484E+01  0.209053E+01 -0.410810E+01 -0.862973E+01  0.208897E+02 -0.153061E+02
  1240  -0.664502E+01 -0.462398E+01 -0.232733E+02  0.366088E+02 -0.197643E+02  0.134261E+02 -0.111439E+02  0.227905E+01 -0.477753E+01 -0.934959E+01  0.213446E+02 -0.166190E+02
  1241  -0.391457E+01 -0.279584E+01 -0.170008E+02  0.291579E+02 -0.146461E+02  0.949266E+01 -0.866849E+01  0.169335E+01 -0.394305E+01 -0.787902E+01  0.197415E+02 -0.146583E+02
  1242  -0.335645E+01 -0.226137E+01 -0.174073E+02  0.301737E+02 -0.149177E+02  0.980803E+01 -0.900111E+01  0.180400E+01 -0.381612E+01 -0.776993E+01  0.202363E+02 -0.147278E+02
  1243  -0.382560E+01 -0.258417E+01 -0.172756E+02  0.298567E+02 -0.151373E+02  0.992905E+01 -0.896862E+01  0.177018E+01 -0.400006E+01 -0.789470E+01  0.201394E+02 -0.148289E+02
  1244  -0.706422E+01 -0.601627E+01 -0.227864E+02  0.351302E+02 -0.189613E+02  0.126805E+02 -0.106479E+02  0.221822E+01 -0.469753E+01 -0.855010E+01  0.182847E+02 -0.157509E+02
  1245  -0.369526E+01 -0.240145E+01 -0.174117E+02  0.300339E+02 -0.151192E+02  0.992188E+01 -0.889048E+01  0.176328E+01 -0.399294E+01 -0.759330E+01  0.200796E+02 -0.148878E+02
  1246  -0.501050E+01 -0.378131E+01 -0.211392E+02  0.343576E+02 -0.179015E+02  0.120414E+02 -0.100974E+02  0.207009E+01 -0.434148E+01 -0.893088E+01  0.207118E+02 -0.155622E+02
  1247  -0.613271E+01 -0.436476E+01 -0.226223E+02  0.354972E+02 -0.186130E+02  0.124013E+02 -0.103763E+02  0.213138E+01 -0.455091E+01 -0.905373E+01  0.206091E+02 -0.159202E+02
  1248  -0.543182E+01 -0.375475E+01 -0.216435E+02  0.360521E+02 -0.198550E+02  0.137254E+02 -0.113101E+02  0.234094E+01 -0.474165E+01 -0.874337E+01  0.216455E+02 -0.166568E+02
  1249  -0.375219E+01 -0.238615E+01 -0.186425E+02  0.321469E+02 -0.166998E+02  0.113795E+02 -0.984838E+01  0.199093E+01 -0.407885E+01 -0.819606E+01  0.211873E+02 -0.153774E+02
  1250  -0.744579E+01 -0.626461E+01 -0.256229E+02  0.381180E+02 -0.200549E+02  0.135430E+02 -0.110568E+02  0.233977E+01 -0.471206E+01 -0.971427E+01  0.195125E+02 -0.160629E+02
  1251  -0.298219E+01 -0.191241E+01 -0.167063E+02  0.295476E+02 -0.145374E+02  0.950229E+01 -0.867416E+01  0.171735E+01 -0.383148E+01 -0.745982E+01  0.201529E+02 -0.146055E+02
  1252  -0.318416E+01 -0.196086E+01 -0.166540E+02  0.294616E+02 -0.146951E+02  0.960754E+01 -0.871237E+01  0.171184E+01 -0.390373E+01 -0.738445E+01  0.201143E+02 -0.146907E+02
  1253  -0.298840E+01 -0.192773E+01 -0.173997E+02  0.304720E+02 -0.149880E+02  0.989965E+01 -0.892670E+01  0.179074E+01 -0.383639E+01 -0.763980E+01  0.204100E+02 -0.146979E+02
  1254  -0.378957E+01 -0.262925E+01 -0.191395E+02  0.324766E+02 -0.165042E+02  0.109979E+02 -0.940556E+01  0.193977E+01 -0.415465E+01 -0.762151E+01  0.200761E+02 -0.150838E+02
  1255  -0.803518E+01 -0.674791E+01 -0.237491E+02  0.354307E+02 -0.191397E+02  0.126392E+02 -0.105914E+02  0.217232E+01 -0.479724E+01 -0.947919E+01  0.186715E+02 -0.159402E+02
  1256  -0.282610E+01 -0.188689E+01 -0.166862E+02  0.294716E+02 -0.142326E+02  0.923232E+01 -0.849880E+01  0.168191E+01 -0.379434E+01 -0.740297E+01  0.201015E+02 -0.145854E+02
  1257  -0.267115E+01 -0.186849E+01 -0.189956E+02  0.333541E+02 -0.168926E+02  0.115692E+02 -0.981833E+01  0.206264E+01 -0.395054E+01 -0.767640E+01  0.209755E+02 -0.151676E+02
  1258  -0.360045E+01 -0.233133E+01 -0.178870E+02  0.313667E+02 -0.164332E+02  0.111613E+02 -0.955936E+01  0.190178E+01 -0.415071E+01 -0.802744E+01  0.211280E+02 -0.154319E+02
  1259  -0.424864E+01 -0.270418E+01 -0.180927E+02  0.307025E+02 -0.157953E+02  0.104188E+02 -0.907693E+01  0.179754E+01 -0.420262E+01 -0.788553E+01  0.203543E+02 -0.151730E+02
  1260  -0.264762E+01 -0.151690E+01 -0.163185E+02  0.294282E+02 -0.144295E+02  0.941289E+01 -0.866461E+01  0.171786E+01 -0.379398E+01 -0.697084E+01  0.200385E+02 -0.145845E+02
  1261  -0.426189E+01 -0.280903E+01 -0.177018E+02  0.309716E+02 -0.166296E+02  0.111867E+02 -0.968798E+01  0.190512E+01 -0.430582E+01 -0.802526E+01  0.207861E+02 -0.155698E+02
  1262  -0.334419E+01 -0.219575E+01 -0.171011E+02  0.299377E+02 -0.150228E+02  0.985788E+01 -0.875886E+01  0.172553E+01 -0.398258E+01 -0.767668E+01  0.202082E+02 -0.147273E+02
  1263  -0.265437E+01 -0.174610E+01 -0.166419E+02  0.297220E+02 -0.143434E+02  0.932442E+01 -0.861336E+01  0.170885E+01 -0.381095E+01 -0.722604E+01  0.201317E+02 -0.146518E+02
  1264  -0.627842E+01 -0.561373E+01 -0.217136E+02  0.335410E+02 -0.173534E+02  0.113990E+02 -0.979238E+01  0.201673E+01 -0.437576E+01 -0.839867E+01  0.176716E+02 -0.148867E+02
  1265  -0.549249E+01 -0.513968E+01 -0.221321E+02  0.346910E+02 -0.177661E+02  0.119330E+02 -0.100767E+02  0.211690E+01 -0.425853E+01 -0.845955E+01  0.182286E+02 -0.149088E+02
  1266  -0.480992E+01 -0.312877E+01 -0.245314E+02  0.392702E+02 -0.203011E+02  0.141075E+02 -0.112479E+02  0.240863E+01 -0.451570E+01 -0.946601E+01  0.225570E+02 -0.162198E+02
  1267  -0.451090E+01 -0.311852E+01 -0.179110E+02  0.307132E+02 -0.164214E+02  0.109673E+02 -0.941458E+01  0.182308E+01 -0.426750E+01 -0.838506E+01  0.207047E+02 -0.154382E+02
  1268  -0.323566E+01 -0.207702E+01 -0.171434E+02  0.303720E+02 -0.154199E+02  0.102088E+02 -0.903872E+01  0.177758E+01 -0.399190E+01 -0.750670E+01  0.204274E+02 -0.149977E+02
  1269  -0.624983E+01 -0.541165E+01 -0.225613E+02  0.351841E+02 -0.185227E+02  0.123825E+02 -0.103950E+02  0.218980E+01 -0.452711E+01 -0.829492E+01  0.181943E+02 -0.153110E+02
  1270  -0.287111E+01 -0.162175E+01 -0.178076E+02  0.315800E+02 -0.158042E+02  0.105904E+02 -0.948662E+01  0.194503E+01 -0.388811E+01 -0.766764E+01  0.210400E+02 -0.149941E+02
  1271   0.254505E+02  0.269638E+02  0.514857E+01  0.420394E+02 -0.235900E+02  0.147043E+02 -0.116252E+02  0.177384E+01 -0.300029E+01 -0.275580E+01  0.914417E+02 -0.617221E+02
  1272  -0.398479E+01 -0.261095E+01 -0.176003E+02  0.304802E+02 -0.157717E+02  0.103977E+02 -0.912087E+01  0.177950E+01 -0.414924E+01 -0.779677E+01  0.203954E+02 -0.152096E+02
  1273   0.234748E+02  0.238003E+02  0.717423E+00  0.466347E+02 -0.259810E+02  0.170651E+02 -0.138644E+02  0.239616E+01 -0.349331E+01 -0.657613E+01  0.939479E+02 -0.635715E+02
  1274  -0.274803E+01 -0.177233E+01 -0.170447E+02  0.303841E+02 -0.150104E+02  0.998693E+01 -0.894903E+01  0.176433E+01 -0.387929E+01 -0.767683E+01  0.208727E+02 -0.149682E+02
  1275  -0.240227E+01 -0.151330E+01 -0.175190E+02  0.313799E+02 -0.156787E+02  0.106239E+02 -0.919288E+01  0.186288E+01 -0.387827E+01 -0.764033E+01  0.211166E+02 -0.149896E+02
  1276  -0.583596E+01 -0.436643E+01 -0.216665E+02  0.352926E+02 -0.191791E+02  0.129556E+02 -0.106996E+02  0.217298E+01 -0.471194E+01 -0.904662E+01  0.210126E+02 -0.163324E+02
  1277  -0.260132E+01 -0.129306E+01 -0.161698E+02  0.296396E+02 -0.148007E+02  0.970944E+01 -0.884057E+01  0.174388E+01 -0.388317E+01 -0.670677E+01  0.201583E+02 -0.147446E+02
  1278  -0.260988E+01 -0.157448E+01 -0.161602E+02  0.290801E+02 -0.141217E+02  0.911348E+01 -0.836848E+01  0.164519E+01 -0.379828E+01 -0.716229E+01  0.200261E+02 -0.144383E+02
  1279   0.244920E+02  0.243842E+02  0.629281E+01  0.394929E+02 -0.227530E+02  0.141662E+02 -0.116154E+02  0.185599E+01 -0.294752E+01 -0.300898E+01  0.891630E+02 -0.617698E+02
  1280  -0.454290E+01 -0.329391E+01 -0.174490E+02  0.302588E+02 -0.162988E+02  0.108007E+02 -0.932070E+01  0.179561E+01 -0.432945E+01 -0.835476E+01  0.204796E+02 -0.154187E+02
  1281   0.264802E+02  0.265822E+02  0.329209E+01  0.465998E+02 -0.257552E+02  0.166900E+02 -0.132526E+02  0.227216E+01 -0.336609E+01 -0.374936E+01  0.925263E+02 -0.621947E+02
  1282   0.286714E+02  0.288594E+02  0.873681E+01  0.409661E+02 -0.224668E+02  0.144047E+02 -0.124823E+02  0.193945E+01 -0.242656E+01 -0.189508E+01  0.923072E+02 -0.615527E+02
  1283  -0.325782E+01 -0.168083E+01 -0.180883E+02  0.315884E+02 -0.159495E+02  0.106789E+02 -0.928549E+01  0.189009E+01 -0.409187E+01 -0.744711E+01  0.208936E+02 -0.151273E+02
  1284   0.236550E+02  0.241243E+02  0.105630E+01  0.463533E+02 -0.256361E+02  0.165037E+02 -0.132715E+02  0.228099E+01 -0.363174E+01 -0.525651E+01  0.919048E+02 -0.625240E+02
  1285  -0.360916E+01 -0.216539E+01 -0.193130E+02  0.330419E+02 -0.171097E+02  0.117380E+02 -0.980436E+01  0.197561E+01 -0.413760E+01 -0.848510E+01  0.217095E+02 -0.153898E+02
  1286  -0.344115E+01 -0.200425E+01 -0.177283E+02  0.313205E+02 -0.159460E+02  0.105542E+02 -0.939046E+01  0.185460E+01 -0.410565E+01 -0.715571E+01  0.204018E+02 -0.152504E+02
  1287   0.281180E+02  0.286666E+02  0.792785E+01  0.409188E+02 -0.224897E+02  0.143942E+02 -0.118328E+02  0.182025E+01 -0.262064E+01 -0.868357E+00  0.907788E+02 -0.612438E+02
  1288  -0.682020E+01 -0.591261E+01 -0.239307E+02  0.364671E+02 -0.191962E+02  0.128330E+02 -0.105943E+02  0.221619E+01 -0.461535E+01 -0.936977E+01  0.191004E+02 -0.156432E+02
  1289  -0.230646E+01 -0.129122E+01 -0.164254E+02  0.297768E+02 -0.144071E+02  0.936317E+01 -0.846898E+01  0.169743E+01 -0.384234E+01 -0.682696E+01  0.201105E+02 -0.145747E+02
  1290  -0.455810E+01 -0.338677E+01 -0.195937E+02  0.328695E+02 -0.173128E+02  0.115400E+02 -0.968732E+01  0.194543E+01 -0.431921E+01 -0.842814E+01  0.205692E+02 -0.155278E+02
  1291  -0.231274E+01 -0.144335E+01 -0.178431E+02  0.320972E+02 -0.162471E+02  0.110414E+02 -0.928768E+01  0.190965E+01 -0.398311E+01 -0.721384E+01  0.207841E+02 -0.150136E+02
  1292   0.252046E+02  0.243557E+02  0.657600E+01  0.404188E+02 -0.240433E+02  0.155080E+02 -0.124060E+02  0.209666E+01 -0.294562E+01 -0.323067E+01  0.897487E+02 -0.621624E+02
  1293  -0.190246E+01 -0.105378E+01 -0.153115E+02  0.287867E+02 -0.139665E+02  0.902794E+01 -0.831171E+01  0.163599E+01 -0.376334E+01 -0.658107E+01  0.199198E+02 -0.143925E+02
  1294  -0.611643E+01 -0.435420E+01 -0.210156E+02  0.347022E+02 -0.192959E+02  0.130690E+02 -0.109551E+02  0.217320E+01 -0.479426E+01 -0.892371E+01  0.214552E+02 -0.168857E+02
  1295   0.232834E+02  0.239646E+02  0.845917E+00  0.462061E+02 -0.252647E+02  0.161049E+02 -0.131341E+02  0.224476E+01 -0.371949E+01 -0.551860E+01  0.919874E+02 -0.625041E+02
  1296  -0.274886E+01 -0.158557E+01 -0.173439E+02  0.308658E+02 -0.153694E+02  0.102566E+02 -0.901592E+01  0.180452E+01 -0.394650E+01 -0.775594E+01  0.209926E+02 -0.148222E+02
  1297  -0.265572E+01 -0.158929E+01 -0.170281E+02  0.301267E+02 -0.146003E+02  0.956009E+01 -0.860596E+01  0.171121E+01 -0.381932E+01 -0.762278E+01  0.207110E+02 -0.146775E+02
  1298  -0.167803E+01 -0.113390E+01 -0.181883E+02  0.329684E+02 -0.163729E+02  0.112403E+02 -0.949139E+01  0.199241E+01 -0.382659E+01 -0.733343E+01  0.211697E+02 -0.149701E+02
  1299  -0.283301E+01 -0.150184E+01 -0.170046E+02  0.305002E+02 -0.154763E+02  0.103550E+02 -0.897821E+01  0.177197E+01 -0.400111E+01 -0.752392E+01  0.209870E+02 -0.149649E+02
  1300  -0.422048E+01 -0.281617E+01 -0.176969E+02  0.310601E+02 -0.167721E+02  0.113125E+02 -0.961514E+01  0.187634E+01 -0.438521E+01 -0.810585E+01  0.211297E+02 -0.158400E+02
  1301  -0.190775E+01 -0.104419E+01 -0.159736E+02  0.297360E+02 -0.144304E+02  0.941678E+01 -0.853538E+01  0.170622E+01 -0.382738E+01 -0.659982E+01  0.201537E+02 -0.145981E+02
  1302  -0.488668E+01 -0.333944E+01 -0.239017E+02  0.384706E+02 -0.199740E+02  0.136917E+02 -0.109317E+02  0.233244E+01 -0.457405E+01 -0.911373E+01  0.218636E+02 -0.160894E+02
  1303  -0.432286E+01 -0.310351E+01 -0.174200E+02  0.302993E+02 -0.162189E+02  0.107208E+02 -0.918264E+01  0.176469E+01 -0.428614E+01 -0.833756E+01  0.205973E+02 -0.153633E+02
  1304   0.250596E+02  0.254918E+02  0.591405E+01  0.404633E+02 -0.229519E+02  0.142717E+02 -0.114307E+02  0.177319E+01 -0.298014E+01 -0.203744E+01  0.891006E+02 -0.615714E+02
  1305  -0.294410E+01 -0.167014E+01 -0.174344E+02  0.308899E+02 -0.155512E+02  0.103935E+02 -0.901370E+01  0.179439E+01 -0.402266E+01 -0.782309E+01  0.210551E+02 -0.149022E+02
  1306  -0.464243E+01 -0.419426E+01 -0.190469E+02  0.309980E+02 -0.153126E+02  0.993004E+01 -0.903007E+01  0.181379E+01 -0.399477E+01 -0.689676E+01  0.165721E+02 -0.138696E+02
  1307  -0.173830E+01 -0.837252E+00 -0.165107E+02  0.311013E+02 -0.153349E+02  0.102252E+02 -0.933918E+01  0.187495E+01 -0.375497E+01 -0.641735E+01  0.205831E+02 -0.150030E+02
  1308   0.263015E+02  0.270859E+02  0.517050E+01  0.438073E+02 -0.253920E+02  0.164287E+02 -0.127856E+02  0.207820E+01 -0.300562E+01 -0.250016E+01  0.917162E+02 -0.621302E+02
  1309  -0.196644E+01 -0.898542E+00 -0.182033E+02  0.327872E+02 -0.161979E+02  0.111000E+02 -0.966800E+01  0.200599E+01 -0.379040E+01 -0.775722E+01  0.219167E+02 -0.150580E+02
  1310  -0.285409E+01 -0.182885E+01 -0.166382E+02  0.300814E+02 -0.151052E+02  0.996607E+01 -0.886005E+01  0.173384E+01 -0.403190E+01 -0.752407E+01  0.206836E+02 -0.149884E+02
  1311  -0.177009E+01 -0.669544E+00 -0.167437E+02  0.312257E+02 -0.153812E+02  0.102866E+02 -0.927933E+01  0.188780E+01 -0.376602E+01 -0.649254E+01  0.207864E+02 -0.149634E+02
  1312   0.279450E+02  0.272808E+02  0.344847E+00  0.521500E+02 -0.281903E+02  0.195801E+02 -0.151510E+02  0.278089E+01 -0.356956E+01 -0.572221E+01  0.963300E+02 -0.633270E+02
  1313   0.286840E+02  0.291877E+02  0.932540E+01  0.400234E+02 -0.214674E+02  0.135626E+02 -0.121432E+02  0.185334E+01 -0.247009E+01 -0.507468E+00  0.907410E+02 -0.610458E+02
  1314  -0.262685E+01 -0.155570E+01 -0.171660E+02  0.306224E+02 -0.150167E+02  0.991322E+01 -0.879195E+01  0.175197E+01 -0.393982E+01 -0.752573E+01  0.208144E+02 -0.148443E+02
  1315  -0.297721E+01 -0.154069E+01 -0.173319E+02  0.303141E+02 -0.147563E+02  0.961623E+01 -0.865843E+01  0.171005E+01 -0.387092E+01 -0.772055E+01  0.208281E+02 -0.146482E+02
  1316  -0.305121E+01 -0.181018E+01 -0.169163E+02  0.306008E+02 -0.158449E+02  0.106759E+02 -0.926022E+01  0.179583E+01 -0.410230E+01 -0.783697E+01  0.214335E+02 -0.154067E+02
  1317  -0.161276E+01 -0.101515E+01 -0.197456E+02  0.352856E+02 -0.177540E+02  0.125018E+02 -0.102198E+02  0.218274E+01 -0.386353E+01 -0.805169E+01  0.223798E+02 -0.153432E+02
  1318  -0.212350E+01 -0.100597E+01 -0.186027E+02  0.329763E+02 -0.162496E+02  0.111517E+02 -0.951134E+01  0.195770E+01 -0.384556E+01 -0.800733E+01  0.219855E+02 -0.149842E+02
  1319   0.260982E+02  0.255650E+02  0.408556E+01  0.435266E+02 -0.240228E+02  0.154208E+02 -0.119151E+02  0.190853E+01 -0.290534E+01 -0.288089E+01  0.909291E+02 -0.624833E+02
  1320  -0.390861E+01 -0.267019E+01 -0.192710E+02  0.329739E+02 -0.171961E+02  0.115106E+02 -0.954506E+01  0.194313E+01 -0.432411E+01 -0.779811E+01  0.205548E+02 -0.154269E+02
  1321  -0.205556E+01 -0.148955E+01 -0.194587E+02  0.344213E+02 -0.173504E+02  0.120476E+02 -0.983366E+01  0.206347E+01 -0.394515E+01 -0.820279E+01  0.219163E+02 -0.152030E+02
  1322  -0.156902E+01 -0.780060E+00 -0.173779E+02  0.317460E+02 -0.154263E+02  0.105139E+02 -0.913352E+01  0.184998E+01 -0.374111E+01 -0.761161E+01  0.217467E+02 -0.149151E+02
  1323  -0.228447E+01 -0.101276E+01 -0.173905E+02  0.308959E+02 -0.149132E+02  0.993230E+01 -0.882808E+01  0.176322E+01 -0.374412E+01 -0.778418E+01  0.214679E+02 -0.146964E+02
  1324   0.284503E+02  0.284344E+02  0.728413E+01  0.434679E+02 -0.232016E+02  0.150878E+02 -0.133279E+02  0.220198E+01 -0.306203E+01 -0.323935E+01  0.939025E+02 -0.622288E+02
  1325   0.286282E+02  0.291088E+02  0.102229E+02  0.386333E+02 -0.211101E+02  0.129949E+02 -0.114676E+02  0.168996E+01 -0.233508E+01 -0.153977E+00  0.902788E+02 -0.610160E+02
  1326  -0.154345E+01 -0.624689E+00 -0.164077E+02  0.304449E+02 -0.147229E+02  0.983884E+01 -0.871620E+01  0.174720E+01 -0.372759E+01 -0.716192E+01  0.211431E+02 -0.146059E+02
  1327   0.279685E+02  0.287003E+02  0.116890E+02  0.362533E+02 -0.200233E+02  0.118092E+02 -0.110437E+02  0.157004E+01 -0.228608E+01 -0.328642E+00  0.901396E+02 -0.611106E+02
  1328  -0.140389E+01 -0.732077E+00 -0.169996E+02  0.311751E+02 -0.148911E+02  0.100268E+02 -0.887870E+01  0.179396E+01 -0.363042E+01 -0.754563E+01  0.215393E+02 -0.147257E+02
  1329   0.280125E+02  0.286639E+02  0.122896E+02  0.360015E+02 -0.204154E+02  0.122250E+02 -0.113540E+02  0.166750E+01 -0.240169E+01  0.327012E-01  0.895802E+02 -0.609489E+02
  1330   0.257744E+02  0.276082E+02  0.259925E+01  0.463246E+02 -0.258731E+02  0.166209E+02 -0.127090E+02  0.202641E+01 -0.321466E+01 -0.373207E+01  0.941776E+02 -0.628374E+02
  1331   0.252768E+02  0.242889E+02  0.516685E+01  0.425999E+02 -0.253349E+02  0.166196E+02 -0.129931E+02  0.225849E+01 -0.304011E+01 -0.399421E+01  0.911293E+02 -0.628462E+02
  1332  -0.243628E+01 -0.113790E+01 -0.172539E+02  0.307826E+02 -0.149015E+02  0.975908E+01 -0.867117E+01  0.175001E+01 -0.390134E+01 -0.713122E+01  0.207360E+02 -0.147427E+02
  1333   0.237120E+02  0.247762E+02  0.144569E+01  0.459429E+02 -0.249165E+02  0.157736E+02 -0.131460E+02  0.220318E+01 -0.359074E+01 -0.544150E+01  0.930380E+02 -0.628203E+02
  1334  -0.392689E+01 -0.284607E+01 -0.184411E+02  0.320725E+02 -0.170506E+02  0.114220E+02 -0.952503E+01  0.189162E+01 -0.429632E+01 -0.811188E+01  0.207977E+02 -0.155319E+02
  1335  -0.293485E+01 -0.137879E+01 -0.169711E+02  0.308433E+02 -0.160528E+02  0.108114E+02 -0.924858E+01  0.181010E+01 -0.412717E+01 -0.734524E+01  0.211868E+02 -0.152203E+02
  1336  -0.197485E+01 -0.933299E+00 -0.172974E+02  0.318097E+02 -0.156781E+02  0.105797E+02 -0.928510E+01  0.186755E+01 -0.397118E+01 -0.717828E+01  0.214294E+02 -0.151844E+02
  1337   0.282282E+02  0.269592E+02  0.678016E+01  0.431202E+02 -0.238955E+02  0.152249E+02 -0.124795E+02  0.202369E+01 -0.254570E+01 -0.188001E+01  0.906715E+02 -0.618323E+02
  1338   0.272073E+02  0.278096E+02  0.958657E+01  0.391106E+02 -0.216908E+02  0.133323E+02 -0.123313E+02  0.191136E+01 -0.271148E+01 -0.173439E+01  0.914646E+02 -0.619206E+02
  1339  -0.401272E+01 -0.248133E+01 -0.202459E+02  0.348685E+02 -0.184998E+02  0.129017E+02 -0.107818E+02  0.219112E+01 -0.444662E+01 -0.816016E+01  0.224250E+02 -0.167462E+02
  1340  -0.183108E+01 -0.865548E+00 -0.166121E+02  0.300610E+02 -0.141124E+02  0.922014E+01 -0.846960E+01  0.168468E+01 -0.360281E+01 -0.754742E+01  0.211178E+02 -0.144359E+02
  1341   0.267974E+02  0.270304E+02  0.109069E+02  0.351343E+02 -0.197821E+02  0.113842E+02 -0.987892E+01  0.136776E+01 -0.233483E+01  0.358007E-02  0.873395E+02 -0.603127E+02
  1342  -0.413422E+01 -0.355988E+01 -0.175327E+02  0.296493E+02 -0.149875E+02  0.977668E+01 -0.874618E+01  0.172651E+01 -0.402040E+01 -0.699050E+01  0.172832E+02 -0.138526E+02
  1343  -0.371612E+01 -0.366036E+01 -0.179720E+02  0.304360E+02 -0.149315E+02  0.971271E+01 -0.883856E+01  0.177561E+01 -0.389849E+01 -0.656429E+01  0.166522E+02 -0.137483E+02
  1344  -0.156956E+01 -0.662404E+00 -0.162455E+02  0.298512E+02 -0.139962E+02  0.914064E+01 -0.839979E+01  0.167366E+01 -0.359354E+01 -0.723577E+01  0.209669E+02 -0.143935E+02
  1345  -0.216409E+01 -0.699014E+00 -0.158504E+02  0.304543E+02 -0.158218E+02  0.106045E+02 -0.930917E+01  0.182717E+01 -0.406866E+01 -0.620369E+01  0.206932E+02 -0.151885E+02
  1346  -0.169304E+01 -0.356210E+00 -0.161726E+02  0.305921E+02 -0.150835E+02  0.100079E+02 -0.900805E+01  0.181282E+01 -0.384177E+01 -0.626534E+01  0.206832E+02 -0.147740E+02
  1347  -0.250375E+01 -0.927236E+00 -0.163389E+02  0.310438E+02 -0.164158E+02  0.111213E+02 -0.965665E+01  0.188450E+01 -0.414198E+01 -0.651449E+01  0.210923E+02 -0.155051E+02
  1348   0.288205E+02  0.295044E+02  0.936381E+01  0.402514E+02 -0.220559E+02  0.138913E+02 -0.118323E+02  0.179155E+01 -0.258946E+01 -0.791948E-02  0.906962E+02 -0.611839E+02
  1349  -0.145272E+01  0.212830E+01 -0.300292E+02  0.564979E+02 -0.304259E+02  0.202145E+02 -0.134568E+02  0.291605E+01 -0.716929E+01 -0.103906E+02  0.382787E+02 -0.257598E+02
  1350   0.258509E+02  0.291446E+02 -0.269645E+02  0.952518E+02 -0.610808E+02  0.451934E+02 -0.267780E+02  0.549428E+01 -0.526525E+01 -0.832375E+01  0.795831E+02 -0.421148E+02
  1351   0.276587E+02  0.314864E+02 -0.188681E+02  0.828490E+02 -0.533705E+02  0.397641E+02 -0.219999E+02  0.452335E+01 -0.523910E+01 -0.576074E+01  0.765070E+02 -0.392598E+02
  1352   0.859290E-02  0.356611E+01 -0.284806E+02  0.564535E+02 -0.313533E+02  0.213621E+02 -0.138342E+02  0.299331E+01 -0.713215E+01 -0.990367E+01  0.395728E+02 -0.261030E+02
  1353   0.266903E+02  0.303204E+02 -0.230276E+02  0.878035E+02 -0.563456E+02  0.417990E+02 -0.228875E+02  0.470631E+01 -0.535763E+01 -0.755157E+01  0.774780E+02 -0.396060E+02
  1354   0.505240E+00  0.353121E+01 -0.275661E+02  0.549310E+02 -0.296977E+02  0.199036E+02 -0.129658E+02  0.277574E+01 -0.687558E+01 -0.979555E+01  0.388184E+02 -0.254916E+02
  1355   0.145216E+01  0.431705E+01 -0.236210E+02  0.501112E+02 -0.268000E+02  0.178013E+02 -0.119099E+02  0.244968E+01 -0.657925E+01 -0.920847E+01  0.383687E+02 -0.248431E+02
  1356  -0.717813E+00  0.345041E+01 -0.315930E+02  0.598064E+02 -0.327223E+02  0.222000E+02 -0.142377E+02  0.309651E+01 -0.726773E+01 -0.106756E+02  0.405779E+02 -0.264519E+02
  1357   0.867053E+00  0.412869E+01 -0.286353E+02  0.570764E+02 -0.310036E+02  0.209968E+02 -0.135602E+02  0.297589E+01 -0.698291E+01 -0.953588E+01  0.394486E+02 -0.257840E+02
  1358  -0.681354E+00  0.311729E+01 -0.318140E+02  0.602165E+02 -0.327072E+02  0.220059E+02 -0.141521E+02  0.309369E+01 -0.732417E+01 -0.107706E+02  0.402239E+02 -0.263360E+02
  1359   0.175367E+01  0.480018E+01 -0.243495E+02  0.514568E+02 -0.275235E+02  0.184302E+02 -0.121838E+02  0.254721E+01 -0.662378E+01 -0.888933E+01  0.388163E+02 -0.251268E+02
  1360   0.111873E+01  0.447350E+01 -0.302663E+02  0.594829E+02 -0.323944E+02  0.223500E+02 -0.142884E+02  0.316205E+01 -0.692707E+01 -0.103130E+02  0.409712E+02 -0.261846E+02
  1361  -0.622880E+00  0.322731E+01 -0.309283E+02  0.601205E+02 -0.337497E+02  0.230099E+02 -0.146335E+02  0.320340E+01 -0.764518E+01 -0.104759E+02  0.405946E+02 -0.268914E+02
  1362   0.966834E+00  0.463866E+01 -0.247368E+02  0.528068E+02 -0.300791E+02  0.205596E+02 -0.132468E+02  0.275061E+01 -0.708753E+01 -0.944059E+01  0.401875E+02 -0.261082E+02
  1363  -0.127354E+01  0.324905E+01 -0.326198E+02  0.620883E+02 -0.349080E+02  0.239280E+02 -0.152690E+02  0.332076E+01 -0.781371E+01 -0.110334E+02  0.419291E+02 -0.276467E+02
  1364   0.164721E+01  0.479366E+01 -0.241211E+02  0.512971E+02 -0.276664E+02  0.185569E+02 -0.123187E+02  0.256148E+01 -0.666208E+01 -0.924631E+01  0.391272E+02 -0.250872E+02
  1365   0.162599E+01  0.466066E+01 -0.270225E+02  0.552531E+02 -0.296651E+02  0.199773E+02 -0.128820E+02  0.279628E+01 -0.683106E+01 -0.896175E+01  0.390443E+02 -0.254219E+02
  1366   0.229065E+01  0.515272E+01 -0.243398E+02  0.516597E+02 -0.271641E+02  0.182259E+02 -0.123249E+02  0.259998E+01 -0.636615E+01 -0.911043E+01  0.391782E+02 -0.249151E+02
  1367   0.883299E+00  0.447183E+01 -0.249666E+02  0.526720E+02 -0.298964E+02  0.203367E+02 -0.129351E+02  0.264602E+01 -0.697343E+01 -0.979897E+01  0.402251E+02 -0.259543E+02
  1368   0.118533E+01  0.471242E+01 -0.253747E+02  0.527673E+02 -0.287943E+02  0.193767E+02 -0.124872E+02  0.261187E+01 -0.691441E+01 -0.921196E+01  0.394946E+02 -0.255703E+02
  1369   0.240965E+01  0.540245E+01 -0.233316E+02  0.506689E+02 -0.269483E+02  0.180196E+02 -0.119734E+02  0.247647E+01 -0.650201E+01 -0.866969E+01  0.389572E+02 -0.248851E+02
  1370   0.195167E+01  0.524742E+01 -0.250191E+02  0.533636E+02 -0.297010E+02  0.204076E+02 -0.130327E+02  0.273130E+01 -0.679810E+01 -0.938870E+01  0.404800E+02 -0.258439E+02
  1371   0.147129E-01  0.414175E+01 -0.302956E+02  0.607739E+02 -0.350511E+02  0.244208E+02 -0.154131E+02  0.337938E+01 -0.779948E+01 -0.103819E+02  0.421877E+02 -0.276641E+02
  1372   0.188588E+01  0.540148E+01 -0.261325E+02  0.546505E+02 -0.301231E+02  0.207633E+02 -0.134251E+02  0.285879E+01 -0.670606E+01 -0.963499E+01  0.408216E+02 -0.257852E+02
  1373   0.301316E+01  0.579532E+01 -0.229610E+02  0.505307E+02 -0.264153E+02  0.176115E+02 -0.118934E+02  0.248153E+01 -0.634080E+01 -0.821120E+01  0.387384E+02 -0.247318E+02
  1374  -0.564127E+00  0.350407E+01 -0.318760E+02  0.607250E+02 -0.332819E+02  0.224529E+02 -0.143351E+02  0.312100E+01 -0.737008E+01 -0.106352E+02  0.408525E+02 -0.267133E+02
  1375   0.194517E+01  0.498488E+01 -0.294891E+02  0.586534E+02 -0.314062E+02  0.215551E+02 -0.137105E+02  0.301921E+01 -0.667669E+01 -0.101229E+02  0.408395E+02 -0.257318E+02
  1376   0.277118E+01  0.553693E+01 -0.234202E+02  0.508696E+02 -0.267024E+02  0.178551E+02 -0.119302E+02  0.248613E+01 -0.638682E+01 -0.874744E+01  0.390558E+02 -0.247714E+02
  1377   0.113505E+01  0.470095E+01 -0.247136E+02  0.530112E+02 -0.303496E+02  0.207773E+02 -0.131596E+02  0.271569E+01 -0.714625E+01 -0.947181E+01  0.406651E+02 -0.264923E+02
  1378   0.979742E+00  0.433269E+01 -0.242737E+02  0.521938E+02 -0.298500E+02  0.202459E+02 -0.128613E+02  0.262155E+01 -0.709652E+01 -0.977574E+01  0.401067E+02 -0.259983E+02
  1379   0.163811E+01  0.494229E+01 -0.246415E+02  0.524671E+02 -0.288360E+02  0.194317E+02 -0.125606E+02  0.258825E+01 -0.681078E+01 -0.911229E+01  0.396826E+02 -0.256281E+02
  1380   0.310060E+01  0.555235E+01 -0.234492E+02  0.508749E+02 -0.261987E+02  0.174639E+02 -0.117449E+02  0.245810E+01 -0.630353E+01 -0.858162E+01  0.388856E+02 -0.247516E+02
  1381   0.296141E+01  0.605375E+01 -0.228423E+02  0.508151E+02 -0.270224E+02  0.180922E+02 -0.121193E+02  0.251626E+01 -0.647812E+01 -0.792646E+01  0.389244E+02 -0.249442E+02
  1382   0.235113E+01  0.535383E+01 -0.240230E+02  0.516440E+02 -0.276135E+02  0.185195E+02 -0.120804E+02  0.250557E+01 -0.660115E+01 -0.898438E+01  0.393056E+02 -0.249674E+02
  1383   0.325534E+01  0.567935E+01 -0.234853E+02  0.512510E+02 -0.263432E+02  0.175696E+02 -0.118969E+02  0.249693E+01 -0.633669E+01 -0.839446E+01  0.389211E+02 -0.248473E+02
  1384   0.258814E+01  0.553975E+01 -0.240790E+02  0.522588E+02 -0.282515E+02  0.190943E+02 -0.124276E+02  0.257637E+01 -0.658328E+01 -0.879580E+01  0.396404E+02 -0.253048E+02
  1385   0.287467E+01  0.572038E+01 -0.244872E+02  0.523749E+02 -0.274309E+02  0.184643E+02 -0.122633E+02  0.258880E+01 -0.637191E+01 -0.895476E+01  0.395688E+02 -0.248937E+02
  1386   0.321058E+01  0.591840E+01 -0.227795E+02  0.502797E+02 -0.260895E+02  0.173143E+02 -0.115850E+02  0.240240E+01 -0.633190E+01 -0.834228E+01  0.388382E+02 -0.245775E+02
  1387   0.107981E+01  0.433415E+01 -0.296672E+02  0.590011E+02 -0.324011E+02  0.221131E+02 -0.139557E+02  0.302332E+01 -0.703373E+01 -0.104750E+02  0.409952E+02 -0.261861E+02
  1388   0.340649E+01  0.600686E+01 -0.268042E+02  0.565239E+02 -0.303460E+02  0.209357E+02 -0.133926E+02  0.295562E+01 -0.646596E+01 -0.903627E+01  0.405432E+02 -0.255000E+02
  1389  -0.662370E+00  0.362827E+01 -0.294556E+02  0.592635E+02 -0.344512E+02  0.236836E+02 -0.150804E+02  0.319517E+01 -0.781752E+01 -0.105645E+02  0.423299E+02 -0.281372E+02
  1390   0.395605E+01  0.636421E+01 -0.216645E+02  0.496802E+02 -0.257915E+02  0.171329E+02 -0.114926E+02  0.238343E+01 -0.629190E+01 -0.769304E+01  0.385644E+02 -0.245072E+02
  1391   0.330726E+01  0.594101E+01 -0.239596E+02  0.522299E+02 -0.275310E+02  0.187070E+02 -0.123251E+02  0.257018E+01 -0.638411E+01 -0.890671E+01  0.401024E+02 -0.252547E+02
  1392   0.362034E+01  0.619935E+01 -0.232971E+02  0.513467E+02 -0.264671E+02  0.176369E+02 -0.117050E+02  0.247812E+01 -0.637211E+01 -0.794301E+01  0.388800E+02 -0.247376E+02
  1393   0.121916E+01  0.444408E+01 -0.275006E+02  0.563675E+02 -0.313573E+02  0.212362E+02 -0.133788E+02  0.283818E+01 -0.698612E+01 -0.986619E+01  0.404609E+02 -0.261506E+02
  1394   0.131965E+01  0.466258E+01 -0.242901E+02  0.523407E+02 -0.297441E+02  0.201182E+02 -0.127003E+02  0.257989E+01 -0.698461E+01 -0.973358E+01  0.403340E+02 -0.259378E+02
  1395   0.224462E+01  0.564586E+01 -0.251568E+02  0.537936E+02 -0.289932E+02  0.195880E+02 -0.129077E+02  0.270188E+01 -0.678123E+01 -0.839126E+01  0.396963E+02 -0.256592E+02
  1396   0.364041E+01  0.622959E+01 -0.252560E+02  0.546349E+02 -0.294372E+02  0.201839E+02 -0.127170E+02  0.274644E+01 -0.651462E+01 -0.850065E+01  0.400316E+02 -0.253013E+02
  1397   0.244669E+01  0.603219E+01 -0.256305E+02  0.541150E+02 -0.289567E+02  0.196628E+02 -0.127359E+02  0.273409E+01 -0.674217E+01 -0.873908E+01  0.402499E+02 -0.254787E+02
  1398   0.179002E+01  0.538842E+01 -0.284438E+02  0.586552E+02 -0.328147E+02  0.229567E+02 -0.145934E+02  0.314698E+01 -0.711694E+01 -0.952076E+01  0.424725E+02 -0.275634E+02
  1399   0.975485E-01  0.382607E+01 -0.292375E+02  0.584712E+02 -0.331127E+02  0.224949E+02 -0.142147E+02  0.301959E+01 -0.732319E+01 -0.104759E+02  0.412985E+02 -0.269965E+02
  1400   0.408161E+01  0.647018E+01 -0.226905E+02  0.512229E+02 -0.265073E+02  0.177141E+02 -0.117896E+02  0.248736E+01 -0.635536E+01 -0.768633E+01  0.389274E+02 -0.247709E+02
  1401   0.170041E+01  0.502734E+01 -0.273359E+02  0.564119E+02 -0.310834E+02  0.210580E+02 -0.131600E+02  0.282580E+01 -0.701588E+01 -0.915794E+01  0.401704E+02 -0.259851E+02
  1402   0.295234E+01  0.630243E+01 -0.239908E+02  0.523503E+02 -0.283545E+02  0.193080E+02 -0.123603E+02  0.257090E+01 -0.657120E+01 -0.878325E+01  0.403554E+02 -0.252697E+02
  1403   0.378491E+01  0.638731E+01 -0.246861E+02  0.536970E+02 -0.286087E+02  0.196433E+02 -0.125917E+02  0.268497E+01 -0.635398E+01 -0.893037E+01  0.405660E+02 -0.252483E+02
  1404   0.337123E+01  0.685516E+01 -0.225964E+02  0.519699E+02 -0.287298E+02  0.195541E+02 -0.127299E+02  0.263194E+01 -0.672858E+01 -0.737159E+01  0.397763E+02 -0.255496E+02
  1405   0.302630E+01  0.629345E+01 -0.251559E+02  0.539760E+02 -0.286897E+02  0.195420E+02 -0.129911E+02  0.280391E+01 -0.645892E+01 -0.902596E+01  0.406255E+02 -0.253061E+02
  1406   0.308085E+01  0.679851E+01 -0.232272E+02  0.528998E+02 -0.297311E+02  0.204187E+02 -0.131822E+02  0.271457E+01 -0.681162E+01 -0.772021E+01  0.404842E+02 -0.259655E+02
  1407   0.286232E+01  0.609712E+01 -0.237637E+02  0.525698E+02 -0.290283E+02  0.199198E+02 -0.127528E+02  0.261600E+01 -0.669858E+01 -0.911990E+01  0.411131E+02 -0.258960E+02
  1408   0.318710E+01  0.595674E+01 -0.234680E+02  0.520594E+02 -0.278820E+02  0.188598E+02 -0.122818E+02  0.254378E+01 -0.664415E+01 -0.874310E+01  0.400622E+02 -0.253624E+02
  1409   0.190443E+01  0.505467E+01 -0.259225E+02  0.550694E+02 -0.310227E+02  0.211235E+02 -0.131550E+02  0.275863E+01 -0.694689E+01 -0.950465E+01  0.407246E+02 -0.261653E+02
  1410   0.248822E+01  0.617475E+01 -0.244130E+02  0.540562E+02 -0.309360E+02  0.212576E+02 -0.131709E+02  0.275289E+01 -0.705867E+01 -0.820386E+01  0.407841E+02 -0.264055E+02
  1411   0.440297E+01  0.691906E+01 -0.235769E+02  0.532192E+02 -0.278771E+02  0.189336E+02 -0.127720E+02  0.270855E+01 -0.623250E+01 -0.758757E+01  0.397726E+02 -0.252659E+02
  1412   0.321627E+01  0.665931E+01 -0.241639E+02  0.541989E+02 -0.304935E+02  0.209212E+02 -0.129981E+02  0.275225E+01 -0.700059E+01 -0.777993E+01  0.405406E+02 -0.261014E+02
  1413   0.429850E+01  0.708978E+01 -0.238895E+02  0.533434E+02 -0.279016E+02  0.189478E+02 -0.126799E+02  0.271804E+01 -0.623972E+01 -0.768213E+01  0.399812E+02 -0.252093E+02
  1414   0.182617E+00  0.392659E+01 -0.305328E+02  0.608655E+02 -0.346586E+02  0.238160E+02 -0.148653E+02  0.321503E+01 -0.765728E+01 -0.106961E+02  0.420523E+02 -0.274296E+02
  1415   0.222514E+01  0.565378E+01 -0.262992E+02  0.558101E+02 -0.311664E+02  0.212573E+02 -0.131309E+02  0.280079E+01 -0.704663E+01 -0.873298E+01  0.405082E+02 -0.261215E+02
  1416   0.295170E+01  0.629212E+01 -0.225978E+02  0.517008E+02 -0.290047E+02  0.197551E+02 -0.125251E+02  0.255549E+01 -0.693211E+01 -0.839024E+01  0.405669E+02 -0.258845E+02
  1417   0.365562E+01  0.639674E+01 -0.240047E+02  0.522320E+02 -0.270052E+02  0.181536E+02 -0.119396E+02  0.251025E+01 -0.629073E+01 -0.882018E+01  0.401246E+02 -0.249077E+02
  1418   0.346464E+01  0.673462E+01 -0.237814E+02  0.535029E+02 -0.293370E+02  0.201582E+02 -0.129561E+02  0.270326E+01 -0.682520E+01 -0.831156E+01  0.410457E+02 -0.259995E+02
  1419   0.477439E+01  0.693176E+01 -0.258205E+02  0.561113E+02 -0.296448E+02  0.204873E+02 -0.129826E+02  0.286060E+01 -0.623698E+01 -0.862924E+01  0.407929E+02 -0.252319E+02
  1420   0.291165E+01  0.667529E+01 -0.240199E+02  0.530713E+02 -0.294381E+02  0.201609E+02 -0.127359E+02  0.262709E+01 -0.675366E+01 -0.863394E+01  0.409576E+02 -0.256484E+02
  1421   0.250472E+01  0.630326E+01 -0.273136E+02  0.566985E+02 -0.311547E+02  0.215882E+02 -0.134742E+02  0.286144E+01 -0.670094E+01 -0.992554E+01  0.420811E+02 -0.258523E+02
  1422   0.280145E+02  0.317579E+02 -0.213906E+02  0.876957E+02 -0.549217E+02  0.409857E+02 -0.236746E+02  0.484165E+01 -0.552174E+01 -0.799695E+01  0.802835E+02 -0.405287E+02
  1423   0.444533E+01  0.748470E+01 -0.253101E+02  0.558238E+02 -0.302030E+02  0.209241E+02 -0.131484E+02  0.286528E+01 -0.650646E+01 -0.788275E+01  0.409373E+02 -0.255698E+02
  1424   0.460656E+01  0.739189E+01 -0.231124E+02  0.534150E+02 -0.290191E+02  0.197936E+02 -0.124391E+02  0.266279E+01 -0.669418E+01 -0.704720E+01  0.397559E+02 -0.253168E+02
  1425   0.423098E+01  0.742222E+01 -0.231721E+02  0.525040E+02 -0.275541E+02  0.185927E+02 -0.123690E+02  0.261935E+01 -0.638982E+01 -0.744028E+01  0.398689E+02 -0.250064E+02
  1426   0.316754E+01  0.660481E+01 -0.295599E+02  0.613032E+02 -0.334080E+02  0.236084E+02 -0.152042E+02  0.333931E+01 -0.691132E+01 -0.898117E+01  0.432895E+02 -0.277035E+02
  1427   0.369798E+01  0.648839E+01 -0.243315E+02  0.531297E+02 -0.277735E+02  0.187858E+02 -0.122108E+02  0.257513E+01 -0.647682E+01 -0.871980E+01  0.403661E+02 -0.251580E+02
  1428   0.506050E+01  0.763613E+01 -0.204363E+02  0.497888E+02 -0.260765E+02  0.173532E+02 -0.115929E+02  0.239344E+01 -0.636926E+01 -0.652007E+01  0.387729E+02 -0.246167E+02
  1429   0.322064E+01  0.655751E+01 -0.246647E+02  0.535138E+02 -0.287317E+02  0.195740E+02 -0.124674E+02  0.261379E+01 -0.661719E+01 -0.915937E+01  0.409503E+02 -0.252334E+02
  1430   0.224056E+01  0.569346E+01 -0.234553E+02  0.523010E+02 -0.298380E+02  0.202852E+02 -0.126510E+02  0.256604E+01 -0.696736E+01 -0.918759E+01  0.409417E+02 -0.260607E+02
  1431   0.305202E+02  0.335243E+02 -0.166102E+02  0.829853E+02 -0.534788E+02  0.394943E+02 -0.218647E+02  0.449639E+01 -0.450211E+01 -0.421908E+01  0.792500E+02 -0.415066E+02
  1432   0.347773E+01  0.663061E+01 -0.245477E+02  0.534424E+02 -0.283837E+02  0.193133E+02 -0.124590E+02  0.262567E+01 -0.651329E+01 -0.908379E+01  0.408295E+02 -0.251151E+02
  1433   0.464595E+01  0.728662E+01 -0.211531E+02  0.506766E+02 -0.270761E+02  0.181724E+02 -0.118421E+02  0.245213E+01 -0.658396E+01 -0.714170E+01  0.393120E+02 -0.248837E+02
  1434   0.379141E+01  0.688465E+01 -0.246090E+02  0.533140E+02 -0.274514E+02  0.184080E+02 -0.120287E+02  0.256723E+01 -0.640864E+01 -0.828481E+01  0.401657E+02 -0.249962E+02
  1435   0.552924E+01  0.775365E+01 -0.235924E+02  0.539101E+02 -0.281563E+02  0.191886E+02 -0.122084E+02  0.265721E+01 -0.626951E+01 -0.715866E+01  0.397877E+02 -0.248754E+02
  1436   0.354098E+01  0.698375E+01 -0.258769E+02  0.556919E+02 -0.299261E+02  0.203394E+02 -0.127285E+02  0.275083E+01 -0.670971E+01 -0.813306E+01  0.407036E+02 -0.255868E+02
  1437   0.316614E+01  0.662378E+01 -0.245658E+02  0.527081E+02 -0.273455E+02  0.182837E+02 -0.120446E+02  0.251278E+01 -0.638259E+01 -0.897119E+01  0.405086E+02 -0.249136E+02
  1438  -0.387044E+01 -0.104026E+01 -0.330295E+02  0.585656E+02 -0.318747E+02  0.209903E+02 -0.139559E+02  0.305494E+01 -0.762111E+01 -0.107908E+02  0.352560E+02 -0.255055E+02
  1439   0.529481E+01  0.769319E+01 -0.241874E+02  0.547166E+02 -0.291196E+02  0.200307E+02 -0.125077E+02  0.272564E+01 -0.636350E+01 -0.755678E+01  0.403604E+02 -0.251105E+02
  1440   0.523478E+01  0.783213E+01 -0.206030E+02  0.501583E+02 -0.261925E+02  0.174531E+02 -0.116279E+02  0.241248E+01 -0.636573E+01 -0.640856E+01  0.388658E+02 -0.246251E+02
  1441   0.287423E+02  0.327579E+02 -0.171245E+02  0.814465E+02 -0.522123E+02  0.385280E+02 -0.219614E+02  0.447711E+01 -0.441116E+01 -0.518183E+01  0.788413E+02 -0.409015E+02
  1442   0.434044E+01  0.719158E+01 -0.247347E+02  0.546873E+02 -0.286841E+02  0.196559E+02 -0.128095E+02  0.272566E+01 -0.650007E+01 -0.836330E+01  0.411328E+02 -0.255779E+02
  1443   0.519885E+01  0.790616E+01 -0.201998E+02  0.500277E+02 -0.265576E+02  0.177413E+02 -0.117523E+02  0.242381E+01 -0.648429E+01 -0.625077E+01  0.389419E+02 -0.247850E+02
  1444   0.269199E+01  0.653538E+01 -0.243102E+02  0.545014E+02 -0.317574E+02  0.220447E+02 -0.135629E+02  0.279681E+01 -0.702035E+01 -0.877517E+01  0.421833E+02 -0.268727E+02
  1445   0.479792E+01  0.767001E+01 -0.206627E+02  0.501958E+02 -0.267287E+02  0.178791E+02 -0.117919E+02  0.242139E+01 -0.651524E+01 -0.671746E+01  0.392331E+02 -0.248456E+02
  1446   0.397040E+01  0.682063E+01 -0.241638E+02  0.547617E+02 -0.295958E+02  0.202545E+02 -0.133481E+02  0.282122E+01 -0.675948E+01 -0.759145E+01  0.402859E+02 -0.258738E+02
  1447   0.517617E+01  0.774116E+01 -0.213531E+02  0.508555E+02 -0.265207E+02  0.178083E+02 -0.117461E+02  0.245149E+01 -0.631930E+01 -0.710512E+01  0.395198E+02 -0.246735E+02
  1448   0.561619E+01  0.794708E+01 -0.237770E+02  0.540741E+02 -0.280410E+02  0.191287E+02 -0.122337E+02  0.266475E+01 -0.619969E+01 -0.725335E+01  0.400697E+02 -0.248693E+02
  1449   0.486404E+01  0.764705E+01 -0.233851E+02  0.528646E+02 -0.274480E+02  0.185929E+02 -0.121121E+02  0.256624E+01 -0.621453E+01 -0.772954E+01  0.403545E+02 -0.249779E+02
  1450   0.179965E+01  0.538408E+01 -0.248252E+02  0.540007E+02 -0.311615E+02  0.213946E+02 -0.131775E+02  0.271229E+01 -0.714382E+01 -0.982591E+01  0.419661E+02 -0.267561E+02
  1451   0.494979E+01  0.761876E+01 -0.233346E+02  0.525946E+02 -0.272455E+02  0.185812E+02 -0.120516E+02  0.254562E+01 -0.613989E+01 -0.834244E+01  0.407486E+02 -0.247874E+02
  1452   0.507379E+01  0.807519E+01 -0.230238E+02  0.535647E+02 -0.286254E+02  0.195112E+02 -0.124493E+02  0.266212E+01 -0.656580E+01 -0.690411E+01  0.402474E+02 -0.252681E+02
  1453   0.511060E+01  0.817026E+01 -0.202294E+02  0.507454E+02 -0.278350E+02  0.188385E+02 -0.121852E+02  0.250029E+01 -0.672397E+01 -0.617459E+01  0.396652E+02 -0.253204E+02
  1454   0.279363E+01  0.653417E+01 -0.268315E+02  0.570186E+02 -0.310748E+02  0.213798E+02 -0.136691E+02  0.291399E+01 -0.694339E+01 -0.860592E+01  0.414359E+02 -0.262958E+02
  1455   0.477766E+01  0.788372E+01 -0.227447E+02  0.530474E+02 -0.288876E+02  0.199033E+02 -0.125804E+02  0.264820E+01 -0.660856E+01 -0.774962E+01  0.410201E+02 -0.253868E+02
  1456   0.256993E+01  0.656667E+01 -0.270000E+02  0.566552E+02 -0.309714E+02  0.212977E+02 -0.132544E+02  0.286331E+01 -0.702043E+01 -0.906538E+01  0.417538E+02 -0.261218E+02
  1457   0.441976E+01  0.753301E+01 -0.212481E+02  0.518232E+02 -0.291070E+02  0.199347E+02 -0.126227E+02  0.260363E+01 -0.696395E+01 -0.729325E+01  0.407208E+02 -0.258945E+02
  1458   0.491463E+01  0.760641E+01 -0.254968E+02  0.556110E+02 -0.288650E+02  0.196494E+02 -0.124418E+02  0.272533E+01 -0.626750E+01 -0.807091E+01  0.407466E+02 -0.250693E+02
  1459   0.518445E+01  0.756977E+01 -0.228610E+02  0.529925E+02 -0.276507E+02  0.187331E+02 -0.122494E+02  0.259702E+01 -0.637714E+01 -0.758834E+01  0.402304E+02 -0.250723E+02
  1460   0.459818E+01  0.770520E+01 -0.258944E+02  0.561305E+02 -0.295240E+02  0.204590E+02 -0.132537E+02  0.289256E+01 -0.621169E+01 -0.911503E+01  0.422012E+02 -0.253810E+02
  1461   0.423786E+01  0.746872E+01 -0.246516E+02  0.535135E+02 -0.276081E+02  0.187732E+02 -0.122305E+02  0.257726E+01 -0.613591E+01 -0.903976E+01  0.414406E+02 -0.249321E+02
  1462   0.533416E+01  0.797703E+01 -0.217506E+02  0.508364E+02 -0.257259E+02  0.171939E+02 -0.116282E+02  0.242232E+01 -0.601375E+01 -0.729797E+01  0.397650E+02 -0.244900E+02
  1463   0.500650E+01  0.820902E+01 -0.257396E+02  0.570860E+02 -0.306023E+02  0.211551E+02 -0.132790E+02  0.294689E+01 -0.656047E+01 -0.726676E+01  0.410839E+02 -0.256082E+02
  1464   0.590432E+01  0.824243E+01 -0.221369E+02  0.524825E+02 -0.275070E+02  0.187757E+02 -0.120778E+02  0.255830E+01 -0.619050E+01 -0.716190E+01  0.403066E+02 -0.249022E+02
  1465   0.271425E+01  0.605610E+01 -0.246399E+02  0.545363E+02 -0.315047E+02  0.218483E+02 -0.133798E+02  0.274948E+01 -0.689536E+01 -0.985072E+01  0.426694E+02 -0.267626E+02
  1466   0.229565E+01  0.660044E+01 -0.268528E+02  0.585156E+02 -0.346602E+02  0.246005E+02 -0.153488E+02  0.319056E+01 -0.714928E+01 -0.997950E+01  0.449777E+02 -0.283978E+02
  1467   0.446166E+01  0.734765E+01 -0.225524E+02  0.523004E+02 -0.280742E+02  0.190097E+02 -0.121070E+02  0.252324E+01 -0.663810E+01 -0.785435E+01  0.402814E+02 -0.250794E+02
  1468   0.524240E+01  0.774390E+01 -0.247165E+02  0.547149E+02 -0.284390E+02  0.196821E+02 -0.126034E+02  0.269398E+01 -0.608972E+01 -0.883706E+01  0.417693E+02 -0.251884E+02
  1469   0.468346E+00  0.582447E+00  0.193054E+01  0.149165E+01 -0.884293E+00  0.416002E+00 -0.258998E+01  0.187528E+00 -0.831041E-01  0.127696E+01  0.189822E+01 -0.259273E+01
  1470   0.821074E+00  0.974881E+00  0.179152E+01  0.586761E+00 -0.336445E+00  0.156336E+00 -0.144797E+01  0.719553E-01 -0.108230E-02  0.189031E+01  0.486012E+00 -0.140144E+01
  1471   0.664904E-01  0.116243E+00  0.893724E+00  0.827466E-01 -0.111037E+00  0.227636E-01 -0.838196E+00  0.151235E-01  0.136600E-02  0.799470E+00  0.234251E+00 -0.917478E+00
  1472   0.266758E+01  0.359949E+01  0.921718E+00  0.559885E+01 -0.252120E+01  0.198777E+01 -0.368111E+01  0.620540E+00 -0.258981E+00  0.216240E+01  0.376147E+01 -0.232438E+01
  1473  -0.165384E+01 -0.170221E+01 -0.551201E+00  0.570603E+00 -0.358464E+00  0.133197E+00 -0.151667E+01  0.924775E-01 -0.237829E-01 -0.318065E+00 -0.170323E+00 -0.121382E+01
  1474  -0.774672E+01 -0.762796E+01 -0.137284E+02  0.173453E+02 -0.893785E+01  0.614351E+01 -0.789299E+01  0.136562E+01 -0.204190E+01 -0.517975E+01  0.389023E+01 -0.633844E+01
  1475  -0.133044E+01 -0.150831E+01 -0.476768E+00  0.783678E+00 -0.423167E+00  0.208166E+00 -0.147075E+01  0.117228E+00 -0.688282E-01 -0.457246E+00  0.667093E-01 -0.111777E+01
  1476  -0.290483E+01 -0.259961E+01 -0.255465E+01  0.374269E+01 -0.190019E+01  0.150880E+01 -0.405720E+01  0.503137E+00 -0.147408E+00 -0.149571E+01  0.179131E+01 -0.289520E+01
  1477  -0.395629E+00 -0.367126E+00  0.787151E-01  0.549790E-01 -0.676404E-01  0.135981E-01 -0.484320E+00  0.869890E-02  0.340500E-03  0.166368E+00 -0.679570E-01 -0.465537E+00
  1478  -0.256617E+01 -0.284619E+01 -0.430490E+01  0.594795E+01 -0.228609E+01  0.160281E+01 -0.366828E+01  0.581301E+00 -0.438948E+00 -0.291877E+01  0.258744E+01 -0.251486E+01
  1479  -0.157980E-02 -0.209620E+00  0.816354E+00  0.745759E-01 -0.203760E+00  0.195834E-01 -0.718570E+00  0.119834E-01 -0.174680E-02  0.614387E-01  0.558452E+00 -0.829510E+00
  1480  -0.321964E+01 -0.311424E+01 -0.332144E+01  0.464473E+01 -0.195470E+01  0.143306E+01 -0.437307E+01  0.592579E+00 -0.240806E+00 -0.208911E+01  0.205095E+01 -0.307608E+01
  1481   0.292628E+02  0.346158E+02 -0.138269E+02  0.721596E+02 -0.366605E+02  0.293850E+02 -0.230769E+02  0.469688E+01 -0.341435E+01 -0.244198E+01  0.670852E+02 -0.300274E+02
  1482  -0.180079E+01 -0.205299E+01 -0.103055E+01  0.149847E+00 -0.235531E+00  0.466129E-01 -0.740202E+00  0.242727E-01 -0.152379E-01 -0.129543E+01 -0.245279E-01 -0.733032E+00
  1483   0.219062E+01  0.356597E+01 -0.106574E+02  0.236427E+02 -0.121931E+02  0.113881E+02 -0.108995E+02  0.211649E+01 -0.120665E+01 -0.449726E+01  0.169290E+02 -0.886574E+01
  1484   0.789041E+01  0.900154E+01 -0.125656E+02  0.361130E+02 -0.187834E+02  0.155358E+02 -0.131831E+02  0.284334E+01 -0.206969E+01 -0.529421E+01  0.300518E+02 -0.157560E+02
  1485  -0.109740E+01 -0.805177E+00 -0.280998E+01  0.765560E+01 -0.368617E+01  0.300747E+01 -0.569267E+01  0.851172E+00 -0.422831E+00 -0.887648E+00  0.432733E+01 -0.424486E+01
  1486  -0.426785E+01 -0.417718E+01 -0.440709E+01  0.680311E+01 -0.348134E+01  0.262928E+01 -0.626057E+01  0.785264E+00 -0.336502E+00 -0.352027E+01  0.501107E+01 -0.566798E+01
  1487   0.126717E+01  0.129429E+01 -0.748402E+00  0.580255E+01 -0.270360E+01  0.238793E+01 -0.383474E+01  0.576485E+00 -0.213059E+00  0.111978E+01  0.295017E+01 -0.277566E+01
  1488  -0.425402E+00 -0.314131E+00  0.636617E+00  0.146349E+00 -0.152549E+00  0.391095E-01 -0.111971E+01  0.276470E-01 -0.286920E-02  0.479687E+00  0.389277E+00 -0.118309E+01
  1489  -0.326534E+01 -0.287659E+01 -0.515404E+01  0.700188E+01 -0.303556E+01  0.205804E+01 -0.423013E+01  0.638065E+00 -0.543588E+00 -0.382667E+01  0.443386E+01 -0.348379E+01
  1490   0.406864E+00  0.351234E+00  0.757712E+00  0.505454E-01 -0.674882E-01  0.166443E-01 -0.359870E+00  0.800490E-02  0.131490E-02  0.716439E+00 -0.733667E-01 -0.291838E+00
  1491  -0.154941E+00 -0.476760E+00  0.831828E+00  0.103943E+01 -0.610774E+00  0.360883E+00 -0.189191E+01  0.140890E+00 -0.252816E-01  0.341854E+00  0.788363E+00 -0.160698E+01
  1492  -0.612198E+00 -0.109450E+01  0.350599E+00  0.497108E+00 -0.288391E+00  0.159476E+00 -0.140231E+01  0.832950E-01 -0.119798E-01 -0.179670E+00  0.187366E+00 -0.110219E+01
  1493  -0.285560E+00 -0.374845E-01  0.611308E+00  0.219199E+01 -0.104269E+01  0.780958E+00 -0.300193E+01  0.258629E+00 -0.838255E-01  0.968707E+00  0.177123E+01 -0.277742E+01
  1494  -0.376758E+01 -0.391791E+01 -0.265380E+01  0.106918E+01 -0.594286E+00  0.250528E+00 -0.186424E+01  0.134363E+00 -0.109330E+00 -0.301773E+01  0.761253E+00 -0.166143E+01
  1495  -0.414381E+00  0.175607E+00 -0.268955E+01  0.659385E+01 -0.260369E+01  0.218239E+01 -0.429668E+01  0.690356E+00 -0.291060E+00 -0.543022E+00  0.355714E+01 -0.283851E+01
  1496   0.922872E-01  0.416618E-01  0.113365E+01  0.359213E+00 -0.262428E+00  0.116946E+00 -0.129658E+01  0.539904E-01 -0.125073E-01  0.100416E+01  0.340109E+00 -0.130261E+01
  1497  -0.238894E+01 -0.227623E+01 -0.562168E+00  0.151282E+01 -0.891780E+00  0.570738E+00 -0.317945E+01  0.225247E+00 -0.643486E-01 -0.621967E+00  0.153407E+01 -0.318834E+01
  1498  -0.748888E+00 -0.806750E+00 -0.276475E+00  0.457321E-01 -0.510603E-01  0.130925E-01 -0.486713E+00  0.797570E-02 -0.144010E-02 -0.259577E+00 -0.771120E-01 -0.470061E+00
  1499   0.327041E+00  0.347680E+00  0.842058E+00  0.862084E-01 -0.100771E+00  0.271803E-01 -0.543106E+00  0.135213E-01  0.195040E-02  0.905618E+00 -0.681293E-01 -0.489809E+00
  1500  -0.267437E+00 -0.295580E+00  0.291538E+00  0.395572E-01 -0.812647E-01  0.118872E-01 -0.539060E+00  0.972580E-02  0.178600E-03  0.284129E+00 -0.805823E-01 -0.499127E+00
  1501  -0.420552E+01 -0.438618E+01 -0.531866E+01  0.695061E+01 -0.335591E+01  0.208431E+01 -0.439006E+01  0.622506E+00 -0.798304E+00 -0.244233E+01  0.153141E+01 -0.347525E+01
  1502  -0.615846E+00 -0.253873E+00 -0.449668E+00  0.241337E+01 -0.100748E+01  0.857163E+00 -0.255108E+01  0.262346E+00 -0.140489E+00 -0.228354E-01  0.188987E+01 -0.212091E+01
  1503  -0.245625E+01 -0.202965E+01 -0.355217E+01  0.670187E+01 -0.289868E+01  0.226343E+01 -0.547128E+01  0.805796E+00 -0.305220E+00 -0.132820E+01  0.316987E+01 -0.387131E+01
  1504  -0.115712E+01 -0.137880E+01 -0.473301E+01  0.104607E+02 -0.585697E+01  0.502642E+01 -0.676257E+01  0.120374E+01 -0.495432E+00 -0.218148E+01  0.555990E+01 -0.475722E+01
  1505  -0.354946E+01 -0.370409E+01 -0.253494E+01  0.205955E+01 -0.113128E+01  0.782809E+00 -0.290320E+01  0.271470E+00 -0.938607E-01 -0.188755E+01  0.601582E+00 -0.241812E+01
  1506  -0.550048E+00 -0.821499E+00  0.384489E+00  0.520658E+00 -0.342911E+00  0.152793E+00 -0.131614E+01  0.857119E-01 -0.346449E-01  0.363129E+00 -0.986597E-01 -0.108597E+01
  1507  -0.216816E+01 -0.229388E+01 -0.887132E+00  0.179636E+00 -0.160604E+00  0.482938E-01 -0.136965E+01  0.343030E-01 -0.130056E-01 -0.111004E+01  0.264389E+00 -0.144823E+01
  1508   0.121318E+00  0.340825E-01  0.518428E+00  0.125759E+01 -0.602892E+00  0.313459E+00 -0.150191E+01  0.171979E+00 -0.353444E-01  0.543453E+00  0.371661E+00 -0.881031E+00
  1509   0.113987E+02  0.120041E+02 -0.144311E+02  0.468998E+02 -0.260670E+02  0.222410E+02 -0.184565E+02  0.397290E+01 -0.276031E+01 -0.311595E+01  0.304189E+02 -0.152988E+02
  1510  -0.483306E+01 -0.479705E+01 -0.363471E+01  0.542500E+00 -0.598227E+00  0.149181E+00 -0.128574E+01  0.725990E-01 -0.786552E-01 -0.293979E+01 -0.568393E+00 -0.128886E+01
  1511  -0.429205E+00  0.876789E+00 -0.354746E+01  0.102953E+02 -0.560062E+01  0.486791E+01 -0.697852E+01  0.116146E+01 -0.627229E+00 -0.222198E+00  0.647623E+01 -0.537725E+01
  1512  -0.880343E+00 -0.925054E+00 -0.147152E+00  0.987500E-01 -0.129809E+00  0.262600E-01 -0.741100E+00  0.192894E-01 -0.658150E-02 -0.350176E+00  0.140777E+00 -0.715655E+00
  1513   0.107686E+00 -0.132209E+00  0.125754E+01  0.432274E+01 -0.218961E+01  0.150872E+01 -0.517068E+01  0.524809E+00 -0.145826E+00  0.591536E+00  0.432648E+01 -0.505022E+01
  1514  -0.435077E+00 -0.186955E+00  0.526483E+00  0.673976E-01 -0.109874E+00  0.196955E-01 -0.953936E+00  0.164492E-01 -0.129140E-02  0.443220E+00  0.398773E+00 -0.102895E+01
  1515  -0.212088E+01 -0.247598E+01 -0.974156E+00  0.129044E+01 -0.677369E+00  0.416503E+00 -0.227224E+01  0.164808E+00 -0.688634E-01 -0.115328E+01  0.650632E+00 -0.197334E+01
  1516  -0.795654E+00 -0.682001E+00  0.230874E+00  0.145876E+00 -0.169925E+00  0.369829E-01 -0.106236E+01  0.265797E-01 -0.368210E-02 -0.173878E-01  0.489391E+00 -0.115400E+01
  1517  -0.477322E-01 -0.132213E+00  0.669857E+00  0.308233E+00 -0.249248E+00  0.103707E+00 -0.904592E+00  0.393023E-01 -0.149906E-01  0.630213E+00  0.167921E+00 -0.930347E+00
  1518  -0.172378E+01 -0.161012E+01 -0.270168E+00  0.211023E+00 -0.210045E+00  0.763818E-01 -0.156355E+01  0.437532E-01 -0.111760E-01 -0.538148E+00  0.624057E+00 -0.169603E+01
  1519  -0.126700E+01 -0.107522E+01  0.570594E+00  0.110765E+01 -0.745403E+00  0.414069E+00 -0.271681E+01  0.165914E+00 -0.630070E-01  0.282186E+00  0.104713E+01 -0.240454E+01
  1520   0.965246E+00  0.695679E+00  0.176918E+01  0.419440E+00 -0.301358E+00  0.107202E+00 -0.109244E+01  0.674939E-01 -0.427550E-02  0.130085E+01  0.259527E+00 -0.864694E+00
  1521  -0.842267E+00 -0.115522E+01 -0.124842E+00  0.513916E+00 -0.279838E+00  0.149388E+00 -0.115271E+01  0.702771E-01 -0.184631E-01 -0.187400E+00 -0.610355E-02 -0.961721E+00
  1522  -0.439544E+01 -0.406092E+01 -0.338633E+01  0.280763E+01 -0.168429E+01  0.108919E+01 -0.343095E+01  0.374819E+00 -0.165506E+00 -0.289493E+01  0.186505E+01 -0.303105E+01
  1523  -0.136735E+01 -0.146325E+01 -0.609127E+00  0.237698E+00 -0.256840E+00  0.647547E-01 -0.823758E+00  0.374190E-01 -0.174917E-01 -0.498505E+00 -0.222949E+00 -0.741800E+00
  1524   0.223402E+01  0.258761E+01 -0.320404E+01  0.134408E+02 -0.714647E+01  0.639379E+01 -0.799432E+01  0.141962E+01 -0.675371E+00  0.841357E-01  0.855617E+01 -0.605269E+01
  1525  -0.417378E+00 -0.477412E+00  0.192056E+00  0.587348E-01 -0.117409E+00  0.133277E-01 -0.572692E+00  0.102635E-01 -0.165950E-02 -0.194962E+00  0.335081E+00 -0.617531E+00
  1526  -0.495148E+00  0.168947E+00 -0.484078E+01  0.113761E+02 -0.546855E+01  0.483700E+01 -0.712549E+01  0.125112E+01 -0.524571E+00 -0.151221E+01  0.674013E+01 -0.505897E+01
  1527  -0.500893E-01 -0.170713E+00  0.388643E+00  0.508532E-01 -0.754043E-01  0.165912E-01 -0.441636E+00  0.959550E-02  0.126770E-02  0.364904E+00 -0.157594E+00 -0.378022E+00
  1528   0.676428E+01  0.570088E+01 -0.125447E+02  0.335473E+02 -0.193944E+02  0.171233E+02 -0.136281E+02  0.304657E+01 -0.138564E+01 -0.186646E+01  0.178410E+02 -0.102737E+02
  1529  -0.128805E+01 -0.110317E+01 -0.909776E+00  0.446861E+01 -0.232540E+01  0.188063E+01 -0.480170E+01  0.578425E+00 -0.178834E+00 -0.705423E+00  0.333330E+01 -0.373105E+01
  1530  -0.389403E+01 -0.387021E+01 -0.639552E+01  0.125031E+02 -0.606884E+01  0.525335E+01 -0.998617E+01  0.147573E+01 -0.675655E+00 -0.351182E+01  0.778562E+01 -0.814402E+01
  1531   0.684739E+00  0.452697E+00  0.525787E+00  0.202578E+01 -0.878245E+00  0.712023E+00 -0.185805E+01  0.225635E+00 -0.681910E-01  0.114990E+01  0.549057E+00 -0.124626E+01
  1532  -0.399624E+01 -0.408025E+01 -0.291892E+01  0.131502E+01 -0.867611E+00  0.524625E+00 -0.215472E+01  0.182213E+00 -0.768408E-01 -0.253002E+01  0.340052E+00 -0.189029E+01
  1533  -0.412383E+01 -0.403289E+01 -0.266745E+01  0.211883E+01 -0.115680E+01  0.675438E+00 -0.319325E+01  0.271063E+00 -0.171661E+00 -0.293439E+01  0.190140E+01 -0.299991E+01
  1534  -0.822920E-01  0.229989E+00  0.714447E+00  0.110969E+01 -0.509839E+00  0.291186E+00 -0.181514E+01  0.162589E+00 -0.352301E-01  0.102646E+01  0.472223E+00 -0.126869E+01
  1535  -0.414544E+01 -0.422025E+01 -0.304128E+01  0.798261E+00 -0.671387E+00  0.227720E+00 -0.147355E+01  0.102245E+00 -0.874473E-01 -0.233297E+01 -0.533797E+00 -0.135348E+01
  1536  -0.118784E+01 -0.125375E+01 -0.739140E+00  0.139111E+00 -0.100003E+00  0.423820E-01 -0.547042E+00  0.207215E-01 -0.386490E-02 -0.653650E+00 -0.156411E+00 -0.443685E+00
  1537   0.514722E+01  0.592330E+01 -0.244023E+01  0.115898E+02 -0.448669E+01  0.444006E+01 -0.423407E+01  0.789487E+00 -0.511148E+00  0.127022E+01  0.780170E+01 -0.314862E+01
  1538  -0.848847E+00 -0.770614E+00 -0.404463E+00  0.348130E-01 -0.522073E-01  0.790650E-02 -0.438141E+00  0.663390E-02 -0.339010E-02 -0.215183E+00 -0.174356E+00 -0.381075E+00
  1539   0.132163E+01  0.260822E+01  0.111274E+01  0.359392E+01 -0.170382E+01  0.130682E+01 -0.326206E+01  0.438436E+00 -0.164402E+00  0.203628E+01  0.290287E+01 -0.233093E+01
  1540   0.546954E+02  0.422080E+02 -0.529095E+02  0.141252E+03 -0.868028E+02  0.754260E+02 -0.295392E+02  0.854578E+01 -0.127664E+01  0.195416E+01  0.632579E+02 -0.230041E+02
  1541  -0.146630E+01 -0.187337E+01 -0.619682E+00  0.163738E+01 -0.813038E+00  0.463464E+00 -0.223085E+01  0.182197E+00 -0.857719E-01 -0.121584E+01  0.154694E+01 -0.220446E+01
  1542   0.480612E+00  0.778303E+00  0.156771E+01  0.133100E+01 -0.783949E+00  0.364069E+00 -0.211393E+01  0.152484E+00 -0.367717E-01  0.106036E+01  0.188761E+01 -0.216967E+01
  1543  -0.243382E+01 -0.211477E+01 -0.164486E+01  0.593284E+01 -0.304796E+01  0.259686E+01 -0.663966E+01  0.782951E+00 -0.413990E+00 -0.305964E+00  0.375466E+01 -0.556347E+01
  1544  -0.324283E+01 -0.337247E+01 -0.270396E+01  0.221956E+01 -0.102236E+01  0.666451E+00 -0.248781E+01  0.291034E+00 -0.205743E+00 -0.214722E+01  0.525498E+00 -0.175074E+01
  1545  -0.168926E+01 -0.147368E+01 -0.308713E+00  0.796709E+00 -0.547158E+00  0.269397E+00 -0.198212E+01  0.117817E+00 -0.351897E-01 -0.292258E+00  0.664771E+00 -0.184619E+01
  1546  -0.959353E+00 -0.938955E+00 -0.617143E+00  0.197011E-01 -0.737877E-01  0.268160E-02 -0.289946E+00  0.368840E-02 -0.454790E-02 -0.627865E+00 -0.655886E-01 -0.245501E+00
  1547   0.226699E+00  0.300452E+00 -0.603222E+01  0.162881E+02 -0.922090E+01  0.796702E+01 -0.963559E+01  0.174618E+01 -0.885881E+00 -0.268288E+01  0.100874E+02 -0.710406E+01
  1548  -0.301492E+01 -0.343019E+01 -0.156320E+01  0.956378E+00 -0.619159E+00  0.325831E+00 -0.220843E+01  0.146296E+00 -0.526416E-01 -0.159197E+01  0.294878E-01 -0.186771E+01
  1549  -0.415865E+01 -0.384136E+01 -0.507702E+01  0.852283E+01 -0.477176E+01  0.329024E+01 -0.610986E+01  0.859010E+00 -0.872089E+00 -0.333496E+01  0.456738E+01 -0.507378E+01
  1550   0.346608E+01  0.293460E+01 -0.628280E+01  0.235321E+02 -0.137216E+02  0.120259E+02 -0.130331E+02  0.231662E+01 -0.137100E+01 -0.225741E+01  0.157736E+02 -0.105815E+02
  1551   0.424126E+00  0.488170E+00  0.135277E+01  0.199785E+00 -0.305409E+00  0.470645E-01 -0.905396E+00  0.272531E-01  0.805790E-02  0.981824E+00  0.537323E+00 -0.103098E+01
  1552   0.154734E+01  0.196334E+01  0.175683E+01  0.193313E+01 -0.843490E+00  0.542851E+00 -0.201727E+01  0.252361E+00 -0.770712E-01  0.181341E+01  0.140167E+01 -0.125175E+01
  1553  -0.383163E+01 -0.377807E+01 -0.284331E+01  0.678553E+00 -0.576946E+00  0.169528E+00 -0.127011E+01  0.861801E-01 -0.755283E-01 -0.195092E+01 -0.670417E+00 -0.115673E+01
  1554   0.544941E+01  0.625354E+01 -0.110468E+02  0.313362E+02 -0.160848E+02  0.137472E+02 -0.129128E+02  0.255228E+01 -0.214177E+01 -0.426394E+01  0.225224E+02 -0.120049E+02
  1555   0.728854E+01  0.681687E+01 -0.135915E+02  0.375553E+02 -0.227266E+02  0.209485E+02 -0.171557E+02  0.372463E+01 -0.146602E+01 -0.141458E+01  0.211121E+02 -0.128807E+02
  1556  -0.301339E+01 -0.171988E+01 -0.930734E+01  0.196078E+02 -0.102323E+02  0.898895E+01 -0.136125E+02  0.230829E+01 -0.766214E+00 -0.422321E+01  0.131814E+02 -0.106780E+02
  1557  -0.103726E+01 -0.132209E+01 -0.894155E+00  0.161761E+01 -0.693785E+00  0.610299E+00 -0.180046E+01  0.187853E+00 -0.646298E-01 -0.457011E+00  0.454636E+00 -0.131971E+01
  1558  -0.803137E+00 -0.738003E+00  0.450476E+00  0.202159E+01 -0.103527E+01  0.764653E+00 -0.322071E+01  0.283852E+00 -0.677314E-01  0.107482E+01  0.975929E+00 -0.278875E+01
  1559  -0.411787E+01 -0.402416E+01 -0.290867E+01  0.184321E+01 -0.124956E+01  0.589610E+00 -0.244155E+01  0.195070E+00 -0.145966E+00 -0.281563E+01  0.169403E+01 -0.290257E+01
  1560  -0.896431E+00 -0.915937E+00 -0.430873E+01  0.130228E+02 -0.752718E+01  0.616603E+01 -0.892544E+01  0.139919E+01 -0.723067E+00 -0.248240E+01  0.868470E+01 -0.711824E+01
  1561  -0.449009E+01 -0.446691E+01 -0.249405E+01  0.273798E+01 -0.147952E+01  0.110699E+01 -0.453665E+01  0.400153E+00 -0.224987E+00 -0.249254E+01  0.209055E+01 -0.406492E+01
  1562   0.169811E+00  0.475066E+00  0.109851E+01  0.279551E+01 -0.145484E+01  0.101619E+01 -0.348767E+01  0.334604E+00 -0.132498E+00  0.773879E+00  0.292170E+01 -0.322051E+01
  1563   0.800669E+00  0.101137E+01  0.136844E+01  0.404432E+01 -0.242328E+01  0.187049E+01 -0.439242E+01  0.490734E+00 -0.157626E+00  0.135970E+01  0.326537E+01 -0.361370E+01
  1564   0.468545E+01  0.574043E+01 -0.147077E+02  0.326857E+02 -0.173619E+02  0.158070E+02 -0.128296E+02  0.286807E+01 -0.177608E+01 -0.414480E+01  0.185512E+02 -0.866597E+01
  1565  -0.125802E+01 -0.139088E+01 -0.297614E+00  0.130492E+00 -0.159589E+00  0.363113E-01 -0.982825E+00  0.247424E-01 -0.953330E-02 -0.489931E+00  0.130327E+00 -0.103128E+01
  1566   0.302449E+00  0.302220E+00  0.199568E+01  0.360294E+01 -0.198310E+01  0.136729E+01 -0.508607E+01  0.488899E+00 -0.831899E-01  0.195692E+01  0.316185E+01 -0.481656E+01
  1567  -0.144624E+01 -0.881721E+00 -0.842992E+00  0.368426E+01 -0.215781E+01  0.119398E+01 -0.347860E+01  0.368023E+00 -0.213102E+00 -0.167537E+01  0.490005E+01 -0.410640E+01
  1568   0.614448E+01  0.738083E+01 -0.196664E+02  0.443850E+02 -0.242030E+02  0.220372E+02 -0.185743E+02  0.418356E+01 -0.201764E+01 -0.550213E+01  0.271501E+02 -0.142671E+02
  1569  -0.103211E+01 -0.114914E+01 -0.548139E+00  0.244970E-01 -0.580797E-01  0.503860E-02 -0.460028E+00  0.607810E-02 -0.147760E-02 -0.550763E+00 -0.177419E+00 -0.420961E+00
  1570   0.173483E+02  0.168094E+02 -0.126974E+02  0.468663E+02 -0.253496E+02  0.237451E+02 -0.166720E+02  0.393328E+01 -0.247743E+01  0.144478E+01  0.277444E+02 -0.123798E+02
  1571  -0.226657E+01 -0.219211E+01 -0.107031E+01  0.999480E-01 -0.150464E+00  0.282609E-01 -0.118177E+01  0.218750E-01 -0.141079E-01 -0.116962E+01  0.267758E+00 -0.129024E+01
  1572   0.358525E+01  0.533725E+01  0.179000E+01  0.480810E+01 -0.162985E+01  0.113482E+01 -0.286229E+01  0.498058E+00 -0.153589E+00  0.272540E+01  0.405205E+01 -0.144020E+01
  1573  -0.175201E+01 -0.144362E+01 -0.169856E+01  0.530635E+01 -0.250136E+01  0.176971E+01 -0.484465E+01  0.586948E+00 -0.370452E+00 -0.164147E+01  0.461892E+01 -0.442108E+01
  1574   0.101639E+01  0.103165E+01  0.241876E+01  0.651080E+00 -0.703622E+00  0.231036E+00 -0.165134E+01  0.871090E-01 -0.166380E-01  0.193591E+01  0.956665E+00 -0.186093E+01
  1575  -0.125892E+01 -0.134217E+01 -0.628089E+00  0.100606E+00 -0.691888E-01  0.283195E-01 -0.701704E+00  0.161391E-01 -0.499930E-02 -0.694698E+00  0.606948E-01 -0.708163E+00
  1576  -0.946070E+00 -0.106605E+01 -0.612468E+00  0.230373E-01 -0.719008E-01  0.535550E-02 -0.288774E+00  0.351570E-02 -0.483540E-02 -0.804521E+00  0.306184E-01 -0.292146E+00
  1577   0.357961E+00  0.657925E+00  0.727563E+00  0.527662E+00 -0.177211E+00  0.131239E+00 -0.895299E+00  0.551147E-01 -0.111082E-01  0.100153E+01  0.408202E+00 -0.751804E+00
  1578   0.298767E-01 -0.131536E+00  0.556731E+00  0.199326E+00 -0.159132E+00  0.425724E-01 -0.643727E+00  0.352518E-01 -0.114570E-02  0.511419E+00 -0.217961E+00 -0.424994E+00
  1579  -0.361615E+00 -0.376903E+00 -0.139872E+01  0.609667E+01 -0.274610E+01  0.224918E+01 -0.485552E+01  0.597586E+00 -0.304713E+00 -0.696306E+00  0.477270E+01 -0.445330E+01
  1580  -0.135364E+01 -0.125328E+01 -0.688437E+00  0.100076E+00 -0.109101E+00  0.267691E-01 -0.692048E+00  0.169494E-01 -0.784580E-02 -0.414825E+00 -0.202181E+00 -0.636270E+00
  1581  -0.174212E+01 -0.162713E+01 -0.142536E+01  0.413624E+01 -0.180419E+01  0.151818E+01 -0.448969E+01  0.480245E+00 -0.157533E+00 -0.681394E+00  0.287749E+01 -0.382322E+01
  1582   0.593303E+00  0.915624E+00  0.158976E+00  0.600242E+01 -0.275887E+01  0.223042E+01 -0.550469E+01  0.655474E+00 -0.190435E+00  0.101489E+01  0.486548E+01 -0.496475E+01
  1583  -0.492867E+00 -0.569401E+00  0.189166E+00  0.316821E+00 -0.220771E+00  0.108144E+00 -0.917978E+00  0.404678E-01 -0.871760E-02  0.272292E-01  0.198605E+00 -0.795235E+00
  1584  -0.836367E+00 -0.991449E+00  0.318138E+00  0.610175E+00 -0.398539E+00  0.197695E+00 -0.163104E+01  0.103216E+00 -0.360110E-01  0.478707E+00 -0.101265E+00 -0.136889E+01
  1585  -0.603999E+00 -0.624930E+00  0.145726E+00  0.813472E-01 -0.879310E-01  0.208373E-01 -0.776086E+00  0.150185E-01 -0.291200E-02  0.228748E+00 -0.720137E-01 -0.781664E+00
  1586   0.277037E+00  0.449313E+00 -0.677274E+01  0.132923E+02 -0.655523E+01  0.618178E+01 -0.602418E+01  0.108854E+01 -0.933482E+00 -0.334307E+01  0.880394E+01 -0.501155E+01
  1587   0.565126E+01  0.639548E+01 -0.125701E+02  0.302789E+02 -0.154709E+02  0.147901E+02 -0.121530E+02  0.248288E+01 -0.170664E+01 -0.364644E+01  0.194771E+02 -0.943516E+01
  1588  -0.170359E+01 -0.178812E+01 -0.807030E+00  0.447955E+00 -0.290081E+00  0.111951E+00 -0.121150E+01  0.709924E-01 -0.258812E-01 -0.594533E+00 -0.230976E+00 -0.962607E+00
  1589  -0.938477E-01 -0.140785E+00  0.616198E+00  0.301018E+00 -0.249946E+00  0.696551E-01 -0.881847E+00  0.523928E-01 -0.131880E-02  0.568505E+00 -0.982259E-01 -0.611064E+00
  1590  -0.212691E+01 -0.194267E+01 -0.196135E+01  0.535944E+01 -0.265911E+01  0.218575E+01 -0.540180E+01  0.680804E+00 -0.330646E+00 -0.415157E+00  0.275376E+01 -0.428127E+01
  1591   0.770590E+01  0.759458E+01 -0.836829E+01  0.240492E+02 -0.117810E+02  0.114637E+02 -0.810339E+01  0.182589E+01 -0.138017E+01 -0.319252E+00  0.137892E+02 -0.587535E+01
  1592  -0.130630E+01 -0.119709E+01 -0.293763E+00  0.216199E+00 -0.209133E+00  0.613691E-01 -0.111424E+01  0.421891E-01 -0.891870E-02 -0.197658E+00  0.491732E-01 -0.104860E+01
  1593   0.600100E+00  0.914394E+00  0.111522E+01  0.846147E+00 -0.430008E+00  0.202591E+00 -0.123998E+01  0.123713E+00 -0.175795E-01  0.109111E+01  0.556055E+00 -0.732776E+00
  1594  -0.160231E+00 -0.369926E+00 -0.586225E+01  0.143284E+02 -0.722805E+01  0.659970E+01 -0.893150E+01  0.157648E+01 -0.642974E+00 -0.167605E+01  0.806611E+01 -0.675999E+01
  1595  -0.912412E+00 -0.761538E+00 -0.209841E+00  0.249806E-01 -0.141379E+00  0.830300E-02 -0.598595E+00  0.588810E-02 -0.176880E-02 -0.543837E+00  0.534550E+00 -0.752251E+00
  1596   0.169408E+02  0.167385E+02 -0.203765E+02  0.583379E+02 -0.326126E+02  0.299668E+02 -0.218661E+02  0.514025E+01 -0.164891E+01  0.230279E+00  0.338866E+02 -0.173784E+02
  1597  -0.264143E+01 -0.216175E+01 -0.259575E-01  0.102480E+01 -0.543843E+00  0.314464E+00 -0.356238E+01  0.176020E+00 -0.245286E-01 -0.148085E+00  0.147524E+01 -0.348890E+01
  1598  -0.169026E+01 -0.145387E+01 -0.239046E+01  0.566483E+01 -0.300282E+01  0.262667E+01 -0.486125E+01  0.738930E+00 -0.466155E+00 -0.417645E+00  0.236683E+01 -0.340305E+01
  1599  -0.106205E+01 -0.100565E+01  0.152245E+00  0.466070E+00 -0.273600E+00  0.141606E+00 -0.160446E+01  0.712210E-01 -0.151313E-01  0.175364E-01  0.612450E+00 -0.163563E+01
  1600  -0.293028E+01 -0.280840E+01 -0.171575E+01  0.753264E+00 -0.646567E+00  0.227331E+00 -0.157338E+01  0.944854E-01 -0.696684E-01 -0.136180E+01  0.160209E+00 -0.160681E+01
  1601  -0.301594E+01 -0.301650E+01 -0.221129E+01  0.131045E+01 -0.710348E+00  0.543793E+00 -0.196701E+01  0.164915E+00 -0.146444E+00 -0.205478E+01  0.704959E+00 -0.166668E+01
  1602  -0.102636E+01 -0.892683E+00 -0.127119E+02  0.222218E+02 -0.942057E+01  0.707800E+01 -0.748786E+01  0.152190E+01 -0.222774E+01 -0.730741E+01  0.135777E+02 -0.716295E+01
  1603  -0.542385E+00  0.705029E+00 -0.688371E+01  0.152225E+02 -0.758348E+01  0.670486E+01 -0.918363E+01  0.174319E+01 -0.562099E+00 -0.174540E+01  0.868690E+01 -0.623647E+01
  1604   0.575082E+00  0.415175E+00  0.882098E+00  0.231576E+01 -0.135961E+01  0.102442E+01 -0.245217E+01  0.257534E+00 -0.929438E-01  0.107105E+01  0.165713E+01 -0.231301E+01
  1605   0.106462E+00 -0.212422E+00 -0.133287E+01  0.919257E+01 -0.508463E+01  0.452083E+01 -0.768694E+01  0.111072E+01 -0.613225E+00  0.580769E+00  0.569565E+01 -0.648884E+01
  1606  -0.312342E+00  0.310664E-01 -0.527491E+01  0.171252E+02 -0.878107E+01  0.766595E+01 -0.122840E+02  0.191679E+01 -0.680346E+00 -0.220065E+01  0.130227E+02 -0.107910E+02
  1607  -0.310317E+01 -0.281308E+01 -0.312892E+01  0.271101E+01 -0.130196E+01  0.866058E+00 -0.228400E+01  0.237851E+00 -0.203210E+00 -0.270427E+01  0.207238E+01 -0.218119E+01
  1608  -0.100266E+01 -0.103410E+01 -0.133613E+00  0.632440E-01 -0.950974E-01  0.208837E-01 -0.870606E+00  0.141819E-01 -0.165580E-02 -0.308394E+00  0.191287E+00 -0.916997E+00
  1609  -0.278788E+00 -0.397394E+00  0.107509E+00  0.227507E-01 -0.713495E-01  0.538440E-02 -0.344225E+00  0.376260E-02 -0.262090E-02 -0.470055E-01 -0.132540E-01 -0.337134E+00
  1610  -0.862158E+00 -0.873055E+00 -0.147268E+01  0.720998E+01 -0.392204E+01  0.305844E+01 -0.607416E+01  0.761617E+00 -0.423319E+00 -0.162767E+01  0.596849E+01 -0.521387E+01
  1611  -0.209167E+01 -0.214869E+01 -0.217070E+01  0.361359E+01 -0.147684E+01  0.126892E+01 -0.358262E+01  0.378046E+00 -0.122074E+00 -0.177610E+01  0.283256E+01 -0.320515E+01
  1612  -0.152936E+01 -0.161799E+01 -0.860296E+01  0.170534E+02 -0.850955E+01  0.765731E+01 -0.999050E+01  0.174413E+01 -0.881206E+00 -0.367768E+01  0.103505E+02 -0.829080E+01
  1613  -0.128890E+01 -0.130196E+01 -0.640444E+00  0.399328E-01 -0.930088E-01  0.946270E-02 -0.609177E+00  0.970460E-02 -0.537150E-02 -0.649904E+00 -0.701105E-01 -0.581948E+00
  1614  -0.617878E-01 -0.233350E-01  0.573542E+00  0.464991E-01 -0.105926E+00  0.120823E-01 -0.597550E+00  0.885060E-02  0.714400E-03  0.485761E+00  0.151450E+00 -0.660545E+00
  1615  -0.713178E+00 -0.746967E+00 -0.283017E-01  0.391336E-01 -0.611757E-01  0.125590E-01 -0.682736E+00  0.917730E-02 -0.183430E-02 -0.262628E+00  0.229950E+00 -0.714288E+00
  1616  -0.297495E+01 -0.299174E+01 -0.474202E+01  0.749932E+01 -0.381492E+01  0.328044E+01 -0.544257E+01  0.899031E+00 -0.654222E+00 -0.246056E+01  0.326128E+01 -0.379246E+01
  1617   0.110888E+00 -0.514816E-02  0.574274E+00  0.480379E-01 -0.675676E-01  0.148190E-01 -0.469093E+00  0.888310E-02  0.153520E-02  0.502714E+00 -0.837407E-01 -0.424121E+00
  1618  -0.407020E+01 -0.381016E+01 -0.787000E+01  0.110700E+02 -0.584049E+01  0.481045E+01 -0.684807E+01  0.122520E+01 -0.617318E+00 -0.303518E+01  0.389763E+01 -0.467262E+01
  1619   0.183350E+02  0.180530E+02 -0.312421E+02  0.732782E+02 -0.428374E+02  0.370908E+02 -0.191111E+02  0.513242E+01 -0.397581E+01 -0.386604E+01  0.346415E+02 -0.127224E+02
  1620   0.126954E+02  0.123318E+02 -0.422876E+01  0.258054E+02 -0.115062E+02  0.105034E+02 -0.820486E+01  0.207067E+01 -0.174424E+01  0.420104E+01  0.129516E+02 -0.482083E+01
  1621   0.284589E+01  0.326947E+01 -0.518806E+01  0.212104E+02 -0.103254E+02  0.934334E+01 -0.137932E+02  0.232837E+01 -0.729549E+00  0.251211E+00  0.142621E+02 -0.112438E+02
  1622  -0.117030E+01 -0.129497E+01 -0.133846E+01  0.316610E+01 -0.133808E+01  0.103060E+01 -0.291783E+01  0.372927E+00 -0.145555E+00 -0.572069E+00  0.127903E+01 -0.200193E+01
  1623   0.251934E+00  0.191628E+00  0.767412E+00  0.233835E+00 -0.164319E+00  0.695626E-01 -0.686509E+00  0.331733E-01 -0.122100E-02  0.833692E+00 -0.108494E+00 -0.533569E+00
  1624   0.105411E+01  0.127147E+01 -0.683032E+01  0.186535E+02 -0.115129E+02  0.103934E+02 -0.105608E+02  0.206491E+01 -0.115371E+01 -0.107561E+01  0.108010E+02 -0.845393E+01
  1625  -0.220194E+01 -0.230317E+01 -0.182342E+01  0.305184E+01 -0.173388E+01  0.117370E+01 -0.303201E+01  0.331823E+00 -0.169996E+00 -0.100226E+01  0.173466E+01 -0.303556E+01
  1626   0.971524E+01  0.894572E+01 -0.196593E+02  0.472702E+02 -0.250174E+02  0.222766E+02 -0.171410E+02  0.395494E+01 -0.196889E+01 -0.267714E+01  0.244725E+02 -0.128496E+02
  1627   0.149537E+00  0.405512E+00  0.167875E+01  0.334889E+00 -0.239249E+00  0.955304E-01 -0.177724E+01  0.607646E-01 -0.391340E-02  0.151624E+01  0.653566E+00 -0.176429E+01
  1628  -0.338132E+01 -0.335553E+01 -0.260264E+01  0.194186E+00 -0.289529E+00  0.305854E-01 -0.706364E+00  0.285122E-01 -0.360723E-01 -0.265415E+01 -0.906018E-01 -0.610770E+00
  1629  -0.149329E+01 -0.104103E+01 -0.738304E-01  0.247319E+01 -0.135807E+01  0.975167E+00 -0.379500E+01  0.346556E+00 -0.613052E-01 -0.236973E+00  0.239759E+01 -0.320165E+01
  1630   0.503336E+00  0.102038E+01  0.322430E+00  0.262580E+01 -0.109837E+01  0.735570E+00 -0.231040E+01  0.323847E+00 -0.955452E-01  0.948086E+00  0.141697E+01 -0.134467E+01
  1631  -0.370305E+01 -0.387956E+01 -0.167327E+01  0.138098E+01 -0.748420E+00  0.494221E+00 -0.332908E+01  0.227256E+00 -0.547361E-01 -0.186626E+01  0.101748E+01 -0.303077E+01
  1632  -0.120482E+01 -0.719426E+00 -0.411174E+01  0.121337E+02 -0.633745E+01  0.556936E+01 -0.891118E+01  0.139563E+01 -0.943175E+00 -0.822969E+00  0.703224E+01 -0.692870E+01
  1633  -0.306722E+01 -0.304522E+01 -0.228704E+01  0.973481E+00 -0.550438E+00  0.356751E+00 -0.159327E+01  0.114603E+00 -0.813040E-01 -0.213128E+01  0.573898E+00 -0.148784E+01
  1634   0.788930E+00  0.215794E-02 -0.148872E+02  0.291262E+02 -0.162908E+02  0.138529E+02 -0.116788E+02  0.251768E+01 -0.185105E+01 -0.708138E+01  0.172140E+02 -0.101304E+02
  1635   0.477664E+01  0.504081E+01  0.178919E+01  0.896267E+01 -0.343553E+01  0.227606E+01 -0.498825E+01  0.637109E+00 -0.464604E+00  0.499726E+00  0.107012E+02 -0.616008E+01
  1636  -0.816714E+00 -0.731044E+00  0.582386E-01  0.312568E+00 -0.271619E+00  0.700825E-01 -0.101536E+01  0.407206E-01 -0.113415E-01 -0.566568E+00  0.811352E+00 -0.975828E+00
  1637  -0.345557E+01 -0.351441E+01 -0.566508E+01  0.794458E+01 -0.363910E+01  0.269782E+01 -0.496786E+01  0.767693E+00 -0.593624E+00 -0.391510E+01  0.429397E+01 -0.389328E+01
  1638  -0.344675E+01 -0.349876E+01 -0.394537E+01  0.609707E+01 -0.304424E+01  0.186601E+01 -0.455668E+01  0.588696E+00 -0.452241E+00 -0.370291E+01  0.469869E+01 -0.449454E+01
  1639  -0.280421E+00 -0.791972E+00 -0.253163E+01  0.117066E+02 -0.639079E+01  0.473330E+01 -0.819380E+01  0.121612E+01 -0.820183E+00 -0.196632E+01  0.800463E+01 -0.683028E+01
  1640  -0.954163E+00 -0.108681E+01 -0.572340E+00  0.212313E-01 -0.916494E-01  0.509420E-02 -0.315140E+00  0.331880E-02 -0.467800E-02 -0.791180E+00  0.387182E-01 -0.334349E+00
  1641  -0.243225E+01 -0.251676E+01 -0.111433E+01  0.260383E+01 -0.146747E+01  0.730059E+00 -0.330398E+01  0.278465E+00 -0.158823E+00 -0.166774E+01  0.262887E+01 -0.347788E+01
  1642  -0.267867E+00 -0.465359E+00 -0.165896E+01  0.676339E+01 -0.328514E+01  0.279474E+01 -0.523832E+01  0.782354E+00 -0.425933E+00 -0.191413E+00  0.367590E+01 -0.394984E+01
  1643   0.124513E+02  0.135984E+02 -0.205606E+02  0.492105E+02 -0.258006E+02  0.232057E+02 -0.155887E+02  0.385671E+01 -0.187172E+01 -0.451366E+01  0.283252E+02 -0.102131E+02
  1644  -0.236452E+01 -0.242340E+01 -0.107063E+01  0.134300E+01 -0.683443E+00  0.443122E+00 -0.253373E+01  0.196322E+00 -0.591644E-01 -0.749613E+00  0.451420E+00 -0.212521E+01
  1645  -0.907265E+00 -0.628380E+00  0.400583E+00  0.875892E+00 -0.558234E+00  0.241211E+00 -0.194337E+01  0.114577E+00 -0.379241E-01 -0.301122E+00  0.167768E+01 -0.200494E+01
  1646  -0.243433E+01 -0.246532E+01 -0.130095E+01  0.978026E+00 -0.561767E+00  0.290422E+00 -0.190572E+01  0.155354E+00 -0.896917E-01 -0.115673E+01  0.173178E+00 -0.148177E+01
  1647  -0.323459E+01 -0.360757E+01 -0.652460E+01  0.965646E+01 -0.461191E+01  0.352722E+01 -0.547534E+01  0.919291E+00 -0.725706E+00 -0.243943E+01  0.276139E+01 -0.392953E+01
  1648  -0.209676E+01 -0.212758E+01 -0.126309E+01  0.167783E+00 -0.164989E+00  0.443514E-01 -0.893521E+00  0.334157E-01 -0.207141E-01 -0.129468E+01 -0.383513E-01 -0.794548E+00
  1649  -0.450558E+00 -0.958107E-01  0.767082E+00  0.221379E+00 -0.226675E+00  0.817872E-01 -0.133001E+01  0.428156E-01 -0.693500E-02  0.557226E+00  0.618736E+00 -0.127177E+01
  1650   0.102959E+02  0.113180E+02 -0.294780E+01  0.262078E+02 -0.146799E+02  0.127963E+02 -0.121457E+02  0.241181E+01 -0.134674E+01  0.227098E+01  0.202758E+02 -0.112288E+02
  1651   0.562089E+01  0.645437E+01  0.305966E+01  0.626595E+01 -0.266088E+01  0.209437E+01 -0.352240E+01  0.657946E+00 -0.273761E+00  0.369498E+01  0.482770E+01 -0.206830E+01
  1652  -0.420357E+01 -0.430821E+01 -0.279562E+01  0.243063E+01 -0.146827E+01  0.672765E+00 -0.312786E+01  0.272979E+00 -0.188194E+00 -0.377362E+01  0.282752E+01 -0.336211E+01
  1653  -0.180836E+01 -0.120921E+01 -0.181076E+01  0.482421E+01 -0.218222E+01  0.188377E+01 -0.489613E+01  0.546562E+00 -0.173789E+00 -0.845672E+00  0.380025E+01 -0.416379E+01
  1654  -0.144012E+01 -0.127708E+01 -0.923086E+00  0.507273E-01 -0.154308E+00  0.109514E-01 -0.421208E+00  0.803100E-02 -0.112283E-01 -0.653841E+00 -0.194929E+00 -0.428309E+00
  1655  -0.107281E+01 -0.123148E+01 -0.381972E+00  0.179562E+00 -0.139115E+00  0.380403E-01 -0.795774E+00  0.323267E-01 -0.587620E-02 -0.266100E+00 -0.365002E+00 -0.600382E+00
  1656  -0.366299E+00 -0.362954E+00  0.201723E+00  0.308232E-01 -0.606362E-01  0.758920E-02 -0.550356E+00  0.610620E-02 -0.154840E-02  0.143630E+00  0.101240E+00 -0.607824E+00
  1657  -0.961712E+00 -0.920195E+00 -0.453327E+01  0.103569E+02 -0.564108E+01  0.492629E+01 -0.679245E+01  0.118168E+01 -0.459827E+00 -0.241670E+01  0.637767E+01 -0.488116E+01
  1658  -0.219566E+01 -0.188765E+01 -0.304865E+01  0.807449E+01 -0.491383E+01  0.333189E+01 -0.583460E+01  0.819338E+00 -0.624311E+00 -0.242960E+01  0.668547E+01 -0.614352E+01
  1659  -0.241186E+01 -0.270768E+01 -0.171302E+01  0.181011E+01 -0.999249E+00  0.563172E+00 -0.216696E+01  0.228764E+00 -0.134689E+00 -0.119272E+01  0.250720E+00 -0.176568E+01
  1660  -0.303126E+01 -0.355236E+01 -0.176352E+01  0.202020E+01 -0.118363E+01  0.686568E+00 -0.292792E+01  0.261195E+00 -0.124160E+00 -0.200452E+01  0.918257E+00 -0.246610E+01
  1661  -0.179329E+01 -0.168458E+01 -0.111854E+01  0.689122E-01 -0.155921E+00  0.170812E-01 -0.609241E+00  0.127420E-01 -0.832180E-02 -0.118434E+01  0.134916E+00 -0.635152E+00
  1662  -0.274802E+01 -0.243890E+01 -0.176240E+01  0.565926E+01 -0.276268E+01  0.196289E+01 -0.630208E+01  0.693310E+00 -0.236328E+00 -0.130080E+01  0.499668E+01 -0.613477E+01
  1663  -0.232688E+00  0.258919E-01  0.173533E+01  0.120171E+01 -0.956207E+00  0.386416E+00 -0.276057E+01  0.166626E+00 -0.600070E-02  0.984595E+00  0.213726E+01 -0.309596E+01
  1664  -0.481369E+00  0.139377E+00 -0.568170E+01  0.135461E+02 -0.649629E+01  0.582722E+01 -0.855347E+01  0.146262E+01 -0.585818E+00 -0.234204E+01  0.889721E+01 -0.641579E+01
  1665  -0.172248E+01 -0.176329E+01 -0.133491E+01  0.354503E+01 -0.162256E+01  0.105418E+01 -0.345500E+01  0.379707E+00 -0.288932E+00 -0.139240E+01  0.275497E+01 -0.312586E+01
  1666  -0.283656E+01 -0.253377E+01 -0.398597E+01  0.109076E+02 -0.582837E+01  0.477944E+01 -0.950529E+01  0.131381E+01 -0.517763E+00 -0.198005E+01  0.728448E+01 -0.783820E+01
  1667  -0.181751E+01 -0.174272E+01  0.500400E+00  0.510499E+00 -0.363261E+00  0.154241E+00 -0.271937E+01  0.980930E-01  0.189550E-02  0.356146E-01  0.101020E+01 -0.278853E+01
  1668  -0.257289E+01 -0.268864E+01 -0.193731E+01  0.123298E+00 -0.195415E+00  0.197069E-01 -0.581709E+00  0.195963E-01 -0.210596E-01 -0.206419E+01 -0.133789E+00 -0.490665E+00
  1669  -0.217516E+01 -0.219624E+01 -0.793752E+00  0.321724E+01 -0.171753E+01  0.124083E+01 -0.437908E+01  0.415506E+00 -0.158380E+00 -0.125907E+01  0.322422E+01 -0.416138E+01
  1670  -0.170274E+01 -0.181685E+01 -0.693744E+00  0.856514E+00 -0.492710E+00  0.216890E+00 -0.163539E+01  0.115274E+00 -0.695779E-01 -0.104878E+01  0.697350E+00 -0.146543E+01
  1671  -0.386936E+01 -0.381725E+01 -0.295912E+01  0.184590E+01 -0.897291E+00  0.606229E+00 -0.259261E+01  0.226609E+00 -0.990740E-01 -0.228508E+01  0.700188E+00 -0.223236E+01
  1672   0.960031E+01  0.106301E+02 -0.230972E+02  0.536621E+02 -0.297128E+02  0.276799E+02 -0.208670E+02  0.473337E+01 -0.279811E+01 -0.556590E+01  0.325903E+02 -0.163943E+02
  1673   0.154396E+01  0.219521E+01 -0.554428E+01  0.191955E+02 -0.109771E+02  0.907196E+01 -0.110652E+02  0.196747E+01 -0.110435E+01 -0.111859E+01  0.120110E+02 -0.869721E+01
  1674   0.169695E+01  0.153202E+01  0.237833E+01  0.365890E-01 -0.232470E+00  0.106035E-01 -0.515428E+00  0.626560E-02  0.130621E-01  0.198298E+01  0.220814E+00 -0.671772E+00
  1675   0.846023E+01  0.964159E+01 -0.189763E+02  0.484018E+02 -0.267256E+02  0.222544E+02 -0.169545E+02  0.373051E+01 -0.327008E+01 -0.501677E+01  0.291534E+02 -0.144950E+02
  1676  -0.162925E+01 -0.161776E+01 -0.843071E+00  0.206019E+00 -0.238807E+00  0.535286E-01 -0.823192E+00  0.332040E-01 -0.169271E-01 -0.105833E+01  0.165023E+00 -0.724450E+00
  1677  -0.286408E+01 -0.280640E+01 -0.146163E+01  0.231779E+00 -0.250603E+00  0.676215E-01 -0.147051E+01  0.448219E-01 -0.255655E-01 -0.178378E+01  0.537137E+00 -0.155975E+01
  1678  -0.407597E+00 -0.185725E+00  0.699033E+00  0.154798E+00 -0.146990E+00  0.427693E-01 -0.118426E+01  0.309557E-01 -0.390250E-02  0.598454E+00  0.412598E+00 -0.119678E+01
  1679  -0.425832E+01 -0.428943E+01 -0.516340E+01  0.837278E+01 -0.434233E+01  0.346664E+01 -0.718021E+01  0.100886E+01 -0.420651E+00 -0.266119E+01  0.465799E+01 -0.628624E+01
  1680  -0.395102E+01 -0.404911E+01 -0.737494E+01  0.104501E+02 -0.465445E+01  0.296693E+01 -0.499861E+01  0.825697E+00 -0.116576E+01 -0.352035E+01  0.352242E+01 -0.405119E+01
  1681  -0.204434E+01 -0.212411E+01 -0.123061E+01  0.763632E-01 -0.115179E+00  0.184609E-01 -0.797246E+00  0.147985E-01 -0.109262E-01 -0.135272E+01  0.684088E-01 -0.839791E+00
  1682  -0.235276E+01 -0.233201E+01 -0.736919E+00  0.255966E+00 -0.173040E+00  0.718020E-01 -0.181708E+01  0.507965E-01 -0.428890E-02 -0.782683E+00  0.325440E+00 -0.187477E+01
  1683   0.357062E+00  0.303468E+00  0.907385E+00  0.442124E-01 -0.875523E-01  0.110076E-01 -0.530552E+00  0.100925E-01  0.246860E-02  0.766452E+00  0.509629E-01 -0.513947E+00
  1684   0.532967E+00  0.564450E+00  0.117423E+01  0.121991E+00 -0.137143E+00  0.328737E-01 -0.683892E+00  0.232931E-01  0.161150E-02  0.956520E+00  0.186476E+00 -0.578546E+00
  1685  -0.565983E+00 -0.802677E+00  0.641448E+00  0.106456E+01 -0.528216E+00  0.330190E+00 -0.218483E+01  0.135846E+00 -0.249774E-01  0.221691E+00  0.100877E+01 -0.203314E+01
  1686  -0.186028E+01 -0.237686E+01 -0.128133E+01  0.188436E+01 -0.989012E+00  0.573870E+00 -0.216327E+01  0.226657E+00 -0.111556E+00 -0.699964E+00 -0.939415E-01 -0.158295E+01
  1687  -0.422820E+00 -0.162779E+00  0.484159E+00  0.337345E+01 -0.170076E+01  0.110282E+01 -0.390246E+01  0.385912E+00 -0.165942E+00 -0.351238E+00  0.403787E+01 -0.384941E+01
  1688  -0.345791E+00  0.246392E+00 -0.101381E+02  0.213376E+02 -0.113082E+02  0.101335E+02 -0.115355E+02  0.224365E+01 -0.107875E+01 -0.416419E+01  0.127111E+02 -0.830049E+01
  1689   0.631620E+01  0.646109E+01  0.779979E+01  0.236527E+01 -0.197922E+01  0.578498E+00 -0.261029E+01  0.175589E+00 -0.134370E-01  0.282888E+01  0.900674E+01 -0.537453E+01
  1690  -0.784326E+00 -0.880955E+00 -0.293180E+00  0.279846E-01 -0.569097E-01  0.658490E-02 -0.471445E+00  0.545670E-02 -0.281720E-02 -0.417342E+00  0.513794E-01 -0.514993E+00
  1691  -0.182903E+01 -0.184669E+01 -0.100531E+01  0.112539E+00 -0.153383E+00  0.340620E-01 -0.825495E+00  0.184284E-01 -0.986210E-02 -0.111698E+01  0.204978E+00 -0.934689E+00
  1692  -0.434589E+01 -0.458986E+01 -0.538763E+01  0.110638E+02 -0.525150E+01  0.445875E+01 -0.101898E+02  0.140751E+01 -0.447028E+00 -0.337430E+01  0.700570E+01 -0.822126E+01
  1693   0.729517E+01  0.774574E+01 -0.139342E+02  0.401576E+02 -0.217298E+02  0.183395E+02 -0.169740E+02  0.337222E+01 -0.193606E+01 -0.433782E+01  0.262040E+02 -0.141205E+02
  1694  -0.377048E+01 -0.385886E+01 -0.230479E+01  0.725230E+00 -0.475729E+00  0.214103E+00 -0.197361E+01  0.107114E+00 -0.628013E-01 -0.261556E+01  0.667433E+00 -0.191073E+01
  1695  -0.876565E+00 -0.791378E+00  0.792926E-01  0.935598E-01 -0.201981E+00  0.289263E-01 -0.895395E+00  0.179477E-01  0.108440E-02 -0.168511E+00  0.425744E+00 -0.104861E+01
  1696  -0.334081E+00 -0.475469E+00 -0.669769E-01  0.330136E+01 -0.155176E+01  0.102539E+01 -0.317058E+01  0.358303E+00 -0.229819E+00 -0.664260E+00  0.315514E+01 -0.296635E+01
  1697   0.272959E+01  0.429122E+01 -0.125508E+00  0.703185E+01 -0.297419E+01  0.251086E+01 -0.404013E+01  0.755164E+00 -0.428455E+00  0.200920E+01  0.462256E+01 -0.234054E+01
  1698  -0.167139E+01 -0.185235E+01 -0.854581E+00  0.973418E-01 -0.115302E+00  0.288846E-01 -0.842487E+00  0.218345E-01 -0.708250E-02 -0.999070E+00 -0.644973E-01 -0.788786E+00
  1699  -0.644550E+00 -0.638164E+00  0.236946E+00  0.561154E+00 -0.269258E+00  0.174848E+00 -0.139843E+01  0.741045E-01 -0.239155E-01  0.236722E+00  0.443571E+00 -0.131846E+01
  1700  -0.162993E+01 -0.171148E+01 -0.459479E+00  0.401379E+00 -0.285928E+00  0.130024E+00 -0.145822E+01  0.713578E-01 -0.290653E-01 -0.424864E+00  0.546818E-01 -0.134130E+01
  1701   0.142921E+02  0.144985E+02 -0.126855E+02  0.406220E+02 -0.206559E+02  0.177165E+02 -0.976467E+01  0.215020E+01 -0.309049E+01 -0.180851E+01  0.287319E+02 -0.124249E+02
  1702  -0.858175E+00 -0.847133E+00 -0.126996E+01  0.503872E+01 -0.243504E+01  0.195518E+01 -0.436297E+01  0.595680E+00 -0.379785E+00 -0.934140E+00  0.365723E+01 -0.357022E+01
  1703  -0.120785E+01 -0.102525E+01  0.497641E-01  0.109754E+01 -0.606825E+00  0.296201E+00 -0.212877E+01  0.135556E+00 -0.513084E-01 -0.485973E+00  0.155682E+01 -0.209609E+01
  1704  -0.363161E+00  0.277718E+00 -0.768746E+01  0.220684E+02 -0.113669E+02  0.101037E+02 -0.151749E+02  0.245455E+01 -0.760499E+00 -0.202501E+01  0.153740E+02 -0.130713E+02
  1705  -0.249014E+01 -0.227507E+01 -0.181002E+01  0.784743E-01 -0.201877E+00  0.251481E-01 -0.579716E+00  0.124456E-01 -0.145992E-01 -0.155688E+01 -0.106512E+00 -0.611675E+00
  1706  -0.272550E+01 -0.377304E+01 -0.238784E+01  0.493869E+01 -0.273666E+01  0.153556E+01 -0.397024E+01  0.458519E+00 -0.563541E+00 -0.177313E+01  0.270624E+01 -0.470614E+01
  1707  -0.268672E+01 -0.268356E+01 -0.249018E+01  0.218029E+01 -0.101499E+01  0.632310E+00 -0.202676E+01  0.205619E+00 -0.173009E+00 -0.251787E+01  0.171117E+01 -0.187686E+01
  1708  -0.265520E+01 -0.246230E+01 -0.174712E+01  0.469757E+00 -0.335538E+00  0.120720E+00 -0.118786E+01  0.593522E-01 -0.345141E-01 -0.159896E+01  0.138773E+00 -0.100211E+01
  1709   0.310668E+01  0.342749E+01 -0.457022E+01  0.158602E+02 -0.810188E+01  0.680795E+01 -0.714805E+01  0.123848E+01 -0.979826E+00 -0.124688E+01  0.111665E+02 -0.649218E+01
  1710  -0.169721E+01 -0.189556E+01 -0.953461E+00  0.463295E-01 -0.895138E-01  0.117389E-01 -0.716385E+00  0.112732E-01 -0.718870E-02 -0.102528E+01 -0.119116E+00 -0.751165E+00
  1711   0.191076E+01  0.283632E+01 -0.215354E+01  0.779873E+01 -0.313318E+01  0.281346E+01 -0.373142E+01  0.662665E+00 -0.345962E+00  0.708112E+00  0.449321E+01 -0.236500E+01
  1712  -0.249762E+01 -0.294486E+01 -0.152009E+01  0.121362E+01 -0.784153E+00  0.383861E+00 -0.187227E+01  0.161602E+00 -0.801845E-01 -0.126074E+01 -0.616018E-01 -0.162251E+01
  1713  -0.353039E+01 -0.356655E+01 -0.151503E+01  0.138754E+01 -0.780011E+00  0.468225E+00 -0.323905E+01  0.224664E+00 -0.767241E-01 -0.182546E+01  0.113417E+01 -0.287526E+01
  1714  -0.330729E+01 -0.320197E+01 -0.532201E+01  0.125838E+02 -0.654109E+01  0.567964E+01 -0.105446E+02  0.154296E+01 -0.705980E+00 -0.266321E+01  0.787056E+01 -0.840932E+01
  1715  -0.256334E+01 -0.243017E+01 -0.916872E+00  0.934736E+00 -0.783835E+00  0.333943E+00 -0.222015E+01  0.152633E+00 -0.638028E-01 -0.122411E+01  0.951124E+00 -0.215718E+01
  1716  -0.105488E+01 -0.109203E+01 -0.442018E+00  0.622131E-01 -0.989361E-01  0.197502E-01 -0.604897E+00  0.109543E-01 -0.194980E-02 -0.340294E+00 -0.154146E+00 -0.597595E+00
  1717   0.288061E+01  0.213888E+01  0.329079E+01  0.483537E+01 -0.289842E+01  0.188542E+01 -0.468170E+01  0.529120E+00 -0.799678E-01  0.192963E+01  0.545440E+01 -0.524515E+01
  1718   0.193512E+00  0.178561E+00  0.111160E+01  0.978266E+00 -0.571528E+00  0.275724E+00 -0.169374E+01  0.126347E+00 -0.331564E-01  0.729941E+00  0.972282E+00 -0.152366E+01
  1719  -0.434527E+01 -0.448331E+01 -0.290939E+01  0.808925E+00 -0.603450E+00  0.240747E+00 -0.192756E+01  0.120184E+00 -0.747246E-01 -0.283724E+01  0.151756E+00 -0.179782E+01
  1720  -0.408191E+00 -0.534408E+00  0.266003E+00  0.389212E-01 -0.902766E-01  0.135261E-01 -0.645593E+00  0.100760E-01 -0.847800E-03  0.117291E+00 -0.146098E-01 -0.637090E+00
  1721  -0.359771E+00  0.708294E+00 -0.356937E+01  0.814092E+01 -0.377719E+01  0.334162E+01 -0.500434E+01  0.935240E+00 -0.426660E+00 -0.647049E+00  0.429474E+01 -0.293940E+01
  1722  -0.207572E+01 -0.187248E+01 -0.890641E+00  0.710476E+00 -0.424287E+00  0.196063E+00 -0.175237E+01  0.116936E+00 -0.318970E-01 -0.643502E+00  0.159226E+00 -0.138820E+01
  1723  -0.346406E+01 -0.405600E+01 -0.546303E+01  0.877210E+01 -0.438147E+01  0.307160E+01 -0.559917E+01  0.801743E+00 -0.665829E+00 -0.375672E+01  0.607986E+01 -0.637914E+01
  1724   0.118741E+01  0.169214E+01  0.181827E+01  0.242845E+01 -0.112867E+01  0.844637E+00 -0.298866E+01  0.310941E+00 -0.975583E-01  0.178490E+01  0.220978E+01 -0.230255E+01
  1725  -0.264374E+01 -0.236675E+01 -0.210903E+01  0.332416E+01 -0.147266E+01  0.122203E+01 -0.386645E+01  0.389087E+00 -0.130882E+00 -0.159291E+01  0.253670E+01 -0.331054E+01
  1726  -0.664859E+00 -0.557059E+00 -0.260848E+01  0.918896E+01 -0.439974E+01  0.376052E+01 -0.717656E+01  0.100230E+01 -0.431860E+00 -0.760831E+00  0.634529E+01 -0.614151E+01
  1727  -0.239512E+00 -0.331161E+00  0.564470E+00  0.579208E-01 -0.111229E+00  0.213355E-01 -0.788480E+00  0.138062E-01  0.266380E-02  0.338608E+00  0.129736E+00 -0.799505E+00
  1728  -0.234124E+01 -0.241020E+01 -0.177932E+01  0.541660E-01 -0.161422E+00  0.992940E-02 -0.459402E+00  0.953080E-02 -0.147244E-01 -0.190482E+01 -0.744690E-01 -0.430909E+00
  1729   0.244689E+01  0.426437E+01 -0.470476E+01  0.133560E+02 -0.667833E+01  0.584044E+01 -0.593483E+01  0.134861E+01 -0.780224E+00  0.199758E+00  0.760162E+01 -0.353701E+01
  1730  -0.136895E+01 -0.215637E+01 -0.317041E+00  0.112089E+01 -0.768617E+00  0.318641E+00 -0.180611E+01  0.145653E+00 -0.623544E-01 -0.776089E+00  0.316333E+00 -0.169662E+01
  1731  -0.784094E+00 -0.115173E+01 -0.459681E+01  0.171758E+02 -0.815843E+01  0.723975E+01 -0.139393E+02  0.204571E+01 -0.550729E+00 -0.897649E+00  0.112986E+02 -0.115526E+02
  1732  -0.302470E+01 -0.328791E+01 -0.196426E+01  0.125612E+01 -0.694183E+00  0.342134E+00 -0.205314E+01  0.180086E+00 -0.914576E-01 -0.171617E+01  0.211896E-01 -0.159292E+01
  1733   0.565702E+01  0.608381E+01  0.146705E+01  0.114207E+02 -0.517275E+01  0.356586E+01 -0.571883E+01  0.813963E+00 -0.718946E+00 -0.909921E+00  0.139208E+02 -0.692710E+01
  1734  -0.223500E+01 -0.210513E+01 -0.108493E+01  0.233698E+00 -0.292011E+00  0.764863E-01 -0.119494E+01  0.440009E-01 -0.173040E-01 -0.131637E+01  0.430460E+00 -0.121922E+01
  1735  -0.203510E+01 -0.198081E+01 -0.150085E+01  0.240450E+01 -0.116406E+01  0.841095E+00 -0.285188E+01  0.333647E+00 -0.975526E-01 -0.846701E+00  0.853704E+00 -0.198781E+01
  1736  -0.192100E+00 -0.711836E+00 -0.105986E+02  0.197612E+02 -0.106025E+02  0.943516E+01 -0.926784E+01  0.199587E+01 -0.915458E+00 -0.384727E+01  0.928826E+01 -0.615283E+01
  1737  -0.255659E+01 -0.222335E+01 -0.598544E+01  0.990686E+01 -0.517387E+01  0.458079E+01 -0.614187E+01  0.112705E+01 -0.870106E+00 -0.254291E+01  0.440098E+01 -0.408142E+01
  1738  -0.222431E+01 -0.225114E+01 -0.141548E+01  0.192891E+00 -0.227390E+00  0.407350E-01 -0.823045E+00  0.340248E-01 -0.260499E-01 -0.146379E+01 -0.933074E-01 -0.694041E+00
  1739  -0.136482E+02 -0.132024E+02 -0.196898E+02  0.187976E+02 -0.105267E+02  0.640187E+01 -0.756521E+01  0.139317E+01 -0.245911E+01 -0.903666E+01  0.501083E+01 -0.917662E+01
  1740  -0.102724E+02 -0.104920E+02 -0.100519E+02  0.558164E+01 -0.356969E+01  0.187513E+01 -0.404136E+01  0.546250E+00 -0.612478E+00 -0.615797E+01 -0.308889E+00 -0.402511E+01
  1741   0.932887E+01  0.186310E+02 -0.502762E+02  0.107091E+03 -0.612847E+02  0.408166E+02 -0.208654E+02  0.483774E+01 -0.109897E+02 -0.134104E+02  0.760970E+02 -0.440557E+02
  1742  -0.595939E+00  0.271553E+01 -0.476331E+02  0.881272E+02 -0.478032E+02  0.328539E+02 -0.189069E+02  0.453569E+01 -0.117696E+02 -0.141567E+02  0.522025E+02 -0.353302E+02
  1743  -0.999879E+01 -0.809024E+01 -0.305815E+02  0.445228E+02 -0.241571E+02  0.159560E+02 -0.124596E+02  0.268931E+01 -0.596876E+01 -0.112512E+02  0.222091E+02 -0.190481E+02
  1744  -0.722814E+01 -0.771802E+01 -0.606082E+01  0.345192E+01 -0.262770E+01  0.119475E+01 -0.320061E+01  0.337722E+00 -0.323407E+00 -0.485653E+01  0.112139E+01 -0.398288E+01
  1745  -0.731608E+01 -0.598740E+01 -0.270724E+02  0.418439E+02 -0.224237E+02  0.150995E+02 -0.119317E+02  0.257144E+01 -0.540301E+01 -0.100438E+02  0.219030E+02 -0.178466E+02
  1746  -0.645817E+01 -0.529769E+01 -0.220519E+02  0.348150E+02 -0.199720E+02  0.138532E+02 -0.116915E+02  0.236998E+01 -0.378098E+01 -0.100747E+02  0.222498E+02 -0.174728E+02
  1747  -0.975165E+01 -0.974940E+01 -0.913746E+01  0.426714E+01 -0.282600E+01  0.133474E+01 -0.332193E+01  0.411364E+00 -0.479502E+00 -0.561092E+01 -0.737870E+00 -0.340062E+01
  1748  -0.931039E+01 -0.921599E+01 -0.809706E+01  0.281648E+01 -0.214041E+01  0.878226E+00 -0.273803E+01  0.288392E+00 -0.317986E+00 -0.514847E+01 -0.125684E+01 -0.281068E+01
  1749  -0.108309E+02 -0.109454E+02 -0.112071E+02  0.724732E+01 -0.460540E+01  0.242014E+01 -0.448448E+01  0.631953E+00 -0.833339E+00 -0.653263E+01  0.650640E+00 -0.506342E+01
  1750  -0.103262E+02 -0.101906E+02 -0.103256E+02  0.559991E+01 -0.337334E+01  0.169396E+01 -0.381250E+01  0.531136E+00 -0.639764E+00 -0.585237E+01 -0.541264E+00 -0.379696E+01
  1751  -0.108727E+02 -0.109516E+02 -0.115649E+02  0.766983E+01 -0.471580E+01  0.253226E+01 -0.457119E+01  0.666254E+00 -0.889105E+00 -0.658792E+01  0.669142E+00 -0.503278E+01
  1752  -0.917688E+01 -0.840519E+01 -0.267095E+02  0.375241E+02 -0.200364E+02  0.137416E+02 -0.116937E+02  0.255979E+01 -0.456284E+01 -0.101697E+02  0.172637E+02 -0.154991E+02
  1753  -0.898116E+01 -0.758297E+01 -0.261023E+02  0.376927E+02 -0.198180E+02  0.128088E+02 -0.107673E+02  0.225226E+01 -0.504742E+01 -0.989315E+01  0.188259E+02 -0.165157E+02
  1754  -0.104998E+02 -0.103954E+02 -0.103716E+02  0.552716E+01 -0.343287E+01  0.172995E+01 -0.384238E+01  0.525915E+00 -0.635923E+00 -0.596746E+01 -0.584171E+00 -0.384377E+01
  1755  -0.115612E+02 -0.112094E+02 -0.220962E+02  0.261224E+02 -0.140962E+02  0.924599E+01 -0.931859E+01  0.187869E+01 -0.329726E+01 -0.949509E+01  0.987905E+01 -0.115934E+02
  1756  -0.114386E+02 -0.110411E+02 -0.162251E+02  0.155239E+02 -0.847321E+01  0.527236E+01 -0.690612E+01  0.123367E+01 -0.186419E+01 -0.754501E+01  0.347660E+01 -0.697268E+01
  1757   0.846838E+01  0.102359E+02 -0.373430E+02  0.719044E+02 -0.414928E+02  0.340037E+02 -0.190289E+02  0.514507E+01 -0.472017E+01 -0.100425E+02  0.394455E+02 -0.191672E+02
  1758  -0.636099E+01 -0.637073E+01 -0.237158E+02  0.351102E+02 -0.183792E+02  0.132881E+02 -0.115331E+02  0.256106E+01 -0.369224E+01 -0.894903E+01  0.134366E+02 -0.108583E+02
  1759  -0.831007E+01 -0.813831E+01 -0.764229E+01  0.390595E+01 -0.249001E+01  0.123514E+01 -0.330440E+01  0.390468E+00 -0.404924E+00 -0.428838E+01 -0.103625E+01 -0.281368E+01
  1760  -0.831467E+01 -0.864546E+01 -0.856681E+01  0.554298E+01 -0.319084E+01  0.181586E+01 -0.399225E+01  0.585939E+00 -0.509542E+00 -0.510858E+01 -0.233396E-01 -0.351354E+01
  1761  -0.638927E+01 -0.446847E+01 -0.304510E+02  0.494172E+02 -0.267932E+02  0.185497E+02 -0.136461E+02  0.299551E+01 -0.646145E+01 -0.973345E+01  0.220141E+02 -0.167491E+02
  1762   0.125337E+01  0.750199E+00 -0.230607E+02  0.401793E+02 -0.235602E+02  0.199100E+02 -0.133534E+02  0.344565E+01 -0.230725E+01 -0.705996E+01  0.187437E+02 -0.109335E+02
  1763  -0.109321E+02 -0.106967E+02 -0.157119E+02  0.154536E+02 -0.825312E+01  0.510259E+01 -0.687193E+01  0.120820E+01 -0.185944E+01 -0.662388E+01  0.270209E+01 -0.677494E+01
  1764  -0.853626E+01 -0.801635E+01 -0.243130E+02  0.347272E+02 -0.182112E+02  0.124210E+02 -0.109810E+02  0.228172E+01 -0.446089E+01 -0.850603E+01  0.132341E+02 -0.127444E+02
  1765  -0.934361E+01 -0.951302E+01 -0.148755E+02  0.160757E+02 -0.848741E+01  0.564951E+01 -0.728947E+01  0.133103E+01 -0.174743E+01 -0.626622E+01  0.317053E+01 -0.641734E+01
  1766  -0.787572E+01 -0.793443E+01 -0.883444E+01  0.712095E+01 -0.387417E+01  0.230113E+01 -0.452193E+01  0.656792E+00 -0.724051E+00 -0.435462E+01  0.236743E-01 -0.360348E+01
  1767  -0.626059E+01 -0.643146E+01 -0.125902E+02  0.154937E+02 -0.831569E+01  0.621210E+01 -0.745385E+01  0.151156E+01 -0.111821E+01 -0.479134E+01  0.402765E+01 -0.566777E+01
  1768  -0.692626E+01 -0.720791E+01 -0.955172E+01  0.960355E+01 -0.509139E+01  0.344983E+01 -0.554433E+01  0.972296E+00 -0.764499E+00 -0.427833E+01  0.163393E+01 -0.456351E+01
  1769  -0.773144E+01 -0.788979E+01 -0.808613E+01  0.561644E+01 -0.310608E+01  0.180678E+01 -0.404204E+01  0.583113E+00 -0.503530E+00 -0.414941E+01 -0.333428E+00 -0.340695E+01
  1770  -0.908153E+01 -0.930401E+01 -0.131238E+02  0.131352E+02 -0.658057E+01  0.423321E+01 -0.638178E+01  0.107571E+01 -0.143956E+01 -0.513906E+01  0.586665E+00 -0.475161E+01
  1771  -0.494205E+01 -0.487508E+01 -0.398682E+01  0.156728E+01 -0.920308E+00  0.416460E+00 -0.205219E+01  0.177148E+00 -0.143617E+00 -0.205073E+01 -0.136713E+01 -0.145722E+01
  1772   0.125472E+02  0.143934E+02 -0.414382E+02  0.898459E+02 -0.480679E+02  0.354506E+02 -0.201190E+02  0.489474E+01 -0.801898E+01 -0.928845E+01  0.444504E+02 -0.207685E+02
  1773  -0.447584E+01 -0.422372E+01 -0.144717E+02  0.209068E+02 -0.105295E+02  0.829841E+01 -0.899470E+01  0.187256E+01 -0.155765E+01 -0.485052E+01  0.673160E+01 -0.610480E+01
  1774  -0.610436E+01 -0.625788E+01 -0.540103E+01  0.302682E+01 -0.168669E+01  0.868431E+00 -0.294206E+01  0.310882E+00 -0.280713E+00 -0.262912E+01 -0.153553E+01 -0.209324E+01
  1775  -0.625088E+01 -0.644278E+01 -0.617377E+01  0.414610E+01 -0.209581E+01  0.123513E+01 -0.341530E+01  0.428615E+00 -0.375844E+00 -0.306801E+01 -0.101935E+01 -0.235543E+01
  1776  -0.899614E+01 -0.915713E+01 -0.111799E+02  0.122062E+02 -0.741674E+01  0.499644E+01 -0.734065E+01  0.118348E+01 -0.144491E+01 -0.696354E+01  0.553272E+01 -0.772631E+01
  1777  -0.738933E+01 -0.734697E+01 -0.750493E+01  0.608139E+01 -0.372036E+01  0.268744E+01 -0.522811E+01  0.764431E+00 -0.469190E+00 -0.470535E+01  0.146387E+01 -0.410550E+01
  1778  -0.576855E+01 -0.541655E+01 -0.207676E+02  0.322580E+02 -0.197317E+02  0.158826E+02 -0.133226E+02  0.291337E+01 -0.300064E+01 -0.874940E+01  0.159003E+02 -0.125675E+02
  1779  -0.672442E+01 -0.701079E+01 -0.668911E+01  0.513520E+01 -0.307707E+01  0.214689E+01 -0.454232E+01  0.642092E+00 -0.340102E+00 -0.423335E+01  0.865139E+00 -0.364259E+01
  1780  -0.750904E+01 -0.795636E+01 -0.810453E+01  0.821948E+01 -0.520273E+01  0.378490E+01 -0.647376E+01  0.984640E+00 -0.717037E+00 -0.564380E+01  0.344168E+01 -0.575424E+01
  1781  -0.231237E+01  0.390591E+00 -0.277585E+02  0.511482E+02 -0.305021E+02  0.230188E+02 -0.159417E+02  0.360423E+01 -0.588137E+01 -0.102619E+02  0.320920E+02 -0.214396E+02
  1782  -0.850922E+01 -0.813858E+01 -0.108462E+02  0.114039E+02 -0.685843E+01  0.465173E+01 -0.672867E+01  0.109254E+01 -0.122418E+01 -0.554970E+01  0.405952E+01 -0.664840E+01
  1783  -0.671912E+01 -0.592495E+01 -0.155658E+02  0.218340E+02 -0.119733E+02  0.853663E+01 -0.883049E+01  0.172302E+01 -0.244308E+01 -0.638759E+01  0.104787E+02 -0.100161E+02
  1784   0.666957E+00 -0.145822E+00 -0.195699E+02  0.337641E+02 -0.206130E+02  0.180521E+02 -0.127442E+02  0.315629E+01 -0.137842E+01 -0.415694E+01  0.131727E+02 -0.916157E+01
  1785   0.106282E+02  0.107367E+02 -0.382184E+02  0.755887E+02 -0.475157E+02  0.394354E+02 -0.201427E+02  0.548845E+01 -0.400764E+01 -0.717276E+01  0.389395E+02 -0.210301E+02
  1786  -0.677281E+01 -0.681824E+01 -0.765053E+01  0.923842E+01 -0.556476E+01  0.352369E+01 -0.614292E+01  0.860517E+00 -0.103723E+01 -0.511555E+01  0.519722E+01 -0.689991E+01
  1787  -0.881558E+01 -0.864998E+01 -0.125008E+02  0.123927E+02 -0.637640E+01  0.413640E+01 -0.622107E+01  0.105823E+01 -0.130463E+01 -0.523130E+01  0.120836E+01 -0.462703E+01
  1788  -0.626580E+01 -0.517369E+01 -0.213570E+02  0.330204E+02 -0.170038E+02  0.117849E+02 -0.107882E+02  0.219993E+01 -0.412203E+01 -0.640441E+01  0.106722E+02 -0.944151E+01
  1789  -0.646457E+01 -0.614644E+01 -0.577093E+01  0.313904E+01 -0.181044E+01  0.928665E+00 -0.297876E+01  0.326029E+00 -0.298170E+00 -0.275971E+01 -0.125561E+01 -0.213112E+01
  1790  -0.254509E+01 -0.139739E+01 -0.245153E+02  0.434277E+02 -0.225997E+02  0.160937E+02 -0.125791E+02  0.274784E+01 -0.512019E+01 -0.752337E+01  0.178590E+02 -0.117330E+02
  1791  -0.620393E+01 -0.613960E+01 -0.627846E+01  0.446850E+01 -0.228213E+01  0.129429E+01 -0.345517E+01  0.460621E+00 -0.411585E+00 -0.325140E+01 -0.441666E+00 -0.244654E+01
  1792  -0.723860E+01 -0.733426E+01 -0.598058E+01  0.865498E+01 -0.429139E+01  0.368602E+01 -0.101221E+02  0.117586E+01 -0.361416E+00 -0.474051E+01  0.617961E+01 -0.877335E+01
  1793  -0.595972E+01 -0.578218E+01 -0.312178E+01  0.317242E+01 -0.161926E+01  0.121441E+01 -0.594276E+01  0.485092E+00 -0.147835E+00 -0.311521E+01  0.282129E+01 -0.548826E+01
  1794  -0.732837E+01 -0.709902E+01 -0.577585E+01  0.821442E+01 -0.395736E+01  0.331974E+01 -0.985784E+01  0.111455E+01 -0.386035E+00 -0.455435E+01  0.597504E+01 -0.851971E+01
  1795  -0.673533E+01 -0.700878E+01 -0.512872E+01  0.775874E+01 -0.375066E+01  0.317800E+01 -0.957908E+01  0.106806E+01 -0.281679E+00 -0.426735E+01  0.560972E+01 -0.835114E+01
  1796  -0.395478E+01 -0.383645E+01 -0.138160E+02  0.267338E+02 -0.137820E+02  0.125905E+02 -0.175202E+02  0.298387E+01 -0.114474E+01 -0.686417E+01  0.174594E+02 -0.144317E+02
  1797  -0.866986E+01 -0.809659E+01 -0.123098E+02  0.122562E+02 -0.647010E+01  0.424471E+01 -0.621252E+01  0.107647E+01 -0.125481E+01 -0.557138E+01  0.213294E+01 -0.465815E+01
  1798  -0.418980E+01 -0.508703E+01 -0.121092E+02  0.171390E+02 -0.930674E+01  0.741773E+01 -0.789905E+01  0.169378E+01 -0.112531E+01 -0.525465E+01  0.538013E+01 -0.521251E+01
  1799  -0.472685E+01 -0.428132E+01 -0.382765E+01  0.237461E+01 -0.144405E+01  0.732611E+00 -0.261250E+01  0.257787E+00 -0.207652E+00 -0.176652E+01 -0.593821E+00 -0.192098E+01
  1800  -0.512656E+01 -0.559818E+01 -0.598183E+01  0.546256E+01 -0.287236E+01  0.198876E+01 -0.404074E+01  0.645771E+00 -0.328722E+00 -0.339982E+01  0.395228E+00 -0.259358E+01
  1801  -0.552961E+01 -0.573932E+01 -0.559606E+01  0.436232E+01 -0.235512E+01  0.154370E+01 -0.369647E+01  0.517548E+00 -0.305531E+00 -0.339581E+01  0.145304E+00 -0.248882E+01
  1802  -0.660742E+01 -0.648270E+01 -0.865164E+01  0.983780E+01 -0.547614E+01  0.405527E+01 -0.658402E+01  0.103522E+01 -0.823893E+00 -0.388530E+01  0.221974E+01 -0.481713E+01
  1803  -0.630505E+01 -0.624246E+01 -0.661473E+01  0.676129E+01 -0.373810E+01  0.255373E+01 -0.534514E+01  0.721145E+00 -0.643238E+00 -0.350136E+01  0.132675E+01 -0.406785E+01
  1804  -0.489535E+01 -0.490601E+01 -0.654908E+01  0.102778E+02 -0.565038E+01  0.416509E+01 -0.738504E+01  0.109388E+01 -0.847598E+00 -0.361644E+01  0.447853E+01 -0.576810E+01
  1805  -0.481908E+01 -0.446740E+01 -0.420474E+01  0.312643E+01 -0.172897E+01  0.125755E+01 -0.354797E+01  0.426233E+00 -0.147616E+00 -0.209417E+01  0.103202E+00 -0.247643E+01
  1806  -0.672124E+01 -0.651180E+01 -0.632618E+01  0.857948E+01 -0.484714E+01  0.412949E+01 -0.865532E+01  0.111361E+01 -0.715159E+00 -0.499595E+01  0.582524E+01 -0.734109E+01
  1807  -0.561434E+01 -0.546490E+01 -0.436652E+01  0.540455E+01 -0.287070E+01  0.238802E+01 -0.650025E+01  0.721461E+00 -0.390899E+00 -0.375246E+01  0.393519E+01 -0.564763E+01
  1808  -0.607808E+01 -0.612569E+01 -0.527816E+01  0.648059E+01 -0.327323E+01  0.268639E+01 -0.705888E+01  0.828837E+00 -0.463614E+00 -0.449805E+01  0.444006E+01 -0.606770E+01
  1809  -0.609389E+01 -0.619383E+01 -0.387030E+01  0.354432E+01 -0.189826E+01  0.140815E+01 -0.549582E+01  0.514547E+00 -0.296527E+00 -0.387017E+01  0.258389E+01 -0.490754E+01
  1810  -0.581209E+01 -0.591033E+01 -0.516220E+01  0.706821E+01 -0.350697E+01  0.281075E+01 -0.743834E+01  0.941785E+00 -0.525327E+00 -0.429420E+01  0.448116E+01 -0.609728E+01
  1811  -0.298691E+01 -0.275732E+01 -0.100100E+02  0.196596E+02 -0.101866E+02  0.913097E+01 -0.125801E+02  0.220021E+01 -0.120091E+01 -0.532320E+01  0.123596E+02 -0.979375E+01
  1812  -0.571012E+01 -0.574215E+01 -0.468879E+01  0.502963E+01 -0.257806E+01  0.198810E+01 -0.575608E+01  0.688208E+00 -0.393123E+00 -0.363742E+01  0.253285E+01 -0.463758E+01
  1813  -0.580558E+01 -0.591295E+01 -0.497511E+01  0.655679E+01 -0.325736E+01  0.259054E+01 -0.710410E+01  0.880910E+00 -0.497258E+00 -0.418937E+01  0.411174E+01 -0.583531E+01
  1814  -0.681969E+01 -0.683130E+01 -0.847338E+01  0.979114E+01 -0.569387E+01  0.431043E+01 -0.697072E+01  0.109556E+01 -0.878857E+00 -0.492337E+01  0.340954E+01 -0.531747E+01
  1815  -0.556719E+01 -0.548127E+01 -0.897010E+01  0.127068E+02 -0.709062E+01  0.568657E+01 -0.842364E+01  0.140208E+01 -0.878321E+00 -0.513036E+01  0.606108E+01 -0.641199E+01
  1816  -0.474632E+01 -0.462981E+01 -0.123608E+02  0.202794E+02 -0.108131E+02  0.796919E+01 -0.914874E+01  0.165057E+01 -0.232279E+01 -0.586926E+01  0.911387E+01 -0.787443E+01
  1817   0.379550E+01  0.697086E+01 -0.296270E+02  0.655444E+02 -0.391813E+02  0.291050E+02 -0.184220E+02  0.408197E+01 -0.770556E+01 -0.925315E+01  0.362662E+02 -0.200422E+02
  1818  -0.660656E+01 -0.649593E+01 -0.799294E+01  0.898505E+01 -0.502399E+01  0.364632E+01 -0.636713E+01  0.977766E+00 -0.831635E+00 -0.420110E+01  0.248264E+01 -0.477746E+01
  1819  -0.398185E+01 -0.418956E+01 -0.439872E+01  0.804012E+01 -0.434618E+01  0.298891E+01 -0.633115E+01  0.841813E+00 -0.776643E+00 -0.311745E+01  0.420177E+01 -0.527388E+01
  1820  -0.586029E+01 -0.586914E+01 -0.514507E+01  0.433468E+01 -0.250587E+01  0.171746E+01 -0.445951E+01  0.549464E+00 -0.351446E+00 -0.319649E+01  0.676058E+00 -0.334870E+01
  1821  -0.407112E+01 -0.403556E+01 -0.580439E+01  0.730360E+01 -0.385628E+01  0.314584E+01 -0.539742E+01  0.884913E+00 -0.347372E+00 -0.247280E+01  0.202084E+01 -0.358361E+01
  1822  -0.556866E+01 -0.543975E+01 -0.601320E+01  0.528448E+01 -0.273501E+01  0.174164E+01 -0.393824E+01  0.521652E+00 -0.429978E+00 -0.451131E+01  0.277570E+01 -0.370415E+01
  1823  -0.461810E+01 -0.454604E+01 -0.827417E+01  0.110648E+02 -0.557704E+01  0.416640E+01 -0.608028E+01  0.103788E+01 -0.955685E+00 -0.493354E+01  0.593821E+01 -0.555071E+01
  1824  -0.543342E+01 -0.515976E+01 -0.553979E+01  0.421512E+01 -0.201145E+01  0.116077E+01 -0.331265E+01  0.412160E+00 -0.357590E+00 -0.450104E+01  0.230009E+01 -0.295882E+01
  1825  -0.291312E+01 -0.229009E+01 -0.106317E+02  0.165584E+02 -0.881660E+01  0.745637E+01 -0.796743E+01  0.157544E+01 -0.108757E+01 -0.491629E+01  0.919152E+01 -0.656532E+01
  1826  -0.385636E+01 -0.389870E+01 -0.435058E+01  0.514953E+01 -0.243149E+01  0.174839E+01 -0.412395E+01  0.555270E+00 -0.403539E+00 -0.299330E+01  0.221182E+01 -0.311722E+01
  1827  -0.317000E+01 -0.290273E+01 -0.696386E+01  0.111272E+02 -0.505227E+01  0.383268E+01 -0.617793E+01  0.974786E+00 -0.910649E+00 -0.395640E+01  0.611755E+01 -0.506387E+01
  1828  -0.385622E+01 -0.372867E+01 -0.337282E+01  0.294522E+01 -0.146415E+01  0.983229E+00 -0.308030E+01  0.349926E+00 -0.217328E+00 -0.244500E+01  0.102690E+01 -0.231057E+01
 
 
Fit data
-------------------------------------------------------------------------------------------------------------------------------------------------------------------------------
   n      R_com       beta_A     gamma_A     alpha_B      beta_B     gamma_B  
           (A)         (deg)      (deg)       (deg)        (deg)       (deg)  
-------------------------------------------------------------------------------------------------------------------------------------------------------------------------------
     1      7.26276   104.41014   145.52764    27.63785    67.01088    54.90809
     2      6.79779    79.10356   321.39759   238.93583   133.11559   302.49708
     3      5.89677    62.81468    56.99398    60.40512   108.07680   114.77748
     4      4.34046    58.68474   152.83740   233.76234   156.95989   281.58402
     5      6.22106    75.58547   331.28162   303.67042   114.26821   334.51812
     6      6.43111    76.43008   291.38332   169.21935    61.06965   269.52576
     7      5.45344    43.89279   349.20256    80.93242    70.36646   301.61015
     8      6.87947    97.21357    73.58772   205.79766   138.38517   276.61200
     9      4.97235    26.64596    36.32495   331.86734   139.98730   126.82012
    10      7.15972    66.45212    63.73418   269.61673    71.36361   123.53264
    11      5.02866    40.49515   211.74004    89.83866    85.91612   117.07369
    12      7.10937    62.34885   191.62300   253.13343    98.41830   117.77671
    13      4.16703    51.56155   130.39408   290.48082    22.63966   258.89234
    14      5.60153    96.69786   115.67153    27.29153   131.35538   249.87446
    15      4.30694   130.80422   310.37373   314.78208   154.30375   138.77393
    16      7.26842   112.79153   187.93215   358.50265    20.18342   239.49266
    17      5.45183    16.39069    69.83550   343.21126   135.67288   277.66228
    18      7.49685    87.77155   263.49291   146.95136   126.83335   207.66158
    19      5.37037    27.46792   237.36301   134.45623    82.76349    67.80288
    20      6.12728    39.76169   297.01461   224.53131    90.32160   335.84860
    21      7.34327    98.61902   254.88148   217.64619    67.07363   224.31587
    22      5.46757    25.72247    69.60367   306.57139   107.05929   184.41746
    23      6.61518    71.05686   137.60613   136.22309    10.07886   273.91491
    24      7.77894    82.60373   259.53678   316.26606   111.86039     5.48354
    25      6.27068   110.12235   271.93681    48.48107   112.74322   218.74563
    26      7.90461    94.47480    53.11864    76.50662    95.22439   336.51314
    27      6.57809   120.13148   175.92673     8.07857   136.99410   141.14806
    28      7.32575   112.57683     6.10446   148.42163    75.42516   163.41129
    29      6.81982    93.10802   159.10074   215.53532    86.61076   303.76127
    30      4.50163    37.70209   192.37523   305.09910   119.46276    77.64212
    31      6.61512    73.47018   290.28061   135.71437   111.34500    55.96700
    32      8.17222    93.44138   207.96843   184.62238   121.16885   263.63124
    33      5.13297   127.90453   284.01752   236.29955    52.44972   282.16790
    34      6.54488   113.62391   168.65937   302.12534   118.89170   202.57677
    35      6.83123    37.67100   171.12903    23.50574   137.99465   227.48570
    36      6.21048   111.74154   338.98850   243.95806   142.41628   126.81773
    37      4.10870    23.34805   161.40189    38.83463    88.71061   319.24736
    38      5.36212   121.28242   351.55730   341.20212   146.60033    73.08275
    39      4.11186   143.29121   324.76404   276.89222   171.69400   165.42504
    40      6.65686    44.69574   316.41077   229.53970    94.73840   347.90161
    41      6.96381   108.24812    93.56182   279.71159    55.77719   102.78099
    42      4.76594   134.88025   119.72459   165.45925   147.92479    96.84571
    43      7.04180    78.68868   104.12517   126.38539    69.82811   354.32941
    44      6.36263    62.13988   141.09415   189.33625    39.65493   102.77677
    45      5.21100    65.19395   210.66892   175.47504   147.63957   317.13653
    46      6.26797    88.30908   298.78423   128.81790    23.59116   271.32909
    47      6.50639    87.49622    34.79252   204.80741    43.10989   115.61416
    48      5.98719    24.62062    60.50487   171.75855    71.74289    38.01667
    49      6.38813   161.73236    45.01098   220.31945    93.87808     9.33377
    50      5.83370   105.64478    24.21114   180.74775    57.40898   329.85225
    51      8.04124    94.55074   133.30754    75.36142   101.61689   144.82691
    52      6.76613    68.57182   231.12285   292.00474   108.03164   276.06146
    53      6.05998   121.34937    71.50585   187.06113   138.23470   149.31772
    54      5.35678   132.85393     5.16644   100.34990   134.33394   353.65941
    55      4.29641    68.88968    51.64182   223.64188   133.18095    50.03077
    56      4.66899   146.83265   253.69550    39.72999    38.14416   259.56658
    57      5.24083   116.14852   122.97913   344.85751   132.84934   357.55585
    58      4.97796   102.43748    83.86636    19.28019   132.69802   259.78686
    59      6.04774    64.70633    87.66729    56.21629   152.95449   185.43895
    60      7.37418    89.69996    28.73858   344.63380    37.75410   327.07827
    61      9.05427   111.64110   229.05918   232.28312    86.62101    34.12544
    62      9.17216    98.46852    32.99990    75.75027    89.62875    32.84928
    63      8.28194    76.61189   163.28736   223.91788    82.69365   288.08783
    64      4.91902    68.12024   264.33978   216.56745   121.87381   233.38878
    65      6.80791    68.03043    17.99446   215.96798   139.98015   262.28646
    66      5.76238   114.18152   226.22087   326.25897   155.07797   128.00425
    67      7.54079   102.08390   236.84966   203.00517    54.18849   151.21324
    68      4.74027   102.22529   294.35414   218.30236    42.68887   103.62732
    69      6.18688   125.84192    23.81053   274.72052   165.16329    16.03069
    70      7.86956   104.39787   203.30876    72.93822    89.65511   309.84426
    71      7.21242   147.22535   336.86994    16.89377    48.75768   210.17091
    72      6.98771    65.61862   192.44198    14.18821   154.39282    57.82730
    73      4.86215   128.31217   338.82418   147.15906    58.44539   173.29112
    74      7.20000   105.69786    41.69919   168.61138    96.11200    35.48213
    75      8.23211   117.99466    55.27831    22.49755    79.27443   122.93815
    76      6.39393   126.70606    74.17913    91.33658   126.55540   323.51688
    77      6.67149   132.09333     9.04009    26.39092    78.00791   213.00704
    78      4.83924   147.86289    12.16393    50.46665   111.66668    57.44933
    79      5.40179    78.51725    51.38922     5.44439    69.55094    71.03840
    80      3.54540   154.57301   249.18473   185.35111   155.04316   338.59978
    81      5.04471    86.59137   179.27299    20.64448   168.95349   126.78973
    82      4.51464    21.16388   307.39422   276.66961   151.50022    27.41537
    83      7.47144    77.36611   349.36426   312.65571   117.65262    12.62703
    84      4.77693   108.58901   235.91672   336.68634    99.08115    70.25370
    85      5.87226    77.96596    93.97661    99.84137    47.26592    23.58747
    86      5.35577    34.97032   121.03400   217.65657   145.80023   259.63215
    87      5.96009    89.22082   355.89770   289.57916    10.05734   165.54214
    88      4.63654    27.66229   161.08552    85.88412   124.05372   194.47894
    89      3.70010     5.72116   316.86508    44.91440    27.46894   330.77693
    90      3.55263   155.18875    63.84285   132.25681    53.83534   301.89195
    91      6.23555   118.24890   265.64149    60.79053    37.86339    36.18388
    92      6.39539   123.36335   225.19264     1.05616    70.68829   151.21892
    93      7.48594    88.45248    30.31202    25.24871   126.13420   203.40967
    94      4.56034   111.46308   137.15843   141.07246    20.41588    37.73756
    95      6.68909    73.43964   123.23671   109.47588   118.73799   189.27212
    96      5.51356   102.54501   166.49605    84.42173    69.02179   246.46960
    97      5.92385    76.53107   132.00340   137.89673    55.44665    61.05702
    98      4.04458   163.66120   243.28584   200.77369   160.91673   243.87474
    99      6.58988    39.06083   123.55230   250.85414   114.98580   283.80701
   100      4.89955    35.31156    72.06455    24.20177   107.09014   334.69639
   101      6.10234    65.48156   305.98904    31.19498   118.35505   113.77133
   102      3.35157    28.70582   280.70165   134.69831   172.44040   243.80723
   103      5.74430    76.50203   345.68412   220.73842   125.03092   197.18958
   104      4.78885   122.14298   166.79628   228.02880    51.75349   320.81127
   105      5.47414   177.82042   293.58895   107.36489   136.88090   184.53242
   106      4.62728    92.07058   252.66847   311.23641   136.85979   121.67136
   107      4.79130   115.41783    10.57248   289.98142    36.81143   188.18518
   108      7.84800   131.70212   191.78275   237.81204    75.97135    44.35541
   109      5.13203    92.02380    65.43505    26.98549    21.81572    96.53823
   110      4.18805   158.46813    57.30902    91.92939    60.80685   241.68915
   111      8.23337   108.95013    82.76671   303.27977    90.13500   225.54442
   112      5.12119   106.94694   204.01469   213.20322   161.21520   137.78132
   113      5.69413    53.93450   135.54808    60.21358    65.22260   110.14752
   114      3.83163   147.83982   105.43048   333.01204    12.80997   125.86192
   115      6.22473    21.67391   231.52742   267.92163    93.54408     4.44466
   116      5.68228   165.59147   348.24689   230.16958   116.06422   327.02290
   117      6.46218   102.91091   247.21902   359.61297   153.61577   248.64156
   118      4.58878   154.87092   334.69426   113.96384   139.81479    93.88844
   119      6.80706   101.61449   239.62327   100.97767   125.19509    48.48704
   120      3.65921    13.79901   151.05548   342.54341    37.80734    89.42204
   121      4.31643    23.01316   167.67880     5.96344    28.09552   322.33511
   122      4.32145    97.51865    57.27062   127.81634    33.33714   154.31220
   123      7.82235   113.87515    87.27281   280.48319    69.16978   158.76549
   124      6.02585    91.52569   105.24825   212.31460    98.79190   350.90517
   125      4.50162    85.30323   289.92406   345.74469    53.38851   352.81995
   126      6.78140    54.09500   310.34521   234.91184   102.72835   100.28024
   127      5.64166    85.27863   252.69746   105.37795    89.56391   185.33088
   128      5.89151    40.80462    40.48331   103.97882   137.30796   199.21295
   129      5.37542    36.61372   325.78026   117.02645   135.09564    91.53446
   130      5.96988   139.45261   125.21953   346.46082    91.50437   331.54711
   131      5.05640    77.91351    97.12474    16.19886    46.34197    25.00244
   132      4.87037   120.68992   330.93273   178.02868   156.14102    66.09826
   133      5.49779    24.10245   358.23668   291.59475    36.59499    73.64954
   134      6.36389    85.81014   314.79336   133.78233     9.71011    23.85615
   135      7.86592    97.59575   268.61287    10.07458    93.68506   265.92652
   136      4.86261    38.24211   191.09332   161.78011   102.32804    79.83802
   137      8.47345    90.38427   184.02541     6.49884    65.33590   131.69001
   138      6.73033   135.75170   279.75109   345.28251    83.69475    11.76187
   139      8.49798   110.27887    35.18873   226.22601   103.27179   210.96720
   140      5.55020   123.49767   143.42771   329.90886    85.99888   191.34322
   141      4.26373    36.25943   138.23819   299.66612    95.69686   284.06367
   142      5.91198    69.06704    94.32628    81.25605    54.44083   137.46875
   143      5.20393    77.09278   182.60442   301.92409    29.51814   342.81563
   144      4.88942    12.21216   142.16585   218.88432    66.47133   185.24703
   145      5.35184   140.96366   316.05898   106.26523    80.46902   162.92066
   146      7.35743    88.33607    64.03045   264.07907   129.93332   242.74222
   147      4.54561   146.22696   188.53208   298.70576   148.93900    42.76732
   148      6.31752    81.22061   253.36874   202.19318    90.12477    81.33237
   149      5.24956   112.05620   159.45519   180.03972   171.27995     0.98654
   150      4.71689   101.64442   149.60713    34.05088   146.43937    61.00353
   151      5.85472    95.68047   229.72784   308.12082   109.24604    53.68040
   152      5.08174    88.92918    50.65865   297.04830   142.15650   211.61305
   153      7.19021    86.62430   281.59494   309.68388    61.03411   332.26644
   154      7.74832    77.46219    12.67635   276.36487    89.51613   287.09293
   155      6.01679    63.82725   327.99759   172.98005   131.06756    22.33887
   156      4.71732    68.62037   202.82297   334.74612    34.16498   223.87637
   157      8.03220   111.07569   120.62444   331.86395    90.72765    63.00164
   158      6.56569    51.29835   202.02333   186.82040    83.68458   242.39415
   159      5.30477    37.34122   302.34325   213.91467   136.95334   247.23184
   160      5.37694   115.62243    30.84194   111.42711    18.39116    26.81262
   161      8.84596   110.18496   197.37432   336.02746    86.75255    18.58384
   162      3.49482   132.31536   243.58917    11.38293   142.00389   167.34540
   163      5.36878   153.82007   157.95416   296.45384   163.02735    25.44389
   164      5.66133   132.43988   238.94121    46.71621    23.80030   305.15822
   165      5.67110   120.27658   176.79986   260.75208    46.00798   231.09640
   166      5.90603    88.10496   183.84200   242.67725    46.36689   121.26247
   167      7.49711   120.25567   192.43196   128.87742    74.86831    11.19569
   168      4.50007    27.75422   148.79830   356.86243    66.38954   144.82169
   169      7.53478   137.82615   281.64469   309.96751   104.39000    38.10763
   170      7.22530   105.40718   109.76536     6.28099    88.73422   163.91876
   171      5.82259   132.05943   251.44278   266.33974    49.97104   218.87630
   172      4.95223   155.31653    28.14866   342.14987    13.56951   332.57994
   173      6.82002   141.61523   209.16074   121.12242    75.40199   317.52142
   174      5.97274   145.37702   353.80715    13.83946    70.47728   111.06030
   175      7.81848    68.16744   304.06986   301.96896    74.36779   119.51470
   176      3.58288   163.99304   202.70216   229.25226    11.67020   240.41262
   177      6.44040    86.21777   197.44348   196.38178   127.00210   354.99880
   178      7.25920    86.55732   355.99273   207.13223    85.38584    42.29604
   179      8.05272   106.99756   345.67998   288.70424   100.24833   221.46380
   180      6.98566   153.74876   247.38153    84.78341    70.84884   204.34795
   181      5.65634   105.88977   291.34071   186.68710   127.72572    93.14114
   182      6.40063    69.31502    63.96259   319.85227    98.03244   272.84782
   183      4.09424   117.56249   110.17762   229.53131   177.40748   268.04695
   184      6.10578    59.80521   208.73948   355.76636    51.98493   206.80984
   185      5.55933   128.35049   109.54703    33.57484    72.24592    74.51867
   186      6.38544    93.20018   332.36908   347.74242   127.88185   240.44145
   187      4.79085    26.97793    14.80950   185.17993   121.95687    32.26659
   188      4.76341    36.53809   107.31134   112.86925   176.63395   321.84005
   189      6.24832    98.12107    71.71099    10.19481    46.06054   206.69067
   190      5.64485    73.13644   282.54284   223.88309   155.67524    51.74588
   191      8.68414    86.41603   168.86931    89.54509    47.73072    23.91622
   192      7.14495    43.85893    51.83566   203.77774    72.31797   151.86489
   193      5.13848    84.29854   105.22804   221.36206    23.86379   235.53954
   194      4.58446    29.16721   346.76893   195.25151   139.09710   194.09707
   195      5.93395    88.44508   244.87970    31.21313   120.58667   330.25974
   196      4.25963   125.89095    10.31663   307.33392   154.36512   245.25886
   197      6.74829   107.11178   296.17741   170.05796   142.18368   165.00889
   198      6.75086   109.37442     8.53124   225.83742    86.01811    11.93992
   199      3.57496   148.50947   156.49902   257.86547    26.45142    66.11064
   200      6.89534   119.32455   235.32162   256.61297    42.04011   237.22153
   201      5.54033    54.47039    49.72419   174.00712    31.64157   302.63352
   202      6.10905   122.81914   113.50475   218.44265    85.69168   315.58827
   203      5.45083   104.46238    81.24798   235.21210    46.45280    60.54877
   204      5.19400   150.74172   275.86948    24.32348    96.02838   289.97436
   205      6.47478   106.62048   100.05619   209.14627   131.74111   212.76287
   206      6.62417   143.82472   148.25243    92.11626   117.54748   340.07428
   207      3.32891   171.69646    87.01627   319.30554   152.61484   145.84267
   208      5.32501    81.43566   277.47648   255.45914    82.69518    71.94215
   209      4.53285    35.89742   246.02667   211.27020   109.66703    92.56192
   210      7.10316    65.06497   274.05639   352.51055   105.17060   159.40297
   211      5.29268    42.28625   168.49934   353.48046    28.78229   223.32925
   212      7.64904   104.16221   226.24488    29.47942    95.09306   282.74661
   213      5.44177   115.39503   294.64514   183.54112    12.22855   286.31278
   214      5.91110   107.16609    33.78607   263.08700    35.58805   356.00613
   215      5.78656    25.12076   257.87291    16.21167   144.97315   245.11669
   216      7.75417   109.98146    98.51430    80.61130   107.25380   295.86321
   217      5.00153   106.47730   162.90465   256.02488    94.75735   118.20070
   218      6.25473   128.41580   117.18602   105.36073   149.30597   229.96231
   219      5.66710   128.00280   245.43151   304.93401    47.14069   160.47713
   220      7.30763   119.85591   120.67176    28.38227    93.00907   245.58833
   221      6.08808   166.19019   188.05138   132.29869    87.24463   242.10236
   222      6.69993   120.40607   202.04160    27.83815   114.04520    10.57901
   223      5.67177   115.11653   184.96620     2.73753   161.59113     3.92622
   224      7.51940    65.18301    73.04559   222.48301    65.17474     2.20067
   225      5.84808    72.40271    75.79487   205.83052   174.59513   246.36403
   226      5.16158   114.57078   258.23661   293.41290   133.33576   337.18891
   227      6.64394    84.51031   258.12258    96.78193    90.25137   321.95503
   228      4.21613    29.51858    83.05202   106.10157   159.87728   221.34596
   229      7.66562    73.65886   185.19932    58.74534   117.70165   285.17170
   230      7.81852    94.51352   178.92429    16.31325    68.59801   114.66378
   231      5.88018    89.61930   185.29935   106.89701    13.56288   185.83130
   232      5.63200   113.71585    83.19665    68.91138    23.96131   354.18282
   233      4.94635    80.64706    39.16367    20.78069   158.05768    11.66230
   234      7.72349   117.62178   320.64142   350.75100    96.87363   175.00654
   235      5.97577   106.47619   285.44519   311.57377    72.81240   273.73948
   236      7.91236    92.52113   190.13488    34.73920   103.64549   196.25094
   237      8.10696    83.48837   212.37500   219.03260    73.37143    77.94984
   238      5.51469    44.70809   150.24868   283.65842    36.81148   349.35861
   239      4.82363    29.45810   314.23738   348.04550   136.66360   145.43333
   240      7.08269   120.03705    60.30846   271.56942   138.63031    39.03367
   241      6.80755   164.33056   347.57943    14.91901    73.19670   317.42117
   242      5.03177    54.19728   219.32758     9.40338    38.81521   309.76302
   243      5.32732   142.71715   250.55226   347.82380   124.92200    34.56426
   244      5.02402   118.00647    97.30744   167.24287    42.55926   344.79969
   245      4.86470    97.63377    15.11402    28.83554   176.82403   321.59043
   246      4.81262   100.54070    25.34108   316.17122   148.00909   119.38687
   247      6.70552    96.29908   133.74399    15.65790   125.22869   314.33717
   248      4.95916    59.86068    95.21681    92.36607   146.03963     6.72210
   249      5.93090    43.33141   241.59792   157.37658   115.63734    33.17454
   250      8.40221    71.49955    25.09848    13.85588   132.39661    24.42531
   251      4.18786    56.09341    29.31893   332.14209     7.60789   217.89712
   252      4.70718    92.22831   106.03077   126.99726    48.63538   227.79028
   253      6.03862   109.84996     1.14546   345.39441    99.19626   142.15682
   254      7.45892   100.77427   338.65640   347.01199    51.63204    40.41688
   255      3.33908   161.42329   281.32618   163.39510    45.97252   244.12564
   256      4.05971    18.85329   294.32174    35.12278   148.78038   346.14671
   257      7.43464    79.29094   140.51390   151.57010    87.65886   141.83716
   258      2.95188   157.18437   178.07030   284.12651    16.00494   340.40854
   259      6.15965   112.84823   159.85292   132.71104    31.63284   195.18043
   260      5.05140   116.42473   326.79682   320.66774   118.42200   352.51015
   261      5.42066    48.63650   231.06279    80.76076    97.79738   205.85186
   262      5.72103    68.56863    89.62219   232.92538    54.53786   286.76365
   263      6.78992   107.81692   283.26299   326.75594    77.45923    90.93436
   264      3.85325    29.10241    76.43707   292.13293    29.37523   260.10724
   265      6.84146    97.31551   322.93238    18.40215    88.17707   135.12200
   266      4.83585    45.63594   330.03082   266.86523    21.53155   230.80959
   267      4.69970    13.65035   265.64105   116.89298    79.61011    54.68319
   268      5.58540   153.84216   170.82682   241.94805   102.99403   262.10057
   269      5.10943    12.10151   227.55359   104.86846    36.91072   243.58034
   270      3.76508    45.34042   328.04914   319.71687    25.59994   161.06250
   271      5.24862    95.22666   138.31905   273.40613   131.77126    86.89224
   272      3.85543   147.02391    85.58749   253.11859    39.62810   137.54762
   273      4.37068    10.80522    27.83734   348.46220    85.79246   157.23129
   274      6.52762    95.41442   167.28853   178.44136    70.38774   241.49224
   275      5.76540   109.48397    54.14582    63.95012   168.78797   244.48430
   276      6.29160    65.01855   247.47611    10.04094    85.42014   125.01549
   277      6.95484    92.98080   214.59177   276.14707    29.11820   157.92661
   278      3.86587   143.08959   274.45747   324.18486    25.07853    88.63583
   279      4.34618    31.38880   261.92204   193.52573   145.64625   214.75558
   280      4.58611    84.94414    47.05820   305.93802    15.75659   172.45166
   281      5.80633   143.62414   248.47481   290.91186    82.37374   359.93243
   282      5.68219   122.31507    40.68221   314.10472   133.01579   162.93413
   283      6.19539   156.06377   197.14173   267.80728    83.22259    82.09747
   284      7.15446    49.21545     4.81178    88.44782   115.25480   328.92980
   285      4.62973    39.23458   244.69579    94.03081    16.78515    42.82692
   286      5.46064    27.31059   193.92251     7.57018    81.64111   137.22954
   287      6.49036    67.50125   241.25466   117.75883    86.29916   207.48809
   288      6.10702    65.47542   321.72872   239.50465   150.70664   225.96448
   289      7.71595    70.56817    34.92033   197.88841    64.09374   119.88654
   290      5.73491    68.82299    44.78211   273.14478   123.62653   319.71845
   291      5.45896    92.17267   307.06944    33.99392    31.98108   220.95521
   292      7.55942   127.14339   236.64095   206.21791   124.07877    68.33348
   293      3.30084   168.14500   265.78240   218.84326   147.77039   103.85336
   294      5.37017    20.02855   283.33398   296.34960    82.25388   132.57557
   295      6.33586   107.41566   107.68477   220.19307    27.79887   357.13870
   296      5.73622    41.34762   287.62858   347.57945    96.44221    97.71899
   297      5.93822   101.06514   245.81536    85.45679   167.40293   125.28217
   298      5.78895    62.45358     0.17788   307.91405    77.12286   276.55843
   299      5.79828    24.87495   166.59299   223.10945   110.46701    42.64000
   300      7.21378   125.40104   254.14728   181.11169   132.13918    11.21025
   301      5.41197    44.22565   293.90626    54.29186    40.11793   273.84295
   302      5.24181    29.96667   347.50146   352.32263   102.88802   236.47613
   303      6.01478    52.29455   277.84804   182.86142    72.86214    52.17730
   304      7.30672    93.61720   202.74606   308.31695    86.79402   342.32862
   305      4.87151   149.28859   328.99265   280.51639   167.56305   346.89039
   306      7.09641    88.77964    40.64811   193.72887    55.47486   324.45635
   307      6.88554    98.72609   137.50991   146.27340   112.66622   261.78341
   308      5.04143   144.66681   333.06386   133.62226    64.03510   275.35311
   309      4.87864   110.08651   103.35478   321.03856   114.91495   202.46122
   310      6.26493    84.56256    72.83900    84.18094    51.95003    76.82695
   311      6.06504   108.75340   130.17956   179.04577   143.89251   147.54175
   312      7.69059    71.35459   270.05227    81.01659    78.32239   146.59441
   313      5.39225    68.94547   341.94159   162.32361    14.36337   286.54321
   314      5.07162   163.04510   304.60864   340.32603    52.16126    85.38578
   315      8.61956   110.28532   190.30152    87.00714    78.09973   182.41274
   316      5.46823    45.09632     5.30378   159.59176   120.25878   243.52294
   317      6.50921    91.38519   149.29556   350.85887    97.10632   277.29737
   318      4.38876    44.79259   322.42008   264.32867   134.84535    81.48690
   319      6.30661   126.09431   332.54578   134.91932    67.15811   185.81534
   320      8.34218   121.75659   157.87136   132.50048    98.89447     9.43688
   321      3.71800   107.98119   254.20624   304.89619   172.53641    94.96772
   322      5.34624    26.34402    37.24918   257.64646   149.64989   203.98601
   323      5.92560   120.81127   306.96250   106.62116   153.77996   326.23894
   324      4.61354    74.46114    99.52719    95.47761   153.82339    63.45736
   325      4.03586   148.90702   339.41399   168.21757    31.81254   341.87362
   326      6.02981   133.30333   218.64408   345.29005    33.84299   306.99290
   327      6.27901   148.68438   218.14545   193.94752   123.59276   222.11677
   328      4.58146    13.86366    20.29619   102.40383    78.23447   325.38947
   329      2.80469   171.76616   124.75130   138.58885    19.58296   255.47112
   330      6.02131   163.35910   259.52311   226.74142    87.64534   250.98518
   331      6.36439    45.04530   164.86838   258.75593    37.93816   271.31917
   332      6.45201   160.12047   276.23911    52.81595    49.24428   228.69874
   333      7.38521    83.59897   153.54804   301.58268    96.49187   275.46629
   334      8.39617    64.50085   320.38931    45.69632    85.95511   202.32024
   335      4.80475    68.92891   339.60077   238.48660   163.97489   269.42067
   336      9.81044    99.11400   198.74292   123.37776    94.40465    12.65358
   337      6.00143   104.22569    35.03017   269.90567   166.24094   278.56996
   338      5.15480   111.94492   141.30872   190.82247   161.22159    74.46470
   339      7.47646    82.76218   123.59501   195.62952    94.86988   112.94480
   340      4.09741   159.54937    15.73364     6.48054   108.86259   282.01951
   341      6.34551   108.84060   166.13601   335.11624    36.56828    17.76818
   342      4.54293    65.83761   273.44508   120.03188   135.57359   312.35066
   343      6.12443   129.16733    59.83264    91.16908    74.76029   290.91963
   344      6.35764    28.27959   129.48636   185.89951    91.05484    10.17066
   345      4.89295   101.40724   155.93831    19.34303    20.97640   172.98653
   346      4.81922    56.33027   344.54218   327.46265    31.53943   292.42009
   347      4.87216    52.97661   128.10802   189.33842   112.71457   285.36696
   348      6.69424    46.75155   309.00907   103.64638    57.32398   259.83525
   349      5.54711   176.13979   351.72206   287.54289    59.47283   282.97311
   350      5.41360   135.03365   175.71983   190.30162    84.94801   346.10376
   351      5.38012    22.16658   109.01164    77.94877    71.68769   103.87164
   352      4.61890    68.88161   331.86774   354.01141    33.17217    84.56170
   353      5.74929   145.67647    93.20339   119.80549    94.35152    67.65607
   354      4.68088   132.44828   136.90186   315.92719   144.78074   225.66225
   355      5.29281    70.84449    48.58378   192.32640   136.05206   253.50191
   356      6.95932    91.93405    62.56565   210.19265    36.08357   223.39719
   357      6.20643   124.02820   131.26541    41.02187    92.10243   183.22459
   358      7.13079    37.61458   111.72496   179.62504    68.93099   228.80367
[truncated: 117,605 more chars]
