# Supplementary material for: Reliable crystal structure predictions from first principles
Source: Nat Commun. 2022 Jun 2;13:3095. doi: 10.1038/s41467-022-30692-y (PMC9163189; doi:10.1038/s41467-022-30692-y)
Supplement: Supplementary file 3 — Supplementary Dataset 1 [file 41467_2022_30692_MOESM3_ESM.zip › fullPES@CSP_Supplemental_Data/fullPES@CSP_PES/fluorouracil/flrc.input_long]

   12    0    0    0    0    0.929245E+01    0.414005E+01    0.000000E+00
   12    0    0    0    0    0.929245E+01    0.414005E+01    0.000000E+00
F1       -4.0031167976365     2.6205460468873     0.1451847894407    9    1    0
O1        5.0364128229066    -1.9200013148401    -0.1097796936385    8    2    0
O2       -3.5468987444265    -2.6049586639645    -0.1447232195397    8    3    0
N1        0.7337977792341    -2.2013440404408    -0.1226678735618    7    4    0
N2        2.6855354187238     1.6746084551011     0.0957614445581    7    5    0
C1        0.3811178828172     2.8489224424138     0.1600851071572    6    6    0
C2       -1.7590924091535     1.5054678004596     0.0843288076445    6    7    0
C3       -1.7187965698758    -1.2435856302222    -0.0694378715121    6    8    0
C4        2.9921882213283    -0.9057759063646    -0.0504920688289    6    9    0
H1        0.3776186168875     4.8891994498426     0.2724429848817    1   10    0
H2        4.2941867736480     2.6832187810277     0.1527244140687    1   11    0
H3        0.8868154412975    -4.0999236860545    -0.2315852591340    1   12    0
F1       -4.0031167976365     2.6205460468873     0.1451847894407    9    1    0
O1        5.0364128229066    -1.9200013148401    -0.1097796936385    8    2    0
O2       -3.5468987444265    -2.6049586639645    -0.1447232195397    8    3    0
N1        0.7337977792341    -2.2013440404408    -0.1226678735618    7    4    0
N2        2.6855354187238     1.6746084551011     0.0957614445581    7    5    0
C1        0.3811178828172     2.8489224424138     0.1600851071572    6    6    0
C2       -1.7590924091535     1.5054678004596     0.0843288076445    6    7    0
C3       -1.7187965698758    -1.2435856302222    -0.0694378715121    6    8    0
C4        2.9921882213283    -0.9057759063646    -0.0504920688289    6    9    0
H1        0.3776186168875     4.8891994498426     0.2724429848817    1   10    0
H2        4.2941867736480     2.6832187810277     0.1527244140687    1   11    0
H3        0.8868154412975    -4.0999236860545    -0.2315852591340    1   12    0
 T F T T
 T F T T
 T F T T
 T F T T
 T F T T
 T F T T
 T F T T
 T F T T
 T F T T
 T F T T
 T F T T
 T F T T
