# Supplementary material for: Reliable crystal structure predictions from first principles
Source: Nat Commun. 2022 Jun 2;13:3095. doi: 10.1038/s41467-022-30692-y (PMC9163189; doi:10.1038/s41467-022-30692-y)
Supplement: Supplementary file 3 — Supplementary Dataset 1 [file 41467_2022_30692_MOESM3_ESM.zip › fullPES@CSP_Supplemental_Data/fullPES@CSP_PES/methanol/fit_report.out]

 
 -----------------------------------------------------------------
                      methanol
 -----------------------------------------------------------------

------------------------------------------------------------------
 Site         x (A)        y (A)        z (A)      Symmetry
------------------------------------------------------------------
  O1       -0.1108786   -0.6064220    0.3107622       1
  H1        0.6729368   -0.8042094    0.8303376       2
  C1        0.0675443    0.6326639   -0.3484808       3
  H2        0.1712034    1.4645465    0.3556240       4
  H3       -0.8242673    0.8022682   -0.9496286       5
  H4        0.9352528    0.6241286   -1.0164515       6

------------------------------------------------------------------
 
 
 ---------------- INTERMOLECULAR FUNCTIONAL FORM -----------------
 
V_{\rm int} = \sum\limits_{a = 1}^{6} \sum\limits_{b = 1}^{6} u_{ab}\\
u_{ab} = \left[1 + a^{ab}_1 (r_{ab})^1 + a^{ab}_2 (r_{ab})^2\right]A^{ab}e^{-\beta^{ab} r_{ab}}\\
+ f_1(\delta_1^{ab}, r_{ab})\frac{q_a q_b}{r_{ab}}f_6(\delta_6^{ab}, r_{ab})\frac{C^{ab}_6}{(r_{ab})^6}\\
+ \frac{A^{ab}_{12}}{(r_{ab})^{12}}\\
A^{ab} = (A^a A^b)^{\frac{1}{2}}\\
\beta_{ab} = \frac{1}{2}(\beta^a + \beta^b)\\
C_{ab}^6 = (C^{a}_6 C^{b}_6)^{\frac{1}{2}} \\
\delta_n^{ab} = (\delta_n^a \delta_n^b)^{\frac{1}{2}}\\
 
 
 -------------- INTERMOLECULAR PES PARAMETER VALUES ---------------

----------------------------------------------------------------------------------------------------------------------------------------------------
 Site         q             A           \beta           C_06         \delta_1   \delta_06  
            (a.u.)      (kcal/mol)      (A^-1)     (kcal/mol*A^06)    (A^-1)      (A^-1)   
----------------------------------------------------------------------------------------------------------------------------------------------------
  O1       -0.6300751   0.40299E+04     2.3809039    0.14735E+06     7.5401918   7.5526097 
  H1        0.3614580   0.96497E+03     2.2761862    0.23524E+05     1.5242400   7.5522651 
  C1        0.4848124   0.18725E+04     2.0330723    0.24806E+06     1.5253655   7.5323038 
  H2       -0.0952756   0.11550E+04     3.2683903    0.14980E+05     7.5048568   7.5558302 
  H3       -0.0248259   0.14011E+04     3.1967157    0.23362E+05     7.5341966   6.1053296 
  H4       -0.0960937   0.11158E+04     2.4756800    0.14892E+05     2.2370502   7.5423273 


----------------------------------------------------------------------------------------------------------------------------------------------------
 Site a   Site b       a_1           a_2            A_12       
                      (A^-1)        (A^-2)     (kcal/mol*A^12) 
----------------------------------------------------------------------------------------------------------------------------------------------------
  O1      O1        0.36914E-01  -0.11853E+00    0.16409E+07   
  O1      H1       -0.75913E+00   0.15570E+00    0.54900E+05   
  O1      C1        0.71162E-01  -0.76164E-01    0.22696E+07   
  O1      H2        0.30973E-01  -0.18781E+00    0.54900E+05   
  O1      H3       -0.12199E+00  -0.14182E+00    0.54900E+05   
  O1      H4       -0.60868E+00   0.91626E-01    0.54900E+05   
  H1      H1       -0.55192E+00   0.14149E+00    0.47167E+03   
  H1      C1       -0.57497E+00   0.95690E-01    0.84278E+05   
  H1      H2       -0.73253E+00   0.22000E+00    0.47167E+03   
  H1      H3       -0.74630E+00   0.25743E+00    0.47167E+03   
  H1      H4       -0.77201E+00   0.16244E+00    0.47167E+03   
  C1      C1       -0.92975E+00   0.34317E+00    0.31125E+07   
  C1      H2        0.47986E+00  -0.31955E+00    0.84278E+05   
  C1      H3        0.14893E+00  -0.22960E+00    0.84278E+05   
  C1      H4       -0.20215E+00  -0.11928E+00    0.84278E+05   
  H2      H2        0.76808E-01  -0.13952E+00    0.47167E+03   
  H2      H3       -0.50707E-01  -0.74535E-01    0.47167E+03   
  H2      H4       -0.54845E+00   0.11218E+00    0.47167E+03   
  H3      H3       -0.60892E+00   0.26014E+00    0.47167E+03   
  H3      H4       -0.52816E+00   0.10915E+00    0.47167E+03   
  H4      H4       -0.79356E+00   0.21867E+00    0.47167E+03   
 
 
 ------------------ INTERMOLECULAR FIT QUALITY -------------------
 
Fit data
RMSE of E_int on   144 points with E <  -2.3 kcal/mol =  0.16441 kcal/mol
RMSE of E_int on   703 points with E <   0.0 kcal/mol =  0.21916 kcal/mol
RMSE of E_int on   944 points with E <  10.0 kcal/mol =  0.41582 kcal/mol
RMSE of E_int on  1081 points with E < 100.0 kcal/mol =  1.12235 kcal/mol
 
Minimum wall height =      19.9827 kcal/mol
Mean wall height =         51.1350 kcal/mol
Minimum wall distance =     0.8321 Angstrom between closest contact atoms
Maximum wall distance =     1.6868 Angstrom between closest contact atoms
 
 
 ------------------------ LOCAL MINIMA ---------------------------
 
------------ Minimum   1 ------------
E =    -4.41618463 kcal/mol
R_com =     3.52681922 Angstrom
beta_A, gamma_A, alpha_B, beta_B, gamma_B = 
    71.00719   207.44532   299.40559    79.15888   146.26526
 
 8    0.2349047   0.5892740   0.2723798   O1   
 1    0.4701440   0.4035387   1.1854022   H1   
 6   -0.2541178  -0.5925896  -0.3324552   C1   
 1    0.5064989  -1.3786214  -0.3788632   H2   
 1   -0.5395246  -0.3320675  -1.3503665   H3   
 1   -1.1376161  -0.9849433   0.1820008   H4   
 8    0.5751690  -0.1188067   3.1639413   O1   
 1    1.2981726  -0.1800742   3.7939867   H1   
 6   -0.6313526   0.1250315   3.8615218   C1   
 1   -0.8949686  -0.6989951   4.5323601   H2   
 1   -1.4157838   0.2208735   3.1125530   H3   
 1   -0.5936844   1.0541031   4.4399530   H4   
 
    R_com        Fit inter        Fit exp        Fit els          Fit Cn 
  2.78597107  0.11204428E+02  0.45777754E+02 -0.15113468E+02 -0.19459859E+02
  2.86057873  0.66464113E+01  0.35972735E+02 -0.13921223E+02 -0.15405100E+02
  2.95010793  0.27384803E+01  0.27070138E+02 -0.12577809E+02 -0.11753848E+02
  3.05754297 -0.40961038E+00  0.19313646E+02 -0.11100681E+02 -0.86225753E+01
  3.18646502 -0.26818237E+01  0.12918056E+02 -0.95254384E+01 -0.60744409E+01
  3.34117147 -0.40060246E+01  0.80111601E+01 -0.79071244E+01 -0.41100604E+01
  3.52681922 -0.44161846E+01  0.45750687E+01 -0.63170190E+01 -0.26742343E+01
  3.74959651 -0.40880548E+01  0.24216476E+01 -0.48337174E+01 -0.16759849E+01
  4.01692927 -0.33129751E+01  0.12293290E+01 -0.35293669E+01 -0.10129373E+01
  4.33772857 -0.24087466E+01  0.63658611E+00 -0.24547730E+01 -0.59055978E+00
  4.72268774 -0.16138268E+01  0.34706616E+00 -0.16289285E+01 -0.33196446E+00
  5.18463874 -0.10305022E+01  0.18682706E+00 -0.10375660E+01 -0.17976324E+00
  5.73897994 -0.64689690E+00  0.88239550E-01 -0.64142458E+00 -0.93711870E-01
 
------------ Minimum   2 ------------
E =    -4.39903226 kcal/mol
R_com =     3.66994472 Angstrom
beta_A, gamma_A, alpha_B, beta_B, gamma_B = 
    42.44255   214.24470   152.22081    96.12462   149.13254
 
 8    0.0255290   0.5636883   0.3977670   O1   
 1   -0.1841163   0.2861124   1.2935603   H1   
 6   -0.0136511  -0.5609956  -0.4597417   C1   
 1    0.7437341  -1.3069964  -0.1982309   H2   
 1    0.1951217  -0.1993497  -1.4652756   H3   
 1   -0.9972989  -1.0422242  -0.4653727   H4   
 8   -0.4511111  -0.2863998   3.2328077   O1   
 1   -1.2286595  -0.5232161   3.7454300   H1   
 6    0.5073925   0.3073401   4.0875087   C1   
 1    0.1473126   1.2439770   4.5252200   H2   
 1    1.3813644   0.5286458   3.4770424   H3   
 1    0.8142161  -0.3657395   4.8949732   H4   
 
    R_com        Fit inter        Fit exp        Fit els          Fit Cn 
  2.92909657  0.10332602E+02  0.44312860E+02 -0.15206626E+02 -0.18773633E+02
  3.00370424  0.60982986E+01  0.35039795E+02 -0.14013069E+02 -0.14928427E+02
  3.09323344  0.24283824E+01  0.26524949E+02 -0.12668030E+02 -0.11428538E+02
  3.20066847 -0.55461694E+00  0.19030454E+02 -0.11187750E+02 -0.83973205E+01
  3.32959052 -0.27254249E+01  0.12791807E+02 -0.96065525E+01 -0.59106799E+01
  3.48429697 -0.40008972E+01  0.79615760E+01 -0.79785804E+01 -0.39838928E+01
  3.66994472 -0.43990323E+01  0.45501008E+01 -0.63750793E+01 -0.25740538E+01
  3.89272202 -0.40766830E+01  0.23965902E+01 -0.48757401E+01 -0.15975331E+01
  4.16005477 -0.33092694E+01  0.11999203E+01 -0.35547495E+01 -0.95444018E+00
  4.48085407 -0.24066707E+01  0.60839180E+00 -0.24652368E+01 -0.54982568E+00
  4.86581324 -0.16076732E+01  0.32597760E+00 -0.16279741E+01 -0.30567676E+00
  5.32776424 -0.10189552E+01  0.17449149E+00 -0.10293888E+01 -0.16405788E+00
  5.88210544 -0.63225638E+00  0.82593726E-01 -0.62984365E+00 -0.85006461E-01
 
------------ Minimum   3 ------------
E =    -2.16707208 kcal/mol
R_com =     3.56470282 Angstrom
beta_A, gamma_A, alpha_B, beta_B, gamma_B = 
    87.96644    19.62143    67.98700    36.60797   157.65688
 
 8    0.3140865  -0.6084417  -0.0881090   O1   
 1    0.8618900  -0.5315357  -0.8738837   H1   
 6   -0.3535425   0.6186080   0.1363693   C1   
 1    0.3436709   1.4369939   0.3429495   H2   
 1   -0.9861409   0.4788898   1.0114524   H3   
 1   -0.9919883   0.9019482  -0.7070054   H4   
 8   -0.3112471   0.6141308   3.6155305   O1   
 1   -0.8364669   0.5980613   4.4200992   H1   
 6    0.3496493  -0.6278516   3.4656445   C1   
 1    1.0598333  -0.8189075   4.2766153   H2   
 1    0.9038092  -0.5801864   2.5296386   H3   
 1   -0.3532848  -1.4654162   3.4061047   H4   
 
    R_com        Fit inter        Fit exp        Fit els          Fit Cn 
  2.82385467  0.59676529E+01  0.18309053E+02 -0.44743748E+01 -0.78670254E+01
  2.89846234  0.36851059E+01  0.14440357E+02 -0.40563986E+01 -0.66988525E+01
  2.98799153  0.16454462E+01  0.10810484E+02 -0.36086134E+01 -0.55564246E+01
  3.09542657 -0.30655215E-01  0.75838172E+01 -0.31395059E+01 -0.44749665E+01
  3.22434862 -0.12454268E+01  0.49030141E+01 -0.26609482E+01 -0.34874927E+01
  3.37905507 -0.19501813E+01  0.28585080E+01 -0.21878545E+01 -0.26208348E+01
  3.56470282 -0.21670721E+01  0.14624061E+01 -0.17371268E+01 -0.18923513E+01
  3.78748011 -0.19947773E+01  0.63911816E+00 -0.13258137E+01 -0.13080818E+01
  4.05481287 -0.15885579E+01  0.24281189E+00 -0.96864686E+00 -0.86272296E+00
  4.37561217 -0.11158753E+01  0.10095441E+00 -0.67545971E+00 -0.54137005E+00
  4.76057134 -0.70503934E+00  0.66875534E-01 -0.44927739E+00 -0.32263749E+00
  5.22252234 -0.41406889E+00  0.54338976E-01 -0.28589063E+00 -0.18251724E+00
  5.77686354 -0.23683769E+00  0.36552540E-01 -0.17530221E+00 -0.98088023E-01
 
 
 ------------------------- GRID POINTS ---------------------------
 
Fit data
-------------------------------------------------------------------------------------------------------------------------------------------------------------------------------
   n     SAPT total      Fit inter    SAPT els      SAPT exch     SAPT ind    SAPT exch-ind   SAPT disp  SAPT exch-disp  SAPT DeltaHF    Fit els       Fit exp       Fit Cn    
-------------------------------------------------------------------------------------------------------------------------------------------------------------------------------
     1  -0.167005E+01 -0.142003E+01 -0.151598E+01  0.185350E+01 -0.532751E+00  0.376115E+00 -0.196590E+01  0.231358E+00 -0.116389E+00 -0.127727E+01  0.114713E+01 -0.128990E+01
     2  -0.445922E+00 -0.508026E+00 -0.123666E+00  0.182696E+00 -0.779305E-01  0.330675E-01 -0.477849E+00  0.275950E-01 -0.983570E-02 -0.552415E+00  0.415257E+00 -0.370868E+00
     3  -0.504773E-01 -0.114623E+00  0.192648E+00  0.692320E+00 -0.240048E+00  0.152855E+00 -0.899667E+00  0.877398E-01 -0.363248E-01 -0.899555E-01  0.603375E+00 -0.628043E+00
     4  -0.302446E+00 -0.211280E+00  0.274740E-01  0.695171E-01 -0.154730E-01  0.701370E-02 -0.400837E+00  0.134107E-01 -0.355170E-02 -0.536626E-01  0.173854E+00 -0.331471E+00
     5   0.338943E+00  0.193080E+00 -0.462851E+00  0.380778E+01 -0.134101E+01  0.102115E+01 -0.288556E+01  0.405228E+00 -0.205792E+00 -0.180254E+01  0.415667E+01 -0.216104E+01
     6   0.487079E+01  0.459735E+01 -0.354189E+01  0.145758E+02 -0.376117E+01  0.299572E+01 -0.515044E+01  0.987786E+00 -0.123504E+01 -0.468354E+00  0.884653E+01 -0.378082E+01
     7  -0.455955E+00 -0.375202E+00 -0.627176E-01  0.711916E+00 -0.214168E+00  0.120405E+00 -0.107393E+01  0.942145E-01 -0.316779E-01 -0.763826E+00  0.121608E+01 -0.827451E+00
     8  -0.441955E+00 -0.338344E+00 -0.198083E+00  0.560490E+00 -0.868099E-01  0.636490E-01 -0.823683E+00  0.712856E-01 -0.288046E-01 -0.222396E+00  0.463163E+00 -0.579110E+00
     9   0.101764E+02  0.798947E+01 -0.118769E+02  0.313214E+02 -0.125907E+02  0.115512E+02 -0.905232E+01  0.233739E+01 -0.151358E+01 -0.439380E+01  0.182215E+02 -0.583819E+01
    10  -0.114448E+01 -0.917956E+00 -0.139767E+01  0.239213E+01 -0.682520E+00  0.455907E+00 -0.208459E+01  0.288674E+00 -0.116411E+00 -0.125874E+01  0.156394E+01 -0.122316E+01
    11   0.777815E+01  0.718848E+01 -0.118901E+02  0.294704E+02 -0.113400E+02  0.100599E+02 -0.927285E+01  0.225875E+01 -0.150788E+01 -0.483939E+01  0.177821E+02 -0.575427E+01
    12  -0.437814E+00 -0.776948E+00 -0.802788E-01  0.544794E+00 -0.262167E+00  0.129403E+00 -0.828835E+00  0.809503E-01 -0.216801E-01 -0.761997E+00  0.529442E+00 -0.544392E+00
    13   0.925616E+01  0.119620E+02 -0.759384E+01  0.286066E+02 -0.112565E+02  0.886809E+01 -0.939260E+01  0.197705E+01 -0.195265E+01 -0.375305E+01  0.261126E+02 -0.103975E+02
    14   0.550707E+02  0.461604E+02 -0.342935E+02  0.121280E+03 -0.462616E+02  0.328767E+02 -0.238434E+02  0.493379E+01  0.378591E+00 -0.255919E+01  0.771177E+02 -0.283981E+02
    15   0.138734E+01  0.432784E+00 -0.349343E+01  0.910832E+01 -0.374079E+01  0.322798E+01 -0.417930E+01  0.909335E+00 -0.444769E+00 -0.258883E+01  0.546975E+01 -0.244813E+01
    16  -0.286198E+01 -0.278246E+01 -0.505694E+01  0.639589E+01 -0.280995E+01  0.204818E+01 -0.366452E+01  0.642179E+00 -0.416803E+00 -0.560583E+01  0.553383E+01 -0.271046E+01
    17  -0.187952E+00 -0.148916E+00  0.457703E-01  0.113372E+00 -0.203272E-01  0.106300E-01 -0.351286E+00  0.193118E-01 -0.542290E-02 -0.690560E-01  0.136497E+00 -0.216357E+00
    18  -0.105379E+01 -0.108957E+01 -0.601871E+00  0.166296E+00 -0.545001E-01  0.176170E-01 -0.599910E+00  0.279190E-01 -0.933750E-02 -0.100845E+01  0.415838E+00 -0.496953E+00
    19  -0.278813E+00 -0.524550E+00 -0.812841E-01  0.252661E+01 -0.890503E+00  0.508457E+00 -0.246681E+01  0.270946E+00 -0.146233E+00 -0.210705E+01  0.354554E+01 -0.196304E+01
    20  -0.500717E+00 -0.112263E+01 -0.272470E+01  0.516328E+01 -0.149079E+01  0.114649E+01 -0.272862E+01  0.498770E+00 -0.365145E+00 -0.145946E+01  0.200996E+01 -0.167314E+01
    21  -0.477615E-01 -0.815408E-01 -0.319532E+01  0.754977E+01 -0.232754E+01  0.189384E+01 -0.406318E+01  0.694048E+00 -0.599382E+00 -0.182605E+01  0.502482E+01 -0.328032E+01
    22  -0.616745E+00 -0.342382E+00 -0.264788E+00  0.254388E+00 -0.107422E+00  0.419299E-01 -0.565411E+00  0.401874E-01 -0.156291E-01 -0.238820E+00  0.258119E+00 -0.361682E+00
    23  -0.611598E+00 -0.531368E+00 -0.116738E+01  0.294433E+01 -0.766383E+00  0.618110E+00 -0.236525E+01  0.326662E+00 -0.201689E+00 -0.734234E+00  0.171331E+01 -0.151045E+01
    24  -0.222228E+01 -0.226200E+01 -0.171932E+01  0.167035E+01 -0.731114E+00  0.385514E+00 -0.191080E+01  0.200796E+00 -0.117700E+00 -0.349243E+01  0.291618E+01 -0.168575E+01
    25  -0.235346E+00 -0.115281E+00  0.326140E-01  0.818944E-01 -0.183023E-01  0.730810E-02 -0.347999E+00  0.138460E-01 -0.470710E-02 -0.216527E-01  0.191864E+00 -0.285492E+00
    26  -0.137539E+01 -0.174952E+01 -0.119745E+01  0.158172E+01 -0.416433E+00  0.320767E+00 -0.179992E+01  0.208644E+00 -0.727148E-01 -0.185084E+01  0.137862E+01 -0.127729E+01
    27  -0.966971E-01 -0.941815E-01  0.174406E+00  0.615635E-01 -0.179374E-01  0.691810E-02 -0.331343E+00  0.123652E-01 -0.266910E-02  0.385833E-01  0.103339E+00 -0.236104E+00
    28  -0.193209E+01 -0.197030E+01 -0.258955E+01  0.393684E+01 -0.151657E+01  0.105308E+01 -0.305466E+01  0.429476E+00 -0.190708E+00 -0.526932E+01  0.571377E+01 -0.241476E+01
    29   0.147765E+00 -0.682171E-01 -0.142603E+01  0.485260E+01 -0.141635E+01  0.119193E+01 -0.339085E+01  0.537891E+00 -0.201425E+00 -0.190999E+01  0.406272E+01 -0.222095E+01
    30   0.225122E+00  0.623842E+00 -0.248891E+01  0.694362E+01 -0.228161E+01  0.190809E+01 -0.425288E+01  0.743115E+00 -0.346298E+00 -0.176473E+01  0.507427E+01 -0.268570E+01
    31  -0.851773E+00 -0.586302E+00 -0.538520E+00  0.560255E+00 -0.192960E+00  0.929614E-01 -0.821124E+00  0.809822E-01 -0.333671E-01 -0.281970E+00  0.190425E+00 -0.494757E+00
    32   0.868445E+00  0.115033E+01 -0.688573E+00  0.521458E+01 -0.166378E+01  0.134895E+01 -0.364745E+01  0.568187E+00 -0.263463E+00 -0.468891E+00  0.423299E+01 -0.261378E+01
    33  -0.267382E+00 -0.292501E+00  0.319985E-01  0.511598E-01 -0.210630E-01  0.592620E-02 -0.343571E+00  0.108767E-01 -0.270930E-02 -0.128713E+00  0.997222E-01 -0.263510E+00
    34  -0.271861E+01 -0.227249E+01 -0.816522E+01  0.112744E+02 -0.493475E+01  0.382691E+01 -0.491724E+01  0.101010E+01 -0.812779E+00 -0.669096E+01  0.808033E+01 -0.366186E+01
    35   0.148977E+02  0.139700E+02 -0.116884E+02  0.412523E+02 -0.163993E+02  0.134108E+02 -0.121252E+02  0.272385E+01 -0.227628E+01 -0.528432E+01  0.323664E+02 -0.131121E+02
    36   0.950641E-01  0.183632E+00  0.305382E+00  0.414941E-01 -0.227521E-01  0.538420E-02 -0.240296E+00  0.748410E-02 -0.163150E-02  0.126181E+00  0.264010E+00 -0.206559E+00
    37   0.158329E+01  0.162377E+01  0.798037E+00  0.370244E+01 -0.136502E+01  0.101364E+01 -0.281564E+01  0.419428E+00 -0.169608E+00 -0.698923E+00  0.447235E+01 -0.214966E+01
    38  -0.940354E+00 -0.665520E+00 -0.862842E+00  0.152812E+01 -0.486822E+00  0.306367E+00 -0.152109E+01  0.193298E+00 -0.973887E-01 -0.798536E+00  0.104227E+01 -0.909257E+00
    39   0.311008E+00  0.151648E-01 -0.185857E+01  0.523724E+01 -0.124666E+01  0.111375E+01 -0.312175E+01  0.508396E+00 -0.321391E+00 -0.926789E+00  0.295056E+01 -0.200860E+01
    40   0.752440E+00  0.223260E+00  0.126466E+01  0.211433E+00 -0.181376E+00  0.391036E-01 -0.599002E+00  0.269559E-01 -0.933540E-02 -0.161413E+01  0.248631E+01 -0.648917E+00
    41  -0.105508E+01 -0.110639E+01 -0.342762E+01  0.714538E+01 -0.173359E+01  0.130159E+01 -0.462138E+01  0.684233E+00 -0.403691E+00 -0.371019E+01  0.610935E+01 -0.350555E+01
    42   0.666682E+01  0.739043E+01 -0.620590E+01  0.225887E+02 -0.904266E+01  0.716494E+01 -0.796715E+01  0.161160E+01 -0.148275E+01 -0.485288E+01  0.217449E+02 -0.950162E+01
    43  -0.825013E+00 -0.487936E+00 -0.229263E+01  0.424476E+01 -0.135107E+01  0.105240E+01 -0.258203E+01  0.412634E+00 -0.309077E+00 -0.221727E+01  0.376210E+01 -0.203277E+01
    44   0.319121E+01  0.346282E+01  0.162242E+01  0.405099E+01 -0.146337E+01  0.110870E+01 -0.240435E+01  0.450976E+00 -0.174159E+00  0.260909E+01  0.203181E+01 -0.117809E+01
    45  -0.404236E+00  0.366471E+00  0.560261E-01  0.718655E+00 -0.293354E+00  0.129632E+00 -0.105363E+01  0.853373E-01 -0.469013E-01 -0.499139E+00  0.180717E+01 -0.941560E+00
    46   0.252162E+02  0.185035E+02 -0.189176E+02  0.608564E+02 -0.255515E+02  0.212420E+02 -0.139202E+02  0.360171E+01 -0.209455E+01 -0.666893E+01  0.392975E+02 -0.141251E+02
    47   0.175076E+02  0.160367E+02 -0.157252E+02  0.480075E+02 -0.160221E+02  0.137959E+02 -0.136151E+02  0.312796E+01 -0.206120E+01 -0.289982E+01  0.299649E+02 -0.110284E+02
    48  -0.709622E-01 -0.935183E-01 -0.102373E+00  0.116173E+01 -0.201184E+00  0.135102E+00 -0.110670E+01  0.124170E+00 -0.817094E-01 -0.447300E-01  0.663756E+00 -0.712545E+00
    49  -0.499291E+00 -0.414640E+00 -0.110599E+00  0.905347E-01 -0.453120E-01  0.103218E-01 -0.458798E+00  0.172380E-01 -0.267570E-02 -0.158301E+00  0.112822E+00 -0.369162E+00
    50  -0.689249E+00 -0.794625E+00 -0.357692E+00  0.159979E+00 -0.506451E-01  0.221297E-01 -0.484056E+00  0.274885E-01 -0.645330E-02 -0.604100E+00  0.168143E+00 -0.358668E+00
    51  -0.164353E+00 -0.214668E-02  0.724049E-01  0.177121E-01 -0.219429E-01  0.250840E-02 -0.238343E+00  0.390600E-02 -0.598200E-03 -0.692384E-01  0.285706E+00 -0.218614E+00
    52   0.941048E+00  0.658946E+00  0.130231E+01  0.160145E+00 -0.119720E+00  0.282188E-01 -0.460228E+00  0.293390E-01  0.984200E-03  0.103004E+01 -0.746721E-01 -0.296425E+00
    53   0.102093E+02  0.967255E+01 -0.974907E+01  0.308512E+02 -0.936406E+01  0.828383E+01 -0.103523E+02  0.223527E+01 -0.169568E+01 -0.184501E+01  0.191179E+02 -0.760030E+01
    54  -0.382364E+00 -0.415459E+00 -0.144480E+00  0.103919E+00 -0.227004E-01  0.867480E-02 -0.337887E+00  0.166070E-01 -0.649850E-02 -0.238103E+00  0.569433E-01 -0.234299E+00
    55   0.209336E+00  0.369692E-01  0.657385E+00  0.719796E-01 -0.658114E-01  0.101890E-01 -0.476986E+00  0.139995E-01 -0.142040E-02 -0.577519E+00  0.105379E+01 -0.439302E+00
    56   0.513392E+01  0.470447E+01 -0.472742E+01  0.161205E+02 -0.440434E+01  0.397597E+01 -0.607572E+01  0.124435E+01 -0.999423E+00 -0.681220E+00  0.974643E+01 -0.436074E+01
    57   0.736067E+01  0.783241E+01 -0.142354E+02  0.334751E+02 -0.147245E+02  0.127091E+02 -0.989343E+01  0.243675E+01 -0.240689E+01 -0.172228E+01  0.163453E+02 -0.679062E+01
    58  -0.170572E+01 -0.127206E+01 -0.268268E+01  0.403645E+01 -0.119556E+01  0.913064E+00 -0.294982E+01  0.445338E+00 -0.272499E+00 -0.180832E+01  0.242822E+01 -0.189196E+01
    59  -0.585403E+00 -0.456904E+00 -0.204452E+00  0.784254E+00 -0.129637E+00  0.103533E+00 -0.119888E+01  0.101945E+00 -0.421657E-01 -0.355070E+00  0.766132E+00 -0.867967E+00
    60  -0.794654E+00 -0.686650E+00 -0.224999E+00  0.304199E+00 -0.141288E+00  0.414869E-01 -0.813072E+00  0.489748E-01 -0.995550E-02 -0.162553E+00  0.699929E-01 -0.594089E+00
    61  -0.111406E+01 -0.150921E+01 -0.182101E+01  0.324799E+01 -0.939557E+00  0.710886E+00 -0.250989E+01  0.368952E+00 -0.171426E+00 -0.150941E+01  0.167233E+01 -0.167213E+01
    62  -0.274162E+00  0.651650E-02 -0.495620E-02  0.114169E+01 -0.228083E+00  0.146682E+00 -0.138352E+01  0.132360E+00 -0.783277E-01 -0.382567E+00  0.131134E+01 -0.922253E+00
    63  -0.536208E+00 -0.478899E+00 -0.342655E+00  0.166195E-01 -0.324076E-01  0.297210E-02 -0.182997E+00  0.353280E-02 -0.127290E-02 -0.624980E+00  0.315669E+00 -0.169587E+00
    64   0.322460E+01  0.301918E+01 -0.540905E+01  0.156136E+02 -0.469889E+01  0.406781E+01 -0.672653E+01  0.132519E+01 -0.947505E+00 -0.153620E+01  0.939983E+01 -0.484445E+01
    65  -0.776204E+00 -0.785849E+00 -0.400751E+00  0.125555E+00 -0.788473E-01  0.154610E-01 -0.454894E+00  0.217525E-01 -0.448010E-02 -0.429288E+00 -0.224897E-01 -0.334071E+00
    66  -0.121418E+01 -0.115061E+01 -0.952699E+00  0.294671E-01 -0.557674E-01  0.420220E-02 -0.241333E+00  0.563810E-02 -0.368780E-02 -0.119168E+01  0.258900E+00 -0.217825E+00
    67  -0.906124E+00 -0.883093E+00 -0.511147E+00  0.596306E+00 -0.117584E+00  0.707542E-01 -0.986012E+00  0.793199E-01 -0.377614E-01 -0.769569E+00  0.538574E+00 -0.652098E+00
    68  -0.805209E+00 -0.829408E+00 -0.342629E+00  0.348255E+00 -0.944793E-01  0.608125E-01 -0.816107E+00  0.565103E-01 -0.175703E-01 -0.543107E+00  0.283022E+00 -0.569324E+00
    69  -0.701029E+00 -0.686504E+00 -0.322386E+00  0.138750E+00 -0.844371E-01  0.183088E-01 -0.466346E+00  0.239232E-01 -0.884240E-02 -0.477810E+00  0.120210E+00 -0.328904E+00
    70  -0.394197E+00 -0.554812E+00 -0.390548E+00  0.173080E+01 -0.335261E+00  0.275248E+00 -0.180345E+01  0.204718E+00 -0.756970E-01 -0.557366E+00  0.126654E+01 -0.126398E+01
    71   0.226307E+02  0.199436E+02 -0.277208E+02  0.701669E+02 -0.351761E+02  0.303041E+02 -0.172662E+02  0.481461E+01 -0.249171E+01 -0.182351E+02  0.569165E+02 -0.187378E+02
    72  -0.255607E+00 -0.213267E+00  0.916247E-01  0.214161E+00 -0.368018E-01  0.260550E-01 -0.576503E+00  0.353324E-01 -0.947580E-02  0.192538E-01  0.134194E+00 -0.366714E+00
    73   0.469466E+02  0.443262E+02 -0.350374E+02  0.112292E+03 -0.440782E+02  0.357589E+02 -0.249754E+02  0.641174E+01 -0.342507E+01 -0.890548E+01  0.804251E+02 -0.271935E+02
    74  -0.452545E+00 -0.588347E+00 -0.153847E+00  0.110488E+00 -0.501422E-01  0.159386E-01 -0.390839E+00  0.206166E-01 -0.475990E-02 -0.442567E+00  0.117816E+00 -0.263596E+00
    75   0.872854E+01  0.727451E+01 -0.100026E+02  0.285451E+02 -0.105635E+02  0.963688E+01 -0.965392E+01  0.227211E+01 -0.150565E+01 -0.384903E+01  0.185294E+02 -0.740582E+01
    76   0.641770E+01  0.809614E+01 -0.851375E+01  0.237020E+02 -0.886568E+01  0.805305E+01 -0.891121E+01  0.206249E+01 -0.110917E+01 -0.340457E+01  0.175789E+02 -0.607824E+01
    77  -0.503431E+00 -0.567762E+00 -0.211631E+00  0.738606E+00 -0.136175E+00  0.868875E-01 -0.102344E+01  0.913720E-01 -0.490540E-01 -0.465856E+00  0.561893E+00 -0.663799E+00
    78  -0.786571E+00 -0.928504E+00 -0.463589E+00  0.743258E+00 -0.232030E+00  0.152462E+00 -0.105782E+01  0.109185E+00 -0.380325E-01 -0.661200E+00  0.380066E+00 -0.647371E+00
    79  -0.533039E+00 -0.362530E+00 -0.321000E+00  0.541007E-01 -0.353465E-01  0.587200E-02 -0.244265E+00  0.109095E-01 -0.330880E-02 -0.234817E+00  0.305444E-01 -0.158257E+00
    80  -0.250218E+00 -0.349743E+00  0.287921E-01  0.249418E-01 -0.313784E-01  0.337330E-02 -0.281103E+00  0.627670E-02 -0.112050E-02 -0.165552E+00  0.499596E-01 -0.234151E+00
    81  -0.191981E+00 -0.248656E+00  0.331228E+00  0.294082E+00 -0.788941E-01  0.323478E-01 -0.801488E+00  0.464085E-01 -0.156648E-01 -0.533729E+00  0.872522E+00 -0.587449E+00
    82  -0.272729E+01 -0.288094E+01 -0.370279E+01  0.374989E+01 -0.159854E+01  0.101149E+01 -0.225277E+01  0.368824E+00 -0.303402E+00 -0.396526E+01  0.270375E+01 -0.161943E+01
    83  -0.353963E+00 -0.396608E+00  0.948177E-01  0.319221E+00 -0.141316E+00  0.529509E-01 -0.716782E+00  0.502946E-01 -0.131489E-01  0.859906E-01  0.125447E-01 -0.495144E+00
    84   0.466181E+01  0.465238E+01 -0.622762E+01  0.184919E+02 -0.493644E+01  0.426909E+01 -0.742431E+01  0.149786E+01 -0.100863E+01 -0.250869E+01  0.123707E+02 -0.520962E+01
    85   0.173573E+02  0.144972E+02 -0.103382E+02  0.399356E+02 -0.104219E+02  0.884428E+01 -0.109617E+02  0.235458E+01 -0.205546E+01 -0.159795E+01  0.257876E+02 -0.969245E+01
    86   0.164282E+02  0.176009E+02  0.505990E+01  0.250256E+02 -0.138402E+02  0.895202E+01 -0.824712E+01  0.144991E+01 -0.197195E+01 -0.153546E+02  0.530795E+02 -0.201240E+02
    87   0.195090E+02  0.218977E+02 -0.108289E+02  0.420654E+02 -0.180734E+02  0.166783E+02 -0.115898E+02  0.307386E+01 -0.181647E+01  0.346071E+01  0.260837E+02 -0.764666E+01
    88  -0.550768E+00 -0.465274E+00 -0.288283E+00  0.300934E-01 -0.228069E-01  0.429330E-02 -0.279398E+00  0.721800E-02 -0.188570E-02 -0.301111E+00  0.586366E-01 -0.222800E+00
    89  -0.539939E+00 -0.424534E+00 -0.211993E+00  0.368461E+00 -0.558508E-01  0.377323E-01 -0.710589E+00  0.503074E-01 -0.180072E-01 -0.426615E+00  0.538495E+00 -0.536414E+00
    90  -0.189902E+00 -0.312947E+00  0.153726E+00  0.951628E-01 -0.526100E-01  0.142757E-01 -0.416895E+00  0.189967E-01 -0.255810E-02 -0.148523E+00  0.140492E+00 -0.304915E+00
    91  -0.284509E-01 -0.344613E-01 -0.515623E+00  0.275783E+01 -0.933688E+00  0.619854E+00 -0.206469E+01  0.272177E+00 -0.164311E+00 -0.131722E+01  0.292546E+01 -0.164271E+01
    92  -0.886555E+00 -0.117995E+01 -0.848966E+00  0.119849E+01 -0.330744E+00  0.222457E+00 -0.121699E+01  0.150938E+00 -0.617472E-01 -0.102291E+01  0.600526E+00 -0.757569E+00
    93   0.534415E+02  0.408821E+02 -0.346791E+02  0.117841E+03 -0.407002E+02  0.306656E+02 -0.239239E+02  0.523849E+01 -0.100091E+01 -0.277929E+01  0.678949E+02 -0.242335E+02
    94   0.101757E+01  0.836544E+00 -0.125713E+01  0.537093E+01 -0.114502E+01  0.911753E+00 -0.293021E+01  0.465358E+00 -0.398114E+00 -0.492271E+00  0.315922E+01 -0.183041E+01
    95   0.765046E+00  0.154054E+01 -0.110714E+01  0.562331E+01 -0.131801E+01  0.980767E+00 -0.352880E+01  0.511265E+00 -0.396353E+00 -0.120361E+01  0.558930E+01 -0.284515E+01
    96  -0.779594E+00 -0.402366E+00 -0.765885E+01  0.120993E+02 -0.507379E+01  0.424764E+01 -0.472435E+01  0.103867E+01 -0.708266E+00 -0.574848E+01  0.863582E+01 -0.328970E+01
    97   0.499749E+01  0.547654E+01 -0.501815E+01  0.177197E+02 -0.527189E+01  0.466365E+01 -0.771247E+01  0.152076E+01 -0.904070E+00 -0.216934E+01  0.131885E+02 -0.554262E+01
    98   0.789026E+00  0.512215E+00 -0.163080E+01  0.566266E+01 -0.179500E+01  0.153115E+01 -0.323798E+01  0.585652E+00 -0.326662E+00 -0.974170E+00  0.336682E+01 -0.188043E+01
    99   0.169519E+00  0.127650E+00 -0.134045E+01  0.486341E+01 -0.960302E+00  0.779641E+00 -0.338747E+01  0.488372E+00 -0.273678E+00 -0.137970E+01  0.391942E+01 -0.241207E+01
   100  -0.423364E+00 -0.317169E+00  0.414192E-01  0.436784E+00 -0.890107E-01  0.516391E-01 -0.904823E+00  0.632436E-01 -0.226158E-01 -0.323432E+00  0.620144E+00 -0.613880E+00
   101  -0.250054E+00 -0.208752E+00 -0.214195E+01  0.494327E+01 -0.134192E+01  0.108623E+01 -0.307255E+01  0.530415E+00 -0.253547E+00 -0.194220E+01  0.346416E+01 -0.173071E+01
   102   0.211784E+01  0.191323E+01 -0.245611E+01  0.880698E+01 -0.208253E+01  0.185558E+01 -0.421856E+01  0.761533E+00 -0.549043E+00 -0.101034E+01  0.562115E+01 -0.269758E+01
   103   0.125170E+01  0.108812E+01 -0.167637E+01  0.629916E+01 -0.120751E+01  0.108185E+01 -0.347505E+01  0.566949E+00 -0.337336E+00 -0.311453E+00  0.400287E+01 -0.260329E+01
   104   0.792990E-02  0.192916E-01  0.271734E+00  0.460502E-01 -0.150004E-01  0.493360E-02 -0.306569E+00  0.918820E-02 -0.240750E-02  0.985055E-01  0.159979E+00 -0.239193E+00
   105  -0.141745E+00 -0.971621E-01 -0.413999E+00  0.205864E+01 -0.399031E+00  0.306474E+00 -0.177957E+01  0.220793E+00 -0.135050E+00 -0.452341E+00  0.143662E+01 -0.108144E+01
   106   0.902401E+01  0.999180E+01 -0.113874E+02  0.320998E+02 -0.127773E+02  0.111969E+02 -0.106960E+02  0.246002E+01 -0.187199E+01 -0.119737E+01  0.189004E+02 -0.771122E+01
   107  -0.194456E+00 -0.981568E-01  0.813023E-01  0.945301E-01 -0.412680E-01  0.134690E-01 -0.354667E+00  0.156384E-01 -0.346050E-02 -0.236431E+00  0.436521E+00 -0.298248E+00
   108   0.127356E+01  0.101715E+01 -0.363959E+01  0.986503E+01 -0.342422E+01  0.304490E+01 -0.486413E+01  0.944816E+00 -0.653248E+00 -0.166110E+01  0.577917E+01 -0.310091E+01
   109  -0.389292E+00 -0.193131E+00  0.135997E+00  0.287278E+00 -0.679999E-01  0.351707E-01 -0.811351E+00  0.461526E-01 -0.145395E-01 -0.330087E+00  0.752951E+00 -0.615994E+00
   110   0.622350E+01  0.673930E+01 -0.410876E+01  0.197740E+02 -0.755192E+01  0.594490E+01 -0.833077E+01  0.160000E+01 -0.110400E+01 -0.920371E+01  0.243512E+02 -0.840820E+01
   111   0.109148E+02  0.129310E+02 -0.523471E+01  0.265437E+02 -0.770702E+01  0.570663E+01 -0.757188E+01  0.142744E+01 -0.224934E+01 -0.553632E+00  0.217509E+02 -0.826625E+01
   112  -0.168864E+00  0.478239E-02  0.182820E+00  0.949398E-01 -0.672140E-01  0.139994E-01 -0.403917E+00  0.155052E-01 -0.499750E-02 -0.199076E+00  0.551542E+00 -0.347684E+00
   113   0.301172E+02  0.276380E+02 -0.294887E+01  0.494742E+02 -0.252918E+02  0.199401E+02 -0.111345E+02  0.281941E+01 -0.274139E+01 -0.116272E+02  0.606659E+02 -0.214007E+02
   114   0.206951E+00 -0.187588E+00  0.754019E+00  0.567673E+00 -0.185727E+00  0.114010E+00 -0.111384E+01  0.918378E-01 -0.210174E-01 -0.373965E+00  0.964184E+00 -0.777806E+00
   115   0.309356E+00  0.265561E+00  0.492480E+00  0.116193E-01 -0.197855E-01  0.170500E-02 -0.179713E+00  0.261780E-02  0.431500E-03  0.265790E+00  0.164567E+00 -0.164796E+00
   116   0.175848E+01  0.160028E+01  0.198980E+01  0.274633E+01 -0.132441E+01  0.689944E+00 -0.242793E+01  0.254395E+00 -0.169638E+00 -0.523980E+01  0.964040E+01 -0.280031E+01
   117   0.291161E+02  0.257464E+02 -0.232535E+02  0.683073E+02 -0.342130E+02  0.313483E+02 -0.164805E+02  0.493370E+01 -0.152625E+01 -0.454317E+01  0.418099E+02 -0.115203E+02
   118   0.181372E+02  0.130218E+02 -0.727880E+01  0.338880E+02 -0.178085E+02  0.168348E+02 -0.878221E+01  0.269685E+01 -0.141295E+01 -0.183005E+01  0.204069E+02 -0.555506E+01
   119   0.187657E+01  0.241415E+01 -0.523076E+01  0.129064E+02 -0.458442E+01  0.385904E+01 -0.507783E+01  0.108150E+01 -0.107739E+01 -0.574453E+00  0.598452E+01 -0.299591E+01
   120  -0.123506E+00  0.356478E-01 -0.543681E-01  0.115512E+01 -0.223435E+00  0.146948E+00 -0.118829E+01  0.129039E+00 -0.885141E-01 -0.643515E-01  0.810758E+00 -0.710759E+00
   121   0.163327E+01  0.139508E+01 -0.192302E+01  0.828657E+01 -0.207190E+01  0.169213E+01 -0.458609E+01  0.752064E+00 -0.516490E+00 -0.182127E+01  0.635640E+01 -0.314005E+01
   122  -0.279647E+00 -0.235048E+00 -0.589189E-01  0.629885E+00 -0.108860E+00  0.745911E-01 -0.859335E+00  0.800724E-01 -0.370816E-01 -0.913733E-01  0.370598E+00 -0.514272E+00
   123  -0.174164E+01 -0.174847E+01 -0.121707E+01  0.277650E+00 -0.174543E+00  0.606379E-01 -0.716935E+00  0.449674E-01 -0.163544E-01 -0.193939E+01  0.735132E+00 -0.544209E+00
   124   0.171646E+02  0.145420E+02 -0.133987E+02  0.444428E+02 -0.136341E+02  0.115856E+02 -0.130965E+02  0.285217E+01 -0.158665E+01 -0.295568E+01  0.286305E+02 -0.111328E+02
   125  -0.799769E+00 -0.812450E+00 -0.295993E+00  0.287609E+00 -0.702331E-01  0.279666E-01 -0.773787E+00  0.421191E-01 -0.174497E-01 -0.782940E+00  0.585579E+00 -0.615088E+00
   126   0.431258E+01  0.368518E+01 -0.335586E+01  0.131145E+02 -0.335067E+01  0.282420E+01 -0.490247E+01  0.950190E+00 -0.967271E+00 -0.408187E+00  0.752159E+01 -0.342822E+01
   127  -0.268150E+00 -0.198505E+00 -0.777150E-02  0.972583E-01 -0.188840E-01  0.117208E-01 -0.363626E+00  0.180913E-01 -0.493920E-02 -0.395533E-01  0.859022E-01 -0.244854E+00
   128   0.102876E-01 -0.588177E-01  0.194209E+00  0.122866E-01 -0.249898E-01  0.191450E-02 -0.176083E+00  0.289190E-02  0.581000E-04 -0.189434E+00  0.292974E+00 -0.162358E+00
   129   0.576406E+01  0.518143E+01 -0.379651E+01  0.206799E+02 -0.725872E+01  0.503256E+01 -0.866408E+01  0.147913E+01 -0.170826E+01 -0.908175E+01  0.241001E+02 -0.983689E+01
   130  -0.380207E+00 -0.378366E+00 -0.150986E+00  0.323498E-01 -0.243875E-01  0.486360E-02 -0.246722E+00  0.612940E-02 -0.145360E-02 -0.397629E+00  0.223630E+00 -0.204366E+00
   131  -0.116085E+00 -0.119227E+00  0.113891E+00  0.467584E-01 -0.393274E-01  0.832620E-02 -0.251922E+00  0.811180E-02 -0.192240E-02 -0.224981E+00  0.306149E+00 -0.200396E+00
   132  -0.135060E+01 -0.132263E+01 -0.790763E+00  0.453811E+00 -0.262516E+00  0.116007E+00 -0.909472E+00  0.680947E-01 -0.257662E-01 -0.194156E+01  0.135309E+01 -0.734154E+00
   133  -0.938436E+00 -0.954448E+00 -0.542958E+00  0.751190E-01 -0.571279E-01  0.149592E-01 -0.441008E+00  0.155623E-01 -0.298240E-02 -0.968110E+00  0.390554E+00 -0.376892E+00
   134  -0.952013E+00 -0.913506E+00 -0.129670E+01  0.275036E+01 -0.702110E+00  0.499260E+00 -0.237688E+01  0.316243E+00 -0.142187E+00 -0.156985E+01  0.218037E+01 -0.152403E+01
   135  -0.114413E+01 -0.671768E+00 -0.956301E+00  0.141294E+01 -0.448756E+00  0.300921E+00 -0.153556E+01  0.181445E+00 -0.988297E-01 -0.340657E+00  0.636998E+00 -0.968109E+00
   136   0.437382E-01  0.242580E-01 -0.190186E+01  0.448921E+01 -0.144126E+01  0.118383E+01 -0.244549E+01  0.469963E+00 -0.310665E+00 -0.398576E+00  0.171082E+01 -0.128798E+01
   137   0.665997E+01  0.508775E+01 -0.785262E+01  0.222281E+02 -0.787134E+01  0.730657E+01 -0.787292E+01  0.185574E+01 -0.113361E+01 -0.279016E+01  0.127096E+02 -0.483170E+01
   138   0.481659E+00  0.334060E+00  0.807143E+00  0.375465E-01 -0.461227E-01  0.388040E-02 -0.328839E+00  0.807460E-02 -0.244000E-04  0.602297E+00  0.604476E-02 -0.274282E+00
   139   0.693111E+01  0.776475E+01 -0.115694E+02  0.286441E+02 -0.123729E+02  0.106358E+02 -0.813640E+01  0.199417E+01 -0.226423E+01 -0.256892E+01  0.164475E+02 -0.611378E+01
   140  -0.239540E+00 -0.302533E+00  0.820113E-01  0.106835E+00 -0.592015E-01  0.135239E-01 -0.399852E+00  0.192861E-01 -0.214410E-02 -0.545542E-01  0.355609E-01 -0.283540E+00
   141   0.128300E+01  0.427159E+00 -0.257129E+01  0.757338E+01 -0.247693E+01  0.218796E+01 -0.373515E+01  0.751077E+00 -0.446050E+00 -0.113601E+01  0.365074E+01 -0.208758E+01
   142  -0.169654E+00 -0.107878E+00  0.634907E-01  0.517063E-01 -0.125017E-01  0.434650E-02 -0.282923E+00  0.908070E-02 -0.285290E-02 -0.183186E-01  0.144719E+00 -0.234279E+00
   143   0.164362E+02  0.124168E+02 -0.132771E+02  0.427644E+02 -0.172301E+02  0.143099E+02 -0.110806E+02  0.267513E+01 -0.172551E+01 -0.736070E+01  0.320021E+02 -0.122246E+02
   144   0.877294E+01  0.897250E+01 -0.899942E+01  0.272075E+02 -0.100825E+02  0.857110E+01 -0.827570E+01  0.192875E+01 -0.157676E+01 -0.366271E+01  0.193129E+02 -0.667767E+01
   145  -0.466295E+00 -0.462592E+00 -0.206205E+00  0.487614E+00 -0.143797E+00  0.900884E-01 -0.742537E+00  0.728277E-01 -0.242859E-01 -0.324519E+00  0.311367E+00 -0.449439E+00
   146   0.453144E+01  0.426416E+01 -0.376486E+01  0.151174E+02 -0.403997E+01  0.323936E+01 -0.596238E+01  0.108873E+01 -0.114686E+01 -0.250732E+01  0.112851E+02 -0.451359E+01
   147  -0.139735E+01 -0.142636E+01 -0.978313E+00  0.108957E+00 -0.109365E+00  0.179411E-01 -0.444135E+00  0.181904E-01 -0.106212E-01 -0.145310E+01  0.405578E+00 -0.378843E+00
   148  -0.100297E+01 -0.702247E+00 -0.622237E+00  0.136228E+01 -0.360175E+00  0.261582E+00 -0.177156E+01  0.188354E+00 -0.612173E-01 -0.845512E+00  0.139485E+01 -0.125159E+01
   149  -0.117762E+01 -0.118186E+01 -0.864363E+00  0.611694E+00 -0.199750E+00  0.106776E+00 -0.886004E+00  0.871054E-01 -0.330784E-01 -0.104453E+01  0.429811E+00 -0.567134E+00
   150  -0.775293E+00 -0.751814E+00 -0.130881E+01  0.281003E+01 -0.866850E+00  0.690371E+00 -0.224818E+01  0.321865E+00 -0.173716E+00 -0.178098E+01  0.253836E+01 -0.150919E+01
   151   0.176003E+02  0.187385E+02 -0.146544E+02  0.484023E+02 -0.180191E+02  0.151908E+02 -0.142233E+02  0.315944E+01 -0.225534E+01 -0.482625E+01  0.359029E+02 -0.123381E+02
   152  -0.707049E+00 -0.757816E+00 -0.500455E+00  0.102386E+01 -0.176102E+00  0.136618E+00 -0.125899E+01  0.124663E+00 -0.566371E-01 -0.608400E+00  0.771250E+00 -0.920667E+00
   153  -0.125360E+01 -0.104968E+01 -0.906504E+00  0.166115E+01 -0.510445E+00  0.297258E+00 -0.194670E+01  0.216560E+00 -0.649186E-01 -0.804635E+00  0.104223E+01 -0.128728E+01
   154   0.883923E+00  0.162439E+01 -0.606105E+00  0.479051E+01 -0.187550E+01  0.123047E+01 -0.263671E+01  0.393916E+00 -0.412653E+00 -0.180006E+01  0.601174E+01 -0.258729E+01
   155   0.788259E+00  0.292770E+00 -0.177212E+01  0.581500E+01 -0.140602E+01  0.125046E+01 -0.329765E+01  0.547687E+00 -0.349096E+00 -0.947861E+00  0.339089E+01 -0.215026E+01
   156  -0.957624E-01  0.107610E-02 -0.110573E-01  0.143294E+01 -0.424477E+00  0.309748E+00 -0.152485E+01  0.182093E+00 -0.601608E-01 -0.483127E+00  0.153471E+01 -0.105051E+01
   157  -0.432195E+00 -0.469328E+00 -0.145099E+00  0.445108E-01 -0.434674E-01  0.674400E-02 -0.303994E+00  0.101107E-01 -0.100000E-02 -0.318297E+00  0.767121E-01 -0.227743E+00
   158   0.614775E+01  0.614939E+01 -0.606087E+01  0.203238E+02 -0.660161E+01  0.569569E+01 -0.743622E+01  0.155205E+01 -0.132514E+01 -0.141914E+01  0.129872E+02 -0.541862E+01
   159  -0.272614E+00 -0.900060E+00 -0.226890E+00  0.122209E+01 -0.511451E+00  0.342940E+00 -0.122986E+01  0.171304E+00 -0.407466E-01 -0.904534E+00  0.719565E+00 -0.715092E+00
   160  -0.102162E+01 -0.125469E+01 -0.445216E+00  0.400131E+00 -0.139724E+00  0.677546E-01 -0.957181E+00  0.660259E-01 -0.134162E-01 -0.991442E+00  0.422729E+00 -0.685978E+00
   161   0.173541E+01  0.152372E+01 -0.224593E+01  0.806491E+01 -0.182607E+01  0.152424E+01 -0.391009E+01  0.657393E+00 -0.529041E+00 -0.879763E+00  0.534558E+01 -0.294209E+01
   162   0.167519E+01  0.169730E+01 -0.544827E+01  0.132294E+02 -0.453227E+01  0.366868E+01 -0.534757E+01  0.112320E+01 -0.101801E+01 -0.360599E+01  0.897045E+01 -0.366716E+01
   163  -0.914073E+00 -0.101934E+01 -0.785116E+00  0.129510E+01 -0.365401E+00  0.229468E+00 -0.139345E+01  0.169794E+00 -0.644700E-01 -0.107034E+01  0.845601E+00 -0.794601E+00
   164  -0.634108E+00 -0.574389E+00 -0.238238E+00  0.778192E+00 -0.211988E+00  0.122595E+00 -0.113821E+01  0.103438E+00 -0.499007E-01 -0.172810E+00  0.453936E+00 -0.855516E+00
   165   0.512136E+01  0.356463E+01 -0.822194E+01  0.209420E+02 -0.832670E+01  0.765787E+01 -0.770854E+01  0.179426E+01 -0.101562E+01 -0.403898E+01  0.126881E+02 -0.508451E+01
   166  -0.531032E+00 -0.542704E+00 -0.153642E+00  0.475925E-01 -0.333789E-01  0.482340E-02 -0.405230E+00  0.107009E-01 -0.189770E-02 -0.302832E+00  0.918340E-01 -0.331706E+00
   167   0.490634E+01  0.569327E+01 -0.111021E+02  0.265116E+02 -0.102609E+02  0.900533E+01 -0.102120E+02  0.226197E+01 -0.129761E+01 -0.876802E+01  0.221673E+02 -0.770605E+01
   168  -0.653721E+00 -0.553899E+00 -0.135986E+00  0.160117E+00 -0.579233E-01  0.189215E-01 -0.659619E+00  0.288364E-01 -0.806700E-02 -0.426625E+00  0.391298E+00 -0.518572E+00
   169  -0.538889E+00 -0.528625E+00  0.996369E-01  0.217707E+00 -0.907593E-01  0.285025E-01 -0.823281E+00  0.395786E-01 -0.102737E-01 -0.644764E+00  0.780050E+00 -0.663911E+00
   170  -0.713291E+00 -0.849547E+00 -0.135990E+01  0.383586E+01 -0.940545E+00  0.730066E+00 -0.326869E+01  0.450177E+00 -0.160261E+00 -0.134505E+01  0.267732E+01 -0.218182E+01
   171   0.380836E+00  0.122010E+00  0.760577E+00  0.743182E-01 -0.543659E-01  0.143576E-01 -0.430202E+00  0.168208E-01 -0.669900E-03  0.222195E+00  0.239791E+00 -0.339976E+00
   172  -0.143004E+00  0.946187E-01 -0.332997E+00  0.166628E+01 -0.304706E+00  0.240899E+00 -0.149465E+01  0.183647E+00 -0.101474E+00 -0.105659E+00  0.106229E+01 -0.862013E+00
   173   0.177917E+02  0.158927E+02 -0.212433E+02  0.530527E+02 -0.233574E+02  0.208966E+02 -0.137371E+02  0.379689E+01 -0.161668E+01 -0.586540E+01  0.302735E+02 -0.851542E+01
   174  -0.215345E+01 -0.216058E+01 -0.263821E+01  0.311173E+01 -0.135385E+01  0.819185E+00 -0.215527E+01  0.291101E+00 -0.228133E+00 -0.666092E+01  0.672213E+01 -0.222180E+01
   175  -0.180316E+00  0.632017E-02  0.100950E+00  0.396473E-01 -0.395942E-01  0.614800E-02 -0.292779E+00  0.734010E-02 -0.202870E-02 -0.173110E+00  0.444428E+00 -0.264998E+00
   176  -0.621394E+00 -0.344734E+00 -0.134875E+01  0.319636E+01 -0.816609E+00  0.690620E+00 -0.248685E+01  0.352132E+00 -0.208298E+00 -0.752174E+00  0.211012E+01 -0.170268E+01
   177   0.179882E+01  0.190441E+01 -0.208276E+01  0.818529E+01 -0.249251E+01  0.221156E+01 -0.425209E+01  0.756430E+00 -0.527098E+00 -0.961231E+00  0.577292E+01 -0.290727E+01
   178   0.185318E+01  0.201943E+01 -0.250133E+01  0.872990E+01 -0.235136E+01  0.212301E+01 -0.433599E+01  0.778394E+00 -0.589458E+00 -0.100335E+01  0.584178E+01 -0.281901E+01
   179  -0.464560E+00 -0.420969E+00 -0.261690E+00  0.147807E-01 -0.360718E-01  0.221720E-02 -0.185636E+00  0.315030E-02 -0.131050E-02 -0.392330E+00  0.133312E+00 -0.161951E+00
   180   0.200116E+00  0.159732E+00 -0.515160E+00  0.273278E+01 -0.552710E+00  0.444357E+00 -0.198534E+01  0.267765E+00 -0.191577E+00 -0.283516E+00  0.180026E+01 -0.135701E+01
   181   0.159723E-01 -0.388765E-01  0.222548E+00  0.260897E-01 -0.408534E-01  0.410650E-02 -0.200931E+00  0.570880E-02 -0.696500E-03  0.786442E-01  0.314017E-01 -0.148922E+00
   182   0.232736E+01  0.205980E+01 -0.230520E+01  0.872806E+01 -0.207030E+01  0.178713E+01 -0.390473E+01  0.712368E+00 -0.619974E+00 -0.377489E+00  0.493187E+01 -0.249458E+01
   183  -0.114109E+01 -0.123719E+01 -0.599059E+00  0.525439E+00 -0.134402E+00  0.717987E-01 -0.105275E+01  0.783997E-01 -0.305138E-01 -0.770391E+00  0.342749E+00 -0.809549E+00
   184  -0.691307E+00 -0.731599E+00 -0.253014E+00  0.151770E+00 -0.537352E-01  0.188316E-01 -0.573099E+00  0.258391E-01 -0.789980E-02 -0.654160E+00  0.402320E+00 -0.479759E+00
   185  -0.308256E+00 -0.137030E+00 -0.774855E-01  0.526098E-01 -0.303580E-01  0.898840E-02 -0.271251E+00  0.102878E-01 -0.104740E-02 -0.819919E-01  0.140442E+00 -0.195481E+00
   186   0.744908E+01  0.803177E+01 -0.349991E+01  0.209597E+02 -0.834418E+01  0.623431E+01 -0.808670E+01  0.153899E+01 -0.135315E+01 -0.524369E+01  0.223609E+02 -0.908547E+01
   187  -0.181709E+00 -0.165793E+00  0.227687E-01  0.414292E-01 -0.135270E-01  0.352380E-02 -0.240811E+00  0.744850E-02 -0.254100E-02 -0.787561E-01  0.981921E-01 -0.185229E+00
   188   0.254671E+02  0.184815E+02 -0.250016E+02  0.678787E+02 -0.337901E+02  0.292295E+02 -0.147710E+02  0.418779E+01 -0.226613E+01 -0.346512E+01  0.335638E+02 -0.116172E+02
   189  -0.134547E+00 -0.361483E-01  0.545914E-01  0.177075E-01 -0.547820E-02  0.171680E-02 -0.206145E+00  0.395750E-02 -0.896700E-03  0.162007E-01  0.123405E+00 -0.175754E+00
   190  -0.102444E+01 -0.875219E+00 -0.673092E+00  0.351527E+00 -0.136852E+00  0.525053E-01 -0.651850E+00  0.537881E-01 -0.204677E-01 -0.686127E+00  0.202572E+00 -0.391665E+00
   191   0.401745E+00 -0.408571E-01  0.900741E+00  0.333746E+00 -0.145310E+00  0.667079E-01 -0.799529E+00  0.551891E-01 -0.979980E-02 -0.490536E+00  0.105907E+01 -0.609393E+00
   192   0.244551E+00  0.279886E+00 -0.103055E+01  0.374155E+01 -0.790396E+00  0.539451E+00 -0.218026E+01  0.311392E+00 -0.346641E+00 -0.716817E+00  0.260891E+01 -0.161221E+01
   193   0.771146E-01 -0.700323E-01  0.410972E+00  0.335446E-01 -0.451135E-01  0.488230E-02 -0.334183E+00  0.724430E-02 -0.231500E-03 -0.554160E+00  0.802912E+00 -0.318784E+00
   194  -0.324313E+00 -0.337634E+00 -0.105626E+00  0.669762E+00 -0.111096E+00  0.886425E-01 -0.917890E+00  0.856856E-01 -0.337902E-01 -0.240636E+00  0.500482E+00 -0.597480E+00
   195   0.746658E+01  0.972326E+01 -0.628195E+01  0.238488E+02 -0.101818E+02  0.824252E+01 -0.856448E+01  0.177179E+01 -0.136832E+01 -0.193638E+01  0.201079E+02 -0.844822E+01
   196   0.243122E+02  0.218609E+02 -0.178471E+02  0.612805E+02 -0.211151E+02  0.164239E+02 -0.155426E+02  0.326952E+01 -0.215705E+01 -0.390944E+01  0.399343E+02 -0.141640E+02
   197  -0.118646E+00 -0.912737E-01  0.136067E+00  0.670640E-01 -0.166591E-01  0.665730E-02 -0.322647E+00  0.125060E-01 -0.163330E-02 -0.191892E-01  0.149984E+00 -0.222069E+00
   198   0.505343E+00  0.495796E+00  0.900261E+00  0.406980E+00 -0.215618E+00  0.898474E-01 -0.730361E+00  0.629536E-01 -0.872090E-02  0.796989E+00  0.140762E+00 -0.441955E+00
   199   0.213139E+02  0.158132E+02 -0.194065E+02  0.552595E+02 -0.241479E+02  0.213085E+02 -0.132867E+02  0.359185E+01 -0.200486E+01 -0.323239E+01  0.276080E+02 -0.856247E+01
   200  -0.111012E+01 -0.887517E+00 -0.766422E+00  0.893711E+00 -0.291662E+00  0.167646E+00 -0.117394E+01  0.108285E+00 -0.477286E-01 -0.154313E+01  0.164663E+01 -0.991017E+00
   201  -0.846679E+00 -0.760454E+00 -0.629978E+00  0.122950E+01 -0.257949E+00  0.202205E+00 -0.148324E+01  0.161237E+00 -0.684563E-01 -0.526561E+00  0.712710E+00 -0.946602E+00
   202  -0.908018E+00 -0.881650E+00 -0.575455E+00  0.378685E-01 -0.407742E-01  0.451260E-02 -0.339535E+00  0.854320E-02 -0.317810E-02 -0.670862E+00  0.632992E-01 -0.274088E+00
   203  -0.443836E+00 -0.501699E+00 -0.727929E-01  0.130820E+00 -0.452531E-01  0.228541E-01 -0.499360E+00  0.244070E-01 -0.451080E-02 -0.392278E+00  0.259523E+00 -0.368944E+00
   204   0.767686E+00  0.958829E+00 -0.107403E+01  0.533178E+01 -0.134274E+01  0.106751E+01 -0.334066E+01  0.500255E+00 -0.374423E+00 -0.126072E+01  0.448924E+01 -0.226969E+01
   205  -0.733432E-01 -0.268276E+00  0.236331E+00  0.419821E-01 -0.492019E-01  0.744250E-02 -0.317146E+00  0.887120E-02 -0.162190E-02 -0.199444E+00  0.203324E+00 -0.272156E+00
   206   0.232163E+02  0.243558E+02 -0.232275E+02  0.676546E+02 -0.337391E+02  0.272329E+02 -0.162191E+02  0.397828E+01 -0.246379E+01 -0.404120E+01  0.452269E+02 -0.168298E+02
   207   0.474967E+00  0.324364E+00 -0.973163E+00  0.374723E+01 -0.807765E+00  0.706592E+00 -0.232732E+01  0.369401E+00 -0.240005E+00 -0.544547E+00  0.225955E+01 -0.139064E+01
   208   0.463103E+01  0.375919E+01 -0.573267E+01  0.171321E+02 -0.569753E+01  0.515383E+01 -0.683869E+01  0.148895E+01 -0.875006E+00 -0.209282E+01  0.101258E+02 -0.427376E+01
   209   0.361428E+01  0.246225E+01 -0.635572E+01  0.160102E+02 -0.544637E+01  0.487107E+01 -0.597342E+01  0.135513E+01 -0.846631E+00 -0.372098E+01  0.956341E+01 -0.338018E+01
   210   0.272003E+01  0.294695E+01 -0.272558E+01  0.103367E+02 -0.262059E+01  0.226426E+01 -0.464505E+01  0.839719E+00 -0.729411E+00 -0.492948E+00  0.692455E+01 -0.348466E+01
   211  -0.272487E+00 -0.230700E+00 -0.794790E-02  0.344992E+00 -0.531190E-01  0.335162E-01 -0.617991E+00  0.471474E-01 -0.190844E-01 -0.476718E-01  0.231447E+00 -0.414475E+00
   212   0.238639E+01  0.311900E+01 -0.127212E+01  0.799279E+01 -0.285653E+01  0.247732E+01 -0.434356E+01  0.817264E+00 -0.428772E+00  0.484223E+00  0.553937E+01 -0.290460E+01
   213  -0.137918E+00 -0.168901E+00  0.100204E+00  0.173637E+00 -0.295961E-01  0.165642E-01 -0.417326E+00  0.275567E-01 -0.895880E-02  0.449984E-01  0.299450E-01 -0.243844E+00
   214  -0.584877E+00 -0.385979E+00 -0.317338E+00  0.106122E+00 -0.445936E-01  0.146077E-01 -0.357180E+00  0.186516E-01 -0.514660E-02 -0.289497E+00  0.148998E+00 -0.245480E+00
   215   0.290779E+01  0.542115E+01 -0.212232E+01  0.114460E+02 -0.427819E+01  0.291470E+01 -0.492129E+01  0.828415E+00 -0.959477E+00 -0.325821E+01  0.145595E+02 -0.588011E+01
   216  -0.656525E+00 -0.873542E+00 -0.117412E+01  0.307865E+01 -0.641891E+00  0.494868E+00 -0.257444E+01  0.331060E+00 -0.170647E+00 -0.174141E+01  0.259783E+01 -0.172996E+01
   217   0.115054E+01  0.206841E+01  0.212155E+00  0.420214E+01 -0.170185E+01  0.937344E+00 -0.240745E+01  0.316427E+00 -0.408222E+00 -0.167078E+01  0.659589E+01 -0.285670E+01
   218  -0.121183E+01 -0.836229E+00 -0.461967E+01  0.790795E+01 -0.247626E+01  0.196577E+01 -0.417473E+01  0.745424E+00 -0.560323E+00 -0.262114E+01  0.476571E+01 -0.298080E+01
   219   0.264672E+00  0.793162E+00 -0.127653E+01  0.525092E+01 -0.181269E+01  0.127676E+01 -0.332109E+01  0.494217E+00 -0.346911E+00 -0.201993E+01  0.566010E+01 -0.284701E+01
   220   0.138573E+02  0.105459E+02 -0.168919E+02  0.436009E+02 -0.199050E+02  0.175524E+02 -0.113366E+02  0.300269E+01 -0.216524E+01 -0.230706E+01  0.203956E+02 -0.754262E+01
   221   0.175173E+00  0.615722E-01 -0.663902E+00  0.313526E+01 -0.573515E+00  0.504078E+00 -0.238576E+01  0.335022E+00 -0.176013E+00 -0.310088E+00  0.176643E+01 -0.139477E+01
   222  -0.345456E+00 -0.927923E+00 -0.355216E+01  0.715365E+01 -0.307445E+01  0.281204E+01 -0.425599E+01  0.827935E+00 -0.256493E+00 -0.426686E+01  0.596356E+01 -0.262462E+01
   223  -0.101068E+01 -0.105254E+01 -0.158753E+01  0.245568E+01 -0.741907E+00  0.563863E+00 -0.182219E+01  0.280400E+00 -0.159002E+00 -0.135813E+01  0.133174E+01 -0.102615E+01
   224   0.607600E+01  0.495851E+01 -0.953392E+01  0.259862E+02 -0.102591E+02  0.844523E+01 -0.903775E+01  0.199862E+01 -0.152331E+01 -0.871865E+01  0.221246E+02 -0.844742E+01
   225   0.298558E+02  0.326223E+02 -0.221555E+02  0.739865E+02 -0.359037E+02  0.292630E+02 -0.176558E+02  0.428094E+01 -0.195955E+01 -0.112097E+01  0.500804E+02 -0.163372E+02
   226  -0.601119E+00 -0.499509E+00 -0.360421E+00  0.666125E+00 -0.206879E+00  0.930152E-01 -0.838966E+00  0.873932E-01 -0.413874E-01 -0.783394E-02  0.367986E-01 -0.528473E+00
   227  -0.604502E+00 -0.365004E+00 -0.493640E+00  0.106910E+01 -0.318934E+00  0.229228E+00 -0.117381E+01  0.141995E+00 -0.584423E-01 -0.271478E+00  0.623281E+00 -0.716807E+00
   228  -0.885274E+00 -0.414938E+00 -0.198788E+00  0.673474E+00 -0.284106E+00  0.103908E+00 -0.121305E+01  0.828554E-01 -0.495686E-01 -0.139681E+01  0.209808E+01 -0.111620E+01
   229  -0.318773E+00 -0.389099E+00  0.762882E-01  0.249096E+00 -0.806811E-01  0.378913E-01 -0.634500E+00  0.413313E-01 -0.819910E-02 -0.166397E+00  0.221867E+00 -0.444569E+00
   230   0.657609E+01  0.465685E+01 -0.808249E+01  0.228976E+02 -0.793708E+01  0.737898E+01 -0.847448E+01  0.193333E+01 -0.113976E+01 -0.405792E+01  0.147535E+02 -0.603876E+01
   231   0.130200E+02  0.134692E+02 -0.150321E+02  0.417861E+02 -0.172697E+02  0.152072E+02 -0.124021E+02  0.299034E+01 -0.225972E+01 -0.166973E+01  0.240812E+02 -0.894221E+01
   232  -0.610543E+00 -0.100709E+01 -0.492137E+01  0.106946E+02 -0.379928E+01  0.291581E+01 -0.581317E+01  0.100265E+01 -0.689744E+00 -0.582028E+01  0.962205E+01 -0.480886E+01
   233  -0.581788E+00 -0.604544E+00 -0.248278E+00  0.358651E-01 -0.284529E-01  0.444830E-02 -0.351495E+00  0.838460E-02 -0.226040E-02 -0.490793E+00  0.179777E+00 -0.293528E+00
   234   0.515504E+01  0.557923E+01 -0.139278E+01  0.137999E+02 -0.548153E+01  0.376427E+01 -0.519826E+01  0.899505E+00 -0.123608E+01 -0.339912E+01  0.161176E+02 -0.713922E+01
   235   0.140438E+02  0.119950E+02 -0.644912E+01  0.288294E+02 -0.140424E+02  0.133937E+02 -0.903122E+01  0.248394E+01 -0.114060E+01  0.449943E+00  0.167553E+02 -0.521026E+01
   236  -0.231715E+00 -0.302163E+00  0.817815E-01  0.310562E+00 -0.554913E-01  0.306946E-01 -0.623594E+00  0.432349E-01 -0.189022E-01 -0.133830E-02  0.145016E+00 -0.445841E+00
   237   0.136080E+00  0.264275E+00  0.461310E+00  0.145100E+00 -0.605799E-01  0.226503E-01 -0.448914E+00  0.219479E-01 -0.543450E-02  0.393915E-01  0.605884E+00 -0.381000E+00
   238   0.266286E+02  0.274531E+02 -0.212480E+02  0.632432E+02 -0.289077E+02  0.259071E+02 -0.146847E+02  0.428199E+01 -0.196334E+01  0.244273E+00  0.364948E+02 -0.928594E+01
   239   0.134027E+02  0.103511E+02 -0.948877E+01  0.336690E+02 -0.883950E+01  0.762921E+01 -0.997747E+01  0.215250E+01 -0.174231E+01 -0.154145E+01  0.197525E+02 -0.786003E+01
   240   0.627902E+01  0.577979E+01  0.239052E+00  0.103243E+02 -0.433612E+01  0.389187E+01 -0.435497E+01  0.102290E+01 -0.508040E+00  0.188753E+01  0.618071E+01 -0.228845E+01
   241   0.117186E+00 -0.184119E+00  0.440230E+00  0.135675E+00 -0.844134E-01  0.283932E-01 -0.420587E+00  0.232398E-01 -0.535150E-02 -0.412921E+00  0.551848E+00 -0.323046E+00
   242  -0.329438E+00 -0.395654E+00  0.295045E-01  0.818874E-01 -0.363900E-01  0.116559E-01 -0.429445E+00  0.163840E-01 -0.303460E-02 -0.356590E+00  0.288680E+00 -0.327743E+00
   243   0.428007E+02  0.349419E+02 -0.332744E+02  0.101416E+03 -0.461552E+02  0.352861E+02 -0.192736E+02  0.493090E+01 -0.129083E+00 -0.827747E+01  0.662672E+02 -0.230478E+02
   244  -0.821442E+00 -0.706979E+00 -0.388262E+00  0.210982E+00 -0.889886E-01  0.337753E-01 -0.613634E+00  0.363439E-01 -0.116590E-01 -0.414560E+00  0.136913E+00 -0.429332E+00
   245  -0.533753E+00 -0.596491E+00  0.366160E-01  0.152591E+00 -0.709752E-01  0.176210E-01 -0.690513E+00  0.270261E-01 -0.611860E-02 -0.684963E+00  0.657809E+00 -0.569336E+00
   246   0.725647E+00  0.528105E+00  0.102338E+01  0.123661E+00 -0.987074E-01  0.218748E-01 -0.367462E+00  0.227651E-01  0.132200E-03  0.804174E+00 -0.512436E-01 -0.224826E+00
   247   0.493064E+02  0.452725E+02 -0.349019E+02  0.113901E+03 -0.454567E+02  0.362984E+02 -0.233140E+02  0.585945E+01 -0.307984E+01 -0.596460E+01  0.785743E+02 -0.273372E+02
   248   0.190192E+00  0.239697E+00  0.252205E+00  0.164083E+01 -0.711072E+00  0.370723E+00 -0.138180E+01  0.157808E+00 -0.138496E+00 -0.106614E+01  0.246794E+01 -0.116211E+01
   249  -0.451438E+00 -0.589891E+00  0.142542E+00  0.351048E+00 -0.166641E+00  0.706698E-01 -0.904300E+00  0.619092E-01 -0.666570E-02 -0.331526E+00  0.384002E+00 -0.642368E+00
   250   0.151094E+01  0.248945E+00 -0.375529E+01  0.971986E+01 -0.315161E+01  0.286141E+01 -0.460788E+01  0.941633E+00 -0.497191E+00 -0.253494E+01  0.565993E+01 -0.287604E+01
   251  -0.128218E+01 -0.122553E+01 -0.909431E+00  0.120125E+01 -0.310603E+00  0.197000E+00 -0.151992E+01  0.150116E+00 -0.905928E-01 -0.980073E+00  0.816018E+00 -0.106148E+01
   252   0.113157E+01  0.954853E+00 -0.371765E+01  0.103392E+02 -0.245394E+01  0.192603E+01 -0.508359E+01  0.847382E+00 -0.725874E+00 -0.316743E+01  0.786554E+01 -0.374325E+01
   253  -0.530393E+00 -0.589124E+00 -0.654233E+00  0.150555E+01 -0.416044E+00  0.260503E+00 -0.130876E+01  0.177449E+00 -0.948526E-01 -0.181584E+00  0.396403E+00 -0.803943E+00
   254  -0.224060E+01 -0.238758E+01 -0.450987E+01  0.544146E+01 -0.247574E+01  0.201088E+01 -0.297958E+01  0.563368E+00 -0.291116E+00 -0.467858E+01  0.435401E+01 -0.206301E+01
   255  -0.744684E+00 -0.485126E+00 -0.914097E+00  0.210227E+01 -0.628246E+00  0.526484E+00 -0.198308E+01  0.266174E+00 -0.114193E+00 -0.901997E+00  0.169672E+01 -0.127985E+01
   256  -0.531326E+00 -0.744549E-01 -0.234829E+00  0.213137E+01 -0.721905E+00  0.370824E+00 -0.218156E+01  0.229446E+00 -0.124671E+00 -0.132766E+01  0.308104E+01 -0.182783E+01
   257   0.197805E+02  0.185317E+02 -0.219389E+02  0.577055E+02 -0.255106E+02  0.226830E+02 -0.151495E+02  0.415098E+01 -0.216009E+01 -0.714742E+01  0.367594E+02 -0.110803E+02
   258  -0.965202E+00 -0.998519E+00 -0.101512E+01  0.216446E+01 -0.631808E+00  0.483356E+00 -0.212817E+01  0.263346E+00 -0.101260E+00 -0.163372E+01  0.208570E+01 -0.145050E+01
   259  -0.530742E+00 -0.651784E+00 -0.188089E+00  0.106784E+00 -0.562811E-01  0.147312E-01 -0.423148E+00  0.203109E-01 -0.505100E-02 -0.363999E+00  0.974219E-02 -0.297528E+00
   260   0.504133E+02  0.445743E+02 -0.496204E+02  0.138651E+03 -0.542696E+02  0.394473E+02 -0.268467E+02  0.618933E+01 -0.313730E+01 -0.138486E+02  0.901624E+02 -0.317395E+02
   261  -0.604781E+00 -0.521250E+00 -0.244898E+00  0.409426E-01 -0.379180E-01  0.470120E-02 -0.373531E+00  0.848630E-02 -0.256470E-02 -0.657467E+00  0.481673E+00 -0.345456E+00
   262  -0.530865E+00 -0.393802E+00 -0.251974E+00  0.131849E+00 -0.701541E-01  0.146222E-01 -0.369673E+00  0.226536E-01 -0.819020E-02 -0.131934E+00 -0.388822E-01 -0.222986E+00
   263  -0.926897E-01 -0.155201E+00  0.624221E-01  0.131644E-01 -0.223564E-01  0.228910E-02 -0.150097E+00  0.282920E-02 -0.941100E-03 -0.207704E+00  0.176915E+00 -0.124412E+00
   264  -0.399830E-02  0.305132E-01 -0.589708E+00  0.235701E+01 -0.487132E+00  0.415511E+00 -0.179967E+01  0.250583E+00 -0.150588E+00 -0.247722E+00  0.134098E+01 -0.106274E+01
   265   0.751832E+02  0.630232E+02 -0.616754E+02  0.177575E+03 -0.815045E+02  0.588402E+02 -0.336803E+02  0.810345E+01  0.752470E+01 -0.947697E+01  0.105435E+03 -0.329349E+02
   266  -0.175820E+00  0.469977E+00 -0.281632E+01  0.615449E+01 -0.213445E+01  0.179248E+01 -0.332103E+01  0.623743E+00 -0.474741E+00 -0.636839E+00  0.303335E+01 -0.192653E+01
   267  -0.320525E+00 -0.307005E+00  0.184352E+00  0.284358E+00 -0.140552E+00  0.558413E-01 -0.729414E+00  0.412579E-01 -0.163673E-01 -0.599852E+00  0.869489E+00 -0.576642E+00
   268  -0.454215E+00 -0.475238E+00 -0.147616E+00  0.505268E-01 -0.239006E-01  0.438630E-02 -0.342608E+00  0.946670E-02 -0.447050E-02 -0.357391E+00  0.165778E+00 -0.283625E+00
   269   0.513405E+01  0.656339E+01 -0.164814E+02  0.340725E+02 -0.129624E+02  0.105416E+02 -0.995813E+01  0.239759E+01 -0.247583E+01 -0.763922E+01  0.221196E+02 -0.791695E+01
   270  -0.220289E+00 -0.245432E+00 -0.369484E-01  0.627954E+00 -0.111557E+00  0.702946E-01 -0.806409E+00  0.789759E-01 -0.425977E-01 -0.174312E+00  0.379893E+00 -0.451013E+00
   271   0.263768E+01  0.226577E+01 -0.166631E+01  0.946133E+01 -0.220245E+01  0.172758E+01 -0.475368E+01  0.757746E+00 -0.686533E+00 -0.153403E+01  0.752970E+01 -0.372990E+01
   272  -0.516445E+00  0.289072E+00 -0.272821E+00  0.223205E+01 -0.445541E+00  0.306701E+00 -0.248610E+01  0.262367E+00 -0.113103E+00 -0.996129E+00  0.313636E+01 -0.185116E+01
   273  -0.103947E+01 -0.141769E+01 -0.148171E+01  0.319951E+01 -0.113022E+01  0.739235E+00 -0.248781E+01  0.323059E+00 -0.201527E+00 -0.304493E+01  0.370952E+01 -0.208229E+01
   274  -0.143730E+00 -0.744722E-01  0.626566E-01  0.441366E-01 -0.122015E-01  0.497740E-02 -0.251375E+00  0.916520E-02 -0.108880E-02 -0.641760E-02  0.994643E-01 -0.167519E+00
   275  -0.739419E+00 -0.894463E+00 -0.449110E+00  0.797200E-01 -0.688313E-01  0.141181E-01 -0.326040E+00  0.150525E-01 -0.432900E-02 -0.879852E+00  0.228814E+00 -0.243424E+00
   276   0.706976E+00  0.131872E+01 -0.183904E+01  0.688848E+01 -0.181667E+01  0.150962E+01 -0.427827E+01  0.667620E+00 -0.424758E+00 -0.130364E+01  0.575578E+01 -0.313341E+01
   277   0.495286E+00  0.226711E+00 -0.892074E+00  0.368016E+01 -0.759133E+00  0.583035E+00 -0.216615E+01  0.326568E+00 -0.277125E+00 -0.490595E+00  0.220090E+01 -0.148359E+01
   278  -0.633508E+00 -0.712049E+00 -0.236539E+00  0.278496E+00 -0.823061E-01  0.457768E-01 -0.668128E+00  0.453004E-01 -0.161082E-01 -0.333585E+00  0.799474E-01 -0.458411E+00
   279  -0.209947E+00 -0.285801E+00  0.559010E-01  0.689236E-01 -0.468998E-01  0.117283E-01 -0.307105E+00  0.113062E-01 -0.380110E-02 -0.424244E+00  0.386447E+00 -0.248003E+00
   280   0.269500E+02  0.292666E+02 -0.211651E+02  0.714908E+02 -0.265014E+02  0.207617E+02 -0.181953E+02  0.407394E+01 -0.351475E+01 -0.670611E+01  0.567253E+02 -0.207526E+02
   281  -0.666466E+00 -0.784675E+00 -0.182336E+00  0.861182E+00 -0.233056E+00  0.144097E+00 -0.132453E+01  0.114782E+00 -0.466008E-01 -0.944580E+00  0.113351E+01 -0.973608E+00
   282   0.382937E+02  0.293066E+02 -0.259568E+02  0.869426E+02 -0.276368E+02  0.228909E+02 -0.196487E+02  0.468751E+01 -0.298496E+01 -0.434787E+01  0.527043E+02 -0.190498E+02
   283   0.176527E+01  0.108657E+01 -0.502462E+01  0.123976E+02 -0.401749E+01  0.354450E+01 -0.543171E+01  0.110223E+01 -0.805238E+00 -0.232924E+01  0.712164E+01 -0.370583E+01
   284   0.113599E+01  0.495500E+00 -0.250604E+01  0.716892E+01 -0.244169E+01  0.211742E+01 -0.338328E+01  0.677115E+00 -0.496452E+00 -0.104199E+01  0.350811E+01 -0.197063E+01
   285  -0.154989E+00 -0.409518E+00  0.523339E+00  0.409300E+00 -0.202582E+00  0.699261E-01 -0.993973E+00  0.573580E-01 -0.183551E-01 -0.197884E+01  0.247364E+01 -0.904322E+00
   286  -0.113600E+01 -0.130696E+01 -0.772173E+00  0.433395E+00 -0.218881E+00  0.962781E-01 -0.720623E+00  0.652473E-01 -0.192450E-01 -0.123524E+01  0.406907E+00 -0.478621E+00
   287   0.330688E+01  0.303063E+01 -0.254745E+00  0.771390E+01 -0.282261E+01  0.225772E+01 -0.391650E+01  0.734261E+00 -0.405142E+00 -0.119352E+01  0.720231E+01 -0.297816E+01
   288  -0.248307E+00 -0.131792E+00  0.112916E-01  0.387789E-01 -0.148671E-01  0.520010E-02 -0.296148E+00  0.898870E-02 -0.155040E-02 -0.484141E-01  0.137242E+00 -0.220620E+00
   289  -0.259245E+00 -0.315475E+00  0.289000E-01  0.658960E-01 -0.336011E-01  0.102831E-01 -0.342611E+00  0.124240E-01 -0.536200E-03 -0.295339E+00  0.239225E+00 -0.259362E+00
   290   0.414178E+01  0.517597E+01 -0.703611E+01  0.186269E+02 -0.690967E+01  0.600304E+01 -0.671424E+01  0.150953E+01 -0.133764E+01 -0.215940E+01  0.114385E+02 -0.410317E+01
   291  -0.220729E+00 -0.144159E+00  0.732461E-01  0.161481E+00 -0.345983E-01  0.165992E-01 -0.455266E+00  0.255618E-01 -0.775200E-02 -0.125642E+00  0.283146E+00 -0.301663E+00
   292   0.507715E+02  0.432075E+02 -0.410403E+02  0.122596E+03 -0.529455E+02  0.409910E+02 -0.252790E+02  0.609350E+01  0.355864E+00 -0.643490E+01  0.747265E+02 -0.250840E+02
   293   0.147000E+02  0.115020E+02 -0.100192E+02  0.361380E+02 -0.100686E+02  0.858302E+01 -0.101746E+02  0.220072E+01 -0.195935E+01 -0.133189E+01  0.212527E+02 -0.841877E+01
   294  -0.629358E+00 -0.150729E+01 -0.152862E+01  0.423786E+01 -0.151349E+01  0.120828E+01 -0.335933E+01  0.503378E+00 -0.177450E+00 -0.319916E+01  0.411323E+01 -0.242136E+01
   295   0.364701E+02  0.364666E+02 -0.265125E+02  0.872289E+02 -0.365152E+02  0.296638E+02 -0.199279E+02  0.491138E+01 -0.237836E+01 -0.393634E+01  0.606074E+02 -0.202045E+02
   296   0.160279E+01  0.944280E+00  0.930567E+00  0.266494E+01 -0.105313E+01  0.812800E+00 -0.200008E+01  0.340915E+00 -0.932250E-01  0.584034E+00  0.142495E+01 -0.106470E+01
   297  -0.459996E+00 -0.504036E+00 -0.547523E-01  0.121208E+00 -0.788673E-01  0.190118E-01 -0.487754E+00  0.234638E-01 -0.230670E-02 -0.242720E+00  0.841829E-01 -0.345500E+00
   298  -0.109008E+01 -0.131009E+01 -0.965807E+00  0.207350E+01 -0.654656E+00  0.410939E+00 -0.205298E+01  0.229185E+00 -0.130261E+00 -0.275006E+01  0.310405E+01 -0.166408E+01
   299   0.109466E+02  0.897776E+01 -0.172428E+02  0.390688E+02 -0.213999E+02  0.201716E+02 -0.119671E+02  0.340369E+01 -0.108781E+01 -0.805457E+01  0.247854E+02 -0.775306E+01
   300  -0.348692E+00  0.102538E-02 -0.127652E+00  0.165852E+01 -0.569450E+00  0.370862E+00 -0.179342E+01  0.195682E+00 -0.832316E-01 -0.996879E+00  0.246236E+01 -0.146445E+01
   301  -0.265844E+01 -0.264488E+01 -0.224208E+01  0.194898E+01 -0.710429E+00  0.366437E+00 -0.209750E+01  0.219964E+00 -0.143814E+00 -0.324658E+01  0.229951E+01 -0.169781E+01
   302  -0.127976E+01 -0.122546E+01 -0.851163E+00  0.298485E+00 -0.117387E+00  0.494276E-01 -0.688618E+00  0.457095E-01 -0.162147E-01 -0.109997E+01  0.408683E+00 -0.534175E+00
   303   0.349022E+00  0.403647E-01  0.802520E+00  0.169679E+00 -0.101374E+00  0.300876E-01 -0.579378E+00  0.309295E-01 -0.344250E-02  0.905838E-01  0.399025E+00 -0.449245E+00
   304  -0.518411E+00 -0.511710E+00 -0.205355E+00  0.781498E-01 -0.213474E-01  0.789040E-02 -0.388742E+00  0.147712E-01 -0.377820E-02 -0.336843E+00  0.139771E+00 -0.314638E+00
   305  -0.223887E+00 -0.159069E+00  0.842215E-01  0.705319E-01 -0.152497E-01  0.779600E-02 -0.381136E+00  0.134941E-01 -0.354430E-02  0.472714E-02  0.125625E+00 -0.289421E+00
   306   0.185290E+02  0.192033E+02 -0.124239E+02  0.464636E+02 -0.148997E+02  0.110822E+02 -0.111354E+02  0.224428E+01 -0.280219E+01 -0.131221E+01  0.334042E+02 -0.128887E+02
   307   0.247721E+01  0.132754E+01 -0.450605E+01  0.119598E+02 -0.379291E+01  0.342993E+01 -0.504682E+01  0.109308E+01 -0.659868E+00 -0.220122E+01  0.626784E+01 -0.273908E+01
   308   0.811379E+01  0.101533E+02 -0.722676E+01  0.256050E+02 -0.836237E+01  0.683102E+01 -0.849317E+01  0.171736E+01 -0.195731E+01 -0.291721E+01  0.204447E+02 -0.737419E+01
   309   0.175325E+00  0.508553E+00 -0.260258E+01  0.658610E+01 -0.164579E+01  0.140668E+01 -0.370382E+01  0.617679E+00 -0.482942E+00 -0.112018E+01  0.406915E+01 -0.244042E+01
   310   0.274693E+00  0.914119E+00 -0.462917E+00  0.330327E+01 -0.109216E+01  0.819113E+00 -0.252410E+01  0.385357E+00 -0.153876E+00  0.196222E+00  0.228809E+01 -0.157020E+01
   311   0.253256E+02  0.194098E+02 -0.199767E+02  0.587631E+02 -0.327667E+02  0.300653E+02 -0.134466E+02  0.421903E+01 -0.153187E+01 -0.311249E+01  0.315434E+02 -0.902110E+01
   312  -0.110387E+01 -0.163914E+01 -0.803319E+00  0.219164E+01 -0.854178E+00  0.384399E+00 -0.207163E+01  0.218004E+00 -0.168786E+00 -0.442670E+01  0.473313E+01 -0.194556E+01
   313  -0.505033E+00 -0.345562E+00 -0.164721E+00  0.773731E+00 -0.254340E+00  0.152092E+00 -0.108172E+01  0.102633E+00 -0.327122E-01 -0.790234E+00  0.126444E+01 -0.819770E+00
   314  -0.122789E+00 -0.317371E-01  0.110451E+00  0.456248E-01 -0.131236E-01  0.407260E-02 -0.275999E+00  0.864770E-02 -0.246200E-02  0.951825E-02  0.160594E+00 -0.201849E+00
   315  -0.786153E+00 -0.623461E+00 -0.334890E+00  0.127366E+00 -0.436611E-01  0.153408E-01 -0.567696E+00  0.244997E-01 -0.711160E-02 -0.455622E+00  0.271047E+00 -0.438886E+00
   316   0.238975E+02  0.284269E+02 -0.175771E+02  0.555899E+02 -0.264268E+02  0.242785E+02 -0.141012E+02  0.404068E+01 -0.190654E+01  0.321951E+01  0.335436E+02 -0.833620E+01
   317  -0.684472E+00 -0.600303E+00 -0.357183E+00  0.563169E+00 -0.980349E-01  0.791898E-01 -0.924421E+00  0.791248E-01 -0.263158E-01 -0.351262E+00  0.369588E+00 -0.618629E+00
   318   0.437034E+00  0.254175E+00  0.582315E+00  0.495810E-02 -0.261407E-01  0.865600E-03 -0.125431E+00  0.130110E-02 -0.833900E-03 -0.141246E+00  0.527053E+00 -0.131632E+00
   319  -0.224945E+00 -0.126009E+00 -0.294478E-01  0.418706E-01 -0.265849E-01  0.383260E-02 -0.220854E+00  0.793350E-02 -0.169450E-02  0.270200E-01  0.117706E-01 -0.164800E+00
   320   0.148582E+02  0.135937E+02 -0.161804E+02  0.448518E+02 -0.163018E+02  0.146196E+02 -0.136708E+02  0.342871E+01 -0.188892E+01 -0.503992E+01  0.282493E+02 -0.961573E+01
   321  -0.327889E+00 -0.384644E+00  0.876050E-02  0.485048E-01 -0.304462E-01  0.722290E-02 -0.370813E+00  0.103691E-01 -0.148700E-02 -0.303529E+00  0.217495E+00 -0.298610E+00
   322   0.119813E+02  0.131499E+02 -0.698078E+01  0.301183E+02 -0.846973E+01  0.642219E+01 -0.840012E+01  0.162098E+01 -0.232959E+01 -0.135525E+01  0.232692E+02 -0.876406E+01
   323  -0.672357E+00 -0.346240E+00 -0.810871E+00  0.212200E+01 -0.576104E+00  0.471685E+00 -0.203187E+01  0.268276E+00 -0.115472E+00 -0.359103E+00  0.128024E+01 -0.126738E+01
   324  -0.200137E+00 -0.190842E+00  0.165492E+00  0.426441E+00 -0.218813E+00  0.851810E-01 -0.679309E+00  0.516343E-01 -0.307627E-01 -0.693095E+00  0.103234E+01 -0.530085E+00
   325  -0.371279E+00 -0.478366E+00  0.212048E+00  0.340381E+00 -0.103615E+00  0.454654E-01 -0.902664E+00  0.537921E-01 -0.166864E-01 -0.453126E+00  0.709359E+00 -0.734600E+00
   326  -0.107581E+01 -0.138414E+01 -0.917156E+00  0.164796E+01 -0.373380E+00  0.197549E+00 -0.168543E+01  0.171873E+00 -0.117218E+00 -0.148059E+01  0.133337E+01 -0.123692E+01
   327   0.375498E+01  0.365490E+01 -0.493625E+01  0.144429E+02 -0.529201E+01  0.455915E+01 -0.500196E+01  0.113029E+01 -0.114718E+01 -0.856122E+00  0.803465E+01 -0.352362E+01
   328  -0.110548E+00 -0.978108E-01  0.664380E-01  0.421624E-01 -0.927370E-02  0.303590E-02 -0.218951E+00  0.760460E-02 -0.156390E-02  0.333125E-01  0.214130E-01 -0.152536E+00
   329  -0.623150E-02 -0.110899E+00  0.247208E+00  0.417112E-01 -0.429189E-01  0.849480E-02 -0.266742E+00  0.761030E-02 -0.159560E-02 -0.509709E+00  0.648113E+00 -0.249303E+00
   330   0.700263E+00  0.497192E+00  0.961289E-01  0.354845E+01 -0.152177E+01  0.823637E+00 -0.216997E+01  0.279634E+00 -0.355854E+00 -0.148336E+01  0.413823E+01 -0.215768E+01
   331  -0.474974E+00 -0.313311E+00 -0.119728E+00  0.319973E+00 -0.921210E-01  0.526131E-01 -0.668547E+00  0.462349E-01 -0.133989E-01 -0.418152E+00  0.626614E+00 -0.521774E+00
   332   0.202364E+02  0.179413E+02 -0.179613E+02  0.507274E+02 -0.240405E+02  0.223639E+02 -0.129690E+02  0.380105E+01 -0.168523E+01 -0.328644E+01  0.295507E+02 -0.832292E+01
   333  -0.834696E+00 -0.924141E+00 -0.717366E-01  0.508183E+00 -0.199120E+00  0.759621E-01 -0.120346E+01  0.807533E-01 -0.252732E-01 -0.942061E+00  0.948516E+00 -0.930596E+00
   334  -0.736673E+00 -0.459657E+00 -0.261734E+00  0.773897E+00 -0.166085E+00  0.108634E+00 -0.126192E+01  0.106948E+00 -0.364120E-01 -0.337892E+00  0.799578E+00 -0.921343E+00
   335  -0.842690E+00 -0.754589E+00 -0.525717E+00  0.724618E+00 -0.247355E+00  0.109878E+00 -0.952817E+00  0.987437E-01 -0.500393E-01 -0.499380E+00  0.299452E+00 -0.554661E+00
   336  -0.708240E+00 -0.608643E+00 -0.378214E+00  0.150274E+01 -0.406406E+00  0.287037E+00 -0.183340E+01  0.203529E+00 -0.835259E-01 -0.782646E+00  0.140546E+01 -0.123145E+01
   337  -0.141886E+00 -0.609222E-01  0.751307E-01  0.424882E-01 -0.123573E-01  0.431820E-02 -0.258100E+00  0.851950E-02 -0.188560E-02  0.168322E-01  0.106073E+00 -0.183827E+00
   338   0.230291E+02  0.165504E+02 -0.201917E+02  0.585394E+02 -0.217973E+02  0.194429E+02 -0.153699E+02  0.397071E+01 -0.156504E+01 -0.530417E+01  0.333232E+02 -0.114687E+02
   339  -0.649718E+00 -0.706726E+00 -0.358845E+00  0.621364E-01 -0.486688E-01  0.768630E-02 -0.322596E+00  0.126537E-01 -0.208400E-02 -0.529332E+00  0.433685E-01 -0.220763E+00
   340   0.113183E+02  0.129429E+02 -0.649817E+01  0.317389E+02 -0.127465E+02  0.898213E+01 -0.978025E+01  0.188691E+01 -0.226481E+01 -0.490344E+01  0.323731E+02 -0.145268E+02
   341   0.269504E+02  0.333826E+02 -0.212752E+02  0.726064E+02 -0.265204E+02  0.191951E+02 -0.169664E+02  0.343862E+01 -0.352773E+01 -0.589175E+01  0.602435E+02 -0.209692E+02
   342   0.112419E+02  0.129997E+02 -0.979131E+01  0.347541E+02 -0.135169E+02  0.102502E+02 -0.104894E+02  0.221618E+01 -0.218103E+01 -0.481914E+01  0.309036E+02 -0.130847E+02
   343  -0.754552E+00 -0.747178E+00 -0.388829E+00  0.702723E-01 -0.526600E-01  0.911890E-02 -0.403994E+00  0.144262E-01 -0.288670E-02 -0.528266E+00  0.871667E-01 -0.306079E+00
   344   0.651163E+01  0.738462E+01 -0.670868E-01  0.132070E+02 -0.522828E+01  0.366658E+01 -0.483881E+01  0.858839E+00 -0.108657E+01 -0.143714E+01  0.154442E+02 -0.662242E+01
   345  -0.800804E+00 -0.705928E+00 -0.489028E+00  0.103211E+01 -0.351389E+00  0.205643E+00 -0.127815E+01  0.140268E+00 -0.602636E-01 -0.822888E+00  0.914976E+00 -0.798017E+00
   346   0.196342E+02  0.214644E+02 -0.139981E+02  0.503896E+02 -0.189075E+02  0.159351E+02 -0.152804E+02  0.353622E+01 -0.204078E+01 -0.610117E+01  0.419837E+02 -0.144181E+02
   347   0.679888E-01  0.207970E+00  0.150074E+00  0.112272E+01 -0.207177E+00  0.123324E+00 -0.115559E+01  0.116226E+00 -0.815896E-01  0.247107E-01  0.109999E+01 -0.916734E+00
   348   0.146902E+00 -0.104279E+00  0.131775E+00  0.161804E+01 -0.648925E+00  0.469920E+00 -0.159156E+01  0.223263E+00 -0.556098E-01 -0.283527E+00  0.107552E+01 -0.896276E+00
   349   0.187988E+02  0.181647E+02 -0.151023E+02  0.501173E+02 -0.153205E+02  0.130559E+02 -0.150440E+02  0.333332E+01 -0.224099E+01 -0.490046E+01  0.359784E+02 -0.129133E+02
   350   0.247118E+01  0.270327E+01 -0.178909E+01  0.923989E+01 -0.235503E+01  0.195463E+01 -0.485526E+01  0.813914E+00 -0.537879E+00 -0.751623E-01  0.663941E+01 -0.386097E+01
   351  -0.390384E+01 -0.387662E+01 -0.387401E+01  0.264154E+01 -0.119680E+01  0.654977E+00 -0.215828E+01  0.278446E+00 -0.249715E+00 -0.482380E+01  0.273135E+01 -0.178416E+01
   352  -0.368481E+01 -0.382150E+01 -0.357616E+01  0.246807E+01 -0.111815E+01  0.566929E+00 -0.203557E+01  0.256498E+00 -0.246439E+00 -0.481009E+01  0.273391E+01 -0.174533E+01
   353  -0.381478E+01 -0.385616E+01 -0.387532E+01  0.276752E+01 -0.127245E+01  0.697030E+00 -0.215554E+01  0.287946E+00 -0.263955E+00 -0.495177E+01  0.289221E+01 -0.179659E+01
   354  -0.416481E+01 -0.403271E+01 -0.455105E+01  0.320801E+01 -0.152136E+01  0.837217E+00 -0.212109E+01  0.314948E+00 -0.331485E+00 -0.500122E+01  0.263653E+01 -0.166801E+01
   355  -0.367781E+01 -0.375058E+01 -0.346199E+01  0.232969E+01 -0.101258E+01  0.515448E+00 -0.208232E+01  0.250902E+00 -0.216962E+00 -0.481025E+01  0.286871E+01 -0.180903E+01
   356  -0.406351E+01 -0.394019E+01 -0.429479E+01  0.313548E+01 -0.142706E+01  0.763066E+00 -0.221325E+01  0.305739E+00 -0.332695E+00 -0.487890E+01  0.273163E+01 -0.179292E+01
   357  -0.417764E+01 -0.404899E+01 -0.456490E+01  0.315561E+01 -0.149984E+01  0.826014E+00 -0.207875E+01  0.310165E+00 -0.325941E+00 -0.498743E+01  0.255960E+01 -0.162116E+01
   358  -0.380263E+01 -0.383799E+01 -0.422438E+01  0.327452E+01 -0.151626E+01  0.878359E+00 -0.222283E+01  0.325668E+00 -0.317710E+00 -0.503680E+01  0.300749E+01 -0.180867E+01
   359  -0.379089E+01 -0.382929E+01 -0.391431E+01  0.294811E+01 -0.132113E+01  0.742131E+00 -0.226514E+01  0.302159E+00 -0.282701E+00 -0.486023E+01  0.290326E+01 -0.187232E+01
   360  -0.407971E+01 -0.396423E+01 -0.454140E+01  0.340436E+01 -0.158166E+01  0.901280E+00 -0.226208E+01  0.334827E+00 -0.335038E+00 -0.504369E+01  0.287049E+01 -0.179103E+01
   361  -0.418018E+01 -0.398234E+01 -0.466471E+01  0.344957E+01 -0.162126E+01  0.954026E+00 -0.230865E+01  0.342762E+00 -0.331922E+00 -0.513914E+01  0.296942E+01 -0.181262E+01
   362  -0.408902E+01 -0.403529E+01 -0.422614E+01  0.278981E+01 -0.128364E+01  0.657039E+00 -0.201416E+01  0.276978E+00 -0.288914E+00 -0.477895E+01  0.234979E+01 -0.160612E+01
   363  -0.382484E+01 -0.386414E+01 -0.364261E+01  0.236738E+01 -0.108427E+01  0.554991E+00 -0.203016E+01  0.248383E+00 -0.238553E+00 -0.469126E+01  0.252109E+01 -0.169397E+01
   364  -0.351786E+01 -0.384182E+01 -0.380497E+01  0.308277E+01 -0.137534E+01  0.809181E+00 -0.228101E+01  0.321379E+00 -0.269874E+00 -0.496267E+01  0.295711E+01 -0.183625E+01
   365  -0.405238E+01 -0.397581E+01 -0.471043E+01  0.367621E+01 -0.169948E+01  0.101176E+01 -0.232801E+01  0.356999E+00 -0.359433E+00 -0.512762E+01  0.296436E+01 -0.181255E+01
   366  -0.399052E+01 -0.401207E+01 -0.390320E+01  0.264175E+01 -0.119056E+01  0.634059E+00 -0.219856E+01  0.277598E+00 -0.251610E+00 -0.482867E+01  0.258671E+01 -0.177010E+01
   367  -0.403354E+01 -0.400289E+01 -0.430504E+01  0.305969E+01 -0.140743E+01  0.775084E+00 -0.216309E+01  0.307451E+00 -0.300219E+00 -0.488159E+01  0.258528E+01 -0.170658E+01
   368  -0.394813E+01 -0.400488E+01 -0.426335E+01  0.315748E+01 -0.144347E+01  0.798012E+00 -0.219584E+01  0.313329E+00 -0.314286E+00 -0.493380E+01  0.265811E+01 -0.172919E+01
   369  -0.382874E+01 -0.388384E+01 -0.424831E+01  0.346433E+01 -0.156763E+01  0.878891E+00 -0.233387E+01  0.334721E+00 -0.356863E+00 -0.495435E+01  0.296130E+01 -0.189078E+01
   370  -0.374825E+01 -0.393526E+01 -0.404495E+01  0.314858E+01 -0.143658E+01  0.835431E+00 -0.229352E+01  0.326966E+00 -0.284176E+00 -0.501060E+01  0.288151E+01 -0.180617E+01
   371  -0.395268E+01 -0.405554E+01 -0.429798E+01  0.335770E+01 -0.148079E+01  0.809988E+00 -0.233092E+01  0.326576E+00 -0.337259E+00 -0.493321E+01  0.270775E+01 -0.183007E+01
   372  -0.401474E+01 -0.388305E+01 -0.410716E+01  0.293902E+01 -0.123360E+01  0.643489E+00 -0.228199E+01  0.298565E+00 -0.273067E+00 -0.485526E+01  0.285237E+01 -0.188015E+01
   373  -0.379268E+01 -0.385896E+01 -0.375431E+01  0.266734E+01 -0.120494E+01  0.628719E+00 -0.212643E+01  0.270679E+00 -0.273738E+00 -0.472961E+01  0.263542E+01 -0.176476E+01
   374  -0.407915E+01 -0.390929E+01 -0.469888E+01  0.367681E+01 -0.175498E+01  0.104940E+01 -0.235701E+01  0.362001E+00 -0.356496E+00 -0.538243E+01  0.336734E+01 -0.189420E+01
   375  -0.389684E+01 -0.389829E+01 -0.376538E+01  0.236826E+01 -0.107897E+01  0.535444E+00 -0.196558E+01  0.246706E+00 -0.237314E+00 -0.469223E+01  0.242959E+01 -0.163565E+01
   376  -0.416960E+01 -0.402135E+01 -0.451729E+01  0.307325E+01 -0.145269E+01  0.801611E+00 -0.206461E+01  0.302955E+00 -0.312827E+00 -0.494128E+01  0.252738E+01 -0.160746E+01
   377  -0.326766E+01 -0.363916E+01 -0.336204E+01  0.281287E+01 -0.123524E+01  0.682651E+00 -0.219845E+01  0.291528E+00 -0.258977E+00 -0.493303E+01  0.319070E+01 -0.189682E+01
   378  -0.390601E+01 -0.394383E+01 -0.427424E+01  0.325172E+01 -0.147430E+01  0.810472E+00 -0.219982E+01  0.315353E+00 -0.335205E+00 -0.489429E+01  0.269594E+01 -0.174548E+01
   379  -0.408029E+01 -0.403440E+01 -0.397724E+01  0.283940E+01 -0.121669E+01  0.653610E+00 -0.241132E+01  0.297053E+00 -0.265089E+00 -0.490788E+01  0.280634E+01 -0.193286E+01
   380  -0.390523E+01 -0.379194E+01 -0.398955E+01  0.294480E+01 -0.136935E+01  0.781953E+00 -0.230115E+01  0.306325E+00 -0.278265E+00 -0.510235E+01  0.320910E+01 -0.189869E+01
   381  -0.383986E+01 -0.387035E+01 -0.496460E+01  0.430654E+01 -0.198523E+01  0.124932E+01 -0.245451E+01  0.412686E+00 -0.404067E+00 -0.535760E+01  0.337465E+01 -0.188740E+01
   382  -0.378437E+01 -0.372854E+01 -0.394259E+01  0.303612E+01 -0.139832E+01  0.782140E+00 -0.228169E+01  0.311040E+00 -0.291074E+00 -0.505582E+01  0.326373E+01 -0.193645E+01
   383  -0.396884E+01 -0.387980E+01 -0.400678E+01  0.271506E+01 -0.122683E+01  0.626869E+00 -0.207282E+01  0.273516E+00 -0.277853E+00 -0.474916E+01  0.258036E+01 -0.171099E+01
   384  -0.408982E+01 -0.408225E+01 -0.470950E+01  0.364823E+01 -0.167168E+01  0.923362E+00 -0.223312E+01  0.342933E+00 -0.390033E+00 -0.526457E+01  0.292451E+01 -0.174219E+01
   385  -0.368077E+01 -0.373895E+01 -0.352629E+01  0.249510E+01 -0.106175E+01  0.566302E+00 -0.220365E+01  0.270659E+00 -0.221139E+00 -0.482080E+01  0.296800E+01 -0.188615E+01
   386  -0.410606E+01 -0.400853E+01 -0.479693E+01  0.379242E+01 -0.172180E+01  0.947600E+00 -0.227182E+01  0.352402E+00 -0.407926E+00 -0.505842E+01  0.284181E+01 -0.179192E+01
   387  -0.371909E+01 -0.373090E+01 -0.378515E+01  0.291638E+01 -0.130300E+01  0.743742E+00 -0.234779E+01  0.309422E+00 -0.252694E+00 -0.500401E+01  0.322185E+01 -0.194874E+01
   388  -0.404187E+01 -0.387514E+01 -0.545712E+01  0.508837E+01 -0.243427E+01  0.153857E+01 -0.273482E+01  0.471519E+00 -0.514125E+00 -0.590758E+01  0.420688E+01 -0.217444E+01
   389  -0.125763E+01 -0.126059E+01 -0.142884E+02  0.248075E+02 -0.117827E+02  0.836742E+01 -0.701330E+01  0.160434E+01 -0.295259E+01 -0.101805E+02  0.162421E+02 -0.732213E+01
   390  -0.123196E+01 -0.120161E+01 -0.143095E+02  0.248660E+02 -0.118233E+02  0.841800E+01 -0.704227E+01  0.160978E+01 -0.295071E+01 -0.101426E+02  0.162869E+02 -0.734586E+01
   391  -0.128714E+01 -0.122312E+01 -0.144929E+02  0.250630E+02 -0.119573E+02  0.852929E+01 -0.708215E+01  0.162495E+01 -0.297201E+01 -0.102184E+02  0.163613E+02 -0.736599E+01
   392  -0.105482E+01 -0.100480E+01 -0.141599E+02  0.251498E+02 -0.119589E+02  0.853258E+01 -0.730141E+01  0.164552E+01 -0.296243E+01 -0.100798E+02  0.167408E+02 -0.766580E+01
   393  -0.104341E+01 -0.943878E+00 -0.140924E+02  0.250567E+02 -0.119245E+02  0.851321E+01 -0.728196E+01  0.163948E+01 -0.295396E+01 -0.100666E+02  0.167728E+02 -0.764999E+01
   394  -0.949315E+00 -0.951086E+00 -0.139338E+02  0.249517E+02 -0.118519E+02  0.846898E+01 -0.728744E+01  0.163381E+01 -0.293069E+01 -0.100230E+02  0.167405E+02 -0.766856E+01
   395  -0.140859E+01 -0.126927E+01 -0.142948E+02  0.245783E+02 -0.117775E+02  0.837159E+01 -0.698023E+01  0.159780E+01 -0.290375E+01 -0.102194E+02  0.163151E+02 -0.736496E+01
   396  -0.128567E+01 -0.100212E+01 -0.148047E+02  0.255205E+02 -0.123266E+02  0.886665E+01 -0.720476E+01  0.167201E+01 -0.300877E+01 -0.101995E+02  0.166588E+02 -0.746135E+01
   397  -0.177055E+01 -0.120356E+01 -0.144563E+02  0.245252E+02 -0.116990E+02  0.828024E+01 -0.712960E+01  0.160473E+01 -0.289574E+01 -0.103861E+02  0.167352E+02 -0.755261E+01
   398  -0.154969E+01 -0.125123E+01 -0.155107E+02  0.258553E+02 -0.125976E+02  0.907764E+01 -0.701700E+01  0.168303E+01 -0.304038E+01 -0.105657E+02  0.165744E+02 -0.726001E+01
   399  -0.161097E+01 -0.127603E+01 -0.154929E+02  0.258497E+02 -0.126228E+02  0.907695E+01 -0.705982E+01  0.168651E+01 -0.304861E+01 -0.105518E+02  0.165798E+02 -0.730405E+01
   400  -0.134154E+01 -0.113263E+01 -0.145348E+02  0.249311E+02 -0.119757E+02  0.851113E+01 -0.692054E+01  0.161428E+01 -0.296690E+01 -0.100652E+02  0.161592E+02 -0.722668E+01
   401  -0.122421E+01 -0.929305E+00 -0.149335E+02  0.257730E+02 -0.124478E+02  0.893972E+01 -0.720548E+01  0.168476E+01 -0.303486E+01 -0.102655E+02  0.167945E+02 -0.745832E+01
   402  -0.158226E+01 -0.101159E+01 -0.144074E+02  0.245684E+02 -0.116687E+02  0.826531E+01 -0.702681E+01  0.159382E+01 -0.290690E+01 -0.100723E+02  0.164764E+02 -0.741568E+01
   403  -0.173183E+01 -0.120827E+01 -0.148411E+02  0.250429E+02 -0.120330E+02  0.861189E+01 -0.717156E+01  0.163621E+01 -0.297719E+01 -0.103100E+02  0.165314E+02 -0.742969E+01
   404  -0.152332E+01 -0.109487E+01 -0.148887E+02  0.251201E+02 -0.120262E+02  0.857331E+01 -0.695125E+01  0.162246E+01 -0.297300E+01 -0.101294E+02  0.162614E+02 -0.722686E+01
   405  -0.129148E+01 -0.101639E+01 -0.149129E+02  0.255309E+02 -0.123480E+02  0.888865E+01 -0.711419E+01  0.166956E+01 -0.300547E+01 -0.103279E+02  0.166655E+02 -0.735404E+01
   406  -0.127716E+01 -0.110716E+01 -0.143601E+02  0.247290E+02 -0.118128E+02  0.841584E+01 -0.693190E+01  0.159913E+01 -0.291633E+01 -0.100188E+02  0.161913E+02 -0.727969E+01
   407  -0.171093E+01 -0.101100E+01 -0.143160E+02  0.246569E+02 -0.118264E+02  0.845057E+01 -0.737598E+01  0.163089E+01 -0.293095E+01 -0.103292E+02  0.171002E+02 -0.778199E+01
   408  -0.140543E+01 -0.130836E+01 -0.141961E+02  0.245211E+02 -0.117794E+02  0.837978E+01 -0.705062E+01  0.160219E+01 -0.288230E+01 -0.103864E+02  0.165479E+02 -0.746980E+01
   409  -0.119325E+01 -0.119905E+01 -0.142533E+02  0.246870E+02 -0.118115E+02  0.843567E+01 -0.692299E+01  0.159814E+01 -0.292631E+01 -0.104323E+02  0.164705E+02 -0.723725E+01
   410  -0.160962E+01 -0.111556E+01 -0.152285E+02  0.259691E+02 -0.125991E+02  0.909443E+01 -0.752897E+01  0.172137E+01 -0.303797E+01 -0.107315E+02  0.174336E+02 -0.781768E+01
   411  -0.110292E+01 -0.989874E+00 -0.147579E+02  0.258078E+02 -0.123742E+02  0.892866E+01 -0.741826E+01  0.169948E+01 -0.298855E+01 -0.103904E+02  0.170973E+02 -0.769675E+01
   412  -0.975695E+00 -0.850430E+00 -0.143542E+02  0.254918E+02 -0.121703E+02  0.871881E+01 -0.734549E+01  0.166892E+01 -0.298523E+01 -0.101069E+02  0.169388E+02 -0.768238E+01
   413  -0.131016E+01 -0.103342E+01 -0.145308E+02  0.250506E+02 -0.119478E+02  0.854549E+01 -0.708921E+01  0.162484E+01 -0.296323E+01 -0.100804E+02  0.163940E+02 -0.734699E+01
   414  -0.156772E+01 -0.106483E+01 -0.158767E+02  0.265550E+02 -0.130222E+02  0.944103E+01 -0.736718E+01  0.175537E+01 -0.305312E+01 -0.108880E+02  0.174630E+02 -0.763990E+01
   415  -0.163401E+01 -0.116487E+01 -0.150209E+02  0.252519E+02 -0.121361E+02  0.865619E+01 -0.704594E+01  0.163871E+01 -0.297787E+01 -0.102502E+02  0.164019E+02 -0.731650E+01
   416  -0.910672E+00 -0.850510E+00 -0.139189E+02  0.249821E+02 -0.119458E+02  0.859298E+01 -0.734635E+01  0.164393E+01 -0.291865E+01 -0.100844E+02  0.169673E+02 -0.773339E+01
   417  -0.138172E+01 -0.114484E+01 -0.154425E+02  0.258766E+02 -0.125405E+02  0.905290E+01 -0.699035E+01  0.167858E+01 -0.301646E+01 -0.105502E+02  0.166426E+02 -0.723732E+01
   418  -0.110481E+01 -0.114069E+01 -0.142244E+02  0.247478E+02 -0.118413E+02  0.846175E+01 -0.692569E+01  0.160154E+01 -0.292448E+01 -0.104559E+02  0.165628E+02 -0.724754E+01
   419  -0.127130E+01 -0.105561E+01 -0.156892E+02  0.266599E+02 -0.130301E+02  0.947854E+01 -0.737969E+01  0.176004E+01 -0.307079E+01 -0.107714E+02  0.172661E+02 -0.755028E+01
   420  -0.155726E+01 -0.120803E+01 -0.153894E+02  0.258483E+02 -0.126216E+02  0.906681E+01 -0.710946E+01  0.168856E+01 -0.304048E+01 -0.104953E+02  0.166464E+02 -0.735922E+01
   421  -0.124826E+01 -0.945650E+00 -0.144925E+02  0.249282E+02 -0.119445E+02  0.849600E+01 -0.687535E+01  0.160693E+01 -0.296710E+01 -0.989590E+01  0.161252E+02 -0.717491E+01
   422  -0.156117E+01 -0.920821E+00 -0.148961E+02  0.253068E+02 -0.122030E+02  0.870038E+01 -0.716137E+01  0.165974E+01 -0.296761E+01 -0.101756E+02  0.167371E+02 -0.748233E+01
   423  -0.119100E+01 -0.959716E+00 -0.149646E+02  0.257354E+02 -0.124855E+02  0.899250E+01 -0.712876E+01  0.168252E+01 -0.302262E+01 -0.104662E+02  0.168956E+02 -0.738908E+01
   424  -0.100273E+01 -0.643860E+00 -0.149733E+02  0.262988E+02 -0.128121E+02  0.929586E+01 -0.750956E+01  0.174451E+01 -0.304687E+01 -0.102073E+02  0.173529E+02 -0.778948E+01
   425  -0.133157E+01 -0.119853E+01 -0.146167E+02  0.250225E+02 -0.120149E+02  0.862383E+01 -0.701765E+01  0.162468E+01 -0.295327E+01 -0.104041E+02  0.164780E+02 -0.727243E+01
   426  -0.119948E+01 -0.122798E+01 -0.147121E+02  0.253580E+02 -0.122513E+02  0.878276E+01 -0.707364E+01  0.165681E+01 -0.296009E+01 -0.103564E+02  0.164843E+02 -0.735589E+01
   427  -0.709993E+00 -0.706393E+00 -0.109554E+01  0.201410E+01 -0.696339E+00  0.555464E+00 -0.158273E+01  0.231279E+00 -0.136225E+00 -0.874428E+00  0.115316E+01 -0.985124E+00
   428  -0.688766E+00 -0.793324E+00 -0.286074E+00  0.163844E+00 -0.799922E-01  0.224266E-01 -0.530061E+00  0.285289E-01 -0.743980E-02 -0.521862E+00  0.976922E-01 -0.369154E+00
   429  -0.321039E+00 -0.341046E+00  0.648466E-01  0.127830E+00 -0.473021E-01  0.208877E-01 -0.506482E+00  0.236573E-01 -0.447600E-02 -0.275092E+00  0.305482E+00 -0.371436E+00
   430   0.206037E+00  0.309036E+00  0.541050E-01  0.250399E+01 -0.104619E+01  0.596921E+00 -0.192957E+01  0.232167E+00 -0.205383E+00 -0.149867E+01  0.347964E+01 -0.167194E+01
   431  -0.292149E+00 -0.258528E+00  0.128636E-01  0.766846E-01 -0.739414E-01  0.140650E-01 -0.333078E+00  0.136956E-01 -0.243930E-02 -0.161399E+00  0.147275E+00 -0.244405E+00
   432  -0.137882E+01 -0.140092E+01 -0.105320E+01  0.129010E+00 -0.919649E-01  0.295360E-01 -0.406571E+00  0.215668E-01 -0.719530E-02 -0.153541E+01  0.445839E+00 -0.311347E+00
   433   0.233172E+01  0.128505E+01 -0.151074E+02  0.273640E+02 -0.134461E+02  0.114349E+02 -0.816244E+01  0.207075E+01 -0.182198E+01 -0.103506E+02  0.183064E+02 -0.667078E+01
   434  -0.583777E+00 -0.582568E+00 -0.283046E+00  0.658251E-01 -0.597657E-01  0.149199E-01 -0.330365E+00  0.122459E-01 -0.359250E-02 -0.907167E+00  0.611604E+00 -0.287005E+00
   435  -0.679293E+00 -0.665656E+00 -0.292161E+00  0.956747E-01 -0.489912E-01  0.127101E-01 -0.460507E+00  0.187700E-01 -0.478860E-02 -0.501112E+00  0.177324E+00 -0.341867E+00
   436   0.242268E+01  0.287247E+01 -0.344626E+01  0.111703E+02 -0.395531E+01  0.340568E+01 -0.498686E+01  0.101027E+01 -0.775174E+00  0.108706E+00  0.630406E+01 -0.354030E+01
   437  -0.558507E+00 -0.532686E+00 -0.965875E-01  0.710234E+00 -0.171426E+00  0.945515E-01 -0.115345E+01  0.964874E-01 -0.383144E-01 -0.403242E-01  0.372347E+00 -0.864709E+00
   438  -0.333976E+00 -0.360257E+00 -0.898045E-01  0.519434E-01 -0.304853E-01  0.577450E-02 -0.278475E+00  0.952670E-02 -0.245600E-02 -0.230596E+00  0.864386E-01 -0.216099E+00
   439  -0.474074E+00 -0.375605E+00 -0.397040E-02  0.210211E+00 -0.836705E-01  0.350017E-01 -0.655682E+00  0.329431E-01 -0.890660E-02 -0.606433E+00  0.749621E+00 -0.518793E+00
   440  -0.174245E+01 -0.167542E+01 -0.134457E+01  0.191551E+00 -0.122404E+00  0.375895E-01 -0.522012E+00  0.292018E-01 -0.118107E-01 -0.181604E+01  0.537857E+00 -0.397236E+00
   441  -0.124492E+01 -0.148629E+01 -0.227781E+01  0.416451E+01 -0.138875E+01  0.112805E+01 -0.318379E+01  0.497891E+00 -0.185024E+00 -0.316372E+01  0.367048E+01 -0.199305E+01
   442  -0.307943E+00 -0.360036E+00  0.108800E+00  0.593532E+00 -0.196921E+00  0.100978E+00 -0.972707E+00  0.827513E-01 -0.243755E-01 -0.357190E+00  0.721361E+00 -0.724208E+00
   443  -0.115464E+00 -0.192312E+00  0.192193E+00  0.763613E-01 -0.709395E-01  0.140657E-01 -0.341851E+00  0.154164E-01 -0.709900E-03  0.356217E-01  0.154770E-01 -0.243411E+00
   444   0.433247E+01  0.458393E+01 -0.368972E+01  0.142012E+02 -0.356072E+01  0.280320E+01 -0.524072E+01  0.950525E+00 -0.113131E+01 -0.142964E+01  0.105833E+02 -0.456978E+01
   445  -0.906717E+00 -0.898555E+00 -0.434580E+00  0.147882E+00 -0.749564E-01  0.208599E-01 -0.582691E+00  0.249821E-01 -0.821330E-02 -0.104629E+01  0.648126E+00 -0.500396E+00
   446  -0.152716E+00 -0.139523E+00  0.269416E-01  0.376879E-01 -0.999300E-02  0.339130E-02 -0.216904E+00  0.765230E-02 -0.149170E-02 -0.261058E-01  0.268045E-01 -0.140222E+00
   447  -0.222565E+00 -0.223582E+00  0.135814E+00  0.231134E+00 -0.554945E-01  0.346042E-01 -0.597277E+00  0.372637E-01 -0.860880E-02 -0.136440E+00  0.318169E+00 -0.405311E+00
   448   0.647305E+00  0.956123E+00 -0.239094E+00  0.286526E+01 -0.539158E+00  0.375258E+00 -0.184475E+01  0.249924E+00 -0.220134E+00  0.278439E-01  0.242318E+01 -0.149490E+01
   449  -0.751659E+00 -0.748729E+00 -0.412681E+00  0.728373E-01 -0.557392E-01  0.101548E-01 -0.377764E+00  0.147020E-01 -0.316880E-02 -0.636835E+00  0.163140E+00 -0.275034E+00
   450  -0.386620E+00 -0.270617E+00 -0.133398E+01  0.387218E+01 -0.885582E+00  0.726013E+00 -0.294005E+01  0.412007E+00 -0.237201E+00 -0.107483E+01  0.267224E+01 -0.186804E+01
   451  -0.303986E-01 -0.115122E+00  0.234838E+00  0.559398E-01 -0.327274E-01  0.960410E-02 -0.306513E+00  0.105346E-01 -0.207550E-02 -0.157949E+00  0.286659E+00 -0.243832E+00
   452  -0.298733E+00 -0.294734E+00 -0.108544E+00  0.348446E-01 -0.190217E-01  0.581820E-02 -0.217651E+00  0.726520E-02 -0.144390E-02 -0.270051E+00  0.136334E+00 -0.161017E+00
   453  -0.473392E+00 -0.533918E+00 -0.133835E+00  0.257404E+00 -0.402878E-01  0.293458E-01 -0.613382E+00  0.392289E-01 -0.118656E-01 -0.254507E+00  0.150229E+00 -0.429640E+00
   454  -0.224462E+00 -0.236370E+00  0.729496E-01  0.537490E-01 -0.524260E-01  0.657420E-02 -0.313574E+00  0.104510E-01 -0.218570E-02  0.819592E-01 -0.786861E-01 -0.239643E+00
   455  -0.140538E+00  0.229486E-01 -0.319615E+00  0.148617E+01 -0.274128E+00  0.209914E+00 -0.131456E+01  0.164438E+00 -0.927605E-01 -0.115876E+00  0.872619E+00 -0.733794E+00
   456   0.198013E+00  0.998970E+00 -0.310294E+00  0.352899E+01 -0.106948E+01  0.809394E+00 -0.301353E+01  0.416209E+00 -0.163273E+00  0.590325E+00  0.242495E+01 -0.201630E+01
   457   0.436043E+00  0.223247E+00  0.680401E+00  0.235955E-01 -0.513465E-01  0.413210E-02 -0.225245E+00  0.419220E-02  0.313400E-03 -0.427069E+00  0.884439E+00 -0.234122E+00
   458  -0.173255E+00 -0.620638E+00  0.242280E+00  0.976376E+00 -0.438526E+00  0.253033E+00 -0.128314E+01  0.123778E+00 -0.470578E-01 -0.223523E+01  0.272570E+01 -0.111111E+01
   459   0.569866E+01  0.334342E+01 -0.886852E+01  0.219798E+02 -0.818779E+01  0.721200E+01 -0.664885E+01  0.164600E+01 -0.143397E+01 -0.297392E+01  0.106793E+02 -0.436193E+01
   460  -0.619313E+00 -0.569117E+00 -0.271528E+00  0.808427E-01 -0.472455E-01  0.124247E-01 -0.405211E+00  0.152913E-01 -0.388770E-02 -0.676809E+00  0.447845E+00 -0.340152E+00
   461  -0.363373E+00 -0.361302E+00 -0.192561E+00  0.848031E+00 -0.160730E+00  0.116653E+00 -0.103325E+01  0.106060E+00 -0.475783E-01 -0.301092E+00  0.561493E+00 -0.621702E+00
   462  -0.126302E+01 -0.139413E+01 -0.110445E+01  0.202738E+01 -0.495262E+00  0.356301E+00 -0.220221E+01  0.256741E+00 -0.101526E+00 -0.127646E+01  0.143378E+01 -0.155146E+01
   463  -0.168694E+01 -0.175565E+01 -0.103960E+01  0.582361E+00 -0.233549E+00  0.105352E+00 -0.116171E+01  0.891627E-01 -0.289597E-01 -0.174516E+01  0.839697E+00 -0.850183E+00
   464  -0.782383E+00 -0.598059E+00 -0.106694E+01  0.304879E+01 -0.628439E+00  0.512532E+00 -0.284109E+01  0.355817E+00 -0.163050E+00 -0.713349E+00  0.212873E+01 -0.201344E+01
   465   0.849851E+00 -0.328235E-01 -0.182063E+01  0.557567E+01 -0.165385E+01  0.144238E+01 -0.297204E+01  0.563236E+00 -0.284919E+00 -0.138982E+01  0.318779E+01 -0.183080E+01
   466  -0.298065E+00 -0.322950E+00  0.207219E+00  0.905054E+00 -0.287081E+00  0.154194E+00 -0.136764E+01  0.130545E+00 -0.403550E-01  0.524817E-01  0.515080E+00 -0.890511E+00
   467  -0.839441E+00 -0.677828E+00 -0.588194E+00  0.699735E+00 -0.220044E+00  0.135166E+00 -0.923654E+00  0.970449E-01 -0.394945E-01 -0.625049E+00  0.510696E+00 -0.563475E+00
   468  -0.169379E+01 -0.137033E+01 -0.725130E+01  0.122843E+02 -0.517579E+01  0.386629E+01 -0.565114E+01  0.108826E+01 -0.854364E+00 -0.818695E+01  0.114830E+02 -0.466643E+01
   469  -0.139610E+01 -0.138935E+01 -0.329236E+01  0.612315E+01 -0.221950E+01  0.152635E+01 -0.375843E+01  0.585627E+00 -0.360953E+00 -0.492498E+01  0.657575E+01 -0.304013E+01
   470  -0.336091E+00 -0.163801E+00 -0.988615E+00  0.335684E+01 -0.722209E+00  0.611489E+00 -0.276369E+01  0.368789E+00 -0.198698E+00 -0.798668E+00  0.257848E+01 -0.194361E+01
   471  -0.339193E+00 -0.186796E+00 -0.734384E-01  0.501921E-01 -0.992340E-02  0.486360E-02 -0.318028E+00  0.982760E-02 -0.268610E-02 -0.163691E+00  0.228795E+00 -0.251900E+00
   472   0.468938E+01  0.454813E+01 -0.399443E+01  0.157694E+02 -0.579608E+01  0.495208E+01 -0.675772E+01  0.133757E+01 -0.821459E+00 -0.298733E+01  0.128347E+02 -0.529921E+01
   473   0.548484E+00  0.431588E+00  0.113169E+01  0.395485E+00 -0.168100E+00  0.561070E-01 -0.915948E+00  0.607078E-01 -0.114573E-01  0.896862E+00  0.219330E+00 -0.684604E+00
   474  -0.112498E+01 -0.117471E+01 -0.508292E+00  0.357309E+00 -0.139741E+00  0.439195E-01 -0.916880E+00  0.564277E-01 -0.177250E-01 -0.525528E+00  0.652367E-01 -0.714422E+00
   475  -0.384284E+00 -0.515456E+00 -0.294486E+00  0.196756E+01 -0.631085E+00  0.462761E+00 -0.202584E+01  0.235782E+00 -0.989799E-01 -0.720562E+00  0.163326E+01 -0.142815E+01
   476  -0.788987E+00 -0.749125E+00 -0.409360E+00  0.488664E-01 -0.359818E-01  0.575960E-02 -0.405301E+00  0.101124E-01 -0.308310E-02 -0.847426E+00  0.465685E+00 -0.367384E+00
   477  -0.701798E+00 -0.868759E+00 -0.676707E-01  0.551470E+00 -0.210433E+00  0.912357E-01 -0.112646E+01  0.822706E-01 -0.222100E-01 -0.140780E+01  0.140214E+01 -0.863104E+00
   478   0.376529E+00  0.106802E+00 -0.210150E-02  0.269849E+01 -0.553550E+00  0.433046E+00 -0.233525E+01  0.290889E+00 -0.154990E+00 -0.103671E+00  0.175899E+01 -0.154852E+01
   479   0.330491E+00  0.786059E+00 -0.886316E+01  0.173349E+02 -0.554121E+01  0.459298E+01 -0.771358E+01  0.150707E+01 -0.986531E+00 -0.693112E+01  0.134841E+02 -0.576691E+01
   480  -0.693223E+00 -0.653187E+00 -0.366829E+00  0.102780E+00 -0.637939E-01  0.113018E-01 -0.389267E+00  0.174660E-01 -0.488140E-02 -0.289271E+00 -0.688865E-01 -0.295029E+00
   481  -0.391797E+00 -0.499993E+00  0.104437E+00  0.371508E+00 -0.127858E+00  0.706933E-01 -0.859504E+00  0.626121E-01 -0.136850E-01 -0.336057E+00  0.439264E+00 -0.603200E+00
   482  -0.611326E+00 -0.698107E+00 -0.309878E+00  0.765276E+00 -0.151436E+00  0.992759E-01 -0.106630E+01  0.944384E-01 -0.427016E-01 -0.740468E+00  0.834104E+00 -0.791743E+00
   483  -0.140030E+01 -0.140520E+01 -0.841061E+00  0.720025E+00 -0.239988E+00  0.146783E+00 -0.127002E+01  0.110414E+00 -0.264517E-01 -0.157217E+01  0.105269E+01 -0.885722E+00
   484  -0.212471E+00 -0.328884E+00 -0.143617E+01  0.434525E+01 -0.123074E+01  0.100607E+01 -0.306040E+01  0.455930E+00 -0.292410E+00 -0.108685E+01  0.283249E+01 -0.207452E+01
   485  -0.108509E+01 -0.106369E+01 -0.730090E+00  0.686745E+00 -0.223705E+00  0.122751E+00 -0.997013E+00  0.980639E-01 -0.418454E-01 -0.765597E+00  0.319817E+00 -0.617914E+00
   486   0.659483E+00  0.482747E+00 -0.164419E+01  0.515931E+01 -0.108730E+01  0.930497E+00 -0.282445E+01  0.464392E+00 -0.338767E+00 -0.879473E+00  0.337248E+01 -0.201026E+01
   487  -0.948694E-01 -0.160424E+00  0.163814E+00  0.305355E-01 -0.313455E-01  0.573530E-02 -0.268412E+00  0.649790E-02 -0.169470E-02 -0.213406E+00  0.274976E+00 -0.221994E+00
   488   0.667150E+00  0.158625E+01 -0.533135E+01  0.122980E+02 -0.373067E+01  0.305089E+01 -0.601063E+01  0.113577E+01 -0.744844E+00 -0.224496E+01  0.782317E+01 -0.399197E+01
   489   0.624071E+00  0.146679E+01 -0.285457E+01  0.757847E+01 -0.275853E+01  0.240636E+01 -0.425192E+01  0.817485E+00 -0.313221E+00 -0.150119E+01  0.550231E+01 -0.253432E+01
   490  -0.150393E+00 -0.128444E+00  0.123828E+00  0.469265E-01 -0.220323E-01  0.652480E-02 -0.313710E+00  0.104747E-01 -0.240510E-02  0.323694E-01  0.746124E-01 -0.235426E+00
   491  -0.411984E+00 -0.475476E+00 -0.269723E+00  0.923472E+00 -0.157089E+00  0.990723E-01 -0.104529E+01  0.102160E+00 -0.645814E-01 -0.478507E+00  0.711303E+00 -0.708272E+00
   492  -0.363061E+00 -0.294309E+00 -0.102018E-01  0.193045E+00 -0.378948E-01  0.180265E-01 -0.544059E+00  0.297578E-01 -0.117360E-01 -0.156912E+00  0.237335E+00 -0.374732E+00
   493   0.152862E+01  0.190487E+01 -0.193877E+01  0.849653E+01 -0.397862E+01  0.283874E+01 -0.393648E+01  0.685028E+00 -0.637809E+00 -0.829948E+01  0.149251E+02 -0.472079E+01
   494  -0.825215E+00 -0.815767E+00 -0.489449E+00  0.119279E+01 -0.452220E+00  0.279342E+00 -0.148304E+01  0.168112E+00 -0.407574E-01 -0.810264E+00  0.930441E+00 -0.935945E+00
   495  -0.362222E+00 -0.471091E+00  0.987991E-01  0.321163E+00 -0.900311E-01  0.455827E-01 -0.774822E+00  0.508691E-01 -0.137827E-01 -0.448685E-01  0.175760E+00 -0.601982E+00
   496   0.434866E+00  0.246514E+00 -0.213910E+01  0.639358E+01 -0.166819E+01  0.144479E+01 -0.391933E+01  0.653609E+00 -0.330483E+00 -0.149949E+01  0.420111E+01 -0.245511E+01
   497  -0.353774E+00 -0.368152E+00 -0.624711E-01  0.374641E-01 -0.305502E-01  0.392890E-02 -0.307998E+00  0.812580E-02 -0.227330E-02 -0.229833E+00  0.111804E+00 -0.250122E+00
   498   0.466018E+01  0.414460E+01 -0.497559E+01  0.157018E+02 -0.572862E+01  0.515969E+01 -0.590192E+01  0.134798E+01 -0.943139E+00 -0.103933E+01  0.866868E+01 -0.348475E+01
   499  -0.112688E+01 -0.140999E+01 -0.611063E+00  0.256401E+00 -0.141623E+00  0.431846E-01 -0.700901E+00  0.401902E-01 -0.130708E-01 -0.144719E+01  0.621875E+00 -0.584677E+00
   500   0.542160E+01  0.465077E+01 -0.455121E+01  0.167566E+02 -0.440589E+01  0.392077E+01 -0.657899E+01  0.130227E+01 -0.102201E+01 -0.147862E+01  0.105617E+02 -0.443232E+01
   501  -0.908811E+00 -0.114045E+01 -0.509919E+00  0.177430E+01 -0.674754E+00  0.357887E+00 -0.193508E+01  0.200796E+00 -0.122033E+00 -0.290726E+01  0.346140E+01 -0.169459E+01
   502  -0.489426E+00 -0.419479E+00 -0.134163E+00  0.865154E+00 -0.223209E+00  0.164956E+00 -0.123682E+01  0.124045E+00 -0.493926E-01 -0.152115E+00  0.513757E+00 -0.781121E+00
   503  -0.585974E+00 -0.415135E+00  0.419610E-02  0.109663E+01 -0.276689E+00  0.165889E+00 -0.165962E+01  0.142484E+00 -0.588711E-01 -0.802568E+00  0.159141E+01 -0.120398E+01
   504  -0.821664E+00 -0.112562E+01 -0.594543E+00  0.240285E+01 -0.881333E+00  0.528136E+00 -0.239853E+01  0.263060E+00 -0.141302E+00 -0.417521E+01  0.510776E+01 -0.205817E+01
   505  -0.764639E+00 -0.864348E+00 -0.392656E+00  0.584525E-01 -0.648934E-01  0.848000E-02 -0.381754E+00  0.114509E-01 -0.371920E-02 -0.109745E+01  0.556276E+00 -0.323174E+00
   506  -0.517384E+00 -0.404805E+00 -0.195059E+00  0.736077E-01 -0.288035E-01  0.871600E-02 -0.386083E+00  0.148478E-01 -0.460950E-02 -0.180847E+00  0.654145E-01 -0.289373E+00
   507  -0.894948E+00 -0.962403E+00 -0.123101E+01  0.278325E+01 -0.636746E+00  0.512619E+00 -0.248339E+01  0.319004E+00 -0.158678E+00 -0.121099E+01  0.204025E+01 -0.179166E+01
   508   0.323999E+00 -0.283671E+00 -0.258248E+01  0.612329E+01 -0.185021E+01  0.163134E+01 -0.332141E+01  0.622221E+00 -0.298766E+00 -0.259824E+01  0.443856E+01 -0.212399E+01
   509  -0.445441E+00 -0.113136E+00  0.109448E+00  0.238176E+00 -0.940448E-01  0.364379E-01 -0.763757E+00  0.391133E-01 -0.108140E-01 -0.459702E+00  0.976491E+00 -0.629925E+00
   510  -0.996855E+00 -0.843557E+00 -0.115738E+01  0.176469E+01 -0.525828E+00  0.374225E+00 -0.156616E+01  0.219018E+00 -0.105422E+00 -0.768352E+00  0.821054E+00 -0.896258E+00
   511  -0.459572E+00 -0.429904E+00 -0.264022E+00  0.303755E-01 -0.188852E-01  0.509190E-02 -0.217267E+00  0.616610E-02 -0.103210E-02 -0.443792E+00  0.190424E+00 -0.176536E+00
   512  -0.577866E+00 -0.536125E+00 -0.364980E+00  0.449134E-01 -0.298414E-01  0.459320E-02 -0.238399E+00  0.845650E-02 -0.260850E-02 -0.354447E+00  0.196117E-02 -0.183639E+00
   513  -0.136716E+01 -0.135365E+01 -0.926798E+00  0.511307E+00 -0.177840E+00  0.102982E+00 -0.924692E+00  0.753566E-01 -0.274780E-01 -0.160089E+01  0.915435E+00 -0.668199E+00
   514  -0.429661E+01 -0.434068E+01 -0.646716E+01  0.691098E+01 -0.305422E+01  0.190523E+01 -0.343492E+01  0.590812E+00 -0.747331E+00 -0.684829E+01  0.550148E+01 -0.299387E+01
   515  -0.406466E+00  0.484398E+00 -0.164684E+02  0.299517E+02 -0.146519E+02  0.106625E+02 -0.857459E+01  0.196410E+01 -0.328993E+01 -0.117911E+02  0.216734E+02 -0.939787E+01
   516  -0.313545E+01 -0.299981E+01 -0.106559E+02  0.156580E+02 -0.716489E+01  0.506691E+01 -0.551003E+01  0.116516E+01 -0.169477E+01 -0.868542E+01  0.107134E+02 -0.502780E+01
   517  -0.430654E+01 -0.420300E+01 -0.748810E+01  0.858033E+01 -0.377107E+01  0.239083E+01 -0.374910E+01  0.691431E+00 -0.960858E+00 -0.707485E+01  0.613095E+01 -0.325911E+01
   518  -0.293445E+01 -0.306560E+01 -0.237265E+01  0.940331E+00 -0.493685E+00  0.198363E+00 -0.123380E+01  0.115594E+00 -0.886010E-01 -0.351679E+01  0.149691E+01 -0.104572E+01
   519  -0.332226E+00 -0.540770E+00 -0.110594E+02  0.212550E+02 -0.100776E+02  0.741089E+01 -0.723469E+01  0.153010E+01 -0.215659E+01 -0.105567E+02  0.177763E+02 -0.776041E+01
   520  -0.103330E+01 -0.152168E+01 -0.106387E+02  0.191858E+02 -0.894540E+01  0.649450E+01 -0.648924E+01  0.137630E+01 -0.201649E+01 -0.969059E+01  0.148216E+02 -0.665269E+01
   521  -0.310572E+01 -0.318339E+01 -0.653237E+01  0.954957E+01 -0.405787E+01  0.270284E+01 -0.462042E+01  0.802948E+00 -0.950418E+00 -0.804601E+01  0.941439E+01 -0.455177E+01
   522  -0.116538E+01 -0.118441E+01 -0.648035E+01  0.126004E+02 -0.525721E+01  0.373054E+01 -0.566855E+01  0.102688E+01 -0.111707E+01 -0.857009E+01  0.133867E+02 -0.600099E+01
   523  -0.144843E+01 -0.618942E+00 -0.150957E+02  0.253981E+02 -0.122004E+02  0.896056E+01 -0.757508E+01  0.174737E+01 -0.268327E+01 -0.105165E+02  0.174236E+02 -0.752607E+01
   524   0.130628E+01  0.123764E+01 -0.151131E+02  0.301144E+02 -0.144760E+02  0.105462E+02 -0.850732E+01  0.194026E+01 -0.319807E+01 -0.115392E+02  0.224274E+02 -0.965063E+01
   525  -0.429153E+01 -0.433346E+01 -0.643436E+01  0.687455E+01 -0.302923E+01  0.188103E+01 -0.342553E+01  0.587289E+00 -0.745274E+00 -0.680634E+01  0.546422E+01 -0.299134E+01
   526  -0.353427E+01 -0.334954E+01 -0.330844E+01  0.170255E+01 -0.830122E+00  0.387383E+00 -0.150662E+01  0.183587E+00 -0.162608E+00 -0.370135E+01  0.149630E+01 -0.114450E+01
   527  -0.366528E+01 -0.361323E+01 -0.373215E+01  0.234807E+01 -0.110223E+01  0.546851E+00 -0.172742E+01  0.238166E+00 -0.236572E+00 -0.416614E+01  0.186306E+01 -0.131015E+01
   528  -0.310554E+01 -0.326386E+01 -0.263193E+01  0.114075E+01 -0.585076E+00  0.241471E+00 -0.129537E+01  0.134378E+00 -0.109759E+00 -0.360575E+01  0.138887E+01 -0.104698E+01
   529  -0.434232E+01 -0.424300E+01 -0.584387E+01  0.569141E+01 -0.248587E+01  0.152555E+01 -0.316202E+01  0.513292E+00 -0.580818E+00 -0.623006E+01  0.464261E+01 -0.265555E+01
   530  -0.279370E+01 -0.294723E+01 -0.222408E+01  0.800906E+00 -0.431341E+00  0.155946E+00 -0.111778E+01  0.996482E-01 -0.769941E-01 -0.324674E+01  0.123500E+01 -0.935486E+00
   531  -0.738763E-01  0.140150E+00 -0.133390E+02  0.251606E+02 -0.121157E+02  0.900953E+01 -0.802193E+01  0.176407E+01 -0.253147E+01 -0.109774E+02  0.195999E+02 -0.848233E+01
   532  -0.401728E+01 -0.401459E+01 -0.759953E+01  0.957419E+01 -0.420881E+01  0.274451E+01 -0.425592E+01  0.774928E+00 -0.104664E+01 -0.775900E+01  0.766288E+01 -0.391846E+01
   533  -0.365413E+01 -0.379450E+01 -0.909792E+01  0.123623E+02 -0.556754E+01  0.375262E+01 -0.463734E+01  0.936995E+00 -0.140324E+01 -0.812092E+01  0.856154E+01 -0.423513E+01
   534  -0.292268E+01 -0.255557E+01 -0.107269E+02  0.168732E+02 -0.749461E+01  0.509297E+01 -0.597061E+01  0.120757E+01 -0.190432E+01 -0.947598E+01  0.129636E+02 -0.604322E+01
   535  -0.201743E+01 -0.207480E+01 -0.202894E+01  0.259833E+01 -0.750224E+00  0.464660E+00 -0.241948E+01  0.301213E+00 -0.182989E+00 -0.143468E+01  0.117219E+01 -0.181231E+01
   536  -0.168942E+01 -0.176773E+01 -0.108835E+01  0.805616E+00 -0.263545E+00  0.112943E+00 -0.131912E+01  0.112490E+00 -0.494507E-01 -0.950272E+00  0.178283E+00 -0.995739E+00
   537  -0.199185E+01 -0.209571E+01 -0.220787E+01  0.299784E+01 -0.851472E+00  0.535034E+00 -0.260368E+01  0.338502E+00 -0.200203E+00 -0.152455E+01  0.133934E+01 -0.191050E+01
   538  -0.844976E+00 -0.825732E+00 -0.415519E+01  0.838637E+01 -0.253049E+01  0.198864E+01 -0.472192E+01  0.803914E+00 -0.616289E+00 -0.234063E+01  0.522598E+01 -0.371109E+01
   539   0.898238E+00  0.870033E+00 -0.680013E+01  0.149216E+02 -0.476702E+01  0.390350E+01 -0.659427E+01  0.129266E+01 -0.105809E+01 -0.305418E+01  0.903769E+01 -0.511348E+01
   540  -0.730361E+00 -0.111006E+01 -0.526005E+00  0.196839E+01 -0.486926E+00  0.373348E+00 -0.223101E+01  0.258142E+00 -0.862990E-01 -0.109889E+01  0.145624E+01 -0.146741E+01
   541  -0.852845E+00 -0.112217E+01 -0.409560E+00  0.186546E+01 -0.511272E+00  0.319211E+00 -0.227421E+01  0.237407E+00 -0.798843E-01 -0.122829E+01  0.174446E+01 -0.163835E+01
   542  -0.773623E+00 -0.946346E+00 -0.257401E+00  0.977916E+00 -0.227747E+00  0.160575E+00 -0.152040E+01  0.138701E+00 -0.452675E-01 -0.674091E+00  0.759295E+00 -0.103155E+01
   543   0.255499E+02  0.266959E+02 -0.564622E+01  0.533663E+02 -0.190156E+02  0.115146E+02 -0.110347E+02  0.172857E+01 -0.536295E+01 -0.138662E+01  0.493614E+02 -0.212788E+02
   544   0.261459E+02  0.267712E+02 -0.637870E+01  0.546583E+02 -0.191905E+02  0.116514E+02 -0.111563E+02  0.177749E+01 -0.521576E+01 -0.167405E+01  0.497875E+02 -0.213423E+02
   545   0.258005E+02  0.265660E+02 -0.630005E+01  0.544817E+02 -0.193049E+02  0.117218E+02 -0.112653E+02  0.177253E+01 -0.530525E+01 -0.181255E+01  0.498565E+02 -0.214779E+02
   546   0.253815E+02  0.265516E+02 -0.611662E+01  0.540165E+02 -0.194384E+02  0.118498E+02 -0.112644E+02  0.176349E+01 -0.542896E+01 -0.175063E+01  0.498424E+02 -0.215401E+02
   547   0.266903E+02  0.269838E+02 -0.656486E+01  0.555636E+02 -0.193398E+02  0.117683E+02 -0.113714E+02  0.181722E+01 -0.518269E+01 -0.160658E+01  0.500835E+02 -0.214931E+02
   548   0.262252E+02  0.269530E+02 -0.659551E+01  0.551695E+02 -0.194819E+02  0.118657E+02 -0.113019E+02  0.179601E+01 -0.522663E+01 -0.161497E+01  0.500662E+02 -0.214983E+02
   549   0.262251E+02  0.272430E+02 -0.603090E+01  0.544239E+02 -0.192557E+02  0.117115E+02 -0.111286E+02  0.176688E+01 -0.526195E+01 -0.108960E+01  0.496722E+02 -0.213396E+02
   550   0.270367E+02  0.269991E+02 -0.694920E+01  0.564075E+02 -0.195950E+02  0.119614E+02 -0.115232E+02  0.184839E+01 -0.511315E+01 -0.168922E+01  0.503123E+02 -0.216240E+02
   551   0.259131E+02  0.265641E+02 -0.668172E+01  0.552481E+02 -0.196462E+02  0.119980E+02 -0.114837E+02  0.181043E+01 -0.533190E+01 -0.199778E+01  0.502607E+02 -0.216989E+02
   552   0.263358E+02  0.271188E+02 -0.616542E+01  0.548305E+02 -0.192601E+02  0.116984E+02 -0.112917E+02  0.178718E+01 -0.526309E+01 -0.130509E+01  0.498904E+02 -0.214665E+02
   553   0.258468E+02  0.271641E+02 -0.536453E+01  0.535705E+02 -0.191755E+02  0.116214E+02 -0.111573E+02  0.173202E+01 -0.537986E+01 -0.101550E+01  0.496100E+02 -0.214304E+02
   554   0.260644E+02  0.269073E+02 -0.637264E+01  0.549129E+02 -0.194474E+02  0.118390E+02 -0.113507E+02  0.179287E+01 -0.530959E+01 -0.158165E+01  0.500449E+02 -0.215560E+02
   555   0.260961E+02  0.268845E+02 -0.653833E+01  0.553975E+02 -0.197177E+02  0.120137E+02 -0.115798E+02  0.181430E+01 -0.529357E+01 -0.186838E+01  0.505308E+02 -0.217779E+02
   556   0.264314E+02  0.271314E+02 -0.656637E+01  0.554776E+02 -0.195881E+02  0.119366E+02 -0.113986E+02  0.180688E+01 -0.523655E+01 -0.143496E+01  0.501515E+02 -0.215852E+02
   557   0.272682E+02  0.270137E+02 -0.734771E+01  0.573862E+02 -0.200197E+02  0.122673E+02 -0.118167E+02  0.188410E+01 -0.508522E+01 -0.206825E+01  0.509793E+02 -0.218974E+02
   558   0.261835E+02  0.273872E+02 -0.548886E+01  0.541719E+02 -0.193356E+02  0.117183E+02 -0.113038E+02  0.175000E+01 -0.532848E+01 -0.993894E+00  0.499462E+02 -0.215651E+02
   559   0.273030E+02  0.273034E+02 -0.692679E+01  0.567100E+02 -0.195993E+02  0.119690E+02 -0.115942E+02  0.186496E+01 -0.512064E+01 -0.149474E+01  0.504542E+02 -0.216560E+02
   560   0.266352E+02  0.275928E+02 -0.574195E+01  0.545591E+02 -0.191446E+02  0.116220E+02 -0.111747E+02  0.177604E+01 -0.526073E+01 -0.650135E+00  0.496005E+02 -0.213575E+02
   561   0.265079E+02  0.277089E+02 -0.528823E+01  0.538412E+02 -0.189131E+02  0.114416E+02 -0.110347E+02  0.175041E+01 -0.528924E+01 -0.310635E+00  0.492521E+02 -0.212325E+02
   562   0.268281E+02  0.274760E+02 -0.652970E+01  0.557309E+02 -0.195457E+02  0.119136E+02 -0.113809E+02  0.181537E+01 -0.517542E+01 -0.113558E+01  0.501576E+02 -0.215460E+02
   563   0.275642E+02  0.271844E+02 -0.729212E+01  0.575016E+02 -0.198754E+02  0.121850E+02 -0.117744E+02  0.189816E+01 -0.507862E+01 -0.166401E+01  0.506591E+02 -0.218107E+02
   564   0.275141E+02  0.273503E+02 -0.757651E+01  0.577330E+02 -0.201248E+02  0.123430E+02 -0.117507E+02  0.188921E+01 -0.499921E+01 -0.184890E+01  0.510466E+02 -0.218474E+02
   565   0.257205E+02  0.267667E+02 -0.668358E+01  0.551087E+02 -0.197945E+02  0.121319E+02 -0.114517E+02  0.181200E+01 -0.540238E+01 -0.181528E+01  0.503004E+02 -0.217184E+02
   566   0.261254E+02  0.270331E+02 -0.667140E+01  0.553993E+02 -0.197360E+02  0.120863E+02 -0.114353E+02  0.181878E+01 -0.533621E+01 -0.154021E+01  0.502360E+02 -0.216626E+02
   567   0.271583E+02  0.274166E+02 -0.741239E+01  0.572575E+02 -0.198624E+02  0.120829E+02 -0.117197E+02  0.186274E+01 -0.505038E+01 -0.187749E+01  0.511793E+02 -0.218852E+02
   568   0.269083E+02  0.275900E+02 -0.647426E+01  0.557802E+02 -0.194781E+02  0.118739E+02 -0.114209E+02  0.182320E+01 -0.519578E+01 -0.106685E+01  0.502341E+02 -0.215773E+02
   569   0.271290E+02  0.275782E+02 -0.727370E+01  0.567333E+02 -0.198324E+02  0.121622E+02 -0.114434E+02  0.185825E+01 -0.507519E+01 -0.137079E+01  0.505528E+02 -0.216038E+02
   570   0.267556E+02  0.278724E+02 -0.545812E+01  0.543034E+02 -0.190314E+02  0.115317E+02 -0.111004E+02  0.176797E+01 -0.525749E+01 -0.256459E+00  0.494159E+02 -0.212871E+02
   571   0.267992E+02  0.274238E+02 -0.694388E+01  0.564223E+02 -0.199394E+02  0.121954E+02 -0.116053E+02  0.184310E+01 -0.517307E+01 -0.152088E+01  0.507345E+02 -0.217898E+02
   572   0.265216E+02  0.276960E+02 -0.574809E+01  0.545114E+02 -0.192662E+02  0.117253E+02 -0.111674E+02  0.177691E+01 -0.531022E+01 -0.489108E+00  0.495675E+02 -0.213824E+02
   573   0.267286E+02  0.277849E+02 -0.588277E+01  0.549869E+02 -0.195258E+02  0.118989E+02 -0.112785E+02  0.178198E+01 -0.525213E+01 -0.671097E+00  0.499673E+02 -0.215113E+02
   574   0.274574E+02  0.275968E+02 -0.774291E+01  0.576841E+02 -0.201548E+02  0.123970E+02 -0.116135E+02  0.189124E+01 -0.500377E+01 -0.160937E+01  0.509693E+02 -0.217631E+02
   575   0.270436E+02  0.278968E+02 -0.586934E+01  0.551093E+02 -0.192255E+02  0.116825E+02 -0.112469E+02  0.179820E+01 -0.520465E+01 -0.455348E+00  0.497547E+02 -0.214026E+02
   576   0.277547E+02  0.275276E+02 -0.781760E+01  0.583559E+02 -0.201870E+02  0.123593E+02 -0.118987E+02  0.191224E+01 -0.496936E+01 -0.184553E+01  0.513687E+02 -0.219956E+02
   577   0.273635E+02  0.275789E+02 -0.759924E+01  0.577151E+02 -0.200350E+02  0.122239E+02 -0.117912E+02  0.188377E+01 -0.503384E+01 -0.175564E+01  0.512570E+02 -0.219225E+02
   578   0.272927E+02  0.274832E+02 -0.762465E+01  0.577233E+02 -0.200191E+02  0.121968E+02 -0.118148E+02  0.188032E+01 -0.504910E+01 -0.195318E+01  0.514118E+02 -0.219754E+02
   579   0.261282E+02  0.269735E+02 -0.710760E+01  0.560665E+02 -0.200405E+02  0.123000E+02 -0.116037E+02  0.184294E+01 -0.532934E+01 -0.187893E+01  0.506933E+02 -0.218409E+02
   580   0.266042E+02  0.275325E+02 -0.632360E+01  0.553769E+02 -0.196095E+02  0.119893E+02 -0.113492E+02  0.181006E+01 -0.528977E+01 -0.948851E+00  0.500427E+02 -0.215613E+02
   581  -0.560592E+00 -0.643486E+00 -0.501292E+01  0.106990E+02 -0.404054E+01  0.282122E+01 -0.498685E+01  0.862780E+00 -0.903254E+00 -0.719817E+01  0.120617E+02 -0.550696E+01
   582  -0.139459E+01 -0.129237E+01 -0.858857E+00  0.495760E+00 -0.225191E+00  0.111873E+00 -0.970390E+00  0.761487E-01 -0.239310E-01 -0.147043E+01  0.872646E+00 -0.694589E+00
   583  -0.653491E+00 -0.384909E+00 -0.745165E+00  0.148604E+01 -0.427755E+00  0.298533E+00 -0.135432E+01  0.174829E+00 -0.856546E-01 -0.631749E+00  0.119984E+01 -0.953004E+00
   584  -0.102832E+01 -0.126364E+01 -0.536853E+00  0.414330E+00 -0.140302E+00  0.616028E-01 -0.872899E+00  0.631591E-01 -0.173614E-01 -0.818299E+00  0.186751E+00 -0.632095E+00
   585  -0.315962E+00 -0.365588E+00  0.486845E-01  0.931147E-01 -0.520728E-01  0.148205E-01 -0.435777E+00  0.178346E-01 -0.256650E-02 -0.458610E+00  0.438203E+00 -0.345181E+00
   586   0.136846E+01  0.208384E+01 -0.250031E+01  0.920520E+01 -0.284470E+01  0.205734E+01 -0.481635E+01  0.800088E+00 -0.532814E+00 -0.260004E+01  0.874163E+01 -0.405775E+01
   587  -0.526294E+00 -0.841661E-01 -0.379356E+00  0.128232E+01 -0.417320E+00  0.273940E+00 -0.138020E+01  0.157566E+00 -0.632452E-01 -0.955300E+00  0.191170E+01 -0.104057E+01
   588  -0.837148E-01  0.328668E+00 -0.170043E+01  0.505243E+01 -0.153044E+01  0.120971E+01 -0.348012E+01  0.570044E+00 -0.204914E+00 -0.107274E+01  0.347587E+01 -0.207446E+01
   589  -0.883609E+00 -0.996365E+00 -0.493148E+00  0.607750E+00 -0.189756E+00  0.122037E+00 -0.995708E+00  0.911032E-01 -0.258875E-01 -0.925203E+00  0.577820E+00 -0.648982E+00
   590   0.752394E+00  0.442205E+00 -0.146200E+01  0.491751E+01 -0.100776E+01  0.887186E+00 -0.274026E+01  0.456282E+00 -0.298565E+00 -0.783394E+00  0.306412E+01 -0.183852E+01
   591  -0.624640E+00 -0.863469E+00 -0.323944E+00  0.129952E+01 -0.358602E+00  0.274454E+00 -0.163617E+01  0.173792E+00 -0.536927E-01 -0.858963E+00  0.110639E+01 -0.111090E+01
   592  -0.899504E+00 -0.101169E+01 -0.111606E+01  0.172844E+01 -0.539855E+00  0.393033E+00 -0.146104E+01  0.209436E+00 -0.113463E+00 -0.103162E+01  0.837498E+00 -0.817571E+00
   593  -0.723108E+00 -0.680154E+00 -0.546096E+00  0.185005E+01 -0.456058E+00  0.354795E+00 -0.206849E+01  0.235405E+00 -0.927125E-01 -0.121005E+01  0.188983E+01 -0.135993E+01
   594   0.390643E+01  0.275962E+01  0.447478E+00  0.657403E+01 -0.269324E+01  0.239568E+01 -0.324993E+01  0.721081E+00 -0.288669E+00  0.667035E+00  0.371851E+01 -0.162593E+01
   595   0.600227E+00  0.638759E-01  0.790565E+00  0.100156E+01 -0.422304E+00  0.290321E+00 -0.118279E+01  0.150226E+00 -0.273464E-01  0.331986E-01  0.729205E+00 -0.698527E+00
   596  -0.168158E+00  0.950846E-01  0.233866E+00  0.684285E-01 -0.527602E-01  0.105908E-01 -0.437816E+00  0.133539E-01 -0.382100E-02 -0.129357E+00  0.612084E+00 -0.387643E+00
   597  -0.174727E+01 -0.177812E+01 -0.124279E+01  0.560879E+00 -0.296756E+00  0.140172E+00 -0.959113E+00  0.808571E-01 -0.305246E-01 -0.214195E+01  0.110298E+01 -0.739155E+00
   598   0.197522E-01  0.152417E+00 -0.525684E+00  0.237956E+01 -0.456115E+00  0.290877E+00 -0.166621E+01  0.209568E+00 -0.212248E+00 -0.645616E+00  0.217938E+01 -0.138134E+01
   599   0.316147E+01  0.249761E+01 -0.234229E+01  0.995498E+01 -0.341193E+01  0.303760E+01 -0.440298E+01  0.895394E+00 -0.569300E+00 -0.982661E+00  0.674316E+01 -0.326289E+01
   600  -0.180700E+00  0.191110E+00  0.183764E+00  0.128590E+01 -0.443970E+00  0.254202E+00 -0.157886E+01  0.173190E+00 -0.549219E-01  0.563527E+00  0.632201E+00 -0.100462E+01
   601  -0.226336E+01 -0.271090E+01 -0.494408E+01  0.671925E+01 -0.297922E+01  0.216538E+01 -0.332129E+01  0.633239E+00 -0.536651E+00 -0.507255E+01  0.477251E+01 -0.241086E+01
   602  -0.204808E+01 -0.241206E+01 -0.911505E+01  0.140305E+02 -0.634955E+01  0.476399E+01 -0.515622E+01  0.109097E+01 -0.131272E+01 -0.954735E+01  0.118460E+02 -0.471074E+01
   603  -0.167880E+01 -0.209114E+01 -0.158635E+01  0.229297E+01 -0.963281E+00  0.596143E+00 -0.214419E+01  0.262845E+00 -0.136942E+00 -0.458692E+01  0.437079E+01 -0.187501E+01
   604  -0.713889E+00 -0.217225E+00 -0.481599E+00  0.238017E+01 -0.823658E+00  0.460831E+00 -0.234670E+01  0.252009E+00 -0.154937E+00 -0.215560E+01  0.392307E+01 -0.198469E+01
   605   0.728844E-01 -0.248443E-01 -0.342923E+00  0.216281E+01 -0.452086E+00  0.321200E+00 -0.165456E+01  0.212263E+00 -0.173813E+00 -0.205998E+00  0.130332E+01 -0.112217E+01
   606   0.691171E+00  0.767890E+00 -0.315975E+01  0.739555E+01 -0.260415E+01  0.220374E+01 -0.325219E+01  0.692469E+00 -0.584496E+00 -0.274109E+00  0.281432E+01 -0.177232E+01
   607  -0.166200E+00 -0.848130E+00 -0.119669E+01  0.313829E+01 -0.953322E+00  0.814074E+00 -0.217176E+01  0.360256E+00 -0.157039E+00 -0.105328E+01  0.144545E+01 -0.124030E+01
   608   0.311583E+00  0.188065E+00 -0.895901E-01  0.256003E+01 -0.506734E+00  0.396856E+00 -0.217074E+01  0.266155E+00 -0.144389E+00 -0.238657E-02  0.179342E+01 -0.160297E+01
   609  -0.610698E+00 -0.534881E+00 -0.352856E+00  0.619460E-01 -0.308426E-01  0.961960E-02 -0.308814E+00  0.123816E-01 -0.213250E-02 -0.493081E+00  0.184961E+00 -0.226761E+00
   610  -0.545363E+00 -0.708354E+00 -0.266001E-01  0.429052E+00 -0.210279E+00  0.714055E-01 -0.827948E+00  0.524096E-01 -0.334027E-01 -0.924598E+00  0.925003E+00 -0.708760E+00
   611  -0.496731E+00 -0.525132E+00 -0.870691E-01  0.368745E+00 -0.725336E-01  0.485832E-01 -0.788970E+00  0.536056E-01 -0.190922E-01 -0.288345E+00  0.316193E+00 -0.552979E+00
   612   0.963007E+01  0.112150E+02 -0.107177E+02  0.301798E+02 -0.121825E+02  0.109710E+02 -0.941932E+01  0.232089E+01 -0.152204E+01 -0.133397E+01  0.186344E+02 -0.608544E+01
   613  -0.256649E+00 -0.201820E+00 -0.287637E+00  0.122189E+01 -0.228432E+00  0.178550E+00 -0.120715E+01  0.141796E+00 -0.756633E-01 -0.248091E+00  0.740429E+00 -0.694158E+00
   614   0.343788E+00  0.114776E+00  0.648378E+00  0.357797E-01 -0.591423E-01  0.590350E-02 -0.293038E+00  0.632160E-02 -0.414200E-03 -0.661604E+00  0.108626E+01 -0.309882E+00
   615  -0.351807E+00 -0.377922E+00 -0.142755E-01  0.142360E+00 -0.441247E-01  0.189455E-01 -0.471775E+00  0.238086E-01 -0.674650E-02 -0.315908E+00  0.272579E+00 -0.334593E+00
   616   0.698199E+01  0.556814E+01 -0.805833E+01  0.238058E+02 -0.698005E+01  0.632047E+01 -0.883476E+01  0.192590E+01 -0.119699E+01 -0.285452E+01  0.142009E+02 -0.577825E+01
   617  -0.200556E+01 -0.183736E+01 -0.264393E+01  0.366751E+01 -0.130381E+01  0.858487E+00 -0.278274E+01  0.399907E+00 -0.200983E+00 -0.359335E+01  0.373398E+01 -0.197799E+01
   618   0.893848E+00  0.442481E-01 -0.346105E+01  0.915389E+01 -0.273910E+01  0.249610E+01 -0.502641E+01  0.929931E+00 -0.459512E+00 -0.223549E+01  0.572657E+01 -0.344683E+01
   619  -0.830941E+00 -0.651634E+00 -0.499235E+00  0.214463E+00 -0.822823E-01  0.288931E-01 -0.516468E+00  0.355032E-01 -0.118150E-01 -0.465288E+00  0.144830E+00 -0.331177E+00
   620  -0.432872E+00 -0.393267E+00  0.538119E-01  0.335104E+00 -0.710580E-01  0.457961E-01 -0.832182E+00  0.532422E-01 -0.175857E-01 -0.307200E+00  0.499039E+00 -0.585106E+00
   621  -0.869092E+00 -0.866749E+00 -0.258601E+00  0.446157E+00 -0.108589E+00  0.542259E-01 -0.104790E+01  0.669937E-01 -0.213731E-01 -0.102673E+01  0.958485E+00 -0.798500E+00
   622  -0.649747E+00 -0.303065E+00 -0.155503E+01  0.371562E+01 -0.114743E+01  0.849332E+00 -0.269970E+01  0.406054E+00 -0.218589E+00 -0.726050E+00  0.216485E+01 -0.174187E+01
   623   0.153881E+01  0.213979E+01 -0.230855E+01  0.827955E+01 -0.256294E+01  0.222009E+01 -0.436221E+01  0.768379E+00 -0.495505E+00 -0.145134E+01  0.653624E+01 -0.294511E+01
   624   0.379765E+02  0.336193E+02 -0.303331E+02  0.944664E+02 -0.403090E+02  0.331842E+02 -0.222994E+02  0.591021E+01 -0.264278E+01 -0.156623E+02  0.736630E+02 -0.243815E+02
   625   0.863627E+00  0.686180E+00  0.117315E+01  0.825872E-01 -0.869936E-01  0.119095E-01 -0.335329E+00  0.160966E-01  0.220730E-02  0.102201E+01 -0.113230E+00 -0.222601E+00
   626  -0.287147E+00 -0.390813E+00 -0.124516E+00  0.106713E+01 -0.219564E+00  0.174480E+00 -0.125085E+01  0.132847E+00 -0.666749E-01 -0.194332E+00  0.582844E+00 -0.779324E+00
   627  -0.798855E+00 -0.889884E+00 -0.429826E+00  0.573278E+00 -0.143459E+00  0.960178E-01 -0.949070E+00  0.801786E-01 -0.259758E-01 -0.796357E+00  0.587721E+00 -0.681248E+00
   628  -0.899643E+00 -0.817362E+00 -0.661021E+00  0.251336E-01 -0.359443E-01  0.524440E-02 -0.236748E+00  0.542490E-02 -0.173180E-02 -0.812954E+00  0.197554E+00 -0.201962E+00
   629  -0.539429E+00 -0.577652E+00 -0.215010E+00  0.123211E+00 -0.606394E-01  0.160865E-01 -0.419570E+00  0.206415E-01 -0.414860E-02 -0.373363E+00  0.108851E+00 -0.313140E+00
   630   0.452563E-01 -0.932647E-01 -0.810738E+00  0.278103E+01 -0.879577E+00  0.731583E+00 -0.192498E+01  0.310639E+00 -0.162698E+00 -0.605746E+00  0.167132E+01 -0.115884E+01
   631  -0.775988E+00 -0.116963E+01 -0.155790E+01  0.300682E+01 -0.787298E+00  0.591548E+00 -0.221478E+01  0.334836E+00 -0.149210E+00 -0.177727E+01  0.193074E+01 -0.132310E+01
   632   0.666159E+01  0.551226E+01 -0.143895E+02  0.318233E+02 -0.131892E+02  0.115747E+02 -0.960614E+01  0.238307E+01 -0.193458E+01 -0.695057E+01  0.196484E+02 -0.718553E+01
   633   0.734862E+00  0.826379E-01  0.783491E+00  0.176104E+01 -0.687131E+00  0.509740E+00 -0.181688E+01  0.245266E+00 -0.606561E-01 -0.426043E+00  0.167918E+01 -0.117050E+01
   634  -0.232638E+00  0.891059E-01  0.128066E+00  0.515525E+00 -0.233251E+00  0.860290E-01 -0.746107E+00  0.571724E-01 -0.400716E-01 -0.841260E+00  0.162496E+01 -0.694595E+00
   635   0.291021E+01  0.305447E+01 -0.320393E+01  0.111495E+02 -0.274814E+01  0.227785E+01 -0.461265E+01  0.850170E+00 -0.802629E+00 -0.737677E+00  0.740691E+01 -0.361476E+01
   636  -0.239500E+00 -0.152228E+00  0.525428E-01  0.135649E+00 -0.229990E-01  0.140359E-01 -0.434624E+00  0.224739E-01 -0.657850E-02 -0.401069E-01  0.211747E+00 -0.323868E+00
   637   0.845563E+01  0.902991E+01 -0.609801E+01  0.271711E+02 -0.100435E+02  0.752472E+01 -0.100899E+02  0.194157E+01 -0.195031E+01 -0.768171E+01  0.286641E+02 -0.119525E+02
   638  -0.746850E+00 -0.532761E+00 -0.397392E+00  0.214894E+00 -0.714869E-01  0.356899E-01 -0.553650E+00  0.348204E-01 -0.972430E-02 -0.388804E+00  0.246531E+00 -0.390488E+00
   639   0.188706E+00  0.605740E+00  0.996629E-01  0.180746E+01 -0.710804E+00  0.475011E+00 -0.163325E+01  0.225102E+00 -0.744810E-01  0.315503E+00  0.124818E+01 -0.957942E+00
   640  -0.155737E+01 -0.155961E+01 -0.141052E+01  0.270402E+01 -0.104421E+01  0.620996E+00 -0.254287E+01  0.302240E+00 -0.187021E+00 -0.331281E+01  0.402910E+01 -0.227590E+01
   641   0.860282E-01 -0.421281E-01  0.565356E-01  0.245518E+01 -0.978161E+00  0.603667E+00 -0.212932E+01  0.248398E+00 -0.170278E+00 -0.806257E+00  0.246897E+01 -0.170484E+01
   642  -0.446737E+00 -0.381915E+00 -0.246609E+00  0.111520E+01 -0.245825E+00  0.205668E+00 -0.135208E+01  0.141974E+00 -0.650651E-01 -0.473706E+00  0.988780E+00 -0.896989E+00
   643   0.119392E+00 -0.114520E+00  0.571766E+00  0.112384E+01 -0.252692E+00  0.142491E+00 -0.153559E+01  0.138147E+00 -0.685774E-01 -0.195617E+00  0.123191E+01 -0.115081E+01
   644  -0.237948E+00 -0.245892E+00 -0.292442E+00  0.137195E+01 -0.252239E+00  0.193752E+00 -0.133553E+01  0.157031E+00 -0.804742E-01 -0.200259E+00  0.741548E+00 -0.787181E+00
   645  -0.100612E+00 -0.554962E+00 -0.104072E+01  0.355975E+01 -0.797023E+00  0.581022E+00 -0.250212E+01  0.339117E+00 -0.240631E+00 -0.107156E+01  0.228638E+01 -0.176978E+01
   646   0.108468E+00 -0.250426E+00  0.522023E+00  0.539312E+00 -0.163954E+00  0.104823E+00 -0.953014E+00  0.811555E-01 -0.218775E-01 -0.112240E+00  0.523787E+00 -0.661973E+00
   647  -0.406980E-01 -0.857511E-01  0.188636E+00  0.327036E-01 -0.284601E-01  0.602640E-02 -0.244819E+00  0.667550E-02 -0.145970E-02 -0.811183E-01  0.192689E+00 -0.197322E+00
   648  -0.640714E+00 -0.542085E+00 -0.393497E+00  0.206870E-01 -0.406246E-01  0.307400E-02 -0.232491E+00  0.426840E-02 -0.213010E-02 -0.643724E+00  0.325383E+00 -0.223745E+00
   649  -0.428152E+00 -0.334529E+00 -0.127281E-01  0.406916E+00 -0.830188E-01  0.712116E-01 -0.851424E+00  0.618796E-01 -0.209890E-01 -0.554683E-01  0.312323E+00 -0.591383E+00
   650  -0.641055E+00 -0.970448E+00 -0.861369E+00  0.197566E+01 -0.574789E+00  0.447993E+00 -0.178643E+01  0.252335E+00 -0.944532E-01 -0.874147E+00  0.934995E+00 -0.103130E+01
   651  -0.318519E+00 -0.209317E+00 -0.391077E-01  0.522987E+00 -0.831759E-01  0.643805E-01 -0.828838E+00  0.706174E-01 -0.253817E-01 -0.391215E-01  0.409994E+00 -0.580189E+00
   652  -0.357254E+00 -0.264017E+00 -0.169041E+00  0.283133E-01 -0.312991E-01  0.299100E-02 -0.193026E+00  0.637360E-02 -0.156670E-02 -0.115899E+00 -0.183046E-01 -0.129813E+00
   653  -0.972032E+00 -0.869678E+00 -0.711304E+00  0.296204E-01 -0.415754E-01  0.617240E-02 -0.259398E+00  0.647490E-02 -0.202270E-02 -0.914949E+00  0.263299E+00 -0.218029E+00
   654   0.429994E+02  0.472740E+02 -0.309145E+02  0.107192E+03 -0.426821E+02  0.301723E+02 -0.216646E+02  0.450522E+01 -0.360850E+01 -0.292106E+01  0.783310E+02 -0.281359E+02
   655   0.558494E+01  0.681444E+01 -0.380595E+01  0.180290E+02 -0.692406E+01  0.493551E+01 -0.636137E+01  0.120064E+01 -0.148886E+01 -0.467012E+01  0.197384E+02 -0.825381E+01
   656   0.105954E+01  0.539539E+00  0.161094E+01  0.277814E+00 -0.203101E+00  0.573404E-01 -0.708273E+00  0.355010E-01 -0.106884E-01 -0.140412E+01  0.267381E+01 -0.730157E+00
   657  -0.914872E+00 -0.994306E+00 -0.462070E+00  0.306445E+00 -0.126267E+00  0.395470E-01 -0.704704E+00  0.464059E-01 -0.142285E-01 -0.496756E+00  0.171042E-01 -0.514654E+00
   658  -0.210191E+00 -0.980514E-01  0.954132E-01  0.437496E-01 -0.203890E-01  0.464820E-02 -0.340461E+00  0.901850E-02 -0.217030E-02 -0.644358E-01  0.257683E+00 -0.291299E+00
   659  -0.978941E+00 -0.106838E+01 -0.484648E+00  0.366763E+00 -0.181328E+00  0.867111E-01 -0.818432E+00  0.620912E-01 -0.100980E-01 -0.827334E+00  0.330824E+00 -0.571870E+00
   660  -0.929514E+00 -0.128095E+01 -0.614823E+00  0.671744E+00 -0.201777E+00  0.947154E-01 -0.935012E+00  0.909544E-01 -0.353163E-01 -0.901244E+00  0.221328E+00 -0.601033E+00
   661   0.543477E+00  0.829017E+00 -0.132054E+01  0.524570E+01 -0.144567E+01  0.130267E+01 -0.342067E+01  0.534929E+00 -0.352946E+00 -0.937314E+00  0.404397E+01 -0.227764E+01
   662  -0.275367E+00 -0.207708E+00  0.213954E+00  0.246763E+00 -0.128425E+00  0.480392E-01 -0.680783E+00  0.373121E-01 -0.122277E-01 -0.291604E+00  0.632161E+00 -0.548265E+00
   663   0.167766E+01  0.202107E+01 -0.538058E+01  0.121205E+02 -0.443812E+01  0.374195E+01 -0.437994E+01  0.102628E+01 -0.101241E+01 -0.890591E+00  0.525333E+01 -0.234167E+01
   664   0.512694E+00  0.677424E-01  0.565848E+00  0.174041E+01 -0.722116E+00  0.390924E+00 -0.148738E+01  0.166234E+00 -0.141225E+00 -0.125450E+01  0.258102E+01 -0.125878E+01
   665  -0.493451E+00 -0.658144E+00 -0.711969E+00  0.243737E+01 -0.611347E+00  0.461208E+00 -0.220618E+01  0.279757E+00 -0.142283E+00 -0.716744E+00  0.167941E+01 -0.162081E+01
   666  -0.220932E+00 -0.222523E+00 -0.836422E-01  0.711628E+00 -0.121405E+00  0.864548E-01 -0.859742E+00  0.893939E-01 -0.436187E-01 -0.322911E-01  0.289836E+00 -0.480068E+00
   667   0.277613E+00 -0.153246E-01 -0.284953E+01  0.631046E+01 -0.252445E+01  0.216072E+01 -0.315980E+01  0.649846E+00 -0.309621E+00 -0.252934E+01  0.433476E+01 -0.182075E+01
   668  -0.443852E+01 -0.439127E+01 -0.632618E+01  0.623306E+01 -0.281087E+01  0.174367E+01 -0.314756E+01  0.542711E+00 -0.673350E+00 -0.647681E+01  0.471520E+01 -0.262966E+01
   669  -0.372824E+01 -0.389288E+01 -0.485044E+01  0.516993E+01 -0.222589E+01  0.137827E+01 -0.319170E+01  0.487564E+00 -0.495975E+00 -0.634649E+01  0.532587E+01 -0.287225E+01
   670  -0.338342E+01 -0.324200E+01 -0.296772E+01  0.118532E+01 -0.626838E+00  0.275348E+00 -0.127462E+01  0.138068E+00 -0.112978E+00 -0.353417E+01  0.127150E+01 -0.979328E+00
   671  -0.127678E+01 -0.706287E+00 -0.164039E+02  0.279464E+02 -0.139513E+02  0.101859E+02 -0.771825E+01  0.184233E+01 -0.317795E+01 -0.111817E+02  0.185510E+02 -0.807558E+01
   672  -0.398330E+01 -0.387363E+01 -0.492239E+01  0.410658E+01 -0.184499E+01  0.107605E+01 -0.236428E+01  0.381363E+00 -0.415633E+00 -0.505133E+01  0.299114E+01 -0.181345E+01
   673  -0.445673E+01 -0.431557E+01 -0.597296E+01  0.540412E+01 -0.246800E+01  0.149784E+01 -0.282090E+01  0.481120E+00 -0.577958E+00 -0.598819E+01  0.393360E+01 -0.226099E+01
   674  -0.359524E+01 -0.379623E+01 -0.796438E+01  0.104074E+02 -0.470855E+01  0.325215E+01 -0.436851E+01  0.852260E+00 -0.106561E+01 -0.769111E+01  0.767544E+01 -0.378056E+01
   675  -0.416569E+01 -0.408239E+01 -0.692789E+01  0.772210E+01 -0.352605E+01  0.235247E+01 -0.368542E+01  0.672457E+00 -0.773344E+00 -0.694030E+01  0.591487E+01 -0.305697E+01
   676  -0.404821E+01 -0.417430E+01 -0.729633E+01  0.869107E+01 -0.388408E+01  0.254165E+01 -0.387065E+01  0.715031E+00 -0.944896E+00 -0.728764E+01  0.649415E+01 -0.338081E+01
   677  -0.304578E+01 -0.308114E+01 -0.252805E+01  0.932019E+00 -0.505392E+00  0.200951E+00 -0.116908E+01  0.113310E+00 -0.895324E-01 -0.340646E+01  0.127125E+01 -0.945929E+00
   678  -0.446705E+00 -0.818387E+00 -0.122552E+02  0.222325E+02 -0.107750E+02  0.811754E+01 -0.720525E+01  0.161525E+01 -0.217658E+01 -0.102809E+02  0.166415E+02 -0.717904E+01
   679  -0.377008E+01 -0.374290E+01 -0.590952E+01  0.623266E+01 -0.274502E+01  0.174555E+01 -0.300076E+01  0.540939E+00 -0.633933E+00 -0.570328E+01  0.431188E+01 -0.235151E+01
   680  -0.444063E+01 -0.439760E+01 -0.628854E+01  0.617331E+01 -0.277406E+01  0.170891E+01 -0.312689E+01  0.536952E+00 -0.670309E+00 -0.641026E+01  0.462496E+01 -0.261230E+01
   681  -0.388081E+01 -0.369496E+01 -0.873831E+01  0.110962E+02 -0.502163E+01  0.338614E+01 -0.422930E+01  0.862004E+00 -0.123587E+01 -0.743573E+01  0.735905E+01 -0.361828E+01
   682  -0.305593E+01 -0.301333E+01 -0.103594E+02  0.156800E+02 -0.726550E+01  0.510997E+01 -0.567687E+01  0.117386E+01 -0.171803E+01 -0.925802E+01  0.117547E+02 -0.551005E+01
   683  -0.263847E+01 -0.230455E+01 -0.107415E+02  0.170915E+02 -0.785664E+01  0.566621E+01 -0.637069E+01  0.130742E+01 -0.173481E+01 -0.961582E+01  0.134914E+02 -0.618012E+01
   684  -0.345185E+01 -0.333959E+01 -0.876245E+01  0.117102E+02 -0.520773E+01  0.354223E+01 -0.434119E+01  0.893423E+00 -0.128629E+01 -0.734109E+01  0.775028E+01 -0.374878E+01
   685  -0.495592E+00  0.267365E+00 -0.177491E+02  0.312185E+02 -0.156057E+02  0.115013E+02 -0.841652E+01  0.201621E+01 -0.346032E+01 -0.112951E+02  0.204125E+02 -0.884999E+01
   686  -0.303749E+01 -0.317220E+01 -0.257158E+01  0.112353E+01 -0.575321E+00  0.237938E+00 -0.127572E+01  0.131875E+00 -0.108214E+00 -0.350459E+01  0.136174E+01 -0.102934E+01
   687  -0.331254E+01 -0.324380E+01 -0.281138E+01  0.109495E+01 -0.557668E+00  0.227902E+00 -0.128988E+01  0.128738E+00 -0.105211E+00 -0.354143E+01  0.134220E+01 -0.104457E+01
   688  -0.426034E+01 -0.427617E+01 -0.509671E+01  0.437981E+01 -0.196805E+01  0.115896E+01 -0.270149E+01  0.413104E+00 -0.445968E+00 -0.575134E+01  0.369755E+01 -0.222238E+01
   689  -0.338559E+01 -0.350737E+01 -0.300385E+01  0.179495E+01 -0.835197E+00  0.406925E+00 -0.178246E+01  0.201165E+00 -0.167115E+00 -0.430860E+01  0.232137E+01 -0.152013E+01
   690  -0.366451E+01 -0.392510E+01 -0.385882E+01  0.295778E+01 -0.133224E+01  0.723257E+00 -0.215991E+01  0.298015E+00 -0.292584E+00 -0.497330E+01  0.284448E+01 -0.179629E+01
   691  -0.205968E+01 -0.209413E+01 -0.213341E+01  0.271706E+01 -0.785270E+00  0.476058E+00 -0.245551E+01  0.310381E+00 -0.188999E+00 -0.142103E+01  0.113524E+01 -0.180835E+01
   692  -0.148465E+01 -0.143538E+01 -0.869653E+00  0.457983E+00 -0.183317E+00  0.549787E-01 -0.984354E+00  0.684806E-01 -0.287684E-01 -0.627538E+00 -0.638542E-01 -0.743990E+00
   693  -0.150944E+01 -0.162512E+01 -0.138868E+01  0.204124E+01 -0.531607E+00  0.353282E+00 -0.206843E+01  0.237956E+00 -0.153199E+00 -0.127413E+01  0.129814E+01 -0.164912E+01
   694  -0.417819E+00 -0.574406E+00 -0.446983E+01  0.882751E+01 -0.277987E+01  0.216543E+01 -0.428573E+01  0.788697E+00 -0.664030E+00 -0.188207E+01  0.432805E+01 -0.302038E+01
   695  -0.772427E+00 -0.686138E+00 -0.498686E+01  0.965920E+01 -0.300318E+01  0.231692E+01 -0.491576E+01  0.882474E+00 -0.725231E+00 -0.237342E+01  0.536589E+01 -0.367861E+01
   696  -0.147621E+01 -0.136641E+01 -0.893715E+00  0.590605E+00 -0.225989E+00  0.711244E-01 -0.106524E+01  0.822016E-01 -0.352043E-01 -0.498722E+00 -0.946155E-01 -0.773075E+00
   697  -0.653195E+00 -0.758214E+00 -0.276675E+00  0.817976E-01 -0.602842E-01  0.119216E-01 -0.424943E+00  0.158724E-01 -0.884600E-03 -0.551270E+00  0.126576E+00 -0.333520E+00
   698   0.554720E+00 -0.167387E+00  0.104436E+01  0.103014E+01 -0.378891E+00  0.242421E+00 -0.150643E+01  0.154304E+00 -0.311839E-01 -0.277548E+00  0.115526E+01 -0.104510E+01
   699   0.146948E+00  0.607689E+00  0.507035E+00  0.758582E+00 -0.303171E+00  0.135408E+00 -0.982730E+00  0.841760E-01 -0.523516E-01 -0.371066E+00  0.188780E+01 -0.909048E+00
   700  -0.290635E+01 -0.270320E+01 -0.413428E+01  0.434373E+01 -0.202768E+01  0.140549E+01 -0.260402E+01  0.417017E+00 -0.306607E+00 -0.649885E+01  0.607200E+01 -0.227635E+01
   701  -0.367467E+00 -0.544389E+00  0.621598E-01  0.817996E+00 -0.198693E+00  0.137853E+00 -0.125958E+01  0.114465E+00 -0.416629E-01 -0.255895E+00  0.551056E+00 -0.839550E+00
   702  -0.547819E+00 -0.671114E+00 -0.108358E+00  0.147549E+00 -0.925153E-01  0.215009E-01 -0.528300E+00  0.224068E-01 -0.101019E-01 -0.123888E+01  0.104644E+01 -0.478676E+00
   703  -0.704552E+00 -0.684801E+00 -0.444317E+00  0.402975E-01 -0.535818E-01  0.741770E-02 -0.259573E+00  0.784290E-02 -0.263820E-02 -0.599920E+00  0.119015E+00 -0.203896E+00
   704  -0.168127E+00 -0.582927E-01  0.896705E-01  0.801486E-01 -0.207255E-01  0.943700E-02 -0.338944E+00  0.147255E-01 -0.243870E-02  0.329058E-01  0.140739E+00 -0.231938E+00
   705   0.183342E+00 -0.249832E+00 -0.414474E+00  0.236888E+01 -0.913388E+00  0.684058E+00 -0.173795E+01  0.293543E+00 -0.973313E-01 -0.740506E+00  0.141116E+01 -0.920490E+00
   706  -0.232580E+00 -0.527617E-01 -0.139220E-02  0.949339E+00 -0.287720E+00  0.188926E+00 -0.116054E+01  0.120339E+00 -0.415326E-01 -0.356974E+00  0.116975E+01 -0.865533E+00
   707   0.647903E-01  0.412548E+00 -0.769222E+00  0.378715E+01 -0.112102E+01  0.869067E+00 -0.298157E+01  0.444455E+00 -0.164069E+00 -0.513403E+00  0.278046E+01 -0.185451E+01
   708  -0.646582E+00 -0.221432E+00 -0.601720E+00  0.196827E+01 -0.587689E+00  0.435426E+00 -0.201353E+01  0.244053E+00 -0.913926E-01 -0.125639E+01  0.254853E+01 -0.151358E+01
   709   0.629931E+00  0.190778E-01  0.113412E+01  0.770125E+00 -0.286653E+00  0.152437E+00 -0.122251E+01  0.107899E+00 -0.254865E-01 -0.700685E+00  0.167388E+01 -0.954114E+00
   710  -0.959697E+00 -0.116708E+01 -0.261931E+01  0.454205E+01 -0.140762E+01  0.116358E+01 -0.287078E+01  0.490517E+00 -0.258130E+00 -0.273170E+01  0.342877E+01 -0.186416E+01
   711   0.778259E+00  0.448111E+00  0.113427E+01  0.200173E+00 -0.125390E+00  0.382527E-01 -0.504829E+00  0.363812E-01 -0.603400E-03  0.742177E+00  0.272327E-01 -0.321298E+00
   712  -0.522471E+00 -0.636633E+00 -0.252460E+00  0.118108E+00 -0.506778E-01  0.180252E-01 -0.372347E+00  0.217084E-01 -0.482720E-02 -0.467761E+00  0.719430E-01 -0.240815E+00
   713  -0.761613E-01 -0.471609E-01  0.325968E+00  0.826346E-01 -0.538314E-01  0.121121E-01 -0.454103E+00  0.145126E-01 -0.345350E-02 -0.164070E+00  0.494708E+00 -0.377799E+00
   714   0.174923E+01  0.116740E+01 -0.454466E+01  0.111989E+02 -0.362248E+01  0.304266E+01 -0.452778E+01  0.956021E+00 -0.753458E+00 -0.150232E+01  0.549035E+01 -0.282063E+01
   715  -0.515741E+00 -0.325029E+00 -0.181804E+00  0.193229E+00 -0.395815E-01  0.194841E-01 -0.526393E+00  0.297934E-01 -0.104689E-01 -0.308041E+00  0.348451E+00 -0.365439E+00
   716  -0.920949E+00 -0.711902E+00 -0.270433E+00  0.515590E+00 -0.176410E+00  0.672030E-01 -0.111171E+01  0.779550E-01 -0.231411E-01 -0.247168E-01  0.154348E+00 -0.841533E+00
   717   0.268165E+01  0.212574E+01  0.149200E+01  0.324824E+01 -0.125052E+01  0.978996E+00 -0.203575E+01  0.387309E+00 -0.138623E+00  0.145369E+01  0.165316E+01 -0.981114E+00
   718  -0.148311E+01 -0.167482E+01 -0.106642E+01  0.167240E+00 -0.129456E+00  0.290315E-01 -0.493984E+00  0.254238E-01 -0.149451E-01 -0.213223E+01  0.874812E+00 -0.417402E+00
   719  -0.472548E+00 -0.466719E+00 -0.134765E+00  0.751838E+00 -0.260852E+00  0.147239E+00 -0.104077E+01  0.104374E+00 -0.396122E-01 -0.920086E+00  0.115349E+01 -0.700127E+00
   720  -0.153730E+00 -0.189866E-01  0.304413E+00  0.351016E+00 -0.896133E-01  0.511762E-01 -0.809804E+00  0.535871E-01 -0.145055E-01  0.266359E-01  0.568519E+00 -0.614142E+00
   721   0.537661E+00  0.884311E+00 -0.251859E+01  0.736496E+01 -0.221244E+01  0.189446E+01 -0.425509E+01  0.735643E+00 -0.471269E+00 -0.748708E+00  0.449355E+01 -0.286054E+01
   722   0.557386E+01  0.645602E+01 -0.554652E+01  0.189139E+02 -0.575747E+01  0.478629E+01 -0.662017E+01  0.132437E+01 -0.152654E+01 -0.120611E+01  0.127683E+02 -0.510616E+01
   723  -0.687074E+00 -0.988944E+00 -0.382435E+01  0.696109E+01 -0.277667E+01  0.236513E+01 -0.380756E+01  0.729940E+00 -0.334666E+00 -0.380614E+01  0.528312E+01 -0.246592E+01
   724  -0.922923E+00 -0.954427E+00 -0.524433E+01  0.103730E+02 -0.356225E+01  0.274921E+01 -0.564369E+01  0.977687E+00 -0.572544E+00 -0.676668E+01  0.105646E+02 -0.475239E+01
   725  -0.206195E+00 -0.182062E+00  0.765180E-01  0.216586E-01 -0.314347E-01  0.281910E-02 -0.278126E+00  0.474690E-02 -0.237720E-02 -0.241247E+00  0.322861E+00 -0.263676E+00
   726  -0.103364E+01 -0.139603E+01 -0.503594E+00  0.139575E+01 -0.513912E+00  0.269170E+00 -0.176291E+01  0.170199E+00 -0.883451E-01 -0.227062E+01  0.237847E+01 -0.150387E+01
   727   0.159022E+01  0.441073E+00 -0.927949E+00  0.532783E+01 -0.206411E+01  0.172753E+01 -0.278800E+01  0.570199E+00 -0.255280E+00 -0.155718E+01  0.356677E+01 -0.156852E+01
   728   0.172482E+01  0.102934E+01 -0.517615E+01  0.133924E+02 -0.475427E+01  0.415871E+01 -0.660020E+01  0.130165E+01 -0.597312E+00 -0.519282E+01  0.106432E+02 -0.442107E+01
   729  -0.483430E+00 -0.257399E+00 -0.128550E+00  0.102920E+01 -0.214667E+00  0.154000E+00 -0.140050E+01  0.132347E+00 -0.552612E-01 -0.459657E+00  0.124604E+01 -0.104378E+01
   730  -0.595814E+00 -0.789035E+00 -0.229634E+00  0.426619E+00 -0.130635E+00  0.761771E-01 -0.789875E+00  0.665476E-01 -0.150136E-01 -0.595812E+00  0.345051E+00 -0.538274E+00
   731  -0.747706E+00 -0.621046E+00 -0.211141E+00  0.388193E+00 -0.937513E-01  0.496132E-01 -0.921754E+00  0.603752E-01 -0.192409E-01 -0.332466E+00  0.418517E+00 -0.707098E+00
   732  -0.502046E+00 -0.303050E+00 -0.127676E+00  0.122796E+00 -0.360229E-01  0.153972E-01 -0.492914E+00  0.223096E-01 -0.593530E-02 -0.999722E-01  0.177470E+00 -0.380548E+00
   733   0.132396E+00 -0.188528E+00  0.432070E+00  0.559257E+00 -0.174523E+00  0.110143E+00 -0.848051E+00  0.775414E-01 -0.240405E-01 -0.825313E-01  0.473140E+00 -0.579137E+00
   734  -0.549788E+00 -0.106576E+01 -0.773440E+00  0.211680E+01 -0.616367E+00  0.454531E+00 -0.188694E+01  0.262192E+00 -0.106568E+00 -0.906148E+00  0.953703E+00 -0.111331E+01
   735  -0.423333E+00 -0.328143E+00 -0.110600E+00  0.168055E+00 -0.294892E-01  0.143697E-01 -0.480717E+00  0.247958E-01 -0.974810E-02 -0.274541E+00  0.329950E+00 -0.383552E+00
   736  -0.597144E+00 -0.636059E+00 -0.119885E+01  0.262378E+01 -0.760632E+00  0.564057E+00 -0.197085E+01  0.301639E+00 -0.156292E+00 -0.852283E+00  0.132765E+01 -0.111143E+01
   737  -0.329801E+00 -0.397443E+00  0.161377E+00  0.273757E+00 -0.553417E-01  0.333749E-01 -0.775539E+00  0.446859E-01 -0.121156E-01 -0.821574E-01  0.270179E+00 -0.585465E+00
   738  -0.492512E+00 -0.386863E+00  0.271104E-01  0.208005E+00 -0.957415E-01  0.283634E-01 -0.688588E+00  0.357259E-01 -0.738670E-02 -0.592159E-01  0.187984E+00 -0.515630E+00
   739  -0.927238E+00 -0.941150E+00 -0.122311E+00  0.561850E+00 -0.177861E+00  0.728192E-01 -0.131911E+01  0.843129E-01 -0.269384E-01 -0.171596E+01  0.186120E+01 -0.108639E+01
   740  -0.118646E+01 -0.157149E+01 -0.875556E+00  0.159497E+01 -0.423414E+00  0.292802E+00 -0.192796E+01  0.210726E+00 -0.580336E-01 -0.158191E+01  0.132106E+01 -0.131064E+01
   741  -0.292285E+00 -0.267899E+00 -0.884350E-02  0.973758E-01 -0.409157E-01  0.109928E-01 -0.364681E+00  0.174505E-01 -0.366410E-02 -0.324474E-01  0.392215E-01 -0.274673E+00
   742  -0.622355E+00 -0.600790E+00 -0.276671E+00  0.674611E+00 -0.209004E+00  0.129975E+00 -0.101163E+01  0.100039E+00 -0.296801E-01 -0.571188E+00  0.618859E+00 -0.648461E+00
   743  -0.622302E+00 -0.826687E+00 -0.228315E+00  0.241944E+00 -0.969917E-01  0.391484E-01 -0.607160E+00  0.390776E-01 -0.100042E-01 -0.637122E+00  0.230211E+00 -0.419776E+00
   744  -0.269101E-01  0.112450E-01  0.292152E+00  0.627920E-01 -0.336230E-01  0.912260E-02 -0.368260E+00  0.120178E-01 -0.111130E-02 -0.124634E+00  0.439900E+00 -0.304021E+00
   745  -0.173105E+01 -0.176272E+01 -0.117722E+01  0.163726E+00 -0.114657E+00  0.240897E-01 -0.641611E+00  0.281846E-01 -0.135648E-01 -0.186151E+01  0.674260E+00 -0.575469E+00
   746  -0.488011E+00 -0.446814E+00 -0.165713E+00  0.116759E+00 -0.344197E-01  0.152543E-01 -0.435244E+00  0.199620E-01 -0.460940E-02 -0.405231E+00  0.298866E+00 -0.340449E+00
   747  -0.545579E+00 -0.662147E+00 -0.120233E+00  0.509260E+00 -0.168861E+00  0.106184E+00 -0.929638E+00  0.777602E-01 -0.200511E-01 -0.699482E+00  0.673931E+00 -0.636596E+00
   748   0.338252E+01  0.202914E+01 -0.307110E+00  0.911015E+01 -0.370210E+01  0.294875E+01 -0.509321E+01  0.897435E+00 -0.471398E+00 -0.627451E+01  0.129717E+02 -0.466805E+01
   749  -0.584764E+00 -0.555119E+00 -0.255783E+00  0.222255E+00 -0.833953E-01  0.334414E-01 -0.526197E+00  0.348437E-01 -0.992820E-02 -0.396693E+00  0.225268E+00 -0.383694E+00
   750  -0.140173E-01 -0.692486E-01  0.310595E+00  0.517421E-01 -0.257659E-01  0.651810E-02 -0.366811E+00  0.112139E-01 -0.150990E-02 -0.653924E-01  0.288679E+00 -0.292535E+00
   751  -0.274384E+00 -0.284203E+00 -0.301624E-01  0.394127E-01 -0.122178E-01  0.325040E-02 -0.280075E+00  0.726340E-02 -0.185460E-02 -0.180738E+00  0.118334E+00 -0.221798E+00
   752   0.142564E+00  0.185292E-01  0.394525E+00  0.310823E-01 -0.281195E-01  0.457650E-02 -0.264442E+00  0.606630E-02 -0.112460E-02 -0.764261E-02  0.251816E+00 -0.225644E+00
   753  -0.272191E+00 -0.336735E+00  0.145516E+00  0.159290E+00 -0.519566E-01  0.191038E-01 -0.562207E+00  0.270069E-01 -0.894430E-02 -0.137137E-02  0.870167E-01 -0.422380E+00
   754  -0.930310E+00 -0.715934E+00 -0.581963E+00  0.310296E+00 -0.107217E+00  0.498463E-01 -0.634506E+00  0.494880E-01 -0.162539E-01 -0.576794E+00  0.279657E+00 -0.418797E+00
   755   0.689084E-01 -0.539524E-01 -0.154764E+01  0.583493E+01 -0.215478E+01  0.147490E+01 -0.371606E+01  0.557348E+00 -0.379796E+00 -0.471411E+01  0.811480E+01 -0.345464E+01
   756  -0.631642E+00 -0.491208E+00 -0.334858E+00  0.126309E+00 -0.504809E-01  0.220747E-01 -0.413452E+00  0.224874E-01 -0.372180E-02 -0.490539E+00  0.303715E+00 -0.304384E+00
   757  -0.224687E+00 -0.193951E+00 -0.925100E-03  0.328321E-01 -0.857300E-02  0.432310E-02 -0.258170E+00  0.739620E-02 -0.157080E-02 -0.572834E-01  0.565847E-01 -0.193253E+00
   758   0.784747E+01  0.777456E+01 -0.644401E+01  0.233662E+02 -0.658296E+01  0.535532E+01 -0.772270E+01  0.152692E+01 -0.165134E+01 -0.960922E+00  0.148644E+02 -0.612889E+01
   759  -0.617735E+00 -0.112339E+01 -0.203400E+01  0.475277E+01 -0.112130E+01  0.968656E+00 -0.345724E+01  0.517541E+00 -0.244165E+00 -0.172525E+01  0.299145E+01 -0.238959E+01
   760   0.688506E+01  0.917371E+01 -0.501034E+01  0.210972E+02 -0.775844E+01  0.579211E+01 -0.722582E+01  0.143413E+01 -0.144380E+01 -0.366607E+01  0.209552E+02 -0.811538E+01
   761   0.113361E+02  0.862366E+01 -0.150949E+02  0.381860E+02 -0.171624E+02  0.148411E+02 -0.925300E+01  0.248435E+01 -0.266517E+01 -0.133074E+01  0.157746E+02 -0.582022E+01
   762  -0.155477E+01 -0.169964E+01 -0.150478E+01  0.185512E+01 -0.418668E+00  0.288380E+00 -0.186873E+01  0.206003E+00 -0.112091E+00 -0.185613E+01  0.148898E+01 -0.133249E+01
   763  -0.303002E+01 -0.272222E+01 -0.377596E+01  0.500124E+01 -0.162587E+01  0.103995E+01 -0.381147E+01  0.518399E+00 -0.376310E+00 -0.501314E+01  0.523063E+01 -0.293971E+01
   764  -0.699700E-02  0.936073E-01  0.251569E+00  0.574772E-01 -0.278953E-01  0.849880E-02 -0.305851E+00  0.101509E-01 -0.946800E-03  0.400836E-01  0.314884E+00 -0.261360E+00
   765  -0.106833E+01 -0.103592E+01 -0.844882E+00  0.143422E+01 -0.346715E+00  0.239966E+00 -0.161288E+01  0.171068E+00 -0.109105E+00 -0.872886E+00  0.964046E+00 -0.112708E+01
   766  -0.395979E+00 -0.322221E+00 -0.264042E-01  0.563040E+00 -0.187107E+00  0.103209E+00 -0.888866E+00  0.723657E-01 -0.322163E-01 -0.570681E+00  0.988951E+00 -0.740491E+00
   767  -0.296106E+00 -0.203187E+00 -0.108287E+01  0.317924E+01 -0.729059E+00  0.623623E+00 -0.243985E+01  0.350987E+00 -0.198168E+00 -0.436249E+00  0.175732E+01 -0.152425E+01
   768   0.426797E+01  0.673381E+01 -0.383172E+01  0.161420E+02 -0.614992E+01  0.444603E+01 -0.618239E+01  0.114839E+01 -0.130441E+01 -0.334386E+01  0.172891E+02 -0.721143E+01
   769   0.413842E+00  0.352321E+00  0.723738E+00  0.530931E-01 -0.476551E-01  0.642680E-02 -0.332854E+00  0.107081E-01  0.385800E-03  0.640992E+00 -0.324722E-01 -0.256199E+00
   770   0.331103E+00  0.155929E+00 -0.311872E+01  0.709322E+01 -0.251355E+01  0.222235E+01 -0.360595E+01  0.725574E+00 -0.471820E+00 -0.132980E+01  0.354206E+01 -0.205633E+01
   771  -0.618138E+00 -0.230264E+00 -0.138331E+01  0.355214E+01 -0.104710E+01  0.842337E+00 -0.273103E+01  0.394777E+00 -0.245949E+00 -0.654088E+00  0.223084E+01 -0.180701E+01
   772  -0.680883E+00 -0.960683E+00 -0.435690E+00  0.131072E+01 -0.359500E+00  0.269733E+00 -0.159167E+01  0.181640E+00 -0.561220E-01 -0.103001E+01  0.107121E+01 -0.100188E+01
   773  -0.345225E+00 -0.377072E+00 -0.594223E-01  0.146736E+00 -0.583495E-01  0.164089E-01 -0.407240E+00  0.239186E-01 -0.727720E-02 -0.113977E+00  0.203455E-01 -0.283440E+00
   774  -0.482884E+00 -0.370206E+00 -0.218361E+00  0.547555E-01 -0.410526E-01  0.712370E-02 -0.293233E+00  0.111024E-01 -0.321950E-02 -0.184114E+00  0.203399E-01 -0.206432E+00
   775   0.330553E-01 -0.538308E-01  0.223610E+00  0.221032E-01 -0.311727E-01  0.452060E-02 -0.189411E+00  0.433290E-02 -0.927000E-03 -0.309988E+00  0.427904E+00 -0.171747E+00
   776  -0.715414E+00 -0.398972E+00 -0.389808E+00  0.104731E+01 -0.213159E+00  0.165191E+00 -0.140036E+01  0.134794E+00 -0.593866E-01 -0.295251E+00  0.914042E+00 -0.101776E+01
   777  -0.262259E+00 -0.883302E+00 -0.736264E-01  0.124927E+01 -0.540977E+00  0.324560E+00 -0.129609E+01  0.144199E+00 -0.695903E-01 -0.281518E+01  0.304855E+01 -0.111667E+01
   778  -0.718092E+00 -0.870581E+00 -0.714351E+00  0.144104E+01 -0.418541E+00  0.277373E+00 -0.141194E+01  0.183222E+00 -0.748934E-01 -0.589602E+00  0.546603E+00 -0.827582E+00
   779  -0.102382E+00  0.286368E+00 -0.667291E+00  0.303393E+01 -0.721834E+00  0.526686E+00 -0.235818E+01  0.302063E+00 -0.217756E+00 -0.679883E+00  0.281004E+01 -0.184379E+01
   780  -0.739204E-01 -0.964951E-02  0.873970E-01  0.170356E-01 -0.170406E-01  0.315080E-02 -0.167447E+00  0.373750E-02 -0.753900E-03 -0.363639E-01  0.160661E+00 -0.133947E+00
   781  -0.111341E+01 -0.100041E+01 -0.846399E+00  0.136483E+01 -0.412839E+00  0.229895E+00 -0.153571E+01  0.168535E+00 -0.817226E-01 -0.110444E+01  0.113541E+01 -0.103138E+01
   782  -0.795766E+00 -0.788305E+00 -0.153897E+01  0.271327E+01 -0.836401E+00  0.614118E+00 -0.187695E+01  0.309389E+00 -0.180212E+00 -0.610518E+00  0.822928E+00 -0.100071E+01
   783  -0.368088E+00 -0.206649E+00 -0.290669E+00  0.150551E+01 -0.295529E+00  0.231594E+00 -0.160750E+01  0.176227E+00 -0.877198E-01 -0.241729E+00  0.110900E+01 -0.107392E+01
   784  -0.444372E+01 -0.439421E+01 -0.624573E+01  0.609003E+01 -0.273643E+01  0.168363E+01 -0.310879E+01  0.531426E+00 -0.657852E+00 -0.642219E+01  0.462809E+01 -0.260012E+01
   785  -0.375386E+01 -0.373848E+01 -0.356004E+01  0.191573E+01 -0.934120E+00  0.441595E+00 -0.162310E+01  0.203142E+00 -0.197058E+00 -0.425597E+01  0.179847E+01 -0.128098E+01
   786  -0.439844E+01 -0.428194E+01 -0.684411E+01  0.706412E+01 -0.317818E+01  0.198749E+01 -0.323273E+01  0.591006E+00 -0.786034E+00 -0.650422E+01  0.488227E+01 -0.265999E+01
   787   0.169602E+00  0.528643E-01 -0.165373E+02  0.302872E+02 -0.150866E+02  0.110241E+02 -0.799357E+01  0.191718E+01 -0.344143E+01 -0.111641E+02  0.199612E+02 -0.874427E+01
   788  -0.370090E+01 -0.360735E+01 -0.348377E+01  0.189495E+01 -0.945318E+00  0.476481E+00 -0.166929E+01  0.207369E+00 -0.181326E+00 -0.426116E+01  0.197110E+01 -0.131730E+01
   789   0.193477E+01  0.230882E+01 -0.209039E+02  0.400232E+02 -0.210072E+02  0.154656E+02 -0.950349E+01  0.238596E+01 -0.452540E+01 -0.124850E+02  0.259243E+02 -0.111305E+02
   790  -0.311909E+01 -0.303734E+01 -0.258811E+01  0.899031E+00 -0.495508E+00  0.200451E+00 -0.116140E+01  0.110804E+00 -0.843548E-01 -0.333078E+01  0.122380E+01 -0.930360E+00
   791  -0.440426E+01 -0.435660E+01 -0.669800E+01  0.701661E+01 -0.313081E+01  0.197043E+01 -0.340151E+01  0.598356E+00 -0.759341E+00 -0.672086E+01  0.523917E+01 -0.287491E+01
   792  -0.355217E+01 -0.393042E+01 -0.532963E+01  0.612997E+01 -0.267959E+01  0.170729E+01 -0.331891E+01  0.549734E+00 -0.611031E+00 -0.649456E+01  0.549511E+01 -0.293097E+01
   793  -0.418540E+01 -0.395556E+01 -0.720535E+01  0.805038E+01 -0.350573E+01  0.227062E+01 -0.361570E+01  0.667400E+00 -0.847027E+00 -0.654436E+01  0.557326E+01 -0.298446E+01
   794  -0.401940E+01 -0.422486E+01 -0.538747E+01  0.544204E+01 -0.240202E+01  0.146839E+01 -0.307234E+01  0.493263E+00 -0.561244E+00 -0.631102E+01  0.473439E+01 -0.264823E+01
   795  -0.389102E+01 -0.360355E+01 -0.947997E+01  0.124808E+02 -0.559969E+01  0.385941E+01 -0.477356E+01  0.968065E+00 -0.134604E+01 -0.790619E+01  0.845085E+01 -0.414822E+01
   796  -0.446498E+01 -0.440232E+01 -0.621308E+01  0.602467E+01 -0.269556E+01  0.164680E+01 -0.309734E+01  0.525222E+00 -0.655699E+00 -0.634694E+01  0.453102E+01 -0.258640E+01
   797  -0.300909E+00  0.480807E+00 -0.175454E+02  0.311263E+02 -0.153531E+02  0.112497E+02 -0.828022E+01  0.197768E+01 -0.347585E+01 -0.109068E+02  0.201571E+02 -0.876944E+01
   798  -0.409886E+01 -0.418489E+01 -0.524029E+01  0.517997E+01 -0.227138E+01  0.138573E+01 -0.310659E+01  0.480163E+00 -0.526461E+00 -0.622461E+01  0.474700E+01 -0.270727E+01
   799  -0.360763E+01 -0.360743E+01 -0.316413E+01  0.165570E+01 -0.784475E+00  0.372897E+00 -0.172541E+01  0.188911E+00 -0.151129E+00 -0.416070E+01  0.196007E+01 -0.140680E+01
   800  -0.330207E+01 -0.319430E+01 -0.281525E+01  0.991577E+00 -0.540483E+00  0.210418E+00 -0.116571E+01  0.117287E+00 -0.999113E-01 -0.342088E+01  0.114237E+01 -0.915779E+00
   801  -0.166848E+01 -0.141656E+01 -0.144405E+02  0.244513E+02 -0.117626E+02  0.837622E+01 -0.699949E+01  0.160007E+01 -0.289344E+01 -0.103337E+02  0.162680E+02 -0.735087E+01
   802  -0.405047E+01 -0.400458E+01 -0.422834E+01  0.273772E+01 -0.130480E+01  0.677875E+00 -0.192133E+01  0.273984E+00 -0.285573E+00 -0.472753E+01  0.220008E+01 -0.147713E+01
   803  -0.349187E+01 -0.339260E+01 -0.415378E+01  0.344182E+01 -0.155616E+01  0.926995E+00 -0.218037E+01  0.340000E+00 -0.310380E+00 -0.434938E+01  0.255312E+01 -0.159634E+01
   804  -0.342125E+01 -0.331144E+01 -0.358810E+01  0.245626E+01 -0.114664E+01  0.613499E+00 -0.177637E+01  0.251611E+00 -0.231504E+00 -0.396407E+01  0.196008E+01 -0.130744E+01
   805  -0.314256E+01 -0.298896E+01 -0.265468E+01  0.929541E+00 -0.509431E+00  0.204293E+00 -0.113965E+01  0.113454E+00 -0.860881E-01 -0.316502E+01  0.102994E+01 -0.853877E+00
   806  -0.211882E+01 -0.206486E+01 -0.211045E+01  0.256627E+01 -0.754719E+00  0.439108E+00 -0.236689E+01  0.293833E+00 -0.185977E+00 -0.129910E+01  0.974033E+00 -0.173979E+01
   807  -0.143508E+01 -0.149567E+01 -0.857567E+00  0.611270E+00 -0.187545E+00  0.849243E-01 -0.112903E+01  0.882162E-01 -0.453557E-01 -0.846901E+00  0.244911E+00 -0.893683E+00
   808  -0.198971E+01 -0.177592E+01 -0.306412E+01  0.460936E+01 -0.132442E+01  0.853213E+00 -0.319514E+01  0.471116E+00 -0.339724E+00 -0.147542E+01  0.199660E+01 -0.229710E+01
   809   0.384156E+00  0.126785E+01 -0.723486E+01  0.150842E+02 -0.495264E+01  0.389548E+01 -0.639668E+01  0.125487E+01 -0.126617E+01 -0.262226E+01  0.893926E+01 -0.504915E+01
   810  -0.174696E+01 -0.162959E+01 -0.295460E+01  0.454025E+01 -0.136744E+01  0.920841E+00 -0.298470E+01  0.453699E+00 -0.355000E+00 -0.139290E+01  0.188187E+01 -0.211855E+01
   811  -0.499674E+00 -0.559488E+00 -0.253143E+00  0.165259E+01 -0.366789E+00  0.300107E+00 -0.196694E+01  0.211092E+00 -0.765878E-01 -0.727931E+00  0.147436E+01 -0.130592E+01
   812   0.120378E+01  0.528702E+00 -0.185854E+01  0.707084E+01 -0.168897E+01  0.155228E+01 -0.422595E+01  0.706011E+00 -0.351888E+00 -0.131937E+01  0.448798E+01 -0.263990E+01
   813   0.910238E+00  0.501539E+00 -0.143619E+01  0.509984E+01 -0.112419E+01  0.959159E+00 -0.268360E+01  0.460971E+00 -0.365743E+00 -0.440277E+00  0.254845E+01 -0.160664E+01
   814  -0.303275E+00 -0.588127E-01 -0.352284E+00  0.201774E+01 -0.377962E+00  0.309405E+00 -0.203721E+01  0.237080E+00 -0.100036E+00 -0.535355E+00  0.181187E+01 -0.133532E+01
   815  -0.353169E+00 -0.438833E+00  0.455758E-01  0.121739E+01 -0.250144E+00  0.172264E+00 -0.163410E+01  0.156135E+00 -0.602915E-01 -0.233291E+00  0.934414E+00 -0.113996E+01
   816   0.237778E+01  0.140357E+01 -0.470509E+01  0.119218E+02 -0.395099E+01  0.351936E+01 -0.479035E+01  0.106652E+01 -0.683445E+00 -0.197410E+01  0.590324E+01 -0.252558E+01
   817   0.258256E+01  0.265655E+01 -0.588703E+01  0.143888E+02 -0.469642E+01  0.406589E+01 -0.562472E+01  0.121030E+01 -0.874305E+00 -0.344116E+01  0.967662E+01 -0.357892E+01
   818  -0.583252E+00 -0.750692E+00 -0.137127E+01  0.292909E+01 -0.786062E+00  0.608809E+00 -0.212901E+01  0.316023E+00 -0.150835E+00 -0.169578E+01  0.235367E+01 -0.140859E+01
   819   0.114623E+01  0.703240E+00  0.124923E+01  0.105409E+01 -0.443663E+00  0.252451E+00 -0.108379E+01  0.148647E+00 -0.307289E-01  0.901192E+00  0.362523E+00 -0.560476E+00
   820   0.178772E+01  0.103857E+01 -0.254487E+01  0.795902E+01 -0.321126E+01  0.275468E+01 -0.354339E+01  0.776452E+00 -0.402903E+00 -0.162324E+01  0.470292E+01 -0.204111E+01
   821   0.456671E+00  0.159443E+00  0.976753E+00  0.434971E+00 -0.207896E+00  0.889465E-01 -0.899182E+00  0.727563E-01 -0.967730E-02  0.499963E+00  0.251593E+00 -0.592113E+00
   822  -0.158824E+01 -0.171553E+01 -0.117311E+01  0.104636E+01 -0.357621E+00  0.231469E+00 -0.143564E+01  0.145015E+00 -0.447147E-01 -0.201747E+01  0.137322E+01 -0.107128E+01
   823   0.135726E+00 -0.458213E+00  0.415929E+00  0.459124E+00 -0.214751E+00  0.117435E+00 -0.708184E+00  0.754538E-01 -0.928170E-02 -0.361014E+00  0.324622E+00 -0.421820E+00
   824  -0.147402E+01 -0.140544E+01 -0.919413E+00  0.378638E+00 -0.195018E+00  0.752271E-01 -0.859987E+00  0.591307E-01 -0.126028E-01 -0.117030E+01  0.381703E+00 -0.616840E+00
   825  -0.297956E+01 -0.260776E+01 -0.259373E+01  0.157674E+01 -0.599750E+00  0.317262E+00 -0.177995E+01  0.191507E+00 -0.916420E-01 -0.392425E+01  0.269103E+01 -0.137454E+01
   826   0.248713E+02  0.206612E+02 -0.116720E+02  0.547384E+02 -0.244555E+02  0.195376E+02 -0.133277E+02  0.335404E+01 -0.330349E+01 -0.938182E+01  0.477112E+02 -0.176682E+02
   827   0.345492E-01 -0.784924E-02  0.258670E+00  0.429485E-01 -0.274522E-01  0.716500E-02 -0.253789E+00  0.834100E-02 -0.133420E-02 -0.694100E-01  0.263766E+00 -0.202206E+00
   828  -0.496902E+00 -0.489268E+00 -0.267134E+00  0.208174E-01 -0.376443E-01  0.367050E-02 -0.219866E+00  0.465490E-02 -0.140060E-02 -0.526568E+00  0.224786E+00 -0.187486E+00
   829   0.167545E+02  0.168710E+02 -0.125213E+02  0.463303E+02 -0.196501E+02  0.148138E+02 -0.121730E+02  0.273737E+01 -0.278258E+01 -0.923049E+01  0.411124E+02 -0.150109E+02
   830  -0.282316E+01 -0.299783E+01 -0.285691E+01  0.199705E+01 -0.885175E+00  0.589408E+00 -0.179877E+01  0.244038E+00 -0.112803E+00 -0.361858E+01  0.184083E+01 -0.122008E+01
   831  -0.513909E+00 -0.776569E+00 -0.829398E-01  0.114623E+00 -0.908738E-01  0.205285E-01 -0.492500E+00  0.220380E-01 -0.478440E-02 -0.744105E+00  0.366259E+00 -0.398723E+00
   832  -0.298182E+00 -0.302737E+00 -0.788141E-01  0.230009E-01 -0.267523E-01  0.347830E-02 -0.222114E+00  0.446480E-02 -0.144520E-02 -0.396943E+00  0.298003E+00 -0.203797E+00
   833   0.339062E+00 -0.757349E-01  0.692332E+00  0.122472E+00 -0.904645E-01  0.233705E-01 -0.422360E+00  0.180807E-01 -0.436820E-02 -0.112634E+01  0.146679E+01 -0.416188E+00
   834  -0.637008E+00 -0.642349E+00 -0.371443E+00  0.502652E-01 -0.284283E-01  0.727020E-02 -0.303328E+00  0.104681E-01 -0.181210E-02 -0.595680E+00  0.203676E+00 -0.250345E+00
   835  -0.535509E+00 -0.606549E+00 -0.180934E+01  0.358881E+01 -0.106396E+01  0.795755E+00 -0.219909E+01  0.385306E+00 -0.232985E+00 -0.845526E+00  0.136285E+01 -0.112387E+01
   836   0.229959E+01  0.320101E+01  0.724342E+00  0.513625E+01 -0.163633E+01  0.117955E+01 -0.340822E+01  0.530970E+00 -0.226980E+00 -0.315485E+00  0.607555E+01 -0.255906E+01
   837   0.519430E+00  0.661965E+00  0.103879E+01  0.536712E+00 -0.207858E+00  0.870694E-01 -0.987341E+00  0.725441E-01 -0.204908E-01  0.312786E+00  0.116585E+01 -0.816668E+00
   838  -0.350503E-01 -0.166393E+00 -0.150809E+01  0.488879E+01 -0.118771E+01  0.102251E+01 -0.354953E+01  0.539104E+00 -0.240137E+00 -0.107754E+01  0.318573E+01 -0.227459E+01
   839  -0.733605E+00 -0.818148E+00 -0.910057E+00  0.191046E+01 -0.339102E+00  0.288391E+00 -0.181100E+01  0.220147E+00 -0.924442E-01 -0.840050E+00  0.121113E+01 -0.118923E+01
   840  -0.173875E+01 -0.162987E+01 -0.125122E+01  0.294214E+00 -0.194937E+00  0.562277E-01 -0.666641E+00  0.448336E-01 -0.212219E-01 -0.170764E+01  0.571213E+00 -0.493447E+00
   841  -0.928701E-01 -0.201483E+00  0.253718E+00  0.145163E+01 -0.570624E+00  0.332997E+00 -0.167028E+01  0.181690E+00 -0.720007E-01 -0.131816E+01  0.246031E+01 -0.134363E+01
   842  -0.540099E-01 -0.190104E+00  0.547871E+00  0.832088E+00 -0.338588E+00  0.169928E+00 -0.133772E+01  0.114012E+00 -0.416033E-01 -0.763764E+00  0.171131E+01 -0.113765E+01
   843   0.939385E-01 -0.147683E+00  0.511836E+00  0.602670E+00 -0.297050E+00  0.114870E+00 -0.855185E+00  0.668932E-01 -0.500961E-01 -0.512070E+00  0.108018E+01 -0.715798E+00
   844   0.259495E+00 -0.157585E+00  0.805383E+00  0.348063E+00 -0.170414E+00  0.757895E-01 -0.846507E+00  0.590843E-01 -0.119041E-01 -0.248797E+00  0.752324E+00 -0.661112E+00
   845  -0.436470E+00 -0.802198E+00 -0.262742E+00  0.100491E+01 -0.306991E+00  0.224365E+00 -0.119467E+01  0.136009E+00 -0.373518E-01 -0.738378E+00  0.717110E+00 -0.780929E+00
   846  -0.873655E+00 -0.778688E+00 -0.338191E+00  0.289517E+00 -0.978825E-01  0.392661E-01 -0.801543E+00  0.478369E-01 -0.126577E-01 -0.656414E+00  0.473805E+00 -0.596080E+00
   847  -0.572904E+00 -0.684999E+00 -0.193370E+00  0.127311E+00 -0.629965E-01  0.141757E-01 -0.473386E+00  0.219638E-01 -0.660260E-02 -0.376900E+00  0.429715E-01 -0.351071E+00
   848   0.138718E+02  0.147098E+02 -0.120818E+02  0.402348E+02 -0.125334E+02  0.999357E+01 -0.115397E+02  0.238781E+01 -0.258951E+01 -0.330897E+01  0.292818E+02 -0.112630E+02
   849  -0.709888E+00 -0.665039E+00 -0.702207E+00  0.174579E+01 -0.374057E+00  0.325638E+00 -0.183449E+01  0.218283E+00 -0.888448E-01 -0.415717E+00  0.959379E+00 -0.120870E+01
   850   0.164688E+00  0.191997E+00 -0.113366E-01  0.204113E+01 -0.771801E+00  0.507703E+00 -0.168162E+01  0.208445E+00 -0.127826E+00 -0.114672E+01  0.268721E+01 -0.134849E+01
   851  -0.820172E+00 -0.331501E+00 -0.908192E+01  0.170204E+02 -0.730435E+01  0.587921E+01 -0.778442E+01  0.155839E+01 -0.110749E+01 -0.916544E+01  0.153386E+02 -0.650462E+01
   852  -0.119339E+01 -0.117613E+01 -0.813493E+00  0.680000E-01 -0.708601E-01  0.123304E-01 -0.398481E+00  0.136873E-01 -0.457750E-02 -0.116309E+01  0.305128E+00 -0.318161E+00
   853  -0.890272E+00 -0.943680E+00 -0.912089E+00  0.189669E+01 -0.492629E+00  0.363118E+00 -0.188175E+01  0.234668E+00 -0.982754E-01 -0.937064E+00  0.124415E+01 -0.125077E+01
   854   0.489520E+01  0.523259E+01 -0.123907E+02  0.288855E+02 -0.951281E+01  0.786147E+01 -0.104579E+02  0.225282E+01 -0.174318E+01 -0.878497E+01  0.225409E+02 -0.852331E+01
   855  -0.230886E+01 -0.221939E+01 -0.207486E+01  0.171398E+01 -0.662931E+00  0.420136E+00 -0.184014E+01  0.222705E+00 -0.877535E-01 -0.279400E+01  0.184852E+01 -0.127391E+01
   856  -0.662104E+00 -0.758166E+00 -0.407725E+00  0.219115E-01 -0.300495E-01  0.334850E-02 -0.252640E+00  0.462550E-02 -0.157420E-02 -0.108870E+01  0.574179E+00 -0.243642E+00
   857  -0.336190E+00 -0.318915E+00 -0.312307E+00  0.125303E+01 -0.245752E+00  0.194366E+00 -0.129650E+01  0.147012E+00 -0.760325E-01 -0.402545E+00  0.865724E+00 -0.782094E+00
   858  -0.706352E-01 -0.177493E-01  0.236465E+00  0.941964E-01 -0.222039E-01  0.891950E-02 -0.400226E+00  0.161430E-01 -0.392860E-02  0.178930E+00  0.130741E+00 -0.327420E+00
   859   0.268594E+01  0.422959E+01 -0.335393E+01  0.128610E+02 -0.395235E+01  0.315552E+01 -0.644092E+01  0.112729E+01 -0.710693E+00 -0.304454E+01  0.130279E+02 -0.575374E+01
   860  -0.169980E+01 -0.133485E+01 -0.215696E+01  0.359584E+01 -0.126762E+01  0.101288E+01 -0.321501E+01  0.462485E+00 -0.131416E+00 -0.257332E+01  0.333542E+01 -0.209695E+01
   861   0.139202E-01 -0.747839E-01  0.363174E+00  0.601926E+00 -0.252432E+00  0.119928E+00 -0.853167E+00  0.720843E-01 -0.375918E-01 -0.555717E+00  0.114507E+01 -0.664140E+00
   862  -0.247152E+00 -0.333005E+00  0.190661E+00  0.686918E+00 -0.312206E+00  0.141773E+00 -0.987178E+00  0.799211E-01 -0.470407E-01 -0.467886E+00  0.912837E+00 -0.777957E+00
   863   0.132983E+01  0.179083E+01 -0.887397E+01  0.190985E+02 -0.834678E+01  0.642972E+01 -0.697413E+01  0.145024E+01 -0.145374E+01 -0.124961E+02  0.217013E+02 -0.741431E+01
   864   0.250563E+01  0.878509E+00 -0.425694E+01  0.118570E+02 -0.396987E+01  0.369409E+01 -0.541205E+01  0.115065E+01 -0.557213E+00 -0.243805E+01  0.656489E+01 -0.324834E+01
   865   0.174753E+01  0.131411E+01 -0.247246E+00  0.626966E+01 -0.272238E+01  0.162051E+01 -0.296143E+01  0.441626E+00 -0.653217E+00 -0.284748E+01  0.744476E+01 -0.328317E+01
   866   0.274974E+01  0.246818E+01 -0.324468E+01  0.110495E+02 -0.264148E+01  0.246609E+01 -0.523036E+01  0.965007E+00 -0.614348E+00 -0.807195E+00  0.706912E+01 -0.379375E+01
   867  -0.220695E+00 -0.378865E+00 -0.302831E+00  0.129301E+01 -0.235816E+00  0.153707E+00 -0.116460E+01  0.134716E+00 -0.988796E-01 -0.424174E+00  0.809976E+00 -0.764667E+00
   868   0.115147E+01  0.353816E+00 -0.322525E+01  0.822812E+01 -0.252869E+01  0.227156E+01 -0.399966E+01  0.823750E+00 -0.418365E+00 -0.185010E+01  0.437690E+01 -0.217299E+01
   869  -0.533955E+00 -0.430486E+00 -0.308161E+00  0.227042E-01 -0.245300E-01  0.320760E-02 -0.230220E+00  0.447740E-02 -0.143330E-02 -0.554700E+00  0.342437E+00 -0.218224E+00
   870  -0.155508E+00 -0.273518E+00 -0.131504E+00  0.137447E+01 -0.246169E+00  0.212878E+00 -0.146443E+01  0.164747E+00 -0.654951E-01 -0.255974E+00  0.936938E+00 -0.954482E+00
   871  -0.252918E+00 -0.249976E+00  0.124054E+00  0.149323E+00 -0.522815E-01  0.243612E-01 -0.518879E+00  0.262673E-01 -0.576370E-02 -0.232942E+00  0.353597E+00 -0.370631E+00
   872   0.121033E+00  0.126580E+00  0.512954E+00  0.138676E+00 -0.692191E-01  0.230431E-01 -0.505421E+00  0.249829E-01 -0.398240E-02  0.291153E+00  0.234862E+00 -0.399435E+00
   873  -0.160433E+01 -0.175033E+01 -0.456596E+01  0.753484E+01 -0.268922E+01  0.226029E+01 -0.459763E+01  0.817861E+00 -0.364527E+00 -0.433973E+01  0.552320E+01 -0.293380E+01
   874  -0.747298E+00 -0.842261E+00 -0.681156E+00  0.185668E+01 -0.348430E+00  0.281133E+00 -0.199146E+01  0.220759E+00 -0.848256E-01 -0.893074E+00  0.146285E+01 -0.141204E+01
   875   0.673443E+00  0.152792E+00 -0.498604E+00  0.359667E+01 -0.758898E+00  0.641787E+00 -0.244741E+01  0.358059E+00 -0.218160E+00 -0.189338E+00  0.191824E+01 -0.157611E+01
   876  -0.159615E-01  0.148963E+00 -0.521091E+00  0.359215E+01 -0.121857E+01  0.803787E+00 -0.278136E+01  0.347359E+00 -0.238241E+00 -0.111283E+01  0.355666E+01 -0.229487E+01
   877  -0.666280E+00 -0.826706E+00 -0.181612E+00  0.397510E+00 -0.109987E+00  0.420287E-01 -0.844331E+00  0.548857E-01 -0.247742E-01 -0.537404E+00  0.319131E+00 -0.608433E+00
   878  -0.129012E+01 -0.124330E+01 -0.911390E+00  0.268841E+00 -0.152686E+00  0.697312E-01 -0.594005E+00  0.412978E-01 -0.119103E-01 -0.144560E+01  0.655924E+00 -0.453626E+00
   879  -0.158254E+00 -0.177202E+00  0.825948E-01  0.492127E-01 -0.332838E-01  0.561290E-02 -0.270450E+00  0.981350E-02 -0.175430E-02  0.298202E-01 -0.353657E-03 -0.206668E+00
   880  -0.277114E+00 -0.282400E+00  0.673367E-01  0.276237E+00 -0.513933E-01  0.346227E-01 -0.635458E+00  0.435429E-01 -0.120023E-01 -0.128433E+00  0.250166E+00 -0.404132E+00
   881  -0.150653E-01 -0.379466E-02  0.350010E+00  0.620923E-01 -0.459865E-01  0.927930E-02 -0.401808E+00  0.121480E-01 -0.799700E-03 -0.301852E+00  0.657753E+00 -0.359696E+00
   882  -0.817210E+00 -0.690468E+00 -0.287910E+00  0.248523E+00 -0.107680E+00  0.354026E-01 -0.733916E+00  0.410752E-01 -0.127053E-01 -0.573714E+00  0.442377E+00 -0.559131E+00
   883  -0.146036E+01 -0.157837E+01 -0.958456E+00  0.564508E+00 -0.220883E+00  0.105889E+00 -0.101242E+01  0.859835E-01 -0.249748E-01 -0.174758E+01  0.852832E+00 -0.683621E+00
   884   0.929226E+01  0.797171E+01 -0.337513E+01  0.190589E+02 -0.852792E+01  0.801220E+01 -0.666139E+01  0.169192E+01 -0.906365E+00  0.619227E+00  0.111431E+02 -0.379062E+01
   885   0.754589E+01  0.734459E+01 -0.116798E+02  0.287148E+02 -0.115386E+02  0.102736E+02 -0.883906E+01  0.218739E+01 -0.157248E+01 -0.309631E+01  0.163802E+02 -0.593925E+01
   886  -0.885645E+00 -0.457345E+00 -0.757883E+00  0.126940E+01 -0.397074E+00  0.250599E+00 -0.132353E+01  0.143229E+00 -0.703841E-01 -0.131026E+01  0.196695E+01 -0.111403E+01
   887   0.459003E+00  0.942291E+00 -0.172920E+01  0.668953E+01 -0.240205E+01  0.167780E+01 -0.391210E+01  0.601509E+00 -0.466477E+00 -0.306264E+01  0.749470E+01 -0.348977E+01
   888  -0.794498E+00 -0.822084E+00 -0.395693E+00  0.408173E-01 -0.463998E-01  0.417170E-02 -0.402377E+00  0.862830E-02 -0.364540E-02 -0.884200E+00  0.431570E+00 -0.369453E+00
   889  -0.442379E+00 -0.419532E+00 -0.104719E-01  0.342313E+00 -0.710605E-01  0.376230E-01 -0.771933E+00  0.502741E-01 -0.191245E-01 -0.307423E+00  0.462637E+00 -0.574747E+00
   890   0.271194E+01  0.181475E+01 -0.551885E+01  0.143910E+02 -0.501779E+01  0.438458E+01 -0.598670E+01  0.124864E+01 -0.788911E+00 -0.433551E+01  0.108834E+02 -0.473311E+01
   891  -0.333466E+00 -0.310353E+00 -0.138052E+00  0.332579E-01 -0.317752E-01  0.271440E-02 -0.204280E+00  0.646640E-02 -0.179840E-02 -0.117040E+00 -0.439811E-01 -0.149332E+00
   892  -0.238415E+00 -0.188745E+00 -0.492699E-01  0.571008E+00 -0.975440E-01  0.720047E-01 -0.779836E+00  0.767302E-01 -0.315075E-01 -0.450246E-01  0.298980E+00 -0.442700E+00
   893  -0.113259E+01 -0.110222E+01 -0.194252E+01  0.393918E+01 -0.128551E+01  0.932738E+00 -0.303271E+01  0.432898E+00 -0.176661E+00 -0.446024E+01  0.557775E+01 -0.221973E+01
   894   0.396896E-01 -0.212182E+00  0.520346E+00  0.584603E+00 -0.249180E+00  0.134734E+00 -0.103202E+01  0.955935E-01 -0.143875E-01 -0.839440E-01  0.544569E+00 -0.672807E+00
   895   0.972333E+00  0.150424E+01 -0.217078E+01  0.732706E+01 -0.190173E+01  0.165637E+01 -0.412652E+01  0.686112E+00 -0.498174E+00 -0.675980E+00  0.491042E+01 -0.273020E+01
   896   0.900841E+00  0.683157E+00  0.123430E+01  0.103111E+00 -0.929710E-01  0.168938E-01 -0.382079E+00  0.196815E-01  0.190740E-02  0.991899E+00 -0.451836E-01 -0.263559E+00
   897  -0.523375E+00 -0.434589E+00 -0.737370E-02  0.288562E+00 -0.769195E-01  0.398771E-01 -0.800905E+00  0.467352E-01 -0.133503E-01 -0.283285E+00  0.470112E+00 -0.621416E+00
   898   0.144198E+01  0.919757E+00 -0.196952E+00  0.526126E+01 -0.114158E+01  0.899572E+00 -0.364974E+01  0.529212E+00 -0.259797E+00 -0.280375E+00  0.365993E+01 -0.245980E+01
   899  -0.266842E+00 -0.410334E+00  0.270707E+00  0.257299E+00 -0.105564E+00  0.417547E-01 -0.763066E+00  0.411753E-01 -0.914910E-02 -0.926711E+00  0.115147E+01 -0.635098E+00
   900  -0.442723E+01 -0.439558E+01 -0.624458E+01  0.607599E+01 -0.274001E+01  0.168524E+01 -0.307392E+01  0.529458E+00 -0.659395E+00 -0.637708E+01  0.453279E+01 -0.255129E+01
   901  -0.437123E+01 -0.424427E+01 -0.546400E+01  0.462049E+01 -0.209244E+01  0.121030E+01 -0.256449E+01  0.417586E+00 -0.498669E+00 -0.558279E+01  0.338118E+01 -0.204266E+01
   902  -0.391655E+01 -0.375528E+01 -0.968673E+01  0.129102E+02 -0.585954E+01  0.395637E+01 -0.471261E+01  0.966894E+00 -0.149119E+01 -0.822034E+01  0.874776E+01 -0.428271E+01
   903  -0.385515E+01 -0.378557E+01 -0.360749E+01  0.197688E+01 -0.939379E+00  0.466249E+00 -0.177750E+01  0.214887E+00 -0.188792E+00 -0.434446E+01  0.197156E+01 -0.141267E+01
   904  -0.320807E+01 -0.344150E+01 -0.289854E+01  0.190422E+01 -0.878162E+00  0.438226E+00 -0.181223E+01  0.211655E+00 -0.173237E+00 -0.429374E+01  0.237271E+01 -0.152047E+01
   905  -0.150233E+01 -0.100901E+01 -0.152431E+02  0.252481E+02 -0.122870E+02  0.902448E+01 -0.717750E+01  0.170729E+01 -0.277469E+01 -0.101782E+02  0.162070E+02 -0.703775E+01
   906  -0.394384E+01 -0.408225E+01 -0.479100E+01  0.428433E+01 -0.196001E+01  0.118973E+01 -0.266623E+01  0.414100E+00 -0.414753E+00 -0.573661E+01  0.385029E+01 -0.219594E+01
   907  -0.331743E+01 -0.321206E+01 -0.100230E+02  0.147985E+02 -0.676264E+01  0.467883E+01 -0.546293E+01  0.110610E+01 -0.165231E+01 -0.907753E+01  0.111494E+02 -0.528388E+01
   908  -0.277555E+01 -0.325036E+01 -0.812354E+01  0.120287E+02 -0.532718E+01  0.368123E+01 -0.469973E+01  0.933185E+00 -0.126827E+01 -0.786933E+01  0.896335E+01 -0.434438E+01
   909  -0.358126E+01 -0.360261E+01 -0.343087E+01  0.188403E+01 -0.911428E+00  0.437218E+00 -0.157326E+01  0.200695E+00 -0.187638E+00 -0.408262E+01  0.169743E+01 -0.121742E+01
   910  -0.391240E+01 -0.379696E+01 -0.428744E+01  0.308872E+01 -0.143166E+01  0.800364E+00 -0.209396E+01  0.308726E+00 -0.297147E+00 -0.462249E+01  0.238948E+01 -0.156396E+01
   911  -0.503117E+00  0.895167E-01 -0.174457E+02  0.305409E+02 -0.152855E+02  0.111940E+02 -0.798701E+01  0.195077E+01 -0.347065E+01 -0.110538E+02  0.195797E+02 -0.843634E+01
   912  -0.444100E+01 -0.439424E+01 -0.629116E+01  0.612637E+01 -0.276599E+01  0.170509E+01 -0.308380E+01  0.533483E+00 -0.664991E+00 -0.636524E+01  0.452684E+01 -0.255584E+01
   913  -0.389608E+01 -0.365862E+01 -0.739913E+01  0.888354E+01 -0.398830E+01  0.277309E+01 -0.412991E+01  0.776783E+00 -0.812148E+00 -0.693385E+01  0.658859E+01 -0.331335E+01
   914  -0.383456E+01 -0.368545E+01 -0.374759E+01  0.204545E+01 -0.100992E+01  0.482964E+00 -0.160301E+01  0.212704E+00 -0.215149E+00 -0.420308E+01  0.172859E+01 -0.121097E+01
   915  -0.298693E+01 -0.253467E+01 -0.122426E+02  0.185159E+02 -0.859570E+01  0.613026E+01 -0.607641E+01  0.132888E+01 -0.204732E+01 -0.918691E+01  0.123304E+02 -0.567817E+01
   916  -0.359403E+01 -0.334329E+01 -0.107700E+02  0.151331E+02 -0.694817E+01  0.480189E+01 -0.516028E+01  0.110223E+01 -0.175283E+01 -0.858192E+01  0.995326E+01 -0.471463E+01
   917  -0.406924E+01 -0.421349E+01 -0.507706E+01  0.466640E+01 -0.207721E+01  0.122995E+01 -0.275300E+01  0.430013E+00 -0.488335E+00 -0.583655E+01  0.394842E+01 -0.232536E+01
   918  -0.283791E+01 -0.309769E+01 -0.107569E+02  0.162456E+02 -0.752993E+01  0.532472E+01 -0.550158E+01  0.118720E+01 -0.180701E+01 -0.893617E+01  0.110137E+02 -0.517518E+01
   919  -0.445146E+01 -0.436673E+01 -0.616049E+01  0.591940E+01 -0.263015E+01  0.158349E+01 -0.302818E+01  0.513075E+00 -0.648601E+00 -0.622898E+01  0.438429E+01 -0.252205E+01
   920   0.195677E+01  0.219009E+01 -0.188455E+02  0.369740E+02 -0.187856E+02  0.137720E+02 -0.941067E+01  0.227754E+01 -0.402505E+01 -0.125195E+02  0.257366E+02 -0.110271E+02
   921  -0.397841E+01 -0.400810E+01 -0.659921E+01  0.722476E+01 -0.317305E+01  0.199261E+01 -0.324145E+01  0.600039E+00 -0.782107E+00 -0.626390E+01  0.491472E+01 -0.265892E+01
   922  -0.318580E+01 -0.341944E+01 -0.964488E+01  0.136616E+02 -0.617404E+01  0.431062E+01 -0.491065E+01  0.103652E+01 -0.146501E+01 -0.826625E+01  0.927647E+01 -0.442966E+01
   923  -0.180280E+01 -0.186825E+01 -0.133076E+01  0.130380E+01 -0.394095E+00  0.210341E+00 -0.166790E+01  0.168224E+00 -0.924098E-01 -0.107562E+01  0.476645E+00 -0.126928E+01
   924  -0.160168E+01 -0.152792E+01 -0.265703E+01  0.454931E+01 -0.134970E+01  0.979753E+00 -0.324135E+01  0.474590E+00 -0.357254E+00 -0.167401E+01  0.267550E+01 -0.252941E+01
   925  -0.166646E+01 -0.167124E+01 -0.111364E+01  0.822730E+00 -0.276719E+00  0.120170E+00 -0.127470E+01  0.111960E+00 -0.562617E-01 -0.824415E+00  0.107233E+00 -0.954055E+00
   926  -0.171345E+01 -0.178447E+01 -0.134361E+01  0.153720E+01 -0.437153E+00  0.259218E+00 -0.180467E+01  0.191552E+00 -0.115984E+00 -0.115373E+01  0.777534E+00 -0.140828E+01
   927  -0.514124E+00 -0.575187E-01 -0.479353E+01  0.100193E+02 -0.318491E+01  0.250723E+01 -0.516173E+01  0.915211E+00 -0.815639E+00 -0.230323E+01  0.642509E+01 -0.417938E+01
   928   0.217531E+02  0.211779E+02  0.141383E+01  0.402896E+02 -0.198228E+02  0.121194E+02 -0.928178E+01  0.161202E+01 -0.457714E+01 -0.507136E+01  0.526015E+02 -0.263523E+02
   929   0.216166E+02  0.212717E+02  0.185511E+01  0.395348E+02 -0.196075E+02  0.118911E+02 -0.908073E+01  0.156550E+01 -0.454169E+01 -0.452210E+01  0.518867E+02 -0.260929E+02
   930   0.217018E+02  0.214399E+02  0.194939E+01  0.395803E+02 -0.196052E+02  0.119198E+02 -0.915373E+01  0.157645E+01 -0.456522E+01 -0.435916E+01  0.519210E+02 -0.261220E+02
   931   0.215897E+02  0.212693E+02  0.166033E+01  0.401225E+02 -0.198006E+02  0.120186E+02 -0.947376E+01  0.160482E+01 -0.454217E+01 -0.494196E+01  0.527241E+02 -0.265128E+02
   932   0.216415E+02  0.210043E+02  0.705926E+00  0.411914E+02 -0.201768E+02  0.123958E+02 -0.953399E+01  0.166103E+01 -0.460185E+01 -0.576992E+01  0.535517E+02 -0.267775E+02
   933   0.217434E+02  0.214049E+02  0.868475E+00  0.410441E+02 -0.200628E+02  0.122452E+02 -0.938056E+01  0.163891E+01 -0.460997E+01 -0.515394E+01  0.530581E+02 -0.264993E+02
   934   0.217001E+02  0.214817E+02  0.130428E+01  0.403716E+02 -0.199177E+02  0.121266E+02 -0.922984E+01  0.160474E+01 -0.455966E+01 -0.464639E+01  0.523924E+02 -0.262643E+02
   935   0.217074E+02  0.216324E+02  0.148467E+01  0.401931E+02 -0.197827E+02  0.120140E+02 -0.921320E+01  0.159787E+01 -0.458629E+01 -0.440414E+01  0.522735E+02 -0.262370E+02
   936   0.216733E+02  0.215877E+02  0.196748E+01  0.399218E+02 -0.197474E+02  0.119866E+02 -0.947631E+01  0.159885E+01 -0.457765E+01 -0.440724E+01  0.524651E+02 -0.264701E+02
   937   0.218494E+02  0.217166E+02  0.214823E+01  0.394798E+02 -0.196090E+02  0.119012E+02 -0.907193E+01  0.155966E+01 -0.455852E+01 -0.407755E+01  0.518781E+02 -0.260840E+02
   938   0.219364E+02  0.213203E+02  0.710730E+00  0.414847E+02 -0.202860E+02  0.125195E+02 -0.955935E+01  0.167829E+01 -0.461153E+01 -0.530555E+01  0.533222E+02 -0.266964E+02
   939   0.218466E+02  0.217419E+02  0.203387E+01  0.397646E+02 -0.196371E+02  0.119349E+02 -0.921244E+01  0.157917E+01 -0.461645E+01 -0.438910E+01  0.524376E+02 -0.263066E+02
   940   0.221394E+02  0.215978E+02  0.107546E+01  0.413615E+02 -0.203123E+02  0.124447E+02 -0.958538E+01  0.166657E+01 -0.451122E+01 -0.486729E+01  0.529900E+02 -0.265249E+02
   941   0.217807E+02  0.214324E+02  0.151112E+01  0.407285E+02 -0.200433E+02  0.121827E+02 -0.984623E+01  0.166027E+01 -0.441237E+01 -0.493283E+01  0.530806E+02 -0.267154E+02
   942   0.218467E+02  0.214380E+02  0.530474E+00  0.416249E+02 -0.202853E+02  0.124573E+02 -0.952785E+01  0.167460E+01 -0.462739E+01 -0.526055E+01  0.534045E+02 -0.267059E+02
   943   0.214851E+02  0.214202E+02  0.151266E+01  0.404679E+02 -0.199901E+02  0.121095E+02 -0.963921E+01  0.162114E+01 -0.459684E+01 -0.498834E+01  0.531140E+02 -0.267055E+02
   944   0.220205E+02  0.215260E+02  0.151164E+01  0.404968E+02 -0.200262E+02  0.123399E+02 -0.940026E+01  0.164020E+01 -0.454150E+01 -0.449188E+01  0.523498E+02 -0.263320E+02
   945   0.221656E+02  0.218188E+02  0.157939E+01  0.403618E+02 -0.199069E+02  0.122068E+02 -0.916591E+01  0.160681E+01 -0.451637E+01 -0.428853E+01  0.522778E+02 -0.261705E+02
   946   0.226602E+02  0.215351E+02  0.784014E+00  0.420508E+02 -0.206551E+02  0.128959E+02 -0.969533E+01  0.172079E+01 -0.444084E+01 -0.502264E+01  0.531257E+02 -0.265680E+02
   947   0.219654E+02  0.215232E+02  0.886656E+00  0.411445E+02 -0.202916E+02  0.125165E+02 -0.940803E+01  0.165783E+01 -0.454046E+01 -0.469597E+01  0.526302E+02 -0.264110E+02
   948   0.222022E+02  0.213922E+02  0.479702E+00  0.419804E+02 -0.205659E+02  0.128167E+02 -0.964810E+01  0.171208E+01 -0.457265E+01 -0.529652E+01  0.533950E+02 -0.267063E+02
   949   0.221435E+02  0.219267E+02  0.278258E+01  0.391585E+02 -0.194865E+02  0.117804E+02 -0.901784E+01  0.153767E+01 -0.461138E+01 -0.388140E+01  0.519044E+02 -0.260962E+02
   950   0.218976E+02  0.217526E+02  0.198408E+01  0.401668E+02 -0.198956E+02  0.121123E+02 -0.943054E+01  0.160814E+01 -0.464754E+01 -0.447426E+01  0.527415E+02 -0.265147E+02
   951   0.223285E+02  0.219188E+02  0.250977E+01  0.394588E+02 -0.195542E+02  0.119130E+02 -0.900074E+01  0.155536E+01 -0.455338E+01 -0.405673E+01  0.520524E+02 -0.260769E+02
   952   0.222205E+02  0.219334E+02  0.117889E+01  0.412865E+02 -0.201163E+02  0.123955E+02 -0.959878E+01  0.167984E+01 -0.460521E+01 -0.452104E+01  0.529366E+02 -0.264822E+02
   953   0.222802E+02  0.216442E+02  0.119623E+01  0.414607E+02 -0.203739E+02  0.125467E+02 -0.978907E+01  0.168645E+01 -0.444698E+01 -0.487419E+01  0.531991E+02 -0.266808E+02
   954   0.224552E+02  0.215890E+02  0.303549E+00  0.426438E+02 -0.207422E+02  0.128314E+02 -0.970905E+01  0.172338E+01 -0.459571E+01 -0.548485E+01  0.538847E+02 -0.268109E+02
   955   0.218390E+02  0.214503E+02  0.749336E+00  0.417521E+02 -0.204725E+02  0.125240E+02 -0.970344E+01  0.167476E+01 -0.468517E+01 -0.550193E+01  0.539044E+02 -0.269521E+02
   956   0.225618E+02  0.218388E+02  0.101554E+01  0.416571E+02 -0.203833E+02  0.125552E+02 -0.943624E+01  0.167354E+01 -0.452015E+01 -0.467111E+01  0.528823E+02 -0.263724E+02
   957   0.222050E+02  0.214393E+02  0.584131E+00  0.419792E+02 -0.205308E+02  0.127219E+02 -0.966533E+01  0.169984E+01 -0.458386E+01 -0.563346E+01  0.539585E+02 -0.268858E+02
   958   0.219260E+02  0.218921E+02  0.184317E+01  0.401213E+02 -0.199283E+02  0.121499E+02 -0.927504E+01  0.159901E+01 -0.458413E+01 -0.406070E+01  0.522504E+02 -0.262976E+02
   959   0.217923E+02  0.215682E+02  0.996684E+00  0.418954E+02 -0.202752E+02  0.122915E+02 -0.103214E+02  0.173739E+01 -0.453215E+01 -0.563853E+01  0.544249E+02 -0.272181E+02
   960   0.219480E+02  0.213016E+02 -0.265318E+00  0.428599E+02 -0.208791E+02  0.129805E+02 -0.985973E+01  0.174685E+01 -0.463507E+01 -0.601078E+01  0.544369E+02 -0.271245E+02
   961   0.220901E+02  0.221763E+02  0.732768E+00  0.417769E+02 -0.202679E+02  0.124307E+02 -0.961175E+01  0.168592E+01 -0.465653E+01 -0.458239E+01  0.533573E+02 -0.265986E+02
   962   0.230498E+02  0.218147E+02  0.738098E+00  0.423040E+02 -0.207177E+02  0.129830E+02 -0.953020E+01  0.172368E+01 -0.445108E+01 -0.484325E+01  0.530626E+02 -0.264047E+02
   963   0.219772E+02  0.219629E+02  0.838368E+00  0.414839E+02 -0.202655E+02  0.124393E+02 -0.962647E+01  0.167254E+01 -0.456501E+01 -0.448270E+01  0.531053E+02 -0.266596E+02
   964   0.225140E+02  0.221164E+02  0.201373E+01  0.403342E+02 -0.199241E+02  0.121970E+02 -0.916596E+01  0.159618E+01 -0.453709E+01 -0.402626E+01  0.523198E+02 -0.261772E+02
   965   0.225870E+02  0.217331E+02  0.946936E+00  0.417353E+02 -0.204606E+02  0.126761E+02 -0.940828E+01  0.167170E+01 -0.457416E+01 -0.492266E+01  0.531596E+02 -0.265039E+02
   966  -0.235314E+01 -0.216212E+01 -0.206311E+01  0.168952E+01 -0.578569E+00  0.330389E+00 -0.185628E+01  0.212220E+00 -0.873162E-01 -0.289904E+01  0.200414E+01 -0.126723E+01
   967  -0.899382E+00 -0.120323E+01 -0.844356E+00  0.161821E+01 -0.425100E+00  0.298641E+00 -0.167150E+01  0.203399E+00 -0.786773E-01 -0.918666E+00  0.791596E+00 -0.107616E+01
   968  -0.555653E+00 -0.589235E+00 -0.243654E+00  0.123023E+00 -0.594157E-01  0.173526E-01 -0.412199E+00  0.228333E-01 -0.359370E-02 -0.444143E+00  0.126163E+00 -0.271255E+00
   969   0.427792E+01  0.478350E+01 -0.630910E+01  0.184510E+02 -0.495626E+01  0.430295E+01 -0.774516E+01  0.151373E+01 -0.979210E+00 -0.322014E+01  0.137936E+02 -0.579000E+01
   970  -0.637427E+00 -0.858293E+00 -0.163545E+01  0.346131E+01 -0.947468E+00  0.733109E+00 -0.246936E+01  0.391941E+00 -0.171508E+00 -0.172078E+01  0.225840E+01 -0.139591E+01
   971   0.457870E+01  0.293893E+01 -0.162908E+02  0.331925E+02 -0.169758E+02  0.140464E+02 -0.966650E+01  0.248230E+01 -0.220936E+01 -0.110864E+02  0.227262E+02 -0.870085E+01
   972  -0.284626E+00 -0.521952E-01  0.857079E-01  0.141803E+00 -0.820417E-01  0.188013E-01 -0.459501E+00  0.198505E-01 -0.924570E-02 -0.490801E+00  0.858756E+00 -0.420150E+00
   973  -0.153979E+00 -0.256780E+00  0.217118E+00  0.596456E-01 -0.399257E-01  0.819720E-02 -0.409027E+00  0.119489E-01 -0.193560E-02 -0.418669E+00  0.502735E+00 -0.340845E+00
   974  -0.155401E+01 -0.176496E+01 -0.105130E+01  0.125719E+01 -0.554048E+00  0.281979E+00 -0.157210E+01  0.148746E+00 -0.644857E-01 -0.444773E+01  0.418168E+01 -0.149890E+01
   975  -0.255006E+01 -0.223994E+01 -0.246737E+01  0.158927E+01 -0.718484E+00  0.385779E+00 -0.140060E+01  0.176248E+00 -0.114907E+00 -0.277082E+01  0.152305E+01 -0.992174E+00
   976   0.144137E+01  0.123177E+01 -0.399489E+01  0.969515E+01 -0.338350E+01  0.291530E+01 -0.394036E+01  0.861055E+00 -0.711380E+00 -0.129626E+01  0.461927E+01 -0.209124E+01
   977  -0.693500E+00 -0.101896E+01 -0.386655E+01  0.810134E+01 -0.274609E+01  0.229976E+01 -0.493950E+01  0.834051E+00 -0.376505E+00 -0.435776E+01  0.686383E+01 -0.352503E+01
   978  -0.397950E+00 -0.870154E+00 -0.568328E+00  0.210454E+01 -0.838908E+00  0.595460E+00 -0.187268E+01  0.266864E+00 -0.848942E-01 -0.148578E+01  0.179788E+01 -0.118226E+01
   979  -0.325506E+01 -0.302388E+01 -0.437359E+01  0.512480E+01 -0.193894E+01  0.120795E+01 -0.334640E+01  0.497692E+00 -0.426565E+00 -0.562321E+01  0.555046E+01 -0.295112E+01
   980   0.164516E+01  0.313910E+01 -0.324712E+01  0.119327E+02 -0.431476E+01  0.297838E+01 -0.571706E+01  0.946844E+00 -0.933863E+00 -0.467646E+01  0.139097E+02 -0.609417E+01
   981   0.323182E+00  0.877715E+00  0.202601E+00  0.239340E+01 -0.896488E+00  0.623136E+00 -0.223146E+01  0.312980E+00 -0.809948E-01  0.743516E+00  0.144353E+01 -0.130933E+01
   982   0.451102E+00  0.910052E+00 -0.377419E+01  0.886441E+01 -0.302383E+01  0.250042E+01 -0.435377E+01  0.796457E+00 -0.558402E+00 -0.248750E+01  0.706729E+01 -0.366974E+01
   983  -0.183147E+01 -0.176275E+01 -0.132337E+01  0.635909E+00 -0.351108E+00  0.139540E+00 -0.961207E+00  0.815178E-01 -0.527504E-01 -0.205783E+01  0.108290E+01 -0.787819E+00
   984  -0.182076E+01 -0.218979E+01 -0.133874E+01  0.352493E+00 -0.191399E+00  0.625137E-01 -0.727225E+00  0.468625E-01 -0.252709E-01 -0.345920E+01  0.196041E+01 -0.690997E+00
   985  -0.267243E+00  0.168530E+00 -0.834550E+00  0.284345E+01 -0.832412E+00  0.583571E+00 -0.216677E+01  0.284904E+00 -0.145437E+00 -0.196057E+01  0.391043E+01 -0.178134E+01
   986   0.830793E+00  0.482744E+00  0.120569E+01  0.180661E+00 -0.107122E+00  0.395551E-01 -0.509627E+00  0.289114E-01 -0.727660E-02 -0.187324E-01  0.909779E+00 -0.408303E+00
   987  -0.124705E+01 -0.130859E+01 -0.790693E+00  0.356475E+00 -0.212366E+00  0.739804E-01 -0.700853E+00  0.507408E-01 -0.243382E-01 -0.145164E+01  0.708164E+00 -0.565111E+00
   988  -0.972632E+00 -0.117990E+01 -0.508642E+00  0.103514E+01 -0.277351E+00  0.188859E+00 -0.150639E+01  0.146002E+00 -0.502506E-01 -0.824146E+00  0.659139E+00 -0.101489E+01
   989   0.635014E+00  0.613746E+00 -0.129469E+01  0.468363E+01 -0.104786E+01  0.938177E+00 -0.280376E+01  0.453221E+00 -0.293700E+00 -0.351482E+00  0.272354E+01 -0.175831E+01
   990  -0.552990E+00 -0.442236E+00 -0.271354E+00  0.119103E+00 -0.635684E-01  0.146241E-01 -0.367431E+00  0.214575E-01 -0.581990E-02 -0.269027E+00  0.567101E-01 -0.229919E+00
   991  -0.134901E-01 -0.328653E+00 -0.161973E+01  0.404161E+01 -0.115489E+01  0.887681E+00 -0.230711E+01  0.409135E+00 -0.270178E+00 -0.547100E+00  0.161028E+01 -0.139184E+01
   992   0.155495E+02  0.136241E+02 -0.119787E+02  0.406429E+02 -0.145923E+02  0.126872E+02 -0.118721E+02  0.286969E+01 -0.220721E+01 -0.565407E+01  0.296316E+02 -0.103534E+02
   993  -0.309665E+00 -0.380491E-01  0.140402E+00  0.981779E-01 -0.330447E-01  0.945140E-02 -0.537880E+00  0.177937E-01 -0.456520E-02 -0.113461E+00  0.524334E+00 -0.448922E+00
   994  -0.449850E+00 -0.609397E+00 -0.502390E-01  0.227896E+00 -0.902923E-01  0.353953E-01 -0.601464E+00  0.386615E-01 -0.980710E-02 -0.508055E+00  0.313847E+00 -0.415189E+00
   995  -0.393197E+01 -0.395007E+01 -0.688533E+01  0.776667E+01 -0.362597E+01  0.246677E+01 -0.356075E+01  0.683447E+00 -0.776807E+00 -0.678155E+01  0.566060E+01 -0.282912E+01
   996  -0.353753E+00 -0.367374E+00 -0.116691E-01  0.140249E+00 -0.271713E-01  0.142620E-01 -0.487212E+00  0.235451E-01 -0.575620E-02 -0.149223E+00  0.148235E+00 -0.366386E+00
   997  -0.664720E+00 -0.947347E+00 -0.839087E+00  0.205328E+01 -0.739207E+00  0.499933E+00 -0.173557E+01  0.217138E+00 -0.121206E+00 -0.204619E+01  0.239213E+01 -0.129329E+01
   998  -0.487886E+00 -0.463123E+00 -0.941976E+00  0.256651E+01 -0.606797E+00  0.494631E+00 -0.209785E+01  0.284133E+00 -0.186541E+00 -0.670552E+00  0.152695E+01 -0.131952E+01
   999   0.972958E+00  0.474766E+00 -0.390819E+01  0.928611E+01 -0.419344E+01  0.389923E+01 -0.483478E+01  0.105521E+01 -0.331181E+00 -0.312796E+01  0.635408E+01 -0.275136E+01
  1000  -0.561333E+00 -0.612963E+00 -0.156385E+00  0.224481E+00 -0.666979E-01  0.402075E-01 -0.633679E+00  0.401315E-01 -0.939040E-02 -0.493309E+00  0.316808E+00 -0.436461E+00
  1001  -0.192365E+00 -0.163116E+00  0.799769E-01  0.415810E-01 -0.164632E-01  0.378310E-02 -0.306789E+00  0.826940E-02 -0.272340E-02 -0.199243E-01  0.117124E+00 -0.260315E+00
  1002  -0.602597E+00 -0.604761E+00  0.224053E-01  0.349600E+00 -0.975460E-01  0.444197E-01 -0.969441E+00  0.592923E-01 -0.113268E-01 -0.376557E+00  0.482093E+00 -0.710298E+00
  1003  -0.142494E+00 -0.457388E-01  0.135119E+00  0.327259E-01 -0.138138E-01  0.427450E-02 -0.305558E+00  0.749020E-02 -0.273160E-02 -0.946820E-02  0.201886E+00 -0.238157E+00
  1004  -0.709609E+00 -0.113515E+01 -0.805441E+00  0.173235E+01 -0.486005E+00  0.340165E+00 -0.162206E+01  0.216817E+00 -0.854328E-01 -0.990557E+00  0.825547E+00 -0.970136E+00
  1005  -0.475076E-01 -0.586852E-02 -0.357668E+01  0.733604E+01 -0.238965E+01  0.188513E+01 -0.332838E+01  0.647732E+00 -0.621696E+00 -0.154967E+01  0.373774E+01 -0.219394E+01
  1006  -0.198644E+00 -0.706158E-01 -0.197958E+01  0.539656E+01 -0.152338E+01  0.127028E+01 -0.359477E+01  0.577600E+00 -0.345356E+00 -0.124053E+01  0.347264E+01 -0.230272E+01
  1007  -0.126825E+01 -0.141643E+01 -0.104859E+01  0.159378E+01 -0.466007E+00  0.292823E+00 -0.176197E+01  0.196040E+00 -0.743332E-01 -0.195743E+01  0.183043E+01 -0.128944E+01
  1008  -0.283970E+01 -0.294329E+01 -0.396566E+01  0.535097E+01 -0.189776E+01  0.134438E+01 -0.392759E+01  0.576119E+00 -0.320158E+00 -0.531399E+01  0.526764E+01 -0.289695E+01
  1009  -0.131207E+01 -0.109439E+01 -0.148730E+01  0.223499E+01 -0.688340E+00  0.490376E+00 -0.198525E+01  0.268721E+00 -0.145271E+00 -0.836982E+00  0.986469E+00 -0.124387E+01
  1010  -0.654979E+00 -0.437836E+00 -0.347786E+00  0.208972E+00 -0.848018E-01  0.279509E-01 -0.482717E+00  0.348960E-01 -0.114940E-01 -0.172632E+00  0.315042E-01 -0.296708E+00
  1011  -0.115613E+01 -0.107283E+01 -0.151622E+01  0.271687E+01 -0.651828E+00  0.512807E+00 -0.238683E+01  0.316784E+00 -0.147706E+00 -0.169684E+01  0.219983E+01 -0.157583E+01
  1012  -0.647720E+00 -0.244943E+00 -0.160366E+01  0.405657E+01 -0.984126E+00  0.811536E+00 -0.313233E+01  0.444898E+00 -0.240607E+00 -0.885247E+00  0.279197E+01 -0.215167E+01
  1013  -0.642753E+00 -0.642559E+00 -0.206212E+00  0.148423E+00 -0.102741E+00  0.246215E-01 -0.529117E+00  0.256232E-01 -0.335170E-02 -0.430906E+00  0.197685E+00 -0.409338E+00
  1014   0.613578E-01 -0.653449E-01 -0.235212E+01  0.553705E+01 -0.165797E+01  0.135953E+01 -0.304094E+01  0.566894E+00 -0.351087E+00 -0.872372E+00  0.246338E+01 -0.165636E+01
  1015  -0.576836E+00 -0.437994E+00 -0.548325E-01  0.540445E+00 -0.792692E-01  0.653620E-01 -0.110422E+01  0.798159E-01 -0.241409E-01 -0.156058E+00  0.486897E+00 -0.768833E+00
  1016   0.788154E+00  0.682819E+00 -0.238960E+01  0.701004E+01 -0.151988E+01  0.128905E+01 -0.379026E+01  0.621443E+00 -0.432646E+00 -0.941630E+00  0.430722E+01 -0.268277E+01
  1017  -0.838096E+00 -0.115818E+01 -0.144551E+01  0.318441E+01 -0.914281E+00  0.729136E+00 -0.260016E+01  0.374811E+00 -0.166505E+00 -0.164036E+01  0.206659E+01 -0.158441E+01
  1018   0.801627E+00  0.178865E+01 -0.192466E+01  0.686365E+01 -0.214107E+01  0.175353E+01 -0.422405E+01  0.751518E+00 -0.277287E+00 -0.763763E+00  0.503528E+01 -0.248286E+01
  1019   0.168354E+01  0.213250E+01 -0.277418E+01  0.104297E+02 -0.373488E+01  0.273254E+01 -0.513329E+01  0.872456E+00 -0.708834E+00 -0.396893E+01  0.108504E+02 -0.474901E+01
  1020  -0.332257E+00  0.636468E+00 -0.303678E+00  0.220348E+01 -0.687263E+00  0.437883E+00 -0.209311E+01  0.234954E+00 -0.124529E+00 -0.959661E+00  0.345381E+01 -0.185768E+01
  1021   0.285899E+00  0.719500E+00 -0.548117E+01  0.128216E+02 -0.482212E+01  0.343288E+01 -0.566401E+01  0.103317E+01 -0.103443E+01 -0.787540E+01  0.143712E+02 -0.577632E+01
  1022  -0.530103E+00 -0.865285E+00 -0.684060E+00  0.176876E+01 -0.488262E+00  0.325913E+00 -0.158853E+01  0.218346E+00 -0.822778E-01 -0.690337E+00  0.733635E+00 -0.908584E+00
  1023   0.388163E-01 -0.229146E+00  0.405806E+00  0.821884E-01 -0.672409E-01  0.149044E-01 -0.413477E+00  0.174828E-01 -0.847900E-03  0.155159E-01  0.654294E-01 -0.310092E+00
  1024   0.100385E+01 -0.323679E-01 -0.424893E+01  0.977360E+01 -0.303285E+01  0.254736E+01 -0.424173E+01  0.857928E+00 -0.651518E+00 -0.203755E+01  0.473318E+01 -0.272800E+01
  1025   0.150151E+02  0.123499E+02 -0.167601E+02  0.447756E+02 -0.184467E+02  0.157468E+02 -0.107513E+02  0.277703E+01 -0.232632E+01 -0.240598E+01  0.224204E+02 -0.766453E+01
  1026  -0.890371E+00 -0.102066E+01 -0.413556E+00  0.557881E+00 -0.102778E+00  0.736187E-01 -0.105864E+01  0.798575E-01 -0.267562E-01 -0.738103E+00  0.520349E+00 -0.802908E+00
  1027  -0.112092E+01 -0.101548E+01 -0.186075E+01  0.369942E+01 -0.113323E+01  0.911200E+00 -0.291843E+01  0.421411E+00 -0.240531E+00 -0.206187E+01  0.295569E+01 -0.190929E+01
  1028  -0.777913E+00 -0.943408E+00 -0.353040E+00  0.181787E+00 -0.675802E-01  0.230115E-01 -0.581596E+00  0.304246E-01 -0.109199E-01 -0.605283E+00  0.733663E-01 -0.411491E+00
  1029   0.114761E+01  0.105359E+01 -0.255560E+01  0.764501E+01 -0.238912E+01  0.203769E+01 -0.398490E+01  0.756875E+00 -0.362352E+00 -0.858465E+00  0.429515E+01 -0.238309E+01
  1030   0.393105E+01  0.329835E+01 -0.380686E+01  0.170478E+02 -0.692234E+01  0.451210E+01 -0.649521E+01  0.114023E+01 -0.154471E+01 -0.908125E+01  0.207447E+02 -0.836512E+01
  1031  -0.515352E+00 -0.458851E+00 -0.289486E+00  0.359611E-01 -0.387133E-01  0.440500E-02 -0.232060E+00  0.732130E-02 -0.277990E-02 -0.302640E+00  0.117476E-01 -0.167958E+00
  1032  -0.324148E+00 -0.632775E-01 -0.121480E+00  0.146487E+01 -0.458083E+00  0.328082E+00 -0.165796E+01  0.187985E+00 -0.675608E-01 -0.239828E+00  0.134764E+01 -0.117109E+01
  1033  -0.108816E+01 -0.108834E+01 -0.812045E+00  0.119636E+01 -0.346486E+00  0.249637E+00 -0.146745E+01  0.160566E+00 -0.687388E-01 -0.879188E+00  0.758932E+00 -0.968086E+00
  1034  -0.125188E+00 -0.104559E+00  0.143416E+00  0.313616E-01 -0.396075E-01  0.369880E-02 -0.270824E+00  0.710350E-02 -0.335800E-03  0.759063E-01  0.260500E-01 -0.206515E+00
  1035  -0.618261E+00 -0.427802E+00 -0.895683E+00  0.275912E+01 -0.695496E+00  0.530516E+00 -0.250605E+01  0.320418E+00 -0.131089E+00 -0.145478E+01  0.277660E+01 -0.174963E+01
  1036  -0.941114E-01 -0.840892E-01  0.219563E+00  0.970861E-01 -0.729929E-01  0.171455E-01 -0.364445E+00  0.151371E-01 -0.560520E-02 -0.297474E+00  0.513703E+00 -0.300319E+00
  1037  -0.139213E+00 -0.819095E-01  0.491679E-01  0.174896E-01 -0.686310E-02  0.247980E-02 -0.204997E+00  0.430060E-02 -0.791200E-03  0.527399E-02  0.696393E-01 -0.156823E+00
  1038  -0.691350E+00 -0.723391E+00 -0.406277E+00  0.599016E+00 -0.193707E+00  0.931181E-01 -0.841505E+00  0.867449E-01 -0.287399E-01 -0.424031E+00  0.188159E+00 -0.487520E+00
  1039  -0.109328E+01 -0.981774E+00 -0.855222E+00  0.235100E-01 -0.512459E-01  0.386210E-02 -0.215574E+00  0.463740E-02 -0.324640E-02 -0.101305E+01  0.218108E+00 -0.186834E+00
  1040  -0.385735E+00 -0.873897E-01 -0.216782E+01  0.483388E+01 -0.146266E+01  0.113265E+01 -0.286680E+01  0.493390E+00 -0.348371E+00 -0.790288E+00  0.237040E+01 -0.166750E+01
  1041  -0.549728E+00 -0.486925E+00 -0.208880E+00  0.446068E-01 -0.214008E-01  0.403040E-02 -0.375572E+00  0.960500E-02 -0.211760E-02 -0.320844E+00  0.151423E+00 -0.317504E+00
  1042  -0.756031E+00 -0.589957E+00 -0.434430E+00  0.366199E+00 -0.137693E+00  0.572715E-01 -0.643192E+00  0.566175E-01 -0.208038E-01 -0.240244E+00  0.311432E-01 -0.380856E+00
  1043  -0.454655E+00 -0.374275E+00 -0.121556E+00  0.228070E+00 -0.412179E-01  0.274747E-01 -0.572927E+00  0.355824E-01 -0.100816E-01 -0.269790E+00  0.294950E+00 -0.399435E+00
  1044  -0.346174E+00 -0.436188E+00 -0.537575E-01  0.117472E+01 -0.246947E+00  0.161848E+00 -0.143823E+01  0.136172E+00 -0.799866E-01 -0.320307E+00  0.925183E+00 -0.104106E+01
  1045  -0.321636E+00 -0.181865E+00 -0.649390E-02  0.503407E-01 -0.218798E-01  0.510090E-02 -0.356042E+00  0.982950E-02 -0.249210E-02 -0.190284E+00  0.310433E+00 -0.302015E+00
  1046  -0.133133E+01 -0.976549E+00 -0.212272E+01  0.315163E+01 -0.941982E+00  0.656012E+00 -0.217864E+01  0.339126E+00 -0.234751E+00 -0.114031E+01  0.141476E+01 -0.125100E+01
  1047  -0.597452E+00 -0.662746E+00 -0.253547E+00  0.821276E-01 -0.515800E-01  0.103175E-01 -0.396673E+00  0.163450E-01 -0.444100E-02 -0.464037E+00  0.840819E-01 -0.282791E+00
  1048   0.206178E+01  0.215637E+01 -0.247088E+01  0.879429E+01 -0.230665E+01  0.209004E+01 -0.421882E+01  0.771107E+00 -0.597306E+00 -0.101116E+01  0.588453E+01 -0.271701E+01
  1049  -0.566612E+00 -0.751063E+00 -0.231573E+00  0.130550E+00 -0.689684E-01  0.162089E-01 -0.431507E+00  0.233124E-01 -0.463580E-02 -0.471154E+00  0.106161E-01 -0.290525E+00
  1050  -0.192097E+00 -0.195251E+00  0.101556E+00  0.464829E-01 -0.270194E-01  0.609030E-02 -0.326564E+00  0.934080E-02 -0.198440E-02 -0.196054E+00  0.259048E+00 -0.258246E+00
  1051   0.334007E+01  0.317101E+01 -0.123126E+00  0.106545E+02 -0.380972E+01  0.232523E+01 -0.549730E+01  0.801674E+00 -0.101114E+01 -0.358449E+01  0.125597E+02 -0.580415E+01
  1052  -0.482284E+00 -0.280864E+00  0.898930E-02  0.522451E+00 -0.138016E+00  0.847962E-01 -0.100738E+01  0.751155E-01 -0.282442E-01 -0.284188E+00  0.740504E+00 -0.737179E+00
  1053  -0.448904E+01 -0.438971E+01 -0.633471E+01  0.616750E+01 -0.277648E+01  0.171629E+01 -0.312878E+01  0.536720E+00 -0.669597E+00 -0.639086E+01  0.458426E+01 -0.258312E+01
  1054  -0.122838E+01 -0.164556E+01 -0.117857E+02  0.203768E+02 -0.958544E+01  0.696080E+01 -0.637535E+01  0.141596E+01 -0.223552E+01 -0.934100E+01  0.140576E+02 -0.636215E+01
  1055  -0.315468E+01 -0.326271E+01 -0.263561E+01  0.132031E+01 -0.645319E+00  0.289543E+00 -0.151890E+01  0.155524E+00 -0.120227E+00 -0.386191E+01  0.187309E+01 -0.127389E+01
  1056  -0.361158E+01 -0.375718E+01 -0.637067E+01  0.817287E+01 -0.356996E+01  0.234144E+01 -0.402283E+01  0.694202E+00 -0.856623E+00 -0.724829E+01  0.720874E+01 -0.371764E+01
  1057  -0.347735E+01 -0.338139E+01 -0.309158E+01  0.129141E+01 -0.681475E+00  0.294979E+00 -0.130821E+01  0.147185E+00 -0.129650E+00 -0.372923E+01  0.135834E+01 -0.101051E+01
  1058  -0.392210E+01 -0.379866E+01 -0.425769E+01  0.302845E+01 -0.140513E+01  0.805030E+00 -0.212339E+01  0.308061E+00 -0.277436E+00 -0.465250E+01  0.243663E+01 -0.158278E+01
  1059  -0.397950E+01 -0.383727E+01 -0.416920E+01  0.264593E+01 -0.125910E+01  0.648414E+00 -0.182830E+01  0.262387E+00 -0.279630E+00 -0.459416E+01  0.214627E+01 -0.138937E+01
  1060  -0.394303E+01 -0.389317E+01 -0.382469E+01  0.226704E+01 -0.107631E+01  0.538340E+00 -0.185791E+01  0.237391E+00 -0.226891E+00 -0.454504E+01  0.211243E+01 -0.146056E+01
  1061  -0.363796E+01 -0.371658E+01 -0.770833E+01  0.103334E+02 -0.461344E+01  0.313426E+01 -0.453843E+01  0.842344E+00 -0.108779E+01 -0.792286E+01  0.835744E+01 -0.415116E+01
  1062  -0.392246E+01 -0.384695E+01 -0.436778E+01  0.327230E+01 -0.146832E+01  0.818410E+00 -0.216864E+01  0.317684E+00 -0.326114E+00 -0.471673E+01  0.254921E+01 -0.167943E+01
  1063  -0.433810E+01 -0.418034E+01 -0.692461E+01  0.758599E+01 -0.338836E+01  0.223208E+01 -0.374026E+01  0.660985E+00 -0.763926E+00 -0.694314E+01  0.588088E+01 -0.311809E+01
  1064  -0.393594E+01 -0.382645E+01 -0.659122E+01  0.727717E+01 -0.317073E+01  0.211118E+01 -0.351064E+01  0.639678E+00 -0.691380E+00 -0.615835E+01  0.504390E+01 -0.271201E+01
  1065  -0.450074E+01 -0.440808E+01 -0.635773E+01  0.619146E+01 -0.278738E+01  0.172280E+01 -0.313419E+01  0.538184E+00 -0.673883E+00 -0.636982E+01  0.454774E+01 -0.258599E+01
  1066  -0.447195E+01 -0.422998E+01 -0.652120E+01  0.714300E+01 -0.304671E+01  0.197545E+01 -0.396302E+01  0.643600E+00 -0.703063E+00 -0.677700E+01  0.585259E+01 -0.330557E+01
  1067  -0.406503E+01 -0.400615E+01 -0.410356E+01  0.275079E+01 -0.127322E+01  0.688442E+00 -0.214139E+01  0.283650E+00 -0.269744E+00 -0.491908E+01  0.265706E+01 -0.174413E+01
  1068  -0.340729E+01 -0.314536E+01 -0.104070E+02  0.147071E+02 -0.659176E+01  0.466643E+01 -0.537764E+01  0.112577E+01 -0.153022E+01 -0.842578E+01  0.990915E+01 -0.462874E+01
  1069  -0.437959E+01 -0.425230E+01 -0.671158E+01  0.701864E+01 -0.313323E+01  0.202346E+01 -0.347296E+01  0.612442E+00 -0.716361E+00 -0.657574E+01  0.512052E+01 -0.279708E+01
  1070  -0.202313E+01 -0.252483E+01 -0.780349E+01  0.130612E+02 -0.581868E+01  0.411675E+01 -0.529885E+01  0.103017E+01 -0.131023E+01 -0.842434E+01  0.111357E+02 -0.523621E+01
  1071  -0.189746E+01 -0.155899E+01 -0.133503E+02  0.215795E+02 -0.100188E+02  0.737693E+01 -0.679149E+01  0.153708E+01 -0.223049E+01 -0.944380E+01  0.140900E+02 -0.620520E+01
  1072  -0.349853E+01 -0.371017E+01 -0.740759E+01  0.989222E+01 -0.442672E+01  0.304030E+01 -0.441848E+01  0.822866E+00 -0.100114E+01 -0.762941E+01  0.786375E+01 -0.394451E+01
  1073  -0.426103E+01 -0.422797E+01 -0.473710E+01  0.356332E+01 -0.162901E+01  0.897265E+00 -0.232073E+01  0.341289E+00 -0.376074E+00 -0.526475E+01  0.289953E+01 -0.186275E+01
  1074  -0.343554E+01 -0.330503E+01 -0.944122E+01  0.130248E+02 -0.579832E+01  0.401889E+01 -0.480840E+01  0.989235E+00 -0.142054E+01 -0.770036E+01  0.858134E+01 -0.418601E+01
  1075  -0.105734E+01 -0.452766E+00 -0.166311E+02  0.286840E+02 -0.142137E+02  0.104258E+02 -0.798911E+01  0.188571E+01 -0.321896E+01 -0.110726E+02  0.189111E+02 -0.829131E+01
  1076  -0.185923E+01 -0.215974E+01 -0.196064E+01  0.273020E+01 -0.747525E+00  0.479829E+00 -0.252225E+01  0.318364E+00 -0.157203E+00 -0.164639E+01  0.132621E+01 -0.183955E+01
  1077  -0.639768E+00 -0.105786E+01 -0.412692E+01  0.815704E+01 -0.252043E+01  0.200515E+01 -0.437538E+01  0.772652E+00 -0.551878E+00 -0.225034E+01  0.437673E+01 -0.318426E+01
  1078  -0.117642E+01 -0.115237E+01 -0.420658E+01  0.789711E+01 -0.234695E+01  0.177714E+01 -0.448219E+01  0.757575E+00 -0.572522E+00 -0.223995E+01  0.444951E+01 -0.336193E+01
  1079   0.217997E-01 -0.617687E-01 -0.552036E+01  0.116320E+02 -0.366975E+01  0.296387E+01 -0.559015E+01  0.104261E+01 -0.836459E+00 -0.267736E+01  0.687275E+01 -0.425716E+01
  1080  -0.135086E+01 -0.169384E+01 -0.334824E+01  0.609517E+01 -0.171602E+01  0.127685E+01 -0.390223E+01  0.620496E+00 -0.376889E+00 -0.214507E+01  0.328131E+01 -0.283007E+01
  1081  -0.173466E+01 -0.191421E+01 -0.194436E+01  0.282300E+01 -0.785342E+00  0.487876E+00 -0.247613E+01  0.320221E+00 -0.159925E+00 -0.137693E+01  0.119869E+01 -0.173597E+01
 
 
Fit data
-------------------------------------------------------------------------------------------------------------------------------------------------------------------------------
   n      R_com       beta_A     gamma_A     alpha_B      beta_B     gamma_B  
           (A)         (deg)      (deg)       (deg)        (deg)       (deg)  
-------------------------------------------------------------------------------------------------------------------------------------------------------------------------------
     1      3.89799   108.34616   326.35369    42.16347    79.51488   343.02727
     2      4.97261    26.57128   207.59227   312.11439    52.75517     9.56793
     3      4.80280    82.22921   255.84427   232.10017    32.57683   355.83368
     4      5.29312   162.19167   321.94868   157.23524    31.69289   255.23807
     5      3.89460    73.10261   178.18739   121.79451   123.01120   269.97801
     6      4.22437    67.85313   124.36325    19.35818    59.80489   325.43189
     7      4.82972    46.60142   274.98946    19.47884    74.50697   248.45656
     8      5.28862   153.10497   112.34672   288.65773    48.18524   229.62362
     9      3.66083    97.06606   263.20501   252.92517    82.95541   275.47918
    10      3.87011    54.17231    46.26868   227.35308   113.27178   117.50556
    11      2.94028    56.64056   345.29579   122.09714   132.97707   327.20100
    12      4.41000     9.18007   261.48630   249.49061   107.81797   125.19020
    13      3.54786    77.46062   206.39957   261.89831    56.18155   295.07344
    14      2.71160    77.58045    52.06912   271.42941    40.15897   143.21840
    15      3.45709     5.40978   282.04726   290.46877    95.00698   123.43585
    16      3.37830    56.68317   341.02309   140.33483   145.02003     4.43046
    17      5.83356    61.83361    88.66119   146.72502    88.35701   263.66706
    18      4.54510   127.40525   356.44238    43.39023   155.95689   331.13703
    19      3.69319    71.61380   163.48126   173.27262   137.41047   241.02386
    20      3.95297   123.62778   278.89137   191.64318    76.12966   220.40384
    21      3.65415   130.19150   340.15418    87.18754    58.58032   205.74210
    22      4.79225   113.00306   187.89543   263.32276    83.77357    95.03307
    23      4.02751   127.04656   172.55712   317.07115   152.64076   248.96018
    24      3.72315   135.24988   259.44837   268.86454   121.43934    21.77254
    25      5.24983   137.57426   357.18460   154.36497    79.18781   209.21928
    26      3.88906    91.01404    31.16482    33.07858   170.35224   256.57755
    27      5.25050    59.09814   117.16518    45.96869    57.33313    31.16400
    28      3.64864    36.65716   286.62890    78.47313   108.66451     0.65345
    29      3.92942     5.80652   126.76437   113.77209    82.06194   297.78411
    30      3.29022   112.32715   197.14548    26.45533   109.51023   155.56473
    31      4.50129   135.05924   282.08192   250.11095    60.38660   357.08508
    32      3.23712    54.14890   359.81265   291.71869    83.51101   184.14942
    33      5.18715    43.56160    26.92152   131.74517    22.70994   298.01136
    34      3.33483    79.97124   244.29293   319.05965    43.59686   115.22881
    35      3.35044    95.33918    89.46350    48.24149   143.10168   341.79613
    36      5.46158   132.04122    13.15398    77.26240    86.37629    54.34712
    37      3.56094    73.97692    13.10835    50.65613    92.30108    68.16376
    38      4.04574    35.62781   336.14223    26.46493    71.92090     2.32504
    39      3.94014   107.71031   166.15957     1.38517   114.26812   213.84954
    40      4.68341    62.03695   239.95257    67.15687   124.89933     2.65958
    41      3.22497    93.74635   356.09581   303.23701   117.62780   337.59911
    42      3.29806    29.23191   200.98645    22.26565    50.62293   193.49147
    43      4.11427    53.73715   263.77641   282.89782    76.51856   203.19371
    44      3.65278    95.32535   318.87341   332.17371    76.17947   125.83914
    45      4.71400   145.53285    89.05188   255.83089   128.32255    21.76089
    46      3.31906    12.35582   285.69107   353.13889    86.93062   244.77548
    47      3.29569   112.65030    57.01066   181.94591   118.18855   223.50040
    48      5.14787   120.78369   160.37037    96.75274    57.74864   232.71802
    49      4.66472   147.12616   291.84711    45.07066    13.11607   167.60484
    50      5.03026   135.49358    56.13084   165.06163    58.69757    70.25602
    51      5.60701   136.00890    96.48738   187.57846    99.81493    18.17097
    52      4.54623   120.51535   287.34358    64.02077    77.15621   117.67023
    53      3.56893   110.85755   115.67890   167.84074    19.49172    37.13369
    54      5.44132   109.94989   171.66720   345.84790    55.02258   181.86867
    55      4.69448    75.47293   202.66558    75.40444    88.52495   354.88486
    56      4.27040   117.41209    71.53814   186.31776    62.61480   320.96898
    57      3.06367   144.32506   188.95983   256.80970   133.57603   204.79820
    58      3.54776    39.27428   101.39745    75.97792    52.39241   144.83964
    59      4.82958   118.62439    76.80080   282.94734   102.68114   231.02375
    60      4.05154    59.68803    12.31146    77.31494    89.60384   174.27243
    61      3.60329   148.94761   345.32764   166.74146    40.39413    75.59867
    62      4.34952    94.65736   162.02245   343.76580    88.78416   344.16795
    63      5.36085    20.55992     1.85801   192.90262   132.63380    41.17399
    64      3.13191    64.35176     4.67666   292.85119    14.33449   171.72561
    65      4.75695    80.64337   279.91230   244.51478    90.11071   191.94498
    66      5.05775    59.49831   206.72078   283.92585    67.30304   133.79534
    67      4.40859    66.28352   139.73932   128.50540    40.85496    53.39694
    68      4.73826    89.23360    94.98454    98.94253    28.05191   107.85441
    69      4.72641    56.72607   138.85264   193.65547    82.71452   153.45376
    70      4.30331   153.24166    16.69628    77.04392    93.44155   326.32709
    71      2.58044   112.72129   207.92266    51.28020    77.52376    54.07530
    72      5.49015   107.51277   142.61106    72.49102    80.78269   305.38955
    73      2.24331    55.93504   155.66913   343.55395    36.34803    61.84803
    74      5.40926    47.08083   309.97585    19.08722    83.57948   271.96686
    75      3.33932   146.11094    62.23255   131.50121    62.19648    46.41070
    76      2.77459    78.09225   349.76700   164.42869    63.06210    54.27370
    77      4.66797   102.52139   176.87841   256.73765    98.89810   236.73095
    78      4.54293    80.89090   104.81534   118.99608   122.06737   184.58418
    79      5.54978    50.19250   336.47485   244.40084    54.08221   339.44232
    80      4.92564    67.25727   350.24561   327.61372    98.80012   211.57981
    81      4.45995    17.13474   131.15675   134.85245   105.73408   326.36854
    82      3.93091    33.20280   218.26139    31.58988    84.25022   128.03742
    83      4.25653   118.26937   278.97958   128.24487    79.26983   169.15684
    84      3.50158   119.96766   325.34834   329.24405    65.53295   278.07336
    85      3.86017    95.88812    65.71693   249.90407    83.75247   239.88686
    86      3.05878    82.23717   199.36127    20.94803   102.27338    30.35133
    87      2.60131   123.43278   294.03744   331.37045    56.57625   153.35625
    88      5.17670    55.08429    75.54022    76.91170    37.36550   151.79986
    89      5.03743   103.03325    31.72847    65.45268    85.18425   241.93199
    90      4.74575    31.95777    62.23295   148.09905   142.08872   131.49184
    91      4.48717   108.17925   135.22603     9.63611   117.27019    60.35240
    92      4.60215    38.76169   331.14080   177.93234    36.15815   251.28767
    93      3.19606   110.02453   128.84862   131.45169    95.89641   333.25908
    94      4.26323   101.77545   137.05348    23.79071    39.59639    15.26160
    95      3.97532    98.07286   196.01736    73.85167    63.67421   235.41713
    96      3.76576    77.96671   249.82215    98.45662   115.31980   100.81311
    97      2.93504    52.19169    51.13612   292.80405   123.40384   192.66539
    98      3.51251    41.19309    54.97068    83.82213   135.91703   173.41078
    99      3.97408    31.49563    58.50141    91.72813    50.40682   258.28092
   100      4.77075   111.12446   206.28737    37.60826    70.69725   301.38559
   101      4.19265   106.27622   101.83641   154.51687    89.49982   113.49107
   102      4.01364    68.03444   137.18865   273.49665    99.21790   244.38488
   103      4.41626   159.27343    58.14781   118.34069    44.87806   242.74372
   104      5.07265    66.72401    33.24096   219.89177   128.19617   231.39177
   105      4.59460   104.28081   119.36760   131.00792   140.09856   276.78529
   106      3.02811   111.73905   169.99878   156.81583    22.52852   108.51471
   107      5.24742   144.52711    25.21250   237.72893   172.70079    41.17069
   108      3.42288   106.80842   166.26886   264.56481    38.58037   117.35470
   109      4.79131    25.72622   122.04371   299.98698    74.41277   250.58739
   110      3.08844    59.37686   193.71009   157.51168   133.70760   304.63251
   111      3.54597    57.77288    47.79167   232.54906    67.16886   194.08951
   112      5.32979    46.94441   202.63531    21.09362    76.59006   306.48773
   113      3.23584    95.94729   236.66203   266.59795   127.76418    80.27827
   114      4.07705   106.63890   242.49021     7.89754   147.00673   257.01828
   115      5.52739    97.48042    10.29494    69.01426   133.38791    91.39735
   116      3.67031    62.77175   177.69031   138.22378   153.44948   348.67658
   117      2.61054   115.28341   204.17325   348.75722   120.26720   150.36904
   118      3.12014    32.67014   339.86615   269.21693    77.36145    71.33015
   119      3.50590   153.37601   187.00636   339.81074    75.01129   128.43128
   120      4.69100   139.90746   184.45943   286.77589    27.66138     2.63557
   121      3.75903    83.56833   130.33490   338.02752    78.01241     2.55963
   122      5.14245   142.88011   123.73908   348.42623   112.08239   310.64361
   123      4.39368    48.71995   165.24331   238.35280   143.03012   137.36988
   124      3.39621   123.93524    63.25528   235.09332   107.49373   330.14134
   125      4.45759    86.97328   185.49460   278.57150    11.62081   144.64495
   126      4.08920   165.56635   128.16037   319.29669    18.27157   357.20925
   127      5.41681   160.76290   194.66977   161.31117    23.87769     4.12362
   128      5.61613   101.95051   173.39933    61.66419   119.10519    40.69240
   129      2.93577    54.17317   157.20387     0.78205   117.66354   356.12727
   130      5.18601    99.77393   220.20973   171.78603   143.61550   254.87232
   131      5.57944    62.49466   120.91032    93.79294   152.41319    58.85627
   132      4.18870   108.86412   254.83265   272.83431   107.89120    18.18600
   133      4.59308    67.91270    24.19563   121.20145   167.89992    67.44224
   134      4.11967   112.25496    84.86211   357.68386    90.96570   156.80962
   135      4.31081   148.24922   147.09010   355.70915    74.36941   156.98928
   136      4.32791    33.84669   322.71018   341.04695    53.47185   319.49483
   137      3.44280    90.56811   116.27633    88.24847    59.70818   126.23703
   138      4.65880   121.91549   326.02359   235.80671    57.96163   140.36644
   139      3.59434   153.79064   183.79193    85.40846   143.05657    99.39771
   140      4.93056    75.68608   314.97869   108.27501    13.07695   156.83508
   141      3.80487    80.86782   332.33810   164.28985   105.96762   252.71151
   142      5.35267   169.53389   332.34637   189.26920    37.52553   173.12534
   143      3.25727   159.04266     6.08998   275.92304   111.01655    67.85503
   144      3.78364    48.67688   261.02880    10.37855    90.49913   302.36837
   145      4.76127    59.85274    92.75032    89.44440   163.81321   196.23490
   146      3.45830   126.43605   195.09838    87.75980   104.96159   349.42498
   147      4.60587    98.75373   329.67106    59.04709   109.17732    22.39770
   148      4.06879   170.15192   102.51949     2.65659   155.02044   268.38569
   149      4.54730    89.37090   256.66678   225.26392   122.67037   239.65009
   150      3.91627    16.73553   151.10801   126.16835   128.07303   256.33708
   151      3.06196    76.23970    56.80349   149.48893   117.27185   308.86712
   152      4.55111   151.46883    47.39006   155.60431    14.95846    31.08171
   153      3.53735    89.32161   351.15660   115.78015    36.08776    98.73002
   154      4.44256    54.70859   223.95038    81.34010    86.60354   266.16231
   155      4.00765   165.58272   247.79176   265.96300   102.64061   247.49633
   156      4.12342   165.64001   317.41050    61.16227   142.81834   135.03897
   157      4.88727   135.45869   235.38008    75.28316   137.81368   139.53328
   158      3.57666   126.66931   218.01694    58.59780    56.88622   321.32580
   159      4.05837   114.69998   286.13674    35.19031    75.46268    63.35713
   160      4.03732   135.44250   273.01676    49.30730    58.56489    32.76182
   161      4.20547   114.13223   109.58804   251.14800    79.23908   204.93694
   162      3.49040   119.50258   193.80951   322.21510   152.86237    90.89304
   163      4.62361    87.78551   296.89946   325.71481    58.77684   295.79908
   164      4.42811   136.87816    36.68886   178.77359    88.52135   165.99979
   165      3.11086   117.16961   261.17990   181.96826   101.22795   341.40110
   166      4.57955   147.68892   234.52086   117.29881   124.87046   209.69893
   167      2.74736    55.48173   153.03136    36.81421   135.90638   187.44033
   168      4.47236    90.96069   165.05116    84.81009   119.60247   211.02323
   169      4.12154    48.17322    25.17864   248.97651   144.56982   325.02721
   170      3.40622   153.01867   258.52750   162.87069    12.31443    92.93808
   171      4.48349   120.97413   245.40862   180.02854    51.65606    58.77702
   172      4.96271   102.21831   145.29428   259.51865    49.35123   309.20527
   173      2.78842    71.10894    30.70608   276.29655   140.80304   135.13520
   174      4.15909    32.36404   225.75232   296.96261   141.85876    84.15687
   175      5.39511    61.17525   192.62424    84.60145    83.81894   241.10771
   176      4.17803    79.26702   104.38126   325.15442    90.12626   188.53878
   177      3.57676    48.88121    88.67344   257.18868   108.16421   193.50617
   178      4.29779   112.80891    97.99299   222.75784   113.57918   251.33254
   179      5.37150    46.07476   243.77435   108.91671    73.35931   135.50160
   180      4.62672   134.56059   186.91551    82.52788    66.61602   249.29829
   181      5.38267    81.49478   308.75385   159.32034    99.83226    80.80367
   182      4.49803   111.62880   149.01116   160.73300    47.35605   312.10587
   183      4.28140    63.64644    46.75967    73.20853    54.47869   185.40756
   184      4.66092    99.01718   189.03829   225.32448    67.05374   191.39172
   185      5.62777    46.08448   290.81011   212.47665    26.35561   324.82239
   186      3.08847    27.29191   188.75393    85.70624    45.97850    22.74460
   187      5.51102    42.63366   127.51541   295.47466    48.48724   182.77821
   188      3.30423   121.04295   129.40622   102.47941   158.17578   168.58186
   189      6.13198   124.29866    84.84248   209.33294    52.73745   212.56390
   190      4.76084    98.29227   154.56259    90.71266    87.96095   131.55465
   191      4.39276    44.33713   289.88617   251.42942    68.58104    33.92293
   192      4.35670   130.36895     7.80837   287.37163    58.09259     1.83877
   193      4.91351    38.44940   132.99955   172.75872   136.71546    10.40277
   194      5.22608   100.45350    55.79731   131.39777    90.42961   285.55619
   195      3.32659    71.53406   171.32674   256.03934    49.79573   350.40354
   196      2.92021    64.91972   153.39188    70.60159    36.91002    21.30730
   197      5.56459    54.38386   123.12958   193.86442    84.28826   316.11641
   198      4.45361    80.32979   334.35539   281.66273   105.90097   109.52654
   199      2.93898   101.80521   281.54431   252.39233    11.14229    84.49567
   200      4.52027    62.54149   235.95040   168.25995     7.68679   195.97365
   201      4.39629   123.17388   202.80461    86.95068    26.21201   334.31040
   202      4.77655   109.23059   193.16556   296.80764    90.64383   159.28269
   203      5.03107   150.59053   133.20499   248.47330   167.52399   320.90219
   204      3.71883    26.69596    83.57373   280.51825   136.07936   279.05533
   205      4.92170    60.30618   262.75977    97.09620   121.36340   187.43363
   206      2.88231   131.10437    23.55081    98.61457    98.00988   194.64545
   207      4.78126    90.27454    78.95224   101.06481   103.08492   285.88498
   208      3.26420   107.12618   304.40472   237.31827   101.45598   234.46026
   209      3.52283    73.60221   143.61169   299.23180   105.24508   115.15427
   210      3.89991   154.09891    27.38154    87.74761    60.50192   350.96598
   211      5.37534   146.65310    29.90359   200.65152   102.76280   293.71398
   212      3.31836   123.53230   351.52255   154.22716   148.65040   155.50846
   213      5.67082    70.82291    75.80845    59.79881    47.69616   348.74505
   214      5.20394    81.55695   268.86357   119.37957    39.79382     9.54122
   215      4.01459   121.05313    75.75840    89.52942   127.17965    34.47120
   216      3.68988   141.36167   233.55044    84.31291   129.13433   326.93346
   217      4.10686    44.16621   194.28257   241.09667    46.15368   190.34973
   218      3.37734   117.94296   218.28301   221.62239    72.75203   187.13068
   219      4.02015    34.14368   184.65394    25.63625    73.99999   315.03603
   220      3.17286   152.56310   155.16834   246.55604    48.47764   129.08834
   221      4.61860    94.05004   119.74197   124.97562    88.69170   318.67774
   222      3.18860    22.28715    48.23171   296.59811   154.70142   181.69126
   223      4.18421    58.49714   312.93149   221.08070   127.10890   306.32228
   224      3.12909    54.23234    55.20873   315.84374   109.49257    49.09728
   225      2.69572    64.21418   357.42557    23.76166    37.77826     9.26319
   226      4.56442   107.92241    18.98954    97.02607   114.23041   151.69316
   227      4.45772   116.28414   237.98366   241.22862    70.86808   337.60159
   228      3.98531    68.79463   185.52623   169.60168    25.26002   116.68171
   229      4.65427    85.69974    55.26508   162.80135   129.23652   177.84976
   230      3.32231    25.10751    47.08237    36.72303    76.51565   234.57067
   231      2.92713   123.00894   298.71876    51.58844    13.15184   342.91649
   232      3.00981    81.16753   193.65549    65.28375    53.01296   141.50764
   233      5.19069   133.74997   304.20228    72.19079    61.20907   264.07231
   234      3.67195    97.08428    40.56074   227.27350    98.82340    22.88625
   235      2.75071   117.81525   258.79088    13.04889   117.58344   190.31853
   236      4.96078   137.41064   214.09740   349.55180    58.48027   205.34481
   237      5.04609    23.25057   272.26135    60.81658    87.35761   219.69526
   238      2.68219    62.27068   319.55046     2.31979    53.34308   139.33531
   239      3.72994   106.01661   126.59539   181.90911    85.33951   227.35906
   240      3.31798    95.03315   321.73220    84.98916    74.13471    83.29991
   241      4.97971    42.56806   301.01414   199.73706    98.98781    68.65094
   242      4.84821    25.68454    54.59314   164.71876    90.05232   332.41445
   243      3.09813    68.27944   279.43668   172.22601   108.67373   317.36849
   244      4.91337   101.90380   340.13901   357.52126    91.69070   276.32578
   245      4.40262    78.65244   170.34540   201.21241    67.91567    22.17003
   246      4.94786    82.03011   297.44122   351.06744   126.38704   139.20100
   247      2.95674    19.63361   133.89235   112.88955    33.92472   267.18527
   248      4.73364    43.85299   207.90084   318.69626   105.95765   285.05606
   249      3.93410   130.05994   289.29844   234.18166    36.08969    97.53404
   250      3.82456   115.00427   257.26245    65.61427    42.07003   254.69709
   251      3.99018    93.77940   351.03028     8.38624   139.72444   273.16803
   252      3.48273    95.31171   199.76884   303.10672   102.65660   228.19008
   253      4.38051   148.26796    20.47535   321.01800    71.36773   107.31274
   254      3.71611   110.33095   243.57547   107.32406   100.91777    56.70663
   255      4.26255   113.91472   219.52909   177.88487    99.15717   272.28287
   256      3.71050    50.37367   148.39478   194.47622    55.58086   163.91521
   257      2.54348    26.48354   140.09965   308.39655    59.35108    80.16175
   258      3.99951   106.89911   233.06700   165.37454   100.97462   317.87154
   259      4.93207    70.94989   352.31455   177.07602    19.15954   342.23705
   260      2.39160    93.77354     1.35492   355.79605   125.03630   343.22908
   261      4.73483    81.65068   190.06500   218.84790   116.41191   213.35913
   262      5.23387    85.19293   301.24361    25.48984   125.71296   276.00765
   263      5.94881    56.05024    83.62027   229.57207   120.40807    28.47265
   264      4.99922    79.29791    95.51374   190.97778    43.75593   297.39100
   265      2.49847    67.51205    42.49285    86.48293    94.21502   244.73720
   266      3.87522    70.81857   108.63375   346.37901    57.30735   116.37874
   267      4.72477    73.91896    68.93290    94.17079   111.64724   359.34543
   268      4.97137    89.49737   165.97077   255.88439    29.11426   142.66459
   269      3.06980    36.38546   279.27721   247.41353    62.43543   163.11809
   270      5.21112    77.33131   105.76552   113.32227   131.14875   281.61306
   271      3.38064   161.95906   289.88076   332.70398   147.23972   310.16897
   272      4.19138    63.22038   159.91645   323.24819    62.78461   270.26364
   273      3.85721    80.25487   236.73172   131.23376    66.66522     8.90964
   274      5.99420   118.34030   137.81268   143.25842    64.69256   344.85368
   275      4.97042    11.69791   241.00744   109.72120   114.58884   143.43555
   276      3.82204    49.30480   147.51181    23.52298    29.97662   297.82752
   277      4.64667   132.34664   138.62105   224.24076    77.13866   213.73193
   278      4.81789   133.72958   154.29391   227.41387    36.07224   141.79295
   279      5.27891    59.28759    67.38393   182.79031   146.46455     5.58468
   280      2.72284   159.23494     0.88678   216.77144    91.69286     5.23722
   281      4.19107   144.68030   194.93153    66.53955   101.93753     4.08883
   282      3.00469   118.07949    96.83957   346.34299    36.37832   130.71473
   283      3.58927    68.60170     3.61293    99.69750    67.89444   237.76951
   284      4.05781   158.89666   168.99730   350.00393   112.56741   105.94649
   285      4.15775    61.71741   186.87518    93.83726   152.02258   313.37018
   286      4.53743    88.70965   299.88473    72.44052    94.00281    55.11755
   287      3.48885    36.08508   266.37985   354.13464    87.59731   155.84919
   288      5.43235    60.48299    50.93091   223.68187   104.06004   301.23962
   289      5.49780   103.65360   132.74208   351.55899   119.94741    85.22835
   290      3.28124    41.73589   101.17625     0.10706   105.27077   140.81104
   291      5.13121   126.01379   188.51224    98.96738    93.66676   344.26899
   292      2.62733    74.58023    27.89395   264.51091    16.18572   295.94933
   293      3.77711   159.76929    98.80191   164.02132    25.50466   304.84336
   294      3.33936   118.48966   222.74805   155.69841    81.93864    34.01963
   295      2.95516    74.00172    74.40242    63.62965    62.88096    32.69879
   296      3.65779    57.98700   331.19064   289.30213   116.72088   176.69680
   297      4.58533    93.03323   289.69321   356.94659    24.58007    69.19535
   298      3.78367    27.67739   100.08908   279.21599    94.87201    22.27182
   299      2.73134     8.34548   313.78143    62.18127    68.51517    64.81104
   300      4.40302   137.79226   114.32799   355.18980    94.46795    34.86467
   301      3.64845    39.21574   178.48348    33.42610    42.30705   140.61354
   302      4.38454   110.80913   349.62593   257.42315   174.74548    86.26405
   303      4.50727    35.24134   290.97908   142.99813    35.06294    79.28553
   304      5.11869   118.92096    31.17847    73.15110   120.11110   225.59382
   305      5.65740    99.29050   146.88789   143.11578    51.78267   267.11624
   306      3.61542   121.60913    17.77722   214.11848    16.32103   261.84263
   307      3.81045   111.56471   295.03876   276.60204    76.59602   299.46418
   308      3.30057    93.55358   355.48468    86.26996   104.68768   307.01721
   309      3.72414   136.21483   215.27834    67.46831    44.68263     6.19084
   310      3.65706    45.07379   308.91972   169.82877    79.24267   175.30077
   311      2.81814   108.62507   290.28395   178.92351    90.93670    58.98456
   312      3.98354    58.46317   247.10563   178.16232   143.13515   322.11867
   313      4.38323     3.22281   229.89306   286.97853    97.17621   223.62556
   314      5.72557   115.17426   188.52804   345.78438    55.35079   288.85839
   315      4.64279    54.27821    64.00202    44.26774   109.80414   217.96084
   316      2.50335    74.68420   356.10577   139.30547   116.65611   166.10546
   317      4.82600   109.14532   148.28141     8.40440    15.94146   150.48895
   318      5.89157    59.98635   223.04895   248.53202   136.87122    42.25277
   319      5.54634    44.52649   339.85539   147.19313    58.80018   215.29022
   320      2.74630    55.34388    51.88786    98.38506   122.42989   232.80571
   321      4.95998   132.82528   196.92194   278.19305   132.77881   322.12759
   322      3.99214    92.31380   114.42776   343.47118    24.17016   209.21607
   323      4.25286   121.64232   223.86707   224.06291    52.26984   315.01961
   324      5.12367    54.32930   233.83011   124.39089   112.08469   289.71592
   325      4.24868    87.00074    25.92304    17.58881    80.80301    39.00572
   326      3.89501   123.69839   334.42928   351.51897    72.89965    22.26450
   327      3.73953    84.96728   298.89116   358.42157    32.27417   185.73000
   328      6.05106   114.49377    38.34498    36.12766    57.13370   347.61660
   329      5.13290   108.75237   232.25986   137.81160   139.55181    43.73850
   330      4.27485   130.44581   185.06980   115.04178   137.33085    52.29610
   331      4.92669   121.17260    63.32205   313.16654    80.03107    49.74061
   332      2.86470    80.54690   271.94007   109.14645    55.14236    46.19345
   333      3.87927   141.20306   255.02932   322.11738   151.39600   317.91961
   334      4.42107    72.02470    19.03798    55.12151    26.81364   282.08563
   335      4.47086    61.09774   312.40302   355.54319   138.65853   281.58742
   336      3.87906   108.60355   180.35052   348.07202    57.51286    35.78961
   337      5.85134   125.91184   122.38509   321.45479   117.91186   313.30422
   338      3.11791   120.79428    80.43555   251.86311   149.97020   200.09902
   339      5.21906    91.37434   310.39266   240.63335    89.92477   323.67813
   340      2.99579    54.81478   166.75991   200.30253    34.87382   164.65175
   341      2.64391    22.44276    72.54417   334.22576    77.55801   188.87647
   342      3.40155   143.78941    68.35012   234.09992   119.03203    15.60519
   343      4.58484    20.02052    76.80173   110.07598    54.16103   120.77251
   344      3.84695   151.86079     6.19161     7.12199   113.69963    78.27595
   345      4.06910    28.15100   119.46823    74.88948   144.65614   155.97814
   346      2.63082    26.57594   102.88821   214.74429   138.61541   242.33907
   347      4.44154   145.16059   333.00007   193.18973    48.35525   182.65875
   348      3.90285    25.86894    27.03485   234.96001    97.91548   121.48092
   349      3.24306   107.30166    85.25910   329.35875    97.91596   355.34631
   350      3.38505   160.61895   358.23751   241.93725    67.83045   152.79395
   351      3.73465   123.21469   320.00000   300.00000   109.06658    40.00000
   352      3.83499    83.36433   340.00000   240.00000   123.21469    40.00000
   353      3.78395   123.21469   300.00000   220.00000   140.25422    40.00000
   354      3.89162   109.06658   300.00000   260.00000   123.21469    40.00000
   355      3.79798    96.05918   340.00000   180.00000   140.25422    40.00000
   356      3.75561   109.06658   320.00000   100.00000   140.25422    20.00000
   357      3.91385   109.06658   300.00000   280.00000   123.21469    40.00000
   358      3.80011   123.21469   300.00000   320.00000   123.21469    40.00000
   359      3.72025   123.21469   320.00000   320.00000   109.06658    40.00000
   360      3.80435    38.84104   220.00000   180.00000   109.06658   160.00000
   361      3.73449   123.21469   300.00000   300.00000   109.06658    40.00000
   362      3.90840    96.05918   320.00000   180.00000   140.25422    40.00000
   363      3.74519    96.05918   340.00000   100.00000   140.25422    20.00000
   364      3.73893    70.32608   220.00000   200.00000   109.06658   160.00000
   365      3.76695   123.21469   300.00000   340.00000   109.06658    40.00000
   366      3.64803    83.36433   340.00000   280.00000   109.06658    20.00000
   367      3.80528    70.32608   220.00000   240.00000   109.06658   160.00000
   368      3.76951    96.05918   320.00000   300.00000   123.21469    20.00000
   369      3.71060    56.09774   200.00000   340.00000    70.32608   140.00000
   370      3.72792   109.06658   300.00000   200.00000   140.25422    20.00000
   371      3.69305   109.06658   320.00000   360.00000   109.06658    20.00000
   372      3.81019    96.05918   340.00000   180.00000   140.25422    60.00000
   373      3.73921    96.05918   340.00000    80.00000   140.25422    20.00000
   374      3.77761   123.21469   280.00000   300.00000   123.21469    40.00000
   375      3.86070   109.06658   320.00000   180.00000   140.25422    40.00000
   376      3.88890    70.32608   340.00000   140.00000   140.25422    40.00000
   377      3.78195    83.36433   340.00000   160.00000   123.21469    40.00000
   378      3.77923    83.36433   340.00000    60.00000   140.25422    20.00000
   379      3.56010    96.05918   340.00000    80.00000   140.25422   360.00000
   380      3.64197    70.32608   360.00000   100.00000   140.25422    20.00000
   381      3.83280    56.09774   220.00000   100.00000   123.21469   160.00000
   382      3.74954   123.21469   300.00000   240.00000   123.21469    40.00000
   383      3.84564   109.06658   320.00000   160.00000   140.25422    40.00000
   384      3.89231    83.36433   320.00000    20.00000   123.21469    20.00000
   385      3.72656    96.05918   340.00000   240.00000   109.06658    40.00000
   386      3.93351    83.36433   320.00000   280.00000   123.21469    40.00000
   387      3.64253    83.36433   340.00000   160.00000   140.25422    20.00000
   388      3.77163    56.09774   220.00000   180.00000   140.25422   160.00000
   389      3.27654    96.05918   320.00000    20.00000   123.21469    20.00000
   390      3.26783    56.09774   200.00000    40.00000    83.36433   140.00000
   391      3.26343    96.05918   320.00000   360.00000   123.21469    20.00000
   392      3.18231   109.06658   320.00000    20.00000   123.21469    20.00000
   393      3.18127    83.36433   340.00000   360.00000   123.21469    20.00000
   394      3.17999   109.06658   320.00000    40.00000   123.21469    20.00000
   395      3.35526    83.36433   320.00000   260.00000   123.21469    40.00000
   396      3.22511    70.32608   340.00000   340.00000   123.21469    20.00000
   397      3.28934    96.05918   320.00000   160.00000   140.25422    40.00000
   398      3.41886    96.05918   300.00000   300.00000   123.21469    40.00000
   399      3.39750    96.05918   300.00000   280.00000   123.21469    40.00000
   400      3.40966    70.32608   320.00000   240.00000   123.21469    40.00000
   401      3.23559    70.32608   340.00000   360.00000   123.21469    20.00000
   402      3.31942    96.05918   320.00000   140.00000   140.25422    40.00000
   403      3.23855    96.05918   320.00000   100.00000   140.25422    20.00000
   404      3.38670    83.36433   320.00000   140.00000   140.25422    40.00000
   405      3.27918   109.06658   300.00000    60.00000   123.21469    20.00000
   406      3.37894    83.36433   320.00000   280.00000   123.21469    40.00000
   407      3.15447   109.06658   320.00000   100.00000   140.25422    20.00000
   408      3.33238    83.36433   320.00000   240.00000   123.21469    40.00000
   409      3.33870    83.36433   320.00000   360.00000   123.21469    20.00000
   410      3.14927    83.36433   340.00000    80.00000   140.25422    20.00000
   411      3.17983    83.36433   340.00000    60.00000   140.25422    20.00000
   412      3.17687    83.36433   340.00000    20.00000   123.21469    20.00000
   413      3.27047    96.05918   320.00000    80.00000   140.25422    20.00000
   414      3.26783    70.32608   340.00000   120.00000   140.25422    40.00000
   415      3.35734    83.36433   320.00000   160.00000   140.25422    40.00000
   416      3.16071    83.36433   340.00000   340.00000   123.21469    20.00000
   417      3.43926    96.05918   300.00000   320.00000   123.21469    40.00000
   418      3.34086    83.36433   320.00000    20.00000   123.21469    20.00000
   419      3.22495    70.32608   340.00000    60.00000   140.25422    20.00000
   420      3.37798    96.05918   300.00000   260.00000   123.21469    40.00000
   421      3.43046    70.32608   320.00000   260.00000   123.21469    40.00000
   422      3.30614   109.06658   300.00000   180.00000   140.25422    40.00000
   423      3.28334   109.06658   300.00000    40.00000   123.21469    20.00000
   424      3.14879   123.21469   300.00000    60.00000   123.21469    20.00000
   425      3.31718    83.36433   320.00000   340.00000   123.21469    20.00000
   426      3.37478    70.32608   320.00000   200.00000   123.21469    40.00000
   427      4.63765   132.31139   162.74119    52.45745   134.42451    96.62361
   428      5.00861   108.70629   319.11141   258.53064    78.04961   277.00225
   429      5.06280   117.74562   135.54269    77.94096    73.69162    35.12713
   430      4.23434    63.37302   184.13222   285.62034   113.37595   301.78877
   431      5.06069    71.68969   256.55434   314.77224   106.34782   141.34032
   432      4.95656    38.47726   261.93652   109.25724   147.92293   146.99866
   433      3.23269    91.13191   213.98628    58.63909    89.84191    96.54233
   434      4.87085   109.56516   254.59643    30.84421   143.64375     4.09463
   435      5.03989   110.99312   111.34907   306.89565   114.50424   178.53618
   436      3.37049   123.52226    10.75524   321.77994    58.58037   107.87149
   437      4.28414   160.08839    15.43207   273.83367    66.59520   161.92613
   438      5.65725    64.41671   284.59001   318.29466    45.68744   234.51536
   439      4.93869   105.53967    83.91952   108.45015   159.95826   334.34247
   440      4.94388    63.66864   286.85787    71.83385   114.22299    72.32737
   441      3.52856   111.97660   274.01670    56.38437   111.34542   328.12286
   442      4.46809   167.62422   331.51576   138.85763   132.31360    99.20485
   443      4.79224   108.81982   316.76837   276.61186   150.09399   140.33031
   444      3.85075    93.79844   172.98785   345.77789    72.58631   212.04802
   445      4.44805    82.61419   204.76074   345.68168    31.57527    57.98367
   446      5.97590    74.86934   122.59761   158.53308    45.94544     4.22525
   447      5.12378    81.03272   158.16328   108.61987   107.33636   272.49083
   448      4.48263   122.30539    12.46922   181.26153    22.04214   184.65763
   449      4.91245    75.04052   143.66313    25.48482   117.95722   152.95282
   450      3.91039   142.24383   246.75811    58.85601    80.10232   319.60351
   451      5.12086    20.31420   268.18321   331.82298   147.51456   272.72345
   452      5.77205   141.38658   159.74076    17.98539   151.21108    83.80948
   453      5.23836   108.70858    68.12331   266.90084    21.50284     0.40303
   454      4.79564    98.13279   356.08363   156.84834    63.29041   109.56647
   455      5.15048   122.12121   143.64162   183.65440    56.88937   325.37711
   456      3.27623   134.75782   293.73603    33.01777    38.91996   139.36211
   457      5.27862    65.90934   193.89369   264.55389   154.65443    49.55850
   458      4.17579     6.99895    96.59632    60.85529   135.04802    61.13877
   459      3.65123   101.49185   273.63053   238.56142    78.66344   230.07156
   460      4.92648   140.13865   197.25550    92.40959   103.98839    33.82165
   461      4.78376   109.06547   162.34150   165.49528    64.20815     2.28603
   462      3.80174    92.13682    36.80034    99.86455   125.04235   220.45344
   463      3.92587    49.87880   153.13633   279.62546   111.45543   169.64520
   464      4.07289   158.62482   299.13843   117.23808    41.68094   286.29814
   465      4.10073    44.14979   324.37933   164.30097    75.42930   240.28134
   466      3.92103   149.22431   218.16447   339.00022    97.54468   148.32200
   467      4.93541    77.15098   277.29003   141.70744    98.36741   291.88830
   468      3.26590    23.12126   295.54204   188.76675   119.46457   352.98855
   469      3.61579    75.33604   165.05004   143.58310    98.72305    79.29031
   470      4.14707    50.51932    49.32283   221.11124    61.93563   240.32133
   471      5.67849   112.04938    80.01885    23.39020   105.64336   237.34365
   472      3.53930    66.97499    84.90075   123.73317   112.58925   343.77213
   473      4.03675   120.33410   306.38746   251.35171    66.46775   164.92585
   474      4.07482   141.01868   331.32653    29.36921    90.52356   184.48711
   475      4.09420    58.03519   152.78245     2.35872    56.25005   352.08075
   476      4.63439    31.60397   158.26362   177.11850    23.39425   105.94774
   477      4.00127    21.80669    35.98819   157.74163   125.20935   339.79504
   478      3.82479   170.41550   225.61310   353.20397   134.11419   212.22854
   479      2.90524   101.17704   202.84165    34.11403    35.61368    70.34634
   480      4.88217   139.89658     2.82826    55.35894    65.92697   146.44086
   481      4.24832    61.88470    49.45030   202.40900   152.48810   167.26103
   482      4.58595   139.88554    21.22860    11.39816   129.56476   327.07449
   483      3.95329   108.01661   233.65046   115.23093    56.97731    32.99907
   484      3.86652   106.41428   354.90563   206.34111    70.93377   328.93901
   485      4.34285    53.56170   115.77478    44.49772   120.90364   172.73877
   486      4.38508   104.35598    35.47045    44.93714   101.09147   259.40666
   487      5.33222    54.02930    98.07842     3.90573   114.20850     2.22821
   488      2.93525   139.90641   320.67908    26.65828   118.59599   195.16802
   489      3.36261   156.69121   288.29069   251.82586   136.89178   126.23145
   490      5.15403   135.72075   264.67565   345.35348   110.69026   252.07480
   491      4.93152    45.36146    80.21051    11.97563    59.67910   241.81594
   492      5.19515    97.56789    98.73232   198.01754    67.12463    16.37326
   493      3.60766    51.74792   215.90149   127.81736   168.05140   346.51068
   494      3.92184    88.39178   277.07768   248.23680    35.79244   125.70740
   495      4.39133   138.45032   295.58661     3.16739    76.49256   205.28440
   496      3.78340    53.80404    23.41929    62.44306    87.17121   302.31124
   497      5.25532   150.08525    82.41580    94.79756    92.63445   163.95789
   498      3.29546    57.74547    53.75270    28.98011    67.19141   103.44879
   499      4.43488    77.87750   355.58283   152.54157   117.60142    72.56568
   500      3.88438    70.42843   138.69977   196.57142    75.16209   308.98857
   501      3.91167    54.07772   203.32844    22.75526   141.70949   260.92092
   502      4.44647    16.57243    67.10011    58.25603    58.80685   337.69484
   503      4.10012    81.65038   149.18252   248.16225   118.18046   326.17336
   504      3.62247    55.39089   170.68589   132.56251    74.95548    35.97104
   505      4.88235    76.61981   181.02476   285.39952   118.20427   108.95401
   506      5.26724   124.59256   342.47748    57.72991    61.62039   320.85821
   507      3.95768   148.68288   333.59575   307.20989    16.58160   295.30363
   508      4.10074    86.31332   260.51011   231.49697    87.42874   244.68799
   509      4.84250   103.86245    99.02177   257.60284    91.54858    23.23670
   510      4.38722    40.77964     2.08560   296.48560    91.06285   266.71016
   511      5.59013    65.73027    64.94858   179.09483   151.08838    59.93551
   512      5.26168   115.99076   255.44486   213.06654    65.00756   192.28463
   513      4.31247    28.20016   119.76107   261.61114    84.84822    63.20487
   514      3.60778    85.25060   332.38403   172.93424   135.08012    40.35575
   515      3.10554    88.74310   335.95875   168.58028   143.27564    41.00186
   516      3.37086    84.74025   321.95223   173.33320   142.10779    30.24624
   517      3.62990    87.65042   324.81973   179.18813   136.91630    45.21180
   518      4.08011    76.70842   344.09747   182.90979   123.83834    37.64990
   519      3.15522    88.59510   332.80901   174.69829   128.99262    33.65437
   520      3.27424    90.47355   325.18463   178.22573   123.20277    39.31025
   521      3.39020    96.93891   336.93927   182.44067   133.71343    38.90596
   522      3.22868    96.65734   340.84672   179.83258   134.16304    29.49680
   523      3.18845    76.72392   339.80752   184.29913   145.72596    47.81477
   524      3.17380    85.94938   336.60949   168.06238   129.02877    50.81996
   525      3.61597    58.12119   222.24460   251.22565    77.67163   138.10708
   526      4.09767    64.94945   231.66982   248.96476    76.16943   131.48868
   527      4.11575    48.30016   229.35924   255.02316    85.56588   126.55212
   528      4.09012    50.30954   211.75506   254.73104    81.50970   138.46779
   529      3.60581    68.20740   221.89274   244.56753    79.96923   143.35131
   530      4.15367    52.30755   213.96544   255.63322    83.68143   147.44911
   531      3.07590    64.28268   212.47652   245.75688    81.54622   143.96571
   532      3.48310    60.30275   222.20681   255.79207    79.63423   144.63118
   533      3.52901    53.47278   219.77923   253.11987    85.33939   132.73635
   534      3.35882    55.33379   231.22740   242.62926    82.08480   147.20439
   535      3.68154   105.04946     6.07158    60.49570    52.94459   171.47560
   536      3.96323    96.19314     9.18230    61.39798    52.92412   166.74813
   537      3.59577    98.77842     8.18415    53.62431    50.23767   166.71742
   538      3.38222   101.23953    15.86494    59.73231    48.63818   175.46695
   539      3.15293    97.59039    18.06350    63.85170    44.19365   167.93456
   540      3.87029   147.00021   230.41270   302.25785    98.03394   319.75507
   541      3.72674   155.41722   235.75954   298.85932   108.73078   329.67846
   542      4.17016   153.95952   223.39960   305.21157   102.09238   313.78194
   543      3.73502   140.25422    20.00000   100.00000    38.84104   200.00000
   544      3.91514   123.21469    40.00000    20.00000    56.09774   220.00000
   545      3.77216   140.25422    20.00000    40.00000    38.84104   220.00000
   546      3.66625   140.25422    20.00000    80.00000    38.84104   200.00000
   547      3.89212   123.21469    40.00000    60.00000    56.09774   220.00000
   548      3.80450   140.25422    20.00000    60.00000    38.84104   220.00000
   549      3.77137   140.25422    20.00000   120.00000    38.84104   200.00000
   550      3.86444   140.25422    40.00000   340.00000    38.84104   220.00000
   551      3.72261   140.25422    20.00000    20.00000    38.84104   220.00000
   552      3.79482   140.25422    40.00000   100.00000    56.09774   200.00000
   553      3.55016   109.06658    20.00000   300.00000    70.32608   200.00000
   554      3.75832   140.25422    40.00000    80.00000    56.09774   200.00000
   555      3.60329   109.06658    20.00000   340.00000    70.32608   220.00000
   556      3.72720   123.21469    20.00000   320.00000    70.32608   220.00000
   557      3.70999   109.06658    40.00000    20.00000    70.32608   220.00000
   558      3.47071   140.25422   360.00000   160.00000    38.84104   180.00000
   559      3.88259   123.21469    40.00000    80.00000    56.09774   220.00000
   560      3.76312   140.25422    20.00000   160.00000    56.09774   200.00000
   561      3.77130   123.21469    20.00000   240.00000    56.09774   200.00000
   562      3.76786   123.21469    20.00000   300.00000    70.32608   220.00000
   563      3.83476   140.25422    40.00000   320.00000    38.84104   220.00000
   564      3.75839   109.06658    40.00000   360.00000    70.32608   220.00000
   565      3.71917   123.21469    20.00000   340.00000    56.09774   220.00000
   566      3.75179   123.21469    20.00000   320.00000    56.09774   220.00000
   567      3.81088   123.21469    20.00000   360.00000    56.09774   240.00000
   568      3.81382   140.25422    40.00000   120.00000    56.09774   200.00000
   569      3.93916   123.21469    40.00000   320.00000    56.09774   220.00000
   570      3.77417   123.21469    20.00000   220.00000    56.09774   200.00000
   571      3.65112   109.06658    20.00000   320.00000    70.32608   220.00000
   572      3.73530   123.21469    20.00000   260.00000    56.09774   200.00000
   573      3.58780   109.06658    20.00000   280.00000    70.32608   200.00000
   574      3.89908   140.25422    40.00000    20.00000    38.84104   220.00000
   575      3.78012   140.25422    20.00000   180.00000    56.09774   200.00000
   576      3.79833   140.25422    20.00000   360.00000    38.84104   240.00000
   577      3.79582   140.25422    60.00000    40.00000    56.09774   200.00000
   578      3.79496   123.21469    20.00000    20.00000    56.09774   240.00000
   579      3.70698   140.25422    40.00000    60.00000    56.09774   200.00000
   580      3.71379   140.25422    20.00000   140.00000    56.09774   200.00000
   581      3.38141    59.92054   217.91919   234.66042    65.79008   160.60361
   582      4.22758    40.11723   319.44101   155.44704   134.48152   339.29102
   583      4.52162    32.27778   281.93476    98.41371    29.92140   211.06453
   584      4.36690   124.53382   324.95275    99.45442    92.36737   226.06605
   585      4.70185    12.98037    22.47039   123.61477   116.15747   330.94557
   586      3.21174   142.56497   319.62424   175.06576   156.09330   302.58580
   587      4.40803    82.80175    52.94575   148.09409    88.37484    56.97466
   588      3.27348    76.26128   340.66756    35.66401   117.68094   199.67207
   589      4.60056    45.16211   359.43913     9.68873    75.73187   263.48256
   590      4.54630   108.12573    50.97079    90.64199   101.01637   259.45704
   591      4.35891    13.87084   111.57606   208.74897    39.16857   299.17418
   592      4.61772    60.34970   289.84129   273.14697   104.50152   254.90104
   593      4.23319    15.24461    52.35731   119.12835    72.63521   279.00882
   594      3.60140    67.20543   305.87124   326.72037   150.39898   169.90040
   595      4.00153   123.20814   240.86355   342.96394   132.59017   151.60182
   596      5.18284    61.11354   184.07348   268.36434    78.31785   290.13942
   597      4.15205    20.47602   229.14601   183.85508   135.95434   189.19645
   598      4.58590   121.05311    17.35320    70.96989    45.05024   206.72115
   599      3.63934   110.05273   255.52066   337.70424    19.12628   203.69372
   600      3.74411    79.22531     0.75806    84.61256   102.26742   151.49394
   601      3.58789    86.79502   219.49039   254.04344   134.21005   157.77558
   602      3.55820    76.13831   210.04189    50.84225    93.28172   102.62044
   603      3.74464    70.10456   215.28597   116.07056   161.94602   217.68535
   604      3.66233    48.25901    49.01444   234.51396   131.46217   345.79710
   605      4.57170   138.50547   151.89850   138.02505    46.03168   175.69880
   606      4.06776   130.93812   173.14618   248.54566    73.78330    91.54682
   607      4.16978    22.96334     3.93499   139.93466    72.84364   325.11023
   608      3.87707    71.42985    34.50407   199.20771    84.17634   194.99400
   609      5.14694   110.84974   257.13774   133.75644    82.03868   340.91871
   610      4.37742    65.96694   188.64184   323.43936    28.93474    46.11325
   611      5.01636   119.85512   189.91801   152.97234    43.90930   282.51446
   612      2.86931    67.73316   336.16935    81.52187   105.60955   194.74747
   613      5.18770    76.13347   109.25440    35.76586    92.93364   265.51702
   614      5.12273    54.64727   237.33961   225.85301   113.86351     7.98561
   615      5.07408    61.07376    81.04943   318.90604    96.93142   357.42365
   616      3.39380   113.68618   103.85093    56.99791   127.79322   195.83176
   617      3.73555    73.12676   284.14004   213.82467    90.80980    18.48070
   618      3.52679   158.44709    56.55479   112.22806    44.22852    48.17496
   619      4.76189   107.13998   281.32301   115.75347    63.85627     4.52142
   620      4.91914   127.60598   104.15704   169.70447   145.06328   276.21256
   621      4.17115    72.66770   168.95416    63.03624   129.98950   229.37976
   622      3.45982   116.42468   339.77210    67.86107   137.39530   187.13437
   623      3.90354    71.93084    97.06016   284.09309   113.14930   330.61611
   624      2.29989    24.23101    46.71386   140.39530   129.28466   348.61521
   625      4.77570    77.82795   326.22691   301.86597    95.41720   148.86003
   626      4.87221    93.24332    87.64734    27.29744    47.59684     8.14990
   627      4.63914   115.31992   229.74835   258.59505    65.90874   238.18800
   628      5.10689    77.09907   248.85876     2.18057    42.30717    84.92914
   629      5.09354   159.32681     4.59585   151.76926   112.65644    99.03892
   630      4.29400    71.29888    74.87227    72.40095    73.41342    71.76917
   631      4.33782   134.80578    83.12036   267.54882   114.82851   137.00212
   632      2.96529    98.35396   241.58792   229.40111    97.52314   196.57882
   633      3.69261    34.63669    32.02785   124.14548   163.31526   146.10516
   634      4.98139    57.56622   218.07287   200.96928    44.42776   205.57568
   635      3.97227    69.85620   127.86782   235.74862    42.54365   193.29117
   636      5.50164   150.77904    14.69181   174.34704    86.49705   250.44098
   637      2.73195    70.96383    15.68472   266.06339   127.99518   355.82064
   638      4.65980    13.61514    51.47348   229.25784    37.09136    22.98246
   639      4.00653   100.95389   321.32440   176.99001   136.17880   113.14467
   640      3.64414    62.91629   210.75135   133.59396    25.78341    61.19647
   641      4.13852    59.86648   169.18141   251.17828    70.84231   333.80557
   642      4.82219   128.36775    80.23990   308.45688   130.67037   286.79160
   643      3.91691    13.73492    72.59133   237.53085    25.75940   149.15290
   644      4.83351    93.72233   119.11000   264.47566    57.40443   355.63317
   645      4.02597    86.12957    58.95717   166.54120    37.88375   146.13364
   646      4.31603   151.97658   204.26883   281.80597   163.62541   137.22811
   647      5.58904   142.80169   144.45422   230.69471   153.70795     2.37568
   648      5.05324   142.39845   287.17698   109.66879   121.05279    27.48462
   649      5.34178   129.46630    89.07546   102.52086    41.72070   304.37824
   650      4.13707   126.44263   267.55570   337.56630    70.57094   331.98830
   651      4.92486    62.16874    58.69122   243.51172    31.64830   208.36785
   652      5.70045    71.46998   335.52432   159.70161   112.91696   277.58922
   653      4.97429    90.52978   198.69531    96.75084    65.27362    84.12978
   654      3.16429   124.41856   354.84311   265.39175    77.28089   278.65461
   655      3.46212    86.38785    28.12844   336.07058   132.31472    50.57805
   656      4.43795    77.44890   209.95139   123.04653   145.92854   345.33005
   657      4.36551   118.96444   321.53572    88.07306    27.54577   161.42293
   658      5.27888   104.53707    48.16485   196.45070    99.64634   340.63365
   659      4.16283    63.91416    18.21379   252.40568    76.22631    76.15569
   660      4.73442    99.49559   306.12810    58.16159    56.78155   239.30134
   661      4.24379    48.16326   119.22807   185.91247    44.46792   289.68868
   662      4.78044   107.19170   150.45220   325.17592   127.58457   350.18949
   663      3.93114    65.94171    94.34519   304.29310    78.67427    99.02843
   664      4.34118    21.91262   218.96440   310.57545   134.29872   255.35278
   665      4.07034   126.19198   316.65183   294.03664    65.83049   235.26312
   666      5.35825   141.46256   146.88362    39.29045   106.06768   260.75647
   667      3.87183    26.99149   297.73750   123.09118   111.85373   112.32246
   668      3.65057    42.86421   214.31469   144.57560    99.53391   153.24211
   669      3.53304    43.72405   210.85791   142.11066    89.72542   164.08781
   670      4.07678    34.53707   209.90244   137.42400   104.54150   159.64961
   671      3.22340    42.84358   213.75475   146.41334   108.16933   152.48731
   672      3.90764    35.71142   226.11731   143.41684   102.76802   146.69845
   673      3.75052    40.98405   216.34040   151.03381   105.60601   151.11331
   674      3.44189    52.10999   205.80274   139.95377   102.46238   149.01828
   675      3.49953    42.72412   204.82076   148.73778   108.99757   156.63825
   676      3.54190    47.70561   210.86283   151.67390    93.26842   145.09224
   677      4.10798    50.76757   208.09344   140.53549    99.94042   156.66873
   678      3.13645    52.53982   206.45255   137.92207   102.28573   155.53726
   679      3.79360    32.80865   223.62113   150.29700   101.21393   141.51424
   680      3.66423   102.30415   314.45325   274.32838   118.57502    37.57501
   681      3.61548    94.86383   304.54828   265.03626   114.85744    40.89447
   682      3.31487   109.18320   314.99728   272.19878   120.22786    37.96471
   683      3.16131   110.28305   322.34414   265.77154   112.18618    33.81170
   684      3.63092    93.27227   310.02021   285.99728   112.31546    46.40719
   685      3.12617    99.23247   314.67157   281.50506   110.04432    32.37962
   686      4.08777    98.18631   322.21124   282.46085   127.15040    29.98133
   687      4.10164   114.11881   318.95810   276.00350   116.08694    48.57327
   688      3.64807   101.03480   320.32622   273.10186   115.73324    29.10936
   689      3.81984   109.74924   324.21784   269.69851   118.53629    28.92489
   690      3.81693   101.64438   319.57169   268.64095   127.50831    34.67256
   691      3.64405   103.40663     4.82727    62.30677    54.03380   169.38028
   692      4.10946   103.63600   359.47002    73.12289    60.76713   166.95015
   693      3.91433   108.39734    11.89375    64.12062    48.11816   180.14173
   694      3.40108    95.58883   353.00083    73.88585    43.17258   175.86260
   695      3.29193    93.26845     9.59618    56.36440    50.88168   175.49865
   696      4.03009   107.97925   354.56076    62.78386    63.06163   158.05992
   697      4.73985   144.87777   308.82282   321.87791   111.99798    97.99916
   698      3.75001    14.41596     6.06008   246.43808    35.59253    68.61764
   699      4.56892    26.04135   203.60592   312.49495    45.64472   194.03816
   700      3.88908    41.16541   247.05594   341.42758    81.43344    56.33368
   701      4.18916   145.43222   195.44130   332.64930   155.85179   231.26743
   702      4.66779    21.70902   101.86972   248.90871   116.64624    30.97628
   703      5.13297    38.97116   270.27140   193.83297   110.05105   159.05024
   704      5.54323   141.43504   158.95896   300.51778    86.53182   334.38186
   705      4.11492    35.53124   310.34515   134.33602   125.97585   133.22711
   706      4.62767   159.50590    59.31670   357.31733   147.61282   101.08152
   707      3.50719    72.10291    37.98507   254.96593   101.70733   141.90467
   708      4.19953   104.64776   220.60284   164.38390    78.39927   247.42920
   709      4.17900    62.81799   265.45940   224.77568    63.99382    41.51413
   710      3.74766    57.38928    56.09953   235.77170    84.14230    53.59246
   711      4.55276    89.47457   293.05359   188.54759    55.51139    96.93839
   712      5.35469    37.83710   321.55283   313.72726    94.06366   255.23876
   713      4.92771    92.53570   149.24653   186.53011   114.93311   357.07509
   714      3.62901    98.83909    28.33640   279.52133    97.10554   114.52575
   715      4.99536   168.92247   182.85517   148.18466    86.36452   358.86037
   716      3.91680   134.41711   325.84257    30.39032    32.57544   138.92886
   717      3.94502    45.29004   329.15885   312.88318   100.65122   121.24396
   718      4.81666    71.24480   293.10322    11.19403   116.27079    19.85508
   719      4.36139    22.87661   295.89155     1.50086    87.60751   350.19720
   720      4.42179    21.93842    46.80338   172.78603    84.50305   209.63350
   721      3.68791    95.10016   341.69596    79.72367    24.54385   299.25668
   722      3.68041   137.47867   219.03472   107.03428   114.86315   282.91393
   723      3.55704   106.24879   220.32057   118.51846   102.02298    90.24100
   724      3.23156   115.65329   197.57442   136.82537    97.59205    33.46882
   725      4.99569    42.45784   158.15004   262.86398    67.24727   178.98699
   726      3.90462   125.96808   202.15093   193.07510   130.40292    15.51336
   727      3.86267    94.82090   289.95069   327.96384    87.85011    78.24617
   728      2.96498   129.20908   267.89971   317.07174   103.61476   350.88863
   729      4.49036    27.39731   119.07904   267.63620    52.80593   229.32715
   730      4.70048   109.63424   250.35611   316.84554    82.54224   243.06330
   731      4.61221    59.31790    24.00158   223.33721    57.08759   238.42257
   732      5.02334   155.66433   131.89699    18.25783    92.66445   193.43807
   733      4.58833   159.44533   189.97756   263.29148   154.15686   120.68237
   734      3.97764   112.43775   290.81095   229.74575   113.23666   240.52879
   735      5.18418   135.58147    45.55257    82.26703    92.81407   206.94112
   736      4.31161    70.14663   336.75091    41.66003    43.46413   289.42414
   737      4.63899    93.84827    55.44309   350.35415    31.13857    71.72816
   738      4.19982   114.82523   334.07099   137.82970    48.97972    57.68817
   739      3.95679    82.52897   182.01208     5.87093   144.40067   317.48201
   740      3.61778   121.65014   222.16572    52.20388    36.82252    77.72298
   741      5.03129   142.21332    19.81742   104.06940   131.19224   178.03337
   742      4.45704    79.28868   132.76095   176.68839   161.78147   207.58816
   743      5.07740    93.02673   280.80382    25.24535    61.26886   257.35864
   744      5.09240    82.97679   137.89216    50.18154    93.08437    33.56442
   745      4.35259    76.18080   204.94002   288.56544    65.39258   162.38742
   746      5.12581     9.16825    63.36723   271.43358    40.65039   236.49132
   747      4.72609     8.72672   337.61274    89.11218    76.27997   297.05044
   748      3.24852    13.23296   210.37892    41.97428   161.10855   358.22078
   749      4.83762   154.62495   355.06295   146.97804    80.59913    72.80818
   750      4.87296   116.40386   190.38037   126.26594   171.08938   298.84276
   751      5.55190   115.42559   199.20170   146.66665    34.26430   263.71768
   752      5.07054   133.00788   213.79520   243.77256    80.69526    40.18225
   753      4.66000   121.64816   319.83003    53.13960    13.22108     2.92058
   754      4.62766   109.87758   240.60014    22.54579    24.24060    17.21783
   755      3.46027   122.33896   222.39178   324.93106   106.96243    32.60458
   756      5.24417   159.22114   109.94301   151.00912    93.34507    67.58418
   757      6.03342   110.24570    87.80478   294.30576    27.74143   320.96751
   758      3.50807   152.59464   198.12527    68.83748     9.90972   204.19415
   759      3.78499   102.98581    54.55144   204.44598    30.48336    52.50241
   760      3.90612   121.51931   114.82969   112.83628   138.18105    59.45435
   761      3.62379    68.77887   327.45613   181.36428    45.04007   327.73597
   762      3.88334    56.37722   141.30420   358.11517    94.54770   178.12570
   763      3.29005    41.36361   173.07836   181.19653    43.55470    50.89847
   764      5.50611   104.58719    48.61666    54.62137   138.75810    93.62737
   765      4.06314   117.26471   180.44661   274.23909    32.40548   139.54821
   766      4.59506    63.43390   262.18932   137.17944    58.35304   180.24260
   767      4.24120    43.60659    58.15080    11.45132    35.56799   322.92378
   768      3.78016   150.02007   103.80885    41.56405   134.71158    16.62406
   769      4.91644    77.43528   297.04490    57.62635    57.49630   157.63789
   770      3.85465    71.99913    92.68177   165.51009    41.58224    99.23969
   771      3.75749    54.45640   117.85825   266.78901    35.73190   125.99079
   772      4.06630    38.90572    22.81019   101.54145   105.87694   312.35212
   773      5.20596    90.77235   286.47377    79.01425    72.33216   214.34122
   774      5.38349    81.76521   343.94476   257.70725    99.98060   276.09841
   775      5.47596    98.36556   249.41536   267.12329   118.92840    57.86705
   776      4.61561   151.67854   342.85625   308.20841    86.34415   273.57769
   777      4.41531    83.23759   257.79590   283.81320   139.32011    74.52704
   778      4.09553    59.64393    60.41053    96.29416   113.88676   175.15936
   779      4.10545    99.11580   172.38751   166.54016    46.20391   200.89965
   780      6.05511    31.62102   242.88300    81.21396   102.48638   283.81396
   781      3.90653    77.71880   359.87733   187.94420    78.12529     3.24903
   782      4.23025   123.89507   298.12553   276.02439    33.05822   339.04172
   783      4.37772   111.67253   180.63679     1.50917    14.11500   294.85406
   784      3.66633    42.62875   217.20867   153.75361    99.22416   153.10410
   785      4.01550    47.17884   215.35415   143.78387    96.43380   149.46859
   786      3.74335    43.60493   218.04484   147.99813   102.11883   143.18740
   787      3.27274    51.15478   219.39117   150.05403   101.63257   144.33756
   788      3.91351    43.50733   207.84157   150.24385   110.97620   161.72794
   789      3.18470    48.21189   213.94091   145.33885   105.22623   142.76941
   790      4.08329    39.66530   205.96680   150.84066   103.91665   161.92544
   791      3.61289    41.09767   214.26376   163.91981    95.08387   147.98752
   792      3.56979    52.21327   214.21782   147.12940    93.03495   154.45040
   793      3.62215    33.10054   228.77884   155.69201    93.90293   150.68767
   794      3.61733    47.97950   210.89171   162.02896    89.19881   147.46473
   795      3.42858    32.26228   212.59537   154.33008    92.84787   146.58152
   796      3.66069    99.28075   318.38122   274.24511   116.57420    37.08247
   797      3.18850    95.84291   319.49927   271.81062   107.45706    43.10284
   798      3.54628   108.27685   326.76732   282.90839   115.24098    32.42072
   799      3.79355   103.03588   326.87868   269.10436   109.74984    25.11850
   800      4.16299   104.77308   315.20654   272.17502   116.00169    37.81758
   801      3.32692    89.42275   318.15720   270.67038   120.35177    38.23228
   802      3.97996    90.79895   309.55094   266.18035   124.71501    31.56911
   803      3.89583    98.47917   306.43194   264.38590   104.72394    45.74224
   804      4.06214    94.97792   306.47563   268.10481   109.38921    47.17713
   805      4.12885    98.76096   312.76211   280.03431   105.31659    28.97698
   806      3.66743   115.07672   355.40706    60.73583    64.92326   175.40704
   807      4.20176   118.33726   357.98342    57.04626    54.92214   181.05482
   808      3.47587   117.37735   349.57219    51.43510    56.07131   168.14585
   809      3.17844   115.91268   357.63575    65.31181    60.74423   177.70378
   810      3.57564   111.64088   345.11437    57.24360    61.54879   180.72851
   811      4.44803    95.03131   101.45179    25.36181   102.07159   334.34167
   812      4.06370    87.40322   110.93650    24.37072   104.87183   326.19238
   813      4.73614    78.20152    81.21359   313.45946    42.21989   316.64919
   814      4.38395    71.78939   153.73093   323.80325    67.46277   299.57275
   815      3.85531   154.45763   293.57197   342.33548   136.36459   231.99472
   816      3.78191    85.87980   303.80997    64.02877   102.29540   304.66655
   817      3.60699    67.08194   274.44871   197.97245   111.77374   231.60341
   818      4.44817    84.66370   274.43600   127.18900    57.76816   247.94645
   819      4.19057   112.24776   284.52053     0.47069    79.30467   109.88025
   820      3.74884    78.31157   250.94450    80.21454   103.25147   132.28964
   821      4.03419    83.60602   330.56323   122.50464   153.42093   203.24683
   822      3.93517   157.55359   284.75652   275.46483    87.59508    51.43465
   823      4.39452   112.61912   263.34336   331.31087    69.95580    94.67561
   824      4.29399    70.72883     7.91531   230.18686   119.24300    99.35611
   825      3.99855    55.91254   256.31925   227.53816   161.47915   257.81737
   826      2.90657    15.78622   102.16877    61.06285   144.20104    75.78642
   827      5.49460    50.98778   112.68800    62.44000   110.73835    67.67944
   828      5.22235    51.01529   305.61160   133.96020   149.47317   350.88348
   829      3.18995    44.70163   232.42498    33.20887   104.27225   332.12397
   830      3.81942   113.52002   272.96447    62.56691    86.46933    27.69918
   831      4.49659    91.72534   221.60814   130.60751    93.46380   152.74847
   832      5.45062    37.22642   223.81852   254.64373   109.29564   225.40373
   833      5.06105    31.87504   251.26671   269.33633   110.66047    59.64735
   834      5.11157    92.41104   244.77859   271.62734    15.06590   173.62899
   835      4.32052   113.32568   144.94191   189.49606    97.01641   135.88518
   836      3.55609    64.29552   273.22203    30.01792   114.18519   196.98724
   837      4.29668   144.53809   321.45514    81.17295   131.85860    97.87759
   838      3.90910   133.17086   112.94384   103.50181   139.50676   216.40504
   839      4.24935    92.30991   159.74839     7.20870    17.52859   152.23422
   840      4.47988    83.10660   207.67381   249.27720    91.24261   118.52226
   841      3.93529    47.82047    20.84858    52.86156   135.47022    75.97197
   842      3.95615    16.53079   222.76041    30.17174    27.17721   124.21844
   843      4.66152    69.48285   215.76466   222.56897    73.09283   355.68838
   844      4.14143    96.91613   233.25564   197.80863    44.64047    74.22808
   845      4.50036   109.91407   241.98087     9.46426    19.45711   297.78014
   846      4.30028   146.30950   237.56468   262.90721   134.96567   314.91074
   847      4.88670   120.03747   312.70541   186.01318    83.98720   230.35323
   848      3.08606   126.06166   353.74144   132.50576    95.92461   228.36953
   849      4.33207   151.89667   140.11837   358.97407   110.91802   220.03695
   850      4.64334    67.89158   249.25029    30.13398    89.82956   257.74852
   851      2.84348   132.83688   251.56369   195.45222   137.06397   356.33270
   852      4.69118    57.91703   332.67084   166.68040   107.76723     0.31091
   853      4.07827    34.24227    34.73613   111.03321    80.54402   230.04729
   854      2.87948    30.02408   173.02513    89.41818   118.55832   226.60121
   855      3.79805    89.44500   238.91321   268.34613   140.06497   223.68180
   856      5.18538    42.38812   249.92151   217.01868   157.04349   324.66774
   857      4.86594    56.78140   127.81892    12.42054    97.09503   271.56335
   858      4.99132   156.98695   288.09115   274.85343    44.81777   184.97337
   859      3.53967   101.45414    64.50904   192.39487    89.47447    10.48505
   860      3.23085    62.78688    11.38790   341.17086   161.50239   224.79665
   861      4.72219    30.65342   255.91625    61.47882   127.79668   255.11725
   862      4.79637    75.50694   201.84245   133.71642    53.06376   308.87087
   863      3.32171    49.70378   282.15787   280.29212   129.75642   357.22913
   864      3.50569    82.79130    64.58392   293.75959    61.47426    73.63202
   865      4.24120    53.98184   235.19690   134.71876   120.47592   291.00691
   866      4.25785   112.64210    74.17984   225.55645    25.69345   278.86184
   867      4.95196   130.06544    25.52197    70.69566   114.12175   293.74749
   868      3.99815   113.13675   126.65989   217.44349   136.06393   147.07074
   869      5.40234    51.77359   225.45804   263.02927     9.34891   122.60350
   870      4.40786    71.37258    43.57398   203.47932   101.42364   231.94087
   871      4.98199    27.40976   125.37348   319.52571   117.60629   287.54820
   872      4.58120    23.49807   303.57015   133.02729    51.78165   161.09263
   873      3.28243    93.18735   174.24689   286.10132   140.40990   169.54299
   874      4.27162   131.40845    99.27053   286.48860    25.67275   135.23202
   875      4.00337   141.84710   205.85185    45.65312   113.96612   224.54428
   876      4.14406   133.54315   109.61166   163.30759    98.49551    12.62594
   877      4.28439   112.16368   330.84479   323.44983   147.91451   289.18746
   878      4.62526    35.01017   249.93623    35.83898   157.79869   173.79167
   879      5.14040    97.78584    21.08935   188.38759   132.39779   144.22053
   880      5.23524    47.17205   106.88375   163.69792    65.06195   310.70761
   881      4.75093    95.39567   214.68862   315.47462    96.36693   354.50147
   882      4.34787    56.52970   139.68373   157.93476    99.52420   186.74800
   883      4.22774    80.26301   162.22330    45.50315    81.06962   105.67906
   884      2.95095    79.04658   344.30157   182.91920   162.73844   199.17073
   885      3.09955    99.49825    17.83915   213.03201   137.07888   134.56375
   886      4.20575   100.56063    14.57596   201.09483   162.26287     8.34601
   887      3.68912    97.21171   156.89320    30.98136   129.84891     9.30471
   888      4.61043    61.05991   165.94016   117.83311    58.86499   155.75836
   889      4.75052    24.65766    69.16247    86.98553    32.14663   232.66049
   890      3.46016    97.49126    38.49898   148.24391   165.04375   345.90258
   891      5.67866   120.36315    37.92329   311.83455    87.24853   116.51684
   892      5.41666   133.48528   143.53767    11.03954    29.70585   315.21691
   893      3.71881    65.56764   162.72382   283.10839   104.19870    87.19210
   894      4.02685   140.63040   270.89341   101.33656   135.57029   147.72851
   895      4.08970   125.80832   112.31442   232.99998    46.17789    18.75905
   896      4.60687   122.52288   302.05902   262.77480   111.04667   159.06284
   897      4.49590   153.51991   340.89825    84.25899    80.49258   351.30015
   898      3.34051   147.83935   253.53011     6.93421   128.25843   217.75395
   899      4.30968    15.58145   148.45797   227.03428    96.51894   354.61060
   900      3.68418    44.37960   214.71052   149.87755    99.51607   149.90692
   901      3.83247    40.94995   218.29952   154.64862    97.13099   143.68260
   902      3.51579    43.00569   217.57574   148.40835    97.45197   145.38831
   903      3.84728    34.47882   204.37335   145.97918    89.51516   153.39242
   904      3.82195    54.44440   204.38883   141.67723    87.52596   150.71950
   905      3.27491    33.82720   215.64343   151.46312   106.12281   149.53463
   906      3.66875    51.95846   209.28758   159.20502   109.01058   158.06478
   907      3.34768    42.92789   216.13829   159.55161    90.92483   151.36335
   908      3.48001    53.65060   222.73144   151.10448    92.93879   148.23095
   909      4.07972    52.11835   222.29142   143.59896   102.65624   149.96088
   910      3.87549    34.22552   203.17306   149.14922   100.10749   140.71170
   911      3.26899    38.70288   217.25234   158.18532   107.81439   145.83715
   912      3.68594    60.16550   217.67389   274.80672    77.10377   131.30196
   913      3.38985    71.41480   207.03313   270.36003    71.58877   124.28323
   914      4.12330    58.67189   217.81674   278.21072    87.41619   127.14311
   915      3.31079    70.89445   217.09572   264.72816    84.61569   137.16114
   916      3.47056    66.11366   213.73053   286.44782    89.06483   133.37833
   917      3.68285    58.99128   214.19672   285.93503    77.19717   141.67027
   918      3.41553    53.45368   214.65160   274.52802    82.31656   130.19101
   919      3.71442    61.95211   222.01288   265.09797    83.07192   138.15019
   920      3.14122    53.62820   229.38622   277.30191    67.09472   126.80150
   921      3.81118    50.25291   228.34937   263.09267    86.72979   124.98528
   922      3.50962    50.03117   229.38431   285.57010    70.91330   121.68561
   923      3.90792   120.25055     0.31591    72.06308    53.83562   167.11545
   924      3.61979   120.91306     7.29583    65.61101    66.25684   178.67308
   925      4.03809   117.41503     0.97782    67.67776    68.87820   170.88629
   926      3.94343   122.56458     4.59903    55.04637    60.84752   176.91722
   927      3.36520   124.21301     3.06282    63.23674    64.34450   181.55833
   928      3.47250   109.06658    20.00000   220.00000   123.21469    20.00000
   929      3.57877   123.21469    20.00000   200.00000   123.21469    20.00000
   930      3.58042   140.25422    20.00000   120.00000   123.21469    20.00000
   931      3.30528   123.21469   360.00000   160.00000   109.06658    20.00000
   932      3.35153   123.21469   360.00000   180.00000   123.21469    20.00000
   933      3.47501   109.06658    20.00000   200.00000   123.21469    20.00000
   934      3.56292   123.21469    20.00000   160.00000   123.21469    20.00000
   935      3.59203   140.25422    20.00000   140.00000   123.21469    20.00000
   936      3.34042   140.25422   360.00000   120.00000   109.06658    20.00000
   937      3.58135   123.21469    20.00000   240.00000   140.25422    20.00000
   938      3.39778   140.25422   360.00000   140.00000   123.21469    20.00000
   939      3.47272   109.06658    20.00000   260.00000   140.25422    20.00000
   940      3.40574   109.06658    20.00000   180.00000   109.06658    20.00000
   941      3.20647   123.21469   360.00000   180.00000   123.21469   360.00000
   942      3.41951   140.25422   360.00000   160.00000   123.21469    20.00000
   943      3.26441   123.21469   360.00000   140.00000   109.06658    20.00000
   944      3.53309   140.25422    20.00000   100.00000   123.21469    20.00000
   945      3.59462   123.21469    20.00000   220.00000   140.25422    20.00000
   946      3.39506   109.06658    20.00000   200.00000   109.06658    20.00000
   947      3.53230   123.21469    20.00000   220.00000   123.21469    20.00000
   948      3.41772   109.06658    20.00000   240.00000   123.21469    20.00000
   949      3.61312   123.21469    20.00000   300.00000   140.25422    40.00000
   950      3.41420   109.06658    20.00000   280.00000   140.25422    20.00000
   951      3.64416   123.21469    20.00000   280.00000   140.25422    40.00000
   952      3.56873   109.06658    40.00000   260.00000   123.21469    20.00000
   953      3.25459   123.21469   360.00000   200.00000   140.25422   360.00000
   954      3.42066   140.25422   360.00000   200.00000   140.25422    20.00000
   955      3.32371   123.21469   360.00000   240.00000   140.25422    20.00000
   956      3.59648   140.25422    20.00000   180.00000   140.25422    20.00000
   957      3.35318   123.21469   360.00000   220.00000   140.25422    20.00000
   958      3.53259   123.21469    20.00000   260.00000   140.25422    20.00000
   959      3.07210   109.06658   360.00000   200.00000   123.21469   360.00000
   960      3.31088   123.21469   360.00000   160.00000   123.21469    20.00000
   961      3.58687   109.06658    40.00000   240.00000   123.21469    20.00000
   962      3.58816   140.25422    20.00000   160.00000   140.25422    20.00000
   963      3.35928   140.25422   360.00000   140.00000   109.06658    20.00000
   964      3.61139   123.21469    20.00000   120.00000   109.06658    40.00000
   965      3.60387   123.21469    20.00000   120.00000   123.21469    40.00000
   966      3.94806    73.52276   290.40354   143.34460   131.30835   336.58153
   967      4.22186    39.21441     7.06660   175.16088    28.03943   260.40914
   968      5.12264    94.29866   137.02947   240.46371    66.45024    95.46649
   969      3.46143   105.24502    84.19842    63.70738    73.88125   168.82895
   970      4.24912    67.98702   322.47095    55.02895    75.08109   266.75134
   971      2.96269    42.72851   195.62816   279.79582    71.35074   102.26272
   972      5.39091    57.72297   239.05518   209.56913    51.45367   247.34785
   973      4.67118   116.87208   222.32690   129.69683   153.65721   325.46869
   974      4.04017    23.16146   157.39131   271.01946   114.42699    52.23786
   975      4.31798    56.63252   238.70903    96.70016    83.39142   106.35477
   976      4.12210    92.00714    96.99636   321.59948    96.19167   128.39976
   977      3.34095   107.88387   234.21700   124.28636    87.73827   344.93314
   978      3.87695    57.43758   310.11095   159.28076   172.44929   345.32205
   979      3.58990    90.29372   350.78412   238.83183   139.76627    59.60680
   980      3.14186   155.42576   275.88434   214.79351   118.97160     2.70482
   981      3.48952    66.40912   345.98374    29.87688    94.92221   156.92962
   982      3.55946   124.28842    11.81568   204.43870    76.36870    25.61549
   983      4.22127   128.02636   305.00732    52.81295   137.45319    34.07135
   984      4.80073    44.74974   240.44153    34.69871   118.05128    84.79796
   985      4.49948    46.54009   272.75552   226.98709    51.40067   251.96130
   986      4.93868    74.97799   267.00308   214.34487   108.17834    79.10478
   987      4.43722    63.27547   352.35723   352.31039   140.84346    43.52616
   988      4.25124    88.28260     1.12686   174.35576    75.41184   312.54112
   989      4.68683   131.88491   133.34954   163.17662    29.95870   277.72016
   990      5.33648   109.16190   288.24684   223.98364    61.01090   321.46675
   991      4.12813   154.52140    29.03449   327.80324    74.04630   110.57704
   992      2.74254    17.86824   106.90125   150.49096   154.67551   231.32705
   993      5.08620   127.75165    88.08635   221.73295   120.63882   335.09113
   994      4.57401    29.58295    99.25783    84.23809    81.88913    91.53418
   995      3.60910   106.57688   271.37781   230.86891   140.20283    24.90971
   996      5.16814    98.47788    32.92815   175.97868    83.39722   320.38642
   997      4.08098   100.86327   236.51297   200.94106   138.89048   300.16627
   998      4.24050   154.17632   211.44783   252.32621   115.09951   276.82023
   999      3.16226    23.62190     3.70147   148.08778    70.25002    69.00262
  1000      4.83524    28.76640    44.70321    79.43768    96.49514   257.86310
  1001      4.99387   104.84307     8.22287   296.51190   127.13393   216.18490
  1002      4.08117   148.71976   237.09626   213.69092    23.47143    63.18372
  1003      5.63991   116.82502   117.48727   192.80608   108.96130   323.50107
  1004      4.10604    83.16215    51.31867   347.15410   125.19765   170.90544
  1005      3.90094   133.98863     1.73239   295.14326   129.51236   126.05511
  1006      3.65680   110.92862   170.25394   150.39167   153.86467   269.22241
  1007      4.06121    67.26570   260.30319   257.61911    15.30099    90.50828
  1008      3.22025    37.94119    18.84607   295.96581   122.83884   351.05128
  1009      3.94199    88.10660   357.99866   248.99270    17.08516   353.86804
  1010      5.00100   138.40109   163.57671   112.62719    64.38753   110.23544
  1011      3.95912    14.78683   117.68791    38.97036   101.14080   240.81043
  1012      3.96934    85.19446     8.64178    41.45799    71.83794   311.34916
  1013      4.61149   110.54258   325.64270   179.13498   110.42965    82.43890
  1014      4.03832   115.75403   125.98627    29.10039   128.97699   171.18924
  1015      5.17748   109.75338   111.17449    32.32727    62.24496   281.71230
  1016      3.86406   147.56529   204.54195   157.65685    10.63248   266.79482
  1017      4.07974   127.57820   116.01154   214.57240    99.69963   160.48024
  1018      3.13246   144.27279   264.72268   210.91770    73.69123   139.14795
  1019      3.64415    87.43832   133.38581   134.91841   121.20098    23.49557
  1020      4.23557    43.61086   175.01896   245.48300    43.91205   242.45207
  1021      3.35953    34.43284    45.76019   213.70142   131.33365    42.07382
  1022      4.15649    73.01937    49.21814   110.54290    79.51072   123.45612
  1023      4.53351   125.86686   227.77291    65.63774    61.77372   114.62758
  1024      3.72860   152.65831    40.33395    11.20442    81.41811   151.66566
  1025      3.12327   149.14292   354.03409   104.92089    89.46467   135.56791
  1026      4.53574   163.23151   314.26648    93.70565    77.42531   237.66347
  1027      3.53907    63.90748     5.56652    80.03898   131.78418   308.41874
  1028      4.74653   102.87238   152.94489   257.29699    77.03236   161.30007
  1029      3.35211   109.23395   302.99430    50.42120    97.17603   197.67769
  1030      3.36589    66.06703   230.07479   171.05262   143.70634   307.53128
  1031      5.26937    48.77830   124.98367   192.79845    66.78851   130.91064
  1032      3.74907   120.31747   243.00194   136.01099    35.40337   136.79384
  1033      4.36344    87.97543   359.27331    47.54165    95.22355   266.30826
  1034      4.90127   146.25235   243.62164   219.60949    97.38729   145.42292
  1035      4.12292   124.09209    86.83279   341.59770    68.56105    47.00871
  1036      5.55735    55.12656   231.00447   327.19712    90.58715   265.95796
  1037      6.21062   116.77282   147.42726   173.24184    47.97188   278.93260
  1038      4.70277   161.65690   144.96762   253.22669    79.89856   125.55876
  1039      5.13375    55.98541   338.33710   290.94156   116.69520     9.12825
  1040      3.61503   113.29321   195.89810   235.89236    50.53834    93.85378
  1041      4.86534    77.47880    34.69425   204.59647    12.02142    75.50982
  1042      4.87914    71.47117    98.81837   234.81867   110.22506   163.07060
  1043      5.20091    57.63583   130.50807     6.90992    83.57731   235.53955
  1044      4.07863   114.76876   190.17888    81.15680   103.40266   202.58198
  1045      5.14130   167.96201    47.39309   271.57106   125.89125   340.57001
  1046      3.85588   101.58558   328.52693   109.87953   137.90663   293.09320
  1047      5.03752   114.54888   321.39503   150.83444    96.18383   307.40120
  1048      4.34955    92.82256    97.05051    49.82223   112.24138   300.80818
  1049      5.13874    91.64742    64.56481   127.69580    84.87726   126.93473
  1050      5.05690   106.46523   202.54487   181.41669    59.96503     9.05747
  1051      3.21620    92.98941   202.97080   237.07306    82.76697    18.84620
  1052      4.67303   145.22155   123.26318    16.45092   129.94036   332.40673
  1053      3.63308    41.41519   206.03266   125.49211    94.12649   148.92694
  1054      3.32497    53.10434   213.03201   128.18103    86.74342   139.31829
  1055      3.88281    49.70180   199.36338   130.05898    88.71691   156.16302
  1056      3.43586    43.46855   210.30374   118.42370    82.70322   158.30457
  1057      4.10799    47.41904   209.12710   133.45474   104.77339   152.83999
  1058      3.78284    31.84795   195.29346   119.72556   103.02607   151.75145
  1059      4.08151    46.70685   215.31298   116.05416   102.45694   137.78180
  1060      3.84868    45.59944   196.96036   123.61733    85.01436   141.33219
  1061      3.36663    45.24232   204.25143   134.20725    85.64749   150.29578
  1062      3.84757    31.33817   216.93815   117.72333    91.16514   151.08690
  1063      3.44540    38.18902   199.07088   132.34716    96.29427   155.17059
  1064      3.55080    30.40149   195.58483   136.33054    95.03216   140.77596
  1065      3.63222    65.28375   212.03431   290.24803    79.75253   137.38366
  1066      3.31163    76.13284   202.96414   296.76856    70.03792   147.93349
  1067      3.73278    68.59372   211.99345   280.83478    68.22564   138.90317
  1068      3.32573    69.88130   200.89122   288.00596    90.47381   135.82861
  1069      3.51466    65.88447   201.23486   294.32586    79.64614   133.88802
  1070      3.31954    55.32811   217.47166   291.78465    68.49717   144.24929
  1071      3.20547    76.01439   206.54454   286.84625    88.54502   136.84276
  1072      3.36672    59.60137   205.88130   280.66574    75.06668   139.43099
  1073      3.77874    64.05623   209.93700   279.46126    90.03031   145.14846
  1074      3.44131    75.75044   217.37340   297.39819    88.73156   143.40696
  1075      3.13957    66.47665   208.40911   292.77941    78.81561   134.29322
  1076      3.58232   139.78625   339.54783    67.39401    88.91347   195.28923
  1077      3.38332   139.25301   329.25979    67.14603    77.12226   199.58419
  1078      3.33827   132.15575   346.19664    76.67311    79.73174   192.95573
  1079      3.26524   130.51167   345.09694    70.67566    80.69110   201.64778
  1080      3.35716   141.90707   334.40464    56.82402    83.17637   193.88198
  1081      3.53264   134.23843   328.36929    55.60647    86.20232   189.09219
 
 
