# Supplementary material for: Reliable crystal structure predictions from first principles
Source: Nat Commun. 2022 Jun 2;13:3095. doi: 10.1038/s41467-022-30692-y (PMC9163189; doi:10.1038/s41467-022-30692-y)
Supplement: Supplementary file 3 — Supplementary Dataset 1 [file 41467_2022_30692_MOESM3_ESM.zip › fullPES@CSP_Supplemental_Data/fullPES@CSP_PES/nitromethane/fit_inter.dat]

    2    2    6    0    0
    7    7
    1    2    3    4    5    6    7
    1    2    3    4    5    6    7
    0
    0.09888220963550     0.00000000000000
    0.64154518530100     0.00000000000000
    0.02353079772080     0.00000000000000
    0.01268777452290     0.00000000000000
    0.02445270651770     0.00000000000000
   -0.40361795126500     0.00000000000000
   -0.39748072243300     0.00000000000000
   28
  1   1   0.2246064047E+01   0.9066566731E+01  -0.1156816488E+00  -0.2441059997E-01   0.4677460200E+03   0.4649036300E+04   0.1227007174E+04   0.5620663038E+01   0.2162677447E+01   0.3771048612E+01   0.1000000000E+11 
  1   2   0.2881624080E+01   0.1097352029E+02  -0.4537553634E+00   0.3251740762E-03   0.3880332296E+03   0.4455205382E+04   0.1048869776E+04   0.5637047575E+01   0.2858415059E+01   0.3772698332E+01   0.1000000000E+11 
  1   3   0.2660662519E+01   0.7862219995E+01  -0.4594383632E+00   0.1520203656E-01   0.8412263075E+02   0.1325414670E+04   0.3322436825E+02   0.5628971391E+01   0.2858587769E+01   0.3774958325E+01   0.1000000000E+11 
  1   4   0.2416652564E+01   0.7788493521E+01  -0.4636847410E+00  -0.7579101089E-02   0.8156113011E+02   0.1347955013E+04   0.3322436825E+02   0.5637737490E+01   0.2858777343E+01   0.3773680644E+01   0.1000000000E+11 
  1   5   0.2578831223E+01   0.7785970171E+01  -0.3555460010E+00  -0.7608773987E-01   0.8563334896E+02   0.1333171027E+04   0.3322436825E+02   0.5633521575E+01   0.2858237658E+01   0.3774944965E+01   0.1000000000E+11 
  1   6   0.2086403661E+01   0.8722676859E+01  -0.3715627097E+00   0.4965416691E-01   0.3561866937E+03   0.2451201531E+04   0.8947334825E+03   0.2919613583E+01   0.2857309043E+01   0.3773110256E+01   0.1000000000E+11 
  1   7   0.2392656619E+01   0.9100538796E+01  -0.3523006088E+00   0.7160611589E-01   0.3781441630E+03   0.2440757076E+04   0.8947334825E+03   0.2921677847E+01   0.2858807276E+01   0.3775028891E+01   0.1000000000E+11 
  2   2   0.3517184114E+01   0.1288047385E+02  -0.8699772505E+00   0.2100454559E+00   0.3219050100E+03   0.4269455800E+04   0.8947334825E+03   0.5653479873E+01   0.3777972836E+01   0.3774348773E+01   0.1000000000E+11 
  2   3   0.3296222553E+01   0.9769173555E+01  -0.1008389182E+01   0.3477264446E+00   0.6978653948E+02   0.1270154542E+04   0.2686673399E+02   0.5645380147E+01   0.3778201107E+01   0.3776609755E+01   0.1000000000E+11 
  2   4   0.3052212598E+01   0.9695447081E+01  -0.1008006088E+01   0.3189308652E+00   0.6766156711E+02   0.1291755117E+04   0.2686673399E+02   0.5654171799E+01   0.3778451668E+01   0.3775331514E+01   0.1000000000E+11 
  2   5   0.3214391256E+01   0.9692923731E+01  -0.9423685813E+00   0.3122419978E+00   0.7103980266E+02   0.1277587515E+04   0.2686673399E+02   0.5649943594E+01   0.3777738365E+01   0.3776596389E+01   0.1000000000E+11 
  2   6   0.2721963694E+01   0.1062963042E+02  -0.6721392609E+00   0.1127253695E+00   0.2954857277E+03   0.2349004298E+04   0.7616215660E+03   0.2928124415E+01   0.3776511012E+01   0.3774760877E+01   0.1000000000E+11 
  2   7   0.3028216653E+01   0.1100749236E+02  -0.5753525238E+00   0.7375859192E-01   0.3137012279E+03   0.2338995302E+04   0.7616215660E+03   0.2930194696E+01   0.3778491230E+01   0.3776680352E+01   0.1000000000E+11 
  3   3   0.3075260992E+01   0.6657873258E+01  -0.3170401315E+00   0.2211228190E+00   0.1512918700E+02   0.3778684300E+03   0.1859427651E+00   0.5637292025E+01   0.3778429392E+01   0.3778872091E+01   0.1000000000E+11 
  3   4   0.2831251037E+01   0.6584146784E+01  -0.4428089297E+00   0.2016106808E+00   0.1466850927E+02   0.3842945578E+03   0.1859427651E+00   0.5646071082E+01   0.3778679968E+01   0.3777593085E+01   0.1000000000E+11 
  3   5   0.2993429695E+01   0.6581623434E+01  -0.3630636823E+00   0.2773326949E+00   0.1540088485E+02   0.3800797247E+03   0.1859427651E+00   0.5641848935E+01   0.3777966622E+01   0.3778858717E+01   0.1000000000E+11 
  3   6   0.2501002133E+01   0.7518330123E+01  -0.4643587704E+00  -0.3435728179E-02   0.6405904151E+02   0.6988240699E+03   0.2164267391E+02   0.2923929298E+01   0.3776739195E+01   0.3777022106E+01   0.1000000000E+11 
  3   7   0.2807255092E+01   0.7896192059E+01  -0.2695263767E+00  -0.9218132384E-01   0.6800802238E+02   0.6958464134E+03   0.2164267391E+02   0.2925996614E+01   0.3778719532E+01   0.3778942731E+01   0.1000000000E+11 
  4   4   0.2587241082E+01   0.6510420311E+01  -0.6124165143E+00   0.2507764631E+00   0.1422185900E+02   0.3908299700E+03   0.1859427651E+00   0.5654863810E+01   0.3778930561E+01   0.3776314512E+01   0.1000000000E+11 
  4   5   0.2749419740E+01   0.6507896961E+01  -0.6254745259E+00   0.3413939772E+00   0.1493193404E+02   0.3865434584E+03   0.1859427651E+00   0.5650635088E+01   0.3778217167E+01   0.3777579716E+01   0.1000000000E+11 
  4   6   0.2256992178E+01   0.7444603649E+01  -0.6102743743E+00   0.6259412032E-01   0.6210846918E+02   0.7107084519E+03   0.2164267391E+02   0.2928482786E+01   0.3776989659E+01   0.3775743726E+01   0.1000000000E+11 
  4   7   0.2563245137E+01   0.7822465586E+01  -0.4370046447E+00  -0.1926094953E-01   0.6593720515E+02   0.7076801567E+03   0.2164267391E+02   0.2930553321E+01   0.3778970127E+01   0.3777663701E+01   0.1000000000E+11 
  5   5   0.2911598399E+01   0.6505373611E+01  -0.4890487171E+00   0.3904934320E+00   0.1567746200E+02   0.3823039600E+03   0.1859427651E+00   0.5646409528E+01   0.3777503908E+01   0.3778845344E+01   0.1000000000E+11 
  5   6   0.2419170837E+01   0.7442080299E+01  -0.5077354488E+00   0.1802570961E-01   0.6520944729E+02   0.7029136044E+03   0.2164267391E+02   0.2926292859E+01   0.3776276632E+01   0.3777008739E+01   0.1000000000E+11 
  5   7   0.2725423795E+01   0.7819942236E+01  -0.2931945451E+00  -0.8181815730E-01   0.6922934602E+02   0.6999185226E+03   0.2164267391E+02   0.2928361845E+01   0.3778256727E+01   0.3778929357E+01   0.1000000000E+11 
  6   6   0.1926743275E+01   0.8378786987E+01  -0.4701586706E+00   0.5848537960E-01   0.2712347200E+03   0.1292394500E+04   0.6468937968E+03   0.1516572585E+01   0.3775049754E+01   0.3775173027E+01   0.1000000000E+11 
  6   7   0.2232996233E+01   0.8756648924E+01  -0.4335942589E+00   0.5849117557E-01   0.2879552437E+03   0.1286887668E+04   0.6468937968E+03   0.1517644853E+01   0.3777029206E+01   0.3777092711E+01   0.1000000000E+11 
  7   7   0.2539249191E+01   0.9134510860E+01  -0.4018359707E+00   0.6795591774E-01   0.3057065200E+03   0.1281404300E+04   0.6468937968E+03   0.1518717878E+01   0.3779009695E+01   0.3779013372E+01   0.1000000000E+11 
