# Supplementary material for: Reliable crystal structure predictions from first principles
Source: Nat Commun. 2022 Jun 2;13:3095. doi: 10.1038/s41467-022-30692-y (PMC9163189; doi:10.1038/s41467-022-30692-y)
Supplement: Supplementary file 3 — Supplementary Dataset 1 [file 41467_2022_30692_MOESM3_ESM.zip › fullPES@CSP_Supplemental_Data/fullPES@CSP_PES/nitromethane/fit_report.out]

 
 -----------------------------------------------------------------
                      nitromethane
 -----------------------------------------------------------------

------------------------------------------------------------------
 Site         x (A)        y (A)        z (A)      Symmetry
------------------------------------------------------------------
  C1       -1.3847488   -0.1451888    0.0022348       1
  N1        0.0934525    0.0055124    0.0003615       2
  H1       -1.7637438    0.4120053    0.8557780       3
  H2       -1.6252510   -1.2002702    0.0643427       4
  H3       -1.7545329    0.3053397   -0.9159198       5
  O1        0.5203444    1.1362946   -0.0630810       6
  O2        0.7614827   -1.0016972    0.0608223       7

------------------------------------------------------------------
 
 
 ----------------------- FUNCTIONAL FORM -------------------------
 
V = \sum\limits_{a = 1}^{7} \sum\limits_{b = 1}^{7} u_{ab}\\
u_{ab} = \left[1 + a^{ab}_1 (r_{ab})^1 + a^{ab}_2 (r_{ab})^2\right]A^{ab}e^{-\beta^{ab} r_{ab}}\\
+ f_1(\delta_1^{ab}, r_{ab})\frac{q_a q_b}{r_{ab}}+ \sum\limits_{n=6,8}f_n(\delta_n^{ab}, r_{ab})\frac{C^{ab}_n}{(r_{ab})^n}\\
+ \frac{A^{ab}_{12}}{(r_{ab})^{12}}\\
A^{ab} = (A^a A^b)^{\frac{1}{2}}\\
\beta_{ab} = \frac{1}{2}(\beta^a + \beta^b)\\
C_{ab}^n = (C^{a}_n C^{b}_n)^{\frac{1}{2}} \\
\delta_n^{ab} = (\delta_n^a \delta_n^b)^{\frac{1}{2}}\\
 
 
 -------------- INTERMOLECULAR PES PARAMETER VALUES ---------------

--------------------------------------------------------------------------------------------------------------------------------------------------------------
 Site       charge          A           \beta           C_06             C_08         \delta_1   \delta_06   \delta_08  
            (a.u.)      (kcal/mol)      (A^-1)     (kcal/mol*A^06)  (kcal/mol*A^08)    (A^-1)      (A^-1)      (A^-1)   
--------------------------------------------------------------------------------------------------------------------------------------------------------------
  C1        0.0988822   0.86608E+04     2.2460640    0.29352E+06      0.29173E+07     5.6206630   2.1626774   3.7710486 
  N1        0.6415452   0.39257E+06     3.5171841    0.20200E+06      0.26791E+07     5.6534799   3.7779728   3.7743488 
  H1        0.0235308   0.77889E+03     3.0752610    0.94937E+04      0.23712E+06     5.6372920   3.7784294   3.7788721 
  H2        0.0126878   0.67211E+03     2.5872411    0.89244E+04      0.24525E+06     5.6548638   3.7789306   3.7763145 
  H3        0.0244527   0.66873E+03     2.9115984    0.98378E+04      0.23990E+06     5.6464095   3.7775039   3.7788453 
  O1       -0.4036180   0.43537E+04     1.9267433    0.17020E+06      0.81099E+06     1.5165726   3.7750498   3.7751730 
  O2       -0.3974807   0.92697E+04     2.5392492    0.19183E+06      0.80409E+06     1.5187179   3.7790097   3.7790134 


--------------------------------------------------------------------------------------------------------------------------------------------------------------
 Site a   Site b       a_1           a_2            A_12       
                      (A^-1)        (A^-2)     (kcal/mol*A^12) 
--------------------------------------------------------------------------------------------------------------------------------------------------------------
  C1      C1       -0.11568E+00  -0.24411E-01    0.76996E+06   
  C1      N1       -0.45376E+00   0.32517E-03    0.65818E+06   
  C1      H1       -0.45944E+00   0.15202E-01    0.20849E+05   
  C1      H2       -0.46368E+00  -0.75791E-02    0.20849E+05   
  C1      H3       -0.35555E+00  -0.76088E-01    0.20849E+05   
  C1      O1       -0.37156E+00   0.49654E-01    0.56145E+06   
  C1      O2       -0.35230E+00   0.71606E-01    0.56145E+06   
  N1      N1       -0.86998E+00   0.21005E+00    0.56145E+06   
  N1      H1       -0.10084E+01   0.34773E+00    0.16859E+05   
  N1      H2       -0.10080E+01   0.31893E+00    0.16859E+05   
  N1      H3       -0.94237E+00   0.31224E+00    0.16859E+05   
  N1      O1       -0.67214E+00   0.11273E+00    0.47793E+06   
  N1      O2       -0.57535E+00   0.73759E-01    0.47793E+06   
  H1      H1       -0.31704E+00   0.22112E+00    0.11668E+03   
  H1      H2       -0.44281E+00   0.20161E+00    0.11668E+03   
  H1      H3       -0.36306E+00   0.27733E+00    0.11668E+03   
  H1      O1       -0.46436E+00  -0.34357E-02    0.13581E+05   
  H1      O2       -0.26953E+00  -0.92181E-01    0.13581E+05   
  H2      H2       -0.61242E+00   0.25078E+00    0.11668E+03   
  H2      H3       -0.62547E+00   0.34139E+00    0.11668E+03   
  H2      O1       -0.61027E+00   0.62594E-01    0.13581E+05   
  H2      O2       -0.43700E+00  -0.19261E-01    0.13581E+05   
  H3      H3       -0.48905E+00   0.39049E+00    0.11668E+03   
  H3      O1       -0.50774E+00   0.18026E-01    0.13581E+05   
  H3      O2       -0.29319E+00  -0.81818E-01    0.13581E+05   
  O1      O1       -0.47016E+00   0.58485E-01    0.40593E+06   
  O1      O2       -0.43359E+00   0.58491E-01    0.40593E+06   
  O2      O2       -0.40184E+00   0.67956E-01    0.40593E+06   
 
 
 ------------------------- FIT QUALITY ---------------------------
 
Fit data
RMSE on    44 points with E <  -2.7 kcal/mol =  0.10542 kcal/mol
RMSE on   268 points with E <   0.0 kcal/mol =  0.17788 kcal/mol
RMSE on   508 points with E <  10.0 kcal/mol =  0.41587 kcal/mol
RMSE on   593 points with E < 100.0 kcal/mol =  0.87148 kcal/mol
 
Minimum wall height =      41.1121 kcal/mol
Mean wall height =         76.3953 kcal/mol
Minimum wall distance =     0.8075 Angstrom between closest contact atoms
Maximum wall distance =     1.6427 Angstrom between closest contact atoms
 
 
 ------------------------ LOCAL MINIMA ---------------------------
 
------------ Minimum   1 ------------
E =    -5.58050408 kcal/mol
R_com =     3.68824636 Angstrom
beta_A, gamma_A, alpha_B, beta_B, gamma_B = 
    95.42174    67.47074   260.69886    16.06056     3.84238
 
 6    0.0396852  -1.3347001   0.3944803   C1   
 7   -0.0025422   0.0884327  -0.0306118   N1   
 1    0.9517597  -1.4712799   0.9707654   H1   
 1    0.0181397  -1.9611081  -0.4898524   H2   
 1   -0.8216546  -1.5036414   1.0365680   H3   
 8    0.0175336   0.9160109   0.8523611   O1   
 8   -0.0544410   0.3195638  -1.2173199   O2   
 6   -0.0215543   1.3388286   4.0699364   C1   
 7   -0.0028329  -0.0900746   3.6629002   N1   
 1    0.5283804   1.4140653   5.0051101   H1   
 1   -1.0528168   1.6551335   4.1764462   H2   
 1    0.5006444   1.8993743   3.2980420   H3   
 8    1.0872567  -0.5917932   3.5050618   O1   
 8   -1.0670971  -0.6474943   3.5179311   O2   
 
    R_com        Fit total        Fit exp        Fit els          Fit Cn 
  2.94739821  0.12586733E+02  0.44190313E+02 -0.10523836E+02 -0.21079744E+02
  3.02200588  0.73571386E+01  0.35511082E+02 -0.98118939E+01 -0.18342050E+02
  3.11153508  0.27557020E+01  0.27305091E+02 -0.90160757E+01 -0.15533314E+02
  3.21897011 -0.96254857E+00  0.19922127E+02 -0.81423124E+01 -0.12742363E+02
  3.34789216 -0.36107737E+01  0.13665714E+02 -0.72039847E+01 -0.10072503E+02
  3.50259861 -0.51216382E+01  0.87317947E+01 -0.62232134E+01 -0.76302196E+01
  3.68824636 -0.55805041E+01  0.51596343E+01 -0.52309274E+01 -0.55092110E+01
  3.91102366 -0.52196594E+01  0.28183338E+01 -0.42649149E+01 -0.37730783E+01
  4.17835641 -0.43637715E+01  0.14440088E+01 -0.33653850E+01 -0.24423953E+01
  4.49915571 -0.33406941E+01  0.71972435E+00 -0.25684311E+01 -0.14919873E+01
  4.88411488 -0.23956420E+01  0.36413906E+00 -0.18990222E+01 -0.86075883E+00
  5.34606588 -0.16495688E+01  0.18689011E+00 -0.13661072E+01 -0.47035173E+00
  5.90040708 -0.11156802E+01  0.90922094E-01 -0.96215839E+00 -0.24444390E+00
 
------------ Minimum   2 ------------
E =    -5.51589971 kcal/mol
R_com =     3.68778756 Angstrom
beta_A, gamma_A, alpha_B, beta_B, gamma_B = 
    92.31158    67.65048    76.47024   163.48407   340.51222
 
 6    0.0180550  -1.3359373   0.3918669   C1   
 7   -0.0008664   0.0885286  -0.0304273   N1   
 1    0.8975019  -1.4745864   1.0163572   H1   
 1    0.0444422  -1.9595740  -0.4942912   H2   
 1   -0.8768746  -1.5066276   0.9857440   H3   
 8   -0.0286220   0.9133394   0.8549239   O1   
 8    0.0117265   0.3233800  -1.2174729   O2   
 6   -0.0122516   1.3386480   4.0705217   C1   
 7    0.0051099  -0.0898122   3.6618732   N1   
 1   -0.5506626   1.8867966   3.3009210   H1   
 1    1.0107110   1.6813201   4.1754919   H2   
 1   -0.5617085   1.3979440   5.0071674   H3   
 8   -1.0719464  -0.6180320   3.5010517   O1   
 8    1.0830767  -0.6211913   3.5203994   O2   
 
    R_com        Fit total        Fit exp        Fit els          Fit Cn 
  2.94693942  0.12549753E+02  0.44138048E+02 -0.10545033E+02 -0.21043262E+02
  3.02154708  0.73413796E+01  0.35482690E+02 -0.98308529E+01 -0.18310457E+02
  3.11107628  0.27625322E+01  0.27301918E+02 -0.90325801E+01 -0.15506806E+02
  3.21851132 -0.93374773E+00  0.19943391E+02 -0.81561883E+01 -0.12720951E+02
  3.34743336 -0.35632596E+01  0.13707841E+02 -0.72151308E+01 -0.10055970E+02
  3.50213982 -0.50614773E+01  0.87882654E+01 -0.62316318E+01 -0.76181110E+01
  3.68778756 -0.55158997E+01  0.52217124E+01 -0.52367506E+01 -0.55008614E+01
  3.91056486 -0.51593056E+01  0.28768038E+01 -0.42684189E+01 -0.37676906E+01
  4.17789761 -0.43146160E+01  0.14915146E+01 -0.33669783E+01 -0.24391522E+01
  4.49869692 -0.33060537E+01  0.75272406E+00 -0.25686145E+01 -0.14901633E+01
  4.88365608 -0.23747296E+01  0.38338513E+00 -0.18983214E+01 -0.85979326E+00
  5.34560708 -0.16387766E+01  0.19608413E+00 -0.13649956E+01 -0.46986514E+00
  5.89994828 -0.11107846E+01  0.94416605E-01 -0.96099324E+00 -0.24420800E+00
 
------------ Minimum   3 ------------
E =    -5.44023007 kcal/mol
R_com =     3.35873457 Angstrom
beta_A, gamma_A, alpha_B, beta_B, gamma_B = 
   156.70660   138.20505   143.60980    39.55304    88.26143
 
 6   -1.0362239  -0.8146458  -0.4485602   C1   
 7    0.0675106   0.0581733   0.0286718   N1   
 1   -0.6171393  -1.4826409  -1.1974187   H1   
 1   -1.8222142  -0.1883327  -0.8545733   H2   
 1   -1.3767264  -1.3969792   0.4044755   H3   
 8    1.0269466  -0.5003548   0.5108118   O1   
 8   -0.0676931   1.2543030  -0.0953637   O2   
 6    0.7586366   1.1657601   3.2947980   C1   
 7   -0.0540426  -0.0764157   3.3607165   N1   
 1    0.8886323   1.5195408   4.3148857   H1   
 1    0.2383726   1.8875836   2.6757734   H2   
 1    1.7269405   0.8942912   2.8807735   H3   
 8    0.3984670  -0.9825920   4.0232946   O1   
 8   -1.1005000  -0.0966908   2.7533396   O2   
 
    R_com        Fit total        Fit exp        Fit els          Fit Cn 
  2.61788642  0.12535351E+02  0.46452844E+02 -0.10721082E+02 -0.23196410E+02
  2.69249408  0.72655817E+01  0.37552016E+02 -0.10050444E+02 -0.20235990E+02
  2.78202328  0.26824771E+01  0.29161132E+02 -0.92868022E+01 -0.17191853E+02
  2.88945832 -0.97646229E+00  0.21613454E+02 -0.84324585E+01 -0.14157458E+02
  3.01838037 -0.35510967E+01  0.15189095E+02 -0.74977305E+01 -0.11242461E+02
  3.17308682 -0.50032744E+01  0.10061210E+02 -0.65030644E+01 -0.85614195E+01
  3.35873457 -0.54402301E+01  0.62570974E+01 -0.54799419E+01 -0.62173855E+01
  3.58151186 -0.50999206E+01  0.36530527E+01 -0.44694700E+01 -0.42835033E+01
  3.84884462 -0.42939197E+01  0.20121609E+01 -0.35177953E+01 -0.27882852E+01
  4.16964392 -0.33252883E+01  0.10540584E+01 -0.26684784E+01 -0.17108682E+01
  4.55460309 -0.24166829E+01  0.52646293E+00 -0.19535997E+01 -0.98954610E+00
  5.01655409 -0.16806728E+01  0.24693474E+00 -0.13868568E+01 -0.54075077E+00
  5.57089529 -0.11376173E+01  0.10461890E+00 -0.96194441E+00 -0.28029177E+00
 
------------ Minimum   4 ------------
E =    -5.38117658 kcal/mol
R_com =     3.42202734 Angstrom
beta_A, gamma_A, alpha_B, beta_B, gamma_B = 
   145.00388    86.03583   201.66230    26.48865    41.60810
 
 6   -0.0389488  -1.3914730  -0.0299964   C1   
 7   -0.0005802   0.0936100  -0.0008475   N1   
 1    0.9273959  -1.7310410  -0.3953865   H1   
 1   -0.8519535  -1.7043404  -0.6750024   H2   
 1   -0.1764019  -1.7292262   0.9945784   H3   
 8    0.8629683   0.5976545   0.6811738   O1   
 8   -0.8268601   0.6904108  -0.6531369   O2   
 6    0.4006234   1.2653226   3.8428286   C1   
 7   -0.0307995  -0.0834391   3.3928179   N1   
 1    0.6511835   1.1873552   4.8981860   H1   
 1   -0.4084736   1.9646347   3.6661366   H2   
 1    1.2937609   1.5218120   3.2778131   H3   
 8    0.7713202  -0.9795996   3.5285765   O1   
 8   -1.1419229  -0.1917413   2.9258421   O2   
 
    R_com        Fit total        Fit exp        Fit els          Fit Cn 
  2.68117919  0.11235410E+02  0.43870742E+02 -0.10917198E+02 -0.21718135E+02
  2.75578686  0.64289364E+01  0.35614384E+02 -0.10211778E+02 -0.18973670E+02
  2.84531606  0.22171860E+01  0.27774914E+02 -0.94129818E+01 -0.16144746E+02
  2.95275109 -0.11750016E+01  0.20666518E+02 -0.85243520E+01 -0.13317168E+02
  3.08167314 -0.35863888E+01  0.14563912E+02 -0.75576141E+01 -0.10592687E+02
  3.23637960 -0.49622840E+01  0.96512530E+01 -0.65346387E+01 -0.80788983E+01
  3.42202734 -0.53811766E+01  0.59810811E+01 -0.54881452E+01 -0.58741125E+01
  3.64480464 -0.50486731E+01  0.34612731E+01 -0.44600714E+01 -0.40498748E+01
  3.91213739 -0.42515082E+01  0.18816384E+01 -0.34968134E+01 -0.26363333E+01
  4.23293670 -0.32830421E+01  0.97512854E+00 -0.26415321E+01 -0.16166386E+01
  4.61789586 -0.23700593E+01  0.48937992E+00 -0.19253380E+01 -0.93410121E+00
  5.07984686 -0.16336277E+01  0.23698309E+00 -0.13605994E+01 -0.51001143E+00
  5.63418806 -0.10975269E+01  0.10641507E+00 -0.93960482E+00 -0.26433714E+00
 
------------ Minimum   5 ------------
E =    -5.34477879 kcal/mol
R_com =     3.35677026 Angstrom
beta_A, gamma_A, alpha_B, beta_B, gamma_B = 
   154.53207   218.00239    29.61834   146.54777    88.95404
 
 6   -0.9034627   0.9669885  -0.4327844   C1   
 7    0.0635747  -0.0618819   0.0298794   N1   
 1   -1.1157809   0.7612729  -1.4793218   H1   
 1   -0.4613698   1.9464528  -0.2910133   H2   
 1   -1.8117769   0.8396528   0.1515742   H3   
 8   -0.2885714  -1.2157563  -0.0675727   O1   
 8    1.1246913   0.3204820   0.4683090   O2   
 6    0.5996805  -1.2547430   3.2888192   C1   
 7   -0.0432946   0.0829834   3.3585664   N1   
 1    1.6000586  -1.1102115   2.8875801   H1   
 1   -0.0041641  -1.8967892   2.6579120   H2   
 1    0.6699695  -1.6306158   4.3069071   H3   
 8    0.5195561   0.9176827   4.0304340   O1   
 8   -1.0746132   0.2438350   2.7462758   O2   
 
    R_com        Fit total        Fit exp        Fit els          Fit Cn 
  2.61592211  0.12534876E+02  0.46186860E+02 -0.10511318E+02 -0.23140667E+02
  2.69052978  0.72711410E+01  0.37293072E+02 -0.98564795E+01 -0.20165452E+02
  2.78005898  0.27038009E+01  0.28926188E+02 -0.91106650E+01 -0.17111722E+02
  2.88749401 -0.93240183E+00  0.21417766E+02 -0.82760892E+01 -0.14074078E+02
  3.01641606 -0.34825355E+01  0.15042847E+02 -0.73627910E+01 -0.11162591E+02
  3.17112252 -0.49153566E+01  0.99664986E+01 -0.63906864E+01 -0.84911688E+01
  3.35677026 -0.53447788E+01  0.62067146E+01 -0.53904411E+01 -0.61610523E+01
  3.57954756 -0.50124672E+01  0.36323562E+01 -0.44020862E+01 -0.42427373E+01
  3.84688031 -0.42284106E+01  0.20041242E+01 -0.34705520E+01 -0.27619828E+01
  4.16767962 -0.32885897E+01  0.10456100E+01 -0.26382650E+01 -0.16959347E+01
  4.55263878 -0.24060012E+01  0.51271900E+00 -0.19365329E+01 -0.98218732E+00
  5.01458978 -0.16859430E+01  0.23057816E+00 -0.13788655E+01 -0.53765570E+00
  5.56893098 -0.11476408E+01  0.90974517E-01 -0.95940149E+00 -0.27921378E+00
 
------------ Minimum   6 ------------
E =    -5.34209547 kcal/mol
R_com =     3.36171807 Angstrom
beta_A, gamma_A, alpha_B, beta_B, gamma_B = 
    33.08314   268.37470   205.86696   151.96338   308.03201
 
 6   -0.0874736   1.3883097   0.0596538   C1   
 7    0.0025934  -0.0935713  -0.0012580   N1   
 1    0.8541180   1.7513485   0.4649274   H1   
 1   -0.9315314   1.6586405   0.6836595   H2   
 1   -0.2025288   1.7451666  -0.9611985   H3   
 8    0.9048958  -0.5523638  -0.6648013   O1   
 8   -0.8238601  -0.7327651   0.6093130   O2   
 6   -0.3325158  -1.2739813   3.8145081   C1   
 7    0.0183906   0.0869481   3.3322952   N1   
 1   -0.2503860  -1.9474329   2.9645927   H1   
 1   -1.3374522  -1.2493484   4.2199601   H2   
 1    0.4048837  -1.5486206   4.5652007   H3   
 8    1.1187477   0.2199085   2.8460179   O1   
 8   -0.8106872   0.9593727   3.4583758   O2   
 
    R_com        Fit total        Fit exp        Fit els          Fit Cn 
  2.62086992  0.12460093E+02  0.46263644E+02 -0.10744560E+02 -0.23058990E+02
  2.69547759  0.72333123E+01  0.37420780E+02 -0.10070790E+02 -0.20116677E+02
  2.78500678  0.26910901E+01  0.29086030E+02 -0.93037840E+01 -0.17091156E+02
  2.89244182 -0.93163795E+00  0.21589569E+02 -0.84459207E+01 -0.14075286E+02
  3.02136387 -0.34776091E+01  0.15208034E+02 -0.75076300E+01 -0.11178013E+02
  3.17607032 -0.49114038E+01  0.10111252E+02 -0.65095061E+01 -0.85131498E+01
  3.36171807 -0.53420955E+01  0.63241932E+01 -0.54832050E+01 -0.61830836E+01
  3.58449536 -0.50076823E+01  0.37228411E+01 -0.44700147E+01 -0.42605087E+01
  3.85182812 -0.42173360E+01  0.20727067E+01 -0.35162386E+01 -0.27738041E+01
  4.17262742 -0.32694772E+01  0.10983706E+01 -0.26655337E+01 -0.17023141E+01
  4.55758659 -0.23812823E+01  0.55350304E+00 -0.19499857E+01 -0.98479965E+00
  5.01953759 -0.16611135E+01  0.26035036E+00 -0.13831961E+01 -0.53826777E+00
  5.57387879 -0.11279020E+01  0.10984155E+00 -0.95868143E+00 -0.27906210E+00
 
------------ Minimum   7 ------------
E =    -5.33689471 kcal/mol
R_com =     3.35571402 Angstrom
beta_A, gamma_A, alpha_B, beta_B, gamma_B = 
   140.13471   268.57454   317.66923   158.22617    26.11983
 
 6    0.0863978   1.3879320   0.0692393   C1   
 7   -0.0022137  -0.0935607  -0.0023197   N1   
 1    0.1987253   1.7529488  -0.9489866   H1   
 1    0.9311968   1.6546065   0.6938149   H2   
 1   -0.8548837   1.7463941   0.4793833   H3   
 8   -0.9023957  -0.5484503  -0.6714069   O1   
 8    0.8221443  -0.7363283   0.6073317   O2   
 6    0.3119895  -1.2851792   3.7911343   C1   
 7   -0.0248015   0.0849400   3.3251531   N1   
 1    1.1726215  -1.6181020   3.2157097   H1   
 1   -0.5508644  -1.9238616   3.6412562   H2   
 1    0.5870933  -1.2088020   4.8405191   H3   
 8    0.8467032   0.9186829   3.4265540   O1   
 8   -1.1353750   0.2711002   2.8820256   O2   
 
    R_com        Fit total        Fit exp        Fit els          Fit Cn 
  2.61486587  0.12474995E+02  0.46133043E+02 -0.10510280E+02 -0.23147768E+02
  2.68947354  0.72295546E+01  0.37259746E+02 -0.98561872E+01 -0.20174004E+02
  2.77900274  0.26790607E+01  0.28911409E+02 -0.91110909E+01 -0.17121258E+02
  2.88643778 -0.94294550E+00  0.21418227E+02 -0.82771675E+01 -0.14084005E+02
  3.01535982 -0.34826118E+01  0.15054051E+02 -0.73644142E+01 -0.11172248E+02
  3.17006628 -0.49093305E+01  0.99832963E+01 -0.63927087E+01 -0.84999181E+01
  3.35571402 -0.53368947E+01  0.62241869E+01 -0.53926901E+01 -0.61683915E+01
  3.57849132 -0.50059698E+01  0.36468094E+01 -0.44043829E+01 -0.42483963E+01
  3.84582407 -0.42249010E+01  0.20137996E+01 -0.34727359E+01 -0.27659647E+01
  4.16662338 -0.32879836E+01  0.10507106E+01 -0.26402173E+01 -0.16984768E+01
  4.55158254 -0.24071633E+01  0.51468176E+00 -0.19381890E+01 -0.98365610E+00
  5.01353354 -0.16876187E+01  0.23101966E+00 -0.13802132E+01 -0.53842516E+00
  5.56787474 -0.11490877E+01  0.90959565E-01 -0.96046555E+00 -0.27958175E+00
 
------------ Minimum   8 ------------
E =    -5.29913218 kcal/mol
R_com =     3.41940209 Angstrom
beta_A, gamma_A, alpha_B, beta_B, gamma_B = 
    41.57643    86.12436   145.55671   157.68601    29.44391
 
 6    0.0398293  -1.3913955  -0.0323454   C1   
 7    0.0008509   0.0936114  -0.0002715   N1   
 1    0.1712257  -1.7318624   0.9920841   H1   
 1    0.8563556  -1.7026618  -0.6736670   H2   
 1   -0.9244291  -1.7298822  -0.4043084   H3   
 8   -0.8636368   0.5959577   0.6818128   O1   
 8    0.8264926   0.6920355  -0.6518814   O2   
 6   -0.4097513   1.2597393   3.8480917   C1   
 7    0.0312108  -0.0829303   3.3891972   N1   
 1   -1.3068468   1.5125215   3.2877709   H1   
 1    0.3932401   1.9665099   3.6732333   H2   
 1   -0.6559963   1.1732967   4.9038450   H3   
 8   -0.7650249  -0.9853727   3.5177910   O1   
 8    1.1442076  -0.1808691   2.9243992   O2   
 
    R_com        Fit total        Fit exp        Fit els          Fit Cn 
  2.67855394  0.11325226E+02  0.43990599E+02 -0.10932563E+02 -0.21732810E+02
  2.75316161  0.65066692E+01  0.35715819E+02 -0.10225198E+02 -0.18983951E+02
  2.84269081  0.22889221E+01  0.27864204E+02 -0.94241666E+01 -0.16151115E+02
  2.95012585 -0.11036007E+01  0.20749754E+02 -0.85330383E+01 -0.13320317E+02
  3.07904789 -0.35113577E+01  0.14645712E+02 -0.75636097E+01 -0.10593460E+02
  3.23375435 -0.48825439E+01  0.97335154E+01 -0.65378728E+01 -0.80781866E+01
  3.41940209 -0.52991322E+01  0.60623082E+01 -0.54887182E+01 -0.58727222E+01
  3.64217939 -0.49697183E+01  0.35369790E+01 -0.44582885E+01 -0.40484088E+01
  3.90951214 -0.41822826E+01  0.19460317E+01 -0.34931823E+01 -0.26351320E+01
  4.23031145 -0.32289173E+01  0.10235993E+01 -0.26367120E+01 -0.16158047E+01
  4.61527061 -0.23329743E+01  0.52065398E+00 -0.19200403E+01 -0.93358792E+00
  5.07722161 -0.16115220E+01  0.25366334E+00 -0.13554649E+01 -0.50972041E+00
  5.63156281 -0.10858101E+01  0.11346795E+00 -0.93509752E+00 -0.26418049E+00
 
------------ Minimum   9 ------------
E =    -5.28299637 kcal/mol
R_com =     3.42841134 Angstrom
beta_A, gamma_A, alpha_B, beta_B, gamma_B = 
   145.73367    85.95282    18.63640   151.93821   305.60102
 
 6   -0.0376616  -1.3915427  -0.0283627   C1   
 7   -0.0007030   0.0936085  -0.0009164   N1   
 1    0.9243569  -1.7302670  -0.4057548   H1   
 1   -0.8584402  -1.7059107  -0.6627055   H2   
 1   -0.1616497  -1.7286073   0.9981549   H3   
 8    0.8708578   0.5992441   0.6696389   O1   
 8   -0.8359377   0.6888860  -0.6431149   O2   
 6    0.4409633   1.2477457   3.8611886   C1   
 7   -0.0258197  -0.0855110   3.4003917   N1   
 1    0.4249627   1.9098714   2.9986505   H1   
 1    1.4368329   1.1417783   4.2758091   H2   
 1   -0.2745115   1.6005437   4.6003457   H3   
 8   -1.1301324  -0.1295466   2.9069507   O1   
 8    0.7216861  -1.0254243   3.5493524   O2   
 
    R_com        Fit total        Fit exp        Fit els          Fit Cn 
  2.68756319  0.10754771E+02  0.43223832E+02 -0.10914099E+02 -0.21554962E+02
  2.76217085  0.61125255E+01  0.35163557E+02 -0.10206932E+02 -0.18844099E+02
  2.85170005  0.20463555E+01  0.27499505E+02 -0.94064960E+01 -0.16046654E+02
  2.95913509 -0.12269698E+01  0.20536378E+02 -0.85164014E+01 -0.13246947E+02
  3.08805713 -0.35526637E+01  0.14541263E+02 -0.75484350E+01 -0.10545492E+02
  3.24276359 -0.48791491E+01  0.96945539E+01 -0.65245165E+01 -0.80491865E+01
  3.42841134 -0.52829964E+01  0.60508072E+01 -0.54774014E+01 -0.58564022E+01
  3.65118863 -0.49619379E+01  0.35266359E+01 -0.44490557E+01 -0.40395180E+01
  3.91852138 -0.41899143E+01  0.19260110E+01 -0.34859009E+01 -0.26300244E+01
  4.23932069 -0.32464721E+01  0.99711555E+00 -0.26311178E+01 -0.16124698E+01
  4.62427986 -0.23493068E+01  0.49770972E+00 -0.19158129E+01 -0.93120363E+00
  5.08623085 -0.16188184E+01  0.24152303E+00 -0.13522996E+01 -0.50804183E+00
  5.64057205 -0.10842810E+01  0.11156275E+00 -0.93274662E+00 -0.26309717E+00
 
------------ Minimum  10 ------------
E =    -5.24655924 kcal/mol
R_com =     3.43328400 Angstrom
beta_A, gamma_A, alpha_B, beta_B, gamma_B = 
   156.45653   134.01329   330.77940   139.02365   266.13221
 
 6   -0.9768978  -0.8950010  -0.4280865   C1   
 7    0.0633068   0.0633789   0.0271893   N1   
 1   -0.5100041  -1.5547186  -1.1557000   H1   
 1   -1.8009138  -0.3348679  -0.8548698   H2   
 1   -1.2821581  -1.4739803   0.4404313   H3   
 8    1.0554277  -0.4153055   0.5286743   O1   
 8   -0.1510823   1.2436466  -0.1321738   O2   
 6    0.7144191   1.1946514   3.4653355   C1   
 7   -0.0449620  -0.0821111   3.4335382   N1   
 1    0.9860015   1.4329420   2.4396167   H1   
 1    1.5847734   1.0643048   4.0980983   H2   
 1    0.0416145   1.9589020   3.8474074   H3   
 8   -1.0508379  -0.0948913   2.7605001   O1   
 8    0.3892715  -1.0108449   4.0764114   O2   
 
    R_com        Fit total        Fit exp        Fit els          Fit Cn 
  2.69243585  0.10519191E+02  0.42853900E+02 -0.10937688E+02 -0.21397022E+02
  2.76704352  0.59573731E+01  0.34895571E+02 -0.10228298E+02 -0.18709901E+02
  2.85657271  0.19612310E+01  0.27322907E+02 -0.94255243E+01 -0.15936151E+02
  2.96400775 -0.12564395E+01  0.20435813E+02 -0.85330274E+01 -0.13159225E+02
  3.09292980 -0.35435111E+01  0.14497868E+02 -0.75626538E+01 -0.10478725E+02
  3.24763625 -0.48488145E+01  0.96883060E+01 -0.65363917E+01 -0.80007288E+01
  3.43328400 -0.52465592E+01  0.60635398E+01 -0.54870668E+01 -0.58230322E+01
  3.65606129 -0.49297423E+01  0.35447675E+01 -0.44567106E+01 -0.40177992E+01
  3.92339405 -0.41666560E+01  0.19418383E+01 -0.34917967E+01 -0.26166976E+01
  4.24419335 -0.32322306E+01  0.10080757E+01 -0.26355386E+01 -0.16047676E+01
  4.62915252 -0.23418244E+01  0.50423655E+00 -0.19190511E+01 -0.92700986E+00
  5.09110352 -0.16155580E+01  0.24496192E+00 -0.13546314E+01 -0.50588854E+00
  5.64544472 -0.10833342E+01  0.11313062E+00 -0.93441160E+00 -0.26205321E+00
 
 
 ------------------------- GRID POINTS ---------------------------
 
Fit data
-------------------------------------------------------------------------------------------------------------------------------------------------------------------------------
   n     SAPT total      Fit total    SAPT els      SAPT exch     SAPT ind    SAPT exch-ind   SAPT disp  SAPT exch-disp  SAPT DeltaHF    Fit els       Fit exp       Fit Cn    
-------------------------------------------------------------------------------------------------------------------------------------------------------------------------------
     1   0.498075E+01  0.467471E+01 -0.152269E+01  0.129216E+02 -0.618846E+01  0.574137E+01 -0.620263E+01  0.996639E+00 -0.765114E+00 -0.591609E+00  0.115248E+02 -0.625850E+01
     2  -0.895675E+00 -0.808480E+00 -0.902234E+00  0.456602E+01 -0.196768E+01  0.152006E+01 -0.432263E+01  0.405471E+00 -0.194693E+00 -0.769783E+00  0.527645E+01 -0.531515E+01
     3   0.673041E+02  0.723620E+02 -0.333112E+02  0.140315E+03 -0.558726E+02  0.372342E+02 -0.266192E+02  0.413858E+01  0.141983E+01  0.412842E+01  0.104282E+03 -0.360486E+02
     4  -0.301140E+01 -0.302121E+01 -0.187628E+01  0.242814E+01 -0.111601E+01  0.757596E+00 -0.329647E+01  0.225926E+00 -0.134303E+00 -0.235876E+01  0.347826E+01 -0.414072E+01
     5   0.460252E+01  0.466401E+01 -0.432662E+01  0.154944E+02 -0.723848E+01  0.685579E+01 -0.603285E+01  0.114275E+01 -0.129250E+01 -0.279089E+01  0.121644E+02 -0.470946E+01
     6   0.121777E+02  0.107879E+02 -0.187487E+02  0.450525E+02 -0.235365E+02  0.214730E+02 -0.136196E+02  0.286890E+01 -0.131196E+01 -0.844947E+01  0.320537E+02 -0.128164E+02
     7  -0.169455E+01 -0.152484E+01 -0.320672E+01  0.447061E+01 -0.141506E+01  0.110315E+01 -0.266786E+01  0.336264E+00 -0.314929E+00 -0.223044E+01  0.309955E+01 -0.239396E+01
     8  -0.250443E+01 -0.233546E+01 -0.217408E+01  0.142121E+01 -0.508173E+00  0.291344E+00 -0.157185E+01  0.129048E+00 -0.919333E-01 -0.158109E+01  0.755965E+00 -0.151034E+01
     9   0.926161E+00  0.792776E+00  0.118948E+01  0.194447E+01 -0.742349E+00  0.539144E+00 -0.209064E+01  0.169701E+00 -0.836550E-01  0.549590E+00  0.235739E+01 -0.211420E+01
    10  -0.525869E+00 -0.445131E+00 -0.344585E+01  0.687970E+01 -0.229250E+01  0.178790E+01 -0.332640E+01  0.464272E+00 -0.593003E+00 -0.164407E+01  0.423192E+01 -0.303299E+01
    11   0.145870E+02  0.162938E+02 -0.186193E+02  0.535191E+02 -0.224150E+02  0.183192E+02 -0.158558E+02  0.291519E+01 -0.327627E+01 -0.668223E+00  0.357819E+02 -0.188198E+02
    12   0.104372E+01  0.900150E+00  0.118760E+01  0.151021E+01 -0.461176E+00  0.241041E+00 -0.149586E+01  0.112148E+00 -0.502459E-01  0.148556E+01  0.126965E+01 -0.185506E+01
    13  -0.654870E+00 -0.642328E+00  0.268971E+00  0.172810E+01 -0.737121E+00  0.476764E+00 -0.246821E+01  0.165113E+00 -0.884838E-01  0.262548E-01  0.232701E+01 -0.299559E+01
    14  -0.177909E+01 -0.184616E+01 -0.126212E+01  0.146214E+01 -0.550943E+00  0.327998E+00 -0.180923E+01  0.135323E+00 -0.822553E-01 -0.135126E+01  0.130683E+01 -0.180173E+01
    15  -0.141119E+00 -0.148198E+00  0.514196E+00  0.112035E+01 -0.426399E+00  0.234125E+00 -0.160943E+01  0.100757E+00 -0.747204E-01  0.153245E+00  0.136477E+01 -0.166621E+01
    16  -0.187842E+01 -0.225014E+01 -0.362835E+01  0.513278E+01 -0.161884E+01  0.125977E+01 -0.308248E+01  0.400298E+00 -0.341602E+00 -0.194768E+01  0.258184E+01 -0.288430E+01
    17  -0.152389E+01 -0.141997E+01 -0.110421E+01  0.960136E-01 -0.965056E-01  0.154915E-01 -0.437118E+00  0.110408E-01 -0.859928E-02 -0.101344E+01  0.461595E-01 -0.452689E+00
    18   0.497500E+01  0.448140E+01 -0.723105E+01  0.197883E+02 -0.705167E+01  0.623818E+01 -0.680764E+01  0.125934E+01 -0.122042E+01 -0.129862E+01  0.119961E+02 -0.621604E+01
    19  -0.564192E+00 -0.873708E+00  0.242994E+00  0.312498E+00 -0.197890E+00  0.684783E-01 -0.101208E+01  0.320567E-01 -0.102445E-01 -0.555930E-01  0.543860E+00 -0.136198E+01
    20  -0.332048E+00 -0.256187E+00 -0.390799E+01  0.936948E+01 -0.321112E+01  0.261260E+01 -0.535741E+01  0.666818E+00 -0.504427E+00 -0.372805E+01  0.903910E+01 -0.556724E+01
    21  -0.169288E+01 -0.183738E+01 -0.121263E+01  0.673223E+00 -0.247112E+00  0.102001E+00 -0.101539E+01  0.582224E-01 -0.511931E-01 -0.125975E+01  0.432785E+00 -0.101042E+01
    22  -0.240607E+01 -0.245131E+01 -0.151500E+01  0.225889E+00 -0.189346E+00  0.515310E-01 -0.982111E+00  0.254211E-01 -0.224579E-01 -0.163213E+01  0.422285E+00 -0.124146E+01
    23  -0.277886E-01 -0.863361E-01  0.653295E+00  0.424067E+00 -0.194936E+00  0.640347E-01 -0.996855E+00  0.389985E-01 -0.163928E-01  0.845777E+00  0.202298E+00 -0.113441E+01
    24   0.912117E+00  0.761776E+00  0.145460E+01  0.346840E+00 -0.211806E+00  0.831762E-01 -0.796977E+00  0.404384E-01 -0.415377E-02  0.585333E+00  0.858086E+00 -0.681642E+00
    25   0.162338E+02  0.117053E+02 -0.112667E+02  0.391652E+02 -0.213514E+02  0.205386E+02 -0.113458E+02  0.263350E+01 -0.213967E+01 -0.397439E+01  0.246164E+02 -0.893673E+01
    26  -0.782464E-01 -0.128210E+00  0.321593E+00  0.343489E-01 -0.580461E-01  0.681807E-02 -0.386163E+00  0.444612E-02 -0.124276E-02  0.406763E+00 -0.327735E-01 -0.502199E+00
    27   0.180288E+02  0.169418E+02 -0.235755E+02  0.610563E+02 -0.308809E+02  0.254837E+02 -0.137656E+02  0.316782E+01 -0.345695E+01 -0.414534E+01  0.347824E+02 -0.136953E+02
    28   0.621886E+00  0.935732E+00  0.107321E+01  0.695670E+00 -0.294988E+00  0.166656E+00 -0.104871E+01  0.678859E-01 -0.378387E-01  0.431179E+00  0.143013E+01 -0.925573E+00
    29  -0.106352E+01 -0.121975E+01 -0.390973E+00  0.474661E+00 -0.227442E+00  0.109426E+00 -0.105835E+01  0.494400E-01 -0.202809E-01 -0.102310E+01  0.819237E+00 -0.101589E+01
    30   0.589713E+01  0.489843E+01  0.532548E+00  0.111951E+02 -0.389256E+01  0.322731E+01 -0.539686E+01  0.759779E+00 -0.528165E+00  0.116674E+01  0.943607E+01 -0.570438E+01
    31   0.130424E+01  0.195630E+01 -0.526714E+01  0.127132E+02 -0.491060E+01  0.432551E+01 -0.562295E+01  0.879791E+00 -0.813553E+00 -0.171865E+01  0.959749E+01 -0.592253E+01
    32   0.690119E+00  0.608496E+00  0.996644E+00  0.482251E-01 -0.654488E-01  0.504904E-02 -0.300587E+00  0.466094E-02  0.157484E-02  0.943967E+00  0.267009E-01 -0.362172E+00
    33   0.799875E+01  0.762185E+01 -0.821243E+01  0.263019E+02 -0.918848E+01  0.800296E+01 -0.904458E+01  0.161206E+01 -0.147272E+01 -0.129466E+00  0.177294E+02 -0.997805E+01
    34  -0.889043E-01  0.706798E-01  0.422637E+00  0.298930E+00 -0.152973E+00  0.616776E-01 -0.741625E+00  0.292908E-01 -0.684062E-02 -0.751952E-01  0.810410E+00 -0.664536E+00
    35   0.267678E+02  0.244033E+02 -0.179062E+02  0.633363E+02 -0.310156E+02  0.274561E+02 -0.155389E+02  0.346077E+01 -0.302465E+01 -0.142294E+01  0.416713E+02 -0.158451E+02
    36   0.237225E+01  0.321437E+01 -0.727729E+01  0.202824E+02 -0.860178E+01  0.701461E+01 -0.846691E+01  0.128215E+01 -0.186096E+01 -0.170775E+01  0.140368E+02 -0.911469E+01
    37  -0.553045E+00 -0.607460E+00 -0.192185E+00  0.313717E-01 -0.614402E-01  0.492223E-02 -0.336950E+00  0.393393E-02 -0.269805E-02 -0.342975E+00  0.956392E-01 -0.360124E+00
    38   0.220882E+01  0.198744E+01  0.759094E+00  0.439872E+01 -0.120685E+01  0.837860E+00 -0.267091E+01  0.295572E+00 -0.204666E+00  0.173906E+01  0.353217E+01 -0.328379E+01
    39  -0.654784E+00 -0.660479E+00 -0.862624E-01  0.143622E+00 -0.107766E+00  0.181861E-01 -0.630236E+00  0.138430E-01 -0.617109E-02 -0.701260E-01  0.208912E+00 -0.799265E+00
    40   0.296650E+02  0.310483E+02 -0.230548E+02  0.757319E+02 -0.426168E+02  0.358460E+02 -0.195653E+02  0.412163E+01 -0.797740E+00  0.703205E+00  0.549936E+02 -0.246485E+02
    41   0.203669E+01  0.164940E+01  0.195989E+01  0.505536E+01 -0.198170E+01  0.148294E+01 -0.472407E+01  0.394970E+00 -0.150691E+00  0.109666E+01  0.696790E+01 -0.641516E+01
    42   0.105720E+02  0.958879E+01 -0.976270E+01  0.315467E+02 -0.127204E+02  0.113158E+02 -0.978511E+01  0.195435E+01 -0.197672E+01 -0.155564E+01  0.198806E+02 -0.873615E+01
    43   0.544784E+00  0.498075E+00  0.103556E+01  0.188817E+00 -0.114106E+00  0.224747E-01 -0.604777E+00  0.165887E-01  0.222690E-03  0.111663E+01  0.157188E+00 -0.775745E+00
    44  -0.133976E+00 -0.174337E+00 -0.228407E+01  0.652706E+01 -0.241065E+01  0.190297E+01 -0.373171E+01  0.455788E+00 -0.593370E+00 -0.130797E+01  0.495826E+01 -0.382462E+01
    45   0.750652E+00  0.849077E+00  0.109777E+01  0.127121E+01 -0.481739E+00  0.331434E+00 -0.152070E+01  0.116006E+00 -0.633154E-01  0.478385E+00  0.175797E+01 -0.138727E+01
    46  -0.345129E+01 -0.319693E+01 -0.530523E+01  0.747538E+01 -0.366777E+01  0.316245E+01 -0.541016E+01  0.642837E+00 -0.348780E+00 -0.548556E+01  0.829236E+01 -0.600373E+01
    47   0.462181E+01  0.499389E+01 -0.154342E+01  0.126898E+02 -0.411709E+01  0.320975E+01 -0.572895E+01  0.781998E+00 -0.670260E+00  0.165849E+01  0.105152E+02 -0.717977E+01
    48  -0.155001E+01 -0.162722E+01 -0.113934E+01  0.136879E+00 -0.938038E-01  0.178630E-01 -0.470564E+00  0.132947E-01 -0.143431E-01 -0.111096E+01 -0.477904E-01 -0.468471E+00
    49  -0.143997E+00 -0.216787E+00  0.519560E+00  0.119851E+00 -0.130334E+00  0.406899E-01 -0.707135E+00  0.160336E-01 -0.266331E-02 -0.773999E-01  0.655109E+00 -0.794496E+00
    50   0.175182E+00  0.103977E+00 -0.319985E+01  0.811512E+01 -0.322123E+01  0.277329E+01 -0.432347E+01  0.618873E+00 -0.587550E+00 -0.128922E+01  0.594262E+01 -0.454942E+01
    51   0.712892E+02  0.672844E+02 -0.422694E+02  0.156187E+03 -0.761235E+02  0.594661E+02 -0.314243E+02  0.651327E+01 -0.106002E+01  0.188828E+01  0.105132E+03 -0.397361E+02
    52   0.103709E+02  0.934743E+01 -0.159694E+02  0.440040E+02 -0.179176E+02  0.151204E+02 -0.139543E+02  0.236366E+01 -0.327584E+01 -0.279731E+01  0.283663E+02 -0.162216E+02
    53   0.401097E+01  0.442370E+01 -0.448180E+00  0.102239E+02 -0.352842E+01  0.273873E+01 -0.506563E+01  0.649907E+00 -0.559373E+00  0.224115E+01  0.884360E+01 -0.666105E+01
    54   0.644932E+01  0.493811E+01 -0.111966E+02  0.278565E+02 -0.102358E+02  0.890646E+01 -0.910672E+01  0.167395E+01 -0.144842E+01 -0.250479E+01  0.164787E+02 -0.903582E+01
    55   0.634856E+00  0.266718E+00  0.613021E-01  0.480120E+01 -0.164110E+01  0.109168E+01 -0.372253E+01  0.343135E+00 -0.298845E+00  0.190630E+00  0.464602E+01 -0.456993E+01
    56   0.457133E+00  0.305694E+00  0.902264E+00  0.217796E+00 -0.122404E+00  0.324609E-01 -0.593203E+00  0.210254E-01 -0.807440E-03  0.934800E+00  0.912807E-01 -0.720386E+00
    57   0.458957E+01  0.532713E+01 -0.106221E+02  0.280473E+02 -0.128138E+02  0.111671E+02 -0.107392E+02  0.177579E+01 -0.222558E+01 -0.434857E+01  0.215786E+02 -0.119029E+02
    58   0.415342E+02  0.444779E+02 -0.491986E+02  0.117624E+03 -0.750401E+02  0.650837E+02 -0.246491E+02  0.645460E+01  0.125931E+01 -0.135480E+02  0.804518E+02 -0.224259E+02
    59   0.926406E+01  0.829509E+01 -0.192088E+02  0.459287E+02 -0.194966E+02  0.155698E+02 -0.123808E+02  0.241134E+01 -0.355945E+01 -0.299579E+01  0.239699E+02 -0.126790E+02
    60   0.431697E+01  0.471262E+01 -0.830158E+01  0.225802E+02 -0.110501E+02  0.944816E+01 -0.790707E+01  0.138905E+01 -0.184177E+01 -0.240932E+01  0.161728E+02 -0.905081E+01
    61   0.115173E+02  0.100388E+02 -0.206400E+02  0.496985E+02 -0.252085E+02  0.228689E+02 -0.163444E+02  0.329475E+01 -0.215194E+01 -0.790599E+01  0.355166E+02 -0.175719E+02
    62  -0.332319E+01 -0.343497E+01 -0.355596E+01  0.407377E+01 -0.167814E+01  0.130304E+01 -0.353050E+01  0.361895E+00 -0.297280E+00 -0.412594E+01  0.413932E+01 -0.344836E+01
    63   0.576607E+00  0.672944E+00  0.748882E+00  0.186951E+01 -0.594642E+00  0.299696E+00 -0.178184E+01  0.124641E+00 -0.896391E-01  0.799665E+00  0.216702E+01 -0.229374E+01
    64   0.213526E+00  0.315940E+00 -0.540127E+01  0.121157E+02 -0.453190E+01  0.385820E+01 -0.581914E+01  0.890297E+00 -0.898376E+00 -0.296604E+01  0.873143E+01 -0.544945E+01
    65  -0.224186E+01 -0.222298E+01 -0.252863E+01  0.242187E+01 -0.791864E+00  0.512778E+00 -0.183887E+01  0.189204E+00 -0.206343E+00 -0.196381E+01  0.141511E+01 -0.167429E+01
    66   0.238112E+02  0.240832E+02 -0.142665E+02  0.591641E+02 -0.232519E+02  0.183741E+02 -0.170612E+02  0.291584E+01 -0.206328E+01  0.139833E+01  0.450763E+02 -0.223914E+02
    67   0.567813E+01  0.606674E+01 -0.175479E+00  0.129189E+02 -0.418398E+01  0.259497E+01 -0.482820E+01  0.559449E+00 -0.120757E+01  0.108512E+01  0.113437E+02 -0.636204E+01
    68  -0.129128E+01 -0.135679E+01 -0.405554E+00  0.328987E+00 -0.212039E+00  0.620463E-01 -0.106697E+01  0.311255E-01 -0.288755E-01 -0.598957E+00  0.604013E+00 -0.136185E+01
    69  -0.759867E+00 -0.649917E+00  0.620272E-01  0.482170E+00 -0.280483E+00  0.135668E+00 -0.118690E+01  0.509218E-01 -0.232721E-01 -0.571534E+00  0.119823E+01 -0.127662E+01
    70   0.260079E+02  0.263944E+02 -0.142837E+02  0.602130E+02 -0.236094E+02  0.193708E+02 -0.177924E+02  0.311935E+01 -0.100976E+01  0.291821E+01  0.472004E+02 -0.237242E+02
    71   0.561119E+02  0.579948E+02 -0.363072E+02  0.131366E+03 -0.623903E+02  0.437205E+02 -0.266398E+02  0.504678E+01  0.131642E+01  0.134490E+01  0.916381E+02 -0.349882E+02
    72  -0.143619E+01 -0.141845E+01 -0.103757E+01  0.100935E+01 -0.350588E+00  0.191221E+00 -0.126578E+01  0.882473E-01 -0.710681E-01 -0.769959E+00  0.576154E+00 -0.122465E+01
    73   0.814785E+01  0.940978E+01 -0.121715E+02  0.313819E+02 -0.153482E+02  0.142792E+02 -0.101153E+02  0.195798E+01 -0.183623E+01 -0.653603E+01  0.254433E+02 -0.949747E+01
    74   0.699775E+01  0.742286E+01 -0.136884E+02  0.328552E+02 -0.155136E+02  0.141107E+02 -0.111100E+02  0.209543E+01 -0.175150E+01 -0.767082E+01  0.255304E+02 -0.104367E+02
    75  -0.174804E+01 -0.161609E+01 -0.803335E+01  0.138040E+02 -0.510758E+01  0.434752E+01 -0.699960E+01  0.101595E+01 -0.774969E+00 -0.572170E+01  0.111928E+02 -0.708714E+01
    76   0.370909E+01  0.326258E+01 -0.956023E+01  0.220781E+02 -0.919440E+01  0.827889E+01 -0.782570E+01  0.147047E+01 -0.153808E+01 -0.268628E+01  0.135613E+02 -0.761241E+01
    77   0.110328E+02  0.771543E+01 -0.478637E+01  0.232717E+02 -0.110064E+02  0.106468E+02 -0.748947E+01  0.159905E+01 -0.120258E+01 -0.180148E+01  0.149382E+02 -0.542124E+01
    78   0.431788E+01  0.423777E+01  0.540912E+00  0.986494E+01 -0.300588E+01  0.192743E+01 -0.478265E+01  0.491651E+00 -0.718531E+00  0.145509E+01  0.912351E+01 -0.634083E+01
    79   0.673668E+01  0.657159E+01 -0.301753E+01  0.198461E+02 -0.815727E+01  0.675744E+01 -0.912544E+01  0.132987E+01 -0.896521E+00  0.186994E+01  0.177064E+02 -0.130047E+02
    80   0.149797E+01  0.208717E+01 -0.449542E+01  0.115173E+02 -0.487494E+01  0.458769E+01 -0.515143E+01  0.836688E+00 -0.921908E+00 -0.345148E+01  0.974675E+01 -0.420810E+01
    81  -0.518219E+00 -0.888251E+00  0.304102E+00  0.927215E+00 -0.421008E+00  0.235169E+00 -0.161111E+01  0.968744E-01 -0.494633E-01 -0.501737E+00  0.135601E+01 -0.174252E+01
    82   0.378573E+00  0.146773E+00  0.133812E+01  0.126858E+01 -0.585983E+00  0.377908E+00 -0.208950E+01  0.126103E+00 -0.566577E-01  0.462477E+00  0.219201E+01 -0.250771E+01
    83   0.158710E+02  0.167629E+02 -0.123335E+02  0.455072E+02 -0.253408E+02  0.212293E+02 -0.137459E+02  0.262522E+01 -0.207053E+01  0.545765E+00  0.345782E+02 -0.183611E+02
    84   0.551681E+01  0.500007E+01 -0.322260E+01  0.180500E+02 -0.852940E+01  0.706064E+01 -0.792584E+01  0.122122E+01 -0.113716E+01  0.108396E+01  0.139230E+02 -0.100069E+02
    85   0.386165E+01  0.378130E+01 -0.500318E+01  0.171913E+02 -0.570852E+01  0.460874E+01 -0.718902E+01  0.109721E+01 -0.113485E+01  0.678774E+00  0.116242E+02 -0.852168E+01
    86   0.273073E+02  0.257641E+02 -0.248778E+02  0.706767E+02 -0.410121E+02  0.371254E+02 -0.177282E+02  0.416339E+01 -0.103997E+01 -0.629499E+01  0.492971E+02 -0.172380E+02
    87   0.452464E+00  0.530118E+00  0.681093E+00  0.125397E-01 -0.355551E-01  0.200977E-02 -0.210503E+00  0.148652E-02  0.139260E-02  0.555975E+00  0.169857E+00 -0.195715E+00
    88  -0.151493E+01 -0.135198E+01 -0.679665E+00  0.303033E+00 -0.183401E+00  0.686970E-01 -0.103743E+01  0.337940E-01 -0.199570E-01 -0.740730E+00  0.534578E+00 -0.114583E+01
    89   0.139571E+02  0.124666E+02 -0.133330E+02  0.391342E+02 -0.179509E+02  0.167803E+02 -0.105562E+02  0.229861E+01 -0.241595E+01 -0.457415E+01  0.253659E+02 -0.832519E+01
    90   0.267887E+02  0.268356E+02 -0.198579E+02  0.712682E+02 -0.327167E+02  0.274301E+02 -0.195609E+02  0.363479E+01 -0.340904E+01 -0.340660E+01  0.553869E+02 -0.251447E+02
    91   0.131757E+02  0.127602E+02 -0.674121E+01  0.326176E+02 -0.109000E+02  0.827229E+01 -0.987149E+01  0.153565E+01 -0.173715E+01  0.162525E+01  0.240872E+02 -0.129522E+02
    92  -0.395244E+00 -0.393457E+00 -0.331926E+01  0.688332E+01 -0.233785E+01  0.182040E+01 -0.328391E+01  0.466931E+00 -0.624877E+00 -0.126230E+01  0.392381E+01 -0.305497E+01
    93   0.173736E+02  0.177294E+02 -0.740372E+01  0.416135E+02 -0.155508E+02  0.119396E+02 -0.124189E+02  0.202421E+01 -0.283032E+01  0.483438E+00  0.323297E+02 -0.150837E+02
    94   0.273511E+01  0.281662E+01  0.539813E+00  0.685493E+01 -0.215628E+01  0.134259E+01 -0.372671E+01  0.384386E+00 -0.503616E+00  0.140342E+01  0.609881E+01 -0.468562E+01
    95   0.102881E+02  0.103564E+02 -0.111575E+02  0.339576E+02 -0.146581E+02  0.130009E+02 -0.113968E+02  0.205242E+01 -0.151036E+01 -0.395756E+01  0.260515E+02 -0.117375E+02
    96   0.249921E+02  0.247723E+02 -0.116895E+02  0.548322E+02 -0.191158E+02  0.139552E+02 -0.130053E+02  0.214332E+01 -0.212795E+01  0.222588E+01  0.396008E+02 -0.170543E+02
    97   0.641972E+00  0.552576E+00  0.868482E+00  0.140909E+01 -0.422935E+00  0.223227E+00 -0.149708E+01  0.105149E+00 -0.439665E-01  0.124642E+01  0.117680E+01 -0.187064E+01
    98   0.740180E+01  0.785260E+01 -0.400749E+01  0.212600E+02 -0.814060E+01  0.688050E+01 -0.850991E+01  0.131039E+01 -0.139114E+01 -0.477966E+00  0.180941E+02 -0.976356E+01
    99  -0.335426E+00  0.317039E-01 -0.965388E+01  0.182459E+02 -0.742598E+01  0.593415E+01 -0.653376E+01  0.107577E+01 -0.197758E+01 -0.411751E+01  0.103911E+02 -0.624194E+01
   100   0.304632E+02  0.320292E+02 -0.251011E+02  0.776849E+02 -0.443906E+02  0.371586E+02 -0.180839E+02  0.396007E+01 -0.764776E+00 -0.191712E+01  0.549971E+02 -0.210508E+02
   101   0.483022E-02 -0.209924E-01  0.310939E+00  0.349973E-01 -0.449221E-01  0.568954E-02 -0.305794E+00  0.394413E-02 -0.240300E-04  0.645817E-01  0.204299E+00 -0.289873E+00
   102   0.442500E+01  0.503584E+01 -0.651087E+01  0.206579E+02 -0.904812E+01  0.748869E+01 -0.727528E+01  0.122788E+01 -0.211520E+01  0.285002E+00  0.124371E+02 -0.768630E+01
   103   0.705806E+00  0.588430E+00  0.125656E+01  0.105355E+00 -0.107611E+00  0.144566E-01 -0.574608E+00  0.976234E-02  0.188589E-02  0.111049E+01  0.209396E+00 -0.731461E+00
   104   0.170346E+01  0.181167E+01 -0.371198E+00  0.670943E+01 -0.205380E+01  0.129504E+01 -0.378379E+01  0.403599E+00 -0.495817E+00  0.655415E+00  0.573061E+01 -0.457436E+01
   105   0.552517E+01  0.558159E+01 -0.215184E+01  0.126308E+02 -0.521107E+01  0.490731E+01 -0.476791E+01  0.945712E+00 -0.827861E+00 -0.122291E+01  0.100806E+02 -0.327605E+01
   106  -0.186655E+01 -0.170870E+01 -0.127756E+01  0.300723E+00 -0.187709E+00  0.478093E-01 -0.753165E+00  0.289924E-01 -0.256410E-01 -0.113107E+01  0.201920E+00 -0.779548E+00
   107   0.622696E+01  0.615897E+01 -0.260120E+01  0.169232E+02 -0.552832E+01  0.434322E+01 -0.702162E+01  0.100501E+01 -0.893310E+00  0.196503E+01  0.134512E+02 -0.925729E+01
   108  -0.127633E+00 -0.189843E+00  0.284569E+00  0.963967E-01 -0.835116E-01  0.103892E-01 -0.441559E+00  0.864179E-02 -0.255985E-02  0.189058E+00  0.170188E+00 -0.549089E+00
   109   0.400825E+02  0.434151E+02 -0.278200E+02  0.981173E+02 -0.472382E+02  0.359759E+02 -0.227266E+02  0.446096E+01 -0.686770E+00  0.182750E+01  0.703038E+02 -0.287163E+02
   110   0.568694E+00  0.604807E+00  0.797063E+00  0.141365E-01 -0.437608E-01  0.231471E-02 -0.204439E+00  0.178175E-02  0.159774E-02  0.644210E+00  0.146206E+00 -0.185609E+00
   111   0.114717E+02  0.106648E+02 -0.132936E+02  0.385117E+02 -0.156307E+02  0.130299E+02 -0.107401E+02  0.208196E+01 -0.248741E+01 -0.319934E+01  0.238689E+02 -0.100048E+02
   112   0.402944E+01  0.388294E+01 -0.104017E+01  0.105804E+02 -0.297538E+01  0.231514E+01 -0.500974E+01  0.646100E+00 -0.486937E+00  0.173865E+01  0.847812E+01 -0.633383E+01
   113   0.808847E+00  0.832711E+00  0.122581E+01  0.347409E+00 -0.201059E+00  0.801706E-01 -0.676929E+00  0.372775E-01 -0.382907E-02  0.607999E+00  0.783108E+00 -0.558396E+00
   114  -0.799272E+00 -0.775205E+00 -0.339758E+00  0.984261E-01 -0.879721E-01  0.173768E-01 -0.491966E+00  0.111703E-01 -0.654953E-02 -0.263088E+00  0.164185E-01 -0.528536E+00
   115  -0.702036E+00 -0.466224E+00 -0.263009E+01  0.723085E+01 -0.313280E+01  0.263315E+01 -0.506605E+01  0.582618E+00 -0.319715E+00 -0.271251E+01  0.784731E+01 -0.560103E+01
   116  -0.607939E+00 -0.654409E+00  0.187248E+00  0.554166E+00 -0.247839E+00  0.133618E+00 -0.126483E+01  0.564441E-01 -0.267440E-01 -0.554844E+00  0.129809E+01 -0.139766E+01
   117  -0.184363E+00 -0.159218E+00  0.115430E+00  0.206830E-01 -0.387653E-01  0.402583E-02 -0.288356E+00  0.267788E-02 -0.579400E-04 -0.292985E-01  0.173312E+00 -0.303232E+00
   118  -0.656009E+00 -0.676944E+00 -0.871905E-01  0.207135E+01 -0.767012E+00  0.496293E+00 -0.245320E+01  0.178856E+00 -0.951064E-01  0.706645E+00  0.178539E+01 -0.316898E+01
   119   0.111649E-01 -0.615208E-01  0.450162E+00  0.960354E-01 -0.868035E-01  0.111229E-01 -0.467342E+00  0.901379E-02 -0.102386E-02  0.393166E+00  0.120502E+00 -0.575189E+00
   120  -0.141521E+01 -0.165738E+01 -0.214399E+01  0.418326E+01 -0.141066E+01  0.111193E+01 -0.327600E+01  0.357896E+00 -0.237644E+00 -0.205361E+01  0.344532E+01 -0.304910E+01
   121   0.525825E+01  0.535237E+01 -0.356335E+01  0.163778E+02 -0.485779E+01  0.368156E+01 -0.635787E+01  0.926045E+00 -0.948188E+00  0.928636E+00  0.123135E+02 -0.788981E+01
   122   0.914619E+01  0.615241E+01 -0.101684E+02  0.291904E+02 -0.148956E+02  0.141471E+02 -0.100902E+02  0.224612E+01 -0.128326E+01 -0.491846E+01  0.194528E+02 -0.838193E+01
   123   0.171155E+01  0.178676E+01  0.339819E+00  0.599457E+01 -0.184586E+01  0.127235E+01 -0.418016E+01  0.401490E+00 -0.270663E+00  0.146854E+01  0.557308E+01 -0.525486E+01
   124  -0.180343E+01 -0.193637E+01 -0.121225E+01  0.593337E+00 -0.232746E+00  0.105371E+00 -0.106803E+01  0.540283E-01 -0.431358E-01 -0.147825E+01  0.696186E+00 -0.115431E+01
   125  -0.336752E+01 -0.354530E+01 -0.565243E+01  0.863272E+01 -0.344406E+01  0.283194E+01 -0.589032E+01  0.701461E+00 -0.546825E+00 -0.464177E+01  0.769679E+01 -0.660033E+01
   126   0.423915E+01  0.360874E+01 -0.637219E+01  0.179866E+02 -0.650763E+01  0.580604E+01 -0.665218E+01  0.116918E+01 -0.119068E+01 -0.975264E+00  0.108961E+02 -0.631209E+01
   127   0.550933E+00  0.814083E+00 -0.339821E+01  0.881454E+01 -0.310855E+01  0.272911E+01 -0.455104E+01  0.648289E+00 -0.583207E+00 -0.116590E+01  0.663893E+01 -0.465895E+01
   128   0.231235E+02  0.209875E+02 -0.256144E+02  0.702309E+02 -0.386925E+02  0.340905E+02 -0.186670E+02  0.447104E+01 -0.269501E+01 -0.613633E+01  0.464725E+02 -0.193487E+02
   129   0.196958E+01  0.226873E+01 -0.354957E+00  0.800220E+01 -0.295566E+01  0.212021E+01 -0.486356E+01  0.539153E+00 -0.517810E+00  0.463495E+00  0.790464E+01 -0.609940E+01
   130   0.172761E+01  0.143434E+01 -0.356433E+01  0.108703E+02 -0.368240E+01  0.308324E+01 -0.489928E+01  0.725601E+00 -0.805538E+00 -0.124300E+01  0.731518E+01 -0.463784E+01
   131  -0.354929E+01 -0.353982E+01 -0.291883E+01  0.202513E+01 -0.802340E+00  0.537385E+00 -0.245836E+01  0.184940E+00 -0.117221E+00 -0.343993E+01  0.259142E+01 -0.269131E+01
   132  -0.349451E+00 -0.778409E+00 -0.394885E+01  0.861213E+01 -0.283759E+01  0.237341E+01 -0.471470E+01  0.639254E+00 -0.473096E+00 -0.133111E+01  0.546030E+01 -0.490760E+01
   133   0.104475E+02  0.102019E+02 -0.808028E+01  0.297122E+02 -0.156679E+02  0.149294E+02 -0.109962E+02  0.207881E+01 -0.152853E+01 -0.394085E+01  0.247880E+02 -0.106453E+02
   134  -0.129077E+01 -0.124790E+01 -0.253196E+00  0.642123E+00 -0.322737E+00  0.129049E+00 -0.151692E+01  0.622833E-01 -0.313670E-01  0.194473E+00  0.505770E+00 -0.194814E+01
   135   0.297771E+02  0.269899E+02 -0.205298E+02  0.726968E+02 -0.383920E+02  0.344429E+02 -0.202890E+02  0.438559E+01 -0.253731E+01 -0.209524E+01  0.533832E+02 -0.242981E+02
   136   0.107113E+02  0.878423E+01 -0.216888E+02  0.480929E+02 -0.267165E+02  0.247017E+02 -0.148448E+02  0.328454E+01 -0.211763E+01 -0.825623E+01  0.310885E+02 -0.140481E+02
   137   0.189342E+00  0.113987E+00  0.697284E+00  0.201229E+01 -0.785882E+00  0.435571E+00 -0.222623E+01  0.158666E+00 -0.102360E+00  0.529124E+00  0.239651E+01 -0.281164E+01
   138   0.287384E+01  0.142219E+01 -0.902560E+01  0.197636E+02 -0.728409E+01  0.645828E+01 -0.728010E+01  0.134906E+01 -0.110735E+01 -0.307735E+01  0.114095E+02 -0.690991E+01
   139   0.161537E+00  0.894604E-01  0.625544E+00  0.628647E+00 -0.224260E+00  0.826138E-01 -0.978610E+00  0.496737E-01 -0.220705E-01  0.713094E+00  0.557039E+00 -0.118067E+01
   140  -0.223351E+00 -0.355276E+00  0.626530E+00  0.127623E+01 -0.546520E+00  0.315813E+00 -0.194511E+01  0.113260E+00 -0.635608E-01  0.406337E+00  0.170921E+01 -0.247083E+01
   141   0.636590E+01  0.551932E+01 -0.844983E+01  0.252633E+02 -0.113718E+02  0.103298E+02 -0.978029E+01  0.178600E+01 -0.141123E+01 -0.249028E+01  0.179046E+02 -0.989502E+01
   142   0.159131E+02  0.158133E+02 -0.165130E+02  0.479733E+02 -0.232106E+02  0.206203E+02 -0.146499E+02  0.300950E+01 -0.131654E+01 -0.203465E+01  0.343909E+02 -0.165429E+02
   143   0.675317E+00  0.619494E+00  0.144534E+01  0.167908E+00 -0.151803E+00  0.324448E-01 -0.837923E+00  0.178597E-01  0.149258E-02  0.113122E+01  0.595908E+00 -0.110763E+01
   144  -0.291702E+01 -0.310884E+01 -0.250814E+01  0.186170E+01 -0.654062E+00  0.370058E+00 -0.198510E+01  0.148938E+00 -0.150409E+00 -0.278203E+01  0.169273E+01 -0.201954E+01
   145   0.376559E+01  0.339318E+01 -0.952193E+01  0.244943E+02 -0.979402E+01  0.853230E+01 -0.101384E+02  0.155604E+01 -0.136275E+01 -0.349547E+01  0.183994E+02 -0.115108E+02
   146  -0.286102E+01 -0.286313E+01 -0.234315E+01  0.216063E+01 -0.746691E+00  0.444663E+00 -0.238718E+01  0.178319E+00 -0.167606E+00 -0.139610E+01  0.120183E+01 -0.266887E+01
   147  -0.285370E+01 -0.288737E+01 -0.210936E+01  0.846929E+00 -0.363119E+00  0.167950E+00 -0.140398E+01  0.735262E-01 -0.656419E-01 -0.215309E+01  0.851982E+00 -0.158626E+01
   148  -0.132636E+01 -0.140989E+01 -0.118444E+01  0.224703E+01 -0.765011E+00  0.568181E+00 -0.225643E+01  0.197616E+00 -0.133316E+00 -0.899191E+00  0.190179E+01 -0.241249E+01
   149  -0.265145E+01 -0.275450E+01 -0.232257E+01  0.226017E+01 -0.843427E+00  0.510732E+00 -0.223109E+01  0.173388E+00 -0.198645E+00 -0.221107E+01  0.187809E+01 -0.242152E+01
   150   0.259330E+02  0.223716E+02 -0.227999E+02  0.691641E+02 -0.323063E+02  0.274151E+02 -0.174608E+02  0.366263E+01 -0.174199E+01 -0.304334E+01  0.437488E+02 -0.183338E+02
   151  -0.123126E+01 -0.126177E+01 -0.843970E+00  0.249767E-01 -0.546610E-01  0.474004E-02 -0.362193E+00  0.319629E-02 -0.334605E-02 -0.980611E+00  0.150926E+00 -0.432089E+00
   152   0.204983E+02  0.166729E+02 -0.144137E+02  0.503269E+02 -0.251258E+02  0.231960E+02 -0.141496E+02  0.305134E+01 -0.238686E+01 -0.124163E+01  0.328343E+02 -0.149198E+02
   153  -0.181870E+01 -0.210009E+01 -0.115479E+01  0.477030E+00 -0.225070E+00  0.116967E+00 -0.105931E+01  0.504793E-01 -0.240019E-01 -0.198129E+01  0.894415E+00 -0.101321E+01
   154   0.224666E+01  0.120461E+01 -0.637270E+01  0.158665E+02 -0.746389E+01  0.697744E+01 -0.694044E+01  0.119489E+01 -0.101519E+01 -0.451675E+01  0.121365E+02 -0.641512E+01
   155  -0.733383E+00 -0.696289E+00 -0.161382E+00  0.262976E+00 -0.144042E+00  0.355869E-01 -0.738001E+00  0.241100E-01 -0.126300E-01 -0.240292E+00  0.378060E+00 -0.834057E+00
   156   0.144066E-01  0.227992E-01  0.471095E+00  0.385969E-01 -0.624551E-01  0.100236E-01 -0.447746E+00  0.541868E-02 -0.527130E-03  0.129980E+00  0.424464E+00 -0.531645E+00
   157  -0.181187E+01 -0.173809E+01 -0.125141E+01  0.189672E+01 -0.920318E+00  0.727749E+00 -0.236574E+01  0.196989E+00 -0.958612E-01 -0.244452E+01  0.311572E+01 -0.240929E+01
   158  -0.461305E+00 -0.334142E-01 -0.660314E+01  0.157320E+02 -0.707479E+01  0.602923E+01 -0.878921E+01  0.118385E+01 -0.939258E+00 -0.415255E+01  0.147658E+02 -0.106466E+02
   159   0.325455E+01  0.280934E+01 -0.127446E+01  0.109494E+02 -0.482127E+01  0.422192E+01 -0.596782E+01  0.833892E+00 -0.687113E+00 -0.676144E+00  0.101608E+02 -0.667532E+01
   160   0.275684E+02  0.225499E+02 -0.260113E+02  0.745485E+02 -0.342513E+02  0.297145E+02 -0.179986E+02  0.375232E+01 -0.218571E+01 -0.508379E+01  0.445547E+02 -0.169210E+02
   161   0.563353E+01  0.556061E+01 -0.316423E+01  0.179349E+02 -0.811498E+01  0.717924E+01 -0.858797E+01  0.132601E+01 -0.939461E+00 -0.625418E+00  0.164991E+02 -0.103131E+02
   162   0.102581E+02  0.104843E+02 -0.383536E+01  0.229391E+02 -0.754410E+01  0.624070E+01 -0.771293E+01  0.128161E+01 -0.111086E+01  0.241082E+01  0.177573E+02 -0.968386E+01
   163  -0.375065E+00 -0.283398E+00 -0.952932E+00  0.385855E+01 -0.106396E+01  0.715772E+00 -0.307366E+01  0.290660E+00 -0.149493E+00  0.709894E+00  0.265961E+01 -0.365290E+01
   164   0.733479E+01  0.674523E+01 -0.779410E+01  0.260061E+02 -0.102051E+02  0.866952E+01 -0.963376E+01  0.158335E+01 -0.129117E+01 -0.210239E+01  0.198955E+02 -0.110479E+02
   165   0.367710E+01  0.438952E+01 -0.799619E+01  0.226255E+02 -0.924638E+01  0.750482E+01 -0.891081E+01  0.142658E+01 -0.172643E+01 -0.483577E+00  0.155518E+02 -0.106787E+02
   166   0.190040E+02  0.188043E+02 -0.128716E+02  0.499762E+02 -0.194350E+02  0.157532E+02 -0.151511E+02  0.268856E+01 -0.195620E+01  0.148338E+01  0.358475E+02 -0.185266E+02
   167  -0.837990E+00 -0.714365E+00 -0.152821E+01  0.326469E+01 -0.112741E+01  0.958406E+00 -0.245783E+01  0.274707E+00 -0.222347E+00 -0.237375E+01  0.374059E+01 -0.208120E+01
   168  -0.809043E+00 -0.815833E+00 -0.580226E+00  0.180509E-01 -0.447625E-01  0.196948E-02 -0.202987E+00  0.213486E-02 -0.322267E-02 -0.584711E+00 -0.302640E-01 -0.200858E+00
   169   0.421197E+02  0.379006E+02 -0.421282E+02  0.115215E+03 -0.525123E+02  0.435675E+02 -0.243276E+02  0.536030E+01 -0.305518E+01 -0.282919E+01  0.679316E+02 -0.272018E+02
   170  -0.137757E+01 -0.140883E+01 -0.705507E+00  0.270961E+00 -0.153528E+00  0.449270E-01 -0.846976E+00  0.268814E-01 -0.143298E-01 -0.610000E+00  0.198628E+00 -0.997459E+00
   171   0.418677E-01  0.235417E-01  0.962834E+00  0.326901E+00 -0.224350E+00  0.885244E-01 -0.113005E+01  0.344992E-01 -0.164878E-01  0.116589E+00  0.129507E+01 -0.138812E+01
   172   0.215430E+00  0.729268E-01  0.747238E+00  0.951115E+00 -0.311007E+00  0.159704E+00 -0.139376E+01  0.821408E-01 -0.200057E-01  0.118488E+01  0.643900E+00 -0.175586E+01
   173   0.261803E+01  0.370920E+01 -0.568763E+00  0.760667E+01 -0.304676E+01  0.276866E+01 -0.401767E+01  0.550338E+00 -0.674439E+00 -0.496610E-01  0.755739E+01 -0.379853E+01
   174  -0.240838E+01 -0.243551E+01 -0.276886E+01  0.280854E+01 -0.914628E+00  0.624524E+00 -0.220564E+01  0.227526E+00 -0.179845E+00 -0.208828E+01  0.178374E+01 -0.213097E+01
   175   0.346867E+01  0.329104E+01 -0.596328E+01  0.181338E+02 -0.719171E+01  0.641216E+01 -0.845396E+01  0.131062E+01 -0.778930E+00 -0.510338E+00  0.140574E+02 -0.102560E+02
   176   0.195034E+01  0.165916E+01 -0.850785E+01  0.190982E+02 -0.787978E+01  0.693344E+01 -0.780021E+01  0.133302E+01 -0.122643E+01 -0.292193E+01  0.125393E+02 -0.795818E+01
   177   0.381772E+01  0.283620E+01 -0.515813E+01  0.167292E+02 -0.647007E+01  0.551764E+01 -0.670130E+01  0.110837E+01 -0.120797E+01 -0.252600E+01  0.114671E+02 -0.610495E+01
   178  -0.702166E+00 -0.798588E+00  0.231237E+00  0.625563E+00 -0.331889E+00  0.171332E+00 -0.143953E+01  0.641792E-01 -0.230537E-01  0.967923E-01  0.106373E+01 -0.195911E+01
   179   0.565048E+01  0.460775E+01 -0.755159E+01  0.254825E+02 -0.116080E+02  0.995378E+01 -0.110182E+02  0.169702E+01 -0.130502E+01 -0.290014E+01  0.214771E+02 -0.139692E+02
   180   0.149584E+01  0.149932E+01  0.117539E+01  0.265252E+01 -0.706329E+00  0.461645E+00 -0.220179E+01  0.199930E+00 -0.855248E-01  0.180307E+01  0.241843E+01 -0.272217E+01
   181   0.523007E+01  0.528338E+01 -0.100450E+01  0.145166E+02 -0.525285E+01  0.380101E+01 -0.676094E+01  0.829578E+00 -0.898807E+00  0.134514E+01  0.129798E+02 -0.904157E+01
   182   0.185343E+02  0.180954E+02 -0.876798E+01  0.458199E+02 -0.172952E+02  0.131781E+02 -0.134721E+02  0.214738E+01 -0.307584E+01 -0.163797E+01  0.368675E+02 -0.171342E+02
   183  -0.453239E+00 -0.410103E+00 -0.114074E+00  0.443820E-01 -0.556663E-01  0.550351E-02 -0.335501E+00  0.472082E-02 -0.260345E-02 -0.464116E-01  0.548989E-02 -0.369181E+00
   184  -0.131002E+01 -0.186375E+01 -0.404047E+01  0.708302E+01 -0.249412E+01  0.202836E+01 -0.398994E+01  0.562947E+00 -0.459807E+00 -0.211528E+01  0.409034E+01 -0.383882E+01
   185   0.141982E+02  0.143689E+02 -0.471395E+01  0.332828E+02 -0.169102E+02  0.142012E+02 -0.122970E+02  0.211849E+01 -0.148314E+01  0.178773E+01  0.288635E+02 -0.162824E+02
   186  -0.873696E+00 -0.817484E+00 -0.411758E+00  0.276513E+01 -0.114286E+01  0.781962E+00 -0.298210E+01  0.241318E+00 -0.125388E+00 -0.753854E-01  0.317061E+01 -0.391271E+01
   187  -0.104586E+01 -0.541209E+00 -0.632237E+01  0.117195E+02 -0.611174E+01  0.570976E+01 -0.622963E+01  0.962681E+00 -0.774049E+00 -0.538491E+01  0.110040E+02 -0.616034E+01
   188   0.174715E+02  0.183009E+02 -0.253769E+02  0.662268E+02 -0.326639E+02  0.276376E+02 -0.180921E+02  0.356168E+01 -0.382166E+01 -0.663106E+01  0.448434E+02 -0.199114E+02
   189  -0.927004E+00 -0.108156E+01 -0.318513E+00  0.144246E+01 -0.594793E+00  0.375296E+00 -0.188466E+01  0.135234E+00 -0.820295E-01 -0.107357E+01  0.190987E+01 -0.191785E+01
   190   0.104876E+00  0.123477E+00  0.998411E+00  0.423893E+00 -0.248694E+00  0.101185E+00 -0.119566E+01  0.426595E-01 -0.169130E-01  0.426824E+00  0.112332E+01 -0.142667E+01
   191   0.202194E+01  0.148352E+01 -0.171013E+00  0.626575E+01 -0.286906E+01  0.262197E+01 -0.399667E+01  0.567779E+00 -0.396814E+00 -0.983275E+00  0.626073E+01 -0.379394E+01
   192  -0.487047E+00 -0.504847E+00 -0.105462E+01  0.312784E+01 -0.961438E+00  0.649382E+00 -0.226002E+01  0.234406E+00 -0.222588E+00 -0.588664E-01  0.172974E+01 -0.217572E+01
   193  -0.200273E+01 -0.198981E+01 -0.444098E+01  0.809205E+01 -0.314079E+01  0.260922E+01 -0.526605E+01  0.637793E+00 -0.493965E+00 -0.252886E+01  0.680923E+01 -0.627018E+01
   194  -0.130104E+01 -0.118806E+01 -0.940460E+00  0.342462E-01 -0.596030E-01  0.498773E-02 -0.340093E+00  0.389925E-02 -0.401377E-02 -0.815198E+00 -0.742386E-02 -0.365433E+00
   195  -0.214265E+01 -0.178283E+01 -0.198821E+01  0.164449E+01 -0.542244E+00  0.339505E+00 -0.163146E+01  0.142779E+00 -0.107509E+00 -0.173353E+01  0.150023E+01 -0.154953E+01
   196  -0.131419E+00 -0.517210E+00 -0.167483E+01  0.523348E+01 -0.173790E+01  0.145072E+01 -0.350736E+01  0.409347E+00 -0.304874E+00 -0.447032E+00  0.377650E+01 -0.384667E+01
   197  -0.532009E+00 -0.659406E+00 -0.209642E+00  0.237321E-01 -0.485868E-01  0.386997E-02 -0.302300E+00  0.292171E-02 -0.200450E-02 -0.320877E+00  0.370677E-01 -0.375596E+00
   198   0.644417E+01  0.537802E+01 -0.897328E+01  0.247255E+02 -0.888437E+01  0.747995E+01 -0.787523E+01  0.145125E+01 -0.147966E+01 -0.148379E+01  0.148126E+02 -0.795079E+01
   199  -0.252517E+01 -0.269563E+01 -0.183498E+01  0.712784E+00 -0.297470E+00  0.120737E+00 -0.122736E+01  0.610909E-01 -0.599760E-01 -0.220496E+01  0.801853E+00 -0.129252E+01
   200   0.183837E+01  0.183195E+01 -0.131300E+02  0.279278E+02 -0.144079E+02  0.129800E+02 -0.121566E+02  0.199868E+01 -0.137361E+01 -0.915256E+01  0.249567E+02 -0.139722E+02
   201  -0.106986E+00 -0.351693E+00 -0.370855E+00  0.445542E+01 -0.200512E+01  0.156571E+01 -0.397061E+01  0.396802E+00 -0.178335E+00 -0.474872E+00  0.496596E+01 -0.484278E+01
   202  -0.117402E+01 -0.995501E+00 -0.426575E+01  0.863042E+01 -0.340661E+01  0.271640E+01 -0.464818E+01  0.597466E+00 -0.797760E+00 -0.221636E+01  0.626056E+01 -0.503970E+01
   203  -0.789253E+00 -0.905412E+00 -0.368067E+00  0.901704E-01 -0.694300E-01  0.132219E-01 -0.457898E+00  0.970531E-02 -0.695591E-02 -0.510581E+00  0.848615E-01 -0.479693E+00
   204   0.354325E+01  0.391459E+01 -0.129086E+01  0.103009E+02 -0.288825E+01  0.236182E+01 -0.522057E+01  0.699624E+00 -0.419433E+00  0.187391E+01  0.842694E+01 -0.638626E+01
   205  -0.822829E+00 -0.101403E+01 -0.130519E+00  0.175511E+01 -0.610422E+00  0.362362E+00 -0.226582E+01  0.146889E+00 -0.804344E-01  0.436880E+00  0.149059E+01 -0.294151E+01
   206   0.456418E+01  0.431315E+01 -0.254553E-01  0.976003E+01 -0.286719E+01  0.199477E+01 -0.424454E+01  0.530765E+00 -0.584198E+00  0.193069E+01  0.777862E+01 -0.539615E+01
   207   0.220453E+02  0.168188E+02 -0.159178E+02  0.518105E+02 -0.247128E+02  0.227799E+02 -0.125139E+02  0.297190E+01 -0.237256E+01 -0.294854E+01  0.299780E+02 -0.102106E+02
   208  -0.180050E+00 -0.167463E+00  0.353464E+00  0.601303E+00 -0.232365E+00  0.775157E-01 -0.100203E+01  0.460494E-01 -0.239872E-01  0.407101E+00  0.665335E+00 -0.123990E+01
   209  -0.232259E+01 -0.223234E+01 -0.150562E+01  0.188287E+01 -0.713524E+00  0.422966E+00 -0.246375E+01  0.167490E+00 -0.113012E+00 -0.151936E+01  0.214289E+01 -0.285587E+01
   210   0.500716E+01  0.475539E+01 -0.564858E+01  0.203393E+02 -0.691152E+01  0.543054E+01 -0.819232E+01  0.122507E+01 -0.123533E+01  0.269643E+00  0.146108E+02 -0.101251E+02
   211   0.384215E+00  0.389746E+00  0.741006E+00  0.298741E-01 -0.507723E-01  0.616488E-02 -0.345764E+00  0.369176E-02  0.145100E-04  0.513787E+00  0.257461E+00 -0.381501E+00
   212   0.421268E+00  0.547910E+00  0.112854E+01  0.139184E+01 -0.549415E+00  0.209006E+00 -0.176130E+01  0.893766E-01 -0.867796E-01  0.738306E+00  0.209041E+01 -0.228081E+01
   213  -0.398349E+00 -0.566025E+00 -0.394531E+01  0.879847E+01 -0.293459E+01  0.229963E+01 -0.461322E+01  0.635615E+00 -0.638945E+00 -0.195010E+01  0.578768E+01 -0.440361E+01
   214  -0.916633E+00 -0.888600E+00 -0.574979E+00  0.329605E-01 -0.571637E-01  0.574070E-02 -0.322732E+00  0.426085E-02 -0.471950E-02 -0.621341E+00  0.888151E-01 -0.356074E+00
   215   0.689448E+01  0.676916E+01 -0.612701E+00  0.149630E+02 -0.468123E+01  0.299030E+01 -0.511056E+01  0.628994E+00 -0.128330E+01  0.869033E+00  0.126116E+02 -0.671148E+01
   216   0.534524E+00  0.508390E+00  0.131782E+01  0.128406E+01 -0.464932E+00  0.239375E+00 -0.190667E+01  0.106335E+00 -0.414649E-01  0.106436E+01  0.180059E+01 -0.235656E+01
   217   0.159952E+02  0.141672E+02 -0.182811E+02  0.508854E+02 -0.253825E+02  0.230785E+02 -0.143156E+02  0.319205E+01 -0.318156E+01 -0.607668E+01  0.334888E+02 -0.132450E+02
   218  -0.113559E+01 -0.858216E+00 -0.207509E+01  0.553070E+01 -0.183352E+01  0.123572E+01 -0.401512E+01  0.406140E+00 -0.384426E+00 -0.666195E-01  0.419802E+01 -0.498962E+01
   219  -0.312639E+01 -0.312481E+01 -0.377829E+01  0.452825E+01 -0.171102E+01  0.125028E+01 -0.339307E+01  0.349707E+00 -0.372259E+00 -0.304553E+01  0.371588E+01 -0.379516E+01
   220   0.211165E+02  0.207492E+02 -0.129196E+02  0.510643E+02 -0.188335E+02  0.157670E+02 -0.139601E+02  0.258090E+01 -0.258245E+01  0.819101E+00  0.374010E+02 -0.174709E+02
   221   0.294319E+01  0.244325E+01 -0.918406E+01  0.205279E+02 -0.778481E+01  0.693169E+01 -0.758482E+01  0.130672E+01 -0.126938E+01 -0.353220E+01  0.133884E+02 -0.741299E+01
   222  -0.220501E+01 -0.233132E+01 -0.154130E+01  0.187151E+01 -0.693625E+00  0.467601E+00 -0.236116E+01  0.168291E+00 -0.116331E+00 -0.113099E+01  0.165599E+01 -0.285632E+01
   223   0.254685E+02  0.209839E+02 -0.199165E+02  0.628563E+02 -0.355787E+02  0.333526E+02 -0.165083E+02  0.408326E+01 -0.282023E+01 -0.338639E+01  0.407122E+02 -0.163419E+02
   224   0.169343E+02  0.187399E+02 -0.128864E+02  0.472801E+02 -0.232875E+02  0.195065E+02 -0.145430E+02  0.268350E+01 -0.181903E+01  0.620685E+00  0.378234E+02 -0.197042E+02
   225   0.242193E+01  0.266932E+01 -0.655313E+01  0.170954E+02 -0.689797E+01  0.617368E+01 -0.766631E+01  0.125243E+01 -0.982152E+00 -0.143087E+01  0.127135E+02 -0.861334E+01
   226   0.134394E+02  0.129390E+02 -0.173504E+02  0.467430E+02 -0.212640E+02  0.180706E+02 -0.119388E+02  0.238628E+01 -0.320731E+01 -0.271976E+01  0.270595E+02 -0.114008E+02
   227   0.306499E+01  0.414968E+01 -0.219486E+01  0.108248E+02 -0.455511E+01  0.423077E+01 -0.495061E+01  0.769104E+00 -0.105904E+01 -0.145975E+01  0.996007E+01 -0.435064E+01
   228   0.439636E+00  0.432738E+00  0.907295E+00  0.112584E+00 -0.851317E-01  0.214778E-01 -0.528388E+00  0.120601E-01 -0.261650E-03  0.553073E+00  0.395236E+00 -0.515571E+00
   229   0.113646E+02  0.105743E+02 -0.152357E+02  0.397911E+02 -0.221848E+02  0.212525E+02 -0.127957E+02  0.267653E+01 -0.213945E+01 -0.670638E+01  0.289380E+02 -0.116572E+02
   230   0.116202E+01  0.992759E+00  0.141384E+01  0.381615E+01 -0.141316E+01  0.101218E+01 -0.383938E+01  0.310762E+00 -0.138375E+00  0.139965E+01  0.459839E+01 -0.500528E+01
   231   0.555376E+01  0.570485E+01 -0.174839E+01  0.161690E+02 -0.523753E+01  0.354645E+01 -0.672953E+01  0.775071E+00 -0.122132E+01  0.571588E+00  0.140573E+02 -0.892401E+01
   232   0.119457E+01  0.162044E+01 -0.956659E+01  0.215092E+02 -0.981697E+01  0.876938E+01 -0.101706E+02  0.158507E+01 -0.111494E+01 -0.507279E+01  0.186714E+02 -0.119782E+02
   233  -0.535303E+00 -0.706900E+00 -0.704247E-02  0.415692E+00 -0.181030E+00  0.906179E-01 -0.880067E+00  0.407310E-01 -0.142044E-01 -0.762094E+00  0.821642E+00 -0.766448E+00
   234  -0.193276E+01 -0.186249E+01 -0.149026E+01  0.101987E+01 -0.355797E+00  0.206194E+00 -0.133713E+01  0.927405E-01 -0.683746E-01 -0.145434E+01  0.936290E+00 -0.134443E+01
   235   0.393046E+00  0.274977E+00  0.898131E+00  0.137383E+00 -0.101811E+00  0.181805E-01 -0.573233E+00  0.133952E-01  0.100045E-02  0.982467E+00  0.465233E-01 -0.754013E+00
   236  -0.427555E+00 -0.594136E+00 -0.357787E-01  0.273778E-01 -0.570243E-01  0.436402E-02 -0.368664E+00  0.326547E-02 -0.109548E-02 -0.166427E+00  0.678626E-01 -0.495572E+00
   237   0.404004E+01  0.391138E+01 -0.166533E+02  0.335971E+02 -0.175382E+02  0.160660E+02 -0.121117E+02  0.236475E+01 -0.168456E+01 -0.867729E+01  0.243418E+02 -0.117532E+02
   238   0.184220E+01  0.166810E+01  0.158595E+01  0.288900E+01 -0.913071E+00  0.498760E+00 -0.225351E+01  0.180343E+00 -0.145269E+00  0.183392E+01  0.280428E+01 -0.297011E+01
   239   0.119623E+01  0.202703E+01  0.111287E+01  0.213376E+01 -0.736651E+00  0.559302E+00 -0.192813E+01  0.171264E+00 -0.116180E+00  0.596948E+00  0.313352E+01 -0.170344E+01
   240  -0.799971E+00 -0.878976E+00 -0.142147E+01  0.376942E+01 -0.113763E+01  0.786201E+00 -0.286753E+01  0.289586E+00 -0.218549E+00 -0.189811E+00  0.247683E+01 -0.316600E+01
   241   0.836327E+01  0.856060E+01 -0.249359E+01  0.197309E+02 -0.644485E+01  0.535431E+01 -0.819387E+01  0.120139E+01 -0.791009E+00  0.268896E+01  0.167422E+02 -0.108705E+02
   242   0.134619E+01  0.440023E+00 -0.149140E+01  0.708925E+01 -0.278018E+01  0.239930E+01 -0.417013E+01  0.619141E+00 -0.319782E+00 -0.179107E+01  0.574109E+01 -0.351000E+01
   243   0.961297E+01  0.971710E+01 -0.814158E+01  0.291221E+02 -0.103932E+02  0.880656E+01 -0.960391E+01  0.165531E+01 -0.183229E+01 -0.395684E+00  0.212147E+02 -0.111020E+02
   244  -0.125013E+01 -0.127583E+01 -0.302856E+01  0.573533E+01 -0.204539E+01  0.149574E+01 -0.329357E+01  0.399223E+00 -0.512907E+00 -0.204975E+01  0.396582E+01 -0.319191E+01
   245  -0.172693E+01 -0.184087E+01 -0.119299E+01  0.524836E-01 -0.804291E-01  0.945545E-02 -0.514733E+00  0.626217E-02 -0.698165E-02 -0.140015E+01  0.203109E+00 -0.643828E+00
   246   0.104329E+00  0.320154E-01  0.767459E+00  0.108629E+00 -0.106047E+00  0.213173E-01 -0.695146E+00  0.116612E-01 -0.354399E-02  0.643615E+00  0.321049E+00 -0.932648E+00
   247  -0.110158E+01 -0.111315E+01 -0.596623E+00  0.666280E-01 -0.784416E-01  0.103895E-01 -0.505892E+00  0.748257E-02 -0.511881E-02 -0.666030E+00  0.173634E+00 -0.620758E+00
   248   0.433613E+00  0.333308E+00  0.103914E+01  0.344255E+00 -0.173756E+00  0.482664E-01 -0.847248E+00  0.305061E-01 -0.754978E-02  0.105594E+01  0.310549E+00 -0.103318E+01
   249   0.274325E+02  0.253365E+02 -0.232812E+02  0.720536E+02 -0.314239E+02  0.266273E+02 -0.180025E+02  0.367713E+01 -0.221794E+01 -0.290195E+01  0.486267E+02 -0.203883E+02
   250   0.182066E+01  0.141404E+01  0.762209E+00  0.559046E+01 -0.245574E+01  0.199249E+01 -0.429963E+01  0.499759E+00 -0.268890E+00  0.136161E+00  0.612031E+01 -0.484243E+01
   251   0.936318E+01  0.795993E+01 -0.105954E+02  0.316709E+02 -0.125620E+02  0.109183E+02 -0.971593E+01  0.182927E+01 -0.218203E+01 -0.116064E+01  0.187718E+02 -0.965128E+01
   252  -0.154790E+01 -0.134300E+01 -0.786878E+00  0.189779E+01 -0.815121E+00  0.525976E+00 -0.241552E+01  0.176029E+00 -0.130175E+00 -0.902738E+00  0.223174E+01 -0.267200E+01
   253   0.472514E+01  0.658400E+01 -0.575181E+01  0.197318E+02 -0.766201E+01  0.656689E+01 -0.809513E+01  0.126791E+01 -0.133251E+01 -0.594253E+00  0.166565E+02 -0.947821E+01
   254   0.711729E+01  0.715224E+01 -0.195801E+02  0.434986E+02 -0.202823E+02  0.176427E+02 -0.146377E+02  0.268246E+01 -0.220636E+01 -0.915791E+01  0.317877E+02 -0.154775E+02
   255  -0.141376E+01 -0.176193E+01 -0.241925E+01  0.470649E+01 -0.167876E+01  0.134523E+01 -0.357203E+01  0.409682E+00 -0.205123E+00 -0.223526E+01  0.387664E+01 -0.340331E+01
   256   0.329631E+01  0.261492E+01 -0.993373E+01  0.227250E+02 -0.861498E+01  0.749877E+01 -0.847909E+01  0.149554E+01 -0.139517E+01 -0.590926E+01  0.162420E+02 -0.771780E+01
   257  -0.341268E+01 -0.331564E+01 -0.368195E+01  0.411717E+01 -0.148157E+01  0.943734E+00 -0.324435E+01  0.309750E+00 -0.375461E+00 -0.222521E+01  0.237869E+01 -0.346912E+01
   258   0.188795E+02  0.173282E+02 -0.251260E+02  0.617810E+02 -0.357075E+02  0.325843E+02 -0.168867E+02  0.389647E+01 -0.166216E+01 -0.697605E+01  0.403404E+02 -0.160362E+02
   259   0.896966E+01  0.889278E+01 -0.112668E+02  0.301439E+02 -0.111323E+02  0.991342E+01 -0.864909E+01  0.168481E+01 -0.172434E+01 -0.269814E+01  0.192947E+02 -0.770383E+01
   260   0.269110E+01  0.285079E+01  0.196171E+00  0.648496E+01 -0.207886E+01  0.154803E+01 -0.354824E+01  0.431253E+00 -0.342207E+00  0.184177E+01  0.545963E+01 -0.445060E+01
   261   0.215297E+02  0.205700E+02 -0.152728E+02  0.543347E+02 -0.277276E+02  0.253251E+02 -0.166534E+02  0.333770E+01 -0.181395E+01 -0.228637E+01  0.421112E+02 -0.192548E+02
   262  -0.144396E+01 -0.144571E+01 -0.869935E+00  0.218603E+00 -0.132603E+00  0.415405E-01 -0.700164E+00  0.219499E-01 -0.233466E-01 -0.782054E+00  0.166544E+00 -0.830205E+00
   263  -0.653773E+00 -0.517588E+00  0.254820E+00  0.254971E+01 -0.903079E+00  0.541672E+00 -0.320532E+01  0.205143E+00 -0.967115E-01  0.672637E+00  0.310416E+01 -0.429439E+01
   264  -0.119903E+01 -0.991613E+00 -0.517117E+00  0.132740E+01 -0.518249E+00  0.309894E+00 -0.184171E+01  0.122553E+00 -0.817990E-01 -0.358458E+00  0.146899E+01 -0.210215E+01
   265   0.141521E+02  0.142618E+02 -0.168133E+02  0.482521E+02 -0.238085E+02  0.211238E+02 -0.146997E+02  0.308490E+01 -0.298711E+01 -0.267249E+01  0.322609E+02 -0.153267E+02
   266   0.261635E+01  0.226861E+01 -0.102272E+02  0.232594E+02 -0.938808E+01  0.777049E+01 -0.822248E+01  0.141608E+01 -0.199188E+01 -0.502129E+01  0.149181E+02 -0.762817E+01
   267   0.102497E+01  0.970493E+00  0.134320E+01  0.150626E+01 -0.623243E+00  0.441199E+00 -0.170955E+01  0.141179E+00 -0.740795E-01  0.531935E+00  0.202397E+01 -0.158541E+01
   268   0.176313E+02  0.177849E+02 -0.117087E+02  0.466503E+02 -0.203399E+02  0.163557E+02 -0.135831E+02  0.242319E+01 -0.216634E+01  0.822868E-01  0.354547E+02 -0.177521E+02
   269   0.225635E+02  0.217481E+02 -0.159768E+02  0.582045E+02 -0.246585E+02  0.199575E+02 -0.161255E+02  0.306187E+01 -0.189955E+01 -0.354770E+00  0.416028E+02 -0.194999E+02
   270  -0.595154E+00 -0.560811E+00 -0.380879E+00  0.128979E-01 -0.361104E-01  0.138762E-02 -0.191240E+00  0.149307E-02 -0.270292E-02 -0.361641E+00 -0.360248E-02 -0.195567E+00
   271   0.243334E+01  0.209131E+01 -0.675169E+01  0.178579E+02 -0.761697E+01  0.672433E+01 -0.776390E+01  0.128821E+01 -0.130456E+01 -0.370114E+01  0.136680E+02 -0.787559E+01
   272  -0.289778E+01 -0.274149E+01 -0.346179E+01  0.400427E+01 -0.137671E+01  0.870197E+00 -0.288960E+01  0.297605E+00 -0.341750E+00 -0.154035E+01  0.177902E+01 -0.298016E+01
   273   0.670372E+01  0.767262E+01 -0.113806E+02  0.320902E+02 -0.142346E+02  0.116483E+02 -0.108995E+02  0.189568E+01 -0.241573E+01 -0.371268E+00  0.211907E+02 -0.131468E+02
   274   0.243301E+01  0.223037E+01  0.689847E+00  0.480330E+01 -0.129925E+01  0.955572E+00 -0.285710E+01  0.330271E+00 -0.189632E+00  0.194369E+01  0.379384E+01 -0.350716E+01
   275  -0.443048E+00 -0.479745E+00 -0.579338E-01  0.244202E-01 -0.523144E-01  0.575381E-02 -0.364241E+00  0.342954E-02 -0.216245E-02 -0.596182E-01  0.629645E-01 -0.483091E+00
   276  -0.120277E+01 -0.124388E+01 -0.726876E+00  0.128252E+01 -0.469068E+00  0.258832E+00 -0.154747E+01  0.106647E+00 -0.107362E+00 -0.325240E+00  0.717195E+00 -0.163583E+01
   277   0.891596E-01  0.309855E+00  0.945896E+00  0.683827E+00 -0.332283E+00  0.160505E+00 -0.140509E+01  0.643272E-01 -0.280239E-01  0.437464E+00  0.145995E+01 -0.158755E+01
   278  -0.112382E+01 -0.115980E+01 -0.623447E+00  0.459574E-01 -0.693089E-01  0.795894E-02 -0.486943E+00  0.559929E-02 -0.364006E-02 -0.619964E+00  0.651404E-01 -0.604979E+00
   279   0.529490E+00  0.112264E+01 -0.654350E+00  0.393006E+01 -0.140706E+01  0.123091E+01 -0.261463E+01  0.322377E+00 -0.277823E+00 -0.132980E+01  0.450489E+01 -0.205244E+01
   280   0.565823E+00 -0.232462E+00 -0.580292E+01  0.141273E+02 -0.520947E+01  0.439405E+01 -0.708405E+01  0.106324E+01 -0.922344E+00 -0.324448E+01  0.102371E+02 -0.722508E+01
   281  -0.188811E+01 -0.166467E+01 -0.520009E+01  0.938868E+01 -0.442052E+01  0.392811E+01 -0.594362E+01  0.792797E+00 -0.433472E+00 -0.433659E+01  0.885163E+01 -0.617970E+01
   282   0.131377E+02  0.105841E+02 -0.145906E+02  0.401205E+02 -0.191496E+02  0.178996E+02 -0.109602E+02  0.242037E+01 -0.260244E+01 -0.453646E+01  0.241346E+02 -0.901405E+01
   283   0.116219E+02  0.110164E+02 -0.976861E+01  0.366710E+02 -0.164540E+02  0.147054E+02 -0.143043E+02  0.243414E+01 -0.166174E+01 -0.289910E+00  0.297757E+02 -0.184694E+02
   284  -0.267671E+01 -0.254724E+01 -0.213084E+01  0.906717E+00 -0.364190E+00  0.188370E+00 -0.131513E+01  0.903463E-01 -0.519883E-01 -0.175708E+01  0.495187E+00 -0.128534E+01
   285   0.324047E+00  0.445856E+00  0.767817E+00  0.643054E+00 -0.254164E+00  0.777636E-01 -0.924470E+00  0.449743E-01 -0.309278E-01  0.603695E+00  0.961696E+00 -0.111954E+01
   286   0.111504E+01  0.100373E+01  0.706208E+00  0.363255E+01 -0.108730E+01  0.687214E+00 -0.293275E+01  0.249581E+00 -0.140467E+00  0.121568E+01  0.348960E+01 -0.370155E+01
   287   0.484365E+01  0.464580E+01 -0.145746E+01  0.120156E+02 -0.478847E+01  0.440119E+01 -0.531747E+01  0.837358E+00 -0.847054E+00  0.140681E+00  0.947602E+01 -0.497090E+01
   288  -0.117818E+01 -0.131168E+01 -0.603579E+00  0.758852E-01 -0.813341E-01  0.140152E-01 -0.586873E+00  0.884481E-02 -0.513793E-02 -0.106587E+01  0.454472E+00 -0.700286E+00
   289   0.143979E+00  0.683467E-01 -0.206217E+01  0.621721E+01 -0.216712E+01  0.178217E+01 -0.373141E+01  0.491333E+00 -0.386031E+00 -0.170354E+01  0.505181E+01 -0.327992E+01
   290   0.245185E+02  0.242530E+02 -0.188102E+02  0.658960E+02 -0.327052E+02  0.279126E+02 -0.198029E+02  0.389277E+01 -0.186454E+01  0.352693E-01  0.501436E+02 -0.259259E+02
   291  -0.129949E+01 -0.130949E+01 -0.584081E+00  0.130437E+01 -0.557231E+00  0.376569E+00 -0.188821E+01  0.127872E+00 -0.787813E-01 -0.294944E+00  0.126458E+01 -0.227912E+01
   292  -0.279978E+01 -0.273752E+01 -0.322612E+01  0.514048E+01 -0.225658E+01  0.170833E+01 -0.431702E+01  0.439933E+00 -0.288808E+00 -0.252657E+01  0.514882E+01 -0.535977E+01
   293   0.868947E+01  0.629201E+01 -0.876837E+01  0.277822E+02 -0.100796E+02  0.875654E+01 -0.917534E+01  0.167311E+01 -0.149913E+01 -0.124305E+01  0.169459E+02 -0.941083E+01
   294   0.592863E+01  0.416647E+01 -0.144981E+02  0.330238E+02 -0.136384E+02  0.120985E+02 -0.113934E+02  0.214177E+01 -0.180547E+01 -0.517945E+01  0.210156E+02 -0.116696E+02
   295   0.346994E+01  0.328356E+01 -0.256160E+00  0.810706E+01 -0.212574E+01  0.165614E+01 -0.409196E+01  0.527132E+00 -0.346526E+00  0.187719E+01  0.648407E+01 -0.507771E+01
   296   0.214684E+02  0.243207E+02 -0.316338E+02  0.738309E+02 -0.436951E+02  0.390856E+02 -0.202898E+02  0.448962E+01 -0.319066E+00 -0.123911E+02  0.577716E+02 -0.210598E+02
   297   0.737188E+00  0.731533E+00  0.131461E+01  0.354015E+00 -0.168014E+00  0.429833E-01 -0.823932E+00  0.285779E-01 -0.110503E-01  0.110051E+01  0.577868E+00 -0.946850E+00
   298   0.252462E+02  0.232199E+02 -0.122308E+02  0.581226E+02 -0.233521E+02  0.190186E+02 -0.168893E+02  0.295466E+01 -0.237749E+01  0.190344E+01  0.432189E+02 -0.219024E+02
   299  -0.158681E+01 -0.160603E+01 -0.112114E+01  0.209665E+00 -0.125304E+00  0.324110E-01 -0.587687E+00  0.212820E-01 -0.160421E-01 -0.116853E+01  0.130999E+00 -0.568504E+00
   300  -0.145839E+01 -0.148287E+01 -0.432284E+00  0.737193E+00 -0.436544E+00  0.240803E+00 -0.161145E+01  0.824760E-01 -0.385792E-01 -0.158062E+01  0.192530E+01 -0.182755E+01
   301   0.428520E+01  0.444189E+01 -0.134802E+01  0.114184E+02 -0.322018E+01  0.262468E+01 -0.546067E+01  0.727882E+00 -0.456894E+00  0.207162E+01  0.933067E+01 -0.696040E+01
   302   0.201609E+02  0.212695E+02 -0.138868E+02  0.524089E+02 -0.200787E+02  0.159477E+02 -0.142131E+02  0.262350E+01 -0.264060E+01  0.129619E+01  0.374044E+02 -0.174311E+02
   303   0.697395E+01  0.754886E+01 -0.184950E+02  0.426774E+02 -0.175712E+02  0.140722E+02 -0.121101E+02  0.231156E+01 -0.391088E+01 -0.250018E+01  0.224257E+02 -0.123766E+02
   304  -0.286843E+00  0.618213E+00 -0.296187E+01  0.709153E+01 -0.263776E+01  0.225935E+01 -0.412203E+01  0.543606E+00 -0.459679E+00 -0.138422E+01  0.626751E+01 -0.426508E+01
   305  -0.431383E+00 -0.443093E+00  0.635604E+00  0.189244E+01 -0.830782E+00  0.547417E+00 -0.273987E+01  0.170641E+00 -0.106835E+00  0.651218E-03  0.302384E+01 -0.346759E+01
   306  -0.401335E+00 -0.382340E+00  0.310194E+00  0.123002E+01 -0.474321E+00  0.201494E+00 -0.168721E+01  0.882205E-01 -0.697346E-01  0.304102E+00  0.161742E+01 -0.230386E+01
   307  -0.584127E+00 -0.563089E+00 -0.111728E+00  0.767098E-01 -0.746974E-01  0.185889E-01 -0.500760E+00  0.100681E-01 -0.230843E-02 -0.521456E+00  0.501446E+00 -0.543079E+00
   308   0.237222E+01  0.215315E+01 -0.148762E+01  0.919085E+01 -0.251751E+01  0.192167E+01 -0.496641E+01  0.606808E+00 -0.375558E+00  0.136765E+01  0.681389E+01 -0.602839E+01
   309   0.593926E+01  0.527312E+01 -0.219417E+01  0.147904E+02 -0.422244E+01  0.322761E+01 -0.568795E+01  0.811823E+00 -0.785989E+00  0.137354E+01  0.109706E+02 -0.707105E+01
   310  -0.897721E+00 -0.970690E+00 -0.538746E+00  0.514251E-01 -0.651119E-01  0.665007E-02 -0.352029E+00  0.561040E-02 -0.551961E-02 -0.679812E+00  0.553155E-01 -0.346194E+00
   311  -0.149849E+00 -0.225553E+00  0.193248E+00  0.231370E-01 -0.451582E-01  0.321469E-02 -0.326966E+00  0.276281E-02 -0.866200E-04  0.176355E+00  0.176425E-01 -0.419550E+00
   312   0.137495E+02  0.131476E+02 -0.132933E+02  0.397572E+02 -0.209958E+02  0.197003E+02 -0.111768E+02  0.244731E+01 -0.268939E+01 -0.413863E+01  0.268432E+02 -0.955695E+01
   313  -0.175793E+01 -0.180401E+01 -0.121157E+01  0.977213E+00 -0.362046E+00  0.195706E+00 -0.139033E+01  0.902143E-01 -0.571166E-01 -0.166286E+01  0.108573E+01 -0.122688E+01
   314   0.518811E+01  0.520441E+01 -0.167032E+01  0.147989E+02 -0.587331E+01  0.514865E+01 -0.745148E+01  0.106503E+01 -0.829409E+00  0.942406E+00  0.130865E+02 -0.882450E+01
   315   0.982308E-01  0.575351E-01 -0.717609E+01  0.148415E+02 -0.561997E+01  0.459439E+01 -0.623776E+01  0.978757E+00 -0.128260E+01 -0.395507E+01  0.990507E+01 -0.589246E+01
   316  -0.285570E+00 -0.430209E+00  0.580619E+00  0.381342E+00 -0.223108E+00  0.874943E-01 -0.114173E+01  0.399625E-01 -0.101541E-01  0.667053E+00  0.460486E+00 -0.155775E+01
   317   0.806193E+00  0.778773E+00  0.602452E+00  0.383954E+01 -0.124898E+01  0.809314E+00 -0.328718E+01  0.270585E+00 -0.179541E+00  0.140614E+01  0.379919E+01 -0.442655E+01
   318  -0.169753E+01 -0.211240E+01 -0.169900E+01  0.427126E+01 -0.176524E+01  0.131604E+01 -0.395586E+01  0.369584E+00 -0.234320E+00 -0.154984E+01  0.440466E+01 -0.496722E+01
   319   0.972506E+01  0.900635E+01 -0.413334E+01  0.260836E+02 -0.134438E+02  0.114263E+02 -0.107228E+02  0.177028E+01 -0.125514E+01  0.203200E+00  0.226025E+02 -0.137993E+02
   320   0.897147E+01  0.906635E+01 -0.955057E+01  0.315241E+02 -0.122327E+02  0.982334E+01 -0.101876E+02  0.181781E+01 -0.222300E+01  0.942478E+00  0.197960E+02 -0.116722E+02
   321  -0.195113E+01 -0.192511E+01 -0.236011E+01  0.319685E+01 -0.113441E+01  0.799301E+00 -0.235577E+01  0.242025E+00 -0.339007E+00 -0.125517E+01  0.171236E+01 -0.238230E+01
   322  -0.253937E+00  0.119055E+00 -0.549965E+01  0.101734E+02 -0.348182E+01  0.306378E+01 -0.472003E+01  0.764693E+00 -0.554265E+00 -0.249106E+01  0.683917E+01 -0.422905E+01
   323   0.176435E+02  0.162326E+02 -0.228087E+02  0.599931E+02 -0.314265E+02  0.263858E+02 -0.142657E+02  0.329190E+01 -0.352654E+01 -0.377925E+01  0.345259E+02 -0.145141E+02
   324   0.661637E+00  0.599581E+00  0.927799E+00  0.165076E-01 -0.498932E-01  0.276808E-02 -0.240417E+00  0.223373E-02  0.263876E-02  0.970942E+00 -0.731749E-01 -0.298187E+00
   325   0.403763E+00  0.349879E+00  0.792209E+00  0.402309E-01 -0.540246E-01  0.656416E-02 -0.386228E+00  0.469458E-02  0.317070E-03  0.623841E+00  0.139654E+00 -0.413616E+00
   326   0.706909E+01  0.690391E+01 -0.101187E+02  0.272966E+02 -0.110284E+02  0.974096E+01 -0.881955E+01  0.159112E+01 -0.159298E+01 -0.345238E+01  0.186930E+02 -0.833669E+01
   327   0.163233E+02  0.190104E+02 -0.211276E+02  0.569844E+02 -0.273454E+02  0.221686E+02 -0.122877E+02  0.250006E+01 -0.456914E+01 -0.296353E+01  0.332922E+02 -0.113183E+02
   328   0.670457E+00  0.896960E+00  0.108195E+01  0.519917E+00 -0.237028E+00  0.118990E+00 -0.850366E+00  0.487063E-01 -0.117131E-01  0.409127E+00  0.116563E+01 -0.677798E+00
   329  -0.673174E+00 -0.854969E+00  0.131372E+00  0.111907E+01 -0.480190E+00  0.265515E+00 -0.176867E+01  0.103340E+00 -0.436044E-01  0.317924E+00  0.115987E+01 -0.233276E+01
   330   0.630888E+01  0.598459E+01 -0.208875E+01  0.156133E+02 -0.471128E+01  0.381946E+01 -0.660364E+01  0.966325E+00 -0.686547E+00  0.227631E+01  0.117203E+02 -0.801201E+01
   331  -0.946325E+00 -0.110773E+01 -0.948581E-01  0.470463E+00 -0.225474E+00  0.104003E+00 -0.122666E+01  0.508435E-01 -0.246445E-01 -0.567907E+00  0.825451E+00 -0.136527E+01
   332  -0.249689E+01 -0.245919E+01 -0.297033E+01  0.464264E+01 -0.177227E+01  0.135310E+01 -0.381947E+01  0.374276E+00 -0.304833E+00 -0.235013E+01  0.410268E+01 -0.421174E+01
   333   0.518128E+01  0.455620E+01 -0.303133E+01  0.134395E+02 -0.504767E+01  0.479210E+01 -0.513662E+01  0.907365E+00 -0.742045E+00 -0.161004E+01  0.101110E+02 -0.394474E+01
   334  -0.954094E+00 -0.107771E+01 -0.315284E+00  0.171955E+00 -0.113105E+00  0.425497E-01 -0.755552E+00  0.203830E-01 -0.504154E-02 -0.918269E+00  0.670539E+00 -0.829978E+00
   335   0.905873E-01  0.217919E+00  0.447174E+00  0.737761E-01 -0.727527E-01  0.134115E-01 -0.380026E+00  0.780140E-02  0.120300E-02  0.166849E+00  0.388598E+00 -0.337527E+00
   336   0.266702E+01  0.255217E+01 -0.379028E+01  0.144928E+02 -0.430901E+01  0.322296E+01 -0.692540E+01  0.865735E+00 -0.889813E+00 -0.107133E+00  0.113102E+02 -0.865084E+01
   337   0.272826E+01  0.311044E+01 -0.516029E+01  0.162367E+02 -0.830345E+01  0.712584E+01 -0.722877E+01  0.116530E+01 -0.110708E+01 -0.580481E+00  0.126251E+02 -0.893419E+01
   338   0.266652E+02  0.291684E+02 -0.243286E+02  0.724772E+02 -0.353102E+02  0.306053E+02 -0.179818E+02  0.378892E+01 -0.258559E+01 -0.480959E+00  0.494809E+02 -0.198316E+02
   339   0.176570E+01  0.224293E+01 -0.582208E+01  0.149712E+02 -0.749695E+01  0.704314E+01 -0.667511E+01  0.110689E+01 -0.136141E+01 -0.420345E+01  0.129086E+02 -0.646222E+01
   340   0.830386E+00  0.754665E+00  0.138884E+01  0.598414E+00 -0.243386E+00  0.801782E-01 -0.102512E+01  0.454905E-01 -0.140317E-01  0.137516E+01  0.652570E+00 -0.127306E+01
   341   0.296324E+01  0.245451E+01  0.200871E+00  0.579795E+01 -0.224412E+01  0.199564E+01 -0.299961E+01  0.495265E+00 -0.282755E+00 -0.396839E+00  0.500633E+01 -0.215498E+01
   342  -0.430855E+00 -0.275360E+00  0.104634E+00  0.196987E+01 -0.755818E+00  0.458321E+00 -0.227091E+01  0.161557E+00 -0.985033E-01  0.107902E+00  0.258892E+01 -0.297219E+01
   343   0.301006E+01  0.282653E+01 -0.563975E-01  0.937630E+01 -0.323463E+01  0.251285E+01 -0.590714E+01  0.678786E+00 -0.359711E+00  0.125947E+01  0.918004E+01 -0.761298E+01
   344   0.176554E+01  0.164229E+01  0.160222E+01  0.228189E+01 -0.697142E+00  0.365535E+00 -0.181652E+01  0.148079E+00 -0.118520E+00  0.168140E+01  0.215936E+01 -0.219848E+01
   345  -0.397105E+00 -0.589594E+00  0.983814E-01  0.547142E-01 -0.726473E-01  0.116812E-01 -0.494191E+00  0.715659E-02 -0.220026E-02 -0.796028E-02  0.836350E-01 -0.665268E+00
   346  -0.752930E+00 -0.106361E+01 -0.768613E+00  0.212852E+01 -0.629192E+00  0.438485E+00 -0.200777E+01  0.179348E+00 -0.937071E-01 -0.582832E+00  0.143478E+01 -0.191555E+01
   347   0.843904E+01  0.767131E+01 -0.128802E+02  0.333500E+02 -0.137687E+02  0.122575E+02 -0.108558E+02  0.197146E+01 -0.163522E+01 -0.434320E+01  0.226648E+02 -0.106503E+02
   348   0.297651E+01  0.444092E+01 -0.146078E+01  0.950274E+01 -0.384417E+01  0.351903E+01 -0.481282E+01  0.694147E+00 -0.621634E+00 -0.865217E+00  0.973206E+01 -0.442592E+01
   349  -0.159680E+00  0.506094E+00 -0.642649E+01  0.129890E+02 -0.616254E+01  0.571980E+01 -0.615038E+01  0.967461E+00 -0.109650E+01 -0.528758E+01  0.112411E+02 -0.544745E+01
   350   0.417379E+01  0.341488E+01 -0.464873E+01  0.145943E+02 -0.623107E+01  0.590522E+01 -0.564811E+01  0.107049E+01 -0.868310E+00 -0.303816E+01  0.106648E+02 -0.421174E+01
   351  -0.146604E+01 -0.152277E+01 -0.718481E+00  0.126393E+01 -0.583521E+00  0.345269E+00 -0.181192E+01  0.117022E+00 -0.783368E-01 -0.718173E+00  0.150785E+01 -0.231244E+01
   352   0.530201E+00  0.851126E+00 -0.284244E+01  0.852122E+01 -0.270538E+01  0.218054E+01 -0.476582E+01  0.618246E+00 -0.476166E+00 -0.341419E+00  0.651950E+01 -0.532696E+01
   353   0.251006E+02  0.232754E+02 -0.213997E+02  0.662638E+02 -0.296164E+02  0.246635E+02 -0.150390E+02  0.310864E+01 -0.288018E+01 -0.257587E+01  0.395526E+02 -0.137013E+02
   354  -0.242933E+01 -0.243027E+01 -0.569353E+01  0.939866E+01 -0.416481E+01  0.359795E+01 -0.583952E+01  0.745055E+00 -0.473124E+00 -0.580373E+01  0.977702E+01 -0.640356E+01
   355  -0.121157E+01 -0.114812E+01 -0.405836E+01  0.896757E+01 -0.296754E+01  0.235812E+01 -0.573337E+01  0.694964E+00 -0.472947E+00 -0.757951E+00  0.634032E+01 -0.673049E+01
   356   0.361996E+00  0.450322E+00  0.148919E+00  0.364199E+01 -0.135762E+01  0.932591E+00 -0.313552E+01  0.284694E+00 -0.153055E+00  0.735209E+00  0.393514E+01 -0.422003E+01
   357  -0.219341E+01 -0.217933E+01 -0.176955E+01  0.156406E+01 -0.536857E+00  0.320310E+00 -0.182479E+01  0.136684E+00 -0.832631E-01 -0.105966E+01  0.803010E+00 -0.192268E+01
   358  -0.153728E+01 -0.113041E+01 -0.417367E+01  0.760376E+01 -0.282468E+01  0.208138E+01 -0.383426E+01  0.488573E+00 -0.878383E+00 -0.197029E+01  0.461417E+01 -0.377429E+01
   359   0.153167E+02  0.156142E+02 -0.505560E+01  0.351651E+02 -0.128275E+02  0.958565E+01 -0.113905E+02  0.163987E+01 -0.180038E+01  0.151575E+01  0.293676E+02 -0.152692E+02
   360   0.143794E+02  0.141043E+02 -0.161952E+02  0.449598E+02 -0.237204E+02  0.221320E+02 -0.141758E+02  0.308584E+01 -0.170679E+01 -0.572895E+01  0.331700E+02 -0.133367E+02
   361   0.861353E+00  0.792605E+00  0.996166E+00  0.161613E+01 -0.638070E+00  0.453762E+00 -0.167767E+01  0.165187E+00 -0.541476E-01 -0.119998E+00  0.229935E+01 -0.138675E+01
   362   0.778635E+01  0.879040E+01 -0.202134E+02  0.477050E+02 -0.213164E+02  0.171707E+02 -0.131120E+02  0.243130E+01 -0.487892E+01 -0.518881E+01  0.269793E+02 -0.130001E+02
   363  -0.176756E+01 -0.177904E+01 -0.123684E+01  0.102463E+00 -0.956382E-01  0.172122E-01 -0.555675E+00  0.110213E-01 -0.100995E-01 -0.130008E+01  0.172188E+00 -0.651147E+00
   364   0.213705E+01  0.175620E+01 -0.695384E+01  0.152672E+02 -0.522715E+01  0.464972E+01 -0.576085E+01  0.101364E+01 -0.851667E+00 -0.273727E+01  0.962848E+01 -0.513500E+01
   365  -0.252554E+00 -0.306582E+00  0.702982E-01  0.182590E-01 -0.393481E-01  0.353829E-02 -0.306333E+00  0.238662E-02 -0.135466E-02 -0.143908E-02  0.701126E-01 -0.375256E+00
   366  -0.199852E+01 -0.208110E+01 -0.992510E+00  0.388000E+00 -0.262615E+00  0.115009E+00 -0.127020E+01  0.429510E-01 -0.191500E-01 -0.153997E+01  0.940607E+00 -0.148173E+01
   367  -0.244336E+01 -0.247634E+01 -0.138456E+01  0.235331E+00 -0.202059E+00  0.638788E-01 -0.116876E+01  0.275453E-01 -0.147378E-01 -0.212565E+01  0.116826E+01 -0.151894E+01
   368  -0.160718E+01 -0.135863E+01 -0.135393E+01  0.168378E+01 -0.569729E+00  0.380025E+00 -0.179399E+01  0.147189E+00 -0.100528E+00 -0.108504E+01  0.158303E+01 -0.185662E+01
   369   0.173182E+01  0.234230E+01 -0.430668E+01  0.124426E+02 -0.462017E+01  0.405424E+01 -0.578310E+01  0.871691E+00 -0.926762E+00 -0.387419E+00  0.890130E+01 -0.617158E+01
   370   0.117935E+02  0.107508E+02 -0.550608E+01  0.279792E+02 -0.898337E+01  0.699962E+01 -0.866771E+01  0.138574E+01 -0.141387E+01  0.203256E+01  0.196777E+02 -0.109594E+02
   371  -0.173775E+00 -0.334425E+00  0.272492E+00  0.387094E-01 -0.533451E-01  0.811538E-02 -0.443574E+00  0.512222E-02 -0.129503E-02  0.629592E-02  0.210227E+00 -0.550948E+00
   372  -0.317131E+00 -0.477596E+00  0.244940E+00  0.172670E+00 -0.126041E+00  0.208211E-01 -0.636444E+00  0.145223E-01 -0.759874E-02  0.208490E-01  0.317442E+00 -0.815887E+00
   373   0.403044E+02  0.360331E+02 -0.379453E+02  0.109677E+03 -0.522396E+02  0.444363E+02 -0.264218E+02  0.606150E+01 -0.326387E+01 -0.459251E+01  0.701388E+02 -0.295132E+02
   374   0.187975E+02  0.189109E+02 -0.876472E+01  0.421607E+02 -0.147742E+02  0.111957E+02 -0.109140E+02  0.180730E+01 -0.191322E+01  0.201705E+01  0.309810E+02 -0.140871E+02
   375   0.234967E+00  0.114528E+00 -0.342880E+01  0.901679E+01 -0.363865E+01  0.324077E+01 -0.513552E+01  0.731212E+00 -0.550836E+00 -0.307919E+01  0.804956E+01 -0.485585E+01
   376   0.192117E+01  0.112585E+01 -0.987514E+00  0.698503E+01 -0.304807E+01  0.278464E+01 -0.409059E+01  0.654647E+00 -0.376972E+00 -0.196499E+01  0.649819E+01 -0.340735E+01
   377  -0.497080E+00 -0.480275E+00  0.186285E+00  0.104871E+01 -0.381061E+00  0.174564E+00 -0.156549E+01  0.868268E-01 -0.469140E-01  0.389609E+00  0.110772E+01 -0.197761E+01
   378   0.234310E+02  0.227605E+02 -0.496831E+01  0.484765E+02 -0.183700E+02  0.135154E+02 -0.141049E+02  0.212659E+01 -0.324421E+01  0.167506E+01  0.393865E+02 -0.183010E+02
   379  -0.437528E+01 -0.422338E+01 -0.522070E+01  0.661342E+01 -0.267212E+01  0.191076E+01 -0.486931E+01  0.489217E+00 -0.626545E+00 -0.407998E+01  0.543876E+01 -0.558216E+01
   380   0.376493E+02  0.371357E+02 -0.463185E+02  0.118561E+03 -0.660428E+02  0.535664E+02 -0.267624E+02  0.620451E+01 -0.155878E+01 -0.102149E+02  0.769502E+02 -0.295996E+02
   381   0.465248E+00  0.324473E+00 -0.596180E+00  0.463868E+01 -0.135642E+01  0.950996E+00 -0.329353E+01  0.341271E+00 -0.219581E+00  0.886694E+00  0.334566E+01 -0.390788E+01
   382  -0.187880E+01 -0.186999E+01 -0.303960E+01  0.402456E+01 -0.134794E+01  0.952729E+00 -0.238671E+01  0.291781E+00 -0.373617E+00 -0.197708E+01  0.225261E+01 -0.214552E+01
   383  -0.942048E+00 -0.594399E+00 -0.386913E+01  0.800423E+01 -0.311182E+01  0.273357E+01 -0.496933E+01  0.678459E+00 -0.408017E+00 -0.191603E+01  0.676879E+01 -0.544716E+01
   384   0.147375E+02  0.146828E+02 -0.760575E+01  0.359787E+02 -0.118881E+02  0.927074E+01 -0.108986E+02  0.177349E+01 -0.189302E+01  0.162996E+01  0.267899E+02 -0.137370E+02
   385   0.121090E+02  0.125577E+02 -0.156140E+02  0.419169E+02 -0.179738E+02  0.156969E+02 -0.123207E+02  0.232955E+01 -0.192584E+01 -0.619741E+01  0.308117E+02 -0.120566E+02
   386  -0.969715E+00 -0.116617E+01 -0.337647E+00  0.492169E+00 -0.200453E+00  0.875430E-01 -0.102543E+01  0.454922E-01 -0.313910E-01 -0.400757E+00  0.317355E+00 -0.108277E+01
   387   0.219769E+01  0.114774E+01 -0.761496E+00  0.715728E+01 -0.337959E+01  0.311267E+01 -0.428801E+01  0.695718E+00 -0.338880E+00 -0.196148E+01  0.666530E+01 -0.355607E+01
   388  -0.402851E+00 -0.629307E+00 -0.360294E+00  0.266488E+01 -0.109905E+01  0.777141E+00 -0.237856E+01  0.217795E+00 -0.224759E+00  0.217719E+00  0.199235E+01 -0.283938E+01
   389  -0.478022E+00 -0.243513E+00 -0.774960E+01  0.150507E+02 -0.711462E+01  0.639600E+01 -0.744838E+01  0.114890E+01 -0.761050E+00 -0.534580E+01  0.129693E+02 -0.786701E+01
   390  -0.826432E+00 -0.878284E+00 -0.545019E+00  0.216763E-01 -0.488620E-01  0.334717E-02 -0.256742E+00  0.280740E-02 -0.363960E-02 -0.625572E+00  0.293292E-01 -0.282042E+00
   391   0.638196E+00  0.100301E+01  0.597087E+00  0.266028E+01 -0.102493E+01  0.827456E+00 -0.253746E+01  0.247712E+00 -0.131947E+00 -0.693181E+00  0.407210E+01 -0.237592E+01
   392   0.508080E+01  0.483851E+01 -0.972267E+00  0.149488E+02 -0.569104E+01  0.450878E+01 -0.787552E+01  0.986092E+00 -0.824035E+00  0.384551E+00  0.146428E+02 -0.101889E+02
   393   0.140423E+02  0.148055E+02 -0.147822E+01  0.296694E+02 -0.105805E+02  0.692610E+01 -0.931565E+01  0.110158E+01 -0.228043E+01  0.187921E+01  0.257049E+02 -0.127786E+02
   394  -0.749086E+00 -0.876138E+00 -0.935300E-01  0.181416E+00 -0.134431E+00  0.377870E-01 -0.752284E+00  0.197823E-01 -0.782641E-02 -0.175752E+00  0.298520E+00 -0.998906E+00
   395   0.107527E+02  0.111545E+02 -0.162069E+00  0.211410E+02 -0.710435E+01  0.454248E+01 -0.661460E+01  0.808150E+00 -0.185792E+01  0.238015E+01  0.176656E+02 -0.889126E+01
   396  -0.108315E+01 -0.110510E+01 -0.313388E+00  0.227715E+00 -0.151420E+00  0.408834E-01 -0.892611E+00  0.229109E-01 -0.172385E-01 -0.104455E+00  0.182042E+00 -0.118269E+01
   397   0.920624E+01  0.827412E+01 -0.381377E+01  0.220237E+02 -0.103454E+02  0.960110E+01 -0.824543E+01  0.147855E+01 -0.149245E+01  0.412843E+00  0.163744E+02 -0.851313E+01
   398  -0.191082E+01 -0.197013E+01 -0.106002E+01  0.477049E+00 -0.277943E+00  0.113777E+00 -0.117965E+01  0.475759E-01 -0.316199E-01 -0.164975E+01  0.990149E+00 -0.131054E+01
   399  -0.102578E+01 -0.805509E+00 -0.199207E+01  0.558732E+01 -0.227841E+01  0.185818E+01 -0.437503E+01  0.458839E+00 -0.284609E+00 -0.189236E+01  0.630044E+01 -0.521359E+01
   400  -0.103652E+01 -0.105818E+01 -0.598885E+00  0.944097E-01 -0.840565E-01  0.148500E-01 -0.466005E+00  0.106869E-01 -0.751681E-02 -0.622543E+00  0.671978E-01 -0.502830E+00
   401   0.237670E+01  0.139663E+01 -0.105374E+02  0.230053E+02 -0.963180E+01  0.822420E+01 -0.858300E+01  0.154269E+01 -0.164326E+01 -0.449114E+01  0.146969E+02 -0.880917E+01
   402  -0.457844E+00 -0.575102E+00 -0.916516E-01  0.363882E-01 -0.449347E-01  0.638233E-02 -0.365123E+00  0.433505E-02 -0.324058E-02 -0.177620E+00  0.618670E-01 -0.459349E+00
   403   0.560042E+01  0.580294E+01 -0.475908E+01  0.198989E+02 -0.724549E+01  0.612469E+01 -0.876266E+01  0.130179E+01 -0.957775E+00  0.895708E+00  0.163778E+02 -0.114706E+02
   404   0.370731E+00  0.306083E+00  0.708020E+00  0.252171E-01 -0.516068E-01  0.376057E-02 -0.319099E+00  0.311705E-02  0.132225E-02  0.760799E+00 -0.395301E-01 -0.415186E+00
   405   0.301064E+01  0.280962E+01 -0.122254E+02  0.261467E+02 -0.113810E+02  0.101619E+02 -0.102068E+02  0.177332E+01 -0.125804E+01 -0.638066E+01  0.199192E+02 -0.107289E+02
   406  -0.526623E+00 -0.790251E+00 -0.151230E+01  0.419652E+01 -0.134452E+01  0.103779E+01 -0.303128E+01  0.342555E+00 -0.215386E+00 -0.994750E-01  0.242068E+01 -0.311146E+01
   407   0.235984E+01  0.332201E+01 -0.117381E+01  0.780924E+01 -0.282070E+01  0.258671E+01 -0.397874E+01  0.565528E+00 -0.628389E+00 -0.127996E+01  0.794844E+01 -0.334647E+01
   408   0.114532E+02  0.108035E+02 -0.161863E+02  0.425736E+02 -0.185140E+02  0.151696E+02 -0.102433E+02  0.197776E+01 -0.332412E+01 -0.437060E+01  0.245918E+02 -0.941776E+01
   409   0.135198E+02  0.151139E+02 -0.135143E+02  0.444999E+02 -0.173383E+02  0.138136E+02 -0.136257E+02  0.236871E+01 -0.268409E+01  0.981742E+00  0.315208E+02 -0.173887E+02
   410   0.162563E+00 -0.123151E+00 -0.295625E-01  0.406209E+01 -0.179885E+01  0.133375E+01 -0.346376E+01  0.340323E+00 -0.281433E+00 -0.187589E+00  0.427258E+01 -0.420814E+01
   411   0.862581E+01  0.665329E+01 -0.106387E+02  0.293450E+02 -0.130214E+02  0.122413E+02 -0.953612E+01  0.197030E+01 -0.173452E+01 -0.422263E+01  0.190021E+02 -0.812623E+01
   412   0.126434E+02  0.118965E+02 -0.562622E+01  0.320101E+02 -0.111730E+02  0.805828E+01 -0.971922E+01  0.140973E+01 -0.231624E+01  0.886119E+00  0.238974E+02 -0.128871E+02
   413  -0.725061E-01 -0.138056E+00  0.344805E+00  0.103551E+00 -0.829329E-01  0.119185E-01 -0.458572E+00  0.969145E-02 -0.967400E-03  0.313469E+00  0.111105E+00 -0.562630E+00
   414   0.377432E+00  0.626551E+00 -0.357055E+01  0.953658E+01 -0.414884E+01  0.352326E+01 -0.497373E+01  0.714208E+00 -0.703495E+00 -0.153681E+01  0.761784E+01 -0.545448E+01
   415  -0.413821E+00 -0.635004E-02 -0.322684E+01  0.793775E+01 -0.301649E+01  0.231402E+01 -0.409714E+01  0.538115E+00 -0.863244E+00 -0.442070E+00  0.475358E+01 -0.431786E+01
   416  -0.254432E+00 -0.237178E+00  0.320935E+00  0.132781E+01 -0.420256E+00  0.227558E+00 -0.177408E+01  0.107505E+00 -0.438977E-01  0.732254E+00  0.137384E+01 -0.234327E+01
   417   0.282331E+01  0.253256E+01 -0.361610E+01  0.137838E+02 -0.693155E+01  0.600764E+01 -0.665311E+01  0.101874E+01 -0.786152E+00 -0.937122E+00  0.115502E+02 -0.808050E+01
   418  -0.295667E+01 -0.290074E+01 -0.243165E+01  0.198464E+01 -0.776954E+00  0.472946E+00 -0.217914E+01  0.162690E+00 -0.189200E+00 -0.206087E+01  0.166303E+01 -0.250289E+01
   419  -0.484439E+00 -0.577089E+00 -0.256458E+01  0.621333E+01 -0.224380E+01  0.185530E+01 -0.370710E+01  0.462719E+00 -0.500314E+00 -0.600370E+00  0.400742E+01 -0.398414E+01
   420   0.122954E+02  0.104836E+02 -0.615206E+01  0.284271E+02 -0.113624E+02  0.103491E+02 -0.925331E+01  0.176493E+01 -0.147799E+01 -0.275378E-01  0.197966E+02 -0.928545E+01
   421   0.557766E+01  0.516825E+01  0.139776E+01  0.103907E+02 -0.328893E+01  0.222286E+01 -0.509733E+01  0.591548E+00 -0.638985E+00  0.189252E+01  0.934126E+01 -0.606553E+01
   422   0.948795E+01  0.875149E+01 -0.335917E+01  0.240643E+02 -0.827255E+01  0.678560E+01 -0.101119E+02  0.141227E+01 -0.103061E+01  0.203437E+01  0.201072E+02 -0.133901E+02
   423   0.144710E+01  0.177585E+01  0.179516E+01  0.251466E+01 -0.953579E+00  0.546252E+00 -0.251506E+01  0.186091E+00 -0.126420E+00  0.114991E+01  0.363497E+01 -0.300903E+01
   424   0.556963E+00  0.436930E+00  0.110972E+01  0.100670E+01 -0.327745E+00  0.165142E+00 -0.146115E+01  0.855218E-01 -0.212290E-01  0.149338E+01  0.808899E+00 -0.186535E+01
   425   0.314316E+02  0.269787E+02 -0.223768E+02  0.753533E+02 -0.332929E+02  0.278504E+02 -0.184773E+02  0.393491E+01 -0.155989E+01 -0.123846E+01  0.488327E+02 -0.206156E+02
   426   0.277485E+00  0.255789E+00  0.539672E+00  0.312048E-01 -0.439933E-01  0.342303E-02 -0.255626E+00  0.313859E-02 -0.333990E-03  0.429148E+00  0.119253E+00 -0.292613E+00
   427   0.248760E+01  0.267945E+01 -0.449839E+01  0.153945E+02 -0.485390E+01  0.349055E+01 -0.679132E+01  0.901035E+00 -0.115488E+01 -0.136691E+01  0.121971E+02 -0.815073E+01
   428  -0.299285E+01 -0.299953E+01 -0.328233E+01  0.405705E+01 -0.152347E+01  0.104384E+01 -0.323548E+01  0.303079E+00 -0.355540E+00 -0.311547E+01  0.362034E+01 -0.350440E+01
   429  -0.238246E+01 -0.239893E+01 -0.197057E+01  0.147108E+01 -0.546813E+00  0.309647E+00 -0.163090E+01  0.119783E+00 -0.134684E+00 -0.172000E+01  0.105942E+01 -0.173835E+01
   430   0.228394E+01  0.256353E+01 -0.546188E+01  0.156968E+02 -0.612746E+01  0.537943E+01 -0.723019E+01  0.108680E+01 -0.105958E+01 -0.883406E+00  0.118715E+02 -0.842455E+01
   431  -0.358116E+00 -0.549275E+00 -0.521707E+00  0.417606E+01 -0.155804E+01  0.115668E+01 -0.378573E+01  0.345899E+00 -0.171278E+00  0.538693E+00  0.397598E+01 -0.506394E+01
   432  -0.104236E+01 -0.116792E+01 -0.462809E+00  0.158066E+00 -0.116568E+00  0.331771E-01 -0.659769E+00  0.174095E-01 -0.118645E-01 -0.535769E+00  0.191501E+00 -0.823648E+00
   433   0.927079E+00  0.988804E+00  0.177753E+01  0.126035E+01 -0.535531E+00  0.284124E+00 -0.193401E+01  0.112857E+00 -0.382431E-01  0.132945E+01  0.207823E+01 -0.241888E+01
   434   0.231046E+01  0.276950E+01  0.355957E+00  0.561084E+01 -0.226899E+01  0.204273E+01 -0.344322E+01  0.442296E+00 -0.429160E+00 -0.979484E-01  0.600345E+01 -0.313600E+01
   435  -0.274780E+01 -0.266079E+01 -0.184042E+01  0.155360E+01 -0.658591E+00  0.397313E+00 -0.223072E+01  0.139926E+00 -0.108902E+00 -0.213581E+01  0.204763E+01 -0.257260E+01
   436   0.232019E+01  0.173076E+01 -0.119454E+00  0.763893E+01 -0.346966E+01  0.313900E+01 -0.512297E+01  0.688699E+00 -0.434359E+00 -0.144714E+01  0.840030E+01 -0.522241E+01
   437   0.381151E+01  0.379529E+01 -0.135135E+01  0.136501E+02 -0.616654E+01  0.527888E+01 -0.798418E+01  0.101405E+01 -0.629462E+00 -0.818350E+00  0.149226E+02 -0.103089E+02
   438  -0.154360E+01 -0.178311E+01 -0.609581E+00  0.759599E+00 -0.381923E+00  0.174872E+00 -0.150666E+01  0.706804E-01 -0.505837E-01 -0.543545E+00  0.755461E+00 -0.199503E+01
   439   0.600206E+00  0.596154E+00  0.113183E+01  0.154494E+00 -0.113473E+00  0.360511E-01 -0.624605E+00  0.177025E-01 -0.178924E-02  0.656108E+00  0.581379E+00 -0.641334E+00
   440  -0.234787E+01 -0.225327E+01 -0.185139E+01  0.252160E+01 -0.113279E+01  0.822180E+00 -0.281808E+01  0.233196E+00 -0.122583E+00 -0.233391E+01  0.302570E+01 -0.294507E+01
   441   0.198134E+02  0.204033E+02 -0.596336E+01  0.440758E+02 -0.155026E+02  0.103930E+02 -0.113453E+02  0.157355E+01 -0.341761E+01  0.841750E+00  0.344129E+02 -0.148513E+02
   442   0.915105E+01  0.874412E+01 -0.548075E+01  0.254725E+02 -0.850006E+01  0.669002E+01 -0.898909E+01  0.138443E+01 -0.142596E+01  0.164892E+01  0.188446E+02 -0.117494E+02
   443  -0.139363E+01 -0.139567E+01 -0.100766E+01  0.541376E-01 -0.716494E-01  0.886526E-02 -0.377693E+00  0.591572E-02 -0.554202E-02 -0.109081E+01  0.128090E+00 -0.432954E+00
   444  -0.112059E+01 -0.312917E+00 -0.248848E+01  0.484496E+01 -0.157691E+01  0.126577E+01 -0.325311E+01  0.381490E+00 -0.294297E+00 -0.139268E+01  0.427145E+01 -0.319168E+01
   445  -0.206367E+01 -0.205813E+01 -0.142382E+01  0.476329E+00 -0.235352E+00  0.839715E-01 -0.980500E+00  0.475218E-01 -0.318196E-01 -0.141181E+01  0.328440E+00 -0.974755E+00
   446  -0.780306E+00 -0.891401E+00 -0.338331E+00  0.417580E-01 -0.615345E-01  0.103369E-01 -0.436406E+00  0.580401E-02 -0.193255E-02 -0.704339E+00  0.334903E+00 -0.521964E+00
   447   0.206157E+01  0.838273E+00 -0.280979E+01  0.102164E+02 -0.424065E+01  0.387840E+01 -0.531842E+01  0.842818E+00 -0.507181E+00 -0.233867E+01  0.799393E+01 -0.481699E+01
   448   0.787020E+00  0.877509E+00  0.104492E+01  0.120655E+01 -0.485210E+00  0.317549E+00 -0.137920E+01  0.120915E+00 -0.385057E-01  0.856186E-01  0.190820E+01 -0.111631E+01
   449   0.658365E+00  0.132267E+01  0.198120E+00  0.365308E+01 -0.140031E+01  0.117015E+01 -0.310755E+01  0.326369E+00 -0.181491E+00 -0.778476E+00  0.518747E+01 -0.308633E+01
   450  -0.153439E+01 -0.160805E+01 -0.103107E+01  0.534101E+00 -0.209290E+00  0.898569E-01 -0.930543E+00  0.490840E-01 -0.365371E-01 -0.110195E+01  0.425943E+00 -0.932047E+00
   451   0.707804E+00  0.853087E+00  0.130430E+01  0.621179E+00 -0.264147E+00  0.132774E+00 -0.112644E+01  0.572197E-01 -0.170891E-01  0.802011E+00  0.112969E+01 -0.107862E+01
   452   0.638994E+00  0.594047E+00 -0.273680E+00  0.383463E+01 -0.162435E+01  0.136519E+01 -0.277139E+01  0.352629E+00 -0.244030E+00 -0.124504E+01  0.421301E+01 -0.237393E+01
   453   0.805045E+00  0.104524E+01  0.187739E+00  0.312665E+01 -0.111604E+01  0.951915E+00 -0.241430E+01  0.261180E+00 -0.192100E+00 -0.419458E+00  0.363612E+01 -0.217143E+01
   454   0.658937E+00  0.624133E+00  0.112547E+01  0.545273E+00 -0.281120E+00  0.134027E+00 -0.910652E+00  0.601776E-01 -0.142420E-01  0.313755E+00  0.107524E+01 -0.764864E+00
   455   0.806616E+00  0.715764E+00  0.184157E+01  0.158894E+01 -0.775350E+00  0.454269E+00 -0.238986E+01  0.147756E+00 -0.607039E-01  0.903870E+00  0.287948E+01 -0.306758E+01
   456  -0.738435E+00 -0.724622E+00 -0.476996E+00  0.193252E-01 -0.400106E-01  0.259233E-02 -0.243222E+00  0.229735E-02 -0.242143E-02 -0.463008E+00  0.144625E-01 -0.276076E+00
   457  -0.354170E+01 -0.348936E+01 -0.325114E+01  0.303401E+01 -0.131579E+01  0.103148E+01 -0.316671E+01  0.290583E+00 -0.164132E+00 -0.388427E+01  0.382141E+01 -0.342649E+01
   458  -0.508018E+01 -0.503774E+01 -0.612380E+01  0.693125E+01 -0.290472E+01  0.225310E+01 -0.539490E+01  0.587507E+00 -0.428628E+00 -0.491790E+01  0.591750E+01 -0.603734E+01
   459  -0.166931E+01 -0.149930E+01 -0.220149E+01  0.288273E+01 -0.859844E+00  0.624925E+00 -0.217053E+01  0.229577E+00 -0.174676E+00 -0.153223E+01  0.209240E+01 -0.205946E+01
   460  -0.217502E+01 -0.211672E+01 -0.161749E+01  0.651489E+00 -0.282856E+00  0.108304E+00 -0.103147E+01  0.568350E-01 -0.598363E-01 -0.141391E+01  0.338091E+00 -0.104091E+01
   461  -0.131052E+01 -0.137059E+01 -0.509053E+00  0.454283E+00 -0.220759E+00  0.995813E-01 -0.115634E+01  0.467968E-01 -0.250344E-01 -0.725542E+00  0.703966E+00 -0.134901E+01
   462   0.207605E+00  0.151642E+00  0.595643E+00  0.699031E-01 -0.804409E-01  0.140008E-01 -0.402149E+00  0.913858E-02  0.150839E-02  0.158815E+00  0.365146E+00 -0.372319E+00
   463  -0.228233E+01 -0.252497E+01 -0.177686E+01  0.157487E+01 -0.618557E+00  0.440908E+00 -0.195949E+01  0.153947E+00 -0.971505E-01 -0.251833E+01  0.183006E+01 -0.183670E+01
   464   0.360011E+01  0.294100E+01 -0.931857E+01  0.222752E+02 -0.973555E+01  0.879943E+01 -0.900446E+01  0.157199E+01 -0.987925E+00 -0.478470E+01  0.166141E+02 -0.888835E+01
   465   0.670465E+00  0.407828E+00 -0.480491E+01  0.113367E+02 -0.439003E+01  0.364967E+01 -0.504356E+01  0.798689E+00 -0.876078E+00 -0.175178E+01  0.707556E+01 -0.491595E+01
   466  -0.353993E+01 -0.351099E+01 -0.337574E+01  0.391262E+01 -0.153064E+01  0.106319E+01 -0.366104E+01  0.336442E+00 -0.284769E+00 -0.301171E+01  0.356229E+01 -0.406156E+01
   467  -0.119515E+01 -0.117932E+01 -0.714991E+00  0.115876E+00 -0.102678E+00  0.187119E-01 -0.511703E+00  0.122278E-01 -0.125900E-01 -0.672023E+00  0.808545E-01 -0.588150E+00
   468  -0.935114E+00 -0.940170E+00 -0.538532E+00  0.815714E-01 -0.732715E-01  0.924069E-02 -0.413397E+00  0.785214E-02 -0.857808E-02 -0.581917E+00  0.775860E-01 -0.435839E+00
   469  -0.145625E+01 -0.143053E+01 -0.668118E+00  0.388460E+00 -0.211692E+00  0.843239E-01 -0.105830E+01  0.397733E-01 -0.307015E-01 -0.838583E+00  0.670513E+00 -0.126246E+01
   470  -0.797318E+00 -0.812438E+00 -0.533719E+00  0.215792E-01 -0.484386E-01  0.309537E-02 -0.238788E+00  0.250483E-02 -0.355243E-02 -0.588326E+00  0.133589E-01 -0.237471E+00
   471  -0.224326E+01 -0.187831E+01 -0.210068E+01  0.179618E+01 -0.606479E+00  0.402071E+00 -0.178196E+01  0.160931E+00 -0.113325E+00 -0.180032E+01  0.159823E+01 -0.167623E+01
   472   0.450861E+01  0.436456E+01 -0.970792E+01  0.228213E+02 -0.817741E+01  0.721255E+01 -0.771785E+01  0.135808E+01 -0.128014E+01 -0.459647E+01  0.160240E+02 -0.706294E+01
   473  -0.195995E+01 -0.199462E+01 -0.136044E+01  0.525792E-01 -0.910858E-01  0.123265E-01 -0.573610E+00  0.678758E-02 -0.650759E-02 -0.168794E+01  0.418275E+00 -0.724957E+00
   474  -0.243161E+01 -0.238121E+01 -0.167173E+01  0.145417E+01 -0.580430E+00  0.350433E+00 -0.202904E+01  0.130678E+00 -0.856883E-01 -0.163909E+01  0.149200E+01 -0.223413E+01
   475  -0.732771E+00 -0.669218E+00 -0.350553E+00  0.418776E-01 -0.653004E-01  0.706785E-02 -0.367700E+00  0.503980E-02 -0.320278E-02 -0.430968E+00  0.153590E+00 -0.391840E+00
   476  -0.202404E+00 -0.360257E+00  0.517024E+00  0.209247E+00 -0.134625E+00  0.301534E-01 -0.840178E+00  0.195206E-01 -0.354574E-02  0.514692E+00  0.261560E+00 -0.113651E+01
   477   0.765745E+00  0.786780E-01 -0.638236E+01  0.140234E+02 -0.610136E+01  0.561202E+01 -0.682322E+01  0.110945E+01 -0.672206E+00 -0.525140E+01  0.117998E+02 -0.646977E+01
   478   0.133489E+01  0.140799E+01 -0.782344E+01  0.182681E+02 -0.744096E+01  0.610456E+01 -0.718786E+01  0.109428E+01 -0.167974E+01 -0.287476E+01  0.119223E+02 -0.763958E+01
   479  -0.187662E+01 -0.177613E+01 -0.915922E+00  0.124540E+01 -0.516896E+00  0.249057E+00 -0.196513E+01  0.106741E+00 -0.798729E-01 -0.638140E+00  0.123946E+01 -0.237746E+01
   480  -0.153748E+01 -0.165819E+01 -0.925721E+00  0.910683E+00 -0.332518E+00  0.169555E+00 -0.136420E+01  0.803939E-01 -0.756715E-01 -0.115927E+01  0.842142E+00 -0.134106E+01
   481   0.927261E+01  0.784270E+01 -0.208699E+02  0.464049E+02 -0.222638E+02  0.194819E+02 -0.135954E+02  0.277352E+01 -0.265857E+01 -0.843227E+01  0.289609E+02 -0.126859E+02
   482  -0.180107E+01 -0.143698E+01 -0.356278E+01  0.567753E+01 -0.197509E+01  0.144707E+01 -0.317929E+01  0.387881E+00 -0.596388E+00 -0.208151E+01  0.371939E+01 -0.307485E+01
   483   0.116209E+01  0.125962E+01 -0.160065E+01  0.804544E+01 -0.343243E+01  0.274001E+01 -0.449062E+01  0.582430E+00 -0.682093E+00  0.124293E+00  0.626965E+01 -0.513433E+01
   484   0.992311E+00  0.144847E+01 -0.592703E+01  0.127767E+02 -0.433567E+01  0.381732E+01 -0.541567E+01  0.863954E+00 -0.787325E+00 -0.232529E+01  0.890742E+01 -0.513365E+01
   485  -0.302637E+00 -0.384830E+00  0.219093E+00  0.154767E+00 -0.103436E+00  0.233402E-01 -0.604106E+00  0.155588E-01 -0.785474E-02  0.280589E+00  0.110637E-01 -0.676483E+00
   486   0.388535E+00  0.405997E+00 -0.604522E+01  0.157333E+02 -0.599940E+01  0.494472E+01 -0.843969E+01  0.111739E+01 -0.922530E+00 -0.172472E+00  0.117727E+02 -0.111943E+02
   487  -0.191801E+01 -0.186023E+01 -0.175584E+01  0.183854E+01 -0.582707E+00  0.384096E+00 -0.186302E+01  0.156811E+00 -0.958891E-01 -0.132683E+01  0.135693E+01 -0.189033E+01
   488  -0.106162E+01 -0.108452E+01 -0.784282E+00  0.285060E-01 -0.476803E-01  0.335480E-02 -0.261515E+00  0.330065E-02 -0.329945E-02 -0.813428E+00 -0.432290E-02 -0.266769E+00
   489  -0.129747E+01 -0.130345E+01 -0.830902E+00  0.558579E-01 -0.724540E-01  0.111844E-01 -0.462628E+00  0.656194E-02 -0.508877E-02 -0.114204E+01  0.358552E+00 -0.519966E+00
   490   0.255840E+01  0.205024E+01 -0.108567E+02  0.233190E+02 -0.971283E+01  0.804782E+01 -0.751397E+01  0.142171E+01 -0.214657E+01 -0.308844E+01  0.124104E+02 -0.727176E+01
   491  -0.850221E+00 -0.753670E+00 -0.402563E+01  0.800763E+01 -0.335299E+01  0.285129E+01 -0.432849E+01  0.605944E+00 -0.607981E+00 -0.217362E+01  0.614017E+01 -0.472023E+01
   492  -0.963275E+00 -0.103725E+01 -0.351896E+00  0.325557E+00 -0.160957E+00  0.618822E-01 -0.848811E+00  0.325902E-01 -0.216404E-01 -0.238972E+00  0.175537E+00 -0.973817E+00
   493  -0.571207E+00 -0.711103E+00  0.126258E+00  0.225293E+00 -0.152361E+00  0.463542E-01 -0.825785E+00  0.240941E-01 -0.150607E-01  0.186105E+00  0.161507E+00 -0.105871E+01
   494   0.110414E+02  0.111887E+02 -0.409928E+01  0.241033E+02 -0.700687E+01  0.589104E+01 -0.818177E+01  0.135915E+01 -0.102426E+01  0.259424E+01  0.187531E+02 -0.101586E+02
   495  -0.998264E+00 -0.904846E+00 -0.137718E+01  0.415677E+01 -0.162011E+01  0.116948E+01 -0.338852E+01  0.327785E+00 -0.266492E+00 -0.870661E+00  0.406276E+01 -0.409694E+01
   496  -0.730128E+00 -0.840158E+00 -0.375187E+00  0.486692E-01 -0.647346E-01  0.744173E-02 -0.347439E+00  0.559670E-02 -0.447528E-02 -0.580548E+00  0.958107E-01 -0.355421E+00
   497   0.187350E+00  0.159396E+00  0.526662E+00  0.282398E-01 -0.566863E-01  0.432147E-02 -0.319296E+00  0.353101E-02  0.577150E-03  0.620857E+00 -0.769942E-01 -0.384467E+00
   498  -0.335547E+01 -0.334910E+01 -0.255075E+01  0.165378E+01 -0.693602E+00  0.431961E+00 -0.225495E+01  0.150595E+00 -0.925081E-01 -0.343473E+01  0.257674E+01 -0.249111E+01
   499   0.198545E+01  0.196993E+01 -0.274482E+00  0.609689E+01 -0.241678E+01  0.216289E+01 -0.363537E+01  0.491739E+00 -0.439430E+00 -0.578304E+00  0.596288E+01 -0.341464E+01
   500  -0.230225E-01  0.820143E-01 -0.491992E+00  0.351407E+01 -0.143884E+01  0.121111E+01 -0.300936E+01  0.325713E+00 -0.133725E+00 -0.165251E+01  0.471536E+01 -0.298084E+01
   501   0.414532E+00  0.669331E+00  0.962249E+00  0.184532E+00 -0.121942E+00  0.381487E-01 -0.662369E+00  0.189195E-01 -0.500635E-02  0.634329E+00  0.712190E+00 -0.677188E+00
   502  -0.523724E+00 -0.529219E+00  0.444284E-01  0.325943E+00 -0.148137E+00  0.779196E-01 -0.840368E+00  0.338926E-01 -0.174037E-01 -0.650990E+00  0.954885E+00 -0.833115E+00
   503  -0.509064E+00 -0.384490E+00 -0.805429E+00  0.412259E+01 -0.197270E+01  0.167282E+01 -0.367138E+01  0.367036E+00 -0.222004E+00 -0.147687E+01  0.521712E+01 -0.412474E+01
   504   0.130280E+01  0.188640E+01 -0.118315E+01  0.719714E+01 -0.276816E+01  0.240366E+01 -0.446810E+01  0.550555E+00 -0.429151E+00 -0.955070E+00  0.754696E+01 -0.470549E+01
   505   0.183041E+01  0.160253E+01  0.149997E+00  0.513188E+01 -0.138818E+01  0.956538E+00 -0.309424E+01  0.334833E+00 -0.260422E+00  0.123558E+01  0.417838E+01 -0.381144E+01
   506  -0.297611E+00 -0.451042E+00  0.270285E+00  0.536871E-01 -0.839805E-01  0.111829E-01 -0.553224E+00  0.704054E-02 -0.260118E-02  0.714293E-02  0.262381E+00 -0.720566E+00
   507  -0.695307E+00 -0.694707E+00 -0.488738E+00  0.263183E+01 -0.910346E+00  0.593199E+00 -0.258709E+01  0.216617E+00 -0.150780E+00  0.137117E+00  0.225175E+01 -0.308357E+01
   508   0.361348E+01  0.314005E+01 -0.862714E+01  0.210858E+02 -0.848913E+01  0.767535E+01 -0.821070E+01  0.144632E+01 -0.126708E+01 -0.498112E+01  0.160717E+02 -0.795054E+01
   509   0.998111E+01  0.100421E+02 -0.129114E+02  0.369016E+02 -0.195640E+02  0.181271E+02 -0.119743E+02  0.226817E+01 -0.286605E+01 -0.441637E+01  0.270112E+02 -0.125527E+02
   510   0.303792E+01  0.250654E+01  0.874217E+00  0.825217E+01 -0.378680E+01  0.300753E+01 -0.556390E+01  0.652172E+00 -0.397474E+00  0.808578E+00  0.887340E+01 -0.717544E+01
   511   0.162067E+02  0.156127E+02 -0.215026E+02  0.529251E+02 -0.323685E+02  0.303202E+02 -0.153610E+02  0.360422E+01 -0.141072E+01 -0.834798E+01  0.382660E+02 -0.143053E+02
   512   0.338412E+00  0.453004E+00 -0.157080E+01  0.504174E+01 -0.177511E+01  0.157076E+01 -0.304115E+01  0.404605E+00 -0.291626E+00 -0.230679E+01  0.508505E+01 -0.232525E+01
   513   0.602389E+01  0.524121E+01 -0.952960E+01  0.240080E+02 -0.838853E+01  0.744952E+01 -0.779356E+01  0.146005E+01 -0.118200E+01 -0.249464E+01  0.148508E+02 -0.711500E+01
   514  -0.397935E-01  0.387083E-01  0.380122E+00  0.125694E+01 -0.415872E+00  0.205875E+00 -0.151818E+01  0.999098E-01 -0.485899E-01  0.621530E+00  0.126840E+01 -0.185122E+01
   515   0.775120E+01  0.718315E+01 -0.921042E+01  0.265470E+02 -0.131640E+02  0.125014E+02 -0.946067E+01  0.197934E+01 -0.144146E+01 -0.450823E+01  0.197022E+02 -0.801076E+01
   516  -0.207626E+01 -0.207752E+01 -0.218477E+01  0.242918E+01 -0.833332E+00  0.527000E+00 -0.195267E+01  0.184689E+00 -0.246360E+00 -0.150884E+01  0.139229E+01 -0.196097E+01
   517  -0.146170E+01 -0.177426E+01 -0.436054E+01  0.728951E+01 -0.251769E+01  0.208910E+01 -0.402075E+01  0.542670E+00 -0.483991E+00 -0.253715E+01  0.485894E+01 -0.409605E+01
   518   0.534190E+00  0.645921E+00  0.142159E+01  0.123665E+01 -0.585178E+00  0.367008E+00 -0.194526E+01  0.111157E+00 -0.717886E-01  0.843109E+00  0.224239E+01 -0.243957E+01
   519   0.155565E+00 -0.402740E+00  0.802610E-01  0.328929E+01 -0.116444E+01  0.857066E+00 -0.306908E+01  0.290390E+00 -0.127915E+00 -0.122639E+00  0.290568E+01 -0.318578E+01
   520  -0.481473E+00 -0.509188E+00 -0.191187E+00  0.158442E-01 -0.428504E-01  0.221727E-02 -0.264722E+00  0.179692E-02 -0.257204E-02 -0.282628E+00  0.793082E-01 -0.305868E+00
   521  -0.178661E+01 -0.181102E+01 -0.178820E+01  0.228610E+01 -0.766920E+00  0.489699E+00 -0.201351E+01  0.179262E+00 -0.173051E+00 -0.174058E+01  0.190878E+01 -0.197922E+01
   522   0.137998E+02  0.133021E+02 -0.155946E+02  0.425305E+02 -0.197164E+02  0.182250E+02 -0.113554E+02  0.242364E+01 -0.271299E+01 -0.588960E+01  0.285272E+02 -0.933545E+01
   523  -0.436452E+00 -0.529119E+00 -0.153598E-01  0.187704E+01 -0.658579E+00  0.451231E+00 -0.216802E+01  0.167343E+00 -0.901044E-01  0.772549E-01  0.183889E+01 -0.244527E+01
   524  -0.233531E+01 -0.248747E+01 -0.133450E+01  0.846238E+00 -0.362316E+00  0.172241E+00 -0.169209E+01  0.810168E-01 -0.458886E-01 -0.105624E+01  0.686669E+00 -0.211789E+01
   525   0.762097E+00  0.720328E+00 -0.106133E+01  0.487897E+01 -0.175068E+01  0.155575E+01 -0.296971E+01  0.399885E+00 -0.290785E+00 -0.179844E+01  0.486413E+01 -0.234536E+01
   526  -0.151229E+01 -0.147629E+01 -0.103960E+01  0.241646E+01 -0.927803E+00  0.653512E+00 -0.269471E+01  0.210740E+00 -0.130894E+00 -0.130065E+00  0.213863E+01 -0.348485E+01
   527  -0.104566E-01 -0.152456E+00  0.940762E+00  0.658378E+00 -0.336854E+00  0.135670E+00 -0.145075E+01  0.594845E-01 -0.171462E-01  0.737796E+00  0.112009E+01 -0.201034E+01
   528   0.550688E+01  0.531370E+01 -0.431358E+01  0.189893E+02 -0.849610E+01  0.704699E+01 -0.764925E+01  0.123204E+01 -0.130255E+01  0.518328E+00  0.141955E+02 -0.940008E+01
   529  -0.924494E+00 -0.967742E+00 -0.664553E+00  0.172511E-01 -0.404760E-01  0.247884E-02 -0.238568E+00  0.219359E-02 -0.282006E-02 -0.717184E+00  0.323550E-01 -0.282913E+00
   530   0.932536E-01  0.553800E-01  0.543217E+00  0.858095E+00 -0.277823E+00  0.126418E+00 -0.119850E+01  0.682077E-01 -0.263623E-01  0.746024E+00  0.806362E+00 -0.149701E+01
   531  -0.255470E+01 -0.263280E+01 -0.359047E+01  0.513956E+01 -0.180687E+01  0.129397E+01 -0.344578E+01  0.373186E+00 -0.518309E+00 -0.244146E+01  0.328902E+01 -0.348036E+01
   532   0.168157E+01  0.160592E+01 -0.523071E+00  0.668439E+01 -0.190057E+01  0.129933E+01 -0.391033E+01  0.409860E+00 -0.378049E+00  0.102923E+01  0.552697E+01 -0.495029E+01
   533  -0.860701E+00 -0.950691E+00 -0.219183E+00  0.107823E+00 -0.133292E+00  0.312562E-01 -0.657237E+00  0.143036E-01 -0.437123E-02 -0.725681E+00  0.526015E+00 -0.751025E+00
   534  -0.105376E+01 -0.758868E+00 -0.103190E+01  0.248361E+01 -0.945535E+00  0.690464E+00 -0.233286E+01  0.221027E+00 -0.138558E+00 -0.135113E+01  0.266457E+01 -0.207231E+01
   535  -0.202070E+01 -0.188491E+01 -0.125379E+01  0.377693E+00 -0.199338E+00  0.581837E-01 -0.101495E+01  0.369243E-01 -0.254162E-01 -0.891140E+00  0.140333E+00 -0.113410E+01
   536   0.987564E+00  0.112736E+01 -0.125015E+01  0.705876E+01 -0.314928E+01  0.276931E+01 -0.462914E+01  0.558959E+00 -0.370890E+00 -0.170391E+01  0.781577E+01 -0.498450E+01
   537  -0.783637E+00 -0.579435E+00 -0.597106E+00  0.171521E+01 -0.627288E+00  0.418948E+00 -0.177487E+01  0.154207E+00 -0.727375E-01 -0.100403E+01  0.194364E+01 -0.151905E+01
   538   0.208514E+01  0.236390E+01 -0.459044E+01  0.142622E+02 -0.688081E+01  0.591133E+01 -0.654868E+01  0.102525E+01 -0.109370E+01 -0.612079E+00  0.106829E+02 -0.770696E+01
   539  -0.226175E+00 -0.282141E+00  0.350885E-01  0.166577E-01 -0.381782E-01  0.206388E-02 -0.241698E+00  0.201461E-02 -0.212324E-02 -0.309165E-01  0.140788E-01 -0.265304E+00
   540  -0.490746E+00 -0.503921E-01 -0.117053E+02  0.221471E+02 -0.976829E+01  0.830369E+01 -0.927545E+01  0.149763E+01 -0.169012E+01 -0.613898E+01  0.158614E+02 -0.977280E+01
   541  -0.223990E+01 -0.212401E+01 -0.201997E+01  0.375296E+01 -0.148464E+01  0.109638E+01 -0.372037E+01  0.322746E+00 -0.187006E+00 -0.777261E+00  0.348783E+01 -0.483458E+01
   542  -0.119928E+01 -0.107523E+01 -0.616435E+00  0.144334E+01 -0.537631E+00  0.361302E+00 -0.188196E+01  0.133697E+00 -0.101593E+00 -0.118012E+01  0.199899E+01 -0.189410E+01
   543  -0.156230E+01 -0.151568E+01 -0.956579E+00  0.495506E+00 -0.227228E+00  0.820518E-01 -0.964555E+00  0.436431E-01 -0.351388E-01 -0.728530E+00  0.249549E+00 -0.103670E+01
   544  -0.124544E+01 -0.123812E+01 -0.399327E+01  0.767611E+01 -0.263781E+01  0.214337E+01 -0.454725E+01  0.556860E+00 -0.443454E+00 -0.381786E+01  0.729372E+01 -0.471397E+01
   545   0.384352E+00  0.255158E+00 -0.893654E+01  0.180076E+02 -0.706871E+01  0.609531E+01 -0.762659E+01  0.123760E+01 -0.132434E+01 -0.342505E+01  0.118896E+02 -0.820934E+01
   546  -0.271615E+01 -0.271775E+01 -0.372190E+01  0.462306E+01 -0.158226E+01  0.121990E+01 -0.323045E+01  0.349747E+00 -0.374247E+00 -0.263675E+01  0.333854E+01 -0.341954E+01
   547  -0.111433E+01 -0.116153E+01 -0.694587E+00  0.102499E+00 -0.794697E-01  0.156301E-01 -0.459200E+00  0.107783E-01 -0.998436E-02 -0.740812E+00  0.853117E-01 -0.506031E+00
   548  -0.297970E+01 -0.284188E+01 -0.430650E+01  0.545598E+01 -0.201916E+01  0.144041E+01 -0.336295E+01  0.380741E+00 -0.568218E+00 -0.303353E+01  0.375401E+01 -0.356236E+01
   549   0.119554E+00 -0.124273E-02  0.117019E+01  0.961737E+00 -0.461597E+00  0.257287E+00 -0.186104E+01  0.906253E-01 -0.376494E-01  0.559014E+00  0.180384E+01 -0.236410E+01
   550  -0.191695E+01 -0.182037E+01 -0.345064E+01  0.547166E+01 -0.229123E+01  0.205227E+01 -0.372764E+01  0.466287E+00 -0.437666E+00 -0.411494E+01  0.590704E+01 -0.361246E+01
   551  -0.277686E+00 -0.309911E+00  0.112049E+00  0.453202E-01 -0.628316E-01  0.694030E-02 -0.383329E+00  0.511379E-02 -0.948400E-03  0.116451E+00  0.502569E-01 -0.476619E+00
   552  -0.189647E+01 -0.192420E+01 -0.969506E+00  0.100298E+01 -0.551782E+00  0.324848E+00 -0.175695E+01  0.102421E+00 -0.484820E-01 -0.168637E+01  0.163907E+01 -0.187690E+01
   553   0.465112E+00  0.367939E+00  0.117731E+01  0.160564E+00 -0.130245E+00  0.353179E-01 -0.791322E+00  0.175797E-01 -0.409453E-02  0.882407E+00  0.478481E+00 -0.992949E+00
   554  -0.111552E+01 -0.115837E+01 -0.552125E+00  0.128077E+00 -0.101310E+00  0.226951E-01 -0.615147E+00  0.140716E-01 -0.117865E-01 -0.805782E+00  0.315359E+00 -0.667946E+00
   555   0.182226E+00  0.175840E+00  0.636520E+00  0.153736E+01 -0.527915E+00  0.252899E+00 -0.175223E+01  0.112604E+00 -0.770053E-01  0.680072E+00  0.160880E+01 -0.211303E+01
   556   0.533318E+00  0.500452E+00  0.874671E+00  0.224277E-01 -0.476152E-01  0.549993E-02 -0.326101E+00  0.318526E-02  0.125043E-02  0.654831E+00  0.225843E+00 -0.380222E+00
   557   0.324698E+01  0.279690E+01 -0.289841E+01  0.131582E+02 -0.519275E+01  0.455044E+01 -0.679957E+01  0.984722E+00 -0.555610E+00 -0.536896E+00  0.112506E+02 -0.791683E+01
   558  -0.183928E+01 -0.171482E+01 -0.165627E+01  0.397662E+01 -0.182167E+01  0.139881E+01 -0.391441E+01  0.355800E+00 -0.178146E+00 -0.140728E+01  0.414385E+01 -0.445140E+01
   559   0.142300E+00  0.162441E+00  0.917519E+00  0.683796E+00 -0.307714E+00  0.133284E+00 -0.131449E+01  0.629175E-01 -0.330074E-01  0.611317E+00  0.922569E+00 -0.137144E+01
   560  -0.273424E+00 -0.358931E+00  0.304078E+00  0.109581E+00 -0.978993E-01  0.202200E-01 -0.618949E+00  0.126488E-01 -0.310394E-02  0.417897E+00  0.172977E-01 -0.794125E+00
   561  -0.861967E+00 -0.441619E+00 -0.969677E+00  0.332573E+01 -0.143304E+01  0.119148E+01 -0.298678E+01  0.290308E+00 -0.280001E+00 -0.160272E+01  0.426280E+01 -0.310170E+01
   562  -0.106206E+01 -0.842931E+00 -0.376099E+00  0.348885E+00 -0.226827E+00  0.928414E-01 -0.923434E+00  0.384149E-01 -0.158359E-01 -0.760107E+00  0.826979E+00 -0.909804E+00
   563   0.178797E+01  0.268831E+01  0.103279E+01  0.293646E+01 -0.958651E+00  0.752771E+00 -0.206307E+01  0.228751E+00 -0.141091E+00  0.316015E+00  0.385237E+01 -0.148007E+01
   564  -0.169246E+01 -0.183010E+01 -0.296574E+01  0.706213E+01 -0.284938E+01  0.227317E+01 -0.537715E+01  0.565097E+00 -0.400579E+00 -0.296843E+01  0.754039E+01 -0.640206E+01
   565  -0.549478E+01 -0.555539E+01 -0.640947E+01  0.668469E+01 -0.305438E+01  0.242325E+01 -0.534957E+01  0.587355E+00 -0.376654E+00 -0.550775E+01  0.577983E+01 -0.582747E+01
   566  -0.442833E+01 -0.450798E+01 -0.763730E+01  0.100764E+02 -0.467579E+01  0.392363E+01 -0.644194E+01  0.828714E+00 -0.502055E+00 -0.640431E+01  0.879296E+01 -0.689663E+01
   567   0.216451E+01  0.183124E+01 -0.170690E+02  0.343589E+02 -0.148695E+02  0.128576E+02 -0.128669E+02  0.224424E+01 -0.249076E+01 -0.647139E+01  0.223491E+02 -0.140465E+02
   568  -0.498427E+01 -0.497495E+01 -0.692303E+01  0.843397E+01 -0.340363E+01  0.269191E+01 -0.588921E+01  0.687725E+00 -0.582003E+00 -0.488483E+01  0.639080E+01 -0.648092E+01
   569  -0.467569E+01 -0.462141E+01 -0.580498E+01  0.686137E+01 -0.272808E+01  0.211998E+01 -0.524834E+01  0.568585E+00 -0.444213E+00 -0.420102E+01  0.547086E+01 -0.589125E+01
   570  -0.412540E+00 -0.580272E+00 -0.153626E+02  0.280822E+02 -0.128192E+02  0.112160E+02 -0.118479E+02  0.199360E+01 -0.167457E+01 -0.795211E+01  0.201764E+02 -0.128045E+02
   571   0.498319E+01  0.540399E+01 -0.211212E+02  0.415981E+02 -0.230268E+02  0.206963E+02 -0.145463E+02  0.290440E+01 -0.152144E+01 -0.105206E+02  0.307897E+02 -0.148651E+02
   572  -0.320778E+01 -0.323890E+01 -0.110503E+02  0.175005E+02 -0.819601E+01  0.709309E+01 -0.893525E+01  0.134205E+01 -0.961918E+00 -0.731170E+01  0.136339E+02 -0.956107E+01
   573  -0.549461E+01 -0.549026E+01 -0.640015E+01  0.666362E+01 -0.304921E+01  0.241916E+01 -0.533880E+01  0.585881E+00 -0.375114E+00 -0.550379E+01  0.582173E+01 -0.580820E+01
   574  -0.443380E+01 -0.435323E+01 -0.316117E+01  0.128946E+01 -0.647194E+00  0.343789E+00 -0.229168E+01  0.126059E+00 -0.930660E-01 -0.313059E+01  0.144463E+01 -0.266727E+01
   575  -0.313896E+01 -0.314252E+01 -0.106499E+02  0.175120E+02 -0.721065E+01  0.605023E+01 -0.888385E+01  0.129157E+01 -0.124837E+01 -0.575902E+01  0.123912E+02 -0.977473E+01
   576  -0.288713E+01 -0.328273E+01 -0.979983E+01  0.152570E+02 -0.735342E+01  0.649289E+01 -0.798615E+01  0.122483E+01 -0.722435E+00 -0.707953E+01  0.119082E+02 -0.811143E+01
   577  -0.455643E+01 -0.448866E+01 -0.768801E+01  0.105211E+02 -0.418189E+01  0.336319E+01 -0.664489E+01  0.822873E+00 -0.748772E+00 -0.486262E+01  0.776013E+01 -0.738617E+01
   578  -0.538648E+01 -0.531911E+01 -0.537084E+01  0.549671E+01 -0.258817E+01  0.199392E+01 -0.510864E+01  0.486355E+00 -0.295816E+00 -0.557385E+01  0.636792E+01 -0.611318E+01
   579   0.302998E+01  0.365081E+01 -0.166156E+02  0.337365E+02 -0.173171E+02  0.155345E+02 -0.132248E+02  0.232298E+01 -0.140647E+01 -0.973090E+01  0.280457E+02 -0.146640E+02
   580  -0.498700E+01 -0.500557E+01 -0.422119E+01  0.349618E+01 -0.173765E+01  0.129230E+01 -0.397453E+01  0.328125E+00 -0.170228E+00 -0.504567E+01  0.479796E+01 -0.475786E+01
   581  -0.386881E+01 -0.390668E+01 -0.856617E+01  0.134089E+02 -0.588057E+01  0.497054E+01 -0.811224E+01  0.104779E+01 -0.737086E+00 -0.657536E+01  0.121424E+02 -0.947373E+01
   582  -0.540328E+01 -0.541633E+01 -0.540202E+01  0.554600E+01 -0.259824E+01  0.199873E+01 -0.513484E+01  0.489655E+00 -0.302567E+00 -0.556741E+01  0.630320E+01 -0.615211E+01
   583  -0.474182E+01 -0.467463E+01 -0.574443E+01  0.671229E+01 -0.318409E+01  0.263872E+01 -0.540620E+01  0.598975E+00 -0.357091E+00 -0.549510E+01  0.695822E+01 -0.613774E+01
   584  -0.367878E+01 -0.375591E+01 -0.865117E+01  0.127085E+02 -0.649685E+01  0.578702E+01 -0.753558E+01  0.106780E+01 -0.558515E+00 -0.717362E+01  0.116753E+02 -0.825754E+01
   585  -0.527129E+01 -0.520131E+01 -0.628137E+01  0.713659E+01 -0.338814E+01  0.273183E+01 -0.571679E+01  0.617684E+00 -0.371092E+00 -0.607911E+01  0.753516E+01 -0.665736E+01
   586  -0.532210E+01 -0.532955E+01 -0.513874E+01  0.517899E+01 -0.239143E+01  0.182057E+01 -0.497004E+01  0.458795E+00 -0.280243E+00 -0.536349E+01  0.604038E+01 -0.600643E+01
   587  -0.368860E+01 -0.367873E+01 -0.778369E+01  0.118717E+02 -0.540052E+01  0.452918E+01 -0.718517E+01  0.914972E+00 -0.635101E+00 -0.668223E+01  0.112475E+02 -0.824397E+01
   588  -0.409910E+01 -0.418153E+01 -0.261244E+01  0.105599E+01 -0.554272E+00  0.263373E+00 -0.227128E+01  0.101105E+00 -0.815757E-01 -0.307422E+01  0.183179E+01 -0.293910E+01
   589  -0.244944E+01 -0.228987E+01 -0.103901E+02  0.179408E+02 -0.790883E+01  0.673918E+01 -0.904277E+01  0.129637E+01 -0.108416E+01 -0.713318E+01  0.150919E+02 -0.102486E+02
   590  -0.532377E+01 -0.532254E+01 -0.513790E+01  0.516688E+01 -0.239953E+01  0.183187E+01 -0.496852E+01  0.459101E+00 -0.275670E+00 -0.538713E+01  0.607282E+01 -0.600823E+01
   591  -0.424030E+01 -0.419750E+01 -0.570300E+01  0.851437E+01 -0.333156E+01  0.257078E+01 -0.641409E+01  0.659979E+00 -0.536779E+00 -0.482708E+01  0.858907E+01 -0.795948E+01
   592  -0.366423E+01 -0.384831E+01 -0.764708E+01  0.110709E+02 -0.568382E+01  0.498468E+01 -0.688644E+01  0.923531E+00 -0.425994E+00 -0.711063E+01  0.109338E+02 -0.767152E+01
   593   0.165042E+01  0.192105E+01 -0.166401E+02  0.323308E+02 -0.168765E+02  0.152152E+02 -0.132961E+02  0.234368E+01 -0.142652E+01 -0.947102E+01  0.265110E+02 -0.151189E+02
 
 
Fit data
-----------------------------------------------------------------------------------------------
   n       R_com       beta_A     gamma_A     alpha_B      beta_B     gamma_B  
-----------------------------------------------------------------------------------------------
     1      3.57214    59.34894    75.78837   261.82575   144.67304   347.55455
     2      3.72783    14.49945   317.32840   131.16193   120.97298   101.80508
     3      3.90246    25.11599   341.62330   167.11085    74.44801   177.69075
     4      3.60986    34.18881   262.67457    46.06283    12.72257    90.66953
     5      3.94493    51.63013   116.14433   248.11705    53.11065   314.17182
     6      3.39702   150.08275   103.42733    71.52838   104.86338    72.14702
     7      5.38804    84.70102   115.42082   202.37404   103.83089   150.04673
     8      5.25199    72.98547   165.21978   194.97064    77.06246   140.63133
     9      4.56828   126.47181   256.30999    74.17085    86.09822   238.72474
    10      4.98781    75.86268   304.74043    61.58480    65.20431   295.09014
    11      3.31606   150.56488   269.30383   297.13185   104.10428   235.31744
    12      5.62641    54.32542   324.90046    29.01221    50.85131   201.87289
    13      4.18099   121.24718   300.84315   285.57777    29.39236    53.40657
    14      4.82216   107.29695   300.33757   354.48372   107.41027     5.37025
    15      4.79887   115.41218   241.64455    43.72580   124.42647   234.62716
    16      4.95907   100.38373   189.04656   208.76289    62.72133   163.62847
    17      6.11336    76.22131   174.49094   298.95353    71.01160   193.78827
    18      4.75377    77.37432    83.16665   328.31157   112.71868   160.24056
    19      5.07566   116.09840    26.73595    89.23019    14.59833   254.61127
    20      3.86016    80.49457   112.19777   265.98414     5.46476   123.66000
    21      5.50220    71.05027   230.59321   168.14652    37.22180   163.09089
    22      4.70711   175.25950   189.96925   245.74798   119.63095   235.67706
    23      5.38212    91.88352    71.32153   233.34383    52.59034   219.65179
    24      5.13677   113.28272   140.93033   335.93271    66.95090   355.21032
    25      3.43469   117.63928   179.43274    41.06425    60.93730   342.85289
    26      5.99831    83.42970    13.93865     0.41369    27.74820    79.08598
    27      3.96985    65.93018   197.20319    75.70078   128.99913   202.50085
    28      5.01179   123.14327   220.34057   310.34630    52.99395    58.43082
    29      5.03330    81.66287    60.23802   347.37269   123.81501   309.09035
    30      4.27047    95.68820    60.32437    32.65674    82.47733    92.61397
    31      4.46300    73.57068   326.38660   329.30050   150.95639    71.11473
    32      6.50825    35.77997   344.22661   124.19347    42.05415   203.76838
    33      4.57148    90.43118     7.91812   284.37915    73.39440   244.79899
    34      5.41935   100.28743    71.43809   120.58929    67.52816    41.33159
    35      3.66796   119.18231   238.44896   242.21682    94.70545   117.53680
    36      3.52162   111.54518   282.64544    46.07882    14.54290   293.02849
    37      5.68139    50.20132   151.98841   338.48321   123.19078   102.36925
    38      5.70163    83.55296   316.30687   284.37521   121.94908   168.68555
    39      5.54475    24.59112    20.89806    73.07804   104.29457   123.67851
    40      3.35994    62.58547   325.55624   214.01555     5.82428   352.09642
    41      3.25778   156.67196   249.55276   254.40666    14.47616    48.83453
    42      4.00087    81.93961    90.01649   313.23365   104.70774   107.66103
    43      5.70777   154.41664   351.28886     7.85079    42.64053   145.02440
    44      4.32365    33.92895    26.35149   172.97347   113.94346   308.58637
    45      4.78816   129.51856   228.89937   192.60394   118.45368    90.84134
    46      3.44790   155.03262   253.17595   169.67583    48.49627   318.07216
    47      4.88854    89.34954    22.75009    34.87190   112.21188   112.21353
    48      5.93262   125.10798   222.33171    73.37467    84.56326   118.63818
    49      4.72697   161.59791   205.74377   107.68399   109.61391   338.75122
    50      4.57187    46.01116   155.19450   238.76894    60.39394   193.31363
    51      2.90732   161.85296   121.55579   131.74614   112.99647   232.37095
    52      3.02698   169.37710    70.80395   155.25697   159.33735   132.03331
    53      4.82903    77.53992    13.89273   247.43991    23.35963   178.86644
    54      4.05736    44.92733   327.40578    41.77485    75.56327   106.20396
    55      4.43826    46.17451    76.74596   275.74112    91.87396   215.78418
    56      6.70297    75.59815   338.49057    31.08918    95.61064   150.11416
    57      3.13223   145.75772    71.36730   344.66709   145.69449   340.87818
    58      3.06738    46.32528   159.75540   248.91318    97.19869    78.51087
    59      3.78556   105.58756    55.33832    26.33451    30.71647   204.53800
    60      3.87862   136.44148    22.93097   243.16744    29.89968    71.88198
    61      2.88407   160.61229   230.00093    25.60685    48.73133    94.15021
    62      3.89945   147.97264   116.44272   282.55864    34.52580   279.87085
    63      5.08373    81.68794   304.34723   225.57847    32.78721   140.78387
    64      4.03218    50.91084   132.94389   183.00118    68.58916   111.48737
    65      5.54196   123.18786     6.06544    74.83829    98.82316   292.08340
    66      3.42738    43.58138    94.09817   348.92795    53.06857   143.67150
    67      5.05397   116.91351     6.29962    58.46182    41.07660   205.51326
    68      4.33490   166.00312   308.60965   141.59797    29.22498   358.74905
    69      4.49337    66.63413   170.05787   134.06316   154.60040    95.47887
    70      3.32057    30.89771    17.22137   343.64500    58.43366   111.86412
    71      3.48629   123.57972    78.79295   239.82916    46.18970   199.83735
    72      5.61503    68.81784    95.30841    58.65585   119.55910   184.09012
    73      3.51291   157.75295   207.17858   128.63861    79.46026    38.14611
    74      3.47005    33.74588    99.89951   119.09528   111.22532   293.19207
    75      3.75160   139.26918   275.00371    35.49187    66.40916    85.24398
    76      4.46612    84.54346   335.29287   143.73462    54.37484   339.27929
    77      3.92109    86.73534   191.40968   196.48658    75.33726     1.64024
    78      4.10085    33.71449    66.77752    81.59756   140.23978   133.53000
    79      3.69478   144.94590    21.17704   216.98578    32.54010   178.41856
    80      4.03363   136.64628   256.11805   266.08636   109.56262   318.51019
    81      4.59676   131.27485    51.28281   245.36668   125.72225    16.66288
    82      4.02805    37.73496   290.32349   275.44672    37.01773   359.40930
    83      3.69699    15.18487   260.55063   221.86419   109.01342   200.73993
    84      3.77495    70.13595   307.98190    48.37281   162.41450   338.89962
    85      4.28286   110.72354   312.37036    87.96658    43.53633   230.64999
    86      3.00420   155.12893   249.17221   286.61005    51.27242   278.40416
    87      6.37888    65.38631   225.38627   299.74084   107.77944   270.95221
    88      4.74340    46.47950    86.95123   126.48059   127.02202   263.16954
    89      3.99045    84.29452   225.51051    95.52549    60.96569   252.39775
    90      2.92620   148.87193    72.19197   201.67486    43.41522   273.56873
    91      4.44128    78.77130    17.46632   340.94237   144.61305   202.11334
    92      5.19407   106.96580   238.40491    85.72575    56.90001   181.22413
    93      3.69393    41.29677    52.17109    30.70923   111.32651    95.26537
    94      4.59677   143.98049    17.82875   263.66403   117.00112   251.08264
    95      3.31392   128.65633   134.57731   286.28547    12.93906   157.84170
    96      4.57525   120.60045   317.67378   261.64925    99.13874   147.14885
    97      5.68716    87.65805    14.11190   185.26301   142.23142   169.84722
    98      3.63640   162.39731    48.07572    14.33350    68.05624    79.45088
    99      4.07799    45.67783   117.99756    44.27515    62.27616   231.78311
   100      3.65001   117.35896    21.32808   170.09466   162.85862    77.74084
   101      6.11143   102.95082   235.93928    98.74090   111.59786    80.94263
   102      4.42075   140.34750   103.99544   305.53144    86.81559   145.26610
   103      5.36344    26.09339   292.35078   348.52352    66.74259   237.12120
   104      4.63531    89.00255   271.75806   287.60972   140.22624   205.95026
   105      4.46433    96.24454   147.72642   339.75375   104.54504   295.39492
   106      5.17341   116.57719   181.17835   153.56021   149.68278   208.55388
   107      4.35346    60.52589     8.99285   160.29612   147.64783   234.67241
   108      6.06167   133.53450    31.29959   120.46876    42.09998   171.55607
   109      3.61291    74.11562    27.90819    20.41907    59.07320    90.02953
   110      6.36098   100.07802   105.72318    77.53865    62.29274   320.90157
   111      3.79832   113.13591   112.79505   181.93826   147.44228   233.19157
   112      4.55661    29.41121   317.29761   313.00210   126.35219   143.88957
   113      5.51395    81.69533   207.15116    77.28149    80.10975    22.82447
   114      6.28256   102.26384   345.65945    61.90968    90.56040   255.07254
   115      3.64207   164.85001   111.29839   176.64283    56.38332   282.42274
   116      4.65896    69.83679   102.86253    97.48106   152.87181   111.33523
   117      5.76097    51.12691   124.42701   303.75387    50.81055   255.59149
   118      4.62249    77.42438    33.04422   245.26971    15.96311   113.13866
   119      6.23587    43.20262    49.31521   262.63280   107.57917   165.09947
   120      4.42531    61.85392    94.45823   106.21604    94.32534   244.76401
   121      4.81947   106.10934   324.13392   267.48041   105.69351   121.56569
   122      3.64207   123.37682    76.85810   226.05000    88.38977   341.24512
   123      4.11331    98.09356    63.50140   132.73155   165.31136   182.53084
   124      5.09792    31.36684   346.12645   106.25689   116.52155    52.56474
   125      3.44468    41.29077   283.06899   289.06085   159.79328   359.99958
   126      4.74931    99.44572     8.60469    41.62625    68.39989    76.38585
   127      4.64352    63.60890   354.73359   263.70724    43.88063    36.10499
   128      3.40099    95.38328   292.86634   277.74926    94.54413     6.53825
   129      3.95914    45.29870   101.93578   153.17836   142.89497   219.05286
   130      4.27808    50.00537   117.36386     1.61045   134.41637   130.02978
   131      4.27622   151.25887   277.38350   338.01912   106.41115    85.12341
   132      4.43971   133.93013   333.80499   128.04580   106.14322   237.49390
   133      3.14975    30.37154   195.72423   235.22375    50.01746   332.81080
   134      4.63538     9.86598     4.74229   199.33433    62.64064   228.24209
   135      2.98237    65.31708   293.90528   150.05523   148.37904     4.56111
   136      3.27350    36.45645   237.89981   187.99697    99.79972   249.78049
   137      4.62941    66.15512    38.23425   225.41290    10.73275   269.64345
   138      4.06609    90.65671   169.34130    92.79154    52.45895   137.41132
   139      6.08387    73.96375   306.99994   228.31682   103.67191   193.86293
   140      4.33937    28.28988    17.92919   234.35651   138.85444    59.14834
   141      3.67308    95.92981    80.73843   247.08366    49.01762   243.99100
   142      3.69473    42.89829   209.10570    99.47609   122.65278   165.79471
   143      4.86204   106.24322   289.13348   227.38255    19.54543    62.58276
   144      4.53215    18.46002    60.55979    26.79590   112.36947   284.86580
   145      3.19672    18.11566   205.73441   226.81563   141.60524   112.52858
   146      4.51216    54.49777   301.46471    53.41004   137.80246   115.08819
   147      4.61648   116.97297   271.19335    56.95484   162.25746   136.24227
   148      4.82527   111.51336   324.77699    13.66474   127.48210   332.67438
   149      4.10454   169.79127   359.09236   303.49215    40.08001   351.43190
   150      3.64526    77.38477    70.14302   289.22191   110.45528   222.08386
   151      5.54609    16.26573   304.98690   254.73729    88.53242   254.62434
   152      3.37629   146.36666    63.14050   294.49871    97.89575    99.90793
   153      4.96820   127.03906   259.21973   206.46378   113.06012   265.99069
   154      3.57041    23.82276   244.76929   176.24563    47.30944   264.95504
   155      5.82382    62.58240   284.82158   234.92060    53.20628   168.79254
   156      5.10110   154.04828   158.29858   124.07030    49.78494   288.43177
   157      4.07703    42.69733   131.97192   123.85158   128.76443    20.84320
   158      3.17119    43.15900    93.19663    35.05464    12.46233   190.98767
   159      3.75109    33.67069   243.39608   256.44327    50.80189   229.70125
   160      3.11800    27.69538   304.87422   356.98800   136.16943   342.84083
   161      3.46248    58.50154   289.40440   337.73826    35.65774   301.66951
   162      5.29734   103.46978   341.26687   116.24730   113.62079   178.40555
   163      4.98720    71.38502    43.08999    78.90479    92.25011   221.33331
   164      3.54703   122.34266   247.80763   282.27437   155.95471   211.49242
   165      3.81712    24.47363   300.13100   150.93671    50.03178   218.33887
   166      3.57811    33.56533    29.21635   186.29993    66.95465   244.61060
   167      4.67013    73.72825   242.80427   355.84381    59.83625    76.91374
   168      6.85555    74.38878   210.07799   202.28649    94.06318   134.67363
   169      3.33943   116.57887   299.44318   331.50925    40.68678   139.94895
   170      5.20733    54.67383    61.12978   270.27988   143.32985   147.42147
   171      4.24103    33.61804   108.12527   242.72269   154.27660   343.12669
   172      5.57246   133.67109   315.58815   240.02308   102.98926   204.74092
   173      4.07501   141.56926   253.33043   228.06972    69.99037    77.13606
   174      4.65603   131.00260   155.12816   151.92018   148.19703   172.11770
   175      4.11095    96.14395   356.27408   248.43496    23.21488    19.97144
   176      3.95912   133.83553   168.18820   332.05373   101.58929   222.68738
   177      4.07561    66.94175   193.59931   344.43294   114.65537   239.74771
   178      4.78871    78.50843   310.54574    99.02452   169.22312   105.74768
   179      2.99841    24.70651    46.27945   177.05136   153.87806    26.85324
   180      5.45962   128.25817   318.89958   115.38136    67.71838   142.87251
   181      3.74165   133.58453    46.37537   194.30240    17.06305   294.04142
   182      3.57825    81.96590   268.48909   263.40677   140.50791   126.80209
   183      6.20567    80.05590   279.68848    44.45121   138.02678   201.48502
   184      4.62862    71.32588    31.52884     7.00970    87.15947   343.15960
   185      3.51053    29.35696   123.56727   267.23240    59.59111   214.22074
   186      4.35206   127.89334   341.58236   273.84627     8.62545    33.67902
   187      3.54242    30.72711   242.53722   170.07345   118.91590   322.99868
   188      2.80266   171.18037    23.15943   216.42697   154.19848    55.15468
   189      4.44211   105.08876   212.13429     3.34028    14.82400   272.29271
   190      4.57358   124.45817    97.16791   333.36711   158.83168   115.21671
   191      3.82951    32.78555   249.30260    52.57427   127.84706    14.36703
   192      5.14291    98.90200   251.24106   212.87472   104.53937   128.53097
   193      3.86741   123.84583   312.67913   334.43246   153.91246    52.09810
   194      6.12766    93.91295    61.21538   356.85709   115.54350   228.42522
   195      5.66598    78.07364   357.41258   211.24681   104.26550    35.57155
   196      4.57105   120.93675   337.24653   197.74173    52.14578    61.11680
   197      5.97899   165.01196    89.41679   266.34299   123.69608   205.66612
   198      4.46325    73.43426   270.34878   176.03927    48.82779   181.54114
   199      4.86866   105.85415   102.43489    18.13497    11.65322   204.40253
   200      2.85598    28.53279   238.56013    30.87673    32.88859    27.23722
   201      4.16442    73.92067    37.37277   307.50708   147.11412   307.58749
   202      4.15286   129.50693    81.40219   355.98619   141.03954   210.13034
   203      6.02596    63.93101   108.97933   280.24455    95.82296   211.76893
   204      5.19283    92.40551    40.30817    47.35885    88.31946   169.43359
   205      4.62404   125.42173   329.05550   243.03308    44.27579   114.71665
   206      4.85792    64.39971    42.82237     8.76558    50.96323   139.05062
   207      3.83769    72.70879   128.70005    54.20119   112.48559   102.93275
   208      5.69415    40.25505    12.51916   327.50157    85.28876   212.67002
   209      4.44057    48.64831   307.06542   147.72519   118.19544   253.91812
   210      4.25540   138.56606    18.70246   352.60579    70.24999   226.30556
   211      5.56442   127.87457   116.08435   322.62721    37.14474    95.70868
   212      4.40785    21.65542    68.99981   125.33233   139.64397   251.81880
   213      4.36271    69.57352   270.00550   277.00965    82.82498   105.00947
   214      6.53084   120.74265   244.04274   240.31098    94.05731   179.08028
   215      4.95956   107.78658   304.77820    85.82910    70.91162   123.19158
   216      4.50196    30.91702   297.40630   235.93104    67.63851    95.24403
   217      3.26525    36.23257    90.66867    14.84982   107.32571     1.51004
   218      4.53711   140.91326    41.31451    57.73438   108.60957   213.35592
   219      3.92506    27.82282    47.96590    80.69692   147.35917    20.60044
   220      4.14535    76.10449   336.58316   106.32713    50.28552   109.74696
   221      4.10468   103.96025    41.83163   157.58242   145.71266    73.00551
   222      4.36736    19.89957   121.83402   140.19838    47.28409   149.43515
   223      3.22179    92.41745   280.31964   298.75953    43.49820   354.25888
   224      3.79018    80.96648   328.53216     0.10045   167.45479   135.50133
   225      4.21814    40.85934   165.32142    73.02990    70.02179   171.66860
   226      3.95825   133.60269   112.62104   246.44661   126.00295   149.82298
   227      3.77154   153.71633   138.54665   178.49929   141.42427    56.97768
   228      5.68543    87.96833    70.73567   320.71157    88.96818    80.72586
   229      3.13364   153.57018   142.72982   200.53552    74.82226   358.46941
   230      3.61288   163.63911   255.99576   169.47363   149.47726   104.33834
   231      3.76874   137.64665   283.53617   294.42969   143.18504   244.41436
   232      3.21255   132.33179   238.63344     0.98193   148.74256   128.81343
   233      5.30887    63.93073    81.60489   315.13780    96.75450   274.51285
   234      5.51604   120.93964   249.53162   174.58202   102.05975   201.07616
   235      5.83855   142.14968   308.99945   316.19441   128.63848   185.37314
   236      5.60188   143.56715     8.37607     8.40975   149.34446   254.87307
   237      3.32462   131.58086    77.81343   357.87096   128.60401   291.64543
   238      4.51560   154.96953    19.22094   110.59934   165.37468   131.19816
   239      4.70062   106.70113    92.89587    14.22835    45.77873    76.36020
   240      5.05917    68.21574   281.78389   255.38363    91.42430   202.11028
   241      4.00258   134.64301   346.77966   105.90028   157.92313   111.52059
   242      4.28874    82.16434   181.12009   174.91198    94.45273    86.59165
   243      4.46852    88.75863   349.78112   174.47232    52.54221   250.49297
   244      4.40366    29.36846    53.09385   341.75569    82.65911    21.29115
   245      5.05404    42.46416   269.72114    12.83330   167.45139   112.54907
   246      4.78310    19.79603   327.24145   205.59869   145.82763    52.48549
   247      5.60922   103.50402   305.16475   211.35351    31.96505   246.10510
   248      5.73368   108.35816   321.10780   358.23517   122.69155   242.36890
   249      3.34065    69.00662   274.18319   221.09595    29.90724   142.63768
   250      3.90513    95.19250   287.47545   105.87309   144.77106   342.64462
   251      4.25213    75.21748    88.26760   132.60000   125.45826   165.15400
   252      4.29027   141.32103   204.94637   155.73093    61.63127   233.22827
   253      4.29126    33.70075    85.92444    82.60613    83.96034   194.02096
   254      3.01636    39.83819    99.86430   121.66134   140.66706   287.72917
   255      4.22834    47.12620   300.53574   341.59304   104.93407     2.03972
   256      3.97431    57.18453   282.74752   163.80210    79.15713   266.66784
   257      4.29153    35.66342   290.06325   162.98833    45.07503   235.25152
   258      3.24591    82.39218    82.99266   125.41638   134.38242   268.21515
   259      4.66741   116.69485   345.31916    67.12703   107.84022    42.09159
   260      5.62274    62.72445    24.53824   230.30900    87.11156   169.87643
   261      2.86165   159.65175   314.03823   269.68395    41.78754   329.21441
   262      5.34978    64.32792    34.63713   180.25583   152.49855    62.58087
   263      3.73945   147.40117   268.78115   121.45323    21.09395   108.36553
   264      5.19287    80.24284   349.93656   318.37982   140.36870   269.75106
   265      3.65511    82.33525    38.91939   221.26181   119.59067    14.05061
   266      3.94398    90.02117    78.79294   332.05664   132.90142   245.83958
   267      4.60544   100.90791    70.13995   107.52103    42.02660   318.16472
   268      3.92426    47.30824    58.17147    29.89969    57.66605   184.65228
   269      3.73930    99.03572   300.48827   294.84800    98.25451   250.46297
   270      6.82293    47.47980     8.09782   256.96069   103.49481    56.31962
   271      3.67775   139.23356    51.33911    11.00985    36.95835   299.80343
   272      4.72307   133.28995    37.16266    40.51376   106.36190   237.24955
   273      4.01923    71.44764    23.69923    34.46828    38.26277   237.73745
   274      5.73174   100.24656    23.42379   354.27248    88.62914   142.77936
   275      6.01252    15.81565   232.53615   243.16322    90.90777   160.35600
   276      5.01204   142.72416   349.12620   201.93677    68.50704   265.27973
   277      4.62632    88.02780   260.22102   337.48783    14.78022   259.37808
   278      5.51486    30.64717    74.39222   320.09407    93.52649   224.02426
   279      4.59298   122.13528   111.32180    36.94390   115.70128    21.85447
   280      3.93831    85.15238   284.14529   237.73138    54.29507   244.54668
   281      3.50953     6.30359    54.58498   251.86051    73.40672   338.53607
   282      3.71592   115.72280   279.44784    23.94879    63.12242    22.57827
   283      3.05926   140.57420   315.45755   243.87655    42.93437    99.34395
   284      5.38448    89.86417    22.97881   111.04056   112.18815   356.14448
   285      5.70011   146.46132    20.46955   156.61771   121.72606   129.35113
   286      4.43787   112.82164    62.24227   292.98269    34.96918   122.54129
   287      4.00152    44.42826   231.88067   143.43225    59.91707   102.68234
   288      5.11463     4.57641   174.99203   188.04310   101.67468    56.28700
   289      4.48527   103.83023   289.69951   239.59187    81.02755   323.05365
   290      3.20304   160.76347    79.70279    79.27569    95.92415   219.39148
   291      4.91589    85.41602   330.28866   325.23730    30.48656     0.67376
   292      3.97511   163.14750   108.66130   179.28240    75.43261   119.19785
   293      4.09303   125.58575    81.55773   247.83374    89.87845   224.13081
   294      3.29569    20.76041   331.49531   146.70322    54.19645   357.11599
   295      5.26816    46.86503   354.86726    96.25437   111.54809   172.38995
   296      2.90891    38.61324   246.46458   241.25859   138.01302    59.15688
   297      5.67309    89.99977   297.39170   194.24416    81.08146   100.56339
   298      3.35076    23.24753   271.99974   298.33503    89.68777   224.04152
   299      6.15950    66.08691   336.71195   107.87052    89.37397   313.15673
   300      4.04015   136.91440   169.72265   237.23496    26.72741     7.56754
   301      4.84342    31.80196   339.57351   201.94614    81.48413   179.15298
   302      4.26941    71.92350   281.28518     3.48166   109.85381   197.93864
   303      3.95569    58.52601    57.64258    34.82228   111.60417   225.44341
   304      4.72127   146.72518   120.93326   210.58732   108.83409   190.20151
   305      3.64471   154.73021   260.70776   258.81464    14.47641   315.58939
   306      4.74291    31.08175     3.54710   221.42483   146.72332   177.10071
   307      5.12374    52.95624   114.41472   187.28047   132.33672     1.33889
   308      4.62112    83.12272    45.22611   308.46053   126.69091   140.44665
   309      5.02894    76.59753    40.55700   237.19606    69.69603   146.92036
   310      6.03221    61.54237    56.62313   253.12176    77.33728   311.58145
   311      6.00871    45.44495    51.14827    78.14154    59.78077   133.31506
   312      3.62722    95.20862   256.20321     0.83536   136.44563   300.55435
   313      5.10512    81.67008   279.60981   161.97183    63.77429   295.24319
   314      3.67021    35.41225   239.58069   109.84502    55.53008   122.91993
   315      3.88065    51.03122   117.37570     6.73709   145.48300   237.53000
   316      5.12303    11.84194   115.92252   171.71161   116.47249   180.81666
   317      4.32340   176.52044   159.95310   196.68284    53.17322   150.00162
   318      3.97584   148.21050   288.83147   121.91771   124.01927   228.56921
   319      3.40555    25.10881    93.32678   270.04613   120.83271   224.41895
   320      4.09140   135.36062    15.43987   196.21736   117.49812   253.70481
   321      4.95801    73.68408    26.40767     6.98313    39.42579   287.13346
   322      4.93007    74.77590   354.49488   137.18437    98.70531   331.90416
   323      4.01310    93.00875   314.99562   227.68689   118.51429   336.89340
   324      7.40832   101.66266   354.77991    76.65973    83.41530   158.87665
   325      5.86408   111.86384   281.44709   222.51346   101.63940    90.41934
   326      3.83245   139.69920   304.96233   161.06832    71.45211    18.89972
   327      4.10799    42.92684   208.62694   320.14498   138.15852   178.99783
   328      5.52513    92.80641   102.80526   305.95518    88.01958    28.71202
   329      4.99312    17.86036   298.74412   217.75472    64.75504   182.20482
   330      4.64904   100.42471    57.44757    12.95624    87.24448   130.91529
   331      4.78105    39.32103    81.77787   115.82174    82.10364   105.85102
   332      4.01738    77.48363   262.65605    43.17101    21.00548   127.91833
   333      4.45469   102.38491   267.15574   280.70145    87.32136    72.41962
   334      4.97257    89.22212   251.59204    34.98816    24.06591   334.83228
   335      5.88675   117.68505   143.51714    85.77842   110.58533    54.19152
   336      3.92625    33.04323   317.71728     7.75972   143.00817   137.70829
   337      3.99126    52.37079     2.86958   238.95476   148.55634   309.93589
   338      3.87959   147.03872   245.44777   270.27269    98.56618   186.21759
   339      3.49652   136.17893   243.84451    42.69538   140.98268    21.21902
   340      5.39120   140.47386   312.54752     6.41419    56.46093   229.26513
   341      4.52176   101.65289   197.30664   265.24098   108.19341   330.68717
   342      4.75638   102.31991   322.98400   240.08948    23.61876   262.04734
   343      3.86367    30.03073   304.94973   143.20908   109.13342   112.82542
   344      5.60664   114.56658    37.48607   201.33648   107.71934   220.84909
   345      5.48413   157.10267   206.25897   207.60792    49.46875   180.03489
   346      5.14260    99.69142    94.00667   227.25822    95.11977   218.89529
   347      3.42531    53.47057   179.93691   203.96258   144.06461   118.56160
   348      3.93266   157.88806   150.01037   103.94418   102.22615   273.52253
   349      3.63295    44.60969   125.47995   108.29766   138.28998   301.74118
   350      4.15735    72.73703   150.72858    50.31655    96.03024   256.59107
   351      4.61251     8.00874    98.58957   355.01953   134.54766   196.22481
   352      4.80337    65.63845    63.32324   181.50337    71.10954   160.69647
   353      4.07299    80.21109   240.73038   321.92664   102.43505   219.84146
   354      3.40558    41.87572   224.14620   215.97168   168.85301     5.98940
   355      4.20500    41.75090   320.78731   238.04941    94.95227   222.06011
   356      4.53802     8.41053    19.89008   342.27957   120.74007   199.08327
   357      5.06479   117.00397   313.54612   141.90244    77.98536   238.06642
   358      4.27495   142.86699   132.20678   233.98376    42.99270   231.47920
   359      3.42615     8.75404   266.29758   203.39050   118.00419   107.74441
   360      3.25757    66.05843    80.21794   201.44763    34.00526   325.35629
   361      4.86002    91.06821   251.74874    63.68412    98.94797   357.68466
   362      3.70182    75.14011    70.18570   336.51997    49.78507   233.42759
   363      5.30037    54.17017   299.50736   234.66593   144.86176   279.46677
   364      4.64749   118.38536   206.79959   155.11566   121.82947   152.73412
   365      5.78184   148.05163   110.71723   257.81108   121.79727   126.90162
   366      4.48088   107.91021    77.42928    92.16431   168.00687   290.06129
   367      4.11138    13.84650   217.28898   353.58356    33.37445     4.75757
   368      5.34043    49.26691   258.88807    96.31548   107.78932   188.19447
   369      4.54943    33.71958   254.81425   186.31305    73.49759   164.27427
   370      4.67015   126.24652    13.42566   286.52563    95.39087   228.59385
   371      5.35228    36.61474   231.08836    56.97641    58.99807   114.86175
   372      5.53690    67.85396    37.20871     2.92944    19.29598   193.09922
   373      3.23477    89.76543   288.31365   256.89329    78.35411   237.85158
   374      4.79136    64.76719     1.20115   201.16344    70.23328   126.89824
   375      3.87531    44.22806   267.20079   290.13455   129.86816   291.78500
   376      4.06574   128.26795   232.41872    14.57408    87.36359   349.63257
   377      5.04662    60.03751   319.94810   250.82017   145.67023   223.09041
   378      3.57980    97.32085    44.27319   248.34486   140.15045   257.22496
   379      3.62494   137.58530    78.85508   205.45225    26.05283    93.71151
   380      2.83790    38.08733   194.03724   109.93339   123.73043   240.59992
   381      5.04479   120.93504   288.02981   152.12278   108.73899   156.91973
   382      5.32838   115.17632   116.88274   241.75045   122.44828   202.66798
   383      4.50074    70.49893   359.04894   248.11732    43.86455   349.01326
   384      4.63111    88.50092   344.86022   277.27714    66.98798   227.44801
   385      3.40854    73.50014   132.55584    71.34101   174.69888   185.70306
   386      5.22046   122.75033   301.36695   262.36491    81.77397    86.57382
   387      3.93105    59.38738   155.87089   246.06274    73.36946   346.24220
   388      4.61009    29.12587   200.86411   358.23282    56.19449   205.22359
   389      3.37028   176.80302    95.92129     5.33988   113.78726   328.89790
   390      6.23778   129.92976   150.70302   301.35828    46.12647   160.62455
   391      4.30071   111.05587   121.16153    58.56920    36.05214   356.48158
   392      3.21160    14.96556    79.35089   121.66489    27.11326   263.56861
   393      3.49697    35.76388    83.67222   156.84958   156.80919   229.89503
   394      5.32610   164.30254   277.91199   127.46911   125.56076   182.26100
   395      4.19035   157.70160    21.92660   184.15399   148.52762   225.29010
   396      4.93037    29.97511   355.52165    22.64424    48.10859   110.59928
   397      3.59298   101.05895    59.20040   243.83338   145.25537   305.05482
   398      4.54339     6.09093   115.78682   262.56984    61.81038   319.54761
   399      3.84087    24.36622   353.15628   146.33105   129.44562    68.92701
   400      5.77543    71.07015   168.18918    69.06585    72.45303   130.86661
   401      3.65650   120.12319   184.46165   286.00461    39.11965   228.92534
   402      5.81642   146.49412   250.65636   308.16600    96.12177   129.92759
   403      4.15096   168.76846    57.45212   143.18380    95.53766   160.03023
   404      6.35300   135.75472   293.68301   113.61941    68.98856   151.75839
   405      3.39102   123.16986   128.18304   141.89004    28.10885   126.20707
   406      5.14156   108.46730    75.21106   166.54054    81.39581   186.19888
   407      4.32703    87.23897   235.61851     0.72313   138.11696   296.00013
   408      4.11125   109.41456   101.78300    15.64167    27.64416   179.30826
   409      3.49498   150.58538    17.32604   310.32524    38.90685   123.54270
   410      4.00344    39.44637    38.40277    85.31138    40.89117     3.58682
   411      3.74303    73.78939   167.79918    12.92914    73.24301   247.49569
   412      4.45473   118.16109    12.02665   180.52619    67.83916   124.83572
   413      6.25688    64.14867    15.67246   132.81832   127.93512   129.66709
   414      4.28426    83.69394   307.17792   173.31517    39.44262   351.91485
   415      4.59406    51.17919     5.05419   215.22346   125.37727   261.82057
   416      5.07633    46.09157   328.95335   120.88823   132.26385   171.65713
   417      4.08983   142.36552   210.37317   332.91752    99.31289   135.78793
   418      4.17726   153.44154   198.92415   168.52962   158.16619   191.06922
   419      4.74338    37.45603   108.35579   131.34528    89.93821   157.32633
   420      3.99893    92.62802   265.69061   221.61627    84.18750   108.39985
   421      4.39201    72.37811    57.09961   204.40145    62.92799   244.12584
   422      3.25015   153.92057   267.21058   204.35269    43.83097   115.66399
   423      4.34528   151.56900    90.35456   349.88139   109.21033   100.48346
   424      5.31619    65.67120   320.04670   128.66303    34.26004   135.81963
   425      3.58514   115.62120    43.84696   134.47283   118.24157   259.94231
   426      6.75087    76.52695   296.04404   261.65778   103.91798   126.99544
   427      4.34822   116.28684   299.00434    20.58654    71.62097   123.92687
   428      3.86551    43.64020   188.80343    34.94539    17.75888   262.77422
   429      4.57504   156.27838   355.57715   161.92065   147.57044   298.43400
   430      4.27360   153.40356   229.78789    47.71462    93.80262   165.98954
   431      4.46582    11.85131   130.10989   184.34414   106.94163   171.32799
   432      5.28014    44.65381    10.67781   178.76733    11.48933   327.35354
   433      4.48251    95.91105   288.45949   193.73034    32.74684    77.01588
   434      3.98620    42.25686   179.60311   104.73360    46.51899    70.88494
   435      4.13013    55.25260   103.46107   205.22163   165.77973   152.30218
   436      3.43388    40.12971   168.73068   357.21749   152.41242   305.96596
   437      3.13548    13.67866     8.01691     5.11696    37.10209   321.93431
   438      4.45188   151.06581     9.45088   290.00240   175.32582   180.30910
   439      5.13913    33.28506   138.68568   210.27190    71.41001   267.83301
   440      3.93887    98.76243   180.73814   120.22741   175.65007    96.20788
   441      4.46297   110.44520   334.90057   200.93114   128.61166   230.46704
   442      4.30550    74.07198    18.74300    94.33563    33.55012   226.31869
   443      5.65165   150.59383   317.44304   316.99315   110.14665    37.57716
   444      5.10764    61.26202    90.96625    79.07627    78.24506   181.53270
   445      5.13739   106.35144   180.71296   274.83044    64.32770   231.42014
   446      5.11356    41.49250   246.73019    88.38133    34.38284    34.32594
   447      3.96066    84.73293   166.49186   117.97280   124.26271   106.80059
   448      5.03723    89.40261   163.37318    85.28716   103.52713    62.81711
   449      4.17654    80.64826   250.17804   281.51942    29.49171   355.43913
   450      5.55804    74.06724   211.69124   168.35504   130.02568   155.82338
   451      5.12777    99.45934    86.87638   339.83711    68.30101    96.92033
   452      4.18833    35.26549   228.47999   133.58035    70.31035   349.35771
   453      4.53688    82.20348   257.42205   150.98376    46.21269    68.09949
   454      5.10123   117.77395   216.12487   213.84322   111.40735   337.55792
   455      4.04981    29.26334   183.62621   249.26760   137.57707   232.22633
   456      6.42978   129.14580   268.15003    96.39115   127.80191   176.15730
   457      4.02722   110.57699   268.81145    20.74316   149.73326    77.65898
   458      3.66435   109.02188    63.70308   262.65559    12.41947   346.63454
   459      5.43081    72.27205   252.13720    33.67332    82.62575   151.11614
   460      5.12227   146.42695    27.21893   196.86048   126.43836    26.83088
   461      4.90155   130.46076   168.04420   183.28999    58.24022   134.64797
   462      5.66842    74.09340   168.37574    46.49758    68.58158   287.30609
   463      4.59612   131.05506    88.73339   133.69227    71.15904    80.69572
   464      3.39906   164.38948   299.34871   292.03912    91.62182   347.32946
   465      4.45577   116.45756   177.02694   348.48537    87.30686   126.85668
   466      3.98734   103.62512   281.44382   158.85366   159.66727   268.45388
   467      5.40328   147.28571     4.93869    65.40971    39.41047   355.29355
   468      5.77201    72.66701   111.66489    77.28271   154.53665   204.19961
   469      4.73440    55.63430   130.73018   220.11037   154.85883   179.24633
   470      6.74493    99.81470   122.31600   220.77062    73.64183   209.00898
   471      5.53444   113.00790   135.66726    29.24030    89.74444   179.95462
   472      4.10502   145.24758   321.53886   144.18487   105.49761   281.83041
   473      4.80203   168.28141   161.91802   307.34552   133.84901   274.95929
   474      4.38885    92.01829    59.17746    50.84285   159.70200    29.41010
   475      5.63282    81.54694   189.14491   230.05669   140.06816   237.33211
   476      5.11534    43.37626   298.73171   147.67449   139.32688   148.68968
   477      3.81764   128.74750   279.56998   222.57542    69.40243   274.74985
   478      3.47572    17.81058    19.92449   155.54797    23.23715   349.08388
   479      4.20673    43.90742   280.43823    62.97603   169.86312   233.15014
   480      5.08939   125.83310    52.94837   121.24890    78.93251    62.72359
   481      3.45187   139.28579   122.49362   305.33087   101.33013   249.90560
   482      4.59356    87.29856   289.69214   106.69136    44.02341    48.36949
   483      4.20782   155.62211   156.80153   334.18926    83.14877   123.70187
   484      4.65964    91.60097    26.89987   229.80243    51.41797    74.49743
   485      5.62539   125.03093   263.69822   173.09928   128.37758   138.24275
   486      3.62679    22.21002   344.74566    38.84448    49.32461   145.96591
   487      5.16208   120.80731   327.26881   351.78160    64.31370    92.07818
   488      6.75164    87.93139   324.06948   345.95408   108.23304    74.22526
   489      5.35804    15.77059   288.89128   128.93882    70.14976   306.35710
   490      4.08455   126.86959   169.17265   350.90648    37.04136   174.48062
   491      4.38369    29.71618   155.80334   280.00471    79.10129   132.62935
   492      5.59387    40.54952   262.14099   244.81627    90.63271   197.32687
   493      5.23615    17.24008   140.89540   286.93931    53.78541   166.36985
   494      5.20069   106.00259   334.34123   206.82120    75.74227   164.18988
   495      4.21981    14.12348   108.85198   284.15031    78.73268   118.36519
   496      6.21408   102.40961    43.08931    27.42633    82.85525    29.74844
   497      6.64984   116.08776    54.96841   235.13155    71.30271   182.27207
   498      4.10188    59.44002   114.63850   307.79766     5.89990     7.00841
   499      4.18574    57.15084   226.49697   118.43499   131.23184   100.14080
   500      4.10005   105.56793   216.95611   356.17788    21.73718    17.16875
   501      5.21718    87.29134    89.63324    51.15440    37.50874    78.27731
   502      5.03902    40.57415   129.70782   329.53712    76.19660    57.74646
   503      3.76107   147.76717   106.55744   336.07814   137.18333    60.53602
   504      4.04132    81.19013   253.85600   152.27096   151.74635   112.51392
   505      5.44014    66.43604   344.92752   259.36483    71.91519   209.01242
   506      4.92113   153.21744    47.91368   244.99220   158.39651    35.42565
   507      4.96226   149.15032    68.44897   311.71333    76.08385   195.00630
   508      3.91647    59.68135   235.60755     0.30647    69.06741   111.82003
   509      3.04191   149.10970   201.83022   126.12785    34.79813   266.70864
   510      3.59014   145.36445    39.40019    97.11171    32.34433    13.68866
   511      3.26956   127.66028   253.20431   182.33474    70.95520    18.55203
   512      4.69036    77.14593   111.34387    52.25923    83.13875   260.35230
   513      4.47909   122.13219    85.89391   144.75115   118.01200   145.76042
   514      5.80526    89.76991   345.75713   295.38498    96.69985   116.32180
   515      3.70672   107.60878   186.28485    13.45125   109.68794   267.36970
   516      4.90925   144.23331   356.74178   307.02862   121.04991    53.86999
   517      4.18073   148.06071   341.30660    23.02533    38.94458    19.31122
   518      4.00402    30.13298   256.38846   116.88587   157.00691    94.84806
   519      4.44593    70.89148    74.15603   119.93118    77.56203   241.02225
   520      5.86869    68.98063   236.27843     9.12753   166.09271   225.07005
   521      4.70643    98.59584   141.49382   287.12846    20.70513   157.43289
   522      3.81238    46.04791    81.86510   164.93689    88.40736    51.57281
   523      4.70013    55.20308   321.52118    12.66070    45.75519   287.14790
   524      4.47119   145.56505   298.32758   330.97431    38.15953   131.95837
   525      4.67301    93.92047    81.36552   277.05474    73.77206    45.56817
   526      4.50173   162.82866   290.71864    56.54055   123.81738   166.43278
   527      4.45265    30.79753   354.78116   280.04753    10.32274    18.91468
   528      3.87503    16.86544    99.51004   173.75856    44.65454   203.12951
   529      6.23576    51.98870    13.17213    90.50816   147.78366    38.64617
   530      5.64801    50.62739   319.34439   109.66529    88.04775   134.62805
   531      4.39145   121.28463   275.10250   150.79142   130.14806   232.42877
   532      4.43702    37.63350   301.91460    92.41214    53.36272   230.94623
   533      4.79039   161.71288   145.12175   257.01978    63.72170    11.80709
   534      4.59895   129.99214    60.70340   313.42016    95.78765   324.18068
   535      5.32472    71.70128    51.83500   209.26683   120.20771   122.88466
   536      3.65973    55.33804   213.89627   188.71370     5.95740    34.83464
   537      4.95149    88.10777   205.60592    26.50415    90.20480   101.05064
   538      4.18792    69.77694    22.26220   206.14548   141.52916    18.85244
   539      6.13161    88.82961   294.15850   353.45603    40.25509   325.50934
   540      3.36995   149.34668   176.44188   318.53186   117.91549   251.07066
   541      4.10560   117.51342   312.21582     7.94766   164.60999   145.45522
   542      4.59097    57.76947   229.85523   229.36953   129.70683   242.59044
   543      5.17682    66.17975   269.89772   359.40163   154.86036   170.14634
   544      4.03475   160.75261   296.49577   236.91778   107.72554    43.47010
   545      3.63456   146.41263   327.70403   244.44544   146.47864     4.69408
   546      4.18452    25.75646   191.02096   285.45312   133.24491   126.15996
   547      5.87040    62.79597    23.58585   131.83586    48.39033    30.88568
   548      4.09114   142.29683   230.07469   254.81222    29.68620   229.15984
   549      4.12094   167.79210   313.10524   114.08018   138.97935    60.63457
   550      4.05610   114.02558   229.06952    18.32211   142.85751    70.60023
   551      6.27818    80.19014   334.59480   349.11815   138.29065   114.09763
   552      4.24994    93.78392   156.74024    71.29616     8.73338    47.85446
   553      4.67396   149.36526   253.47206   165.83898   150.81128    97.28224
   554      5.14187    40.46068   240.91860    81.79625   135.48070   258.09531
   555      5.01602    39.72409   348.96516    24.65365    66.82447   249.49487
   556      5.54693   152.25654   205.68723   226.75989    91.35948    82.69684
   557      3.81714    58.30619   305.60338   192.42856   140.44472    51.70179
   558      3.81741   101.25378    71.40619   270.41413     3.16137    87.60325
   559      4.92361   136.03652    56.74180   163.05541    68.96068   271.33920
   560      5.85245   139.87936   280.09172   143.84903    92.86071   166.07550
   561      3.86203    33.59821   128.40726   108.53559   145.17766    71.64060
   562      4.79251    83.85214   156.78863    34.47956   153.71060   274.12449
   563      4.99411    88.71919   132.76786   156.15865   104.66824   319.13105
   564      3.31001    38.10147   157.53784   168.53342   166.76222    97.18249
   565      3.64932    92.94286    68.62600   262.29467    16.63481     2.60732
   566      3.54149   104.65448    75.75813   252.99496    12.47766   353.16436
   567      3.28526    90.18522    56.83765   256.93426    14.90869     2.85085
   568      3.66926    97.33765    59.66792   252.36293    18.08389     6.82404
   569      3.74394   100.81470    57.63387   251.73928    11.91662   353.33591
   570      3.22378    94.00916    67.47555   268.08661    12.72722     4.26298
   571      3.10630    85.10508    77.51293   272.93614    22.24837   358.91822
   572      3.36496    91.47435    71.52379   253.50507    12.41017   359.75316
   573      3.65022    17.32648   158.29223    74.81164    85.24850   248.70809
   574      4.16520     9.29246   153.50523    66.79439    79.73487   242.30723
   575      3.44989    15.87878   153.17335    68.88422    94.05284   239.14333
   576      3.48329    28.86092   146.31178    82.82302    84.21846   253.54442
   577      3.61751    14.36816   163.20883    73.11141    82.98453   237.68650
   578      3.38843    34.30009   268.26664   203.08903   149.60245   304.42084
   579      2.96327    34.45667   261.24439   213.65341   140.63605   292.78991
   580      3.51672    35.02112   259.15457   213.50552   151.20767   310.64043
   581      3.17304    31.94985   280.13709   213.06651   145.51618   304.05899
   582      3.38997   138.39072   268.64294   148.16152    25.03921   313.37130
   583      3.49981   127.22522   273.46219   158.99311    30.04027   315.05782
   584      3.33361   129.42963   268.91628   148.38574    36.67163   315.53348
   585      3.39891   130.71558   267.96682   144.56607    23.94473   310.12228
   586      3.40076   155.57595   216.60540    32.42414   142.46533    90.59549
   587      3.26933   162.41059   223.10422    21.59409   136.52670    79.91476
   588      3.79525   161.53607   226.11732    38.76124   153.07371   100.29923
   589      3.20357   165.49303   206.05899    38.14846   130.97570    89.62324
   590      3.39954    21.42081   205.77798   315.11328    43.71483    89.88495
   591      3.20024    11.71078   195.95786   324.40569    34.57827    96.19583
   592      3.33908    26.92623   201.16101   310.84263    53.96197    78.81808
   593      2.96193    28.81372   205.63938   325.04551    52.96780    90.95583
 
 
