# Supplementary material for: Reliable crystal structure predictions from first principles
Source: Nat Commun. 2022 Jun 2;13:3095. doi: 10.1038/s41467-022-30692-y (PMC9163189; doi:10.1038/s41467-022-30692-y)
Supplement: Supplementary file 3 — Supplementary Dataset 1 [file 41467_2022_30692_MOESM3_ESM.zip › fullPES@CSP_Supplemental_Data/fullPES@CSP_PES/nitromethane/nitromethane.input_long]

    7    0    0    0    0.113750E+02    0.357137E+01    0.000000E+00
    7    0    0    0    0.113750E+02    0.357137E+01    0.000000E+00
C1       -2.6167957817645    -0.2743670513764     0.0042231252713    6    1    0
N1        0.1765996477598     0.0104169904618     0.0006832065762    7    2    0
H1       -3.3329925080391     0.7785771572935     1.6171859550329    1    3    0
H2       -3.0712790950951    -2.2681817494670     0.1215900748713    1    4    0
H3       -3.3155863467557     0.5770082861174    -1.7308374601591    1    5    0
O1        0.9833082747496     2.1472854332336    -0.1192058406306    8    6    0
O2        1.4389935791181    -1.8929332738566     0.1149373977280    8    7    0
C1       -2.6167957817645    -0.2743670513764     0.0042231252713    6    1    0
N1        0.1765996477598     0.0104169904618     0.0006832065762    7    2    0
H1       -3.3329925080391     0.7785771572935     1.6171859550329    1    3    0
H2       -3.0712790950951    -2.2681817494670     0.1215900748713    1    4    0
H3       -3.3155863467557     0.5770082861174    -1.7308374601591    1    5    0
O1        0.9833082747496     2.1472854332336    -0.1192058406306    8    6    0
O2        1.4389935791181    -1.8929332738566     0.1149373977280    8    7    0
 T F T T
 T F T T
 T F T T
 T F T T
 T F T T
 T F T T
 T F T T
