# Supplementary material for: Reliable crystal structure predictions from first principles
Source: Nat Commun. 2022 Jun 2;13:3095. doi: 10.1038/s41467-022-30692-y (PMC9163189; doi:10.1038/s41467-022-30692-y)
Supplement: Supplementary file 3 — Supplementary Dataset 1 [file 41467_2022_30692_MOESM3_ESM.zip › fullPES@CSP_Supplemental_Data/fullPES@CSP_PES/system II/fit_inter.dat]

    1    1    6    0    0
   11   11
    1    2    3    4    5    6    7    8    9   10   11
    1    2    3    4    5    6    7    8    9   10   11
    0
    0.13745997757500     0.00000000000000
   -0.29920269771100     0.00000000000000
    0.26246451346300     0.00000000000000
    0.05324709537050     0.00000000000000
   -0.31432193304900     0.00000000000000
    0.29172687558500     0.00000000000000
    0.26627040447100     0.00000000000000
    0.03223801916820     0.00000000000000
   -0.63325431616400     0.00000000000000
    0.74988637701100     0.00000000000000
   -0.54651431572100     0.00000000000000
   66
  1   1   0.2643527049E+01   0.1015757146E+02  -0.9538369653E-01   0.2445506300E+04   0.3221535137E+05   0.1518000205E+01   0.3778689993E+01   0.1000000000E+11 
  1   2   0.2830671738E+01   0.8666447650E+01   0.7881691537E+00   0.1148489108E+04   0.6710227145E+04   0.2921817716E+01   0.3778795867E+01   0.1000000000E+11 
  1   3   0.2766456289E+01   0.8331371745E+01  -0.1534669912E+00   0.3132871683E+03   0.3226105089E+03   0.1518258530E+01   0.3778668551E+01   0.1000000000E+11 
  1   4   0.2384492035E+01   0.8656708842E+01  -0.2020554713E+00   0.1009120790E+04   0.6710227145E+04   0.1518199117E+01   0.3778826538E+01   0.1000000000E+11 
  1   5   0.2969861492E+01   0.9586738156E+01   0.1604159110E-01   0.6413337629E+03   0.5116318180E+04   0.2930998688E+01   0.3778694749E+01   0.1000000000E+11 
  1   6   0.2745444472E+01   0.8331548903E+01  -0.1799832474E+00   0.5459392820E+03   0.3226105089E+03   0.1517929082E+01   0.3778714017E+01   0.1000000000E+11 
  1   7   0.3397737737E+01   0.9026354567E+01   0.2977656516E+01   0.1038465073E+04   0.6710227145E+04   0.1517316470E+01   0.3778736129E+01   0.1000000000E+11 
  1   8   0.2712360875E+01   0.8342170192E+01  -0.2089991708E+00   0.2109888379E+03   0.3226105089E+03   0.1519401548E+01   0.3778744598E+01   0.1000000000E+11 
  1   9   0.2356367917E+01   0.8679316105E+01  -0.1865545951E+00   0.1025332018E+04   0.6710227145E+04   0.2931523956E+01   0.3778563336E+01   0.1000000000E+11 
  1  10   0.2231048088E+01   0.8656862813E+01  -0.1620027402E+00   0.1134075557E+04   0.6710227145E+04   0.1516726966E+01   0.3778745914E+01   0.1000000000E+11 
  1  11   0.2608346448E+01   0.9555735715E+01  -0.2309269169E+00   0.1088584101E+04   0.5863812852E+04   0.2931281726E+01   0.3778732135E+01   0.1000000000E+11 
  2   2   0.3017816427E+01   0.7175323841E+01   0.3710868883E+01   0.5393677500E+03   0.1103441927E+04   0.5623858767E+01   0.3778901745E+01   0.1000000000E+11 
  2   3   0.2953600978E+01   0.6840247937E+01   0.9560331983E-01   0.1471298194E+03   0.2987852207E+02   0.2922314934E+01   0.3778774425E+01   0.1000000000E+11 
  2   4   0.2571636724E+01   0.7165585034E+01  -0.6129842926E+00   0.4739158657E+03   0.1103441927E+04   0.2922200578E+01   0.3778932416E+01   0.1000000000E+11 
  2   5   0.3157006182E+01   0.8095614347E+01   0.2431557694E+01   0.3011911444E+03   0.8046297196E+03   0.5641530128E+01   0.3778800624E+01   0.1000000000E+11 
  2   6   0.2932589161E+01   0.6840425095E+01  -0.1700787621E+00   0.2563908009E+03   0.2987852207E+02   0.2921680818E+01   0.3778819892E+01   0.1000000000E+11 
  2   7   0.3584882426E+01   0.7535230759E+01   0.1841825689E+02   0.4876968935E+03   0.1103441927E+04   0.2920501676E+01   0.3778842005E+01   0.1000000000E+11 
  2   8   0.2899505564E+01   0.6851046384E+01  -0.2382629982E+00   0.9908720423E+02   0.2987852207E+02   0.2924514994E+01   0.3778850474E+01   0.1000000000E+11 
  2   9   0.2543512606E+01   0.7188192296E+01  -0.6296459382E+00   0.4815291844E+03   0.1103441927E+04   0.5642541154E+01   0.3778669207E+01   0.1000000000E+11 
  2  10   0.2418192777E+01   0.7165739004E+01   0.2086205532E+00   0.5325986790E+03   0.1103441927E+04   0.2919367010E+01   0.3778851790E+01   0.1000000000E+11 
  2  11   0.2795491137E+01   0.8064611907E+01   0.6023837816E+00   0.5112344149E+03   0.9432437816E+03   0.5642074914E+01   0.3778838011E+01   0.1000000000E+11 
  3   3   0.2889385529E+01   0.6505172032E+01   0.1432849183E+00   0.4013436800E+02   0.1672174764E+00   0.1518516898E+01   0.3778647109E+01   0.1000000000E+11 
  3   4   0.2507421275E+01   0.6830509129E+01   0.1552817937E+00   0.1292757228E+03   0.2987852207E+02   0.1518457476E+01   0.3778805095E+01   0.1000000000E+11 
  3   5   0.3092790733E+01   0.7760538442E+01  -0.3011061674E+00   0.8215952601E+02   0.1946315744E+02   0.2931497469E+01   0.3778673307E+01   0.1000000000E+11 
  3   6   0.2868373712E+01   0.6505349190E+01   0.1945172158E+00   0.6993879824E+02   0.1672174764E+00   0.1518187394E+01   0.3778692575E+01   0.1000000000E+11 
  3   7   0.3520666977E+01   0.7200154854E+01   0.8627888189E+00   0.1330349393E+03   0.2987852207E+02   0.1517574679E+01   0.3778714687E+01   0.1000000000E+11 
  3   8   0.2835290115E+01   0.6515970479E+01  -0.8570104292E-01   0.2702920682E+02   0.1672174764E+00   0.1519660111E+01   0.3778723156E+01   0.1000000000E+11 
  3   9   0.2479297158E+01   0.6853116391E+01   0.2748956445E+00   0.1313524992E+03   0.2987852207E+02   0.2932022826E+01   0.3778541895E+01   0.1000000000E+11 
  3  10   0.2353977328E+01   0.6830663099E+01  -0.1269125544E+00   0.1452833386E+03   0.2987852207E+02   0.1516985074E+01   0.3778724472E+01   0.1000000000E+11 
  3  11   0.2731275688E+01   0.7729536002E+01  -0.1796586840E+00   0.1394555517E+03   0.2416113072E+02   0.2931780555E+01   0.3778710693E+01   0.1000000000E+11 
  4   4   0.2125457021E+01   0.7155846226E+01   0.1887988482E+00   0.4164065200E+03   0.1103441927E+04   0.1518398056E+01   0.3778963088E+01   0.1000000000E+11 
  4   5   0.2710826478E+01   0.8085875539E+01  -0.6559501611E+00   0.2646418180E+03   0.8046297196E+03   0.2931382754E+01   0.3778831294E+01   0.1000000000E+11 
  4   6   0.2486409458E+01   0.6830686287E+01   0.2902070132E+00   0.2252779637E+03   0.2987852207E+02   0.1518127984E+01   0.3778850563E+01   0.1000000000E+11 
  4   7   0.3138702723E+01   0.7525491951E+01   0.5299722208E+00   0.4285152300E+03   0.1103441927E+04   0.1517515293E+01   0.3778872676E+01   0.1000000000E+11 
  4   8   0.2453325861E+01   0.6841307576E+01  -0.1065633976E+00   0.8706304404E+02   0.2987852207E+02   0.1519600644E+01   0.3778881145E+01   0.1000000000E+11 
  4   9   0.2097332903E+01   0.7178453488E+01  -0.2782479438E+00   0.4230959680E+03   0.1103441927E+04   0.2931908091E+01   0.3778699877E+01   0.1000000000E+11 
  4  10   0.1972013074E+01   0.7156000197E+01   0.7820605916E-01   0.4679682166E+03   0.1103441927E+04   0.1516925712E+01   0.3778882461E+01   0.1000000000E+11 
  4  11   0.2349311434E+01   0.8054873099E+01  -0.4954527687E+00   0.4491964904E+03   0.9432437816E+03   0.2931665829E+01   0.3778868682E+01   0.1000000000E+11 
  5   5   0.3296195936E+01   0.9015904853E+01   0.1040701889E+01   0.1681897100E+03   0.5817486263E+03   0.5659257016E+01   0.3778699505E+01   0.1000000000E+11 
  5   6   0.3071778915E+01   0.7760715601E+01  -0.6638690307E+00   0.1431725177E+03   0.1946315744E+02   0.2930861361E+01   0.3778718773E+01   0.1000000000E+11 
  5   7   0.3724072180E+01   0.8455521265E+01   0.7358228516E+01   0.2723373532E+03   0.8046297196E+03   0.2929678514E+01   0.3778740886E+01   0.1000000000E+11 
  5   8   0.3038695318E+01   0.7771336890E+01  -0.4305137439E+00   0.5533179994E+02   0.1946315744E+02   0.2933704442E+01   0.3778749354E+01   0.1000000000E+11 
  5   9   0.2682702361E+01   0.8108482802E+01  -0.1537717164E+00   0.2688932108E+03   0.8046297196E+03   0.5660271218E+01   0.3778568092E+01   0.1000000000E+11 
  5  10   0.2557382532E+01   0.8086029510E+01  -0.3242162014E+00   0.2974111923E+03   0.8046297196E+03   0.2928540282E+01   0.3778750671E+01   0.1000000000E+11 
  5  11   0.2934680891E+01   0.8984902412E+01   0.2051318076E+00   0.2854810627E+03   0.6849227832E+03   0.5659803513E+01   0.3778736891E+01   0.1000000000E+11 
  6   6   0.2847361894E+01   0.6505526348E+01   0.6625981239E+00   0.1218764800E+03   0.1672174764E+00   0.1517857961E+01   0.3778738040E+01   0.1000000000E+11 
  6   7   0.3499655159E+01   0.7200332012E+01  -0.4066530002E+00   0.2318288350E+03   0.2987852207E+02   0.1517245379E+01   0.3778760153E+01   0.1000000000E+11 
  6   8   0.2814278297E+01   0.6516147637E+01  -0.3292211508E-02   0.4710153259E+02   0.1672174764E+00   0.1519330359E+01   0.3778768622E+01   0.1000000000E+11 
  6   9   0.2458285340E+01   0.6853293550E+01   0.1413742582E+00   0.2288969877E+03   0.2987852207E+02   0.2931386604E+01   0.3778587359E+01   0.1000000000E+11 
  6  10   0.2332965511E+01   0.6830840258E+01   0.1381476193E+00   0.2531730937E+03   0.2987852207E+02   0.1516655902E+01   0.3778769938E+01   0.1000000000E+11 
  6  11   0.2710263871E+01   0.7729713160E+01  -0.4954279402E+00   0.2430174980E+03   0.2416113072E+02   0.2931144385E+01   0.3778756159E+01   0.1000000000E+11 
  7   7   0.4151948425E+01   0.7895137677E+01   0.2815764573E+02   0.4409760500E+03   0.1103441927E+04   0.1516633044E+01   0.3778782267E+01   0.1000000000E+11 
  7   8   0.3466571563E+01   0.7210953301E+01   0.5735268649E+00   0.8959475550E+02   0.2987852207E+02   0.1518717182E+01   0.3778790735E+01   0.1000000000E+11 
  7   9   0.3110578605E+01   0.7548099214E+01   0.6251616331E+01   0.4353992009E+03   0.1103441927E+04   0.2930203545E+01   0.3778609471E+01   0.1000000000E+11 
  7  10   0.2985258776E+01   0.7525645922E+01  -0.7930848368E+00   0.4815762923E+03   0.1103441927E+04   0.1516043805E+01   0.3778792052E+01   0.1000000000E+11 
  7  11   0.3362557136E+01   0.8424518824E+01   0.3656178360E+01   0.4622587019E+03   0.9432437816E+03   0.2929961424E+01   0.3778778272E+01   0.1000000000E+11 
  8   8   0.2781194700E+01   0.6526768926E+01  -0.1759744147E+00   0.1820330200E+02   0.1672174764E+00   0.1520804185E+01   0.3778799204E+01   0.1000000000E+11 
  8   9   0.2425201743E+01   0.6863914839E+01  -0.3093777682E+00   0.8846168618E+02   0.2987852207E+02   0.2934230195E+01   0.3778617939E+01   0.1000000000E+11 
  8  10   0.2299881914E+01   0.6841461547E+01  -0.8228208564E-01   0.9784365877E+02   0.2987852207E+02   0.1518127134E+01   0.3778800520E+01   0.1000000000E+11 
  8  11   0.2677180274E+01   0.7740334449E+01  -0.4434263432E+00   0.9391883159E+02   0.2416113072E+02   0.2933987741E+01   0.3778786741E+01   0.1000000000E+11 
  9   9   0.2069208786E+01   0.7201060751E+01  -0.7729890221E+00   0.4298928800E+03   0.1103441927E+04   0.5661285603E+01   0.3778436683E+01   0.1000000000E+11 
  9  10   0.1943888956E+01   0.7178607459E+01   0.2374522481E+00   0.4754859881E+03   0.1103441927E+04   0.2929065109E+01   0.3778619256E+01   0.1000000000E+11 
  9  11   0.2321187316E+01   0.8077480361E+01  -0.4580064949E+00   0.4564126996E+03   0.9432437816E+03   0.5660817814E+01   0.3778605477E+01   0.1000000000E+11 
 10  10   0.1818569127E+01   0.7156154167E+01  -0.3759344257E+00   0.5259145600E+03   0.1103441927E+04   0.1515454795E+01   0.3778801837E+01   0.1000000000E+11 
 10  11   0.2195867487E+01   0.8055027070E+01  -0.1280321346E+00   0.5048184176E+03   0.9432437816E+03   0.2928823082E+01   0.3778788057E+01   0.1000000000E+11 
 11  11   0.2573165847E+01   0.8953899972E+01  -0.2560331815E+00   0.4845685100E+03   0.8046297196E+03   0.5660350064E+01   0.3778774278E+01   0.1000000000E+11 
     0
     0
