# Supplementary material for: Reliable crystal structure predictions from first principles
Source: Nat Commun. 2022 Jun 2;13:3095. doi: 10.1038/s41467-022-30692-y (PMC9163189; doi:10.1038/s41467-022-30692-y)
Supplement: Supplementary file 3 — Supplementary Dataset 1 [file 41467_2022_30692_MOESM3_ESM.zip › fullPES@CSP_Supplemental_Data/fullPES@CSP_PES/system II/fit_report.out]

 
 -----------------------------------------------------------------
                      II
 -----------------------------------------------------------------

------------------------------------------------------------------
 Site         x (A)        y (A)        z (A)      Symmetry
------------------------------------------------------------------
  S1       -0.5722215    0.0001826   -1.3267687       1
  C1       -0.2479509    1.5375734   -0.6604432       2
  H1       -0.4701704    2.4355665   -1.2277239       3
  C2        0.2936878    1.4445590    0.5920838       4
  O1        0.6640260    2.4774087    1.3934383       5
  H2        0.4913406    3.3194168    0.9409899       6
  C3        0.4496139    0.1147114    1.0317886       7
  H3        0.8583106   -0.1665177    1.9976970       8
  C4        0.0249667   -0.7772560    0.0883740       9
  C5        0.0222484   -2.1951525    0.1886663      10
  N1        0.0229512   -3.3404128    0.2589430      11

------------------------------------------------------------------
 
 
 ----------------------- FUNCTIONAL FORM -------------------------
 
V = \sum\limits_{a = 1}^{11} \sum\limits_{b = 1}^{11} u_{ab}\\
u_{ab} = \left[1 + a^{ab}_1 (r_{ab})^1\right]A^{ab}e^{-\beta^{ab} r_{ab}}\\
+ f_1(\delta_1^{ab}, r_{ab})\frac{q_a q_b}{r_{ab}}f_6(\delta_6^{ab}, r_{ab})\frac{C^{ab}_6}{(r_{ab})^6}\\
+ \frac{A^{ab}_{12}}{(r_{ab})^{12}}\\
A^{ab} = (A^a A^b)^{\frac{1}{2}}\\
\beta_{ab} = \frac{1}{2}(\beta^a + \beta^b)\\
C_{ab}^6 = (C^{a}_6 C^{b}_6)^{\frac{1}{2}} \\
\delta_n^{ab} = (\delta_n^a \delta_n^b)^{\frac{1}{2}}\\
 
 
 -------------- INTERMOLECULAR PES PARAMETER VALUES ---------------

--------------------------------------------------------------------------------------------------------------------------------------------------------------
 Site       charge          A           \beta           C_06         \delta_1   \delta_06  
            (a.u.)      (kcal/mol)      (A^-1)     (kcal/mol*A^06)    (A^-1)      (A^-1)   
--------------------------------------------------------------------------------------------------------------------------------------------------------------
  S1        0.1374600   0.25786E+05     2.6435270    0.15346E+07     1.5180002   3.7786900 
  C1       -0.2992027   0.13068E+04     3.0178164    0.33846E+06     5.6238588   3.7789017 
  H1        0.2624645   0.66859E+03     2.8893855    0.25185E+05     1.5185169   3.7786471 
  C2        0.0532471   0.12816E+04     2.1254570    0.26130E+06     1.5183981   3.7789631 
  O1       -0.3143219   0.82330E+04     3.2961959    0.10554E+06     5.6592570   3.7786995 
  H2        0.2917269   0.66883E+03     2.8473619    0.76479E+05     1.5178580   3.7787380 
  C3        0.2662704   0.26842E+04     4.1519484    0.27672E+06     1.5166330   3.7787823 
  H3        0.0322380   0.68319E+03     2.7811947    0.11423E+05     1.5208042   3.7787992 
  C4       -0.6332543   0.13409E+04     2.0692088    0.26976E+06     5.6612856   3.7784367 
  C5        0.7498864   0.12820E+04     1.8185691    0.33002E+06     1.5154548   3.7788018 
  N1       -0.5465143   0.77380E+04     2.5731658    0.30407E+06     5.6603501   3.7787743 


--------------------------------------------------------------------------------------------------------------------------------------------------------------
 Site a   Site b       a_1            A_12       
                      (A^-1)     (kcal/mol*A^12) 
--------------------------------------------------------------------------------------------------------------------------------------------------------------
  S1      S1       -0.95384E-01    0.20215E+08   
  S1      C1        0.78817E+00    0.42107E+07   
  S1      H1       -0.15347E+00    0.20244E+06   
  S1      C2       -0.20206E+00    0.42107E+07   
  S1      O1        0.16042E-01    0.32105E+07   
  S1      H2       -0.17998E+00    0.20244E+06   
  S1      C3        0.29777E+01    0.42107E+07   
  S1      H3       -0.20900E+00    0.20244E+06   
  S1      C4       -0.18655E+00    0.42107E+07   
  S1      C5       -0.16200E+00    0.42107E+07   
  S1      N1       -0.23093E+00    0.36796E+07   
  C1      C1        0.37109E+01    0.69242E+06   
  C1      H1        0.95603E-01    0.18749E+05   
  C1      C2       -0.61298E+00    0.69242E+06   
  C1      O1        0.24316E+01    0.50491E+06   
  C1      H2       -0.17008E+00    0.18749E+05   
  C1      C3        0.18418E+02    0.69242E+06   
  C1      H3       -0.23826E+00    0.18749E+05   
  C1      C4       -0.62965E+00    0.69242E+06   
  C1      C5        0.20862E+00    0.69242E+06   
  C1      N1        0.60238E+00    0.59189E+06   
  H1      H1        0.14328E+00    0.10493E+03   
  H1      C2        0.15528E+00    0.18749E+05   
  H1      O1       -0.30111E+00    0.12213E+05   
  H1      H2        0.19452E+00    0.10493E+03   
  H1      C3        0.86279E+00    0.18749E+05   
  H1      H3       -0.85701E-01    0.10493E+03   
  H1      C4        0.27490E+00    0.18749E+05   
  H1      C5       -0.12691E+00    0.18749E+05   
  H1      N1       -0.17966E+00    0.15161E+05   
  C2      C2        0.18880E+00    0.69242E+06   
  C2      O1       -0.65595E+00    0.50491E+06   
  C2      H2        0.29021E+00    0.18749E+05   
  C2      C3        0.52997E+00    0.69242E+06   
  C2      H3       -0.10656E+00    0.18749E+05   
  C2      C4       -0.27825E+00    0.69242E+06   
  C2      C5        0.78206E-01    0.69242E+06   
  C2      N1       -0.49545E+00    0.59189E+06   
  O1      O1        0.10407E+01    0.36505E+06   
  O1      H2       -0.66387E+00    0.12213E+05   
  O1      C3        0.73582E+01    0.50491E+06   
  O1      H3       -0.43051E+00    0.12213E+05   
  O1      C4       -0.15377E+00    0.50491E+06   
  O1      C5       -0.32422E+00    0.50491E+06   
  O1      N1        0.20513E+00    0.42980E+06   
  H2      H2        0.66260E+00    0.10493E+03   
  H2      C3       -0.40665E+00    0.18749E+05   
  H2      H3       -0.32922E-02    0.10493E+03   
  H2      C4        0.14137E+00    0.18749E+05   
  H2      C5        0.13815E+00    0.18749E+05   
  H2      N1       -0.49543E+00    0.15161E+05   
  C3      C3        0.28158E+02    0.69242E+06   
  C3      H3        0.57353E+00    0.18749E+05   
  C3      C4        0.62516E+01    0.69242E+06   
  C3      C5       -0.79308E+00    0.69242E+06   
  C3      N1        0.36562E+01    0.59189E+06   
  H3      H3       -0.17597E+00    0.10493E+03   
  H3      C4       -0.30938E+00    0.18749E+05   
  H3      C5       -0.82282E-01    0.18749E+05   
  H3      N1       -0.44343E+00    0.15161E+05   
  C4      C4       -0.77299E+00    0.69242E+06   
  C4      C5        0.23745E+00    0.69242E+06   
  C4      N1       -0.45801E+00    0.59189E+06   
  C5      C5       -0.37593E+00    0.69242E+06   
  C5      N1       -0.12803E+00    0.59189E+06   
  N1      N1       -0.25603E+00    0.50491E+06   
 
 
 ------------------------- FIT QUALITY ---------------------------
 
Fit data
RMSE on   105 points with E <  -4.0 kcal/mol =  0.20296 kcal/mol
RMSE on   559 points with E <   0.0 kcal/mol =  0.31132 kcal/mol
RMSE on   773 points with E <  10.0 kcal/mol =  0.63282 kcal/mol
RMSE on   872 points with E < 100.0 kcal/mol =  1.65333 kcal/mol
 
Minimum wall height =      64.8784 kcal/mol
Mean wall height =        122.9417 kcal/mol
Minimum wall distance =     0.7002 Angstrom between closest contact atoms
Maximum wall distance =     1.9369 Angstrom between closest contact atoms
 
 
 ------------------------ LOCAL MINIMA ---------------------------
 
------------ Minimum   1 ------------
E =    -7.70373797 kcal/mol
R_com =     8.29411623 Angstrom
beta_A, gamma_A, alpha_B, beta_B, gamma_B = 
    95.95610    86.81049    65.42925    86.72605    86.18386
 
16   -1.3162838  -0.5713249   0.1695211   S1   
 6   -0.4961451  -0.1620182   1.6091573   C1   
 1   -0.9660432  -0.3339302   2.5720811   H1   
 6    0.7368564   0.3736063   1.3568446   C2   
 8    1.6387560   0.8008373   2.2788798   O1   
 1    1.2769838   0.6752676   3.1715503   H2   
 6    1.0355076   0.4552999  -0.0180304   C3   
 1    1.9647052   0.8477162  -0.4201536   H3   
 6    0.0072247  -0.0183175  -0.7824145   C4   
 6   -0.0399109  -0.0999215  -2.2007288   C5   
 7   -0.0886731  -0.1629407  -3.3453735   N1   
16   -0.0324597  -1.4440525   8.2565482   S1   
 6   -0.1790673  -0.7405201   9.8045340   C1   
 1   -0.2889008  -1.3702419  10.6814419   H1   
 6   -0.1419061   0.6255711   9.7474193   C2   
 8   -0.2316946   1.4831617  10.7974548   O1   
 1   -0.3340121   0.9797780  11.6218597   H2   
 6    0.0113898   1.1221535   8.4374369   C3   
 1    0.0658424   2.1769339   8.1852960   H3   
 6    0.0795341   0.1094552   7.5232374   C4   
 6    0.2430510   0.2336203   6.1167021   C5   
 7    0.3680461   0.3253799   4.9798129   N1   
 
    R_com        Fit total        Fit exp        Fit els          Fit Cn 
  7.44743264  0.15799249E+02  0.45192733E+02 -0.12602850E+02 -0.16790633E+02
  7.53269854  0.93897340E+01  0.36017741E+02 -0.12010466E+02 -0.14617541E+02
  7.63501762  0.35453744E+01  0.27159880E+02 -0.11282843E+02 -0.12331663E+02
  7.75780052 -0.13466586E+01  0.19076875E+02 -0.10409366E+02 -0.10014168E+02
  7.90514000 -0.49452568E+01  0.12217869E+02 -0.93923735E+01 -0.77707521E+01
  8.08194738 -0.70529150E+01  0.69193920E+01 -0.82534323E+01 -0.57188747E+01
  8.29411623 -0.77037380E+01  0.32982624E+01 -0.70368132E+01 -0.39651871E+01
  8.54871886 -0.71885005E+01  0.11971238E+01 -0.58066731E+01 -0.25789511E+01
  8.85424200 -0.59775473E+01  0.23172653E+00 -0.46360569E+01 -0.15732169E+01
  9.22086978 -0.45606663E+01 -0.65475950E-01 -0.35900705E+01 -0.90511982E+00
  9.66082311 -0.32889040E+01 -0.82168212E-01 -0.27101775E+01 -0.49655833E+00
 10.18876711 -0.23099264E+01 -0.39261124E-01 -0.20073865E+01 -0.26327878E+00
 10.82229991 -0.16150945E+01 -0.11548386E-01 -0.14671144E+01 -0.13643164E+00
 
------------ Minimum   2 ------------
E =    -7.28716493 kcal/mol
R_com =     5.57661220 Angstrom
beta_A, gamma_A, alpha_B, beta_B, gamma_B = 
   118.93626   135.49854    60.08856   138.32558    41.48181
 
16   -1.3585377  -0.4012160   0.2848750   S1   
 6   -0.1421137  -1.2704431   1.1079599   C1   
 1   -0.4107193  -2.0666806   1.7945727   H1   
 6    1.1094145  -0.8244527   0.7829711   C2   
 8    2.2888005  -1.3015344   1.2599821   O1   
 1    2.1187985  -2.0231220   1.8876111   H2   
 6    1.0970374   0.2333308  -0.1482049   C3   
 1    1.9880222   0.7203793  -0.5329538   H3   
 6   -0.1776371   0.5718642  -0.5039610   C4   
 6   -0.5716606   1.5812488  -1.4239526   C5   
 7   -0.8983116   2.3985783  -2.1600450   N1   
16    0.0482398  -0.6759675   6.8527366   S1   
 6   -0.6265440   0.8915335   6.8706012   C1   
 1   -0.9866202   1.3195573   7.8005050   H1   
 6   -0.6359268   1.4549541   5.6242797   C2   
 8   -1.1020870   2.6882874   5.2961312   O1   
 1   -1.4438087   3.1299036   6.0909324   H2   
 6   -0.0876984   0.6171280   4.6324930   C3   
 1   -0.0029004   0.8849027   3.5835850   H3   
 6    0.3209691  -0.5766267   5.1558502   C4   
 6    0.9274703  -1.6561720   4.4578281   C5   
 7    1.4113212  -2.5347731   3.9005949   N1   
 
    R_com        Fit total        Fit exp        Fit els          Fit Cn 
  4.67701088  0.18410465E+02  0.59597407E+02 -0.17614278E+02 -0.23572663E+02
  4.76760590  0.11184135E+02  0.47834866E+02 -0.16253158E+02 -0.20397573E+02
  4.87631992  0.47170609E+01  0.36554900E+02 -0.14717142E+02 -0.17120696E+02
  5.00677676 -0.59111827E+00  0.26295216E+02 -0.13023503E+02 -0.13862831E+02
  5.16332495 -0.44189399E+01  0.17559685E+02 -0.11211381E+02 -0.10767244E+02
  5.35118279 -0.66185883E+01  0.10705562E+02 -0.93447110E+01 -0.79794397E+01
  5.57661220 -0.72871649E+01  0.58410853E+01 -0.75093070E+01 -0.56189432E+01
  5.84712749 -0.67676161E+01  0.27859961E+01 -0.58016203E+01 -0.37519919E+01
  6.17174583 -0.55563366E+01  0.11310155E+01 -0.43098208E+01 -0.23775313E+01
  6.56128784 -0.41473984E+01  0.38007223E+00 -0.30927339E+01 -0.14347367E+01
  7.02873826 -0.28909459E+01  0.10350160E+00 -0.21657791E+01 -0.82866836E+00
  7.58967876 -0.19387153E+01  0.22988478E-01 -0.15015071E+01 -0.46019665E+00
  8.26280736 -0.12868249E+01  0.44459570E-02 -0.10448553E+01 -0.24641558E+00
 
------------ Minimum   3 ------------
E =    -7.07068771 kcal/mol
R_com =     3.52210164 Angstrom
beta_A, gamma_A, alpha_B, beta_B, gamma_B = 
    61.63513     8.03373    23.27462   118.36487   188.03373
 
16   -1.4366748  -0.0797906  -0.1317261   S1   
 6   -0.7998807   1.4878310   0.0913602   C1   
 1   -1.4632137   2.3459546   0.1259070   H1   
 6    0.5632426   1.4714267   0.2030459   C2   
 8    1.3740249   2.5458970   0.3880966   O1   
 1    0.8387564   3.3555077   0.4271544   H2   
 6    1.1118041   0.1764219   0.1125433   C3   
 1    2.1726781  -0.0449294   0.1807479   H3   
 6    0.1411154  -0.7661388  -0.0753530   C4   
 6    0.3222304  -2.1704999  -0.1997058   C5   
 7    0.4604410  -3.3044224  -0.3077713   N1   
16   -1.3512887  -0.4943883   3.6538278   S1   
 6   -0.1468881  -1.6828173   3.4307414   C1   
 1   -0.4171623  -2.7332167   3.3961946   H1   
 6    1.0988243  -1.1291253   3.3190557   C2   
 8    2.2681911  -1.7957854   3.1340050   O1   
 1    2.0963904  -2.7510165   3.0949472   H2   
 6    1.0910383   0.2772518   3.4095583   C3   
 1    1.9781154   0.8997822   3.3413538   H3   
 6   -0.1730994   0.7595517   3.5974547   C4   
 6   -0.5616406   2.1211935   3.7218074   C5   
 7   -0.8827340   3.2174514   3.8298729   N1   
 
    R_com        Fit total        Fit exp        Fit els          Fit Cn 
  2.62250031  0.18715484E+02  0.63617655E+02 -0.12622380E+02 -0.32279790E+02
  2.71309534  0.11061040E+02  0.50540290E+02 -0.11463024E+02 -0.28016226E+02
  2.82180936  0.44602109E+01  0.38378359E+02 -0.10214153E+02 -0.23703995E+02
  2.95226620 -0.76581525E+00  0.27612510E+02 -0.89005215E+01 -0.19477803E+02
  3.10881439 -0.44146770E+01  0.18626959E+02 -0.75581943E+01 -0.15483442E+02
  3.29667223 -0.64588496E+01  0.11635317E+02 -0.62336192E+01 -0.11860547E+02
  3.52210164 -0.70706877E+01  0.66316241E+01 -0.49799039E+01 -0.87224079E+01
  3.79261693 -0.65975039E+01  0.33902452E+01 -0.38498491E+01 -0.61379000E+01
  4.11723527 -0.54831727E+01  0.15247905E+01 -0.28864877E+01 -0.41214755E+01
  4.50677728 -0.41577664E+01  0.59093932E+00 -0.21135846E+01 -0.26351210E+01
  4.97422770 -0.29382541E+01  0.19337632E+00 -0.15299167E+01 -0.16017137E+01
  5.53516820 -0.19828628E+01  0.52527441E-01 -0.11107673E+01 -0.92462292E+00
  6.20829680 -0.13121096E+01  0.11701247E-01 -0.81711116E+00 -0.50669968E+00
 
------------ Minimum   4 ------------
E =    -7.04799199 kcal/mol
R_com =     3.95990109 Angstrom
beta_A, gamma_A, alpha_B, beta_B, gamma_B = 
   120.37258   156.56836    12.34423    91.02214     6.07763
 
16   -1.4101085  -0.2277141   0.2179292   S1   
 6   -0.3756834  -1.5093765   0.6651628   C1   
 1   -0.7876484  -2.4216833   1.0841634   H1   
 6    0.9375195  -1.2086473   0.4287135   C2   
 8    2.0083693  -2.0090565   0.6710437   O1   
 1    1.7072000  -2.8502977   1.0519870   H2   
 6    1.1218328   0.0735393  -0.1264206   C3   
 1    2.0882358   0.4940971  -0.3877601   H3   
 6   -0.0684492   0.7230879  -0.2915800   C4   
 6   -0.2682685   2.0229768  -0.8308920   C5   
 7   -0.4375797   3.0740729  -1.2587837   N1   
16   -1.2730595  -0.3404340   4.5525030   S1   
 6   -0.9591879   1.3283296   4.3809667   C1   
 1   -1.6936259   2.0575961   4.7070821   H1   
 6    0.2621432   1.5596337   3.8102680   C2   
 8    0.8123860   2.7715397   3.5371112   O1   
 1    0.1999261   3.4758813   3.8060040   H2   
 6    0.9656321   0.3768190   3.5066228   C3   
 1    1.9519923   0.3507065   3.0532867   H3   
 6    0.2491168  -0.7339551   3.8512226   C4   
 6    0.6459880  -2.0906916   3.7020390   C5   
 7    0.9559508  -3.1885568   3.5788504   N1   
 
    R_com        Fit total        Fit exp        Fit els          Fit Cn 
  3.06029977  0.14855767E+02  0.62027797E+02 -0.16323322E+02 -0.30848709E+02
  3.15089479  0.86009023E+01  0.50212673E+02 -0.14876993E+02 -0.26734778E+02
  3.25960881  0.30770504E+01  0.38927757E+02 -0.13293623E+02 -0.22557084E+02
  3.39006565 -0.14097838E+01  0.28644658E+02 -0.11601707E+02 -0.18452735E+02
  3.54661385 -0.46277346E+01  0.19792850E+02 -0.98473702E+01 -0.14573214E+02
  3.73447168 -0.64799345E+01  0.12679576E+02 -0.80941762E+01 -0.11065334E+02
  3.95990109 -0.70479920E+01  0.74182991E+01 -0.64183950E+01 -0.80478961E+01
  4.23041638 -0.65935169E+01  0.38956270E+01 -0.48987067E+01 -0.55904372E+01
  4.55503472 -0.55024031E+01  0.18009649E+01 -0.36014213E+01 -0.37019468E+01
  4.94457673 -0.41820591E+01  0.71797426E+00 -0.25653010E+01 -0.23347323E+01
  5.41202715 -0.29525515E+01  0.24178704E+00 -0.17922798E+01 -0.14020587E+01
  5.97296765 -0.19837077E+01  0.67485766E-01 -0.12494207E+01 -0.80177280E+00
  6.64609625 -0.13037673E+01  0.15342173E-01 -0.88240948E+00 -0.43669999E+00
 
------------ Minimum   5 ------------
E =    -6.97036168 kcal/mol
R_com =     3.59484711 Angstrom
beta_A, gamma_A, alpha_B, beta_B, gamma_B = 
   112.65268   169.70582   186.50653   114.24970   181.55128
 
16   -1.4412447  -0.1024369  -0.0085508   S1   
 6   -0.5976287  -1.5571328   0.2827972   C1   
 1   -1.1435508  -2.4803822   0.4476003   H1   
 6    0.7571230  -1.3688236   0.2768631   C2   
 8    1.7080829  -2.3188674   0.4748279   O1   
 1    1.2830519  -3.1781811   0.6311481   H2   
 6    1.1304666  -0.0325179   0.0297808   C3   
 1    2.1573789   0.3172194  -0.0175152   H3   
 6    0.0375220   0.7692063  -0.1395493   C4   
 6    0.0314590   2.1637934  -0.4144791   C5   
 7    0.0177569   3.2907443  -0.6297800   N1   
16    1.4370653   0.1484911   3.6182252   S1   
 6    0.5430116   1.6021492   3.6021585   C1   
 1    1.0564356   2.5581342   3.6104460   H1   
 6   -0.8047396   1.3696117   3.5836899   C2   
 8   -1.7884700   2.3066713   3.5666060   O1   
 1   -1.3937060   3.1941454   3.5742589   H2   
 6   -1.1312005  -0.0013512   3.5780373   C3   
 1   -2.1454282  -0.3888377   3.5607652   H3   
 6   -0.0108610  -0.7825666   3.6004911   C4   
 6    0.0443507  -2.2029091   3.5918200   C5   
 7    0.0974763  -3.3490933   3.5918654   N1   
 
    R_com        Fit total        Fit exp        Fit els          Fit Cn 
  2.69524578  0.17844508E+02  0.62493816E+02 -0.12750016E+02 -0.31899293E+02
  2.78584080  0.10599248E+02  0.49839232E+02 -0.11563404E+02 -0.27676580E+02
  2.89455483  0.42799463E+01  0.37967487E+02 -0.10283799E+02 -0.23403741E+02
  3.02501166 -0.77904576E+00  0.27373814E+02 -0.89375071E+01 -0.19215353E+02
  3.18155986 -0.43474199E+01  0.18473123E+02 -0.75630886E+01 -0.15257454E+02
  3.36941770 -0.63634714E+01  0.11516855E+02 -0.62102380E+01 -0.11670088E+02
  3.59484711 -0.69703617E+01  0.65318104E+01 -0.49354615E+01 -0.85667105E+01
  3.86536239 -0.64991839E+01  0.33107019E+01 -0.37941418E+01 -0.60157440E+01
  4.18998074 -0.53905176E+01  0.14699878E+01 -0.28300360E+01 -0.40304694E+01
  4.57952275 -0.40768835E+01  0.55965339E+00 -0.20652093E+01 -0.25713276E+01
  5.04697317 -0.28756998E+01  0.17893244E+00 -0.14947187E+01 -0.15599135E+01
  5.60791366 -0.19413442E+01  0.47254698E-01 -0.10894814E+01 -0.89911750E+00
  6.28104226 -0.12891121E+01  0.10224508E-01 -0.80710715E+00 -0.49222946E+00
 
------------ Minimum   6 ------------
E =    -5.26997428 kcal/mol
R_com =     6.72287203 Angstrom
beta_A, gamma_A, alpha_B, beta_B, gamma_B = 
    56.79355   255.83654   125.62758   123.20645    75.83654
 
16   -1.0333330   0.5547822  -0.8439149   S1   
 6    0.2970984  -0.1358139  -1.6598446   C1   
 1    0.3290747  -0.1400788  -2.7445287   H1   
 6    1.2231167  -0.6382281  -0.7875385   C2   
 8    2.3924377  -1.2500357  -1.1107687   O1   
 1    2.4841281  -1.2886299  -2.0770041   H2   
 6    0.8639622  -0.4640150   0.5640553   C3   
 1    1.4680373  -0.7914742   1.4048678   H3   
 6   -0.3421332   0.1659783   0.6840733   C4   
 6   -1.0107707   0.5155579   1.8887370   C5   
 7   -1.5602082   0.7951092   2.8564817   N1   
16    1.0528695  -0.5167457   7.5667870   S1   
 6   -0.2834564   0.1623741   8.3827167   C1   
 1   -0.3055496   0.1858808   9.4674008   H1   
 6   -1.2312478   0.6223974   7.5104105   C2   
 8   -2.4096837   1.2164588   7.8336407   O1   
 1   -2.4944647   1.2685050   8.7998761   H2   
 6   -0.8804312   0.4319508   6.1588167   C3   
 1   -1.4984791   0.7322058   5.3180042   H3   
 6    0.3342081  -0.1814082   6.0387987   C4   
 6    1.0078443  -0.5212553   4.8341351   C5   
 7    1.5551246  -0.8050068   3.8663903   N1   
 
    R_com        Fit total        Fit exp        Fit els          Fit Cn 
  5.98202389  0.10934580E+02  0.30036560E+02 -0.85600407E+01 -0.10541940E+02
  6.05663155  0.62273503E+01  0.23537985E+02 -0.79944227E+01 -0.93162122E+01
  6.14616075  0.21167023E+01  0.17537605E+02 -0.73646452E+01 -0.80562574E+01
  6.25359579 -0.11843709E+01  0.12286006E+02 -0.66732044E+01 -0.67971726E+01
  6.38251783 -0.35263591E+01  0.79788261E+01 -0.59264389E+01 -0.55787464E+01
  6.53722429 -0.48623166E+01  0.47143068E+01 -0.51353706E+01 -0.44412528E+01
  6.72287203 -0.52699743E+01  0.24666614E+01 -0.43164636E+01 -0.34201721E+01
  6.94564933 -0.49426115E+01  0.10906888E+01 -0.34921799E+01 -0.25411203E+01
  7.21298208 -0.41446384E+01  0.36294806E+00 -0.26909977E+01 -0.18165888E+01
  7.53378139 -0.31457467E+01  0.46000566E-01 -0.19461455E+01 -0.12456018E+01
  7.91874055 -0.21618042E+01 -0.53686457E-01 -0.12919780E+01 -0.81613979E+00
  8.38069155 -0.13269507E+01 -0.60544523E-01 -0.75747319E+00 -0.50893302E+00
  8.93503275 -0.69887560E+00 -0.39424022E-01 -0.35839417E+00 -0.30105740E+00
 
------------ Minimum   7 ------------
E =    -4.66663672 kcal/mol
R_com =     3.94763529 Angstrom
beta_A, gamma_A, alpha_B, beta_B, gamma_B = 
    71.58133   339.15942   258.21723   108.41868   159.15942
 
16   -1.4277511   0.2037493   0.0881228   S1   
 6   -0.5269915   1.5251893  -0.5078135   C1   
 1   -1.0298887   2.4434890  -0.7931210   H1   
 6    0.8108553   1.2455622  -0.5609410   C2   
 8    1.7966155   2.0790817  -0.9847570   O1   
 1    1.4110016   2.9274367  -1.2588067   H2   
 6    1.1245926  -0.0527524  -0.1113900   C3   
 1    2.1300906  -0.4609834  -0.0736668   H3   
 6    0.0038493  -0.7352856   0.2681427   C4   
 6   -0.0611819  -2.0594476   0.7808436   C5   
 7   -0.1230343  -3.1300281   1.1890007   N1   
16    0.0920932   1.4392727   3.8595125   S1   
 6   -1.3854393   0.8273334   4.4554488   C1   
 1   -2.1816968   1.5071524   4.7407563   H1   
 6   -1.3848948  -0.5394238   4.5085763   C2   
 8   -2.4021450  -1.3342068   4.9323923   O1   
 1   -3.1538811  -0.7834826   5.2064420   H2   
 6   -0.1780029  -1.1116682   4.0590253   C3   
 1    0.0163018  -2.1793407   4.0213021   H3   
 6    0.7190063  -0.1539148   3.6794926   C4   
 6    2.0285461  -0.3606500   3.1667917   C5   
 7    3.0891986  -0.5187152   2.7586346   N1   
 
    R_com        Fit total        Fit exp        Fit els          Fit Cn 
  3.04803397  0.10606480E+02  0.42250293E+02 -0.95080542E+01 -0.22135759E+02
  3.13862899  0.62295966E+01  0.34310641E+02 -0.86914693E+01 -0.19389575E+02
  3.24734302  0.23747031E+01  0.26742638E+02 -0.77835634E+01 -0.16584372E+02
  3.37779985 -0.74860612E+00  0.19849028E+02 -0.67952548E+01 -0.13802379E+02
  3.53434805 -0.29845908E+01  0.13899015E+02 -0.57479661E+01 -0.11135640E+02
  3.72220588 -0.42712337E+01  0.90801186E+01 -0.46751871E+01 -0.86761652E+01
  3.94763529 -0.46666367E+01  0.54589061E+01 -0.36218982E+01 -0.65036446E+01
  4.21815058 -0.43471493E+01  0.29668565E+01 -0.26405249E+01 -0.46734809E+01
  4.54276892 -0.35702861E+01  0.14212253E+01 -0.17828193E+01 -0.32086921E+01
  4.93231093 -0.26114319E+01  0.57588809E+00 -0.10888664E+01 -0.20984536E+01
  5.39976135 -0.16984612E+01  0.18205953E+00 -0.57678570E+00 -0.13037350E+01
  5.96070185 -0.97029187E+00  0.35553946E-01 -0.23802966E+00 -0.76781616E+00
  6.63383045 -0.47136052E+00 -0.16946740E-02 -0.41586634E-01 -0.42807921E+00
 
------------ Minimum   8 ------------
E =    -4.51660751 kcal/mol
R_com =     5.16574311 Angstrom
beta_A, gamma_A, alpha_B, beta_B, gamma_B = 
   126.73139   125.86460   340.36117    53.26861   305.86460
 
16   -1.2637479  -0.4638374   0.5249274   S1   
 6    0.1290309  -1.1017613   1.2772118   C1   
 1    0.0317551  -1.8079575   2.0953833   H1   
 6    1.2775689  -0.6083207   0.7220319   C2   
 8    2.5501704  -0.9133147   1.0874934   O1   
 1    2.5351484  -1.5465684   1.8238843   H2   
 6    1.0400624   0.2971626  -0.3314569   C3   
 1    1.8210864   0.7931362  -0.8998877   H3   
 6   -0.2971402   0.4756055  -0.5459555   C4   
 6   -0.9049305   1.3041082  -1.5281320   C5   
 7   -1.4034385   1.9756534  -2.3136746   N1   
16   -1.0343445   0.8615890   4.6408158   S1   
 6    0.4918161   0.9943057   3.8885313   C1   
 1    0.6375444   1.6921158   3.0703598   H1   
 6    1.4077031   0.1435565   4.4437112   C2   
 8    2.7087826   0.0031003   4.0782497   O1   
 1    2.9074647   0.6045663   3.3418588   H2   
 6    0.8796884  -0.6294312   5.4972000   C3   
 1    1.4485884  -1.3590482   6.0656309   H3   
 6   -0.4397018  -0.3480736   5.7116986   C4   
 6   -1.2905883  -0.9241099   6.6938751   C5   
 7   -1.9857976  -1.3890478   7.4794177   N1   
 
    R_com        Fit total        Fit exp        Fit els          Fit Cn 
  4.26614178  0.96783857E+01  0.36099411E+02 -0.76844151E+01 -0.18736610E+02
  4.35673681  0.56359245E+01  0.29479962E+02 -0.72236483E+01 -0.16620389E+02
  4.46545083  0.20615416E+01  0.23140403E+02 -0.66793297E+01 -0.14399532E+02
  4.59590766 -0.84567401E+00  0.17333365E+02 -0.60465937E+01 -0.12132446E+02
  4.75245586 -0.29352673E+01  0.12285392E+02 -0.53270822E+01 -0.98935768E+01
  4.94031370 -0.41432691E+01  0.81570834E+01 -0.45324352E+01 -0.77679174E+01
  5.16574311 -0.45166075E+01  0.50116986E+01 -0.36873969E+01 -0.58409092E+01
  5.43625839 -0.42109210E+01  0.28048330E+01 -0.28309738E+01 -0.41847802E+01
  5.76087674 -0.34579434E+01  0.14003962E+01 -0.20137269E+01 -0.28446127E+01
  6.15041875 -0.25124089E+01  0.60672344E+00 -0.12899028E+01 -0.18292295E+01
  6.61786917 -0.15964995E+01  0.22010428E+00 -0.70515074E+00 -0.11114531E+01
  7.17880967 -0.85808509E+00  0.64000391E-01 -0.28367034E+00 -0.63841513E+00
  7.85193826 -0.35410259E+00  0.14179599E-01 -0.20994109E-01 -0.34728808E+00
 
------------ Minimum   9 ------------
E =    -4.47563343 kcal/mol
R_com =     5.99317418 Angstrom
beta_A, gamma_A, alpha_B, beta_B, gamma_B = 
    57.52898   172.33305     5.20672    85.41846   241.49008
 
16   -0.8148950  -0.0765236  -1.1907321   S1   
 6   -0.5353947  -1.5569083  -0.3888266   C1   
 1   -0.9600716  -2.4765209  -0.7781113   H1   
 6    0.2397868  -1.3924629   0.7260274   C2   
 8    0.6448333  -2.3666707   1.5821549   O1   
 1    0.2946904  -3.2241903   1.2896355   H2   
 6    0.6230379  -0.0537009   0.9427826   C3   
 1    1.2406260   0.2795402   1.7714183   H3   
 6    0.1169460   0.7736385  -0.0191647   C4   
 6    0.3045644   2.1784968  -0.1271874   C5   
 7    0.4455115   3.3136127  -0.2177770   N1   
16   -1.3409563   0.3826313   5.6147801   S1   
 6   -0.4918945  -0.5629798   4.4756464   C1   
 1   -0.9626441  -0.8401940   3.5380284   H1   
 6    0.7635748  -0.8819224   4.9148733   C2   
 8    1.6914804  -1.6191770   4.2503849   O1   
 1    1.3304547  -1.9032672   3.3945457   H2   
 6    1.0560180  -0.3554780   6.1890323   C3   
 1    2.0001006  -0.4952819   6.7069751   H3   
 6    0.0007722   0.3505703   6.6929314   C4   
 6   -0.0603127   1.0269841   7.9416224   C5   
 7   -0.1201837   1.5698185   8.9507343   N1   
 
    R_com        Fit total        Fit exp        Fit els          Fit Cn 
  5.25232603  0.12295615E+02  0.37024260E+02 -0.80575708E+01 -0.16671074E+02
  5.32693370  0.75741366E+01  0.29898153E+02 -0.74908920E+01 -0.14833125E+02
  5.41646289  0.33631083E+01  0.23077639E+02 -0.68348456E+01 -0.12879686E+02
  5.52389793 -0.90695369E-01  0.16862180E+02 -0.60892369E+01 -0.10863638E+02
  5.65281998 -0.25879049E+01  0.11531088E+02 -0.52626247E+01 -0.88563681E+01
  5.80752643 -0.40323437E+01  0.72855023E+01 -0.43755752E+01 -0.69422708E+01
  5.99317418 -0.44756334E+01  0.41943156E+01 -0.34625747E+01 -0.52073744E+01
  6.21595147 -0.41237342E+01  0.21706166E+01 -0.25708024E+01 -0.37235483E+01
  6.48328423 -0.32885215E+01  0.99875534E+00 -0.17542480E+01 -0.25330289E+01
  6.80408353 -0.22966771E+01  0.40643093E+00 -0.10632284E+01 -0.16398796E+01
  7.18904270 -0.13985229E+01  0.14650026E+00 -0.53201454E+00 -0.10130086E+01
  7.65099370 -0.72223138E+00  0.46821865E-01 -0.16957502E+00 -0.59947822E+00
  8.20533490 -0.28641635E+00  0.13022708E-01  0.41723848E-01 -0.34116290E+00
 
------------ Minimum  10 ------------
E =    -4.36495408 kcal/mol
R_com =     6.73523203 Angstrom
beta_A, gamma_A, alpha_B, beta_B, gamma_B = 
   114.06062   283.52287   305.00931   124.62062    75.43184
 
16   -1.1570118   0.5564003   0.6629444   S1   
 6   -1.1889163   0.6006132  -1.0428514   C1   
 1   -2.0416878   1.0266528  -1.5613600   H1   
 6   -0.0599816   0.0522406  -1.5865811   C2   
 8    0.2270192  -0.0663158  -2.9093331   O1   
 1   -0.5034272   0.2984720  -3.4355321   H2   
 6    0.8538058  -0.4103257  -0.6185042   C3   
 1    1.8083072  -0.8734528  -0.8498963   H3   
 6    0.3864198  -0.2060231   0.6486868   C4   
 6    1.0403115  -0.5349319   1.8671862   C5   
 7    1.5583965  -0.8034155   2.8551463   N1   
16   -1.0330044   0.5095143   7.6076137   S1   
 6    0.3137848  -0.1921516   8.3864176   C1   
 1    0.3563096  -0.2340397   9.4699384   H1   
 6    1.2415910  -0.6437726   7.4886079   C2   
 8    2.4217612  -1.2510538   7.7793068   O1   
 1    2.5245112  -1.3199045   8.7427430   H2   
 6    0.8665109  -0.4282854   6.1473294   C3   
 1    1.4663589  -0.7184880   5.2899691   H3   
 6   -0.3458605   0.1951157   6.0607911   C4   
 6   -1.0398565   0.5596679   4.8750560   C5   
 7   -1.6034159   0.8633050   3.9228135   N1   
 
    R_com        Fit total        Fit exp        Fit els          Fit Cn 
  5.94146615  0.11298912E+02  0.29766997E+02 -0.67827367E+01 -0.11685348E+02
  6.02140294  0.66757097E+01  0.23200484E+02 -0.63073599E+01 -0.10217414E+02
  6.11732708  0.26755603E+01  0.17183599E+02 -0.57805899E+01 -0.87274488E+01
  6.23243605 -0.50332694E+00  0.11962049E+02 -0.52051907E+01 -0.72601851E+01
  6.37056681 -0.27321641E+01  0.77189254E+01 -0.45870554E+01 -0.58640341E+01
  6.53632373 -0.39870451E+01  0.45341548E+01 -0.39358391E+01 -0.45853608E+01
  6.73523203 -0.43649541E+01  0.23626054E+01 -0.32655976E+01 -0.34619619E+01
  6.97392199 -0.40680253E+01  0.10448657E+01 -0.25953686E+01 -0.25175224E+01
  7.26034994 -0.33555351E+01  0.35275052E+00 -0.19493568E+01 -0.17589288E+01
  7.60406348 -0.24803612E+01  0.52887122E-01 -0.13558771E+01 -0.11773711E+01
  8.01651973 -0.16371718E+01 -0.40781332E-01 -0.84389453E+00 -0.75249589E+00
  8.51146723 -0.94166308E+00 -0.47285660E-01 -0.43677304E+00 -0.45760438E+00
  9.10540422 -0.43830135E+00 -0.29064521E-01 -0.14515232E+00 -0.26408451E+00
 
------------ Minimum  11 ------------
E =    -3.43259976 kcal/mol
R_com =     6.64375580 Angstrom
beta_A, gamma_A, alpha_B, beta_B, gamma_B = 
   109.00368   295.09755    96.50365    70.99632   115.09755
 
16   -1.1754759   0.5182737   0.6613633   S1   
 6   -1.0436086   0.8767193  -1.0020187   C1   
 1   -1.8140834   1.4588516  -1.4970651   H1   
 6    0.0932707   0.3467652  -1.5474563   C2   
 8    0.4952266   0.4494859  -2.8412792   O1   
 1   -0.1570070   0.9630143  -3.3456476   H2   
 6    0.8796267  -0.3585084  -0.6145141   C3   
 1    1.8193725  -0.8479051  -0.8521498   H3   
 6    0.3093104  -0.3522910   0.6267203   C4   
 6    0.8226288  -0.9512452   1.8091984   C5   
 7    1.2266987  -1.4376560   2.7666391   N1   
16    0.6480806  -1.1092082   5.9823925   S1   
 6    0.9892832  -0.9375896   7.6457745   C1   
 1    1.6549383  -1.6371700   8.1408209   H1   
 6    0.3339692   0.1319474   8.1912121   C2   
 8    0.3905007   0.5429513   9.4850350   O1   
 1    0.9746006  -0.0469193   9.9894034   H2   
 6   -0.4558336   0.8333590   7.2582699   C3   
 1   -1.0485226   1.7116249   7.4959056   H3   
 6   -0.3850584   0.2674171   6.0170355   C4   
 6   -1.0382999   0.7095907   4.8345574   C5   
 7   -1.5673481   1.0559661   3.8771167   N1   
 
    R_com        Fit total        Fit exp        Fit els          Fit Cn 
  5.79707220  0.89311881E+01  0.26706721E+02 -0.47507829E+01 -0.13024750E+02
  5.88233811  0.53025248E+01  0.20979709E+02 -0.43959081E+01 -0.11281277E+02
  5.98465719  0.21523400E+01  0.15690045E+02 -0.40069388E+01 -0.95307664E+01
  6.10744009 -0.36029856E+00  0.11054858E+02 -0.35867307E+01 -0.78284255E+01
  6.25477957 -0.21292786E+01  0.72425575E+01 -0.31400464E+01 -0.62317898E+01
  6.43158695 -0.31298608E+01  0.43373606E+01 -0.26737932E+01 -0.47934282E+01
  6.64375580 -0.34325998E+01  0.23179941E+01 -0.21973856E+01 -0.35532083E+01
  6.89835842 -0.31929757E+01  0.10627164E+01 -0.17233262E+01 -0.25323659E+01
  7.20388157 -0.26155969E+01  0.38370062E+00 -0.12678120E+01 -0.17314856E+01
  7.57050935 -0.19048779E+01  0.78833731E-01 -0.85058432E+00 -0.11331274E+01
  8.01046268 -0.12224672E+01 -0.21886076E-01 -0.49276025E+00 -0.70782086E+00
  8.53840668 -0.66673392E+00 -0.33889384E-01 -0.21199203E+00 -0.42085251E+00
  9.17193948 -0.27473873E+00 -0.20556588E-01 -0.16479707E-01 -0.23770243E+00
 
 
 ------------------------- GRID POINTS ---------------------------
 
Fit data
-------------------------------------------------------------------------------------------------------------------------------------------------------------------------------
   n     SAPT total      Fit total    SAPT els      SAPT exch     SAPT ind    SAPT exch-ind   SAPT disp  SAPT exch-disp  SAPT DeltaHF    Fit els       Fit exp       Fit Cn    
-------------------------------------------------------------------------------------------------------------------------------------------------------------------------------
     1  -0.377471E+01 -0.351176E+01 -0.310921E+01  0.129695E+01 -0.631861E+00  0.212596E+00 -0.151945E+01  0.102422E+00 -0.126155E+00 -0.348907E+01  0.106200E+01 -0.108469E+01
     2  -0.569529E+01 -0.581797E+01 -0.435431E+01  0.211651E+01 -0.132181E+01  0.643624E+00 -0.277563E+01  0.193327E+00 -0.197001E+00 -0.482226E+01  0.161652E+01 -0.261223E+01
     3  -0.525523E+00 -0.832490E+00 -0.109509E+01  0.517075E+01 -0.245750E+01  0.199257E+01 -0.432641E+01  0.452587E+00 -0.262438E+00 -0.281342E+01  0.599974E+01 -0.401881E+01
     4  -0.602670E+00 -0.780377E+00  0.492107E-01  0.196738E+00 -0.107940E+00  0.466231E-01 -0.804718E+00  0.216765E-01 -0.426099E-02 -0.311753E+00  0.244468E+00 -0.713092E+00
     5   0.671740E+00  0.668273E+00  0.117203E+01  0.585056E-01 -0.122606E+00  0.872901E-02 -0.456918E+00  0.706095E-02  0.493631E-02  0.107744E+01 -0.143317E-01 -0.394831E+00
     6   0.285140E+02  0.306721E+02 -0.332539E+02  0.887018E+02 -0.455173E+02  0.396231E+02 -0.243845E+02  0.500783E+01 -0.166299E+01 -0.557816E+01  0.499354E+02 -0.136852E+02
     7  -0.137145E+01 -0.151414E+01 -0.227062E+00  0.187492E+00 -0.101382E+00  0.561581E-01 -0.130622E+01  0.261938E-01 -0.663102E-02 -0.428529E+00  0.215423E+00 -0.130103E+01
     8   0.263604E+01  0.425461E+01 -0.245566E+01  0.164519E+02 -0.875543E+01  0.675445E+01 -0.954733E+01  0.122137E+01 -0.103325E+01 -0.359142E+01  0.171572E+02 -0.931117E+01
     9   0.129332E+02  0.132858E+02 -0.167366E+02  0.488103E+02 -0.288654E+02  0.272500E+02 -0.189989E+02  0.365970E+01 -0.218591E+01 -0.119691E+01  0.267443E+02 -0.122616E+02
    10   0.127846E+02  0.118597E+02 -0.130608E+02  0.405498E+02 -0.206905E+02  0.182478E+02 -0.132459E+02  0.270585E+01 -0.172171E+01 -0.182097E+01  0.219285E+02 -0.824786E+01
    11  -0.208511E+01 -0.199213E+01 -0.268885E+01  0.316372E+01 -0.144138E+01  0.973641E+00 -0.222606E+01  0.277324E+00 -0.143495E+00 -0.198617E+01  0.146416E+01 -0.147012E+01
    12  -0.228949E+01 -0.232327E+01 -0.162754E+01  0.137639E+00 -0.176296E+00  0.232665E-01 -0.641034E+00  0.141634E-01 -0.196920E-01 -0.192113E+01  0.149527E+00 -0.551670E+00
    13  -0.569221E+00 -0.847041E+00  0.146703E+00  0.206870E+01 -0.106452E+01  0.825203E+00 -0.259991E+01  0.186706E+00 -0.132096E+00  0.239379E-01  0.127979E+01 -0.215077E+01
    14  -0.192376E+01 -0.198313E+01 -0.108038E+01  0.499650E+00 -0.294824E+00  0.228736E+00 -0.129708E+01  0.530610E-01 -0.329215E-01 -0.113054E+01  0.253529E+00 -0.110612E+01
    15  -0.442060E+00 -0.544816E+00  0.150968E+00  0.117045E+00 -0.103951E+00  0.270650E-01 -0.645531E+00  0.140209E-01 -0.167569E-02 -0.665075E-01  0.833914E-01 -0.561700E+00
    16   0.172421E+02  0.143010E+02 -0.235048E+02  0.623106E+02 -0.385492E+02  0.358931E+02 -0.213398E+02  0.455917E+01 -0.212703E+01 -0.353745E+01  0.321081E+02 -0.142697E+02
    17   0.736201E+01  0.515851E+01 -0.108635E+02  0.310037E+02 -0.195857E+02  0.175867E+02 -0.111305E+02  0.216115E+01 -0.180977E+01 -0.641380E+00  0.130105E+02 -0.721057E+01
    18  -0.214023E+01 -0.239201E+01 -0.543014E+00  0.158597E+01 -0.774327E+00  0.696684E+00 -0.319221E+01  0.189894E+00 -0.103227E+00 -0.585654E+00  0.905755E+00 -0.271211E+01
    19  -0.114934E+01 -0.119271E+01 -0.277956E+00  0.136105E+00 -0.120971E+00  0.199561E-01 -0.907749E+00  0.133369E-01 -0.120584E-01 -0.517519E+00  0.820461E-01 -0.757241E+00
    20   0.117604E+01  0.220672E+01 -0.117890E+02  0.306504E+02 -0.162885E+02  0.136279E+02 -0.152804E+02  0.235107E+01 -0.209541E+01 -0.111366E+02  0.273101E+02 -0.139668E+02
    21   0.232580E+02  0.214706E+02 -0.310633E+02  0.865745E+02 -0.519471E+02  0.459359E+02 -0.285462E+02  0.521254E+01 -0.290839E+01 -0.103174E+02  0.538590E+02 -0.220710E+02
    22  -0.578378E+00 -0.450840E+00 -0.925491E+01  0.199405E+02 -0.130416E+02  0.121264E+02 -0.108856E+02  0.164579E+01 -0.110895E+01 -0.278303E+01  0.100251E+02 -0.769292E+01
    23  -0.112341E+01 -0.762671E+00 -0.290661E+00  0.215191E+01 -0.103320E+01  0.651091E+00 -0.274116E+01  0.236517E+00 -0.979076E-01  0.380297E+00  0.772219E+00 -0.191519E+01
    24  -0.256007E+00 -0.394844E+00 -0.251699E-01  0.292232E+01 -0.131411E+01  0.100766E+01 -0.302541E+01  0.282373E+00 -0.103682E+00 -0.127218E+00  0.194722E+01 -0.221485E+01
    25   0.326950E+00 -0.293835E+00 -0.399165E+01  0.114930E+02 -0.581607E+01  0.535134E+01 -0.690235E+01  0.972961E+00 -0.780291E+00 -0.193299E+01  0.704207E+01 -0.540292E+01
    26  -0.166366E+01 -0.206555E+01 -0.456010E+00  0.325701E+00 -0.227641E+00  0.661235E-01 -0.137947E+01  0.347630E-01 -0.271206E-01 -0.141988E+01  0.746423E+00 -0.139209E+01
    27  -0.130263E+01 -0.145649E+01 -0.595697E+00  0.140266E+00 -0.884297E-01  0.336323E-01 -0.802856E+00  0.159262E-01 -0.547023E-02 -0.852888E+00  0.141228E+00 -0.744831E+00
    28  -0.271003E+01 -0.262681E+01 -0.282738E+01  0.483525E+01 -0.185957E+01  0.172501E+01 -0.473852E+01  0.449482E+00 -0.294301E+00 -0.209076E+01  0.286097E+01 -0.339702E+01
    29  -0.165449E+01 -0.784726E+00 -0.343843E+01  0.698500E+01 -0.303670E+01  0.237984E+01 -0.459157E+01  0.568646E+00 -0.521274E+00 -0.301516E+01  0.554423E+01 -0.331380E+01
    30   0.145244E+01  0.262142E+01 -0.427432E+01  0.120351E+02 -0.482636E+01  0.423842E+01 -0.603045E+01  0.944888E+00 -0.634795E+00 -0.522649E+00  0.639485E+01 -0.325078E+01
    31   0.314573E+00 -0.812721E-01  0.240603E+00  0.260511E+01 -0.121130E+01  0.936874E+00 -0.237518E+01  0.240230E+00 -0.121768E+00 -0.402918E+00  0.215039E+01 -0.182875E+01
    32  -0.159589E+01 -0.246588E+01 -0.107573E+01  0.616096E+01 -0.350319E+01  0.249781E+01 -0.575959E+01  0.553938E+00 -0.470098E+00 -0.309400E+01  0.681611E+01 -0.618799E+01
    33  -0.188445E+00 -0.624690E+00  0.320592E+00  0.470427E-01 -0.909968E-01  0.105652E-01 -0.478581E+00  0.460165E-02 -0.166900E-02 -0.274320E+00  0.137491E+00 -0.487861E+00
    34  -0.306915E+01 -0.316235E+01 -0.122329E+01  0.247991E+01 -0.143917E+01  0.125515E+01 -0.427548E+01  0.289091E+00 -0.155361E+00 -0.139673E+01  0.207966E+01 -0.384528E+01
    35  -0.475024E+00 -0.340403E+00 -0.199550E-01  0.354875E-01 -0.211494E-01  0.498454E-02 -0.477286E+00  0.359737E-02 -0.702980E-03  0.778977E-01  0.127434E-01 -0.431044E+00
    36  -0.403963E-01  0.445874E+00 -0.195899E+01  0.982760E+01 -0.631592E+01  0.439850E+01 -0.571803E+01  0.626949E+00 -0.900511E+00 -0.122574E+01  0.761634E+01 -0.594472E+01
    37   0.694323E+02  0.656660E+02 -0.769779E+02  0.206321E+03 -0.128792E+03  0.108250E+03 -0.530221E+02  0.115307E+02  0.212229E+01 -0.150103E+02  0.117814E+03 -0.371377E+02
    38  -0.312138E+01 -0.293878E+01 -0.602682E+01  0.917545E+01 -0.432915E+01  0.344571E+01 -0.551450E+01  0.730388E+00 -0.602464E+00 -0.521139E+01  0.691253E+01 -0.463992E+01
    39  -0.127371E+01 -0.149134E+01 -0.190270E+00  0.474098E+00 -0.174562E+00  0.846075E-01 -0.149045E+01  0.439084E-01 -0.210432E-01 -0.730822E+00  0.434072E+00 -0.119459E+01
    40   0.366095E+02  0.367766E+02 -0.296895E+02  0.933959E+02 -0.532648E+02  0.445199E+02 -0.223777E+02  0.480969E+01 -0.783973E+00 -0.463304E+01  0.581135E+02 -0.167039E+02
    41   0.265738E+01  0.324986E+01 -0.989550E-01  0.105760E+02 -0.414230E+01  0.248198E+01 -0.618677E+01  0.626402E+00 -0.599026E+00 -0.233432E+01  0.110707E+02 -0.548651E+01
    42  -0.240013E+01 -0.188228E+01 -0.194666E+01  0.208404E+01 -0.979223E+00  0.604460E+00 -0.222218E+01  0.168679E+00 -0.109253E+00 -0.105771E+01  0.103562E+01 -0.186019E+01
    43  -0.112226E+01 -0.360933E+00 -0.315348E+01  0.875138E+01 -0.435326E+01  0.375505E+01 -0.648772E+01  0.813434E+00 -0.447660E+00 -0.177022E+01  0.617258E+01 -0.476329E+01
    44   0.528325E+02  0.430298E+02 -0.638702E+02  0.167707E+03 -0.115608E+03  0.983590E+02 -0.466756E+02  0.999673E+01  0.292338E+01 -0.923912E+01  0.886837E+02 -0.364148E+02
    45  -0.897270E+00 -0.110571E+01 -0.113241E+00  0.128089E+00 -0.810942E-01  0.328149E-01 -0.873086E+00  0.140859E-01 -0.483953E-02 -0.402261E+00  0.955500E-01 -0.798998E+00
    46  -0.252005E-01 -0.451204E-01  0.618542E+00  0.107770E+00 -0.145103E+00  0.156584E-01 -0.632542E+00  0.119466E-01 -0.147221E-02  0.478852E+00 -0.236128E-01 -0.500360E+00
    47  -0.300561E+00 -0.359616E+00 -0.382972E+01  0.121559E+02 -0.484262E+01  0.412582E+01 -0.766591E+01  0.888266E+00 -0.113226E+01 -0.196843E+01  0.675662E+01 -0.514780E+01
    48   0.144588E+02  0.164601E+02 -0.730641E+01  0.395340E+02 -0.171104E+02  0.131141E+02 -0.130644E+02  0.202728E+01 -0.273533E+01 -0.513414E+01  0.320529E+02 -0.104586E+02
    49  -0.233499E+01 -0.265264E+01 -0.583274E+00  0.343691E+01 -0.204171E+01  0.187077E+01 -0.521626E+01  0.377399E+00 -0.178833E+00 -0.636042E+00  0.254461E+01 -0.456121E+01
    50  -0.191545E+01 -0.226689E+01 -0.864262E+00  0.177743E+01 -0.928551E+00  0.735051E+00 -0.268371E+01  0.174936E+00 -0.126350E+00 -0.871854E+00  0.888133E+00 -0.228317E+01
    51  -0.400003E+01 -0.476935E+01 -0.721539E+01  0.156881E+02 -0.706497E+01  0.671905E+01 -0.129114E+02  0.146578E+01 -0.681150E+00 -0.511961E+01  0.108114E+02 -0.104611E+02
    52   0.201034E+02  0.131571E+02 -0.272341E+02  0.686527E+02 -0.571130E+02  0.490341E+02 -0.185756E+02  0.390656E+01  0.143278E+01 -0.153790E+01  0.263241E+02 -0.116291E+02
    53  -0.783078E+00 -0.199002E+00 -0.801178E+01  0.208090E+02 -0.105013E+02  0.963557E+01 -0.134245E+02  0.184382E+01 -0.113394E+01 -0.624281E+01  0.163543E+02 -0.103105E+02
    54  -0.877040E+00 -0.812802E+00 -0.212168E+00  0.517271E+00 -0.221998E+00  0.919642E-01 -0.106504E+01  0.414199E-01 -0.284938E-01 -0.318219E+00  0.354005E+00 -0.848588E+00
    55  -0.198247E+01 -0.211268E+01 -0.214913E+01  0.674339E+01 -0.280515E+01  0.207283E+01 -0.569036E+01  0.552429E+00 -0.706469E+00 -0.384829E+01  0.666238E+01 -0.492678E+01
    56  -0.446786E+01 -0.412883E+01 -0.369471E+01  0.567264E+01 -0.395217E+01  0.369117E+01 -0.647224E+01  0.650119E+00 -0.362674E+00 -0.266156E+01  0.373455E+01 -0.520182E+01
    57   0.121976E+01  0.160749E+01 -0.585861E+01  0.166508E+02 -0.744848E+01  0.588281E+01 -0.800403E+01  0.117789E+01 -0.118061E+01 -0.272845E+01  0.114068E+02 -0.707091E+01
    58   0.719283E+01  0.560863E+01 -0.125292E+02  0.369376E+02 -0.260663E+02  0.230918E+02 -0.151003E+02  0.247222E+01 -0.161291E+01 -0.194766E+01  0.198670E+02 -0.123107E+02
    59   0.453263E-01  0.788551E-02 -0.165006E+01  0.668974E+01 -0.306750E+01  0.265313E+01 -0.447729E+01  0.475319E+00 -0.578017E+00 -0.143519E+00  0.309895E+01 -0.294755E+01
    60   0.700296E+02  0.536667E+02 -0.687292E+02  0.189038E+03 -0.142546E+03  0.117726E+03 -0.420174E+02  0.999193E+01  0.656697E+01 -0.854949E+01  0.955306E+02 -0.333144E+02
    61   0.522017E+01  0.732741E+01 -0.100746E+02  0.307744E+02 -0.202305E+02  0.177780E+02 -0.131731E+02  0.190642E+01 -0.176036E+01 -0.171552E+01  0.190041E+02 -0.996113E+01
    62   0.979938E+00  0.955127E-01 -0.832038E+01  0.210436E+02 -0.136133E+02  0.127976E+02 -0.116928E+02  0.177751E+01 -0.101229E+01 -0.293702E+01  0.113672E+02 -0.833462E+01
    63   0.904390E+01  0.660106E+01 -0.131328E+02  0.364215E+02 -0.195476E+02  0.183126E+02 -0.138323E+02  0.269564E+01 -0.187323E+01 -0.199539E+01  0.172809E+02 -0.868450E+01
    64   0.228854E+02  0.232297E+02 -0.360983E+02  0.981248E+02 -0.535415E+02  0.443014E+02 -0.319866E+02  0.587050E+01 -0.378491E+01 -0.987531E+01  0.542838E+02 -0.211788E+02
    65  -0.313965E+00 -0.591950E+00 -0.451185E+01  0.977477E+01 -0.526088E+01  0.449676E+01 -0.510462E+01  0.756694E+00 -0.464832E+00 -0.290331E+01  0.689399E+01 -0.458264E+01
    66  -0.610383E-01 -0.953970E-01  0.496313E+00  0.183827E+01 -0.624999E+00  0.310475E+00 -0.211468E+01  0.123616E+00 -0.900278E-01 -0.481728E+00  0.204779E+01 -0.166146E+01
    67  -0.397248E+00 -0.540074E+00  0.367775E+00  0.980974E-01 -0.159522E+00  0.251630E-01 -0.738265E+00  0.987866E-02 -0.375660E-03  0.497400E-01  0.155293E+00 -0.745107E+00
    68  -0.644561E+00 -0.589279E+00 -0.745424E+01  0.194675E+02 -0.112948E+02  0.106223E+02 -0.124186E+02  0.167356E+01 -0.124018E+01 -0.273585E+01  0.113114E+02 -0.916484E+01
    69   0.247379E+02  0.251792E+02 -0.180406E+02  0.593148E+02 -0.328824E+02  0.306070E+02 -0.164942E+02  0.368281E+01 -0.144953E+01 -0.136083E+01  0.373244E+02 -0.107844E+02
    70  -0.276396E+01 -0.258009E+01 -0.162839E+01  0.378751E+01 -0.235564E+01  0.145239E+01 -0.391748E+01  0.322151E+00 -0.424495E+00 -0.238173E+01  0.402160E+01 -0.421995E+01
    71   0.682638E+01  0.678034E+01 -0.154429E+02  0.424301E+02 -0.205998E+02  0.173833E+02 -0.166425E+02  0.281660E+01 -0.311835E+01 -0.858418E+01  0.285843E+02 -0.132197E+02
    72   0.138329E+02  0.145390E+02 -0.158842E+02  0.518886E+02 -0.246166E+02  0.211826E+02 -0.187956E+02  0.320812E+01 -0.315009E+01 -0.506449E+01  0.317605E+02 -0.121571E+02
    73   0.855246E+00  0.675781E+00  0.403203E+00  0.651050E+01 -0.272590E+01  0.189114E+01 -0.548233E+01  0.520134E+00 -0.261507E+00 -0.172953E+01  0.704565E+01 -0.464034E+01
    74   0.580468E+01  0.678388E+01 -0.123598E+02  0.346710E+02 -0.245615E+02  0.214071E+02 -0.140584E+02  0.241035E+01 -0.170411E+01 -0.356674E+01  0.221533E+02 -0.118026E+02
    75   0.140064E+01  0.947074E+00  0.170201E+01  0.339198E+01 -0.142612E+01  0.978103E+00 -0.337573E+01  0.287691E+00 -0.157294E+00  0.123927E+01  0.224083E+01 -0.253303E+01
    76   0.378837E+02  0.325185E+02 -0.567069E+02  0.137038E+03 -0.121405E+03  0.103367E+03 -0.396784E+02  0.859973E+01  0.666997E+01 -0.378683E+01  0.656026E+02 -0.292972E+02
    77   0.876682E+00  0.301422E+00  0.186009E+01  0.208242E+00 -0.321747E+00  0.565918E-01 -0.949046E+00  0.193112E-01  0.324216E-02  0.854990E+00  0.567155E+00 -0.112072E+01
    78   0.252826E+01  0.300263E+01 -0.550857E+01  0.192035E+02 -0.744712E+01  0.664731E+01 -0.106053E+02  0.145342E+01 -0.121505E+01 -0.136539E+01  0.111874E+02 -0.681938E+01
    79   0.421722E+01  0.470845E+01 -0.136123E+02  0.366263E+02 -0.218763E+02  0.201267E+02 -0.182339E+02  0.277526E+01 -0.158863E+01 -0.332712E+01  0.208102E+02 -0.127746E+02
    80   0.356971E+01  0.229559E+01 -0.118376E+02  0.316610E+02 -0.265865E+02  0.246251E+02 -0.158999E+02  0.247877E+01 -0.871099E+00 -0.219591E+01  0.163621E+02 -0.118706E+02
    81  -0.112646E+00 -0.143413E+00 -0.580978E+01  0.165585E+02 -0.946892E+01  0.859730E+01 -0.102993E+02  0.139030E+01 -0.108079E+01 -0.989135E+00  0.882011E+01 -0.797439E+01
    82  -0.221940E+01 -0.243228E+01 -0.321067E+00  0.871729E+00 -0.366030E+00  0.205622E+00 -0.265563E+01  0.982081E-01 -0.522354E-01 -0.109583E+01  0.948007E+00 -0.228447E+01
    83  -0.718214E+00 -0.837236E+00  0.192499E+00  0.219444E+01 -0.155934E+01  0.793172E+00 -0.229070E+01  0.151305E+00 -0.199591E+00 -0.326476E+00  0.205508E+01 -0.256584E+01
    84   0.603210E+01  0.476648E+01 -0.292274E+01  0.161205E+02 -0.679025E+01  0.582891E+01 -0.672793E+01  0.120792E+01 -0.684354E+00  0.844674E+00  0.789700E+01 -0.397519E+01
    85  -0.312774E+00 -0.599483E+00 -0.260462E+00  0.530801E+01 -0.200097E+01  0.146036E+01 -0.492978E+01  0.430811E+00 -0.320752E+00 -0.510603E+00  0.339846E+01 -0.348734E+01
    86   0.237354E+02  0.235626E+02 -0.226922E+02  0.667741E+02 -0.379144E+02  0.335520E+02 -0.172213E+02  0.383949E+01 -0.260224E+01 -0.220124E+01  0.358103E+02 -0.100465E+02
    87  -0.146869E+01 -0.863785E+00 -0.546506E+01  0.165794E+02 -0.892946E+01  0.826273E+01 -0.125594E+02  0.159526E+01 -0.952144E+00 -0.225227E+01  0.114345E+02 -0.100460E+02
    88  -0.120415E+01 -0.125299E+01 -0.193070E+01  0.634402E+01 -0.241740E+01  0.197525E+01 -0.531624E+01  0.497655E+00 -0.356727E+00 -0.134775E+01  0.388856E+01 -0.379379E+01
    89  -0.308763E+01 -0.275044E+01 -0.252174E+01  0.566046E-01 -0.228652E+00  0.946925E-02 -0.388905E+00  0.539793E-02 -0.198071E-01 -0.233190E+01 -0.571934E-01 -0.361339E+00
    90   0.102750E+01  0.138173E+01 -0.101309E+02  0.254198E+02 -0.154764E+02  0.147036E+02 -0.145193E+02  0.218031E+01 -0.114972E+01 -0.205504E+01  0.140744E+02 -0.106376E+02
    91  -0.167330E+01 -0.185241E+01 -0.475235E+00  0.272350E+00 -0.179327E+00  0.640668E-01 -0.136723E+01  0.289339E-01 -0.168629E-01 -0.868851E+00  0.223971E+00 -0.120753E+01
    92  -0.262182E+01 -0.285545E+01 -0.760418E+01  0.128398E+02 -0.580736E+01  0.511219E+01 -0.748045E+01  0.103423E+01 -0.716031E+00 -0.502264E+01  0.780157E+01 -0.563438E+01
    93   0.780171E-01 -0.506416E+00 -0.986450E+00  0.413067E+01 -0.220970E+01  0.212212E+01 -0.309612E+01  0.370495E+00 -0.252993E+00  0.127746E-02  0.158489E+01 -0.209259E+01
    94   0.164612E+02  0.156066E+02 -0.245586E+02  0.691743E+02 -0.363667E+02  0.295944E+02 -0.211694E+02  0.364133E+01 -0.385423E+01 -0.496335E+01  0.340982E+02 -0.135283E+02
    95   0.270959E+01  0.236608E+01 -0.604302E+01  0.162846E+02 -0.666334E+01  0.568317E+01 -0.638537E+01  0.100758E+01 -0.117404E+01 -0.247534E+01  0.884355E+01 -0.400213E+01
    96   0.755700E+00  0.455796E+00  0.134401E+01  0.686524E-01 -0.126622E+00  0.188551E-01 -0.558520E+00  0.704782E-02  0.228001E-02  0.880612E+00  0.181299E+00 -0.606115E+00
    97  -0.337693E+00  0.671872E+00 -0.862807E+01  0.217352E+02 -0.133728E+02  0.117498E+02 -0.121822E+02  0.182630E+01 -0.146598E+01 -0.394619E+01  0.148350E+02 -0.102169E+02
    98  -0.117118E+01  0.241959E+00 -0.866844E+01  0.226242E+02 -0.113683E+02  0.890973E+01 -0.122115E+02  0.162956E+01 -0.208638E+01 -0.102241E+02  0.222289E+02 -0.117628E+02
    99  -0.902708E+00 -0.120974E+01  0.968121E-01  0.100374E+00 -0.138812E+00  0.350039E-01 -0.100575E+01  0.150551E-01 -0.538844E-02 -0.272547E+00  0.173045E+00 -0.111024E+01
   100  -0.136816E+01 -0.198991E+01  0.631417E+00  0.817775E+00 -0.382329E+00  0.218433E+00 -0.272716E+01  0.956345E-01 -0.219351E-01 -0.446627E+00  0.109420E+01 -0.263748E+01
   101  -0.170607E+01 -0.184716E+01 -0.678751E+00  0.120674E+01 -0.526912E+00  0.347986E+00 -0.212579E+01  0.116197E+00 -0.455502E-01 -0.109948E+01  0.949239E+00 -0.169692E+01
   102   0.118483E+02  0.113088E+02 -0.176913E+02  0.562915E+02 -0.309180E+02  0.251161E+02 -0.201328E+02  0.320493E+01 -0.402210E+01 -0.487553E+01  0.318134E+02 -0.156291E+02
   103  -0.121889E+01 -0.149157E+01  0.361461E+00  0.228383E+01 -0.805574E+00  0.586757E+00 -0.370003E+01  0.220628E+00 -0.165968E+00 -0.436541E+00  0.191674E+01 -0.297177E+01
   104   0.151873E+02  0.132737E+02 -0.103788E+02  0.377490E+02 -0.180047E+02  0.156646E+02 -0.107201E+02  0.241868E+01 -0.154138E+01  0.297986E+01  0.156318E+02 -0.533799E+01
   105   0.290834E+02  0.286937E+02 -0.259704E+02  0.884449E+02 -0.423389E+02  0.324006E+02 -0.252110E+02  0.401383E+01 -0.225566E+01 -0.577759E+01  0.525539E+02 -0.180826E+02
   106   0.180369E+02  0.199619E+02 -0.250196E+02  0.711885E+02 -0.386548E+02  0.323028E+02 -0.222611E+02  0.421282E+01 -0.373174E+01 -0.536422E+01  0.401227E+02 -0.147966E+02
   107   0.199308E+01  0.655368E+00  0.234454E+01  0.284163E+01 -0.145714E+01  0.823862E+00 -0.265663E+01  0.211256E+00 -0.114446E+00 -0.552957E+00  0.403115E+01 -0.282282E+01
   108   0.222004E+02  0.267431E+02 -0.312983E+02  0.881221E+02 -0.467175E+02  0.381672E+02 -0.259454E+02  0.487195E+01 -0.499970E+01 -0.163038E+02  0.647491E+02 -0.217022E+02
   109  -0.200326E+01 -0.239881E+01 -0.256154E+01  0.531796E+01 -0.262530E+01  0.208300E+01 -0.413216E+01  0.395969E+00 -0.481188E+00 -0.258842E+01  0.363364E+01 -0.344403E+01
   110  -0.144734E+01 -0.161290E+01 -0.525287E-01  0.340206E+00 -0.303341E+00  0.971120E-01 -0.155614E+01  0.385283E-01 -0.111833E-01 -0.425928E+00  0.487352E+00 -0.167433E+01
   111  -0.492621E+00 -0.933049E+00  0.635985E-01  0.316117E+01 -0.132795E+01  0.104033E+01 -0.359880E+01  0.287580E+00 -0.118543E+00 -0.821578E+00  0.271289E+01 -0.282436E+01
   112   0.275479E+01  0.771092E+00 -0.649857E+01  0.173633E+02 -0.104921E+02  0.944983E+01 -0.705099E+01  0.118840E+01 -0.120510E+01 -0.794057E+00  0.575925E+01 -0.419410E+01
   113  -0.261661E+01 -0.236711E+01 -0.191659E+01  0.279643E+01 -0.146862E+01  0.119623E+01 -0.330199E+01  0.266052E+00 -0.188124E+00 -0.148940E+01  0.166287E+01 -0.254058E+01
   114  -0.708150E+00  0.472887E-01 -0.694290E+00  0.552853E+01 -0.245615E+01  0.193634E+01 -0.521690E+01  0.472478E+00 -0.278157E+00 -0.928659E+00  0.545515E+01 -0.447921E+01
   115  -0.395005E-01  0.699541E-01 -0.218143E+01  0.100296E+02 -0.457892E+01  0.370619E+01 -0.675950E+01  0.722591E+00 -0.978080E+00 -0.629112E+00  0.537606E+01 -0.467699E+01
   116  -0.613614E+00 -0.154762E+00 -0.662613E+01  0.168563E+02 -0.756686E+01  0.603119E+01 -0.905347E+01  0.119410E+01 -0.144872E+01 -0.797264E+01  0.159617E+02 -0.814387E+01
   117  -0.203645E+01 -0.237804E+01 -0.460867E+01  0.115554E+02 -0.492834E+01  0.435736E+01 -0.857028E+01  0.998661E+00 -0.840615E+00 -0.326419E+01  0.713318E+01 -0.624702E+01
   118  -0.375910E+01 -0.422400E+01 -0.290620E+01  0.479115E+01 -0.333684E+01  0.314836E+01 -0.560442E+01  0.477739E+00 -0.328879E+00 -0.207164E+01  0.258746E+01 -0.473982E+01
   119  -0.111831E+01 -0.986553E+00 -0.354048E+00  0.231110E+00 -0.122829E+00  0.342697E-01 -0.913442E+00  0.222481E-01 -0.156182E-01 -0.272331E+00  0.195503E-01 -0.733772E+00
   120   0.970669E+00  0.135042E+01 -0.102189E+02  0.247081E+02 -0.127688E+02  0.117383E+02 -0.136763E+02  0.216666E+01 -0.978362E+00 -0.308346E+01  0.139588E+02 -0.952488E+01
   121  -0.198795E+01 -0.210808E+01 -0.385531E+01  0.976004E+01 -0.509684E+01  0.465331E+01 -0.765992E+01  0.896754E+00 -0.685983E+00 -0.221529E+01  0.588120E+01 -0.577400E+01
   122  -0.388018E+01 -0.383337E+01 -0.453315E+01  0.557225E+01 -0.265430E+01  0.201258E+01 -0.451469E+01  0.533813E+00 -0.296690E+00 -0.369038E+01  0.320197E+01 -0.334496E+01
   123  -0.323749E+01 -0.305342E+01 -0.537620E+01  0.691400E+01 -0.243732E+01  0.146443E+01 -0.365199E+01  0.486661E+00 -0.637081E+00 -0.507781E+01  0.440656E+01 -0.238217E+01
   124  -0.405384E+01 -0.373126E+01 -0.138450E+01  0.183051E+01 -0.850628E+00  0.561285E+00 -0.432990E+01  0.221673E+00 -0.102275E+00 -0.237783E+01  0.251899E+01 -0.387241E+01
   125  -0.111169E+01 -0.931509E+00 -0.642677E+00  0.159270E+00 -0.110310E+00  0.496113E-01 -0.578734E+00  0.160947E-01 -0.494497E-02 -0.557485E+00  0.162160E+00 -0.536184E+00
   126   0.256943E+02  0.364841E+02 -0.136446E+02  0.705444E+02 -0.387576E+02  0.287807E+02 -0.224206E+02  0.424039E+01 -0.304854E+01 -0.160982E+02  0.825223E+02 -0.299400E+02
   127  -0.395440E+00 -0.582795E+00  0.636429E+00  0.127078E+00 -0.899221E-01  0.230067E-01 -0.110003E+01  0.154617E-01 -0.746094E-02  0.352380E+00  0.104556E+00 -0.103973E+01
   128  -0.502925E+00 -0.537212E+00  0.442348E+00  0.166396E+00 -0.126034E+00  0.489755E-01 -0.104957E+01  0.198055E-01 -0.484086E-02  0.342700E+00  0.112926E+00 -0.992838E+00
   129   0.260029E+00  0.648592E+00 -0.723652E+01  0.205055E+02 -0.116011E+02  0.109352E+02 -0.126467E+02  0.178487E+01 -0.148121E+01 -0.266209E+01  0.128428E+02 -0.953214E+01
   130  -0.228002E+01 -0.180612E+01 -0.478288E+01  0.108374E+02 -0.530181E+01  0.463492E+01 -0.817342E+01  0.108186E+01 -0.576033E+00 -0.154122E+01  0.546866E+01 -0.573355E+01
   131   0.126341E+02  0.133256E+02 -0.237612E+02  0.655839E+02 -0.343238E+02  0.268749E+02 -0.214284E+02  0.370094E+01 -0.401228E+01 -0.935421E+01  0.407742E+02 -0.180943E+02
   132   0.114467E+02  0.163560E+02  0.189967E+01  0.237473E+02 -0.129538E+02  0.929574E+01 -0.106128E+02  0.151171E+01 -0.144113E+01 -0.647266E+01  0.363794E+02 -0.135507E+02
   133  -0.273506E+01 -0.310424E+01 -0.930224E+00  0.122814E+01 -0.637143E+00  0.419588E+00 -0.287765E+01  0.144416E+00 -0.821880E-01 -0.170705E+01  0.131590E+01 -0.271308E+01
   134  -0.171582E+01 -0.235269E+01 -0.135854E+01  0.395103E+01 -0.202915E+01  0.197239E+01 -0.440071E+01  0.374896E+00 -0.225741E+00 -0.734120E+00  0.186674E+01 -0.348532E+01
   135   0.164395E+02  0.130290E+02 -0.208944E+02  0.582884E+02 -0.454028E+02  0.390752E+02 -0.174059E+02  0.304559E+01 -0.266581E+00 -0.249463E+01  0.273640E+02 -0.118403E+02
   136   0.156926E+02  0.139130E+02 -0.307778E+02  0.750164E+02 -0.504669E+02  0.462180E+02 -0.270780E+02  0.513638E+01 -0.235534E+01 -0.650610E+01  0.401081E+02 -0.196890E+02
   137   0.101353E+02  0.810388E+01 -0.196045E+02  0.541935E+02 -0.369877E+02  0.347154E+02 -0.256332E+02  0.460959E+01 -0.115775E+01 -0.108667E+01  0.277104E+02 -0.185198E+02
   138  -0.281114E+00 -0.320735E+00 -0.127090E+02  0.283272E+02 -0.144663E+02  0.133021E+02 -0.151570E+02  0.227161E+01 -0.184983E+01 -0.796077E+01  0.193042E+02 -0.116641E+02
   139  -0.177103E+01 -0.182830E+01 -0.566503E+00  0.392526E+00 -0.233180E+00  0.156966E+00 -0.154133E+01  0.500306E-01 -0.295380E-01 -0.698413E+00  0.328624E+00 -0.145851E+01
   140  -0.910693E+00 -0.846252E+00 -0.307674E+01  0.119196E+02 -0.695509E+01  0.479651E+01 -0.719547E+01  0.845614E+00 -0.124511E+01 -0.497676E+01  0.120015E+02 -0.787095E+01
   141  -0.135616E+01 -0.112553E+01 -0.167229E+01  0.801327E+01 -0.387587E+01  0.315240E+01 -0.716597E+01  0.733999E+00 -0.541693E+00 -0.840864E+00  0.528824E+01 -0.557290E+01
   142  -0.114484E+01 -0.678642E+00 -0.623234E+01  0.147721E+02 -0.587647E+01  0.507602E+01 -0.877129E+01  0.110076E+01 -0.121366E+01 -0.236880E+01  0.779062E+01 -0.610046E+01
   143  -0.101194E+01 -0.818720E+00 -0.721591E+01  0.207171E+02 -0.105262E+02  0.100052E+02 -0.145690E+02  0.190003E+01 -0.132309E+01 -0.328609E+01  0.132762E+02 -0.108088E+02
   144  -0.216182E+01 -0.144879E+01 -0.296290E+01  0.100737E+02 -0.652580E+01  0.498913E+01 -0.765784E+01  0.792537E+00 -0.870690E+00 -0.276742E+01  0.884321E+01 -0.752457E+01
   145  -0.253258E+01 -0.257010E+01 -0.266476E+01  0.597021E+01 -0.267180E+01  0.217994E+01 -0.556798E+01  0.598122E+00 -0.376317E+00 -0.206686E+01  0.355434E+01 -0.405759E+01
   146  -0.143569E+01 -0.103196E+01 -0.524093E+01  0.138513E+02 -0.800889E+01  0.740091E+01 -0.966717E+01  0.120035E+01 -0.971234E+00 -0.172405E+01  0.811941E+01 -0.742733E+01
   147   0.109318E+01  0.137803E+01  0.282225E+00  0.390387E+01 -0.154591E+01  0.106884E+01 -0.278688E+01  0.363433E+00 -0.192398E+00  0.113686E+01  0.178803E+01 -0.154686E+01
   148  -0.397635E+00 -0.744239E+00  0.365290E+00  0.103439E+00 -0.121135E+00  0.287511E-01 -0.780549E+00  0.123739E-01 -0.580399E-02 -0.751577E-01  0.219187E+00 -0.888268E+00
   149   0.480743E+01  0.495344E+01 -0.641828E+01  0.234478E+02 -0.842675E+01  0.631524E+01 -0.957165E+01  0.127709E+01 -0.181600E+01 -0.446954E+01  0.166301E+02 -0.720709E+01
   150   0.171139E+01  0.187543E+01  0.226305E+01  0.340943E+00 -0.298985E+00  0.462237E-01 -0.682059E+00  0.342901E-01  0.793163E-02  0.221736E+01  0.506617E-01 -0.392589E+00
   151   0.334919E+01  0.461320E+01 -0.999840E+01  0.284758E+02 -0.126476E+02  0.103857E+02 -0.122652E+02  0.176868E+01 -0.236972E+01 -0.460129E+01  0.175428E+02 -0.832829E+01
   152   0.517596E+00 -0.480127E+00  0.115798E+00  0.499847E+01 -0.202306E+01  0.136691E+01 -0.396936E+01  0.382848E+00 -0.353999E+00 -0.142817E+01  0.444534E+01 -0.349730E+01
   153   0.629984E+01  0.877406E+01 -0.990056E+01  0.312250E+02 -0.248683E+02  0.227596E+02 -0.138369E+02  0.230290E+01 -0.138187E+01 -0.428457E+00  0.198093E+02 -0.106068E+02
   154  -0.191844E+01 -0.195562E+01 -0.295476E+00  0.340144E+00 -0.207790E+00  0.862680E-01 -0.186810E+01  0.452402E-01 -0.187349E-01 -0.691135E+00  0.557275E+00 -0.182176E+01
   155  -0.164840E+00 -0.381698E+00  0.765114E+00  0.998019E-01 -0.849668E-01  0.283215E-01 -0.982621E+00  0.130530E-01 -0.354309E-02  0.510203E+00  0.754194E-01 -0.967320E+00
   156  -0.193098E+01 -0.236309E+01  0.768980E-01  0.830716E+00 -0.369009E+00  0.232340E+00 -0.277141E+01  0.968854E-01 -0.274049E-01 -0.739805E+00  0.106786E+01 -0.269115E+01
   157  -0.295161E+01 -0.304774E+01 -0.169414E+01  0.161472E+00 -0.192316E+00  0.458613E-01 -0.127560E+01  0.225422E-01 -0.194239E-01 -0.195053E+01  0.201052E+00 -0.129825E+01
   158   0.199171E+01  0.191501E+01 -0.385606E+01  0.143832E+02 -0.672778E+01  0.580347E+01 -0.783480E+01  0.113361E+01 -0.909961E+00 -0.243842E+01  0.108404E+02 -0.648694E+01
   159   0.870340E+00  0.574381E+00 -0.537826E-02  0.526007E+01 -0.239718E+01  0.224759E+01 -0.434012E+01  0.506795E+00 -0.401442E+00  0.285351E+00  0.340304E+01 -0.311401E+01
   160  -0.964942E+00 -0.931897E+00 -0.147769E+01  0.450958E+01 -0.191712E+01  0.178549E+01 -0.415277E+01  0.442160E+00 -0.154599E+00 -0.995317E+00  0.314531E+01 -0.308189E+01
   161   0.699399E+01  0.740008E+01  0.136916E+01  0.163343E+02 -0.863526E+01  0.606678E+01 -0.823327E+01  0.999725E+00 -0.907423E+00 -0.277015E+01  0.199447E+02 -0.977446E+01
   162   0.141889E+02  0.139687E+02 -0.156050E+02  0.422340E+02 -0.206973E+02  0.189486E+02 -0.113400E+02  0.237184E+01 -0.172328E+01 -0.346639E+01  0.243812E+02 -0.694615E+01
   163   0.412677E+01  0.382980E+01 -0.103573E+02  0.293042E+02 -0.164563E+02  0.149591E+02 -0.137413E+02  0.215392E+01 -0.173551E+01 -0.613987E+01  0.204808E+02 -0.105111E+02
   164  -0.175593E+01 -0.194608E+01 -0.527016E+00  0.179758E+01 -0.892656E+00  0.762023E+00 -0.297200E+01  0.183510E+00 -0.107372E+00 -0.663532E+00  0.114988E+01 -0.243243E+01
   165   0.186407E+02  0.151999E+02 -0.307140E+02  0.791871E+02 -0.560869E+02  0.505089E+02 -0.286450E+02  0.568237E+01 -0.129174E+01 -0.361215E+01  0.406929E+02 -0.218809E+02
   166   0.226360E+02  0.196711E+02 -0.237544E+02  0.670413E+02 -0.384395E+02  0.328496E+02 -0.184419E+02  0.401045E+01 -0.629537E+00 -0.822458E+00  0.315167E+02 -0.110231E+02
   167  -0.928976E+00 -0.136130E+01 -0.413318E+01  0.989101E+01 -0.799177E+01  0.755958E+01 -0.638936E+01  0.744936E+00 -0.610191E+00 -0.117717E+01  0.463531E+01 -0.481944E+01
   168  -0.289895E+01 -0.312941E+01 -0.132908E+01  0.219597E+00 -0.171727E+00  0.596288E-01 -0.168755E+01  0.293873E-01 -0.192023E-01 -0.173418E+01  0.353167E+00 -0.174840E+01
   169  -0.158180E+01 -0.936367E+00 -0.343462E+01  0.935298E+01 -0.453741E+01  0.413805E+01 -0.747076E+01  0.952912E+00 -0.582962E+00 -0.116059E+01  0.555794E+01 -0.533372E+01
   170  -0.243446E+01 -0.257373E+01 -0.115674E+01  0.189697E+01 -0.123758E+01  0.892900E+00 -0.291319E+01  0.187429E+00 -0.104241E+00 -0.116575E+01  0.132859E+01 -0.273658E+01
   171  -0.308416E+01 -0.328113E+01 -0.179330E+01  0.580371E+01 -0.323181E+01  0.199020E+01 -0.584054E+01  0.511602E+00 -0.524022E+00 -0.488248E+01  0.850794E+01 -0.690659E+01
   172   0.532802E+00  0.101637E+00 -0.298997E+01  0.111828E+02 -0.661770E+01  0.613527E+01 -0.757020E+01  0.966344E+00 -0.573698E+00 -0.697528E+00  0.628695E+01 -0.548778E+01
   173  -0.469082E+00 -0.857423E+00  0.974707E+00  0.238493E+00 -0.130210E+00  0.628854E-01 -0.163762E+01  0.316571E-01 -0.899662E-02  0.502893E+00  0.253325E+00 -0.161364E+01
   174   0.607028E+00  0.934644E+00 -0.151080E+01  0.806831E+01 -0.574944E+01  0.536565E+01 -0.578247E+01  0.689129E+00 -0.473352E+00  0.903238E+00  0.424155E+01 -0.421015E+01
   175  -0.102178E+01 -0.697764E+00 -0.833955E+01  0.191573E+02 -0.976968E+01  0.897701E+01 -0.116772E+02  0.162725E+01 -0.996978E+00 -0.367197E+01  0.114094E+02 -0.843521E+01
   176  -0.567924E+00 -0.336321E+00  0.209050E+00  0.832691E+00 -0.456989E+00  0.269123E+00 -0.145915E+01  0.831772E-01 -0.458238E-01  0.492442E+00  0.233062E+00 -0.106182E+01
   177   0.246981E+01  0.190598E+01 -0.584103E+01  0.183592E+02 -0.127228E+02  0.110452E+02 -0.842545E+01  0.130346E+01 -0.124883E+01 -0.104577E+01  0.105065E+02 -0.755472E+01
   178   0.129858E+02  0.113475E+02 -0.144324E+02  0.473570E+02 -0.336718E+02  0.299334E+02 -0.179865E+02  0.312093E+01 -0.133480E+01 -0.168098E+01  0.269489E+02 -0.139205E+02
   179  -0.871658E+00 -0.930123E+00 -0.359249E+00  0.138431E+00 -0.124000E+00  0.265240E-01 -0.565130E+00  0.144994E-01 -0.273345E-02 -0.580540E+00  0.863470E-01 -0.435930E+00
   180   0.262552E+02  0.215359E+02 -0.338540E+02  0.963187E+02 -0.479074E+02  0.402899E+02 -0.285558E+02  0.535536E+01 -0.539162E+01 -0.783539E+01  0.484380E+02 -0.190667E+02
   181   0.391007E+01  0.260381E+01 -0.156662E+01  0.141555E+02 -0.769498E+01  0.627428E+01 -0.697915E+01  0.873262E+00 -0.115218E+01 -0.156682E+01  0.105932E+02 -0.642257E+01
   182   0.508751E+00 -0.457701E+00 -0.584636E+01  0.194251E+02 -0.109174E+02  0.913164E+01 -0.112832E+02  0.151710E+01 -0.151814E+01 -0.413232E+01  0.144077E+02 -0.107331E+02
   183   0.376725E+01  0.451538E+01 -0.511849E+01  0.212741E+02 -0.108847E+02  0.950924E+01 -0.116522E+02  0.164004E+01 -0.100075E+01 -0.258688E+01  0.158805E+02 -0.877822E+01
   184  -0.487643E+00 -0.494746E+00 -0.804782E+01  0.236554E+02 -0.133921E+02  0.127245E+02 -0.163051E+02  0.217688E+01 -0.129945E+01 -0.264354E+01  0.149961E+02 -0.128473E+02
   185   0.114717E+02  0.140547E+02 -0.200319E+02  0.572460E+02 -0.384099E+02  0.343149E+02 -0.222370E+02  0.381136E+01 -0.322173E+01 -0.516738E+01  0.361466E+02 -0.169246E+02
   186   0.440369E+02  0.434174E+02 -0.566030E+02  0.148839E+03 -0.980693E+02  0.794271E+02 -0.412158E+02  0.815271E+01  0.350658E+01 -0.130757E+02  0.859001E+02 -0.294070E+02
   187  -0.961593E+00 -0.140020E+01  0.925012E+00  0.133838E+01 -0.768429E+00  0.596267E+00 -0.316676E+01  0.170750E+00 -0.568063E-01  0.507540E+00  0.883488E+00 -0.279123E+01
   188  -0.190854E+01 -0.219077E+01 -0.844016E+00  0.411655E+01 -0.177330E+01  0.139214E+01 -0.494702E+01  0.392685E+00 -0.245576E+00 -0.267871E+01  0.475173E+01 -0.426380E+01
   189  -0.124871E+01 -0.843636E+00 -0.512054E+01  0.146194E+02 -0.772791E+01  0.716187E+01 -0.103666E+02  0.133397E+01 -0.114889E+01 -0.254879E+01  0.950843E+01 -0.780327E+01
   190   0.277167E+01  0.255002E+01 -0.421557E+01  0.180879E+02 -0.906103E+01  0.764286E+01 -0.944834E+01  0.125864E+01 -0.149279E+01 -0.170927E+01  0.118289E+02 -0.756960E+01
   191  -0.147654E+01 -0.177759E+01 -0.533573E+00  0.211939E+01 -0.123519E+01  0.661993E+00 -0.250591E+01  0.163340E+00 -0.146582E+00 -0.195579E+01  0.283690E+01 -0.265869E+01
   192  -0.183427E+01 -0.193301E+01 -0.858161E+00  0.121663E+00 -0.145029E+00  0.300713E-01 -0.985602E+00  0.162593E-01 -0.134676E-01 -0.109651E+01  0.140912E+00 -0.977407E+00
   193  -0.154157E+01 -0.175859E+01 -0.868298E-02  0.859833E+00 -0.409650E+00  0.235411E+00 -0.228137E+01  0.101412E+00 -0.385292E-01 -0.603945E+00  0.886276E+00 -0.204092E+01
   194  -0.138531E+01 -0.128452E+01 -0.761060E+00  0.966944E-01 -0.141322E+00  0.212627E-01 -0.604539E+00  0.125685E-01 -0.891251E-02 -0.789722E+00  0.197696E-01 -0.514567E+00
   195  -0.309699E+01 -0.324874E+01 -0.121343E+01  0.229482E+01 -0.105603E+01  0.846187E+00 -0.406262E+01  0.244636E+00 -0.150552E+00 -0.147519E+01  0.167159E+01 -0.344514E+01
   196  -0.691201E+00 -0.936839E+00  0.266155E+00  0.199493E+00 -0.650658E-01  0.445205E-01 -0.115252E+01  0.214871E-01 -0.527075E-02 -0.955151E-01  0.198106E+00 -0.103943E+01
   197   0.142291E+01  0.234108E+01 -0.911883E+01  0.242893E+02 -0.123135E+02  0.117261E+02 -0.140531E+02  0.213548E+01 -0.124256E+01 -0.284597E+01  0.152212E+02 -0.100342E+02
   198   0.832689E+01  0.764712E+01 -0.233345E+02  0.569905E+02 -0.429064E+02  0.398134E+02 -0.238831E+02  0.434153E+01 -0.269446E+01 -0.332280E+01  0.282165E+02 -0.172466E+02
   199  -0.109836E+01 -0.965136E+00 -0.441225E+01  0.119956E+02 -0.455947E+01  0.390975E+01 -0.789814E+01  0.906467E+00 -0.104032E+01 -0.202791E+01  0.627200E+01 -0.520923E+01
   200  -0.114584E+01 -0.104191E+01 -0.471968E+00  0.125854E+00 -0.109649E+00  0.197565E-01 -0.712059E+00  0.131477E-01 -0.109213E-01 -0.389622E+00 -0.258000E-01 -0.626492E+00
   201   0.391366E+00  0.223858E+00 -0.453017E+01  0.120216E+02 -0.883223E+01  0.807605E+01 -0.637370E+01  0.777113E+00 -0.747274E+00 -0.140514E+01  0.636272E+01 -0.473372E+01
   202  -0.185439E+01 -0.103357E+01 -0.376424E+01  0.104215E+02 -0.648530E+01  0.609042E+01 -0.835674E+01  0.100878E+01 -0.768818E+00 -0.668839E+00  0.591433E+01 -0.627906E+01
   203  -0.149385E+01 -0.156421E+01  0.109810E+00  0.140468E+01 -0.809552E+00  0.668061E+00 -0.297341E+01  0.171344E+00 -0.647828E-01  0.193354E+00  0.905221E+00 -0.266278E+01
   204   0.711976E+01  0.549169E+01 -0.109631E+02  0.317861E+02 -0.192676E+02  0.180030E+02 -0.129267E+02  0.226438E+01 -0.177634E+01 -0.164751E+01  0.153856E+02 -0.824640E+01
   205   0.156704E+02  0.139879E+02 -0.248341E+02  0.679215E+02 -0.366882E+02  0.328214E+02 -0.248403E+02  0.462836E+01 -0.333822E+01 -0.679334E+01  0.382096E+02 -0.174283E+02
   206  -0.232320E+01 -0.213004E+01 -0.123671E+01  0.780944E+00 -0.473398E+00  0.205299E+00 -0.163926E+01  0.945676E-01 -0.546483E-01 -0.109907E+01  0.205264E+00 -0.123624E+01
   207   0.192278E+01  0.970909E+00  0.309627E+01  0.264553E+00 -0.523468E+00  0.614517E-01 -0.101144E+01  0.208273E-01  0.145893E-01  0.125590E+01  0.102419E+01 -0.130918E+01
   208  -0.260400E+01 -0.246332E+01 -0.287572E+01  0.569125E+01 -0.266246E+01  0.227683E+01 -0.499969E+01  0.486729E+00 -0.520935E+00 -0.197055E+01  0.315670E+01 -0.364947E+01
   209   0.667946E+01  0.661741E+01 -0.101120E+02  0.278149E+02 -0.147254E+02  0.136880E+02 -0.106591E+02  0.196258E+01 -0.128956E+01 -0.207408E+01  0.155425E+02 -0.685101E+01
   210   0.306045E+02  0.242207E+02 -0.384169E+02  0.102828E+03 -0.724264E+02  0.635613E+02 -0.293199E+02  0.610833E+01 -0.173006E+01 -0.540447E+01  0.526506E+02 -0.230254E+02
   211   0.458976E+01  0.578292E+01 -0.902648E+01  0.292694E+02 -0.139606E+02  0.122206E+02 -0.141733E+02  0.209572E+01 -0.183553E+01 -0.379531E+01  0.206327E+02 -0.110545E+02
   212   0.145490E+02  0.169501E+02 -0.933214E+01  0.453908E+02 -0.210632E+02  0.158586E+02 -0.168712E+02  0.256731E+01 -0.200119E+01 -0.441891E+01  0.356185E+02 -0.142495E+02
   213  -0.779000E-01 -0.123059E+00  0.648958E+00  0.580203E-01 -0.108020E+00  0.190822E-01 -0.703074E+00  0.759664E-02 -0.463050E-03  0.553988E+00  0.684985E-01 -0.745545E+00
   214  -0.138195E+01 -0.179980E+01 -0.539843E+00  0.278209E+01 -0.148168E+01  0.119665E+01 -0.341751E+01  0.270886E+00 -0.192553E+00 -0.622813E+00  0.167866E+01 -0.285565E+01
   215  -0.676541E-01 -0.421146E+00 -0.978900E+01  0.217928E+02 -0.181746E+02  0.168941E+02 -0.113876E+02  0.166677E+01 -0.107028E+01 -0.307513E+01  0.112136E+02 -0.855964E+01
   216  -0.266086E+01 -0.327381E+01 -0.613309E+00  0.140323E+01 -0.504769E+00  0.396861E+00 -0.341844E+01  0.153660E+00 -0.780918E-01 -0.150597E+01  0.127507E+01 -0.304290E+01
   217   0.549155E-01 -0.853442E-01  0.881724E+00  0.108700E+00 -0.930851E-01  0.374788E-01 -0.894287E+00  0.155474E-01 -0.116311E-02  0.740421E+00  0.800208E-01 -0.905786E+00
   218  -0.101228E+01 -0.713824E+00 -0.537793E+00  0.904364E-01 -0.114183E+00  0.884168E-02 -0.459690E+00  0.817346E-02 -0.806575E-02 -0.311470E+00 -0.820346E-01 -0.320319E+00
   219  -0.191397E+01 -0.216358E+01 -0.485251E+00  0.129130E+01 -0.568473E+00  0.469338E+00 -0.271354E+01  0.145887E+00 -0.532244E-01 -0.785869E+00  0.105540E+01 -0.243311E+01
   220  -0.110221E+01 -0.140941E+01 -0.671060E-01  0.272114E+01 -0.170283E+01  0.153727E+01 -0.373169E+01  0.282314E+00 -0.141309E+00  0.376569E-01  0.161304E+01 -0.306010E+01
   221  -0.275908E+01 -0.314797E+01 -0.115313E+01  0.929329E+00 -0.668307E+00  0.233580E+00 -0.209127E+01  0.818620E-01 -0.911490E-01 -0.247485E+01  0.159942E+01 -0.227253E+01
   222  -0.899279E+00 -0.854050E+00 -0.317100E+00  0.881947E-01 -0.362308E-01  0.165344E-01 -0.658076E+00  0.918728E-02 -0.178866E-02 -0.294493E+00  0.395128E-01 -0.599070E+00
   223   0.155908E+01  0.106546E+01  0.394721E+00  0.728112E+01 -0.441034E+01  0.364408E+01 -0.559709E+01  0.656436E+00 -0.409842E+00 -0.307816E+00  0.676121E+01 -0.538793E+01
   224  -0.249372E+01 -0.233077E+01 -0.697777E+01  0.159588E+02 -0.705548E+01  0.653223E+01 -0.111370E+02  0.142408E+01 -0.123856E+01 -0.402341E+01  0.951283E+01 -0.782018E+01
   225   0.580967E+02  0.515866E+02 -0.511811E+02  0.155787E+03 -0.947522E+02  0.792180E+02 -0.397519E+02  0.878403E+01 -0.702652E-02 -0.111993E+02  0.971587E+02 -0.343729E+02
   226  -0.136945E+01 -0.122933E+01  0.382570E+00  0.161663E+01 -0.913282E+00  0.644694E+00 -0.319665E+01  0.181035E+00 -0.844515E-01  0.472789E+00  0.104415E+01 -0.274627E+01
   227   0.945268E+01  0.721907E+01 -0.176472E+02  0.471430E+02 -0.293351E+02  0.275690E+02 -0.196168E+02  0.355044E+01 -0.221070E+01 -0.280631E+01  0.239517E+02 -0.139263E+02
   228   0.723808E+00  0.464181E+00  0.131750E+01  0.246659E+01 -0.151384E+01  0.126714E+01 -0.290668E+01  0.207316E+00 -0.114206E+00  0.161046E+01  0.107049E+01 -0.221677E+01
   229   0.141332E+01  0.167664E+01 -0.114018E+01  0.666726E+01 -0.242907E+01  0.233438E+01 -0.432612E+01  0.553848E+00 -0.246793E+00 -0.407633E+00  0.462683E+01 -0.254256E+01
   230  -0.710528E+00 -0.728632E+00 -0.993758E+00  0.663408E+01 -0.253398E+01  0.230452E+01 -0.632009E+01  0.621627E+00 -0.422926E+00 -0.262478E+00  0.413218E+01 -0.459834E+01
   231   0.474753E+01  0.431814E+01 -0.126843E+02  0.330025E+02 -0.133017E+02  0.118568E+02 -0.145650E+02  0.220904E+01 -0.176980E+01 -0.511910E+01  0.185989E+02 -0.916165E+01
   232   0.263132E+02  0.196352E+02 -0.318646E+02  0.829819E+02 -0.434148E+02  0.397890E+02 -0.244703E+02  0.507408E+01 -0.178206E+01 -0.784492E+01  0.434268E+02 -0.159467E+02
   233   0.131417E+02  0.105624E+02 -0.211682E+02  0.531303E+02 -0.299130E+02  0.271042E+02 -0.183648E+02  0.362602E+01 -0.127281E+01 -0.401345E+01  0.269248E+02 -0.123490E+02
   234  -0.235726E+01 -0.225399E+01 -0.163757E+01  0.105800E+01 -0.463096E+00  0.326261E+00 -0.170052E+01  0.102925E+00 -0.432594E-01 -0.175324E+01  0.816168E+00 -0.131692E+01
   235  -0.892188E+00 -0.740253E+00 -0.348765E+01  0.854683E+01 -0.393208E+01  0.356113E+01 -0.581139E+01  0.700936E+00 -0.469964E+00 -0.221253E+01  0.582664E+01 -0.435437E+01
   236  -0.132451E+01 -0.116176E+01 -0.881269E+00  0.146811E+01 -0.514362E+00  0.366673E+00 -0.180935E+01  0.121079E+00 -0.753913E-01 -0.445702E+00  0.605097E+00 -0.132115E+01
   237  -0.150077E+01 -0.187866E+01  0.386884E+00  0.124945E+01 -0.655679E+00  0.496964E+00 -0.306475E+01  0.154631E+00 -0.682626E-01 -0.905553E-01  0.104725E+01 -0.283536E+01
   238   0.595517E+01  0.398352E+01 -0.163225E+02  0.428091E+02 -0.297041E+02  0.277834E+02 -0.205804E+02  0.351377E+01 -0.154405E+01 -0.289793E+01  0.224945E+02 -0.156130E+02
   239   0.332753E+01  0.291668E+01 -0.125768E+02  0.309994E+02 -0.222061E+02  0.203412E+02 -0.136826E+02  0.214200E+01 -0.168957E+01 -0.575893E+01  0.190906E+02 -0.104150E+02
   240   0.127573E+01  0.236418E+00 -0.972421E+01  0.258606E+02 -0.150241E+02  0.139544E+02 -0.146219E+02  0.216588E+01 -0.133499E+01 -0.525337E+01  0.169098E+02 -0.114200E+02
   241   0.833521E-01 -0.482599E+00  0.151405E+01  0.798651E+00 -0.519956E+00  0.257124E+00 -0.202874E+01  0.787543E-01 -0.165310E-01  0.551627E+00  0.112496E+01 -0.215919E+01
   242  -0.908383E+00 -0.116202E+01 -0.129643E+01  0.666082E+01 -0.372877E+01  0.279302E+01 -0.537837E+01  0.552085E+00 -0.510736E+00 -0.101483E+01  0.464721E+01 -0.479440E+01
   243   0.194654E+01  0.220598E+01 -0.112363E+02  0.261630E+02 -0.146066E+02  0.127995E+02 -0.118365E+02  0.200963E+01 -0.134616E+01 -0.531233E+01  0.179790E+02 -0.104607E+02
   244   0.285066E+01  0.196477E+01 -0.633821E+01  0.170793E+02 -0.708922E+01  0.582412E+01 -0.627051E+01  0.104767E+01 -0.140250E+01 -0.340562E+01  0.968730E+01 -0.431690E+01
   245  -0.958339E+00 -0.749248E+00 -0.340809E+01  0.900679E+01 -0.413745E+01  0.354724E+01 -0.610758E+01  0.845562E+00 -0.704818E+00 -0.106621E+01  0.421334E+01 -0.389638E+01
   246   0.266871E+00 -0.603431E+00 -0.998942E+01  0.245643E+02 -0.138328E+02  0.130114E+02 -0.145770E+02  0.212098E+01 -0.103053E+01 -0.401184E+01  0.141623E+02 -0.107539E+02
   247  -0.195931E+01 -0.258303E+01 -0.449098E+00  0.151002E+01 -0.635245E+00  0.501972E+00 -0.294158E+01  0.163648E+00 -0.109029E+00 -0.117463E+01  0.113092E+01 -0.253932E+01
   248   0.276401E+01  0.263244E+01  0.158627E+01  0.860065E+01 -0.462600E+01  0.295293E+01 -0.597553E+01  0.636309E+00 -0.410615E+00 -0.444256E+01  0.144409E+02 -0.736588E+01
   249  -0.378447E+01 -0.377155E+01 -0.324946E+01  0.516770E+01 -0.289789E+01  0.265939E+01 -0.567204E+01  0.527674E+00 -0.319843E+00 -0.235451E+01  0.319997E+01 -0.461700E+01
   250   0.139629E+02  0.148919E+02 -0.193278E+02  0.499279E+02 -0.219485E+02  0.205495E+02 -0.159514E+02  0.325893E+01 -0.254580E+01 -0.280149E+01  0.264713E+02 -0.877795E+01
   251   0.530334E+01  0.461259E+01 -0.342633E+01  0.195853E+02 -0.103887E+02  0.875019E+01 -0.881040E+01  0.111973E+01 -0.152643E+01 -0.223144E+00  0.104979E+02 -0.566218E+01
   252  -0.115411E+00  0.277215E+00  0.978396E+00  0.216620E+01 -0.132995E+01  0.942750E+00 -0.296310E+01  0.195376E+00 -0.105087E+00  0.425190E+00  0.252050E+01 -0.266847E+01
   253   0.821796E+00  0.301288E+00 -0.448984E+01  0.148123E+02 -0.983682E+01  0.929459E+01 -0.960532E+01  0.134713E+01 -0.700196E+00  0.951670E-01  0.729033E+01 -0.708421E+01
   254  -0.290296E+00 -0.773838E+00  0.513677E+00  0.909436E-01 -0.134442E+00  0.255872E-01 -0.793327E+00  0.106397E-01 -0.337519E-02 -0.697409E-01  0.224301E+00 -0.928398E+00
   255  -0.626246E+00 -0.596006E+00  0.158488E+00  0.180578E+01 -0.927892E+00  0.704537E+00 -0.245249E+01  0.170113E+00 -0.847854E-01  0.478911E+00  0.807131E+00 -0.188205E+01
   256  -0.830153E+00  0.335587E-01 -0.830049E+01  0.174851E+02 -0.962448E+01  0.856963E+01 -0.929063E+01  0.140481E+01 -0.107414E+01 -0.559113E+01  0.135053E+02 -0.788058E+01
   257   0.129342E+02  0.122796E+02 -0.144749E+02  0.425689E+02 -0.196167E+02  0.175951E+02 -0.136064E+02  0.256179E+01 -0.209356E+01 -0.213757E+01  0.219000E+02 -0.748284E+01
   258  -0.305648E+01 -0.306979E+01 -0.233401E+01  0.264990E+01 -0.120839E+01  0.923908E+00 -0.321617E+01  0.246438E+00 -0.118156E+00 -0.231685E+01  0.186147E+01 -0.261440E+01
   259  -0.365945E+01 -0.390217E+01 -0.106097E+01  0.415052E+01 -0.185431E+01  0.167563E+01 -0.677059E+01  0.473961E+00 -0.273700E+00 -0.172203E+01  0.365336E+01 -0.583349E+01
   260   0.481861E+00 -0.128340E+00  0.176880E+01  0.325096E+01 -0.186309E+01  0.137742E+01 -0.426341E+01  0.332947E+00 -0.121761E+00  0.403066E+00  0.350170E+01 -0.403311E+01
   261  -0.319178E+01 -0.324554E+01 -0.171212E+01  0.470887E+00 -0.228425E+00  0.121885E+00 -0.186991E+01  0.526425E-01 -0.267322E-01 -0.200319E+01  0.491803E+00 -0.173415E+01
   262  -0.209311E+01 -0.260877E+01 -0.173720E+01  0.470268E+01 -0.248831E+01  0.218242E+01 -0.481284E+01  0.425910E+00 -0.365768E+00 -0.134699E+01  0.271941E+01 -0.398119E+01
   263   0.138852E+02  0.161449E+02 -0.161566E+02  0.533016E+02 -0.302623E+02  0.252363E+02 -0.188181E+02  0.320198E+01 -0.261766E+01 -0.894479E+01  0.401621E+02 -0.150724E+02
   264  -0.209347E+01 -0.187878E+01 -0.613069E+01  0.140929E+02 -0.644989E+01  0.513172E+01 -0.869760E+01  0.106681E+01 -0.110672E+01 -0.733524E+01  0.133125E+02 -0.785608E+01
   265   0.957256E+01  0.888685E+01 -0.147300E+02  0.438315E+02 -0.178499E+02  0.152092E+02 -0.166009E+02  0.271238E+01 -0.299962E+01 -0.459900E+01  0.238281E+02 -0.103422E+02
   266  -0.114217E+01 -0.160220E+01  0.103572E+00  0.980787E+00 -0.802138E+00  0.388601E+00 -0.182269E+01  0.907493E-01 -0.810536E-01 -0.638829E+00  0.110244E+01 -0.206580E+01
   267  -0.282072E+01 -0.252600E+01 -0.497334E+01  0.110142E+02 -0.451933E+01  0.385054E+01 -0.814132E+01  0.913255E+00 -0.964679E+00 -0.285253E+01  0.605812E+01 -0.573159E+01
   268  -0.149171E+00 -0.193713E+00  0.537753E+00  0.188703E+00 -0.250482E+00  0.714380E-01 -0.699905E+00  0.177109E-01 -0.143891E-01  0.401151E+00  0.163279E+00 -0.758144E+00
   269  -0.675184E+00 -0.726092E+00 -0.184718E+00  0.553961E-01 -0.393372E-01  0.921359E-02 -0.518994E+00  0.547803E-02 -0.222258E-02 -0.275920E+00  0.237383E-01 -0.473911E+00
   270   0.146142E+02  0.114048E+02 -0.258154E+02  0.647221E+02 -0.313134E+02  0.290169E+02 -0.228092E+02  0.439546E+01 -0.358220E+01 -0.371435E+01  0.293534E+02 -0.142343E+02
   271  -0.217373E+01 -0.214599E+01 -0.151193E+01  0.462925E+01 -0.192046E+01  0.152930E+01 -0.493994E+01  0.400026E+00 -0.359988E+00 -0.187940E+01  0.345740E+01 -0.372400E+01
   272  -0.205949E+01 -0.190583E+01 -0.154086E+01  0.243368E+01 -0.122791E+01  0.867458E+00 -0.266030E+01  0.240498E+00 -0.172057E+00 -0.128843E+01  0.128372E+01 -0.190112E+01
   273   0.898048E+00  0.110499E+01 -0.108232E+02  0.274449E+02 -0.128253E+02  0.111461E+02 -0.140891E+02  0.212309E+01 -0.207852E+01 -0.944192E+01  0.218899E+02 -0.113429E+02
   274  -0.278171E+01 -0.290825E+01 -0.128872E+01  0.435898E+00 -0.250887E+00  0.159611E+00 -0.186909E+01  0.603528E-01 -0.288808E-01 -0.155129E+01  0.455777E+00 -0.181274E+01
   275  -0.185939E+01 -0.226992E+01 -0.742311E+00  0.266108E+00 -0.221555E+00  0.105143E+00 -0.128035E+01  0.359342E-01 -0.223539E-01 -0.123930E+01  0.297994E+00 -0.132861E+01
   276  -0.302925E+01 -0.311471E+01 -0.500179E+01  0.106821E+02 -0.702810E+01  0.660896E+01 -0.858986E+01  0.111690E+01 -0.817496E+00 -0.346008E+01  0.727044E+01 -0.692507E+01
   277   0.130683E+02  0.930629E+01 -0.249525E+02  0.630296E+02 -0.366571E+02  0.336438E+02 -0.234484E+02  0.458241E+01 -0.312959E+01 -0.698377E+01  0.336566E+02 -0.173665E+02
   278   0.102072E+02  0.704657E+01 -0.214924E+02  0.503622E+02 -0.369276E+02  0.329206E+02 -0.169905E+02  0.312207E+01 -0.787211E+00 -0.526778E+01  0.246145E+02 -0.123002E+02
   279   0.156166E+01  0.160010E+01 -0.300262E+01  0.146119E+02 -0.582312E+01  0.494002E+01 -0.913126E+01  0.109353E+01 -0.112680E+01 -0.120511E+01  0.895100E+01 -0.614580E+01
   280   0.549636E+01  0.588659E+01 -0.181451E+02  0.414945E+02 -0.300764E+02  0.255901E+02 -0.132224E+02  0.247260E+01 -0.261694E+01 -0.216390E+01  0.160466E+02 -0.799610E+01
   281  -0.563325E+00 -0.137111E+01 -0.280373E+01  0.795128E+01 -0.432775E+01  0.373394E+01 -0.510687E+01  0.680846E+00 -0.691034E+00 -0.522243E+00  0.262123E+01 -0.347010E+01
   282  -0.235518E+01 -0.237972E+01 -0.233966E+01  0.858837E+01 -0.370836E+01  0.346868E+01 -0.876570E+01  0.858218E+00 -0.456727E+00 -0.137500E+01  0.604410E+01 -0.704881E+01
   283   0.597853E+01  0.658547E+01 -0.209675E+02  0.515714E+02 -0.374752E+02  0.350057E+02 -0.238594E+02  0.414034E+01 -0.243680E+01 -0.350007E+01  0.277311E+02 -0.176456E+02
   284   0.369527E+02  0.294921E+02 -0.437442E+02  0.117842E+03 -0.714867E+02  0.623004E+02 -0.319601E+02  0.660258E+01 -0.260145E+01 -0.664671E+01  0.579314E+02 -0.217925E+02
   285   0.228685E+02  0.247851E+02 -0.202829E+02  0.707738E+02 -0.372908E+02  0.304285E+02 -0.191114E+02  0.333266E+01 -0.498134E+01 -0.478959E+01  0.422513E+02 -0.126766E+02
   286  -0.189543E+01 -0.207417E+01 -0.901079E+00  0.282635E+00 -0.199688E+00  0.124651E+00 -0.121247E+01  0.335945E-01 -0.230718E-01 -0.110994E+01  0.212120E+00 -0.117635E+01
   287  -0.137058E+01 -0.156141E+01 -0.644860E+00  0.947227E-01 -0.114636E+00  0.308417E-01 -0.739787E+00  0.109253E-01 -0.778550E-02 -0.951208E+00  0.128155E+00 -0.738359E+00
   288   0.504461E+01  0.670385E+01 -0.407896E+00  0.148909E+02 -0.853576E+01  0.613297E+01 -0.671506E+01  0.933723E+00 -0.125423E+01 -0.185707E+01  0.161825E+02 -0.762155E+01
   289   0.914728E-01  0.218434E+00 -0.106996E+02  0.254351E+02 -0.154402E+02  0.139160E+02 -0.135072E+02  0.213936E+01 -0.175187E+01 -0.500345E+01  0.164751E+02 -0.112532E+02
   290   0.544075E+01  0.734856E+01 -0.121518E+02  0.345835E+02 -0.184897E+02  0.172456E+02 -0.163762E+02  0.262471E+01 -0.199534E+01 -0.308149E+01  0.217624E+02 -0.113323E+02
   291   0.390881E+01  0.412662E+01 -0.118554E+02  0.294236E+02 -0.158338E+02  0.143994E+02 -0.129828E+02  0.228591E+01 -0.152798E+01 -0.744912E+01  0.217370E+02 -0.101612E+02
   292  -0.214440E+00  0.735781E-01 -0.898627E+00  0.526955E+01 -0.234939E+01  0.220078E+01 -0.459591E+01  0.493752E+00 -0.334595E+00  0.122767E+00  0.305548E+01 -0.310467E+01
   293  -0.122784E+01 -0.144737E+01 -0.886338E-01  0.141750E+00 -0.114943E+00  0.372038E-01 -0.121672E+01  0.190928E-01 -0.558698E-02 -0.405884E+00  0.177752E+00 -0.121924E+01
   294  -0.187619E+01 -0.219743E+01 -0.333023E+00  0.834098E+00 -0.729541E+00  0.262975E+00 -0.189892E+01  0.773137E-01 -0.890866E-01 -0.146093E+01  0.149692E+01 -0.223341E+01
   295  -0.119100E+01 -0.155188E+01 -0.457952E+00  0.489457E-01 -0.161123E+00  0.912000E-02 -0.627551E+00  0.593622E-02 -0.837976E-02 -0.105265E+01  0.251765E+00 -0.750995E+00
   296  -0.607768E+00 -0.670904E+00 -0.369479E+00  0.321054E+01 -0.132930E+01  0.109247E+01 -0.336246E+01  0.286136E+00 -0.135680E+00 -0.603613E+00  0.248320E+01 -0.255049E+01
   297   0.273479E+02  0.257148E+02 -0.273926E+02  0.836104E+02 -0.480330E+02  0.412662E+02 -0.245410E+02  0.440116E+01 -0.196322E+01 -0.406623E+01  0.476827E+02 -0.179016E+02
   298  -0.216848E+01 -0.232515E+01 -0.164662E+01  0.471674E+01 -0.272676E+01  0.250465E+01 -0.522901E+01  0.495029E+00 -0.282510E+00 -0.883783E+00  0.279823E+01 -0.423960E+01
   299  -0.316717E+00 -0.641519E+00  0.301207E+00  0.774487E-01 -0.925632E-01  0.145527E-01 -0.622576E+00  0.786306E-02 -0.264979E-02 -0.168565E+00  0.113467E+00 -0.586422E+00
   300  -0.277002E+01 -0.209156E+01 -0.867226E+01  0.203008E+02 -0.130667E+02  0.123827E+02 -0.145420E+02  0.191934E+01 -0.109185E+01 -0.303473E+01  0.123503E+02 -0.114071E+02
   301  -0.253130E+01 -0.285060E+01 -0.170062E+01  0.186444E+00 -0.275580E+00  0.274491E-01 -0.756865E+00  0.172430E-01 -0.293693E-01 -0.235908E+01  0.230711E+00 -0.722237E+00
   302  -0.305327E+00 -0.612855E+00  0.100661E+01  0.160513E+01 -0.109840E+01  0.951677E+00 -0.284627E+01  0.167497E+00 -0.915703E-01  0.110739E+01  0.737780E+00 -0.245802E+01
   303  -0.116032E+01 -0.132757E+01  0.189122E+00  0.566219E+00 -0.284791E+00  0.220438E+00 -0.189081E+01  0.735779E-01 -0.340700E-01  0.601363E-01  0.349640E+00 -0.173734E+01
   304   0.604652E+01  0.644847E+01 -0.134569E+02  0.349093E+02 -0.150533E+02  0.118904E+02 -0.105512E+02  0.180271E+01 -0.349459E+01 -0.321456E+01  0.153182E+02 -0.565513E+01
   305  -0.115656E+01 -0.133290E+01 -0.608946E+01  0.150058E+02 -0.773579E+01  0.655702E+01 -0.924697E+01  0.129214E+01 -0.939307E+00 -0.483127E+01  0.115596E+02 -0.806120E+01
   306  -0.243602E+01 -0.271859E+01 -0.190434E+01  0.381541E+01 -0.252089E+01  0.234020E+01 -0.430689E+01  0.407543E+00 -0.267054E+00 -0.160002E+01  0.241784E+01 -0.353640E+01
   307  -0.127897E+00  0.568044E-01  0.111901E+01  0.765535E+00 -0.459517E+00  0.217875E+00 -0.182775E+01  0.800727E-01 -0.231189E-01  0.112585E+01  0.418659E+00 -0.148770E+01
   308  -0.354342E+01 -0.342060E+01 -0.577300E+01  0.140408E+02 -0.791925E+01  0.756987E+01 -0.119586E+02  0.138009E+01 -0.883260E+00 -0.246979E+01  0.864462E+01 -0.959543E+01
   309   0.855139E+01  0.963728E+01 -0.108156E+02  0.358437E+02 -0.158383E+02  0.139700E+02 -0.143825E+02  0.236310E+01 -0.258902E+01 -0.315787E+01  0.220307E+02 -0.923550E+01
   310  -0.198395E+01 -0.167804E+01 -0.119706E+01  0.171453E+01 -0.906449E+00  0.560300E+00 -0.221320E+01  0.146646E+00 -0.887252E-01 -0.131388E+01  0.172392E+01 -0.208808E+01
   311  -0.753625E+00 -0.819065E+00 -0.289926E+00  0.573737E-01 -0.421067E-01  0.165901E-01 -0.497964E+00  0.696012E-02 -0.455092E-02 -0.393342E+00  0.395464E-01 -0.465270E+00
   312  -0.187996E+00 -0.290295E+00  0.254548E+00  0.439162E-01 -0.966639E-01  0.763290E-02 -0.400614E+00  0.421697E-02 -0.103155E-02  0.484697E-01  0.601460E-01 -0.398910E+00
   313   0.619810E+01  0.571496E+01  0.138350E+00  0.116457E+02 -0.453490E+01  0.371650E+01 -0.494217E+01  0.889969E+00 -0.715386E+00  0.351074E+01  0.474920E+01 -0.254498E+01
   314   0.137414E+02  0.123474E+02 -0.255859E+02  0.644195E+02 -0.366653E+02  0.317076E+02 -0.221570E+02  0.406473E+01 -0.204215E+01 -0.977130E+01  0.386197E+02 -0.165009E+02
   315  -0.204888E+01 -0.221047E+01 -0.128997E+01  0.871750E-01 -0.153232E+00  0.138343E-01 -0.700782E+00  0.900353E-02 -0.149093E-01 -0.170479E+01  0.230071E+00 -0.735751E+00
   316  -0.141498E+01 -0.160799E+01 -0.458249E+01  0.135229E+02 -0.749805E+01  0.707649E+01 -0.104175E+02  0.128518E+01 -0.801463E+00 -0.209054E+01  0.836294E+01 -0.788039E+01
   317  -0.442276E+00 -0.280667E+00  0.564481E+00  0.104419E+01 -0.570368E+00  0.354184E+00 -0.187656E+01  0.915697E-01 -0.497784E-01  0.424057E+00  0.927929E+00 -0.163265E+01
   318  -0.170217E+01 -0.175996E+01 -0.541347E+00  0.399376E+00 -0.195714E+00  0.787465E-01 -0.145344E+01  0.405289E-01 -0.303195E-01 -0.619536E+00  0.192334E+00 -0.133276E+01
   319  -0.904420E+00 -0.125919E+01 -0.440542E+01  0.101843E+02 -0.631411E+01  0.584246E+01 -0.624206E+01  0.841885E+00 -0.811464E+00 -0.210445E+01  0.533558E+01 -0.449032E+01
   320  -0.221915E+00 -0.144306E+00  0.659617E+00  0.295439E+00 -0.207511E+00  0.139242E+00 -0.112646E+01  0.349215E-01 -0.171598E-01  0.709674E+00  0.161998E+00 -0.101598E+01
   321  -0.533576E+01 -0.510900E+01 -0.316290E+01  0.439192E+01 -0.229436E+01  0.190717E+01 -0.635150E+01  0.476159E+00 -0.302248E+00 -0.377217E+01  0.451590E+01 -0.585274E+01
   322   0.869943E+00  0.117801E+01 -0.661027E+01  0.167909E+02 -0.842334E+01  0.793557E+01 -0.937971E+01  0.142776E+01 -0.870994E+00 -0.277494E+01  0.107067E+02 -0.675377E+01
   323   0.149902E+01  0.177662E+01  0.598596E+00  0.699856E+01 -0.273327E+01  0.175018E+01 -0.525136E+01  0.481566E+00 -0.345251E+00 -0.115568E+01  0.706014E+01 -0.412784E+01
   324   0.113861E+02  0.923298E+01 -0.131044E+02  0.452775E+02 -0.214431E+02  0.186305E+02 -0.180939E+02  0.287502E+01 -0.275548E+01 -0.244464E+01  0.229808E+02 -0.113032E+02
   325   0.351065E+02  0.341309E+02 -0.500251E+02  0.125998E+03 -0.110581E+03  0.917987E+02 -0.346928E+02  0.687752E+01  0.573142E+01 -0.999660E+01  0.711044E+02 -0.269769E+02
   326  -0.480898E+00 -0.234505E+00 -0.614222E+01  0.189650E+02 -0.927967E+01  0.877075E+01 -0.131638E+02  0.165646E+01 -0.128745E+01 -0.291039E+01  0.122615E+02 -0.958557E+01
   327   0.210212E+00 -0.863470E+00 -0.292875E+01  0.847608E+01 -0.447331E+01  0.381144E+01 -0.474560E+01  0.731861E+00 -0.661502E+00 -0.967419E-01  0.202481E+01 -0.279154E+01
   328   0.898764E+02  0.743013E+02 -0.831630E+02  0.243371E+03 -0.147654E+03  0.115754E+03 -0.541125E+02  0.108597E+02  0.482096E+01 -0.191855E+02  0.132270E+03 -0.387834E+02
   329  -0.370104E+00 -0.219884E+00  0.263655E-01  0.491451E-01 -0.967261E-01  0.112792E-01 -0.364153E+00  0.540103E-02 -0.141572E-02  0.713608E-01 -0.936574E-02 -0.281879E+00
   330   0.534904E+02  0.548720E+02 -0.683340E+02  0.176951E+03 -0.121221E+03  0.970888E+02 -0.477295E+02  0.956282E+01  0.717261E+01 -0.155682E+02  0.107017E+03 -0.365770E+02
   331   0.728266E+02  0.632444E+02 -0.602835E+02  0.195026E+03 -0.118942E+03  0.921659E+02 -0.452885E+02  0.999754E+01  0.151817E+00 -0.208446E+02  0.130429E+03 -0.463400E+02
   332   0.421020E+02  0.415394E+02 -0.493152E+02  0.129954E+03 -0.702870E+02  0.606386E+02 -0.352780E+02  0.745207E+01 -0.106223E+01 -0.994928E+01  0.742716E+02 -0.227829E+02
   333   0.427340E+00  0.619564E+00 -0.468397E+01  0.120244E+02 -0.527612E+01  0.494227E+01 -0.694251E+01  0.969751E+00 -0.606498E+00 -0.197089E+01  0.706156E+01 -0.447111E+01
   334  -0.104761E+01 -0.134216E+01 -0.252852E+01  0.619638E+01 -0.271875E+01  0.235368E+01 -0.434607E+01  0.427287E+00 -0.431612E+00 -0.145831E+01  0.303411E+01 -0.291797E+01
   335   0.167598E+02  0.135785E+02 -0.357942E+02  0.805228E+02 -0.480444E+02  0.415425E+02 -0.253916E+02  0.499813E+01 -0.107350E+01 -0.115218E+02  0.427821E+02 -0.176818E+02
   336  -0.142540E+01 -0.898880E+00 -0.365635E+01  0.106231E+02 -0.500406E+01  0.450895E+01 -0.803823E+01  0.993822E+00 -0.852593E+00 -0.223389E+01  0.728804E+01 -0.595304E+01
   337  -0.288383E+01 -0.266914E+01 -0.504076E+01  0.930198E+01 -0.415727E+01  0.347438E+01 -0.650059E+01  0.830995E+00 -0.792568E+00 -0.479017E+01  0.707762E+01 -0.495660E+01
   338   0.621503E+01  0.865572E+01  0.132433E+01  0.165267E+02 -0.776391E+01  0.500135E+01 -0.861588E+01  0.989396E+00 -0.124694E+01 -0.292336E+01  0.195726E+02 -0.799352E+01
   339  -0.504271E+01 -0.511483E+01 -0.305178E+01  0.142317E+01 -0.849899E+00  0.390143E+00 -0.296468E+01  0.145590E+00 -0.135262E+00 -0.398140E+01  0.170866E+01 -0.284210E+01
   340   0.804423E+01  0.101516E+02 -0.156850E+02  0.409863E+02 -0.218817E+02  0.199031E+02 -0.161009E+02  0.289876E+01 -0.207628E+01 -0.383777E+01  0.242056E+02 -0.102162E+02
   341  -0.268437E-01 -0.641008E+00 -0.375232E+01  0.113108E+02 -0.499592E+01  0.410576E+01 -0.676497E+01  0.866921E+00 -0.797133E+00 -0.462229E+01  0.958022E+01 -0.559894E+01
   342   0.842674E+01  0.911153E+01 -0.124064E+02  0.355407E+02 -0.193857E+02  0.184209E+02 -0.141367E+02  0.268878E+01 -0.229483E+01 -0.684789E+00  0.183060E+02 -0.850968E+01
   343  -0.434476E+00 -0.608811E+00 -0.657449E+01  0.182284E+02 -0.110011E+02  0.104187E+02 -0.119429E+02  0.170494E+01 -0.126810E+01 -0.270850E+01  0.109920E+02 -0.889229E+01
   344  -0.151228E+01 -0.154359E+01 -0.119213E+01  0.566059E+01 -0.313734E+01  0.280947E+01 -0.598573E+01  0.589728E+00 -0.256869E+00 -0.434967E+00  0.366673E+01 -0.477535E+01
   345   0.249200E+01  0.249844E+01 -0.121631E+02  0.306054E+02 -0.207179E+02  0.188075E+02 -0.145227E+02  0.225966E+01 -0.177686E+01 -0.441233E+01  0.178622E+02 -0.109514E+02
   346   0.368919E+01  0.243367E+01 -0.827872E+01  0.207216E+02 -0.129024E+02  0.121989E+02 -0.798420E+01  0.136580E+01 -0.143176E+01 -0.132910E+01  0.891172E+01 -0.514894E+01
   347  -0.792975E+00 -0.311139E+00 -0.835927E+01  0.200757E+02 -0.101265E+02  0.913627E+01 -0.119877E+02  0.165984E+01 -0.119122E+01 -0.356241E+01  0.129741E+02 -0.972284E+01
   348   0.243840E+00  0.135277E+00  0.141427E+01  0.171948E+01 -0.832570E+00  0.458459E+00 -0.261910E+01  0.161390E+00 -0.580864E-01  0.108594E+01  0.111283E+01 -0.206349E+01
   349  -0.843388E+00 -0.106222E+01  0.792622E+00  0.163065E+01 -0.863915E+00  0.678114E+00 -0.316197E+01  0.174855E+00 -0.937472E-01  0.609454E+00  0.977279E+00 -0.264895E+01
   350   0.228454E+02  0.178184E+02 -0.358218E+02  0.933910E+02 -0.632810E+02  0.556291E+02 -0.310902E+02  0.610391E+01 -0.208571E+01 -0.751694E+01  0.486317E+02 -0.232963E+02
   351  -0.119400E+01 -0.185636E+01 -0.499962E+00  0.373148E+01 -0.236870E+01  0.195467E+01 -0.419281E+01  0.365964E+00 -0.184634E+00 -0.493846E+00  0.244367E+01 -0.380618E+01
   352   0.231052E+02  0.181897E+02 -0.357225E+02  0.855120E+02 -0.464968E+02  0.374651E+02 -0.212766E+02  0.482228E+01 -0.119825E+01 -0.687300E+01  0.397741E+02 -0.147114E+02
   353   0.109223E+01  0.226910E+00 -0.301853E+01  0.905107E+01 -0.459994E+01  0.438193E+01 -0.482988E+01  0.669195E+00 -0.561621E+00 -0.296182E+00  0.346018E+01 -0.293709E+01
   354   0.352905E+01  0.379451E+01 -0.282738E+01  0.155492E+02 -0.585459E+01  0.460413E+01 -0.787389E+01  0.962158E+00 -0.103058E+01 -0.113973E+01  0.104419E+02 -0.550768E+01
   355   0.285600E+02  0.312587E+02 -0.394661E+02  0.106587E+03 -0.784212E+02  0.659680E+02 -0.302348E+02  0.592941E+01 -0.180272E+01 -0.736898E+01  0.603794E+02 -0.217517E+02
   356   0.726665E+01  0.959479E+01  0.187318E+01  0.164028E+02 -0.808012E+01  0.502267E+01 -0.765784E+01  0.927682E+00 -0.122172E+01 -0.338536E+01  0.209967E+02 -0.801652E+01
   357   0.787188E+01  0.606779E+01 -0.159887E+02  0.432925E+02 -0.257436E+02  0.239434E+02 -0.193485E+02  0.338450E+01 -0.166756E+01 -0.396804E+01  0.241637E+02 -0.141278E+02
   358  -0.132191E+00 -0.432590E+00  0.586347E+00  0.147775E+00 -0.137200E+00  0.200898E-01 -0.760989E+00  0.116997E-01  0.864500E-04  0.138172E-01  0.264905E+00 -0.711313E+00
   359   0.695674E+02  0.644939E+02 -0.781317E+02  0.201563E+03 -0.127419E+03  0.109663E+03 -0.466149E+02  0.111700E+02 -0.662589E+00 -0.661718E+01  0.101668E+03 -0.305569E+02
   360   0.455800E+02  0.386317E+02 -0.341693E+02  0.114281E+03 -0.706959E+02  0.604925E+02 -0.295330E+02  0.692537E+01 -0.172016E+01 -0.748914E+01  0.733697E+02 -0.272488E+02
   361   0.229113E+01  0.187168E+01 -0.553591E+01  0.210778E+02 -0.922259E+01  0.789751E+01 -0.121131E+02  0.162893E+01 -0.144155E+01 -0.292804E+01  0.135645E+02 -0.876481E+01
   362  -0.224864E+01 -0.246428E+01 -0.111483E+01  0.683476E+00 -0.395126E+00  0.123026E+00 -0.155636E+01  0.610044E-01 -0.498317E-01 -0.207122E+01  0.101434E+01 -0.140740E+01
   363  -0.146520E+01 -0.177924E+01 -0.141439E+01  0.540051E+01 -0.301731E+01  0.286391E+01 -0.539978E+01  0.541996E+00 -0.440127E+00 -0.690865E+00  0.300715E+01 -0.409553E+01
   364  -0.536988E+00 -0.597180E+00 -0.203641E+00  0.401288E-01 -0.762338E-01  0.805410E-02 -0.308164E+00  0.441582E-02 -0.154778E-02 -0.393013E+00  0.353458E-01 -0.239513E+00
   365   0.268090E+01  0.288059E+01 -0.510458E+01  0.210071E+02 -0.144145E+02  0.110982E+02 -0.951818E+01  0.129276E+01 -0.167985E+01 -0.318275E+01  0.157410E+02 -0.967767E+01
   366  -0.207402E+01 -0.198558E+01 -0.111778E+01  0.379159E+01 -0.186585E+01  0.167339E+01 -0.475466E+01  0.392185E+00 -0.192902E+00 -0.891772E+00  0.275839E+01 -0.385220E+01
   367   0.369995E+02  0.284498E+02 -0.453036E+02  0.119990E+03 -0.862186E+02  0.763780E+02 -0.345242E+02  0.712683E+01 -0.448512E+00 -0.626777E+01  0.598325E+02 -0.251150E+02
   368   0.314149E+02  0.309711E+02 -0.375164E+02  0.107284E+03 -0.599241E+02  0.541895E+02 -0.373304E+02  0.715788E+01 -0.244519E+01 -0.860875E+01  0.657845E+02 -0.262047E+02
   369  -0.170879E+01 -0.176996E+01 -0.437292E+00  0.150464E+01 -0.573107E+00  0.516252E+00 -0.280881E+01  0.166703E+00 -0.771806E-01 -0.457542E+00  0.924572E+00 -0.223699E+01
   370  -0.208604E+01 -0.221316E+01 -0.514606E+00  0.175317E+01 -0.676174E+00  0.559368E+00 -0.328932E+01  0.180991E+00 -0.994637E-01 -0.770942E+00  0.129438E+01 -0.273660E+01
   371   0.235018E+00 -0.384126E-01  0.909339E+00  0.146451E+00 -0.229008E+00  0.433449E-01 -0.643861E+00  0.126952E-01 -0.394289E-02  0.460686E+00  0.275095E+00 -0.774193E+00
   372  -0.240538E+01 -0.226562E+01 -0.126291E+01  0.392956E+01 -0.182038E+01  0.136949E+01 -0.462374E+01  0.360181E+00 -0.357586E+00 -0.325393E+01  0.510233E+01 -0.411402E+01
   373   0.491174E+00  0.227922E+01 -0.359298E+01  0.165625E+02 -0.923267E+01  0.654275E+01 -0.927782E+01  0.121024E+01 -0.172089E+01 -0.401040E+01  0.167432E+02 -0.104535E+02
   374   0.694563E+01  0.700267E+01 -0.311721E+01  0.184499E+02 -0.822973E+01  0.722405E+01 -0.735925E+01  0.134280E+01 -0.136491E+01  0.221122E+01  0.906449E+01 -0.427304E+01
   375  -0.739333E+00 -0.888960E+00  0.670501E+00  0.223445E+01 -0.142950E+01  0.125351E+01 -0.358454E+01  0.254437E+00 -0.138195E+00  0.846494E+00  0.138591E+01 -0.312136E+01
   376   0.142366E+02  0.118381E+02 -0.194296E+02  0.501270E+02 -0.274073E+02  0.255028E+02 -0.164727E+02  0.335225E+01 -0.143575E+01 -0.382346E+01  0.258612E+02 -0.101996E+02
   377   0.274575E+01  0.163799E+01 -0.107452E+02  0.271539E+02 -0.185991E+02  0.175268E+02 -0.135519E+02  0.220151E+01 -0.124025E+01 -0.177234E+01  0.128741E+02 -0.946372E+01
   378  -0.257096E+01 -0.300279E+01 -0.694849E+00  0.804787E+00 -0.485496E+00  0.323124E+00 -0.255541E+01  0.104285E+00 -0.674030E-01 -0.139968E+01  0.855389E+00 -0.245850E+01
   379   0.326844E+01  0.510942E+01 -0.173165E+02  0.361336E+02 -0.282543E+02  0.249571E+02 -0.129713E+02  0.237708E+01 -0.165724E+01 -0.400639E+01  0.176096E+02 -0.849384E+01
   380  -0.572032E+01 -0.569346E+01 -0.495209E+01  0.632511E+01 -0.298617E+01  0.250362E+01 -0.679294E+01  0.627529E+00 -0.445386E+00 -0.526573E+01  0.515472E+01 -0.558245E+01
   381   0.235515E+01 -0.211027E+00 -0.823072E+01  0.190750E+02 -0.115875E+02  0.102334E+02 -0.713794E+01  0.124811E+01 -0.124515E+01 -0.171642E+01  0.543035E+01 -0.392496E+01
   382   0.247330E+00 -0.431655E+00 -0.444421E+01  0.141179E+02 -0.620230E+01  0.576463E+01 -0.942177E+01  0.115550E+01 -0.722376E+00 -0.223918E+01  0.859081E+01 -0.678329E+01
   383   0.385815E+01  0.290054E+01  0.526454E+01  0.180047E+01 -0.143675E+01  0.512352E+00 -0.236757E+01  0.122193E+00 -0.370927E-01 -0.157484E-01  0.640593E+01 -0.348964E+01
   384  -0.312411E+01 -0.204946E+01 -0.102099E+02  0.171690E+02 -0.928649E+01  0.768393E+01 -0.835507E+01  0.122582E+01 -0.135135E+01 -0.656847E+01  0.115144E+02 -0.699539E+01
   385  -0.138620E-01 -0.498133E+00 -0.716904E+01  0.161868E+02 -0.787084E+01  0.740064E+01 -0.902578E+01  0.124127E+01 -0.776947E+00 -0.423906E+01  0.106519E+02 -0.691095E+01
   386  -0.276447E+01 -0.268262E+01 -0.134477E+01  0.134648E+01 -0.670274E+00  0.520941E+00 -0.267830E+01  0.145013E+00 -0.835729E-01 -0.134536E+01  0.964608E+00 -0.230187E+01
   387   0.689306E+01  0.699338E+01 -0.938326E+01  0.318626E+02 -0.150173E+02  0.127018E+02 -0.133737E+02  0.205698E+01 -0.195411E+01 -0.436614E+01  0.201802E+02 -0.882071E+01
   388   0.726968E+01  0.739225E+01 -0.777293E+01  0.291339E+02 -0.148041E+02  0.135858E+02 -0.133257E+02  0.213035E+01 -0.167765E+01 -0.814253E+00  0.178352E+02 -0.962874E+01
   389   0.169474E+02  0.145549E+02 -0.257214E+02  0.702496E+02 -0.369947E+02  0.334706E+02 -0.263701E+02  0.492686E+01 -0.261345E+01 -0.104805E+02  0.435007E+02 -0.184653E+02
   390   0.150279E+02  0.161499E+02 -0.264465E+02  0.698218E+02 -0.474854E+02  0.425809E+02 -0.270473E+02  0.508802E+01 -0.148357E+01 -0.331451E+01  0.406759E+02 -0.212115E+02
   391  -0.123230E+01 -0.104228E+01 -0.599099E+01  0.189727E+02 -0.921697E+01  0.866259E+01 -0.146750E+02  0.182349E+01 -0.808093E+00 -0.260220E+01  0.132780E+02 -0.117180E+02
   392  -0.143965E+01 -0.187691E+01 -0.256005E+00  0.133382E+01 -0.454465E+00  0.379962E+00 -0.253234E+01  0.140476E+00 -0.511003E-01 -0.856373E+00  0.100363E+01 -0.202417E+01
   393  -0.360541E+01 -0.386618E+01 -0.207083E+01  0.912135E+00 -0.487862E+00  0.283221E+00 -0.227643E+01  0.105479E+00 -0.711166E-01 -0.273910E+01  0.914731E+00 -0.204182E+01
   394   0.471899E+02  0.454263E+02 -0.280972E+02  0.111429E+03 -0.526042E+02  0.449665E+02 -0.316200E+02  0.578904E+01 -0.267281E+01 -0.268322E+01  0.680597E+02 -0.199502E+02
   395   0.264848E+01  0.381765E+01 -0.271261E+01  0.149383E+02 -0.692811E+01  0.581686E+01 -0.856264E+01  0.998972E+00 -0.902292E+00 -0.189015E+01  0.129240E+02 -0.721619E+01
   396  -0.664412E+00 -0.684640E+00 -0.118381E+00  0.764336E-01 -0.575633E-01  0.305584E-01 -0.599760E+00  0.930659E-02 -0.500659E-02 -0.154567E+00  0.468180E-01 -0.576891E+00
   397   0.386503E+01  0.510136E+01 -0.321893E+01  0.132975E+02 -0.576012E+01  0.557389E+01 -0.641273E+01  0.974231E+00 -0.588762E+00 -0.269149E+00  0.923275E+01 -0.386224E+01
   398   0.206288E+02  0.180801E+02 -0.234928E+02  0.622812E+02 -0.304984E+02  0.274131E+02 -0.170861E+02  0.377489E+01 -0.176305E+01 -0.322877E+01  0.321607E+02 -0.108518E+02
   399  -0.353397E+01 -0.380544E+01 -0.156883E+01  0.384253E+01 -0.199767E+01  0.180923E+01 -0.579315E+01  0.427598E+00 -0.253676E+00 -0.199441E+01  0.299858E+01 -0.480960E+01
   400  -0.385786E-01 -0.425300E+00  0.121988E+01  0.411261E+00 -0.488719E+00  0.149389E+00 -0.133598E+01  0.409815E-01 -0.353839E-01  0.388359E+00  0.806360E+00 -0.162002E+01
   401  -0.173702E+01 -0.176250E+01 -0.905287E+00  0.101905E+00 -0.131245E+00  0.267461E-01 -0.828719E+00  0.120469E-01 -0.124628E-01 -0.101790E+01  0.354949E-01 -0.780091E+00
   402   0.458394E+01  0.351130E+01 -0.134726E+02  0.336265E+02 -0.215306E+02  0.193382E+02 -0.138076E+02  0.244597E+01 -0.201579E+01 -0.198243E+01  0.146741E+02 -0.918032E+01
   403   0.117064E+02  0.950758E+01 -0.203537E+02  0.519805E+02 -0.286856E+02  0.251059E+02 -0.176767E+02  0.351261E+01 -0.217659E+01 -0.470790E+01  0.252429E+02 -0.110274E+02
   404  -0.583631E+00 -0.108430E+01  0.187275E+00  0.123131E+00 -0.201124E+00  0.254482E-01 -0.725572E+00  0.104963E-01 -0.328581E-02 -0.652140E+00  0.333778E+00 -0.765935E+00
   405  -0.231719E+01 -0.237820E+01 -0.689820E+00  0.151785E+01 -0.688289E+00  0.501550E+00 -0.303144E+01  0.159457E+00 -0.865053E-01 -0.107696E+01  0.139732E+01 -0.269857E+01
   406   0.529404E+01  0.501547E+01 -0.928607E+01  0.281441E+02 -0.108470E+02  0.931132E+01 -0.118266E+02  0.181771E+01 -0.201945E+01 -0.292213E+01  0.151527E+02 -0.721512E+01
   407  -0.284918E+01 -0.289409E+01 -0.176665E+01  0.279155E+01 -0.169434E+01  0.149976E+01 -0.373630E+01  0.272528E+00 -0.215733E+00 -0.174950E+01  0.204758E+01 -0.319217E+01
   408   0.239502E+01  0.204371E+01 -0.627216E+01  0.191737E+02 -0.120030E+02  0.109644E+02 -0.100355E+02  0.149412E+01 -0.926477E+00 -0.109996E+01  0.103561E+02 -0.721248E+01
   409  -0.262494E+01 -0.253636E+01 -0.500480E+01  0.117164E+02 -0.521504E+01  0.469955E+01 -0.914049E+01  0.107262E+01 -0.753142E+00 -0.356966E+01  0.801733E+01 -0.698404E+01
   410   0.711275E+02  0.526593E+02 -0.772018E+02  0.203634E+03 -0.135184E+03  0.109176E+03 -0.466759E+02  0.105549E+02  0.682423E+01 -0.757604E+01  0.909360E+02 -0.307006E+02
   411  -0.488548E+01 -0.466697E+01 -0.388839E+01  0.514352E+01 -0.205185E+01  0.184026E+01 -0.606739E+01  0.499656E+00 -0.361277E+00 -0.332812E+01  0.333466E+01 -0.467352E+01
   412  -0.352574E+01 -0.301475E+01 -0.531945E+01  0.994264E+01 -0.500776E+01  0.451330E+01 -0.788167E+01  0.933625E+00 -0.706428E+00 -0.375996E+01  0.672211E+01 -0.597690E+01
   413   0.295010E-01 -0.124507E+00 -0.111402E+01  0.669643E+01 -0.243271E+01  0.187814E+01 -0.508824E+01  0.510073E+00 -0.420167E+00 -0.176948E+01  0.554636E+01 -0.390138E+01
   414  -0.117884E+00 -0.273906E+00  0.825922E+00  0.180217E+00 -0.229070E+00  0.588982E-01 -0.970579E+00  0.195730E-01 -0.284526E-02  0.540992E+00  0.204117E+00 -0.101902E+01
   415   0.205029E+02  0.167028E+02 -0.317043E+02  0.810554E+02 -0.487398E+02  0.412270E+02 -0.237092E+02  0.474085E+01 -0.236695E+01 -0.348188E+01  0.353403E+02 -0.151557E+02
   416  -0.132902E+01 -0.154406E+01 -0.979675E+00  0.552799E+01 -0.199187E+01  0.154003E+01 -0.556213E+01  0.461635E+00 -0.324994E+00 -0.189735E+01  0.439486E+01 -0.404157E+01
   417   0.231542E+01  0.221983E+01 -0.755237E+01  0.220803E+02 -0.106162E+02  0.101783E+02 -0.126942E+02  0.185335E+01 -0.933810E+00 -0.125369E+01  0.124357E+02 -0.896220E+01
   418   0.820869E+01  0.795505E+01 -0.232653E+02  0.558999E+02 -0.280457E+02  0.232458E+02 -0.198008E+02  0.356965E+01 -0.339482E+01 -0.134868E+02  0.366046E+02 -0.151628E+02
   419   0.893194E+01  0.675386E+01 -0.111303E+02  0.357433E+02 -0.150524E+02  0.139254E+02 -0.152143E+02  0.251672E+01 -0.185662E+01 -0.331404E+01  0.199761E+02 -0.990824E+01
   420   0.822184E+01  0.628568E+01 -0.198229E+02  0.495353E+02 -0.271309E+02  0.242619E+02 -0.189834E+02  0.348905E+01 -0.312722E+01 -0.923336E+01  0.311540E+02 -0.156350E+02
   421   0.193470E+02  0.176222E+02 -0.295539E+02  0.784334E+02 -0.413703E+02  0.359848E+02 -0.251508E+02  0.471904E+01 -0.371526E+01 -0.793835E+01  0.463161E+02 -0.207556E+02
   422  -0.218019E+01 -0.254675E+01 -0.642691E+00  0.621719E+00 -0.465871E+00  0.154300E+00 -0.186364E+01  0.627932E-01 -0.467952E-01 -0.189676E+01  0.135434E+01 -0.200434E+01
   423   0.842950E+01  0.101490E+02 -0.156627E+02  0.425044E+02 -0.265464E+02  0.234724E+02 -0.158106E+02  0.284687E+01 -0.237452E+01 -0.490415E+01  0.267641E+02 -0.117110E+02
   424  -0.140582E+01 -0.238035E+00 -0.449110E+01  0.127421E+02 -0.100247E+02  0.931476E+01 -0.910999E+01  0.112572E+01 -0.962570E+00 -0.733807E+00  0.738771E+01 -0.689194E+01
   425   0.145529E+02  0.161831E+02 -0.156476E+02  0.575861E+02 -0.292759E+02  0.236446E+02 -0.219728E+02  0.348666E+01 -0.326814E+01 -0.415181E+01  0.348291E+02 -0.144941E+02
   426   0.444178E+01  0.421006E+01 -0.172420E+02  0.438519E+02 -0.254359E+02  0.244061E+02 -0.227868E+02  0.384096E+01 -0.219251E+01 -0.416110E+01  0.252785E+02 -0.169074E+02
   427   0.272241E+01  0.278027E+01 -0.500549E+01  0.228087E+02 -0.122654E+02  0.859563E+01 -0.105924E+02  0.138636E+01 -0.220501E+01 -0.697132E+01  0.207662E+02 -0.110146E+02
   428   0.125294E+02  0.828048E+01 -0.287674E+02  0.710999E+02 -0.461991E+02  0.430604E+02 -0.298892E+02  0.543576E+01 -0.221098E+01 -0.465004E+01  0.353246E+02 -0.223941E+02
   429  -0.277112E+01 -0.345248E+01 -0.263119E+01  0.506481E+01 -0.297849E+01  0.267456E+01 -0.509636E+01  0.520095E+00 -0.324552E+00 -0.256483E+01  0.331451E+01 -0.420217E+01
   430  -0.270432E+01 -0.323109E+01 -0.266895E+01  0.516011E+01 -0.304046E+01  0.279805E+01 -0.519570E+01  0.542042E+00 -0.299410E+00 -0.199717E+01  0.296474E+01 -0.419866E+01
   431   0.261732E+02  0.197583E+02 -0.344303E+02  0.881048E+02 -0.550837E+02  0.467055E+02 -0.233896E+02  0.534466E+01 -0.107810E+01 -0.240388E+01  0.368597E+02 -0.146975E+02
   432  -0.228112E+01 -0.245678E+01 -0.114657E+01  0.112159E+00 -0.129840E+00  0.389494E-01 -0.115965E+01  0.158874E-01 -0.120425E-01 -0.137213E+01  0.145651E+00 -0.123030E+01
   433   0.150809E+01  0.203761E+01 -0.674975E+01  0.172354E+02 -0.152075E+02  0.139614E+02 -0.789050E+01  0.116289E+01 -0.100386E+01 -0.762650E+00  0.801954E+01 -0.521927E+01
   434   0.100295E+01  0.842840E+00 -0.178981E+00  0.620748E+01 -0.217457E+01  0.199901E+01 -0.502869E+01  0.485097E+00 -0.306390E+00  0.918561E-01  0.414672E+01 -0.339573E+01
   435  -0.137373E+01 -0.156537E+01 -0.691064E+00  0.786547E+00 -0.291125E+00  0.201074E+00 -0.141112E+01  0.715035E-01 -0.395438E-01 -0.953126E+00  0.504656E+00 -0.111690E+01
   436  -0.206045E+01 -0.219870E+01 -0.347849E+01  0.687471E+01 -0.393879E+01  0.345433E+01 -0.504996E+01  0.592328E+00 -0.514575E+00 -0.200488E+01  0.356344E+01 -0.375726E+01
   437  -0.169384E+01 -0.209185E+01 -0.283702E+01  0.519346E+01 -0.173827E+01  0.125319E+01 -0.356505E+01  0.410432E+00 -0.410592E+00 -0.147265E+01  0.153034E+01 -0.214954E+01
   438   0.663401E+01  0.756436E+01 -0.141056E+02  0.366225E+02 -0.240922E+02  0.222328E+02 -0.150779E+02  0.265324E+01 -0.159873E+01 -0.115796E+01  0.187584E+02 -0.100361E+02
   439   0.373089E+01  0.317834E+01 -0.171358E+02  0.431731E+02 -0.231256E+02  0.219900E+02 -0.225416E+02  0.366190E+01 -0.229109E+01 -0.582667E+01  0.249764E+02 -0.159713E+02
   440   0.108880E+02  0.102137E+02 -0.948417E+01  0.389274E+02 -0.183276E+02  0.148320E+02 -0.146089E+02  0.226759E+01 -0.271836E+01 -0.406087E+01  0.260482E+02 -0.117736E+02
   441  -0.889453E+00 -0.807736E+00 -0.430737E+00  0.413693E-01 -0.984178E-01  0.102719E-01 -0.411654E+00  0.504586E-02 -0.533150E-02 -0.458551E+00  0.971819E-02 -0.358904E+00
   442   0.119842E+01  0.157663E+01 -0.549970E+01  0.197124E+02 -0.105451E+02  0.820335E+01 -0.988008E+01  0.126148E+01 -0.205392E+01 -0.632543E+01  0.177135E+02 -0.981143E+01
   443  -0.339022E+01 -0.330617E+01 -0.444864E+01  0.713222E+01 -0.320890E+01  0.260098E+01 -0.557059E+01  0.635796E+00 -0.531089E+00 -0.455893E+01  0.550934E+01 -0.425659E+01
   444  -0.220847E+01 -0.270899E+01 -0.245359E+01  0.509485E+01 -0.222201E+01  0.155904E+01 -0.416462E+01  0.448114E+00 -0.470250E+00 -0.402792E+01  0.479647E+01 -0.347754E+01
   445  -0.138239E+01 -0.190574E+01  0.546126E+00  0.180117E+01 -0.852202E+00  0.675494E+00 -0.366700E+01  0.194726E+00 -0.807030E-01 -0.139574E+00  0.147717E+01 -0.324333E+01
   446  -0.715033E+00 -0.102831E+01  0.336554E+00  0.177755E+01 -0.705199E+00  0.485915E+00 -0.268428E+01  0.153819E+00 -0.793931E-01 -0.377962E+00  0.157088E+01 -0.222123E+01
   447   0.832329E+01  0.715333E+01 -0.135936E+02  0.421420E+02 -0.272309E+02  0.252046E+02 -0.194667E+02  0.332565E+01 -0.205780E+01 -0.131743E+01  0.229950E+02 -0.145242E+02
   448  -0.572844E+00 -0.712385E+00  0.431359E+00  0.176838E+00 -0.147283E+00  0.711116E-01 -0.112185E+01  0.241836E-01 -0.720104E-02  0.248651E+00  0.185132E+00 -0.114617E+01
   449  -0.226106E+01 -0.248523E+01 -0.983199E+00  0.285858E+00 -0.187988E+00  0.111526E+00 -0.150395E+01  0.404709E-01 -0.237784E-01 -0.121856E+01  0.207201E+00 -0.147388E+01
   450   0.311652E-01  0.329582E-01  0.501029E+00  0.792440E-01 -0.453731E-01  0.218809E-01 -0.530727E+00  0.905483E-02 -0.394317E-02  0.458247E+00  0.419184E-01 -0.467207E+00
   451  -0.148696E+01 -0.179912E+01 -0.395953E+01  0.104381E+02 -0.461885E+01  0.401750E+01 -0.786685E+01  0.100071E+01 -0.498042E+00 -0.403739E+01  0.802354E+01 -0.578527E+01
   452  -0.334442E+00 -0.221272E+00  0.441470E+00  0.702044E-01 -0.123557E+00  0.174278E-01 -0.751511E+00  0.113936E-01  0.131420E-03  0.482327E+00  0.893113E-02 -0.712530E+00
   453  -0.329583E+01 -0.317532E+01 -0.295789E+01  0.584471E+01 -0.296384E+01  0.267276E+01 -0.618540E+01  0.586824E+00 -0.292987E+00 -0.291873E+01  0.497539E+01 -0.523198E+01
   454  -0.209276E+01 -0.238107E+01 -0.819578E+00  0.592216E+00 -0.273416E+00  0.183981E+00 -0.180548E+01  0.665051E-01 -0.369914E-01 -0.116121E+01  0.372050E+00 -0.159191E+01
   455   0.634133E+01  0.601077E+01 -0.153080E+02  0.391901E+02 -0.196419E+02  0.179712E+02 -0.171937E+02  0.303508E+01 -0.171146E+01 -0.203033E+01  0.201591E+02 -0.121180E+02
   456  -0.174574E+01 -0.215440E+01 -0.100634E+01  0.115550E+01 -0.560221E+00  0.386142E+00 -0.179475E+01  0.119470E+00 -0.455378E-01 -0.174856E+01  0.118625E+01 -0.159209E+01
   457  -0.160398E+01 -0.182233E+01 -0.598733E+01  0.149452E+02 -0.683796E+01  0.610180E+01 -0.101556E+02  0.131019E+01 -0.980302E+00 -0.428709E+01  0.982854E+01 -0.736379E+01
   458  -0.139936E+01 -0.177432E+01 -0.479721E+00  0.355472E+00 -0.256977E+00  0.100528E+00 -0.112175E+01  0.360979E-01 -0.330044E-01 -0.105807E+01  0.365661E+00 -0.108191E+01
   459  -0.673224E+00 -0.965871E+00 -0.855572E-01  0.159107E+01 -0.615987E+00  0.411812E+00 -0.201551E+01  0.135899E+00 -0.949505E-01 -0.382937E+00  0.985451E+00 -0.156839E+01
   460  -0.719279E+00 -0.952274E+00 -0.118924E+02  0.262695E+02 -0.156579E+02  0.147865E+02 -0.152843E+02  0.227280E+01 -0.121350E+01 -0.514565E+01  0.156442E+02 -0.114508E+02
   461   0.564062E+00  0.123945E+01 -0.610828E+01  0.167285E+02 -0.931851E+01  0.835379E+01 -0.979948E+01  0.141550E+01 -0.707418E+00 -0.189451E+01  0.109404E+02 -0.780645E+01
   462   0.108812E+02  0.664693E+01 -0.169432E+02  0.438221E+02 -0.299808E+02  0.260609E+02 -0.129572E+02  0.271340E+01 -0.183406E+01 -0.704373E+00  0.147335E+02 -0.738216E+01
   463   0.613453E+01  0.363753E+01 -0.105049E+02  0.283033E+02 -0.200434E+02  0.182530E+02 -0.107651E+02  0.193123E+01 -0.103955E+01 -0.706885E+00  0.114728E+02 -0.712843E+01
   464   0.128624E+01  0.867699E+00 -0.101122E+02  0.233437E+02 -0.158117E+02  0.143986E+02 -0.106750E+02  0.171387E+01 -0.157103E+01 -0.268517E+01  0.111634E+02 -0.761050E+01
   465   0.121872E+02  0.934738E+01 -0.177792E+02  0.430898E+02 -0.252555E+02  0.235000E+02 -0.137711E+02  0.310671E+01 -0.703485E+00 -0.338338E+01  0.209215E+02 -0.819076E+01
   466  -0.174944E+01 -0.183215E+01 -0.529690E+00  0.438513E+00 -0.308014E+00  0.151571E+00 -0.151460E+01  0.486158E-01 -0.358303E-01 -0.814903E+00  0.422261E+00 -0.143950E+01
   467  -0.231397E+01 -0.237082E+01 -0.391283E+01  0.983154E+01 -0.393262E+01  0.346079E+01 -0.793768E+01  0.885549E+00 -0.708712E+00 -0.293916E+01  0.645550E+01 -0.588716E+01
   468  -0.154595E+01 -0.165240E+01 -0.385356E+00  0.497058E+00 -0.291535E+00  0.119113E+00 -0.151038E+01  0.563612E-01 -0.312071E-01 -0.590299E+00  0.190882E+00 -0.125298E+01
   469   0.966737E+01  0.126893E+02 -0.204035E+01  0.235616E+02 -0.835436E+01  0.567308E+01 -0.847651E+01  0.102948E+01 -0.172555E+01 -0.203834E+01  0.205525E+02 -0.582477E+01
   470  -0.223520E+01 -0.227018E+01 -0.244849E+01  0.648316E+01 -0.311483E+01  0.296680E+01 -0.643121E+01  0.676878E+00 -0.367507E+00 -0.110269E+01  0.369293E+01 -0.486042E+01
   471  -0.212187E+01 -0.201245E+01 -0.132451E+01  0.330119E+01 -0.121949E+01  0.995080E+00 -0.384025E+01  0.276469E+00 -0.310365E+00 -0.973586E+00  0.180466E+01 -0.284353E+01
   472   0.928233E+00  0.125338E+01  0.620470E+00  0.357982E+01 -0.993885E+00  0.595332E+00 -0.284222E+01  0.206615E+00 -0.237897E+00 -0.427444E+00  0.347453E+01 -0.179370E+01
   473  -0.222977E+01 -0.215589E+01 -0.231685E+01  0.440791E+01 -0.205070E+01  0.157660E+01 -0.401707E+01  0.455533E+00 -0.285195E+00 -0.114985E+01  0.170444E+01 -0.271048E+01
   474  -0.173028E+01 -0.253411E+01 -0.253983E+01  0.941195E+01 -0.451278E+01  0.404748E+01 -0.860652E+01  0.944511E+00 -0.475103E+00 -0.346934E+01  0.809601E+01 -0.716078E+01
   475  -0.184859E+01 -0.230774E+01 -0.254576E+01  0.678021E+01 -0.344674E+01  0.290570E+01 -0.577895E+01  0.606608E+00 -0.369650E+00 -0.348886E+01  0.638113E+01 -0.520001E+01
   476   0.198194E+01  0.372717E+00 -0.659221E+01  0.163048E+02 -0.594005E+01  0.482775E+01 -0.645626E+01  0.108014E+01 -0.124221E+01 -0.195051E+01  0.565058E+01 -0.332735E+01
   477  -0.103128E+00 -0.192290E+00 -0.248721E+01  0.879386E+01 -0.419627E+01  0.381986E+01 -0.638986E+01  0.823072E+00 -0.466585E+00 -0.500639E+00  0.521369E+01 -0.490534E+01
   478  -0.246900E+01 -0.212453E+01 -0.220194E+01  0.641743E+01 -0.245336E+01  0.207464E+01 -0.642337E+01  0.575215E+00 -0.457616E+00 -0.243926E+01  0.522791E+01 -0.491318E+01
   479   0.276934E+02  0.292888E+02 -0.287797E+02  0.885676E+02 -0.492153E+02  0.419200E+02 -0.283364E+02  0.509048E+01 -0.155328E+01 -0.556356E+01  0.548083E+02 -0.199559E+02
   480  -0.220506E+01 -0.266459E+01 -0.295610E+01  0.727037E+01 -0.324598E+01  0.285656E+01 -0.640152E+01  0.674035E+00 -0.402417E+00 -0.295341E+01  0.517500E+01 -0.488618E+01
   481  -0.177574E+01 -0.204528E+01 -0.347714E+00  0.432978E+00 -0.291456E+00  0.123665E+00 -0.172284E+01  0.515841E-01 -0.219589E-01 -0.101317E+01  0.613195E+00 -0.164531E+01
   482  -0.463428E+00 -0.411565E+00 -0.547858E+00  0.532266E+01 -0.166861E+01  0.144618E+01 -0.510684E+01  0.436639E+00 -0.345601E+00 -0.317736E+00  0.350207E+01 -0.359590E+01
   483   0.690856E-01  0.337214E-01  0.374592E+00  0.229843E-01 -0.332606E-01  0.515304E-02 -0.302171E+00  0.248014E-02 -0.692800E-03  0.281784E+00  0.344497E-01 -0.282512E+00
   484  -0.195624E+01 -0.197572E+01 -0.305284E+01  0.941050E+01 -0.396677E+01  0.334300E+01 -0.774247E+01  0.815226E+00 -0.762893E+00 -0.206614E+01  0.581299E+01 -0.572257E+01
   485   0.165853E+02  0.185469E+02 -0.291632E+02  0.763544E+02 -0.483106E+02  0.429759E+02 -0.277940E+02  0.532816E+01 -0.280532E+01 -0.803828E+01  0.467360E+02 -0.201509E+02
   486   0.652716E+01  0.553823E+01 -0.172661E+02  0.440980E+02 -0.313135E+02  0.292610E+02 -0.202962E+02  0.359460E+01 -0.155066E+01 -0.508703E+01  0.261905E+02 -0.155653E+02
   487   0.337741E+01  0.267656E+01 -0.422461E+01  0.143283E+02 -0.734035E+01  0.684939E+01 -0.688292E+01  0.119378E+01 -0.546125E+00 -0.202650E+01  0.953404E+01 -0.483098E+01
   488   0.155101E+01  0.685654E-01 -0.841992E+01  0.240119E+02 -0.134985E+02  0.122405E+02 -0.133220E+02  0.202105E+01 -0.148206E+01 -0.546314E+01  0.162221E+02 -0.106904E+02
   489  -0.371006E+01 -0.412865E+01 -0.157459E+01  0.147140E+01 -0.798450E+00  0.566997E+00 -0.346053E+01  0.181110E+00 -0.959936E-01 -0.245030E+01  0.150868E+01 -0.318703E+01
   490  -0.246967E+01 -0.210917E+01 -0.284354E+01  0.618118E+01 -0.308330E+01  0.258260E+01 -0.553262E+01  0.554508E+00 -0.328489E+00 -0.234528E+01  0.489816E+01 -0.466206E+01
   491  -0.289786E+01 -0.331720E+01 -0.422010E+01  0.896786E+01 -0.434394E+01  0.408727E+01 -0.781587E+01  0.823029E+00 -0.396106E+00 -0.332332E+01  0.637017E+01 -0.636405E+01
   492   0.719524E+01  0.615220E+01 -0.196967E+02  0.490197E+02 -0.275273E+02  0.257195E+02 -0.227136E+02  0.378653E+01 -0.139281E+01 -0.747135E+01  0.303462E+02 -0.167226E+02
   493  -0.100186E+01 -0.567009E+00 -0.297029E+01  0.102916E+02 -0.575898E+01  0.526550E+01 -0.824337E+01  0.962944E+00 -0.549244E+00 -0.151295E+01  0.746251E+01 -0.651657E+01
   494  -0.269864E+01 -0.314033E+01 -0.131672E+02  0.261495E+02 -0.183390E+02  0.171453E+02 -0.156026E+02  0.221144E+01 -0.109608E+01 -0.626293E+01  0.156480E+02 -0.125254E+02
   495  -0.882320E+00 -0.124241E+01  0.178788E+00  0.508583E+00 -0.531318E+00  0.187786E+00 -0.123275E+01  0.449471E-01 -0.383607E-01 -0.397014E+00  0.516712E+00 -0.136211E+01
   496   0.287220E+01  0.116998E+01 -0.101142E+02  0.298239E+02 -0.149848E+02  0.139205E+02 -0.165129E+02  0.241253E+01 -0.167279E+01 -0.401407E+01  0.170481E+02 -0.118641E+02
   497   0.200538E+01  0.190152E+01 -0.114516E+02  0.288974E+02 -0.131243E+02  0.113054E+02 -0.130356E+02  0.191335E+01 -0.249930E+01 -0.437018E+01  0.151037E+02 -0.883199E+01
   498  -0.280779E+01 -0.344780E+01 -0.114840E+01  0.360111E+01 -0.186137E+01  0.119319E+01 -0.469315E+01  0.344111E+00 -0.243278E+00 -0.331382E+01  0.448869E+01 -0.462267E+01
   499   0.466332E+01  0.498514E+01 -0.737001E+01  0.280872E+02 -0.150247E+02  0.136418E+02 -0.154307E+02  0.222954E+01 -0.146977E+01 -0.312672E+01  0.191721E+02 -0.110602E+02
   500  -0.108059E+01 -0.128733E+01 -0.133839E+01  0.637812E+01 -0.287468E+01  0.242323E+01 -0.596505E+01  0.614994E+00 -0.318814E+00 -0.110393E+01  0.441662E+01 -0.460002E+01
   501  -0.131769E+01 -0.110851E+01 -0.456736E+01  0.888184E+01 -0.491551E+01  0.410955E+01 -0.489791E+01  0.735070E+00 -0.663369E+00 -0.159864E+01  0.342985E+01 -0.293971E+01
   502  -0.724946E+00 -0.784217E+00 -0.694517E-01  0.107073E+00 -0.146068E+00  0.267514E-01 -0.645725E+00  0.106641E-01 -0.818929E-02 -0.235950E+00  0.100909E+00 -0.649176E+00
   503  -0.247079E+01 -0.289343E+01 -0.843206E+00  0.255153E+00 -0.170947E+00  0.739045E-01 -0.180338E+01  0.369326E-01 -0.192496E-01 -0.148181E+01  0.460736E+00 -0.187235E+01
   504  -0.178404E+01 -0.158334E+01 -0.103790E+01  0.274061E+01 -0.123690E+01  0.905775E+00 -0.328575E+01  0.305655E+00 -0.175521E+00 -0.256040E+00  0.100127E+01 -0.232857E+01
   505  -0.135794E+01 -0.129043E+01 -0.475134E+00  0.241854E+00 -0.738401E-01  0.412290E-01 -0.110507E+01  0.237110E-01 -0.106902E-01 -0.507165E+00  0.133309E+00 -0.916572E+00
   506   0.103435E+02  0.120392E+02 -0.958295E+01  0.329106E+02 -0.146018E+02  0.131374E+02 -0.120364E+02  0.219785E+01 -0.168130E+01 -0.143855E+01  0.205786E+02 -0.710080E+01
   507  -0.697952E+00 -0.503393E+00 -0.356775E+01  0.132469E+02 -0.663527E+01  0.582514E+01 -0.982136E+01  0.118526E+01 -0.930858E+00 -0.261907E+01  0.101283E+02 -0.801259E+01
   508   0.716721E+01  0.374898E+01 -0.118094E+02  0.325067E+02 -0.145000E+02  0.136161E+02 -0.130420E+02  0.218982E+01 -0.179409E+01 -0.428240E+01  0.167340E+02 -0.870266E+01
   509   0.206704E+01  0.211457E+01  0.120425E+01  0.459254E+01 -0.138375E+01  0.112669E+01 -0.358131E+01  0.314134E+00 -0.205512E+00  0.534329E+00  0.379736E+01 -0.221713E+01
   510  -0.239088E+01 -0.251749E+01 -0.207246E+01  0.625921E+01 -0.321335E+01  0.230022E+01 -0.574844E+01  0.557233E+00 -0.473283E+00 -0.343721E+01  0.638496E+01 -0.546524E+01
   511  -0.853719E+00 -0.936307E+00  0.513389E+00  0.664266E+00 -0.352383E+00  0.157616E+00 -0.186832E+01  0.656738E-01 -0.339624E-01  0.243479E+00  0.446259E+00 -0.162604E+01
   512  -0.130558E+01 -0.138294E+01 -0.295947E+00  0.218392E+00 -0.135815E+00  0.565996E-01 -0.115741E+01  0.248090E-01 -0.162110E-01 -0.456051E+00  0.155772E+00 -0.108266E+01
   513  -0.509508E+01 -0.489446E+01 -0.516452E+01  0.736119E+01 -0.349659E+01  0.236084E+01 -0.614807E+01  0.604444E+00 -0.612377E+00 -0.689901E+01  0.762584E+01 -0.562128E+01
   514   0.337921E+02  0.329910E+02 -0.326663E+02  0.100626E+03 -0.582301E+02  0.490694E+02 -0.286033E+02  0.533382E+01 -0.173708E+01 -0.505913E+01  0.581346E+02 -0.200845E+02
   515  -0.551076E+00 -0.664022E+00  0.323280E+00  0.583955E+00 -0.212171E+00  0.128814E+00 -0.138798E+01  0.479340E-01 -0.349069E-01  0.137105E+00  0.308438E+00 -0.110957E+01
   516  -0.417278E+00 -0.129942E+00 -0.511055E+01  0.123992E+02 -0.751706E+01  0.692705E+01 -0.762424E+01  0.116069E+01 -0.652396E+00 -0.838959E+00  0.581454E+01 -0.510552E+01
   517  -0.970842E+00 -0.100152E+01 -0.276515E+00  0.129849E+00 -0.610500E-01  0.263197E-01 -0.790518E+00  0.132303E-01 -0.121583E-01 -0.327557E+00  0.533481E-01 -0.727311E+00
   518  -0.189234E+01 -0.189646E+01 -0.128167E+01  0.556435E-01 -0.117942E+00  0.132547E-01 -0.560859E+00  0.633213E-02 -0.709788E-02 -0.136676E+01  0.431356E-01 -0.572834E+00
   519  -0.143266E+01 -0.149292E+01 -0.487342E+01  0.981811E+01 -0.347694E+01  0.254151E+01 -0.499628E+01  0.639816E+00 -0.108546E+01 -0.212088E+01  0.363504E+01 -0.300708E+01
   520   0.696212E+00  0.588506E+00 -0.740258E+01  0.216787E+02 -0.105937E+02  0.929039E+01 -0.125883E+02  0.178999E+01 -0.147830E+01 -0.766303E+01  0.186146E+02 -0.103631E+02
   521  -0.106781E+01 -0.942735E+00 -0.286992E+00  0.684966E+00 -0.311055E+00  0.148511E+00 -0.134543E+01  0.686717E-01 -0.264865E-01 -0.285418E+00  0.247283E+00 -0.904600E+00
   522  -0.884334E+00 -0.783080E+00 -0.736592E+01  0.178621E+02 -0.944342E+01  0.842356E+01 -0.106648E+02  0.148496E+01 -0.118084E+01 -0.515434E+01  0.123338E+02 -0.796254E+01
   523  -0.545107E+01 -0.555316E+01 -0.834986E+01  0.153261E+02 -0.936981E+01  0.889450E+01 -0.125146E+02  0.149487E+01 -0.932249E+00 -0.462037E+01  0.888200E+01 -0.981479E+01
   524   0.113875E+02  0.116767E+02 -0.236216E+02  0.600880E+02 -0.560007E+02  0.499804E+02 -0.230672E+02  0.407641E+01 -0.678632E-01 -0.185450E+01  0.302144E+02 -0.166832E+02
   525  -0.151498E+01 -0.156918E+01 -0.295710E+00  0.524334E+00 -0.267304E+00  0.188215E+00 -0.170157E+01  0.599821E-01 -0.229298E-01 -0.383746E+00  0.372211E+00 -0.155765E+01
   526  -0.237686E+01 -0.236385E+01 -0.124709E+01  0.180141E+01 -0.845550E+00  0.511799E+00 -0.269138E+01  0.203634E+00 -0.109683E+00 -0.105299E+01  0.651676E+00 -0.196253E+01
   527   0.143868E+02  0.101345E+02 -0.393146E+02  0.848013E+02 -0.794811E+02  0.697346E+02 -0.298677E+02  0.571449E+01  0.279986E+01 -0.731982E+01  0.392105E+02 -0.217562E+02
   528  -0.194314E+00 -0.318276E+00  0.418570E+00  0.286111E+01 -0.144402E+01  0.797791E+00 -0.292680E+01  0.210484E+00 -0.111443E+00 -0.147861E+01  0.415808E+01 -0.299775E+01
   529   0.106365E+01  0.875454E+00  0.185717E+01  0.247500E+00 -0.233670E+00  0.415339E-01 -0.876507E+00  0.230516E-01  0.456863E-02  0.153813E+01  0.734160E-01 -0.736091E+00
   530   0.123089E+01 -0.340837E-01 -0.908664E+01  0.221300E+02 -0.146798E+02  0.137014E+02 -0.113770E+02  0.176563E+01 -0.122270E+01 -0.288809E+01  0.112764E+02 -0.842238E+01
   531  -0.197902E+01 -0.226935E+01 -0.178335E+01  0.504435E+01 -0.231398E+01  0.196463E+01 -0.504687E+01  0.504359E+00 -0.348160E+00 -0.181166E+01  0.326127E+01 -0.371896E+01
   532   0.161652E+02  0.157162E+02 -0.154957E+02  0.557941E+02 -0.258338E+02  0.217249E+02 -0.212328E+02  0.346664E+01 -0.225804E+01 -0.751888E+01  0.379556E+02 -0.147205E+02
   533  -0.144783E+01 -0.153842E+01 -0.572704E+00  0.171319E+00 -0.120320E+00  0.491604E-01 -0.985748E+00  0.219108E-01 -0.114453E-01 -0.727424E+00  0.134566E+00 -0.945559E+00
   534  -0.163708E+01 -0.163162E+01 -0.430149E+01  0.802545E+01 -0.298150E+01  0.245230E+01 -0.477032E+01  0.550625E+00 -0.612149E+00 -0.198051E+01  0.341601E+01 -0.306713E+01
   535  -0.236086E+01 -0.240320E+01 -0.128759E+01  0.220372E+01 -0.137098E+01  0.123795E+01 -0.324298E+01  0.241734E+00 -0.142705E+00 -0.103811E+01  0.132007E+01 -0.268516E+01
   536  -0.967887E+00 -0.103635E+01 -0.513641E+00  0.590167E-01 -0.617773E-01  0.156814E-01 -0.470063E+00  0.619392E-02 -0.329895E-02 -0.640701E+00  0.694732E-01 -0.465126E+00
   537  -0.311553E+01 -0.319730E+01 -0.203169E+01  0.433287E+00 -0.324157E+00  0.111074E+00 -0.130591E+01  0.494829E-01 -0.476219E-01 -0.243126E+01  0.405180E+00 -0.117122E+01
   538   0.187314E+02  0.206623E+02 -0.151689E+02  0.596044E+02 -0.283472E+02  0.222618E+02 -0.193033E+02  0.321228E+01 -0.352764E+01 -0.524265E+01  0.383915E+02 -0.124865E+02
   539  -0.105478E+01 -0.924368E+00 -0.449631E+01  0.132017E+02 -0.763014E+01  0.565685E+01 -0.756212E+01  0.958141E+00 -0.118287E+01 -0.414613E+01  0.109954E+02 -0.777363E+01
   540  -0.753887E+00 -0.116120E+01  0.112200E+00  0.408221E+01 -0.175185E+01  0.967596E+00 -0.420122E+01  0.309303E+00 -0.272120E+00 -0.289942E+01  0.579913E+01 -0.406090E+01
   541  -0.118952E+00 -0.548401E+00 -0.289141E+01  0.834012E+01 -0.561249E+01  0.489329E+01 -0.498889E+01  0.671079E+00 -0.530645E+00 -0.108371E+01  0.479950E+01 -0.426419E+01
   542  -0.525495E+00 -0.543973E+00  0.641677E-01  0.506471E-01 -0.602910E-01  0.118403E-01 -0.597954E+00  0.662029E-02 -0.525750E-03  0.661386E-02  0.824655E-01 -0.633052E+00
   543  -0.346438E+01 -0.344386E+01 -0.507956E+01  0.102716E+02 -0.578192E+01  0.519504E+01 -0.830327E+01  0.970869E+00 -0.737118E+00 -0.500397E+01  0.834628E+01 -0.678618E+01
   544  -0.126661E+01 -0.162908E+01 -0.460326E+00  0.354578E+01 -0.181316E+01  0.121189E+01 -0.378098E+01  0.287660E+00 -0.257471E+00 -0.180013E+01  0.349874E+01 -0.332769E+01
   545  -0.449930E+00 -0.780697E+00  0.395689E+00  0.881719E-01 -0.171443E+00  0.279105E-01 -0.797565E+00  0.105535E-01 -0.324659E-02 -0.984356E-01  0.241729E+00 -0.923990E+00
   546  -0.138461E+01 -0.166561E+01 -0.265830E+00  0.123825E+01 -0.573926E+00  0.507050E+00 -0.233070E+01  0.132448E+00 -0.919002E-01 -0.282164E+00  0.554982E+00 -0.193843E+01
   547   0.901177E+00  0.807691E+00  0.177188E+01  0.522907E+00 -0.349834E+00  0.998002E-01 -0.119231E+01  0.520859E-01 -0.335542E-02  0.148913E+01  0.235122E+00 -0.916558E+00
   548   0.175617E+01  0.213946E+01 -0.153971E+01  0.100957E+02 -0.321698E+01  0.244824E+01 -0.601386E+01  0.633101E+00 -0.650292E+00 -0.210008E+01  0.808299E+01 -0.384345E+01
   549   0.148571E+01  0.141610E+01 -0.225477E+01  0.960443E+01 -0.529604E+01  0.481917E+01 -0.551252E+01  0.792564E+00 -0.667118E+00 -0.340659E-01  0.558550E+01 -0.413534E+01
   550   0.317181E+00  0.180993E+00  0.883208E+00  0.255029E-01 -0.155073E+00  0.671751E-02 -0.448178E+00  0.267618E-02  0.232707E-02  0.649647E+00  0.530581E-01 -0.521711E+00
   551  -0.125093E+01 -0.112213E+01 -0.256171E+00  0.550136E+00 -0.235937E+00  0.958055E-01 -0.141301E+01  0.485027E-01 -0.402525E-01 -0.162537E+00  0.121663E+00 -0.108125E+01
   552   0.763919E+01  0.605480E+01 -0.133223E+02  0.391448E+02 -0.227181E+02  0.201178E+02 -0.159197E+02  0.245898E+01 -0.212216E+01 -0.352748E+01  0.202930E+02 -0.107108E+02
   553   0.688356E+01  0.783380E+01 -0.122280E+02  0.345809E+02 -0.187320E+02  0.178009E+02 -0.152104E+02  0.271941E+01 -0.204729E+01 -0.316876E+01  0.215647E+02 -0.105621E+02
   554  -0.113151E+01 -0.105978E+01 -0.463076E+00  0.148486E+00 -0.134357E+00  0.425614E-01 -0.731350E+00  0.169906E-01 -0.107695E-01 -0.463791E+00  0.600087E-01 -0.655998E+00
   555  -0.355729E+00 -0.188307E+00 -0.650279E+00  0.493420E+01 -0.171316E+01  0.112014E+01 -0.408959E+01  0.341529E+00 -0.298559E+00 -0.173518E+01  0.482040E+01 -0.327353E+01
   556   0.190059E+01  0.282041E+01 -0.793284E+01  0.269878E+02 -0.144826E+02  0.116270E+02 -0.137751E+02  0.200156E+01 -0.252518E+01 -0.784540E+01  0.237557E+02 -0.130899E+02
   557   0.122177E+02  0.127333E+02 -0.368087E+02  0.833464E+02 -0.515692E+02  0.469725E+02 -0.317556E+02  0.599432E+01 -0.396202E+01 -0.122898E+02  0.484689E+02 -0.234458E+02
   558  -0.181289E+01 -0.199469E+01 -0.490253E+00  0.278586E+00 -0.209498E+00  0.112326E+00 -0.152418E+01  0.386899E-01 -0.185646E-01 -0.729622E+00  0.269440E+00 -0.153451E+01
   559  -0.185919E+01 -0.220496E+01 -0.369320E+00  0.518786E+00 -0.339785E+00  0.198490E+00 -0.188010E+01  0.583544E-01 -0.456161E-01 -0.114595E+01  0.801248E+00 -0.186025E+01
   560  -0.249923E+01 -0.277304E+01 -0.413102E+01  0.948707E+01 -0.368599E+01  0.325175E+01 -0.750876E+01  0.781790E+00 -0.694066E+00 -0.275204E+01  0.563907E+01 -0.566007E+01
   561  -0.225337E+01 -0.196472E+01 -0.319662E+01  0.908084E+01 -0.477475E+01  0.424873E+01 -0.794270E+01  0.851268E+00 -0.520138E+00 -0.307291E+01  0.746568E+01 -0.635749E+01
   562  -0.264102E+00 -0.606742E+00 -0.321911E+01  0.718320E+01 -0.411394E+01  0.387227E+01 -0.412517E+01  0.567154E+00 -0.428506E+00 -0.100899E+01  0.309100E+01 -0.268875E+01
   563  -0.104281E+01 -0.169029E+01  0.314948E+00  0.925362E+00 -0.424107E+00  0.264088E+00 -0.217993E+01  0.101369E+00 -0.445362E-01 -0.601965E+00  0.803018E+00 -0.189134E+01
   564   0.451330E+00 -0.104353E+00  0.153687E+01  0.680560E+00 -0.591779E+00  0.141922E+00 -0.132756E+01  0.443842E-01 -0.330718E-01 -0.332498E+00  0.159499E+01 -0.136684E+01
   565   0.432946E+01  0.524631E+01 -0.132161E+02  0.349208E+02 -0.201080E+02  0.183284E+02 -0.158516E+02  0.239739E+01 -0.214147E+01 -0.394097E+01  0.204374E+02 -0.112501E+02
   566  -0.106414E+01 -0.121200E+01  0.901905E-01  0.137469E+01 -0.842415E+00  0.725671E+00 -0.248273E+01  0.156451E+00 -0.860043E-01  0.103298E+00  0.839720E+00 -0.215502E+01
   567  -0.243089E+01 -0.248930E+01 -0.123776E+01  0.582390E+00 -0.360743E+00  0.229622E+00 -0.166419E+01  0.635244E-01 -0.437286E-01 -0.148521E+01  0.462482E+00 -0.146657E+01
   568  -0.215082E+01 -0.240881E+01 -0.303423E+01  0.591019E+01 -0.457433E+01  0.436870E+01 -0.495007E+01  0.560879E+00 -0.431967E+00 -0.136039E+01  0.258703E+01 -0.363545E+01
   569   0.840701E+00  0.141557E+01 -0.348115E+01  0.149521E+02 -0.685357E+01  0.503552E+01 -0.882544E+01  0.111182E+01 -0.109862E+01 -0.574092E+01  0.153505E+02 -0.819399E+01
   570  -0.177153E+01 -0.154737E+01 -0.885547E+00  0.504910E+01 -0.292674E+01  0.191860E+01 -0.490076E+01  0.432184E+00 -0.458372E+00 -0.228935E+01  0.612412E+01 -0.538214E+01
   571  -0.779824E+00 -0.304004E+00 -0.682648E+01  0.181988E+02 -0.108366E+02  0.992423E+01 -0.113687E+02  0.153016E+01 -0.140130E+01 -0.532670E+01  0.140458E+02 -0.902314E+01
   572   0.288629E+01  0.265046E+01 -0.575817E+01  0.162513E+02 -0.744031E+01  0.666662E+01 -0.749493E+01  0.131359E+01 -0.651853E+00 -0.510992E+00  0.728723E+01 -0.412578E+01
   573   0.155450E+02  0.134576E+02 -0.251493E+02  0.686722E+02 -0.386026E+02  0.336148E+02 -0.237581E+02  0.432628E+01 -0.355823E+01 -0.117580E+02  0.456433E+02 -0.204277E+02
   574  -0.133656E+01 -0.106390E+01 -0.135966E+01  0.644292E+01 -0.346367E+01  0.302752E+01 -0.639391E+01  0.650838E+00 -0.240594E+00 -0.386871E+00  0.490819E+01 -0.558522E+01
   575   0.231316E+02  0.216896E+02 -0.388534E+02  0.955332E+02 -0.943020E+02  0.811258E+02 -0.308747E+02  0.610001E+01  0.440262E+01 -0.283119E+01  0.462420E+02 -0.217212E+02
   576  -0.270796E+01 -0.236379E+01 -0.143095E+01  0.291499E+01 -0.138215E+01  0.103712E+01 -0.402848E+01  0.340083E+00 -0.158575E+00 -0.802298E+00  0.152142E+01 -0.308290E+01
   577   0.178461E+01  0.919222E+00 -0.504387E+01  0.185607E+02 -0.897181E+01  0.792289E+01 -0.109437E+02  0.150217E+01 -0.124168E+01 -0.407188E+01  0.135757E+02 -0.858464E+01
   578   0.950558E+00 -0.117838E+00 -0.682501E+01  0.179991E+02 -0.107544E+02  0.100005E+02 -0.100168E+02  0.142703E+01 -0.879909E+00 -0.209559E+01  0.935501E+01 -0.737726E+01
   579   0.289631E+01  0.264099E+01 -0.279699E+01  0.143472E+02 -0.477497E+01  0.398127E+01 -0.786352E+01  0.974204E+00 -0.970938E+00 -0.173493E+01  0.947497E+01 -0.509904E+01
   580  -0.379374E+01 -0.415891E+01 -0.360392E+01  0.584919E+01 -0.267104E+01  0.229222E+01 -0.581565E+01  0.553885E+00 -0.398424E+00 -0.432639E+01  0.502959E+01 -0.486211E+01
   581   0.162285E+01  0.122800E+01 -0.581844E+01  0.201151E+02 -0.937538E+01  0.819777E+01 -0.115961E+02  0.158107E+01 -0.148117E+01 -0.452205E+01  0.148922E+02 -0.914214E+01
   582   0.923825E+01  0.855278E+01 -0.761600E+01  0.301918E+02 -0.147116E+02  0.134326E+02 -0.126947E+02  0.205362E+01 -0.141745E+01 -0.126654E+01  0.191629E+02 -0.934363E+01
   583   0.976672E+01  0.824588E+01 -0.162877E+02  0.459476E+02 -0.267654E+02  0.241821E+02 -0.187357E+02  0.337418E+01 -0.194836E+01 -0.610955E+01  0.277984E+02 -0.134430E+02
   584   0.580203E+01  0.548572E+01 -0.992766E+01  0.301611E+02 -0.181746E+02  0.152130E+02 -0.106928E+02  0.162178E+01 -0.239883E+01 -0.314691E+01  0.166243E+02 -0.799168E+01
   585  -0.146738E+01 -0.131657E+01 -0.332452E+01  0.855846E+01 -0.370193E+01  0.332229E+01 -0.634178E+01  0.689711E+00 -0.669613E+00 -0.180562E+01  0.483699E+01 -0.434794E+01
   586   0.616471E+00  0.114984E+00 -0.702178E+01  0.200700E+02 -0.110467E+02  0.100013E+02 -0.120460E+02  0.171069E+01 -0.105097E+01 -0.336573E+01  0.133067E+02 -0.982598E+01
   587  -0.330358E+01 -0.360461E+01 -0.964600E+00  0.803136E+00 -0.362056E+00  0.259715E+00 -0.310986E+01  0.106669E+00 -0.365806E-01 -0.130720E+01  0.736594E+00 -0.303400E+01
   588   0.203003E+01  0.201996E+01  0.203627E+01  0.287622E+01 -0.123267E+01  0.788169E+00 -0.255476E+01  0.257011E+00 -0.140203E+00  0.232805E+01  0.140724E+01 -0.171533E+01
   589   0.765868E+00  0.912150E+00  0.149615E+01  0.181384E+01 -0.803844E+00  0.343840E+00 -0.215204E+01  0.122651E+00 -0.547332E-01  0.160880E+00  0.274126E+01 -0.198999E+01
   590  -0.187079E+01 -0.177563E+01 -0.212700E+01  0.405812E+01 -0.156542E+01  0.935976E+00 -0.307630E+01  0.298017E+00 -0.394184E+00 -0.325084E+01  0.381128E+01 -0.233607E+01
   591  -0.207857E+01 -0.201636E+01 -0.297440E+01  0.574825E+01 -0.182437E+01  0.140889E+01 -0.444852E+01  0.421020E+00 -0.409439E+00 -0.135562E+01  0.226490E+01 -0.292564E+01
   592   0.280402E+02  0.281631E+02 -0.303450E+02  0.796134E+02 -0.433648E+02  0.393596E+02 -0.203612E+02  0.487190E+01 -0.173367E+01 -0.292336E+01  0.429475E+02 -0.118610E+02
   593  -0.230868E+01 -0.232408E+01 -0.141515E+01  0.136293E+01 -0.703171E+00  0.364078E+00 -0.196498E+01  0.122958E+00 -0.753523E-01 -0.145650E+01  0.859259E+00 -0.172684E+01
   594  -0.260759E+01 -0.272699E+01 -0.260300E+01  0.375794E+01 -0.115820E+01  0.982768E+00 -0.368487E+01  0.306031E+00 -0.208257E+00 -0.178475E+01  0.154532E+01 -0.248756E+01
   595   0.147108E+01  0.161795E+01 -0.190497E+02  0.407995E+02 -0.219102E+02  0.197150E+02 -0.192364E+02  0.327474E+01 -0.212186E+01 -0.107469E+02  0.276576E+02 -0.152927E+02
   596   0.359984E+02  0.379164E+02 -0.367472E+02  0.109191E+03 -0.572571E+02  0.488069E+02 -0.324179E+02  0.615939E+01 -0.173626E+01 -0.642792E+01  0.643501E+02 -0.200059E+02
   597  -0.188467E+01 -0.164008E+01 -0.829238E+00  0.789728E+00 -0.279550E+00  0.141861E+00 -0.171161E+01  0.698865E-01 -0.657500E-01 -0.710117E+00  0.430159E+00 -0.136013E+01
   598  -0.962051E+00 -0.113926E+01  0.542128E-01  0.132313E+00 -0.992331E-01  0.259165E-01 -0.108142E+01  0.151590E-01 -0.900205E-02 -0.235223E+00  0.133484E+00 -0.103752E+01
   599  -0.362290E+01 -0.279492E+01 -0.342970E+01  0.107493E+02 -0.591303E+01  0.551552E+01 -0.109896E+02  0.114427E+01 -0.699644E+00 -0.121878E+01  0.751633E+01 -0.909247E+01
   600   0.671680E+01  0.654212E+01 -0.128910E+02  0.352013E+02 -0.166385E+02  0.136816E+02 -0.127247E+02  0.224209E+01 -0.215400E+01 -0.898044E+01  0.254431E+02 -0.992054E+01
   601  -0.372141E+00 -0.627004E+00  0.877754E+00  0.115270E+00 -0.138180E+00  0.278824E-01 -0.127271E+01  0.163962E-01  0.144618E-02  0.522622E+00  0.209869E+00 -0.135950E+01
   602   0.157411E+01  0.199405E+01 -0.439092E+01  0.140650E+02 -0.646980E+01  0.577292E+01 -0.783560E+01  0.120976E+01 -0.777282E+00 -0.826433E+00  0.775151E+01 -0.493102E+01
   603  -0.425041E+00 -0.712004E+00 -0.354409E+01  0.121520E+02 -0.653782E+01  0.548922E+01 -0.776974E+01  0.887296E+00 -0.110194E+01 -0.256661E+01  0.861061E+01 -0.675601E+01
   604   0.361788E+01  0.227180E+01  0.464558E+01  0.514378E+00 -0.679032E+00  0.126206E+00 -0.102385E+01  0.326931E-01  0.191130E-02  0.602429E+00  0.352282E+01 -0.185345E+01
   605   0.306751E+01  0.427370E+01 -0.114853E+02  0.267158E+02 -0.191125E+02  0.168708E+02 -0.101868E+02  0.184751E+01 -0.158191E+01 -0.347082E+01  0.163518E+02 -0.860729E+01
   606  -0.673773E+01 -0.694440E+01 -0.625358E+01  0.409959E+01 -0.254718E+01  0.116105E+01 -0.298131E+01  0.301871E+00 -0.518175E+00 -0.596552E+01  0.191086E+01 -0.288973E+01
   607  -0.628256E+01 -0.637275E+01 -0.664056E+01  0.567504E+01 -0.335368E+01  0.177066E+01 -0.338165E+01  0.390774E+00 -0.743140E+00 -0.592860E+01  0.297186E+01 -0.341601E+01
   608  -0.668724E+01 -0.661992E+01 -0.695998E+01  0.521094E+01 -0.304078E+01  0.157638E+01 -0.319683E+01  0.366297E+00 -0.643268E+00 -0.586755E+01  0.236854E+01 -0.312090E+01
   609  -0.735891E+01 -0.717900E+01 -0.709645E+01  0.436282E+01 -0.247912E+01  0.109677E+01 -0.309113E+01  0.329294E+00 -0.481093E+00 -0.597619E+01  0.150779E+01 -0.271060E+01
   610  -0.579529E+01 -0.604829E+01 -0.694044E+01  0.726422E+01 -0.400916E+01  0.223392E+01 -0.392415E+01  0.473273E+00 -0.892958E+00 -0.548545E+01  0.327099E+01 -0.383383E+01
   611  -0.661963E+01 -0.627880E+01 -0.774527E+01  0.653746E+01 -0.360623E+01  0.194242E+01 -0.339900E+01  0.436961E+00 -0.785969E+00 -0.582735E+01  0.281518E+01 -0.326662E+01
   612  -0.662114E+01 -0.669725E+01 -0.648939E+01  0.472207E+01 -0.291278E+01  0.149160E+01 -0.316525E+01  0.341923E+00 -0.609327E+00 -0.593493E+01  0.237807E+01 -0.314039E+01
   613  -0.619849E+01 -0.601250E+01 -0.723787E+01  0.696959E+01 -0.391710E+01  0.207277E+01 -0.362507E+01  0.449574E+00 -0.910388E+00 -0.537040E+01  0.292752E+01 -0.356961E+01
   614  -0.713954E+01 -0.689342E+01 -0.735782E+01  0.604385E+01 -0.309869E+01  0.162554E+01 -0.418314E+01  0.458040E+00 -0.627318E+00 -0.633422E+01  0.315447E+01 -0.371367E+01
   615  -0.513935E+01 -0.527492E+01 -0.620519E+01  0.849406E+01 -0.490827E+01  0.289835E+01 -0.477659E+01  0.548911E+00 -0.119061E+01 -0.622787E+01  0.605165E+01 -0.509869E+01
   616  -0.613582E+01 -0.629818E+01 -0.766710E+01  0.784399E+01 -0.427128E+01  0.277097E+01 -0.461779E+01  0.576959E+00 -0.771568E+00 -0.646179E+01  0.445076E+01 -0.428715E+01
   617  -0.704564E+01 -0.690619E+01 -0.734964E+01  0.532734E+01 -0.291112E+01  0.152243E+01 -0.348699E+01  0.399868E+00 -0.547527E+00 -0.581960E+01  0.200148E+01 -0.308808E+01
   618  -0.655856E+01 -0.656566E+01 -0.711848E+01  0.674446E+01 -0.375435E+01  0.236162E+01 -0.464583E+01  0.521164E+00 -0.667144E+00 -0.631679E+01  0.406012E+01 -0.430899E+01
   619  -0.628529E+01 -0.652593E+01 -0.687276E+01  0.631746E+01 -0.357896E+01  0.219265E+01 -0.416836E+01  0.473886E+00 -0.649196E+00 -0.632352E+01  0.379510E+01 -0.399751E+01
   620  -0.533240E+01 -0.539631E+01 -0.764173E+01  0.951944E+01 -0.519564E+01  0.323186E+01 -0.473420E+01  0.620797E+00 -0.113292E+01 -0.588666E+01  0.509533E+01 -0.460498E+01
   621  -0.610138E+01 -0.631094E+01 -0.569165E+01  0.523094E+01 -0.314113E+01  0.166000E+01 -0.383921E+01  0.376847E+00 -0.697181E+00 -0.601946E+01  0.378585E+01 -0.407733E+01
   622  -0.679156E+01 -0.675318E+01 -0.708618E+01  0.634060E+01 -0.334974E+01  0.190977E+01 -0.445605E+01  0.485018E+00 -0.634991E+00 -0.611310E+01  0.335929E+01 -0.399937E+01
   623  -0.590063E+01 -0.569424E+01 -0.775490E+01  0.831828E+01 -0.451399E+01  0.270791E+01 -0.422904E+01  0.546145E+00 -0.975025E+00 -0.630011E+01  0.480839E+01 -0.420252E+01
   624  -0.518919E+01 -0.511030E+01 -0.652065E+01  0.923526E+01 -0.533103E+01  0.332288E+01 -0.528579E+01  0.616693E+00 -0.122655E+01 -0.665295E+01  0.722721E+01 -0.568456E+01
   625  -0.608730E+01 -0.608652E+01 -0.704733E+01  0.740482E+01 -0.428911E+01  0.268862E+01 -0.454141E+01  0.539556E+00 -0.842443E+00 -0.666188E+01  0.515813E+01 -0.458277E+01
   626  -0.691317E+01 -0.682849E+01 -0.667427E+01  0.547860E+01 -0.303338E+01  0.166914E+01 -0.418858E+01  0.428513E+00 -0.593186E+00 -0.624147E+01  0.330944E+01 -0.389647E+01
   627  -0.631620E+01 -0.635843E+01 -0.581337E+01  0.540316E+01 -0.326403E+01  0.173946E+01 -0.406113E+01  0.403566E+00 -0.723854E+00 -0.619949E+01  0.402282E+01 -0.418176E+01
   628  -0.570625E+01 -0.599285E+01 -0.584338E+01  0.625843E+01 -0.374130E+01  0.203162E+01 -0.395636E+01  0.424528E+00 -0.879770E+00 -0.570338E+01  0.383414E+01 -0.412361E+01
   629  -0.676321E+01 -0.691665E+01 -0.648080E+01  0.495679E+01 -0.268049E+01  0.137640E+01 -0.379595E+01  0.391538E+00 -0.530692E+00 -0.645486E+01  0.297459E+01 -0.343637E+01
   630  -0.657099E+01 -0.655951E+01 -0.686712E+01  0.537483E+01 -0.309485E+01  0.166963E+01 -0.340108E+01  0.384653E+00 -0.637054E+00 -0.577685E+01  0.249433E+01 -0.327699E+01
   631  -0.679583E+01 -0.671066E+01 -0.725193E+01  0.809261E+01 -0.438564E+01  0.311922E+01 -0.637404E+01  0.680553E+00 -0.676613E+00 -0.652294E+01  0.544450E+01 -0.563222E+01
   632  -0.678183E+01 -0.680381E+01 -0.585317E+01  0.574470E+01 -0.325434E+01  0.207110E+01 -0.541632E+01  0.488754E+00 -0.562556E+00 -0.630234E+01  0.481360E+01 -0.531506E+01
   633  -0.640987E+01 -0.659527E+01 -0.574281E+01  0.451753E+01 -0.279044E+01  0.141339E+01 -0.354956E+01  0.339791E+00 -0.597760E+00 -0.604212E+01  0.309758E+01 -0.365074E+01
   634  -0.579865E+01 -0.541603E+01 -0.892214E+01  0.100640E+02 -0.530549E+01  0.333154E+01 -0.449881E+01  0.653307E+00 -0.112101E+01 -0.640060E+01  0.524447E+01 -0.425990E+01
   635  -0.623376E+01 -0.644001E+01 -0.610887E+01  0.632129E+01 -0.352037E+01  0.198802E+01 -0.465552E+01  0.486191E+00 -0.744495E+00 -0.666576E+01  0.476915E+01 -0.454340E+01
   636  -0.699717E+01 -0.701727E+01 -0.642318E+01  0.465970E+01 -0.255692E+01  0.133969E+01 -0.390260E+01  0.366517E+00 -0.480368E+00 -0.596735E+01  0.253626E+01 -0.358617E+01
   637  -0.624288E+01 -0.633702E+01 -0.672292E+01  0.729884E+01 -0.409463E+01  0.262859E+01 -0.517049E+01  0.558044E+00 -0.740327E+00 -0.684873E+01  0.560289E+01 -0.509118E+01
   638  -0.598399E+01 -0.579509E+01 -0.792371E+01  0.807010E+01 -0.429439E+01  0.239412E+01 -0.378923E+01  0.514609E+00 -0.955484E+00 -0.548351E+01  0.330365E+01 -0.361523E+01
   639  -0.661956E+01 -0.673158E+01 -0.621211E+01  0.543935E+01 -0.304345E+01  0.160045E+01 -0.417700E+01  0.414990E+00 -0.641791E+00 -0.641718E+01  0.371251E+01 -0.402691E+01
   640  -0.456418E+01 -0.494514E+01 -0.634539E+01  0.106942E+02 -0.580356E+01  0.360049E+01 -0.598775E+01  0.677877E+00 -0.140005E+01 -0.650263E+01  0.776886E+01 -0.621136E+01
   641  -0.565048E+01 -0.587204E+01 -0.588752E+01  0.723826E+01 -0.409065E+01  0.228387E+01 -0.473056E+01  0.485053E+00 -0.948936E+00 -0.604434E+01  0.502338E+01 -0.485108E+01
   642  -0.604818E+01 -0.592793E+01 -0.809118E+01  0.996232E+01 -0.537872E+01  0.368884E+01 -0.598380E+01  0.727590E+00 -0.973232E+00 -0.661398E+01  0.626504E+01 -0.557898E+01
   643  -0.601157E+01 -0.583303E+01 -0.715461E+01  0.737624E+01 -0.417460E+01  0.244625E+01 -0.406966E+01  0.499967E+00 -0.935143E+00 -0.657629E+01  0.494122E+01 -0.419796E+01
   644  -0.613073E+01 -0.638501E+01 -0.598078E+01  0.530194E+01 -0.311810E+01  0.156819E+01 -0.357774E+01  0.374674E+00 -0.698902E+00 -0.560974E+01  0.282339E+01 -0.359866E+01
   645  -0.623462E+01 -0.646712E+01 -0.606546E+01  0.711486E+01 -0.393920E+01  0.241047E+01 -0.547265E+01  0.540058E+00 -0.822691E+00 -0.666392E+01  0.555657E+01 -0.535977E+01
   646  -0.661851E+01 -0.666539E+01 -0.688731E+01  0.703471E+01 -0.365252E+01  0.220715E+01 -0.516149E+01  0.557966E+00 -0.717024E+00 -0.718779E+01  0.528432E+01 -0.476192E+01
   647  -0.667877E+01 -0.677409E+01 -0.706476E+01  0.643353E+01 -0.339453E+01  0.213474E+01 -0.474977E+01  0.529119E+00 -0.567096E+00 -0.666009E+01  0.408802E+01 -0.420202E+01
   648  -0.519418E+01 -0.520293E+01 -0.644659E+01  0.902940E+01 -0.516390E+01  0.320538E+01 -0.523886E+01  0.600310E+00 -0.117992E+01 -0.647942E+01  0.683041E+01 -0.555392E+01
   649  -0.675419E+01 -0.680670E+01 -0.610797E+01  0.642813E+01 -0.372527E+01  0.244492E+01 -0.566937E+01  0.537643E+00 -0.662278E+00 -0.665336E+01  0.518202E+01 -0.533536E+01
   650  -0.589870E+01 -0.599613E+01 -0.924358E+01  0.100179E+02 -0.499621E+01  0.315418E+01 -0.462248E+01  0.700285E+00 -0.908746E+00 -0.598128E+01  0.391876E+01 -0.393362E+01
   651  -0.660391E+01 -0.661034E+01 -0.738181E+01  0.683383E+01 -0.365537E+01  0.230255E+01 -0.461374E+01  0.532439E+00 -0.621805E+00 -0.623778E+01  0.376493E+01 -0.413748E+01
   652  -0.638817E+01 -0.666165E+01 -0.741114E+01  0.705668E+01 -0.359127E+01  0.208065E+01 -0.442595E+01  0.546259E+00 -0.643410E+00 -0.657125E+01  0.366966E+01 -0.376007E+01
   653  -0.652922E+01 -0.656288E+01 -0.692807E+01  0.609284E+01 -0.329065E+01  0.171405E+01 -0.388319E+01  0.443309E+00 -0.677515E+00 -0.570904E+01  0.270841E+01 -0.356226E+01
   654  -0.621497E+01 -0.620305E+01 -0.644944E+01  0.688398E+01 -0.382582E+01  0.227020E+01 -0.486682E+01  0.534406E+00 -0.761478E+00 -0.732916E+01  0.599540E+01 -0.486928E+01
   655  -0.587792E+01 -0.634613E+01 -0.542080E+01  0.487622E+01 -0.300093E+01  0.153743E+01 -0.357302E+01  0.355241E+00 -0.652060E+00 -0.625988E+01  0.377454E+01 -0.386080E+01
   656  -0.622523E+01 -0.629663E+01 -0.664600E+01  0.654595E+01 -0.379000E+01  0.234988E+01 -0.445942E+01  0.484160E+00 -0.709803E+00 -0.641314E+01  0.462006E+01 -0.450355E+01
   657  -0.638168E+01 -0.624884E+01 -0.904083E+01  0.101615E+02 -0.498111E+01  0.323890E+01 -0.565908E+01  0.766392E+00 -0.867449E+00 -0.657381E+01  0.509553E+01 -0.477056E+01
   658  -0.649653E+01 -0.641133E+01 -0.730556E+01  0.610830E+01 -0.336962E+01  0.188366E+01 -0.355499E+01  0.426237E+00 -0.684559E+00 -0.573011E+01  0.269032E+01 -0.337155E+01
   659  -0.657039E+01 -0.657026E+01 -0.733953E+01  0.820195E+01 -0.407816E+01  0.256301E+01 -0.578120E+01  0.654346E+00 -0.790814E+00 -0.766253E+01  0.633878E+01 -0.524651E+01
   660  -0.666408E+01 -0.666320E+01 -0.750606E+01  0.759094E+01 -0.376011E+01  0.230231E+01 -0.515536E+01  0.598892E+00 -0.734696E+00 -0.730894E+01  0.519820E+01 -0.455246E+01
   661  -0.589918E+01 -0.551305E+01 -0.714772E+01  0.861888E+01 -0.488254E+01  0.297051E+01 -0.503066E+01  0.612751E+00 -0.104040E+01 -0.754755E+01  0.739461E+01 -0.536011E+01
   662  -0.629737E+01 -0.629187E+01 -0.702095E+01  0.852054E+01 -0.447130E+01  0.265757E+01 -0.565585E+01  0.622636E+00 -0.950016E+00 -0.749329E+01  0.664501E+01 -0.544359E+01
   663  -0.592377E+01 -0.642549E+01 -0.526200E+01  0.458363E+01 -0.283296E+01  0.144892E+01 -0.358665E+01  0.336494E+00 -0.611209E+00 -0.608264E+01  0.355920E+01 -0.390205E+01
   664  -0.579858E+01 -0.570143E+01 -0.740166E+01  0.798679E+01 -0.445436E+01  0.269575E+01 -0.420531E+01  0.533206E+00 -0.952983E+00 -0.598365E+01  0.446439E+01 -0.418216E+01
   665  -0.518083E+01 -0.531709E+01 -0.585271E+01  0.810973E+01 -0.467805E+01  0.282799E+01 -0.507709E+01  0.554785E+00 -0.106548E+01 -0.662382E+01  0.695815E+01 -0.565142E+01
   666  -0.677482E+01 -0.668989E+01 -0.674318E+01  0.681616E+01 -0.361878E+01  0.233451E+01 -0.551088E+01  0.569657E+00 -0.622296E+00 -0.720804E+01  0.564455E+01 -0.512640E+01
   667  -0.667901E+01 -0.650384E+01 -0.658063E+01  0.694451E+01 -0.380832E+01  0.244758E+01 -0.559238E+01  0.569816E+00 -0.659580E+00 -0.726493E+01  0.622778E+01 -0.546668E+01
   668  -0.587702E+01 -0.559104E+01 -0.832789E+01  0.119532E+02 -0.653890E+01  0.466185E+01 -0.735454E+01  0.884432E+00 -0.115512E+01 -0.771660E+01  0.930552E+01 -0.717996E+01
   669  -0.671210E+01 -0.682181E+01 -0.694739E+01  0.624839E+01 -0.324330E+01  0.202265E+01 -0.476986E+01  0.520600E+00 -0.543192E+00 -0.672587E+01  0.409920E+01 -0.419514E+01
   670  -0.720452E+01 -0.687774E+01 -0.691061E+01  0.409364E+01 -0.251251E+01  0.109979E+01 -0.274264E+01  0.292384E+00 -0.524565E+00 -0.552261E+01  0.124175E+01 -0.259687E+01
   671  -0.618801E+01 -0.641350E+01 -0.614151E+01  0.616253E+01 -0.335740E+01  0.191096E+01 -0.456586E+01  0.485110E+00 -0.681837E+00 -0.694198E+01  0.499009E+01 -0.446161E+01
   672  -0.673861E+01 -0.668357E+01 -0.607286E+01  0.619096E+01 -0.337703E+01  0.212179E+01 -0.553426E+01  0.514899E+00 -0.582108E+00 -0.691501E+01  0.566810E+01 -0.543665E+01
   673  -0.137344E+01 -0.158053E+01 -0.525654E+00  0.154656E+00 -0.112858E+00  0.352786E-01 -0.933879E+00  0.170835E-01 -0.806654E-02 -0.858551E+00  0.140807E+00 -0.862783E+00
   674  -0.108243E+01 -0.106787E+01 -0.138924E+01  0.484226E+01 -0.263744E+01  0.230306E+01 -0.438562E+01  0.495638E+00 -0.311103E+00  0.951885E-01  0.191533E+01 -0.307838E+01
   675   0.468237E-02 -0.255668E+00 -0.591865E+00  0.449099E+01 -0.203862E+01  0.166737E+01 -0.351960E+01  0.311765E+00 -0.315357E+00 -0.342255E+00  0.252554E+01 -0.243896E+01
   676   0.422155E+01  0.403190E+01 -0.106058E+02  0.272855E+02 -0.108301E+02  0.823858E+01 -0.833071E+01  0.142484E+01 -0.296084E+01 -0.250669E+01  0.107453E+02 -0.420672E+01
   677  -0.248666E+00 -0.977991E+00 -0.407898E+01  0.101963E+02 -0.557508E+01  0.483762E+01 -0.578937E+01  0.902231E+00 -0.741362E+00 -0.235997E+00  0.269604E+01 -0.343804E+01
   678  -0.921606E+00 -0.125404E+01  0.556108E+00  0.151662E+00 -0.118992E+00  0.422769E-01 -0.157187E+01  0.227742E-01 -0.356561E-02  0.169582E+00  0.192963E+00 -0.161659E+01
   679  -0.618954E+00 -0.677129E+00  0.148870E+00  0.172522E+00 -0.115288E+00  0.677302E-01 -0.907293E+00  0.225114E-01 -0.800735E-02  0.782038E-01  0.117591E+00 -0.872924E+00
   680  -0.337168E+01 -0.338008E+01 -0.254680E+01  0.603623E+00 -0.438116E+00  0.898624E-01 -0.106239E+01  0.517112E-01 -0.695606E-01 -0.302364E+01  0.466265E+00 -0.822707E+00
   681  -0.903484E+00 -0.110697E+01 -0.162087E+00  0.328431E+00 -0.170353E+00  0.804518E-01 -0.100207E+01  0.326267E-01 -0.104875E-01 -0.561177E+00  0.313426E+00 -0.859224E+00
   682   0.402528E+01  0.452222E+01 -0.393626E+01  0.184384E+02 -0.682926E+01  0.577561E+01 -0.919147E+01  0.118456E+01 -0.141634E+01 -0.113471E+01  0.114070E+02 -0.575003E+01
   683   0.113655E+01  0.693712E+00  0.209827E+01  0.146785E+01 -0.100620E+01  0.341385E+00 -0.177293E+01  0.896786E-01 -0.815135E-01 -0.553107E+00  0.316820E+01 -0.192138E+01
   684  -0.805963E+00 -0.702989E+00 -0.331830E+01  0.116929E+02 -0.692869E+01  0.548348E+01 -0.781457E+01  0.974386E+00 -0.895122E+00 -0.370900E+01  0.108550E+02 -0.784902E+01
   685   0.139865E+02  0.997012E+01 -0.244104E+02  0.591391E+02 -0.360018E+02  0.320048E+02 -0.193501E+02  0.409869E+01 -0.149375E+01 -0.578604E+01  0.286204E+02 -0.128643E+02
   686  -0.306951E+01 -0.276723E+01 -0.212488E+01  0.141517E+01 -0.633034E+00  0.233204E+00 -0.192773E+01  0.109719E+00 -0.141960E+00 -0.151712E+01  0.528503E-01 -0.130296E+01
   687  -0.976969E+00 -0.129984E+01 -0.158388E+01  0.461487E+01 -0.244843E+01  0.218802E+01 -0.387849E+01  0.400024E+00 -0.269086E+00 -0.605814E+00  0.224462E+01 -0.293865E+01
   688  -0.302630E+01 -0.280770E+01 -0.433550E+01  0.855457E+01 -0.430045E+01  0.382708E+01 -0.702380E+01  0.848499E+00 -0.596704E+00 -0.249161E+01  0.485621E+01 -0.517231E+01
   689  -0.159132E+01 -0.154259E+01  0.103374E+00  0.855867E+00 -0.371776E+00  0.274954E+00 -0.253136E+01  0.104312E+00 -0.266897E-01 -0.138749E+00  0.906725E+00 -0.231056E+01
   690  -0.263020E+01 -0.296187E+01 -0.778998E+00  0.103794E+01 -0.603919E+00  0.361270E+00 -0.267793E+01  0.121691E+00 -0.902547E-01 -0.195347E+01  0.157773E+01 -0.258613E+01
   691  -0.401750E+01 -0.441161E+01 -0.117199E+01  0.212988E+01 -0.873609E+00  0.758601E+00 -0.502516E+01  0.262970E+00 -0.981936E-01 -0.155908E+01  0.172621E+01 -0.457875E+01
   692  -0.195121E+01 -0.188169E+01 -0.843793E+00  0.189489E+01 -0.780018E+00  0.557516E+00 -0.284427E+01  0.177806E+00 -0.113349E+00 -0.835233E+00  0.126284E+01 -0.230929E+01
   693  -0.485215E+00 -0.904402E+00 -0.184414E+01  0.566425E+01 -0.338525E+01  0.323816E+01 -0.436306E+01  0.517610E+00 -0.312789E+00 -0.298570E+00  0.251764E+01 -0.312347E+01
   694   0.116541E+00  0.247442E-01  0.894191E+00  0.161016E+00 -0.183041E+00  0.293456E-01 -0.807301E+00  0.195772E-01  0.275368E-02  0.648454E+00  0.636560E-01 -0.687366E+00
   695  -0.174090E-01  0.215885E+00 -0.266093E+01  0.773457E+01 -0.354254E+01  0.303967E+01 -0.492495E+01  0.721058E+00 -0.384284E+00 -0.154862E+01  0.486011E+01 -0.309560E+01
   696   0.233711E+01  0.959259E+00 -0.465730E+01  0.171045E+02 -0.838616E+01  0.744931E+01 -0.950681E+01  0.133643E+01 -0.100284E+01 -0.293431E+01  0.115781E+02 -0.768457E+01
   697   0.193430E+01  0.392131E+01 -0.127004E+02  0.315608E+02 -0.234610E+02  0.214155E+02 -0.159861E+02  0.262230E+01 -0.151688E+01 -0.144996E+01  0.169787E+02 -0.116074E+02
   698  -0.379657E+01 -0.371285E+01 -0.237815E+01  0.512675E+01 -0.244278E+01  0.217453E+01 -0.641195E+01  0.543043E+00 -0.407998E+00 -0.246309E+01  0.378130E+01 -0.503106E+01
   699  -0.288085E+00 -0.467144E+00  0.706355E+00  0.175928E+00 -0.128221E+00  0.538559E-01 -0.111433E+01  0.211646E-01 -0.283923E-02  0.522538E+00  0.800806E-01 -0.106976E+01
   700  -0.119427E+01 -0.123455E+01 -0.113381E+01  0.364152E+01 -0.183804E+01  0.166867E+01 -0.368073E+01  0.307308E+00 -0.159192E+00 -0.204233E+00  0.184337E+01 -0.287369E+01
   701  -0.409147E+01 -0.396340E+01 -0.415816E+01  0.520368E+01 -0.223585E+01  0.162268E+01 -0.443753E+01  0.401549E+00 -0.487830E+00 -0.495382E+01  0.445293E+01 -0.346251E+01
   702  -0.159091E+01 -0.187295E+01 -0.688541E+00  0.238492E+00 -0.235173E+00  0.646852E-01 -0.979569E+00  0.247130E-01 -0.155142E-01 -0.112361E+01  0.228033E+00 -0.977369E+00
   703  -0.360479E+01 -0.383231E+01 -0.194459E+01  0.432384E+01 -0.191218E+01  0.168850E+01 -0.598604E+01  0.459974E+00 -0.234286E+00 -0.196164E+01  0.331172E+01 -0.518239E+01
   704  -0.123343E+01 -0.103271E+01 -0.627174E+00  0.616925E+00 -0.359986E+00  0.158371E+00 -0.104716E+01  0.589513E-01 -0.333579E-01 -0.445340E+00  0.972928E-01 -0.684664E+00
   705  -0.263796E+01 -0.286616E+01 -0.933298E+00  0.368306E+00 -0.170523E+00  0.108339E+00 -0.203832E+01  0.471702E-01 -0.196283E-01 -0.124178E+01  0.359740E+00 -0.198412E+01
   706  -0.171779E+00 -0.114080E+01 -0.261861E+01  0.726792E+01 -0.300737E+01  0.282213E+01 -0.497380E+01  0.632611E+00 -0.294656E+00 -0.195083E+01  0.417067E+01 -0.336065E+01
   707  -0.188592E+01 -0.209741E+01  0.174868E+00  0.141141E+01 -0.769061E+00  0.470634E+00 -0.329274E+01  0.168633E+00 -0.496635E-01 -0.100002E+01  0.211505E+01 -0.321245E+01
   708   0.120839E+01  0.580896E+00 -0.412770E+01  0.141012E+02 -0.744605E+01  0.542371E+01 -0.670562E+01  0.973313E+00 -0.101044E+01 -0.370546E+01  0.112090E+02 -0.692264E+01
   709  -0.186315E+01 -0.196735E+01 -0.898915E+00  0.315762E+01 -0.122435E+01  0.114548E+01 -0.419105E+01  0.313696E+00 -0.165627E+00 -0.633968E+00  0.194892E+01 -0.328230E+01
   710  -0.105009E+01 -0.107960E+01  0.154262E+00  0.528531E+00 -0.232307E+00  0.172445E+00 -0.171132E+01  0.636434E-01 -0.253470E-01  0.228736E-01  0.437183E+00 -0.153966E+01
   711   0.216219E+01  0.275378E+01  0.520718E+00  0.931396E+01 -0.474731E+01  0.285874E+01 -0.566235E+01  0.589805E+00 -0.711367E+00 -0.200850E+01  0.106114E+02 -0.584915E+01
   712  -0.120490E+01 -0.108874E+01 -0.106050E+02  0.257276E+02 -0.183019E+02  0.172184E+02 -0.162492E+02  0.220465E+01 -0.119955E+01 -0.425279E+01  0.156648E+02 -0.125008E+02
   713   0.656300E+00  0.111291E+01 -0.118941E+02  0.259976E+02 -0.149411E+02  0.137934E+02 -0.129970E+02  0.208536E+01 -0.138788E+01 -0.487237E+01  0.152052E+02 -0.921989E+01
   714  -0.200614E+01 -0.229603E+01 -0.282197E+00  0.926949E+00 -0.458313E+00  0.371795E+00 -0.263051E+01  0.112389E+00 -0.462489E-01 -0.525350E+00  0.663122E+00 -0.243380E+01
   715  -0.139934E+01 -0.158760E+01 -0.121150E+01  0.668831E+01 -0.365514E+01  0.278997E+01 -0.628458E+01  0.598712E+00 -0.325121E+00 -0.190720E+01  0.619941E+01 -0.587981E+01
   716  -0.198263E+01 -0.197220E+01 -0.964367E+00  0.976583E+00 -0.513888E+00  0.280181E+00 -0.178236E+01  0.111935E+00 -0.907122E-01 -0.122383E+01  0.674471E+00 -0.142285E+01
   717  -0.772013E+00 -0.660402E+00  0.316328E+00  0.588741E+00 -0.371678E+00  0.277367E+00 -0.161485E+01  0.654862E-01 -0.334067E-01  0.368431E+00  0.376468E+00 -0.140530E+01
   718   0.116345E+02  0.101324E+02 -0.145093E+02  0.421643E+02 -0.200305E+02  0.171593E+02 -0.129697E+02  0.232577E+01 -0.250536E+01 -0.370638E+01  0.218626E+02 -0.802384E+01
   719  -0.117754E+01 -0.121239E+01  0.856069E-01  0.350767E+00 -0.193271E+00  0.130724E+00 -0.157632E+01  0.476304E-01 -0.226860E-01  0.162526E-01  0.286431E+00 -0.151507E+01
   720  -0.162028E+01 -0.158951E+01 -0.759810E+00  0.127087E+01 -0.632804E+00  0.502144E+00 -0.205796E+01  0.132287E+00 -0.750036E-01 -0.774717E+00  0.915124E+00 -0.172991E+01
   721  -0.710412E+00 -0.956229E+00  0.610142E+00  0.371003E+00 -0.232604E+00  0.125722E+00 -0.161965E+01  0.457886E-01 -0.108098E-01  0.363105E+00  0.289783E+00 -0.160912E+01
   722  -0.228276E+01 -0.211241E+01 -0.957826E+00  0.252150E+01 -0.112709E+01  0.806909E+00 -0.356212E+01  0.229254E+00 -0.193385E+00 -0.840328E+00  0.151975E+01 -0.279183E+01
   723  -0.177983E+00 -0.916240E+00 -0.348091E+01  0.786257E+01 -0.423012E+01  0.402316E+01 -0.446787E+01  0.617840E+00 -0.502658E+00 -0.131742E+01  0.322787E+01 -0.282668E+01
   724  -0.118786E+01 -0.139959E+01 -0.545563E+00  0.838425E-01 -0.182894E+00  0.294445E-01 -0.568591E+00  0.793336E-02 -0.120326E-01 -0.863221E+00  0.113459E+00 -0.649828E+00
   725  -0.269601E+01 -0.317945E+01 -0.233697E+01  0.434443E+01 -0.262054E+01  0.189384E+01 -0.403926E+01  0.382158E+00 -0.319661E+00 -0.287366E+01  0.386999E+01 -0.417577E+01
   726  -0.244510E+01 -0.302020E+01 -0.830555E+00  0.481184E+00 -0.454624E+00  0.148903E+00 -0.179993E+01  0.546950E-01 -0.447738E-01 -0.226800E+01  0.133212E+01 -0.208432E+01
   727  -0.110406E+00 -0.114778E-01 -0.359747E+01  0.106825E+02 -0.517392E+01  0.472533E+01 -0.702451E+01  0.101202E+01 -0.734381E+00 -0.886884E+00  0.557488E+01 -0.469947E+01
   728  -0.179245E+01 -0.145855E+01 -0.889145E+01  0.216275E+02 -0.129201E+02  0.122442E+02 -0.147222E+02  0.203943E+01 -0.116992E+01 -0.370691E+01  0.134687E+02 -0.112203E+02
   729  -0.360497E+01 -0.334503E+01 -0.207993E+01  0.254957E+01 -0.119972E+01  0.912998E+00 -0.386139E+01  0.282453E+00 -0.208951E+00 -0.223314E+01  0.206529E+01 -0.317718E+01
   730  -0.187619E+01 -0.189714E+01 -0.307694E+00  0.171727E+01 -0.637560E+00  0.430553E+00 -0.309264E+01  0.163950E+00 -0.150065E+00 -0.522782E+00  0.112869E+01 -0.250304E+01
   731  -0.189560E+01 -0.169275E+01 -0.834219E+00  0.105759E+01 -0.601806E+00  0.430548E+00 -0.198499E+01  0.101937E+00 -0.646524E-01 -0.886763E+00  0.874064E+00 -0.168005E+01
   732  -0.311211E+01 -0.343230E+01 -0.191248E+01  0.584420E+01 -0.314687E+01  0.253002E+01 -0.668783E+01  0.608880E+00 -0.348036E+00 -0.273467E+01  0.550405E+01 -0.620168E+01
   733  -0.198378E+01 -0.241697E+01 -0.803123E+00  0.131670E+01 -0.581969E+00  0.448375E+00 -0.244569E+01  0.139442E+00 -0.575193E-01 -0.157138E+01  0.139998E+01 -0.224558E+01
   734  -0.259750E+01 -0.265629E+01 -0.236143E+01  0.506048E+01 -0.226237E+01  0.187554E+01 -0.510399E+01  0.444703E+00 -0.250428E+00 -0.157042E+01  0.323264E+01 -0.431851E+01
   735  -0.231922E+01 -0.237967E+01 -0.111418E+01  0.612370E+00 -0.374828E+00  0.192694E+00 -0.165232E+01  0.612864E-01 -0.442390E-01 -0.124102E+01  0.306866E+00 -0.144552E+01
   736  -0.150261E+01 -0.190687E+01 -0.103208E+01  0.374308E+01 -0.161068E+01  0.111914E+01 -0.382788E+01  0.313881E+00 -0.208070E+00 -0.213742E+01  0.366856E+01 -0.343802E+01
   737  -0.337976E+01 -0.334923E+01 -0.177133E+01  0.256415E+01 -0.139292E+01  0.945221E+00 -0.382050E+01  0.265525E+00 -0.169905E+00 -0.333223E+01  0.376514E+01 -0.378214E+01
   738  -0.374869E+01 -0.398699E+01 -0.166137E+01  0.421512E+00 -0.247598E+00  0.122743E+00 -0.240692E+01  0.563765E-01 -0.334363E-01 -0.212598E+01  0.598641E+00 -0.245965E+01
   739  -0.318926E+01 -0.353925E+01 -0.961503E+00  0.229109E+01 -0.103257E+01  0.912941E+00 -0.451882E+01  0.261505E+00 -0.141907E+00 -0.114299E+01  0.164249E+01 -0.403875E+01
   740  -0.255661E+01 -0.317549E+01 -0.364584E+01  0.834795E+01 -0.353610E+01  0.299058E+01 -0.665737E+01  0.721812E+00 -0.777642E+00 -0.380056E+01  0.582272E+01 -0.519764E+01
   741   0.927661E+01  0.470710E+01 -0.211425E+02  0.494377E+02 -0.265705E+02  0.243352E+02 -0.178880E+02  0.339303E+01 -0.228832E+01 -0.666364E+01  0.237342E+02 -0.123635E+02
   742   0.168922E+00  0.280866E+00 -0.567617E+01  0.163612E+02 -0.841389E+01  0.766741E+01 -0.103816E+02  0.152371E+01 -0.911825E+00 -0.252599E+01  0.105017E+02 -0.769485E+01
   743  -0.627411E+00 -0.835137E+00  0.893513E+00  0.252926E+01 -0.124050E+01  0.965929E+00 -0.388855E+01  0.270601E+00 -0.157667E+00  0.479872E+00  0.214853E+01 -0.346354E+01
   744  -0.311675E+01 -0.250637E+01 -0.671521E+01  0.125082E+02 -0.623383E+01  0.555439E+01 -0.855583E+01  0.109870E+01 -0.773208E+00 -0.527028E+01  0.934093E+01 -0.657703E+01
   745   0.376360E+00  0.111443E+01 -0.107483E+02  0.243856E+02 -0.191819E+02  0.177194E+02 -0.122173E+02  0.186095E+01 -0.144191E+01 -0.296954E+01  0.126048E+02 -0.852086E+01
   746  -0.100739E+01 -0.120976E+01 -0.298468E+00  0.782687E-01 -0.486608E-01  0.163838E-01 -0.762148E+00  0.921569E-02 -0.197937E-02 -0.584557E+00  0.945545E-01 -0.719757E+00
   747  -0.147266E+01 -0.114741E+01 -0.514738E+01  0.121175E+02 -0.549282E+01  0.504228E+01 -0.851835E+01  0.110527E+01 -0.579168E+00 -0.265130E+01  0.752155E+01 -0.601766E+01
   748  -0.224993E+01 -0.265676E+01 -0.235347E+01  0.706060E+01 -0.383614E+01  0.349953E+01 -0.680097E+01  0.668924E+00 -0.488401E+00 -0.148889E+01  0.416340E+01 -0.533127E+01
   749  -0.130650E+01 -0.132883E+01 -0.659088E+00  0.107368E+00 -0.625440E-01  0.301356E-01 -0.728630E+00  0.127565E-01 -0.649506E-02 -0.734971E+00  0.673225E-01 -0.661182E+00
   750   0.465523E+00  0.630485E+00 -0.278404E+01  0.118222E+02 -0.460842E+01  0.334857E+01 -0.735135E+01  0.824413E+00 -0.785824E+00 -0.331376E+01  0.101504E+02 -0.620620E+01
   751   0.388178E+01  0.355073E+01 -0.111732E+02  0.269726E+02 -0.131818E+02  0.124227E+02 -0.119925E+02  0.208663E+01 -0.125265E+01 -0.500330E+01  0.165486E+02 -0.799456E+01
   752  -0.241018E+01 -0.239907E+01 -0.678353E+00  0.237143E+01 -0.109531E+01  0.878144E+00 -0.396504E+01  0.260584E+00 -0.181636E+00 -0.761819E+00  0.164929E+01 -0.328654E+01
   753  -0.134460E+01 -0.179873E+01 -0.765225E+01  0.183845E+02 -0.127137E+02  0.120844E+02 -0.120964E+02  0.170325E+01 -0.105437E+01 -0.221732E+01  0.938737E+01 -0.896878E+01
   754  -0.224555E+01 -0.222646E+01 -0.151751E+01  0.324494E+01 -0.102780E+01  0.795113E+00 -0.378297E+01  0.265907E+00 -0.223231E+00 -0.158178E+01  0.213227E+01 -0.277695E+01
   755  -0.190983E+00 -0.798783E+00  0.898265E+00  0.239651E+00 -0.245109E+00  0.602448E-01 -0.116091E+01  0.275617E-01 -0.106868E-01 -0.340485E-01  0.479751E+00 -0.124449E+01
   756  -0.148481E+01 -0.173832E+01 -0.172862E+00  0.465720E+00 -0.237148E+00  0.877387E-01 -0.165162E+01  0.505922E-01 -0.272312E-01 -0.729663E+00  0.426796E+00 -0.143546E+01
   757  -0.168130E+01 -0.180149E+01 -0.110460E+01  0.241709E+01 -0.125613E+01  0.978064E+00 -0.276627E+01  0.212391E+00 -0.161841E+00 -0.108774E+01  0.159761E+01 -0.231135E+01
   758  -0.127834E+01 -0.128656E+01 -0.513964E+01  0.115345E+02 -0.749383E+01  0.685393E+01 -0.735459E+01  0.991492E+00 -0.670207E+00 -0.189716E+01  0.580772E+01 -0.519713E+01
   759  -0.386359E+00 -0.671176E+00  0.481210E+00  0.312951E+01 -0.166210E+01  0.121992E+01 -0.369456E+01  0.335109E+00 -0.195451E+00 -0.804853E-01  0.240559E+01 -0.299628E+01
   760  -0.202883E+01 -0.199642E+01 -0.223567E+01  0.439289E+01 -0.146243E+01  0.108183E+01 -0.377665E+01  0.353933E+00 -0.382724E+00 -0.136289E+01  0.185895E+01 -0.249248E+01
   761  -0.154488E+01 -0.207784E+01 -0.540030E+01  0.125189E+02 -0.824730E+01  0.786475E+01 -0.839058E+01  0.113194E+01 -0.102230E+01 -0.211633E+01  0.594658E+01 -0.590809E+01
   762   0.161848E+02  0.150324E+02 -0.319523E+02  0.767720E+02 -0.594535E+02  0.518474E+02 -0.250776E+02  0.477203E+01 -0.723421E+00 -0.641359E+01  0.398850E+02 -0.184390E+02
   763   0.213967E+02  0.175909E+02 -0.261202E+02  0.715925E+02 -0.439170E+02  0.400573E+02 -0.225191E+02  0.460338E+01 -0.230020E+01 -0.334192E+01  0.363416E+02 -0.154088E+02
   764  -0.428124E+00 -0.562153E+00  0.286233E+00  0.116250E+00 -0.976146E-01  0.371925E-01 -0.782095E+00  0.144010E-01 -0.249093E-02  0.129252E+00  0.107444E+00 -0.798848E+00
   765  -0.124788E+01 -0.129973E+01 -0.240339E+00  0.117435E+00 -0.130553E+00  0.282838E-01 -0.103088E+01  0.153901E-01 -0.721488E-02 -0.375112E+00  0.101298E+00 -0.102592E+01
   766  -0.197433E+01 -0.189454E+01 -0.102382E+01  0.270873E+01 -0.879021E+00  0.700441E+00 -0.352915E+01  0.238719E+00 -0.190241E+00 -0.103805E+01  0.171674E+01 -0.257323E+01
   767   0.521387E+01  0.513351E+01 -0.716929E+01  0.247021E+02 -0.127474E+02  0.119020E+02 -0.115608E+02  0.180285E+01 -0.171558E+01 -0.594282E+00  0.131185E+02 -0.739067E+01
   768   0.594273E+01  0.372297E+01 -0.141438E+02  0.343543E+02 -0.184594E+02  0.172650E+02 -0.139349E+02  0.254822E+01 -0.168680E+01 -0.385156E+01  0.167958E+02 -0.922127E+01
   769  -0.155254E+01 -0.184939E+01 -0.569395E+00  0.670561E-01 -0.794049E-01  0.198974E-01 -0.997012E+00  0.971454E-02 -0.339974E-02 -0.887789E+00  0.121324E+00 -0.108292E+01
   770  -0.153759E+01 -0.227776E+01  0.741694E-01  0.823284E+00 -0.640593E+00  0.225571E+00 -0.202069E+01  0.773254E-01 -0.766574E-01 -0.176631E+01  0.176926E+01 -0.228071E+01
   771   0.148247E+01  0.145477E+01 -0.418406E+00  0.107669E+02 -0.639508E+01  0.476934E+01 -0.745338E+01  0.878377E+00 -0.665268E+00 -0.167563E+01  0.109574E+02 -0.782702E+01
   772   0.157164E+00 -0.603205E+00 -0.292507E+01  0.123475E+02 -0.710529E+01  0.536166E+01 -0.741530E+01  0.906272E+00 -0.101266E+01 -0.279694E+01  0.969143E+01 -0.749770E+01
   773  -0.246619E+00 -0.305944E+00 -0.288795E+01  0.103057E+02 -0.596390E+01  0.564599E+01 -0.740263E+01  0.898404E+00 -0.842203E+00 -0.405906E+00  0.554787E+01 -0.544791E+01
   774  -0.223739E+01 -0.268454E+01  0.334122E+00  0.107973E+01 -0.493727E+00  0.365883E+00 -0.361267E+01  0.135680E+00 -0.464134E-01 -0.339708E+00  0.114425E+01 -0.348908E+01
   775  -0.281175E+01 -0.290641E+01 -0.120638E+01  0.562437E+00 -0.247548E+00  0.145051E+00 -0.208878E+01  0.679332E-01 -0.444594E-01 -0.151195E+01  0.479571E+00 -0.187403E+01
   776  -0.158321E+01 -0.185701E+01  0.462071E+00  0.955656E+00 -0.493561E+00  0.316778E+00 -0.290985E+01  0.120509E+00 -0.348146E-01 -0.188291E+00  0.103654E+01 -0.270526E+01
   777   0.185461E+01  0.223325E+01 -0.108779E+02  0.287507E+02 -0.145369E+02  0.123943E+02 -0.135418E+02  0.201947E+01 -0.235323E+01 -0.455935E+01  0.160411E+02 -0.924846E+01
   778   0.183263E+01  0.240979E+01 -0.137290E+02  0.354392E+02 -0.220513E+02  0.210160E+02 -0.200000E+02  0.330036E+01 -0.214271E+01 -0.250808E+01  0.199584E+02 -0.150405E+02
   779  -0.414641E+01 -0.404159E+01 -0.358773E+01  0.356045E+01 -0.184251E+01  0.152249E+01 -0.394942E+01  0.342316E+00 -0.192014E+00 -0.333189E+01  0.248449E+01 -0.319419E+01
   780  -0.628365E+00 -0.842644E+00 -0.568728E-01  0.632262E-01 -0.705889E-01  0.124088E-01 -0.581121E+00  0.651692E-02 -0.193479E-02 -0.386761E+00  0.728248E-01 -0.528708E+00
   781  -0.606893E+00 -0.100677E+01 -0.287317E+01  0.827044E+01 -0.400768E+01  0.344878E+01 -0.561532E+01  0.697618E+00 -0.527543E+00 -0.264351E+01  0.639058E+01 -0.475384E+01
   782  -0.154979E+01 -0.175432E+01 -0.313005E+01  0.706751E+01 -0.362865E+01  0.343004E+01 -0.548118E+01  0.689216E+00 -0.496693E+00 -0.198672E+01  0.434940E+01 -0.411700E+01
   783  -0.173626E+01 -0.185541E+01 -0.600098E+00  0.560706E+00 -0.271119E+00  0.167334E+00 -0.161522E+01  0.596356E-01 -0.374955E-01 -0.755542E+00  0.303225E+00 -0.140309E+01
   784   0.652875E+01  0.582737E+01 -0.168254E+02  0.428805E+02 -0.298108E+02  0.271165E+02 -0.180579E+02  0.299863E+01 -0.177274E+01 -0.261852E+01  0.208480E+02 -0.124021E+02
   785  -0.191436E+01 -0.209097E+01 -0.151443E+01  0.529619E+01 -0.232354E+01  0.198104E+01 -0.558144E+01  0.521637E+00 -0.293826E+00 -0.158779E+01  0.374309E+01 -0.424627E+01
   786  -0.132843E+01 -0.129239E+01  0.441440E-03  0.222894E+01 -0.105991E+01  0.760623E+00 -0.329458E+01  0.200318E+00 -0.164278E+00 -0.175511E+00  0.176825E+01 -0.288513E+01
   787  -0.324070E+01 -0.334330E+01 -0.115759E+01  0.563038E+00 -0.343375E+00  0.161705E+00 -0.249482E+01  0.731500E-01 -0.428060E-01 -0.175153E+01  0.824004E+00 -0.241577E+01
   788  -0.255610E+01 -0.274212E+01 -0.152422E+01  0.240396E+00 -0.214775E+00  0.422568E-01 -0.109536E+01  0.224547E-01 -0.268572E-01 -0.207310E+01  0.338651E+00 -0.100767E+01
   789  -0.115090E+01 -0.117518E+01  0.172334E+00  0.117080E+01 -0.613060E+00  0.422962E+00 -0.236191E+01  0.115909E+00 -0.579368E-01 -0.585439E-01  0.939414E+00 -0.205605E+01
   790  -0.700011E+00 -0.115661E+01  0.467107E+00  0.251485E+00 -0.220543E+00  0.545944E-01 -0.126226E+01  0.285589E-01 -0.189493E-01 -0.367503E+00  0.522660E+00 -0.131177E+01
   791   0.620419E+01  0.614679E+01 -0.947449E+01  0.311360E+02 -0.144692E+02  0.126674E+02 -0.136481E+02  0.205838E+01 -0.206579E+01 -0.370729E+01  0.195514E+02 -0.969735E+01
   792   0.952528E+00  0.912665E+00 -0.267598E+01  0.110714E+02 -0.905486E+01  0.841910E+01 -0.699500E+01  0.872567E+00 -0.684694E+00  0.753629E+00  0.515985E+01 -0.500082E+01
   793   0.195791E+01  0.130120E+01 -0.127030E+02  0.302508E+02 -0.199513E+02  0.183793E+02 -0.151723E+02  0.244185E+01 -0.128751E+01 -0.549715E+01  0.179460E+02 -0.111477E+02
   794   0.550459E+01  0.261984E+01 -0.135669E+02  0.327789E+02 -0.177364E+02  0.158373E+02 -0.126655E+02  0.253506E+01 -0.167800E+01 -0.121538E+01  0.112736E+02 -0.743837E+01
   795  -0.108103E+01 -0.105980E+01 -0.102692E+01  0.647523E+01 -0.378973E+01  0.282450E+01 -0.571632E+01  0.555520E+00 -0.403307E+00 -0.106932E+01  0.536478E+01 -0.535526E+01
   796  -0.145303E+01 -0.116410E+01 -0.756606E+01  0.183001E+02 -0.131226E+02  0.124407E+02 -0.120145E+02  0.168906E+01 -0.117973E+01 -0.227353E+01  0.987098E+01 -0.876155E+01
   797   0.142700E+01  0.254761E+00 -0.529744E+01  0.151857E+02 -0.790809E+01  0.750141E+01 -0.811814E+01  0.112524E+01 -0.106168E+01 -0.155339E+01  0.716416E+01 -0.535601E+01
   798  -0.111298E+01 -0.112236E+01 -0.794216E-01  0.120810E+01 -0.566642E+00  0.508485E+00 -0.224822E+01  0.125475E+00 -0.607521E-01  0.881465E-01  0.701773E+00 -0.191228E+01
   799  -0.674707E+00 -0.121799E+01  0.344998E+00  0.164356E+00 -0.213294E+00  0.369243E-01 -0.101552E+01  0.179892E-01 -0.101607E-01 -0.489494E+00  0.336228E+00 -0.106473E+01
   800  -0.177326E+01 -0.198750E+01 -0.893605E+01  0.194894E+02 -0.987694E+01  0.746313E+01 -0.956673E+01  0.131224E+01 -0.165831E+01 -0.627110E+01  0.135375E+02 -0.925393E+01
   801  -0.142632E+01 -0.157660E+01 -0.343765E+00  0.896782E+00 -0.425107E+00  0.237414E+00 -0.183988E+01  0.798301E-01 -0.315871E-01 -0.630610E+00  0.674828E+00 -0.162082E+01
   802  -0.152799E+01 -0.142357E+01 -0.497070E+00  0.207493E+01 -0.691350E+00  0.444572E+00 -0.288207E+01  0.177096E+00 -0.154089E+00 -0.689730E+00  0.143726E+01 -0.217110E+01
   803  -0.162116E+01 -0.697443E+00 -0.113905E+02  0.253315E+02 -0.141911E+02  0.112371E+02 -0.119657E+02  0.176182E+01 -0.240437E+01 -0.948082E+01  0.207132E+02 -0.119298E+02
   804   0.132265E+01  0.155049E+01 -0.390262E+01  0.127157E+02 -0.540862E+01  0.503895E+01 -0.743143E+01  0.983087E+00 -0.672384E+00 -0.188963E+01  0.854125E+01 -0.510113E+01
   805  -0.300565E+01 -0.307138E+01 -0.321754E+01  0.681375E+01 -0.261182E+01  0.206913E+01 -0.619030E+01  0.602524E+00 -0.471394E+00 -0.371041E+01  0.535651E+01 -0.471749E+01
   806  -0.158473E+01 -0.131077E+01 -0.567336E+00  0.119048E+01 -0.549350E+00  0.365870E+00 -0.207271E+01  0.103616E+00 -0.553001E-01 -0.735898E+00  0.110850E+01 -0.168337E+01
   807  -0.244227E+01 -0.232836E+01 -0.222692E+01  0.423288E+01 -0.184587E+01  0.170608E+01 -0.450762E+01  0.428278E+00 -0.229103E+00 -0.182601E+01  0.300669E+01 -0.350903E+01
   808   0.318688E+01  0.335837E+01 -0.887620E+01  0.278250E+02 -0.133043E+02  0.119155E+02 -0.146118E+02  0.211243E+01 -0.187377E+01 -0.543373E+01  0.191048E+02 -0.103127E+02
   809  -0.157537E+01 -0.149397E+01  0.367903E-02  0.122739E+01 -0.659034E+00  0.464805E+00 -0.270735E+01  0.144037E+00 -0.489018E-01 -0.186157E+00  0.109895E+01 -0.240676E+01
   810  -0.768614E+00 -0.760258E+00 -0.546986E+01  0.158893E+02 -0.765337E+01  0.698581E+01 -0.109731E+02  0.145420E+01 -0.100156E+01 -0.314221E+01  0.104521E+02 -0.807011E+01
   811  -0.206932E+01 -0.219139E+01 -0.746113E+00  0.193593E+01 -0.735965E+00  0.662668E+00 -0.330559E+01  0.203592E+00 -0.838361E-01 -0.603109E+00  0.111490E+01 -0.270318E+01
   812  -0.288052E+01 -0.173502E+01 -0.521666E+01  0.792717E+01 -0.474936E+01  0.392952E+01 -0.472430E+01  0.625835E+00 -0.672735E+00 -0.215249E+01  0.337670E+01 -0.295923E+01
   813   0.871330E-02 -0.295898E-01 -0.372816E+01  0.104500E+02 -0.487543E+01  0.422613E+01 -0.645789E+01  0.975539E+00 -0.581477E+00 -0.393419E+00  0.433947E+01 -0.397564E+01
   814   0.435233E+00  0.101767E+01 -0.322286E+01  0.890389E+01 -0.407153E+01  0.370572E+01 -0.513607E+01  0.717591E+00 -0.461517E+00 -0.129659E+01  0.594698E+01 -0.363272E+01
   815   0.136665E+02  0.135257E+02 -0.214032E+02  0.590103E+02 -0.314349E+02  0.292864E+02 -0.237775E+02  0.435652E+01 -0.237101E+01 -0.376346E+01  0.338372E+02 -0.165480E+02
   816   0.598376E+01  0.589158E+01 -0.100763E+01  0.121236E+02 -0.584039E+01  0.561704E+01 -0.527046E+01  0.929918E+00 -0.568286E+00 -0.136938E+00  0.974617E+01 -0.371765E+01
   817  -0.916053E+00 -0.774134E+00 -0.294598E+00  0.177145E+01 -0.648729E+00  0.555859E+00 -0.235766E+01  0.154410E+00 -0.967891E-01  0.206942E-01  0.882618E+00 -0.167745E+01
   818  -0.257653E+01 -0.275591E+01 -0.889903E+00  0.147927E+01 -0.554181E+00  0.372120E+00 -0.300701E+01  0.146974E+00 -0.123802E+00 -0.160120E+01  0.132130E+01 -0.247600E+01
   819  -0.585313E+00 -0.804992E+00 -0.123168E+00  0.317402E-01 -0.317176E-01  0.351862E-02 -0.466676E+00  0.280353E-02 -0.181378E-02 -0.444005E+00  0.458574E-01 -0.406844E+00
   820  -0.125075E+01 -0.141168E+01 -0.100155E+00  0.200796E+00 -0.142416E+00  0.678401E-01 -0.129380E+01  0.278228E-01 -0.108379E-01 -0.266720E+00  0.158169E+00 -0.130313E+01
   821   0.540731E-01 -0.298992E+00  0.113622E+01  0.936500E-01 -0.132029E+00  0.237317E-01 -0.108364E+01  0.129906E-01  0.314960E-02  0.749527E+00  0.847867E-01 -0.113331E+01
   822  -0.201543E+01 -0.225964E+01 -0.225481E+00  0.154016E+01 -0.945983E+00  0.815561E+00 -0.329542E+01  0.183544E+00 -0.878036E-01 -0.564836E+00  0.129359E+01 -0.298840E+01
   823  -0.284631E+01 -0.301848E+01 -0.212461E+01  0.418331E+01 -0.187234E+01  0.147826E+01 -0.460946E+01  0.423962E+00 -0.325433E+00 -0.226624E+01  0.268281E+01 -0.343505E+01
   824  -0.163519E+01 -0.145240E+01  0.110597E-01  0.536409E+00 -0.306627E+00  0.150959E+00 -0.207640E+01  0.685540E-01 -0.191427E-01 -0.223836E-01  0.441666E+00 -0.187169E+01
   825  -0.982239E+00 -0.136931E+01 -0.864731E+01  0.210758E+02 -0.939269E+01  0.855382E+01 -0.129471E+02  0.172473E+01 -0.134956E+01 -0.587041E+01  0.141990E+02 -0.969790E+01
   826  -0.225247E+01 -0.265633E+01 -0.838436E+00  0.622846E+00 -0.385620E+00  0.274728E+00 -0.195737E+01  0.802988E-01 -0.489256E-01 -0.126558E+01  0.510094E+00 -0.190085E+01
   827  -0.514158E+00 -0.623332E+00  0.284163E+00  0.113637E+00 -0.120905E+00  0.299470E-01 -0.831468E+00  0.143433E-01 -0.387544E-02  0.899829E-01  0.100620E+00 -0.813935E+00
   828  -0.158877E+01 -0.152731E+01 -0.189181E+01  0.546706E+01 -0.218439E+01  0.160600E+01 -0.472132E+01  0.431903E+00 -0.296223E+00 -0.191916E+01  0.424723E+01 -0.385538E+01
   829  -0.154329E+01 -0.164715E+01 -0.574224E+00  0.722276E+00 -0.396994E+00  0.252536E+00 -0.157419E+01  0.806101E-01 -0.533039E-01 -0.611564E+00  0.262201E+00 -0.129778E+01
   830   0.303851E+01  0.331441E+01 -0.322600E+01  0.172761E+02 -0.784711E+01  0.609699E+01 -0.944079E+01  0.118835E+01 -0.100902E+01 -0.362513E+01  0.155205E+02 -0.858098E+01
   831  -0.119902E+01 -0.502394E+00 -0.119321E+02  0.272739E+02 -0.131043E+02  0.105524E+02 -0.135607E+02  0.206579E+01 -0.249404E+01 -0.107954E+02  0.221664E+02 -0.118734E+02
   832  -0.402905E+01 -0.385995E+01 -0.633400E+01  0.115751E+02 -0.635183E+01  0.567779E+01 -0.882643E+01  0.104216E+01 -0.811860E+00 -0.548323E+01  0.870705E+01 -0.708376E+01
   833  -0.259591E+01 -0.300009E+01 -0.326004E+01  0.492743E+01 -0.172295E+01  0.118431E+01 -0.369665E+01  0.386836E+00 -0.414839E+00 -0.219982E+01  0.153132E+01 -0.233159E+01
   834  -0.795351E+01 -0.768887E+01 -0.101909E+02  0.969123E+01 -0.503451E+01  0.272308E+01 -0.468309E+01  0.653936E+00 -0.111323E+01 -0.722458E+01  0.374907E+01 -0.421335E+01
   835  -0.606497E+01 -0.619537E+01 -0.123119E+02  0.173838E+02 -0.885161E+01  0.554544E+01 -0.706425E+01  0.111348E+01 -0.187987E+01 -0.867831E+01  0.878832E+01 -0.630538E+01
   836  -0.522392E+01 -0.563645E+01 -0.121760E+02  0.176198E+02 -0.827440E+01  0.535732E+01 -0.731895E+01  0.117036E+01 -0.160202E+01 -0.842996E+01  0.887933E+01 -0.608582E+01
   837  -0.227967E+01 -0.242931E+01 -0.135765E+02  0.251654E+02 -0.135080E+02  0.903858E+01 -0.777970E+01  0.136629E+01 -0.298567E+01 -0.777138E+01  0.128486E+02 -0.750656E+01
   838   0.652157E+01  0.101361E+02 -0.291442E+02  0.661883E+02 -0.373727E+02  0.247010E+02 -0.139952E+02  0.278705E+01 -0.664276E+01 -0.102988E+02  0.337235E+02 -0.132885E+02
   839  -0.574078E+01 -0.563721E+01 -0.506041E+01  0.247501E+01 -0.164748E+01  0.649430E+00 -0.203317E+01  0.182862E+00 -0.307018E+00 -0.435555E+01  0.677315E+00 -0.195897E+01
   840  -0.683716E+01 -0.696615E+01 -0.106274E+02  0.126251E+02 -0.633600E+01  0.376284E+01 -0.576964E+01  0.849467E+00 -0.134160E+01 -0.764150E+01  0.575940E+01 -0.508405E+01
   841  -0.563060E+01 -0.538093E+01 -0.499194E+01  0.238106E+01 -0.155390E+01  0.619140E+00 -0.200122E+01  0.181971E+00 -0.265711E+00 -0.409218E+01  0.545883E+00 -0.183463E+01
   842   0.820024E+01  0.969359E+01 -0.237277E+02  0.580804E+02 -0.324978E+02  0.222338E+02 -0.126453E+02  0.247914E+01 -0.572229E+01 -0.901035E+01  0.307826E+02 -0.120787E+02
   843  -0.674074E+01 -0.651175E+01 -0.610049E+01  0.308757E+01 -0.175152E+01  0.683824E+00 -0.259919E+01  0.246581E+00 -0.307525E+00 -0.547398E+01  0.110279E+01 -0.214056E+01
   844  -0.710089E+01 -0.705537E+01 -0.567553E+01  0.836959E+01 -0.386855E+01  0.360503E+01 -0.100244E+02  0.907083E+00 -0.414136E+00 -0.482988E+01  0.618095E+01 -0.840644E+01
   845  -0.637580E+01 -0.660665E+01 -0.904406E+01  0.163316E+02 -0.822023E+01  0.783343E+01 -0.141545E+02  0.164576E+01 -0.767833E+00 -0.600881E+01  0.107617E+02 -0.113595E+02
   846  -0.689227E+01 -0.665891E+01 -0.685677E+01  0.113475E+02 -0.545185E+01  0.513655E+01 -0.116980E+02  0.120346E+01 -0.573157E+00 -0.514676E+01  0.807301E+01 -0.958515E+01
   847  -0.300008E+01 -0.274369E+01 -0.162629E+02  0.332265E+02 -0.180322E+02  0.170302E+02 -0.201467E+02  0.292633E+01 -0.174135E+01 -0.750790E+01  0.196711E+02 -0.149069E+02
   848  -0.642590E+01 -0.635362E+01 -0.409835E+01  0.549009E+01 -0.253093E+01  0.228892E+01 -0.792266E+01  0.611873E+00 -0.264855E+00 -0.393655E+01  0.450796E+01 -0.692502E+01
   849  -0.712294E+01 -0.694641E+01 -0.602318E+01  0.861919E+01 -0.416767E+01  0.370680E+01 -0.963848E+01  0.906842E+00 -0.526441E+00 -0.536294E+01  0.665251E+01 -0.823598E+01
   850  -0.719503E+01 -0.689584E+01 -0.508556E+01  0.702210E+01 -0.333383E+01  0.300564E+01 -0.911615E+01  0.774201E+00 -0.461433E+00 -0.471112E+01  0.565381E+01 -0.783853E+01
   851  -0.616253E+01 -0.625103E+01 -0.434218E+01  0.608192E+01 -0.317154E+01  0.293254E+01 -0.791176E+01  0.662455E+00 -0.413983E+00 -0.371063E+01  0.415658E+01 -0.669698E+01
   852  -0.609467E+01 -0.603567E+01 -0.389380E+01  0.425301E+01 -0.197783E+01  0.163559E+01 -0.632025E+01  0.452611E+00 -0.244004E+00 -0.401239E+01  0.368667E+01 -0.570995E+01
   853  -0.624143E+01 -0.624722E+01 -0.814668E+01  0.138916E+02 -0.674611E+01  0.609269E+01 -0.118950E+02  0.133331E+01 -0.771249E+00 -0.624252E+01  0.994952E+01 -0.995422E+01
   854  -0.439470E+01 -0.436233E+01 -0.726393E+01  0.115454E+02 -0.583200E+01  0.383226E+01 -0.627310E+01  0.759096E+00 -0.116244E+01 -0.378108E+01  0.512173E+01 -0.570298E+01
   855  -0.135678E+01 -0.126811E+01 -0.138858E+02  0.278999E+02 -0.144207E+02  0.105388E+02 -0.104950E+02  0.170076E+01 -0.269481E+01 -0.518628E+01  0.129479E+02 -0.902969E+01
   856   0.116010E+02  0.119499E+02 -0.234726E+02  0.634747E+02 -0.364501E+02  0.262191E+02 -0.150826E+02  0.289826E+01 -0.598590E+01 -0.641431E+01  0.319986E+02 -0.136344E+02
   857  -0.358326E+01 -0.343683E+01 -0.521608E+01  0.819319E+01 -0.360309E+01  0.246467E+01 -0.547602E+01  0.618453E+00 -0.564386E+00 -0.329529E+01  0.436122E+01 -0.450276E+01
   858  -0.459089E+01 -0.443029E+01 -0.371187E+01  0.828114E+01 -0.380375E+01  0.352275E+01 -0.945850E+01  0.910010E+00 -0.330674E+00 -0.187195E+01  0.545093E+01 -0.800928E+01
   859  -0.355558E+01 -0.346428E+01 -0.684855E+01  0.157594E+02 -0.957154E+01  0.918462E+01 -0.129152E+02  0.161950E+01 -0.783789E+00 -0.210818E+01  0.903419E+01 -0.103903E+02
   860  -0.177907E+01 -0.243496E+01 -0.994468E+01  0.240859E+02 -0.124215E+02  0.119332E+02 -0.168898E+02  0.233174E+01 -0.874012E+00 -0.289692E+01  0.138336E+02 -0.133717E+02
   861  -0.537180E+01 -0.526406E+01 -0.624336E+01  0.723774E+01 -0.273836E+01  0.163106E+01 -0.519633E+01  0.533878E+00 -0.596420E+00 -0.424433E+01  0.231984E+01 -0.333958E+01
   862  -0.109357E+01 -0.105195E+01 -0.107618E+02  0.200909E+02 -0.968917E+01  0.816364E+01 -0.970416E+01  0.162229E+01 -0.815252E+00 -0.626889E+01  0.112231E+02 -0.600615E+01
   863  -0.370810E+01 -0.321757E+01 -0.245659E+01  0.107941E+01 -0.566322E+00  0.160708E+00 -0.189318E+01  0.835705E-01 -0.115692E+00 -0.182762E+01 -0.677264E-01 -0.132223E+01
   864  -0.479183E+01 -0.467119E+01 -0.249524E+01  0.592072E+01 -0.270589E+01  0.248071E+01 -0.826329E+01  0.672059E+00 -0.400895E+00 -0.265166E+01  0.495208E+01 -0.697160E+01
   865  -0.410039E+01 -0.401980E+01 -0.452228E+01  0.108036E+02 -0.469126E+01  0.432925E+01 -0.103844E+02  0.105639E+01 -0.691645E+00 -0.383354E+01  0.815229E+01 -0.833855E+01
   866   0.359079E+01  0.232943E+01 -0.158039E+02  0.404171E+02 -0.202334E+02  0.187229E+02 -0.200351E+02  0.313841E+01 -0.261530E+01 -0.652316E+01  0.233687E+02 -0.145161E+02
   867  -0.466941E+01 -0.463227E+01 -0.295755E+01  0.586758E+01 -0.240791E+01  0.210116E+01 -0.751101E+01  0.614190E+00 -0.375860E+00 -0.375377E+01  0.538836E+01 -0.626687E+01
   868  -0.203383E+01 -0.192909E+01 -0.767993E+01  0.186432E+02 -0.849496E+01  0.782098E+01 -0.130878E+02  0.168544E+01 -0.920687E+00 -0.680894E+01  0.149705E+02 -0.100907E+02
   869   0.561539E+01  0.480497E+01 -0.172958E+02  0.434563E+02 -0.206363E+02  0.182410E+02 -0.185217E+02  0.296504E+01 -0.259325E+01 -0.793251E+01  0.255878E+02 -0.128503E+02
   870  -0.438159E+01 -0.432905E+01 -0.469130E+01  0.618855E+01 -0.273950E+01  0.182473E+01 -0.495856E+01  0.484863E+00 -0.490372E+00 -0.315537E+01  0.216348E+01 -0.333716E+01
   871  -0.420554E+01 -0.420589E+01 -0.455876E+01  0.605435E+01 -0.253072E+01  0.161504E+01 -0.468657E+01  0.453087E+00 -0.551965E+00 -0.288992E+01  0.176256E+01 -0.307853E+01
   872  -0.369318E+01 -0.339947E+01 -0.256486E+01  0.255882E+01 -0.137410E+01  0.837713E+00 -0.322282E+01  0.237956E+00 -0.165883E+00 -0.216310E+01  0.110387E+01 -0.234024E+01
 
 
Fit data
-----------------------------------------------------------------------------------------------
   n       R_com       beta_A     gamma_A     alpha_B      beta_B     gamma_B  
-----------------------------------------------------------------------------------------------
     1      7.88695   107.53907   247.02010   113.53995    42.75531   225.63839
     2      6.18085    67.34601    42.74605   187.91009    70.04328    38.61286
     3      6.46201    65.45094    83.32564   124.40287    41.85809    45.28091
     4      7.54365    68.20838   135.17093   255.17772    77.84347   146.51018
     5      8.06069   129.33600   269.61564   224.13370   101.53883   146.76443
     6      4.36064   100.68217   207.15629   260.40445   137.56246   329.28814
     7      6.17323   104.03561   150.14935    46.47665   114.95068   325.50780
     8      5.09163   113.13445   148.80681   317.77505    89.60517   230.27476
     9      4.21416    18.88047    87.00731    47.38791    47.28977    23.45250
    10      5.59530   104.28037   306.08954     2.84841   122.01691    26.26934
    11      8.67428    84.19559   282.73493   166.01769   104.84475   311.66842
    12      7.73586   100.59126    32.35890   240.53290   110.47244    47.93562
    13      6.07048   155.17076   226.19401   254.93390    83.00863   222.80436
    14      6.33027   100.60741   353.39335    10.86117    42.23522   171.89484
    15      8.27238    66.19140   251.08200    71.32172   130.71456   250.91663
    16      4.97963    30.17364    87.35658   203.18778    46.03071   288.24975
    17      6.07680   106.03569    45.71900    94.52251   117.95337    94.15270
    18      5.10854    83.84384   159.94955   271.78329    24.48142   354.39471
    19      6.87366    35.02067   242.12226    99.55265   131.32812    28.90400
    20      4.67214    94.40126   339.93303   204.64658    65.83391   303.55995
    21      3.92836   114.86921   177.83947   118.68617    40.46026   228.82683
    22      4.86337    91.90303   151.96933   212.10461    41.19613   187.70368
    23      6.73117   120.00573   192.38556    47.47422    80.30542   101.47286
    24      6.86806    94.35857   299.93745   283.85382   112.23823   234.57664
    25      5.90178   122.17980   209.99595   128.09891   117.85649   290.88576
    26      6.31628   110.92566    53.26488   250.13161    91.38556    24.37305
    27      7.10412    35.54520    78.57612   103.55987   139.63553   143.77479
    28      5.55324    79.86929   169.64340   316.81367   145.60658   302.18982
    29      6.89271   102.66417   243.03233   244.68577    58.39957   271.75150
    30      6.94638    97.57560   246.26979    61.14516   119.26909   328.38195
    31      7.01820    98.62176   124.51270   260.42647   120.70223   131.17286
    32      5.82283    81.36852    84.69948   133.82413    46.18213   329.33559
    33      8.28753    56.06853   176.08844   304.06550   102.16454   293.12870
    34      4.75309    86.36008   351.25913    97.04709    81.86678   211.19454
    35      7.31086    26.54929    46.34201    98.63392   139.41560     5.64009
    36      6.51300   158.94428    37.62658   319.44142    88.76259   258.53425
    37      3.00711    35.83480   314.07768   181.23275   140.11104   197.69845
    38      6.51392    42.06593    83.58380   261.79595   140.39830    42.10418
    39      6.17451    22.68817   318.34098   177.41271   151.78566     6.54248
    40      4.81897    53.49985    49.49480   198.89863    69.73668   190.64257
    41      6.18432    96.38147    80.90748    21.86691   164.67359    49.02449
    42      7.68125    55.05255    94.13775   105.33784   143.36602   323.05757
    43      5.79993   126.42941   234.82984   134.33680    52.98023    71.27593
    44      3.47918   110.27256   121.96303   308.78938    87.52479   181.02339
    45      6.84559   162.12498    38.43854    35.48652   164.13556   214.21316
    46      7.96605    51.45660   196.51103   312.71757   119.23305   106.78342
    47      4.66149    36.09697   184.10024    94.54930   147.97841   160.84121
    48      5.77768    47.89023   161.59542    91.64636    84.07017   250.39848
    49      4.25423    90.65813   347.72708   310.38865    70.53417     9.56118
    50      5.21658    72.19895   353.59332    93.63529   101.05000   147.60580
    51      3.54293    63.01345    10.85692   355.48897   124.71771   200.93106
    52      5.35145   159.91237    12.60516   234.65852   101.68863   128.67773
    53      4.24777    27.99691   302.75844    32.56915   113.36418   135.89622
    54      7.69769   141.54234    65.17462   305.87464   139.47686   316.29423
    55      5.31064    46.98631     4.17471   222.00362    63.23929   265.59206
    56      4.48654   102.09791   352.61215   150.81786    32.87879   351.77136
    57      6.13188    37.14580    24.78454   317.65932   125.23269   296.46217
    58      4.60021   100.11364   128.83604    29.88234    80.18645   160.97346
    59      5.62589    12.76714   242.38874   160.84074     8.32628    23.24147
    60      4.36215    90.49835   132.19055    47.52359    26.80499    18.25032
    61      5.07266   144.33056   112.23108    40.61709    45.66013   110.76670
    62      4.57951   131.16886    10.84906   256.93474   137.79954   132.24352
    63      5.31501    60.57594   127.19870   285.13122    69.85376   333.36206
    64      3.52315    13.91746   246.51272    12.56735    80.56463   342.84831
    65      6.88649    88.08502    79.34119   264.73351   118.90035   326.10335
    66      6.72750    37.89402   176.54766   206.39774    56.37996   257.87855
    67      7.54507   118.56348    54.16069   249.16331    32.18169   246.11675
    68      4.21685    35.42773     8.46290   234.46673    49.27797    61.76973
    69      4.78139    37.52779     8.00532    32.20000    86.88861   322.29836
    70      6.12116    72.71707     5.74406    94.57068    99.23189   293.14290
    71      4.68643     9.88678   185.97693   183.81693   116.99551   228.18948
    72      4.34055   116.99738   214.99581   323.91996   155.24517    27.08363
    73      6.00917   115.68045   105.93086   246.55888   140.87877    94.68065
    74      5.51897   158.04823   337.55592   339.42577   107.30095   246.80906
    75      5.65975    11.38153   307.30121   298.13855    89.37652    33.07897
    76      3.51646   141.75339   139.69126   205.34921    22.71887     8.97232
    77      7.18114   145.40166   136.56747   238.78936    72.09540   298.73670
    78      4.99435    14.07031   134.81136    76.76501   105.11326   340.13069
    79      3.60073    24.41348    23.98676   119.18891    97.89171   164.60939
    80      3.90034   153.09964   147.27383   345.24487   112.60080   151.11063
    81      5.10512   124.04349   274.22718   132.63711    70.94141   319.51480
    82      5.19726    19.19415   242.70586   116.94273    79.23562   358.58059
    83      7.17643    80.16699    80.81178   245.40471    46.52895   139.49123
    84      6.61922    34.47872   221.87560   324.54865   125.56145    95.90568
    85      5.94417    12.37834   167.36532    51.90598    53.91810   111.11736
    86      5.28311   115.56250   148.34005    82.00115   155.05556   293.08556
    87      4.26470   113.20236   136.91982     8.51362   106.59555   135.30573
    88      5.10199    52.01479    32.75958    44.04749   160.67409   110.41626
    89      9.93921    95.95539    97.10138   263.62828    90.58474    91.92344
    90      3.75265   120.47598   185.16330   293.79665   133.03992   205.62919
    91      6.33840    18.47187   316.48722   349.01697    44.30669   127.79088
    92      5.49578    40.82128   135.12783   147.30090    99.99233   168.48816
    93      6.21483    62.74586   146.85153    75.73538    32.34523   359.78619
    94      4.46613    15.70524   242.14097   251.69238    39.77233   315.06659
    95      6.66191    46.31243   179.26751   321.57293   119.54101   294.20980
    96      8.43459   151.67508    43.69426   291.14231   113.12404   299.87334
    97      5.26892    69.39047    62.61392    17.10614    61.47852   227.57051
    98      4.70987   103.19084   186.44805    83.90401    56.45853   278.97315
    99      6.16235   121.24898   154.14344   119.57600    96.36301   223.50315
   100      4.81902    75.19040   335.64331   228.54621    98.01418   169.89263
   101      5.79713    60.77362   321.50200   162.53749   112.32382     8.63722
   102      4.30489    66.42908     9.35913   205.47057    57.06478   227.57994
   103      4.97207    43.86376   181.42416   140.03497    88.50250    13.59413
   104      7.14647   106.02718   259.63060    60.68229    49.12845    67.35669
   105      4.37289    73.31257    58.58488   142.67400   150.26340   113.56481
   106      4.64542    82.19871   142.40566   184.69930   145.07509    30.30927
   107      7.17891    88.24093   132.13003   211.64840    68.46686   290.78839
   108      4.72850    66.78099    68.01865    97.23158    71.36714   147.10257
   109      6.15094   110.13973    65.41687    35.64464    20.93422    75.09612
   110      5.97418    81.23134    52.87829    22.81008    92.49893     9.89759
   111      5.78859    60.79794    46.52900   137.72907   125.63977    30.16362
   112      6.46176   172.72350   119.00219   157.00033    73.29444   117.07117
   113      5.98097   132.47759   353.54454   267.20011   120.22536    38.53830
   114      5.71661    49.69312    43.95237   236.51320    57.24751   223.03424
   115      4.87205    38.94509   209.75748   195.73400    44.87472   350.53566
   116      5.62954   100.93059   325.36001   115.27677    94.93562   255.59415
   117      4.45523    34.38001   285.36740   199.94411    65.19078   359.02813
   118      4.28377   133.45497   166.65371   332.29567    55.51277   339.85961
   119      7.29311    26.54666   128.28673   298.53205   133.43589   111.78342
   120      4.74719    60.76029   176.19295   289.45297    99.61920    53.83825
   121      4.69378    15.98948   289.80878    37.18404    37.27978   327.16156
   122      6.61874    52.70779   278.86662     1.74428   131.74978   231.57512
   123      7.97139    79.96145   254.64049   316.85512    82.96029   253.75150
   124      4.86669    92.93535   219.39492   144.96067   107.89676   142.37913
   125      8.92946    62.04082   100.15794   190.91026   132.40166   250.67644
   126      6.04347   102.98256    97.69735   313.45045    80.71619   279.06269
   127      5.92394    51.03278     1.08946    41.70695   155.73688    17.70013
   128      6.44952    64.67138   199.24663   352.14554    43.71891   203.77083
   129      4.06716    58.88609    12.34144    87.63765    69.59650   206.65825
   130      5.26307    86.17898   193.98732   245.69044    64.32642    81.59262
   131      4.65922   128.02107    81.95171    70.78733   111.99409   203.34100
   132      5.61279    93.86108   149.45146   274.43634    57.73378   284.00054
   133      5.61643   104.76910   150.34066   350.67621    47.48902   289.85759
   134      4.78558   127.56980   168.18864    77.36140   112.65478   349.39006
   135      4.75143   111.37530   359.84750   319.28283    82.20072   216.50532
   136      3.73620   135.50175   258.14971   222.98438    87.96982     5.92522
   137      3.24893   137.29021   183.36061   142.48502    47.54567   358.01392
   138      3.90657    81.31616   340.11096    67.06864   122.73987   214.15303
   139      5.95116    70.34879    22.44630   327.96616    40.76012   182.54181
   140      5.79964    87.78562   205.37671   240.02946   101.21542   286.29163
   141      5.09257    55.30040   239.69370   264.06708    72.85425   330.33849
   142      4.94513   100.85643   322.96575   293.33222   143.69314   209.45810
   143      3.55888   103.30023   166.89443   264.21444   133.90743   180.39537
   144      5.15045    86.76327    62.80565   226.21815   106.72287   145.35978
   145      6.07604    72.31316   222.04372   204.53943    69.09005    96.96430
   146      4.56387    55.04038     8.22380   270.88954    39.35861   208.44302
   147      8.36363    51.86617   267.32726   270.70922    92.17865    91.14121
   148      7.29576    77.94072   355.24129   274.08399   115.01958   286.71643
   149      5.68880   117.24570   103.71131   125.09600   149.20447    23.74480
   150      9.42038    84.36043   303.79392   357.34739    81.80059    65.99945
   151      4.40998    70.12922   210.05397    53.83166    59.02226    36.12386
   152      6.44179   116.81714    74.63773   263.95857    48.94474   298.19556
   153      4.58239   171.76422   158.92410   186.98195    34.73730   329.40092
   154      5.42313    39.71013    25.35877   288.29154    97.36355    36.19806
   155      6.04921    28.57200    31.63587   198.56203    95.12259   154.77836
   156      4.83785    75.48855    28.87316   103.86928    62.02452    17.44630
   157      6.01791   126.72153   321.32283   223.60369    57.89693   345.01321
   158      6.41167    81.93398    75.03584    69.97805   141.45804   275.83870
   159      5.83191   117.22288   162.85152   140.46667   144.41764   316.31903
   160      6.56827    55.03498    79.99485    58.71536   140.69206   255.48928
   161      6.56115   128.50781    58.16902   241.25251   102.94404   259.91786
   162      5.90646    39.86780   153.64301    36.53857   141.37806    49.41647
   163      4.87646   148.85713    63.38203   355.50035    93.33723   145.61067
   164      5.62522    31.94435    17.00061    35.30412     9.30174   215.11370
   165      3.62294   113.56920   168.42302    83.78948    83.45271   322.83768
   166      5.66340    68.87300   237.61504   158.82914    28.28663    66.79732
   167      4.93146   144.85323   254.17959   315.75853    42.86148    44.08836
   168      5.09169    63.74156    13.99764   171.78628    92.38312     7.96867
   169      5.48819    78.18857   300.25813   132.20701   155.05691   234.97962
   170      5.52481   107.93607   134.64813   134.60059    96.69643   187.37710
   171      5.61979   100.40537   183.01109   249.57862    92.89880   272.40848
   172      5.06504    74.22497   213.13812    92.12434    36.36694   169.28458
   173      5.37614    77.46603   161.21363   359.00525   120.31974   161.61030
   174      5.32991    99.15082    16.56793   237.91468    22.34491   125.51780
   175      4.46294    98.82024   319.29527   186.77376    95.38820    12.90281
   176      7.45186   161.07561   338.33303    37.13548   104.82487    59.34209
   177      5.24541    61.95561    65.21505   277.54789   109.62002   178.80644
   178      4.21976   128.52469   165.85759   328.06622    81.47858   212.62433
   179      7.99104    43.83435   269.92439    93.43812   112.07719   347.41675
   180      3.82532    40.63919   223.38619   112.23414   131.78221   201.27456
   181      6.01854   104.58296    69.34114   144.38419    46.70578   186.65514
   182      4.71571   106.84350   197.97394   192.87144    73.05045   291.31945
   183      5.18043   150.69129    62.21709   277.27069   141.22096    71.77400
   184      3.41250    78.98502   338.64956   151.94209   109.26472   196.26798
   185      4.16161    88.89569   196.11579   254.08642    43.78217   231.76009
   186      3.68114   115.96267   120.64150   122.82269   163.53979   170.71607
   187      4.95854   113.71256   359.48060    15.87162    89.75608    16.97000
   188      5.41581    83.71835   209.53952   225.61595    45.42428   237.67164
   189      4.34653    80.79246    42.34387   213.24718   154.47890   155.45910
   190      5.03113   128.79024    51.03756   314.01120    44.78098   354.65164
   191      6.76538    81.26781    93.85121    10.04178   106.94032    20.32157
   192      6.06616   116.71687   197.02978   117.55950   127.37093   133.94649
   193      6.10787   113.43637   236.46538    21.00753   119.78732   235.21404
   194      7.66486    91.35844   357.16285   106.29743    62.98313    94.50471
   195      5.04705   139.21226   294.32935   343.18207   121.49073   170.05688
   196      5.91801    20.34718     7.50824   121.17558   141.74646   193.48016
   197      4.63763    38.97051    70.17988   152.40032    83.47990   141.68621
   198      3.58008   113.93795   158.96272   257.43851    72.13969   201.14110
   199      4.80236    28.76040   195.85396   295.58684   140.97161   208.60530
   200      6.78859    60.92436   315.41334   234.42448   146.08644   173.46950
   201      5.76498   147.70212    30.60429   328.81926    31.16682   125.48844
   202      4.62384    95.48405   168.98904   332.29791    32.06464   145.33317
   203      5.06573   108.90553   158.36542   105.73811    44.60192   340.51747
   204      5.14578    29.02292    96.19993   276.70398    30.17555   299.92165
   205      3.98245    79.84328   350.21529   211.65709   137.36419    63.27338
   206      7.05764   107.43089   254.32623   292.97740    77.42593   345.54694
   207      8.13126    89.67006    81.94356   280.37172    88.32518   255.01898
   208      5.15003   104.72387   358.82272   283.34451   160.68089    44.50123
   209      5.38065    32.32963    61.39330     5.78668    30.62658   335.17164
   210      4.41157   103.41077   143.96942   137.68100    38.31513   284.10005
   211      4.69688    57.65176    31.88099   315.99893    43.99216   290.87485
   212      5.08109    99.76080   119.03300   244.56898   128.16843    49.20683
   213      7.00034   119.12566   135.70233    88.99110    42.84968   112.38789
   214      5.50806   125.21292   131.44909   236.27514    73.18058    40.54169
   215      4.33107   120.48263   173.53655    19.01390    12.25246   300.18330
   216      4.70278    24.54311     4.42899   329.95561   122.07705   200.37745
   217      6.37711    89.93992   158.22911    26.49435    59.55792   165.32745
   218      8.87023    25.48663   185.98756    11.67093    80.84397    83.28631
   219      5.50859    71.82698    18.17723   245.55608   107.03056   322.01500
   220      5.29244   122.75210   350.62433    23.40497    54.14694    44.06950
   221      6.15262    96.94092   195.00368   125.98223    80.03454   243.26681
   222      7.42675    45.18254   146.95719    20.36630   100.36357   322.13166
   223      5.69961    82.24059   135.55283   354.32439    78.66858   199.90964
   224      4.39466    49.27313    32.10945   225.51839   138.79220   349.39352
   225      3.87186   123.62772   165.59042   241.68368    61.60716   304.59549
   226      5.59546   125.46360   289.91753   235.56924    98.55321   200.43109
   227      3.81806   106.18864   155.51103   214.94208    33.24051     0.74679
   228      5.94825   124.58207   332.49586   316.27033    27.02991    57.60607
   229      6.54330    71.97949   155.41740   240.29783   132.96738   313.63778
   230      5.00013    31.58341   139.19852   312.59857   117.11282   168.61033
   231      4.62350    16.48364    44.65344    75.93814   152.61989   225.30281
   232      4.07750    82.18611   204.68589    22.60305   175.31561   358.14871
   233      4.93867   118.89420   303.61496   358.05426    88.12928   207.49489
   234      6.74062    41.81081   151.10355   150.23111    94.21153   153.14805
   235      4.83930    68.29906    18.18999   319.85484   115.57139   151.95977
   236      6.94867    42.41469    80.80230   143.31390   157.86611    49.92897
   237      5.11763   153.28991   116.98011    73.20028   133.50354   172.00125
   238      3.76743    92.16549    34.02687   170.22503    93.58622   149.06598
   239      4.91397   163.41199    18.14354   322.18640    75.52881   146.73393
   240      3.90557    66.77032   350.94337    65.77140    84.35409   208.02896
   241      5.75763   104.72633   146.98943   359.82165   109.08020   205.55880
   242      5.57874    93.33098     3.76627   247.25799    81.56856   239.04148
   243      5.54252    81.59700   152.31462   283.47560    99.64418   253.24481
   244      7.00282   119.53745   101.90869   351.36024   131.22762   261.68294
   245      5.74878    77.32146   298.41837   267.22836   112.58379   193.98244
   246      3.85838    90.42980   356.94557   136.27418    85.74423    31.51525
   247      5.14945    89.53070    27.54516    75.26261   151.75433   189.54842
   248      6.30668   131.42803   115.84362   325.62245    71.26410   282.57485
   249      4.56929   152.57795   231.32446   257.31664    78.33943    10.48711
   250      5.80828    51.96279   124.37892   183.18493   151.13149   270.74609
   251      5.12978    44.51078   200.99456   101.86216    27.82696    57.83283
   252      6.22585    94.99249    46.87618   205.79580    23.86486   210.85669
   253      4.37244   104.62859     0.30409   254.08096   115.82693   201.42172
   254      6.82128    44.71602    17.89346    85.33577    73.53902   302.05857
   255      6.47044    41.29133   261.09502    54.22759     3.92811   215.88692
   256      5.37566   154.25219   219.91737   145.95838   125.42497   240.32576
   257      5.25132    47.48577   210.03622    33.62349   140.36113   246.43960
   258      5.40448   133.30827   230.60046   330.50196    82.91869   353.54385
   259      3.89707    66.52851     9.83531   228.07900   131.29943   159.11342
   260      5.45733   116.75540   139.92726   158.74716    79.16151   326.13207
   261      5.40251    35.66869   351.61898    20.14804   140.77791   206.03125
   262      4.66615    57.51181    11.47718    96.89881   107.80191   144.06747
   263      5.32724   110.28444    71.52753   118.43528    68.04546   130.41329
   264      5.18759    70.48488    63.83755   267.99165    86.99998    27.68003
   265      4.48909    16.16358   170.96024   272.08379   104.76926    27.71155
   266      6.61306    94.81746   111.80422   210.64295    49.51658   350.29796
   267      4.72032    83.86988    12.79532   179.50866   157.84684   332.09123
   268      8.03587    70.32063    93.01117    58.69535    13.06838    30.51327
   269      7.37186    36.69636   210.48575   294.67987    27.21324   154.73213
   270      4.22604    75.07004   145.48665   106.21445   159.53332   204.13142
   271      5.08549   123.15442   222.10470    87.94154   162.99936    82.45562
   272      6.63280    50.68828   270.77216     9.77744    94.13019   210.65268
   273      4.70265    76.62270    60.47483   263.88281   123.65208    16.67736
   274      5.60161    79.82186   153.50859   304.52200    26.74298    19.58202
   275      6.31470   101.00396   128.38422   338.92888    22.16630   356.64890
   276      4.94483   134.29714   115.91715     8.64693    46.64863   306.15720
   277      4.40111    64.89995    64.86842   227.32612   136.39546   131.70208
   278      4.28932   131.20748   203.66768    53.07821   145.11536   120.39032
   279      4.59694    89.34748   173.77302   239.72618   147.10640    32.79995
   280      6.50236    79.02903   255.31279   347.17309    49.24843   128.99852
   281      5.70708    64.10153   359.90749   330.52747   117.07327    64.07539
   282      4.14404   109.72228   204.44542   200.84652    97.96735   335.91371
   283      3.30843   137.50987   159.66846   324.04880   120.90490   173.68409
   284      4.23168    31.47796    20.52787   217.26130    67.71544   122.43565
   285      5.32902    24.01825   163.96554   294.22284    42.45695   226.87835
   286      5.95888    88.27418   352.61592    50.46853    66.75421   198.81052
   287      7.12904   119.96121   339.91459   272.27765    32.37390   250.52048
   288      6.69602    61.93852    91.01727   319.82450    90.61685   230.48706
   289      5.00092   109.15941   126.20155   186.32453    86.54053   234.68330
   290      4.30429    83.89353   180.75693   277.39555    49.54759   134.91566
   291      4.86360   115.85805   202.57296   300.30477   107.53770   318.24317
   292      5.62474    30.68197   147.64350   347.01618    79.72818   180.52888
   293      5.91423    93.08296   323.08799   106.84565   109.63655    22.42848
   294      6.71893    36.89633    12.74477   166.98328   100.78094   273.77943
   295      7.60390    52.25308   318.44381   162.20487    84.43387   271.65549
   296      5.46541    47.13119   316.40250   219.09920    72.29960   340.84772
   297      4.59084   148.01419    50.02452    60.96789   151.84315   114.54585
   298      5.01721   147.40221   244.28587   201.62988    41.06842   322.63562
   299      7.56323    41.39657   152.11936     0.91312    53.87535   286.10916
   300      3.54498   131.61598   186.16730   240.48830    93.57730   161.43732
   301      8.35760   116.41020   250.33099   234.37725    95.76543   259.21482
   302      4.88387    81.48218   358.50898   355.84464    43.71430    11.58679
   303      5.78738    39.98634    42.46121   146.13020    17.74572   308.30423
   304      5.74588    68.20042   201.01803   198.03815   125.42121   112.99711
   305      5.93084   101.37743    67.40662    37.37024   106.78347   247.66031
   306      5.36502   111.22466    24.45336    72.41058    76.61638   219.65684
   307      6.79017   147.81574   330.61650   240.23735    74.34884   127.59954
   308      3.50703    64.61021   356.55570   263.22923    58.96977    15.88967
   309      4.87890    34.58379   142.05052   164.30559    96.97264    35.64352
   310      7.54051   128.36256    37.59216   144.72221   115.08378   283.62439
   311      7.74074    41.58814   115.84618   327.15119    39.64741   328.98480
   312      8.85840    39.13646   107.03454   257.95330    62.96886   266.73814
   313      7.25845    37.97956   244.30009   214.08601    82.63385    54.11120
   314      4.02440   103.69557   207.51955   235.00120    96.84222   210.52662
   315      7.00410    67.69202   335.64373   350.58662    59.22214   230.13982
   316      3.99402    47.55548   333.72991   274.16531    36.20787   341.04866
   317      6.61997   129.73910     0.45989   186.49685    33.55219   242.00704
   318      5.67193    39.71067   353.97848    42.71885    59.97746    37.69185
   319      5.63411   108.99466    46.23558   234.39400    10.39321   287.07933
   320      6.29273    96.19054   350.54835    29.53768     6.44602     7.89151
   321      4.34205    70.24279    40.27828    11.41773   113.92877   194.92271
   322      5.27409    52.53337   123.61536   342.39279    66.71520   348.59858
   323      5.92889    35.44408   264.34104    63.30441    80.66640   238.84305
   324      4.19090    66.48807   185.98530   166.03065   139.16883     4.36959
   325      4.02987   128.06569    97.36743   330.11388    81.10830   168.40629
   326      3.67315    39.69906   333.17519    35.08231    92.22716   352.34846
   327      6.46800    64.24631   273.53314    29.68980    99.21973   180.79766
   328      3.56026    48.62720   220.71464   304.03686   114.19092   139.38976
   329      9.12405   162.68564   333.02181   229.54620    90.86763   105.25085
   330      3.29729   114.55698   130.78970   206.85989   130.57558   190.85551
   331      4.38110    86.34860    89.96881   268.66991   100.09866    10.30101
   332      3.94883    68.24758   164.77476     9.29578   101.66549   329.59884
   333      5.81035   141.18687   268.06506   286.33411   152.23111   326.64360
   334      5.73551    52.30461   185.47185   201.80322    33.15162   159.05018
   335      3.84810    47.82916   319.29219     0.81179   122.11896   193.31187
   336      4.78988    78.57768    27.54705    60.26174    78.72393    49.41045
   337      5.78815    43.55331   284.48367    51.13967    94.02910   319.18519
   338      5.71231    62.46910   165.40084     4.82793    71.06225   275.29585
   339      5.56366    52.05256   199.80429   217.53848   112.28322   221.23578
   340      4.35513   106.67339   187.26930    50.10874    87.80833    43.10150
   341      5.76863    90.99364   222.12556   284.05388    80.51627   304.85115
   342      5.19211   109.69631    17.22075   249.93421   142.65774   305.19521
   343      4.35967    66.51179   177.45205   296.75452    72.84161   216.34115
   344      4.88917    94.15476   221.48665   181.39996    36.38910   321.71612
   345      4.57778   123.02768   215.45488   104.93408    48.00230   113.24763
   346      5.92033    46.30098   142.21897    72.33623    34.47453   281.53510
   347      4.25881   132.29230   138.21597   267.18104    78.62067   350.08304
   348      5.92931   141.37005   199.38030   211.44352   136.14158    56.25106
   349      5.35758   148.34806   295.14775   225.79090   142.19376   183.41131
   350      4.20236    75.70766   308.84375     9.55201    50.24789   287.06370
   351      5.42501   111.31090   124.77322   181.33457    40.17468    34.47913
   352      6.45863   106.92256   278.11570    19.38280    84.58055   236.40233
   353      6.32647    43.63905   136.96662    74.50354    38.54722   107.08937
   354      5.54088   149.00186    99.68311   322.58097   143.06791    46.98279
   355      4.28179    28.92371   246.21324    29.20107    20.50119   321.66708
   356      6.33684    77.67388    88.50463   129.64277   129.18860    25.29140
   357      4.17664   131.64913   141.70153   315.10077   138.57986   105.06216
   358      7.16036   132.20671    57.76187   350.45345   160.43234   109.79144
   359      4.04050    46.91342   169.45460   116.91391    94.65407   313.87532
   360      4.79522    47.81706    62.57578   113.33358    42.04637   301.53370
   361      4.37572    74.83098    11.93055   102.79000   145.76014    82.89701
   362      6.92966   128.14778    91.75754    82.25605   138.49202    47.68628
   363      4.79084   156.62230   217.58836    27.24718   161.79688   192.22577
   364      9.71368    95.34513   241.44563    24.88951   118.02850   310.04029
   365      6.05310    96.22205    85.21147   120.25681    45.19417   161.03180
   366      5.41433    94.36772   146.54926   314.75348    38.32902   134.98327
   367      3.75008    94.54270   167.25090    45.48520    61.67355   130.11059
   368      3.02257    29.28431     2.40970   316.99696    66.93722    22.85396
   369      5.75278    30.44358    85.26373   140.48452    36.19834    28.27072
   370      5.04133    71.94820   173.78083    95.85605   118.41569   203.41380
   371      7.98308    76.48139    65.11848    43.56004    88.17499   326.32117
   372      5.32481   129.78845    76.82144    29.48355    53.65247    12.93305
   373      5.78412    67.95302    92.15920   303.93682   126.05069   214.53556
   374      6.12399    45.35923   319.26321   233.78712    51.99550   113.58170
   375      4.93823    66.07806    30.05147   340.07520    36.33151    22.17651
   376      4.66694   111.11434   339.75499     5.57320   151.38376   222.79377
   377      4.48056    59.44377    45.81331   173.31512    70.23849   143.74958
   378      5.19017   104.39056    35.92458   237.14806    68.57792   347.94048
   379      5.53252    94.97899   227.64238   204.59019    48.56866   159.05997
   380      4.37327    71.39837   202.78445   356.97888    62.71019   354.05038
   381      6.84344   140.96730   306.95436    92.08810    71.64723   101.99198
   382      4.32273    86.58011   159.43226   273.86055   140.07208   197.54175
   383      7.14904   108.79766   111.71665    37.58069    92.24896   234.64958
   384      6.25830    48.51020   121.26874   167.00585    49.65175   140.99365
   385      4.29657   100.91078   166.34133   201.07743   138.03870   162.52603
   386      5.69175   150.66884   309.88486   148.08803    52.20599    36.81678
   387      4.78665    35.05856   234.19516   338.00562    72.52478    43.29918
   388      4.52254   140.33477   297.06536   206.83140   126.98541   165.56470
   389      3.55476   107.18055   183.62212   133.49045   107.32528    34.52287
   390      4.08202    81.24848   317.10662    35.55855    98.66175   319.34090
   391      3.76468    55.95404    37.84770   330.94143    78.32618    34.33016
   392      5.83333    12.74608   315.20512   287.02441   142.04365   241.96504
   393      5.41900   106.90982     5.59001   343.77765   136.65514   149.39823
   394      3.48046    35.24014   341.93322   350.27387    95.48562     4.35153
   395      5.75860   143.18891    49.68318    34.04803    37.97063   234.54277
   396      7.20221   170.27156   174.52880   132.23026    30.99666   135.96704
   397      5.65991    43.86720   185.02947    10.32131   138.75506   226.13221
   398      5.55873    57.39444   132.15464   220.94425    88.55011   343.04009
   399      4.23236    32.68545   330.62935   237.47141    53.07151    21.61168
   400      7.13218   103.43956   147.88649   129.30655   103.86732   294.71660
   401      6.96851   142.03878   257.08587   127.84867    64.67073   139.17483
   402      4.91544   109.93311   183.96780    99.34881    64.00044   109.45724
   403      5.14969    60.48949   281.82810   186.45614    94.05033   157.43021
   404      7.73597    84.09048    78.58564   311.14727   140.27602    31.21578
   405      5.61872   155.90899    58.42733    29.02659    84.39911   337.83686
   406      5.10035    26.52560   261.56975   174.52948   134.49037   339.76104
   407      5.32405   128.78499   171.43709   100.47726    24.46859   232.03485
   408      5.04148    54.87660   316.08130   227.61363    12.77614   152.89979
   409      4.79508    54.96054   161.75572    42.26255    71.17387   314.57941
   410      4.40390   116.03538   255.22467   205.54718   138.94147   334.80360
   411      4.37452    80.68034   174.71820   335.41755    93.09960     2.46783
   412      4.86882   135.49553   290.83808   189.47935    75.00813   342.67110
   413      5.80348    57.75935   179.35984   221.47891    50.94291   281.43124
   414      7.11142   109.59980   124.35076   172.74717    13.11225   296.31617
   415      4.42223    71.54571   301.77664   328.18661    59.29393   345.47728
   416      4.91218    18.56334   276.79994   250.77466   144.12374   167.37220
   417      4.08552    96.39605   175.83609   342.88307   139.74869   210.13133
   418      4.71168   104.45158    37.62608   241.08515   156.45049    64.98149
   419      4.52330    54.78593   154.72557    65.81717   108.49301    21.50970
   420      4.17594    49.00047    52.53202   197.74296   100.10013   355.50359
   421      3.96988   118.66276   125.17997   278.29277    72.54212     0.95121
   422      6.19284    74.35564    60.70024   190.89562   111.31860     5.16429
   423      5.50345   123.96375   283.02470   257.94463    32.43413   264.86607
   424      4.57628   126.99092   330.60324    61.52913    43.93866    15.31924
   425      3.85017    14.45682   196.87813    37.78654   125.22283   171.49660
   426      3.53199    52.49366    40.89040   129.61648    56.78604   335.54009
   427      5.40917    48.04867   332.64050    39.31094    86.67396   265.53355
   428      3.08895   112.93118   156.42788   260.36169    53.62203    18.99406
   429      5.25597   112.04724   357.22064   180.86816    61.69441   313.51831
   430      5.35363   160.65924   116.20389   220.92871   103.49894   226.52794
   431      6.05705   113.34858   111.66811   196.76419   106.96062    77.29967
   432      5.48867   122.10044   204.06114   304.28656    56.04940    17.78812
   433      5.64746   165.70308   350.76312   281.16138     5.26416   323.87587
   434      5.16381    36.49600     2.44859   335.37762   134.14559   356.00527
   435      7.23695    47.81787   105.72537   274.73797   123.20560   356.99296
   436      5.45792    84.65249    19.59969    18.42872   142.29159   104.85191
   437      6.39234    54.82297   256.22662   169.39533    99.70282     0.40476
   438      4.62031   127.32497   342.02823   190.86916   137.76578   215.62091
   439      3.41166    92.59657   164.05495   151.23420   144.05028   206.81836
   440      5.04937   143.43369    92.89243   240.29226    71.37782   326.08127
   441      8.55201   108.04317   246.55657   213.20936    33.68258   216.93389
   442      5.33160    94.08354    91.10392    32.65604    45.48567    16.06827
   443      5.84829   148.46839    98.50274   134.34635   116.69588    43.57806
   444      6.78748    79.17888    77.21935   300.19467    79.50949    57.04390
   445      4.85922    76.99519   328.26401   203.75153   128.97974   210.30171
   446      5.68221    70.66191   185.77508   328.79139    22.50714   289.09106
   447      3.78465    96.24939    18.04096   219.25316   120.07332   195.53013
   448      6.19734   146.69810   243.44841     1.11969   108.56057   222.68727
   449      5.48011   158.91201   164.60449   164.29435   121.15447   183.42668
   450      7.58583    32.45288   122.48813   335.47619    77.61423   173.87205
   451      5.67808    62.34160   233.62045     9.21721   125.09514    70.47247
   452      7.21635    58.79429   276.22332   111.66562   108.20152   208.29583
   453      4.85864    79.32153   140.28490   155.19570   138.26153   193.44707
   454      5.64851   134.04621   146.60366   218.88020   154.82085   198.75678
   455      4.86342    57.76070    47.10873    23.20497   107.96676    63.17740
   456      7.30540    50.54954   100.65007   346.13784    86.65022    43.26779
   457      4.75050    59.54279   319.88451   272.92796   129.15955   116.55558
   458      6.80603   113.78443    60.70943   162.26095    28.33338    31.00824
   459      6.76412   142.60532   111.88207   158.21038   160.97137   279.72199
   460      3.77412    97.84202   329.84085   144.15350    69.70630    14.63528
   461      5.00295    46.39423    78.04758   335.39574    81.84649    21.01069
   462      6.38198   110.16020    34.89476   271.73869    78.77604    84.90922
   463      5.31640   159.12630   153.46873   234.05955    96.66390    45.17049
   464      5.00972    83.91835    25.74067   222.04080    51.29865    64.00417
   465      6.37652   109.00380   288.64907   217.66685   138.95700   275.86785
   466      6.21799    87.36794    25.02222   330.97482    60.44537   222.08062
   467      4.97717    36.70608   270.51356   168.14706   122.49672   226.14723
   468      6.32869   116.41493   299.61280   292.07236    79.32456     0.57864
   469      5.76998   137.19894    72.02915   190.04100   164.39200    23.39997
   470      5.00891    41.90878    61.52089    83.69550    28.90485    39.14372
   471      5.26638   132.04937   191.78535   245.44673   155.14501   327.82708
   472      6.10998    33.26283   190.55836    67.93977   159.91517   343.38731
   473      6.42603    57.48027   263.46968   218.67652    99.21815   203.18260
   474      4.58367   119.51774   124.65128   119.27471    99.57012    21.67714
   475      5.29840   100.18599   338.17543   284.05097    61.21251   300.61152
   476      6.94233    50.28671   184.47848   112.39634    85.71274    88.55290
   477      5.73042    50.18167    27.43309     9.82119   134.87500   284.96546
   478      4.35121    99.46336   189.08542    46.78667   158.47493   137.82575
   479      3.69829   132.16663   132.41130   277.83199   123.21731   158.55387
   480      5.33910    53.46737   220.48555   334.26825   116.21088   237.00357
   481      6.24123   115.01867   121.61394    10.90509   153.56864    97.66344
   482      5.27750    69.48464   168.28962    74.74766   140.32314   330.61016
   483      9.19448    23.23803    93.38123    13.96669   133.85056   289.94532
   484      4.81299    28.61936   254.37245   121.38859   126.67841   221.14056
   485      4.09913   131.43773   102.90058   212.23777   134.10819   221.76743
   486      4.06452   105.17974   344.43969   302.03951    69.36901   307.41776
   487      6.86072    56.83279   281.28907   294.61748   105.17598   296.04835
   488      4.81873    88.29895   220.89521   344.24450    86.20227   241.38243
   489      4.94833    38.73043   335.89902   300.05436    81.86831   206.17134
   490      5.51990    96.81185    47.82059   141.18603    82.24851   324.10365
   491      4.18105   132.34094   189.95650    22.06797    83.33633   346.13136
   492      3.44190    47.00974   335.30860    16.53012   127.98348   137.96292
   493      4.34533    85.10559   355.15247   133.70262   113.40431   148.98007
   494      3.56631   124.83291   163.30946    17.81794    64.48837     8.92907
   495      7.36041   161.75636   173.29538   304.00742   104.72722   253.50623
   496      3.63429    53.56616     3.32922    73.56628   147.09551   139.72732
   497      4.50724    46.44176   344.32153   322.20979    43.64349   111.26428
   498      5.51587   100.42556    70.19052   341.11540    97.01338    17.10869
   499      3.89557    13.21163   357.26208     3.71881    43.15695    27.98889
   500      5.02392    47.57749   289.46710   135.34103   130.68493   204.44074
   501      7.05530    66.29367   277.65445    51.59788    32.39912   308.41470
   502      7.65117   101.20209    68.34372    11.92918     9.18622    99.12196
   503      5.33675    58.53957    42.56509   260.92729   100.19461     6.08772
   504      6.42903    80.56561   250.78768   292.03246    97.88938    20.24629
   505      6.50103    21.48260    39.19325   148.05217   145.71007   343.61493
   506      5.42492    24.46325   210.63678   211.65757   116.05877   129.60153
   507      4.54713   110.73717    47.64939   151.90700   112.75615   161.83473
   508      4.41610    62.15050   161.49224    25.89262    91.39555     4.11772
   509      6.07796    17.48942   183.70698   178.84210   132.74340   351.58459
   510      5.87538   106.68424    81.96264   224.92222    78.36616   322.48340
   511      5.82870    50.07154   222.47404   236.81751    55.61898   331.40832
   512      6.15244   103.06220    20.47937   207.43936   153.33962   101.86489
   513      5.32179   114.03188    50.70670   142.67967    78.84786    21.47619
   514      4.10059   102.87526    41.27821   133.90771   136.79209   134.77055
   515      6.53155    39.11721   187.17687   109.94667    43.94060   131.68843
   516      5.75132   115.67851   258.89683    52.99100    57.19742   180.25706
   517      6.44233    94.18654     4.72816   261.79400   150.51934     0.12243
   518      7.24923    38.99730   224.35682    64.95139    74.30940   330.07880
   519      6.04399   103.36536   307.40724   256.90513   156.34506   137.24299
   520      4.46914    87.35169   177.90136    22.11512    59.21920   295.82220
   521      7.80880    29.35717   131.50450   244.05587    93.63023   115.22609
   522      4.74608    72.34064   220.15982   287.32744   113.10440   148.03174
   523      3.51840   128.92502   182.15619   191.28418   114.69757   185.89371
   524      3.59248   124.19926   173.14716    41.12753    84.07467   158.64041
   525      5.67535    89.23878    16.04396    95.90896    93.98692   343.35982
   526      6.73036    61.40566   322.70498   192.63624   106.97657    78.39766
   527      3.44447   153.30051   227.45746   114.36262    86.30907   179.78210
   528      6.83044    80.65339    60.20542    29.67433    43.27356   263.39843
   529      6.84994    39.03553   219.36274     9.99134   129.44825   149.23598
   530      4.91619    92.70740   150.86338   117.21962    27.37524   240.07893
   531      5.47775    31.81339   304.62660   276.07083   128.96756   107.56793
   532      3.94400    16.67808   290.22890   334.75991    77.42107    28.32071
   533      6.48368    56.68482   325.07761   310.09875    35.79723   158.11364
   534      5.66693    53.99351   180.82297   316.75825    95.06867   328.81353
   535      5.14600   124.34132   157.49852    37.99310    30.81831    12.27654
   536      8.52469    61.99499   113.59939   126.08336    32.56288   131.19865
   537      6.29174   115.36340   159.42866   338.65112    86.63206    36.47890
   538      4.45426    10.77811   302.47683   133.72165   153.64847    90.13566
   539      6.23479    92.98058    94.72250    47.14053    29.47934   288.29336
   540      5.96444    30.72802   318.27930   174.36815    82.58711   268.24818
   541      6.44928   129.06218   346.45185   292.20958    98.71026   296.15421
   542      7.35075    61.02887   135.85574   207.42228    75.43020   348.37288
   543      4.47543   102.99873    29.07963   195.76168    45.83231    12.25438
   544      6.24291   110.25034   321.59865    95.85281    66.21548   270.17136
   545      7.01638    89.37694   118.43333   190.43741   105.65987    22.78799
   546      5.36767   155.55746   163.10059   115.80087   106.40629    18.64408
   547      7.07589    99.74953   336.48435   110.09687   138.73750    83.87208
   548      5.53751    46.05500   193.31435    23.82220   130.05345   343.81394
   549      6.18898    95.97609     3.91901   294.17266   132.17138   287.45550
   550      8.32922   142.73702    38.08372   320.08621    82.02399   266.24455
   551      7.03379   127.64629   274.03213    24.05361   159.27320   319.41406
   552      4.31014   100.69104     9.76221   202.05520   146.82527    87.07397
   553      4.62856    39.44463    64.30830   164.48126    81.19793   325.71806
   554      6.99685   154.52598   168.19787   271.90258    83.86793    38.27737
   555      6.20587   117.89561    86.80302   342.20220   165.53152   225.92115
   556      4.91816   123.07128   168.65528   141.25121    74.38385   269.36382
   557      3.19419    92.42960   166.85869   151.48865   116.03588   164.14421
   558      5.49451    83.21250   347.42154   117.52519    57.58351   333.43126
   559      5.82921   129.40375   180.18538    36.53649    39.90766   249.80501
   560      4.24274    95.30287   175.75356   267.22920   122.17781   152.07250
   561      4.64220    86.88464   331.80201    61.73391   150.81729   118.39799
   562      6.67771    40.84842    78.02555    73.41331    18.20492   209.12522
   563      6.40446    82.00301    48.94887   111.86200   145.31820   262.64092
   564      7.57425    10.30790   144.76453    79.14801    90.11859   279.27395
   565      4.54068    29.69759    30.35542   141.46215    47.93598   110.22650
   566      5.70087   171.82811   105.29367   318.03880    40.53535   326.31385
   567      6.39280   171.14543    33.63265    24.82218    70.43902   142.21104
   568      5.09873   126.21233     3.12539   111.58977    33.18156    20.45749
   569      5.69103    95.61261   109.33269    57.44610   164.10361    51.92482
   570      5.68318    71.98234    75.52528    45.62103    66.65930   358.20284
   571      4.34701   140.55765   112.59288    17.38887    61.37886   354.36086
   572      6.47016    30.81327    20.25694   294.71004   116.32641    93.63894
   573      4.14305    97.32168   128.73628   120.89103   138.04038   159.61612
   574      5.27600    74.95100   139.60456   101.44737    89.80437   327.16135
   575      3.88762   148.31641   257.22696   134.36933    22.40353   351.24433
   576      5.71854   127.56444   208.83868   344.75479    71.18845    69.45196
   577      4.76481   113.77819    52.16404    44.94616    80.51074    36.84785
   578      4.50185   123.98986   342.39185   274.30066    84.26032    19.48422
   579      4.95694    44.56999   202.65192   133.45094   134.42635    16.12778
   580      4.76598    60.23679    37.68357   245.45447    82.29659    25.37950
   581      4.61595    54.44897    23.26744    76.59381    74.36679   231.91263
   582      4.05733    98.78019   206.25246   330.36706   129.23132   173.07404
   583      4.85673   123.77491    45.71965   188.98849   137.56437   101.16584
   584      5.54928   156.20175   133.13247    55.23802    67.46906   281.37598
   585      5.20766   144.97509   219.68452     1.56548   154.91133   352.20912
   586      4.48378    73.52229   341.17414   127.32380   122.57813   239.94069
   587      4.43978    72.62858     6.58392   129.90246    51.79859     4.56500
   588      6.34717   122.17315   210.43779   112.17322    50.15047    57.14765
   589      7.06543   123.05500    79.99146     0.41283    44.72221   234.84590
   590      7.34044    54.88430   254.11005   351.29641    68.70163   268.44733
   591      5.86415    52.65757   153.66292   264.52401   140.56104   120.89850
   592      5.65535    35.57232    93.14698    87.69769   158.35023   327.84178
   593      7.69289    99.68673   102.42653   339.39672   133.96434   293.79607
   594      5.63910    36.65992   154.26901   291.79878   104.16834     7.68386
   595      4.14367   144.53725   224.85583   291.23506    99.12457   332.88508
   596      3.73802    42.26970   334.91911   288.53878   170.35050   350.49104
   597      6.07937    88.00221   212.02090   103.50974   167.66318   207.73202
   598      5.90903    50.47763     8.52614   317.88017   137.26991    37.45543
   599      3.74374    78.13188    26.68499   319.54721    83.62887     5.71781
   600      6.02208   112.35147    67.87085   104.71405    53.15089    81.05264
   601      5.58043    64.24214    23.13248   342.44227    70.63357    38.45373
   602      5.95498    59.05059   282.81981   228.95740    78.16344   327.17743
   603      5.01687   111.08677   110.30960    26.35921    97.52213   160.78894
   604      8.93406    88.62001    99.71999    57.33741   100.08955   271.64056
   605      6.22375    68.08034    82.15553   133.03048    48.30127   189.30640
   606      8.36541    83.36433   100.00000   360.00000   109.06658    80.00000
   607      8.24514   109.06658   260.00000   200.00000   109.06658   280.00000
   608      8.04064    83.36433   120.00000    60.00000   123.21469    80.00000
   609      8.31904    96.05918    80.00000   120.00000    83.36433    80.00000
   610      7.50849   123.21469   260.00000    20.00000    70.32608   280.00000
   611      8.61435    70.32608   100.00000    40.00000   109.06658   100.00000
   612      7.84073    83.36433   120.00000   140.00000   109.06658   120.00000
   613      7.94748    96.05918    80.00000   160.00000   109.06658    60.00000
   614      7.04501   123.21469   100.00000   120.00000   123.21469    60.00000
   615      6.59181   109.06658    80.00000   100.00000    70.32608    40.00000
   616      6.47758    96.05918   140.00000    20.00000   109.06658    40.00000
   617      7.58659   109.06658   120.00000    20.00000    83.36433    60.00000
   618      6.01432   109.06658   140.00000   180.00000   123.21469   140.00000
   619      6.79523   123.21469   240.00000   180.00000   123.21469   240.00000
   620      6.93656   109.06658   120.00000   160.00000   140.25422   100.00000
   621      6.56879   109.06658   120.00000    60.00000   123.21469    40.00000
   622      6.56155   123.21469   120.00000   160.00000   140.25422   100.00000
   623      7.67440   123.21469   260.00000   160.00000   123.21469   260.00000
   624      6.16619   123.21469   220.00000    20.00000    70.32608   300.00000
   625      6.47494   109.06658   220.00000   200.00000   123.21469   240.00000
   626      6.35662   123.21469   120.00000   220.00000   109.06658   140.00000
   627      6.52226   109.06658   120.00000   160.00000   140.25422   120.00000
   628      7.04173   123.21469   240.00000    20.00000    70.32608   280.00000
   629      7.07062   109.06658   120.00000    60.00000   123.21469    60.00000
   630      7.38833    56.09774   240.00000   240.00000   109.06658   240.00000
   631      5.41756   140.25422   240.00000   340.00000    56.09774   320.00000
   632      5.24020   140.25422   220.00000   140.00000    96.05918   220.00000
   633      6.69170   109.06658   120.00000    20.00000    83.36433    40.00000
   634      8.00455    96.05918   240.00000   320.00000   109.06658   300.00000
   635      6.46833    96.05918    60.00000   360.00000    96.05918   140.00000
   636      6.59073   123.21469   120.00000   280.00000    56.09774   120.00000
   637      5.90105    96.05918   140.00000    40.00000   140.25422    40.00000
   638      8.28880   109.06658   260.00000    20.00000    83.36433   280.00000
   639      6.52359   123.21469   100.00000    60.00000    83.36433    40.00000
   640      6.49212   140.25422   260.00000    40.00000    70.32608   260.00000
   641      6.46148    56.09774   220.00000   180.00000    83.36433   240.00000
   642      5.58284   123.21469   220.00000   140.00000    96.05918   220.00000
   643      7.62654    56.09774   100.00000    60.00000   123.21469   120.00000
   644      7.36209   109.06658   100.00000   100.00000   123.21469    60.00000
   645      5.97546   140.25422   240.00000    80.00000    70.32608   240.00000
   646      6.03695   123.21469   120.00000    20.00000    70.32608    40.00000
   647      6.10193   109.06658   140.00000   360.00000    83.36433    40.00000
   648      6.12879   123.21469   220.00000   120.00000    83.36433   240.00000
   649      5.83959   140.25422   300.00000   280.00000    56.09774   300.00000
   650      8.04203    96.05918   120.00000    80.00000   109.06658    80.00000
   651      6.23239   109.06658   140.00000   200.00000    96.05918   140.00000
   652      7.58081   109.06658   260.00000   280.00000    83.36433   300.00000
   653      7.53857   109.06658    80.00000   120.00000   109.06658    60.00000
   654      6.39403    83.36433   320.00000    40.00000   109.06658   240.00000
   655      7.48471   123.21469   260.00000   160.00000   109.06658   260.00000
   656      6.50148   140.25422   260.00000   140.00000   123.21469   240.00000
   657      6.63012    56.09774   300.00000   200.00000    56.09774   300.00000
   658      7.47736   123.21469   260.00000   120.00000   109.06658   240.00000
   659      5.97894   123.21469   120.00000    60.00000   123.21469    40.00000
   660      6.27577   123.21469   120.00000    40.00000    96.05918    40.00000
   661      7.02937    70.32608   120.00000    40.00000   140.25422    80.00000
   662      6.16041   123.21469    80.00000    80.00000    70.32608    40.00000
   663      6.98711    96.05918   120.00000   240.00000    56.09774   120.00000
   664      7.07099   123.21469   240.00000   140.00000   109.06658   240.00000
   665      6.20391   140.25422   240.00000   120.00000    96.05918   240.00000
   666      5.52563   123.21469   220.00000   340.00000    70.32608   320.00000
   667      5.64406   140.25422   240.00000   300.00000    83.36433   320.00000
   668      4.99920    96.05918   200.00000   180.00000   109.06658   220.00000
   669      6.10203   109.06658   140.00000    20.00000   109.06658    40.00000
   670      8.50337    96.05918   100.00000   100.00000   109.06658    80.00000
   671      6.47468   109.06658   120.00000    20.00000    96.05918    40.00000
   672      5.25832   109.06658   140.00000    20.00000   109.06658    20.00000
   673      6.54290    10.42154     3.37491   215.66972    40.11278   309.30832
   674      6.18642   120.65998   349.96338   353.53314    65.88387    80.65716
   675      5.99125    41.91039   203.25109   116.06691    23.82806   180.86218
   676      6.76771    33.46628   198.20474   119.80284   106.93568    70.99798
   677      6.71199   138.83435   226.37465   175.24721    95.04371    96.37487
   678      5.08210    64.37250     1.65203    42.33398    99.25781    11.01927
   679      6.59775   139.24764   140.45758   109.65990     2.92506   157.71964
   680      8.57824   109.47528    77.74191    40.91922    87.23797   111.69220
   681      6.40119    34.78916    23.17640   147.78785    81.54097    26.31673
   682      5.01887    14.17337   150.48920   105.34028   155.71439   236.43844
   683      7.27911    86.11601    91.13984    53.52343   133.72550    22.83234
   684      5.59810   127.43751   216.72496    16.73212   111.90331   264.17511
   685      5.25032   145.54443   113.23840   101.22330    91.78517    50.98667
   686      7.12128   119.43780   258.98535   337.56691   137.27614    67.01809
   687      5.61147   113.67592     8.21257    79.02166   129.74772   138.52808
   688      4.87668   102.46415   224.73477   133.55731    90.67992   182.21306
   689      5.54372    71.16382   144.44005   196.36749    67.34340    34.64555
   690      5.71529   119.31182    60.26865   125.26844    56.52214   338.63450
   691      4.12637    65.59076    20.62769    79.16232   105.09817   189.66484
   692      5.72207    61.81353   180.43125    15.83352    68.01415   210.73510
   693      5.42432    36.27381    46.72470   302.91494    37.60042    24.33550
   694      7.25236    89.83445   188.33635   194.82212   100.14131    57.51964
   695      7.26719    96.09960   239.91154   315.30654    79.56308    81.46284
   696      4.73684   139.75367   145.40280   246.49548    75.70082   332.04128
   697      4.17771   165.48365   319.98964    94.59528    58.99041   347.25636
   698      4.46067     6.92953   315.07585   274.35300    96.03661   191.47196
   699      6.18502    41.17805   338.02256   147.56894    41.67248   145.62918
   700      5.72146   132.14271   300.45246   108.17180    91.40364   333.16755
   701      6.04951   129.35685    28.37596    12.24744    63.13419   137.72316
   702      6.93259   114.66412   131.31836    41.82815    50.89669    44.31296
   703      4.49771    87.65535   172.53669   277.28198   118.20448   223.57095
   704      8.31563   141.63316   343.93075   320.90183   106.50797    75.88798
   705      4.87545   100.63169   181.79335   306.36291    87.37080   351.83119
   706      6.01309    35.37784   119.88732    19.73722   139.14442   131.77010
   707      5.73200    61.43272   310.73074   170.87962   105.11849   242.63016
   708      6.69510    48.94919    64.12295    70.99738    65.08710   286.98595
   709      5.07061    91.33103   185.60259    68.20478   121.06741   333.29239
   710      5.93049    80.94114   352.64835   194.40191   143.33737   246.28196
   711      6.56633    81.25155    89.55655   194.50252   141.29358   338.13707
   712      3.51997    87.15254   339.71399   301.43848   109.86291   154.30239
   713      4.22913   112.31154   223.44900   208.35829   121.80500   184.94151
   714      4.84965   134.60754   209.89467   228.50009    90.29636     6.73501
   715      5.21225    65.24971    62.43740   144.02132   139.00059   139.82483
   716      7.15133   139.28448   111.33573   355.15917    72.52322   112.72902
   717      6.35095   177.14031   337.62624   244.71773    38.04971    73.79687
   718      4.81869    78.32578   180.48884   315.00630    88.64331   324.26792
   719      5.77045    77.07269     9.46096   129.53776    35.68555   177.38677
   720      6.45903   119.27890   160.38328   311.77840   135.49747   262.83891
   721      5.48406    70.82536   334.78615   156.18573    83.27107   203.13836
   722      5.42577    53.81942   233.39294   151.30389    80.09639   172.92788
   723      6.17712   110.10240   339.42599   116.55018   118.22344   324.15233
   724      7.91366    79.83447    79.66483   226.83792    34.95613    40.58005
   725      6.35458   117.43430   132.19555   239.33977    97.29726   257.76247
   726      6.14549    82.98376   356.15934    59.63105   109.65113   250.36780
   727      5.61059    60.79102   180.26957    20.33697   114.91776   110.15157
   728      3.69744   126.68424   149.83469   106.96023   151.22106   177.95988
   729      5.16276    87.69751   175.61530   129.73830   102.60367   139.11285
   730      5.23100    46.30889   201.17948   255.20840    65.53465   343.23520
   731      6.55804   126.30689    36.21935   326.90340    16.85006   196.15550
   732      4.83218   131.72232   197.18091   243.62263    66.85697   299.13191
   733      5.74981   103.94031   182.03586    36.38749   102.96703   320.41810
   734      4.91350    30.69209     4.69047   153.99416   109.25471   210.38793
   735      6.21401   112.24823   317.06516    52.44350   104.30347   147.09204
   736      6.26945    95.19849   137.37010   112.07067    61.50288   240.70123
   737      5.49149    25.45592     3.62145   178.28301    92.86639   312.60131
   738      4.59056   112.60666   191.52842   324.84948    70.68933   359.11685
   739      4.22751    75.38753     7.23523    89.73971   128.25405   172.90643
   740      5.14120    50.91800   180.50738   232.20869   101.71066   234.13422
   741      4.37165    28.36774    81.47398    76.34643   106.95434   186.65455
   742      5.27889    90.27353   236.03090   147.01312    68.59645   306.68338
   743      5.11493   117.86827   164.92504   203.90906    27.94175   309.68689
   744      4.63548   126.90714   153.91690    92.76178   147.36841   131.50927
   745      4.46285    93.22943   177.28813   159.70453    41.58262   180.04627
   746      6.53238    23.67877   338.07906   195.26766   118.97240   347.52185
   747      5.11222   112.55955   233.91896   209.61126   173.12882   199.28664
   748      4.62616    48.90392   356.39043   129.80838    63.44278   136.08792
   749      6.97095    55.50519   149.85112   181.08659    78.98532   178.92065
   750      5.75448    53.74621   179.07756   192.09204    79.28683   284.89692
   751      5.08375    16.60031    20.39660   192.41214   121.79743   322.17076
   752      4.92460    20.72334   320.15706   315.76084    50.09704   331.75294
   753      3.93672   109.91529    10.57495   248.00480    73.84660   347.31721
   754      5.16971    47.11502   188.46510   315.61763   101.13224    20.34383
   755      6.70699   138.38685    86.92895   333.67616    61.31782   322.59276
   756      6.14617    46.36239   213.55988   140.76722   109.16828    34.47985
   757      6.39683    91.70260    53.43657   350.24491    31.71500   186.01065
   758      5.68477   140.20044   334.37437    35.13310    55.04257   112.44858
   759      6.40687    57.77202   260.28596    73.03740    95.96032   234.96371
   760      6.39652    62.48975   304.31196   246.87102   143.57957   316.96953
   761      4.58926    72.72325   188.71968    91.66443    16.12300   320.17423
   762      3.60742    72.13470   202.22020   260.50805    96.50087   186.68585
   763      4.09926    48.46550    31.30583   323.51704    29.27716   359.85212
   764      6.71979    93.00121   145.20331   232.13898    26.59922   348.22417
   765      6.27024   134.59468   273.55651   177.15796   124.11419   190.43023
   766      5.43479    18.81943   154.53505    23.69387   107.09672   352.75863
   767      4.60624    14.08852    61.01137   245.47674    90.40955   174.34818
   768      4.94900    85.04745     2.92471   177.48062   128.98084   314.62341
   769      5.63108   108.73297   156.96275   311.26214    83.53099     4.22371
   770      6.41402   134.36286   198.25416    56.08719    84.94520   268.27525
   771      5.76382    94.14973   139.20321   140.08525    90.12766   306.18555
   772      5.57750    85.51657    67.22459   310.77322    39.49323     0.53102
   773      5.04093    71.79750   165.35150   297.57766    42.55199   203.71681
   774      4.28970   114.85608   189.61363   211.36684    77.25525     9.92676
   775      5.45933    80.74584    19.42588   122.55809   174.74607   307.65386
   776      5.03356    87.31224     8.88536   234.25759    92.20444   143.61722
   777      4.38966    91.30503    18.63260   247.81824   166.32207    15.52891
   778      3.68285   148.86592   165.57492   102.90854   122.43572   221.30412
   779      5.69728    69.06308   151.75947   143.94222    91.63066   154.72461
   780      6.93880    34.39787   312.91739   294.29502   156.53144   190.55595
   781      6.12233    63.21945    98.19507   287.21514   145.52857   153.90374
   782      5.61420   113.09403    20.75062   122.97832   120.99114   239.98341
   783      5.91977    36.41075   216.58385   288.49819    36.48057    21.94258
   784      4.22777    51.69530    21.11347   173.44429    36.33752   107.65448
   785      5.32673   100.95552   307.42635   111.22960   126.70600    19.16178
   786      5.57232   148.31261    62.71084   163.49452    95.92001   163.42409
   787      5.04901    59.13561   335.51235   345.54557    98.56043   146.44881
   788      6.77680   154.12510    49.48381   258.36352   150.27514   125.48246
   789      6.17296   145.31815   247.58774   215.38477    49.13008   208.87425
   790      6.44367    46.74996    19.96619   181.74369    57.93262   253.93506
   791      4.93686   128.24701    54.10614   294.58701   125.82314    20.32098
   792      5.10354    93.98380   343.64612   242.49935    15.80929   146.05546
   793      4.13532    30.37985   347.71006    32.82054    60.61862   191.00284
   794      5.66307    98.26193   171.42293   233.96974    70.31442    94.50168
   795      6.09319   100.64510   121.29071   119.48643    59.56259    97.09771
   796      3.89197   103.21563     4.39559   275.45415   142.05944   162.40185
   797      4.88804    24.85175   167.15789    77.97108    93.83014   161.37131
   798      5.69893   107.90042   170.53421    80.75394   119.37657   328.77887
   799      7.11607    97.59046    69.30851    72.14683   149.04338   231.45590
   800      5.38433    97.50833   164.29049   342.06636    67.52378   266.18284
   801      6.33142    56.67927   181.73550   259.06363    70.73657   315.27036
   802      5.77831     5.58538    26.43030   152.15248   150.27219    75.65799
   803      4.67396    78.85051   348.54923   356.46891   100.81675   226.76208
   804      4.90734    37.69582    20.80262   164.58575   136.16743    26.89594
   805      4.90987    37.63086   317.72063   207.17892   109.73894   146.47826
   806      6.76222    26.14914    77.77750    23.46756    37.72248   273.30340
   807      5.51375    87.98691   188.95732   319.86641   143.34823   273.12871
   808      4.09740    77.47822   347.29192   193.85257   148.46447    91.28568
   809      5.80229   119.88381    27.79020   251.49955    91.90551   136.77083
   810      4.69258    62.25486   226.54104   146.02767    51.13563   314.86568
   811      5.20243    74.33095   154.13203   258.35627    58.56207   354.42527
   812      7.09379   137.79157     4.62365    98.47449    73.69737   104.10018
   813      6.43538    74.82416   281.94683   223.88715   119.28080   218.73374
   814      6.71048    42.50218    94.44683   263.62287    36.01444   253.10359
   815      4.26373    78.69531   225.38873   341.61583   149.98444   254.47472
   816      6.48539    49.95537    60.79959    15.81794   102.76304   338.36053
   817      6.46809   158.48618   359.67526   281.73049   138.94564   338.48782
   818      5.13819    33.27894   194.85406   248.42847   109.26527   171.88624
   819      7.27156    48.05100   184.66816   357.89611   134.38174    12.71303
   820      5.81376   148.23461   241.09624   201.28173    51.91038   338.81676
   821      5.75192   139.30685   226.48755   105.43277    68.15274     5.14330
   822      5.01182    86.15833    32.77932    44.89346    42.58373    42.86932
   823      5.61261    88.69993   220.44779     1.37903    86.23314    53.51455
   824      6.00719   124.18498   273.03306   149.19879    94.93730   342.06957
   825      3.86412    61.21601   328.31644   266.45670    71.88450    19.30641
   826      5.70167    76.50673    44.30516    43.06531    77.30975   208.57436
   827      7.18021   150.96054    96.10157    61.36069    66.59182   125.68505
   828      5.90147   132.64100   114.90394   279.22398   116.31020   344.44116
   829      6.60962   148.09793   278.99303   313.99038    85.56200    48.48011
   830      5.14568    40.80561    12.12754   343.40241    72.18597   299.45331
   831      4.94788    93.45384    51.76183   261.34155   164.55337    79.15028
   832      4.46575   103.06665   192.39628    18.76874    13.79207   319.74783
   833      6.30011    57.46972   247.93010   116.07120    99.76546    27.95236
   834      8.23888    96.88475    86.75214    63.06660    86.01346    85.50611
   835      7.93594    90.45606    87.47198    72.91162    89.32047    97.14097
   836      7.83846    98.87770    88.27113    52.29819    94.22618    80.54793
   837      7.93842    89.55923    90.48170    62.94649    75.46046    93.85820
   838      7.80006    88.02179    83.14474    66.27486    85.63690    81.51374
   839      8.69941    87.98230    87.88834    70.32750    74.47420    93.79112
   840      7.94977   100.26647    89.37132    57.33235    92.29675    75.58518
   841      8.65896    90.85693    79.93345    51.18327    79.29500    79.09279
   842      7.75453    92.03368    92.82144    70.92092    74.91313    80.50544
   843      8.48245    99.53508    82.07944    66.22888    88.40730    85.60658
   844      3.56383    61.49954     9.82171    22.20860   118.50046   189.82171
   845      3.37350    56.76725     9.73674    22.20616   112.12777   193.93450
   846      3.55569    55.19596    21.39821    32.72686   108.01721   190.05890
   847      3.22163    51.57078    12.73040    31.52902   122.03986   192.20567
   848      3.82149    73.48599    11.78806    12.78006   124.23509   199.71343
   849      3.72508   113.32782   165.25892   189.26736   112.99084   177.72527
   850      3.68710   108.16782   166.75813   184.24528   118.88425   183.92073
   851      3.79657   120.24633   170.30254   188.52655   122.18721   187.92518
   852      4.12348   105.17390   160.38933   197.13116   106.63885   181.34186
   853      3.64451   115.17214   165.67874   198.97516   111.00879   174.45635
   854      6.09667    93.66746    62.88470     1.96710   126.43628   349.02491
   855      5.73568    91.01531    57.70165    13.37145   117.66879   343.84400
   856      6.01812    84.60317    71.18217   357.42690   132.55770   346.48188
   857      6.40368   102.11625    67.13153   353.22860   133.78902   337.27582
   858      3.87218   126.08365   162.25084   260.81598    53.91635   342.25084
   859      3.73186   136.20630   165.11413   272.43630    48.82406   334.68076
   860      3.45635   128.70609   169.44068   251.56551    57.46830   340.92818
   861      6.73329    55.34165   259.74681   134.76466   124.65835    79.74681
   862      6.74676    66.76834   259.16244   131.28746   114.44283    69.24067
   863      7.00141    44.08462   259.72904   140.50654   134.19881    78.51461
   864      3.73870    74.38504   351.22826    73.29384    82.23700    17.24891
   865      3.65851    63.03451   347.71078    66.14864    82.67889    18.73688
   866      3.38680    67.57260     2.68311    69.32123    89.34038    26.75375
   867      4.04612    74.43647   336.94875   258.55092   105.56353   156.94875
   868      3.89519    78.76687   327.37628   246.90492   101.24771   160.04757
   869      3.81012    63.29712   340.34254   253.06370    94.03872   146.31585
   870      6.64056    50.27642   275.60853   339.24176    62.20934    90.56845
   871      6.61224    48.31564   266.03551   341.72141    59.78889    85.93857
   872      6.89846    55.81944   285.04733   346.93811    58.59416    80.80149
 
 
