# Supplementary material for: Reliable crystal structure predictions from first principles
Source: Nat Commun. 2022 Jun 2;13:3095. doi: 10.1038/s41467-022-30692-y (PMC9163189; doi:10.1038/s41467-022-30692-y)
Supplement: Supplementary file 3 — Supplementary Dataset 1 [file 41467_2022_30692_MOESM3_ESM.zip › fullPES@CSP_Supplemental_Data/fullPES@CSP_PES/system II/II.input_long]

   11    0    0    0    0    0.880450E+01    0.553958E+01    0.000000E+00
   11    0    0    0    0    0.880450E+01    0.553958E+01    0.000000E+00
S1       -1.0813417927033     0.0003449963189    -2.5072293466887   16    1    0
C1       -0.4685593421694     2.9055925050539    -1.2480567021077    6    2    0
H1       -0.8884931551669     4.6025533063162    -2.3200616891871    1    3    0
C2        0.5549894415568     2.7298207051773     1.1188760595936    6    4    0
O1        1.2548272712208     4.6816235802145     2.6332165752815    8    5    0
H2        0.9284990526421     6.2727881670919     1.7782130560393    1    6    0
C3        0.8496471383164     0.2167731899862     1.9497976717786    6    7    0
H3        1.6219718111650    -0.3146728619525     3.7750999197890    1    8    0
C4        0.0471802814097    -1.4688009327860     0.1670026814929    6    9    0
C5        0.0420434461835    -4.1482367929001     0.3565275721374    6   10    0
N1        0.0433715576095    -6.3124649714094     0.4893313479830    7   11    0
S1       -1.0813417927033     0.0003449963189    -2.5072293466887   16    1    0
C1       -0.4685593421694     2.9055925050539    -1.2480567021077    6    2    0
H1       -0.8884931551669     4.6025533063162    -2.3200616891871    1    3    0
C2        0.5549894415568     2.7298207051773     1.1188760595936    6    4    0
O1        1.2548272712208     4.6816235802145     2.6332165752815    8    5    0
H2        0.9284990526421     6.2727881670919     1.7782130560393    1    6    0
C3        0.8496471383164     0.2167731899862     1.9497976717786    6    7    0
H3        1.6219718111650    -0.3146728619525     3.7750999197890    1    8    0
C4        0.0471802814097    -1.4688009327860     0.1670026814929    6    9    0
C5        0.0420434461835    -4.1482367929001     0.3565275721374    6   10    0
N1        0.0433715576095    -6.3124649714094     0.4893313479830    7   11    0
 T F T T
 T F T T
 T F T T
 T F T T
 T F T T
 T F T T
 T F T T
 T F T T
 T F T T
 T F T T
 T F T T
