# Supplementary material for: Reliable crystal structure predictions from first principles
Source: Nat Commun. 2022 Jun 2;13:3095. doi: 10.1038/s41467-022-30692-y (PMC9163189; doi:10.1038/s41467-022-30692-y)
Supplement: Supplementary file 3 — Supplementary Dataset 1 [file 41467_2022_30692_MOESM3_ESM.zip › fullPES@CSP_Supplemental_Data/fullPES@CSP_PES/system IV/fit_inter.dat]

    1    1    6    0    0
   22   22
    1    2    3    4    5    6    7    8    9    5    6    3    4   10   11   12   13   14   15   10   12   11
    1    2    3    4    5    6    7    8    9    5    6    3    4   10   11   12   13   14   15   10   12   11
    0
   -0.23212470038900     0.00000000000000
    0.22315820793800     0.00000000000000
    0.15578651266800     0.00000000000000
   -0.43409500297200     0.00000000000000
    0.58967674462800     0.00000000000000
   -0.24523055416600     0.00000000000000
    0.46204401210400     0.00000000000000
   -0.21711959852000     0.00000000000000
   -0.23539885580400     0.00000000000000
    0.15630987685500     0.00000000000000
   -0.13768917655200     0.00000000000000
   -0.10515022951700     0.00000000000000
    0.29177671748200     0.00000000000000
   -0.15151832406300     0.00000000000000
   -0.10003380063800     0.00000000000000
  120
  1   1   0.1706080509E+01   0.7319681268E+01   0.3962693057E-01   0.2972374200E+03   0.6408365093E+03   0.1516227897E+01   0.3778109341E+01   0.1000000000E+11 
  1   2   0.2396136020E+01   0.6911864326E+01  -0.7090821686E+00   0.1585418597E+03   0.1924280734E+02   0.2929892078E+01   0.3778517186E+01   0.1000000000E+11 
  1   3   0.2124262325E+01   0.7256972792E+01  -0.1247982495E+01   0.3673815524E+03   0.7512338131E+03   0.2929169900E+01   0.3778250705E+01   0.1000000000E+11 
  1   4   0.2001722236E+01   0.7922979550E+01  -0.1292927282E+00   0.2636513459E+03   0.5454975311E+03   0.1515628002E+01   0.3778531112E+01   0.1000000000E+11 
  1   5   0.1704220229E+01   0.7237477979E+01   0.2673814155E+00   0.3376303293E+03   0.7512338131E+03   0.2929960132E+01   0.3778431902E+01   0.1000000000E+11 
  1   6   0.2366095214E+01   0.6911928308E+01  -0.6131335737E+00   0.1329896571E+03   0.1924280734E+02   0.1519584580E+01   0.3778583993E+01   0.1000000000E+11 
  1   7   0.2212713777E+01   0.7690144451E+01  -0.6979069942E+00   0.3399085421E+03   0.7512338131E+03   0.2923350843E+01   0.3778533599E+01   0.1000000000E+11 
  1   8   0.2479417135E+01   0.6918301083E+01  -0.1092858536E+00   0.7441437329E+02   0.1924280734E+02   0.1520256888E+01   0.3778167931E+01   0.1000000000E+11 
  1   9   0.2436055470E+01   0.6911759635E+01  -0.2613901680E+00   0.1266268274E+02   0.1924280734E+02   0.1605530732E+01   0.3778452918E+01   0.1000000000E+11 
  1  10   0.2560439391E+01   0.8627456715E+01  -0.5234717657E+00   0.3457286303E+03   0.7512338131E+03   0.2930791997E+01   0.3778401426E+01   0.1000000000E+11 
  1  11   0.2562704605E+01   0.6925058181E+01  -0.8741096850E-01   0.1087772300E+03   0.1924280734E+02   0.1515981067E+01   0.3778562630E+01   0.1000000000E+11 
  1  12   0.2323093325E+01   0.6928587081E+01  -0.2158518675E+00   0.1397342229E+03   0.1924280734E+02   0.1517133404E+01   0.3778550127E+01   0.1000000000E+11 
  1  13   0.1704161400E+01   0.7235572185E+01   0.6313507505E-01   0.3388819376E+03   0.7512338131E+03   0.2930467043E+01   0.3778495652E+01   0.1000000000E+11 
  1  14   0.2314880419E+01   0.6911704019E+01  -0.5715266509E+00   0.1310388373E+02   0.1924280734E+02   0.1517401016E+01   0.3778543868E+01   0.1000000000E+11 
  1  15   0.2272190519E+01   0.6943212518E+01  -0.5627623048E+00   0.5134854206E+02   0.1924280734E+02   0.1516612685E+01   0.3778490395E+01   0.1000000000E+11 
  2   2   0.3086191530E+01   0.6504047384E+01   0.4363727893E+00   0.8456378500E+02   0.1331781082E+00   0.5661594542E+01   0.3778925075E+01   0.1000000000E+11 
  2   3   0.2814317836E+01   0.6849155851E+01   0.1195913080E+01   0.1959556591E+03   0.2379634672E+02   0.5660199037E+01   0.3778658565E+01   0.1000000000E+11 
  2   4   0.2691777747E+01   0.7515162609E+01  -0.6148904428E+00   0.1406275653E+03   0.1550116975E+02   0.2928732867E+01   0.3778939002E+01   0.1000000000E+11 
  2   5   0.2394275740E+01   0.6829661037E+01  -0.1241003722E+01   0.1800868151E+03   0.2379634672E+02   0.5661726047E+01   0.3778839782E+01   0.1000000000E+11 
  2   6   0.3056150725E+01   0.6504111366E+01   0.4830008716E+00   0.7093463388E+02   0.1331781082E+00   0.2936378383E+01   0.3778991889E+01   0.1000000000E+11 
  2   7   0.2902769288E+01   0.7282327509E+01  -0.3078650662E-02   0.1813019787E+03   0.2379634672E+02   0.5648954548E+01   0.3778941490E+01   0.1000000000E+11 
  2   8   0.3169472645E+01   0.6510484141E+01  -0.9797379444E-01   0.3969148006E+02   0.1331781082E+00   0.2937677521E+01   0.3778575782E+01   0.1000000000E+11 
  2   9   0.3126110981E+01   0.6503942693E+01   0.4720834465E-01   0.6754079857E+01   0.1331781082E+00   0.3102456947E+01   0.3778860800E+01   0.1000000000E+11 
  2  10   0.3250494902E+01   0.8219639773E+01  -0.3102977886E+00   0.1844063241E+03   0.2379634672E+02   0.5663333506E+01   0.3778809302E+01   0.1000000000E+11 
  2  11   0.3252760116E+01   0.6517241239E+01   0.1970695497E+00   0.5802009835E+02   0.1331781082E+00   0.2929415114E+01   0.3778970524E+01   0.1000000000E+11 
  2  12   0.3013148836E+01   0.6520770140E+01   0.6277591995E-01   0.7453208132E+02   0.1331781082E+00   0.2931641840E+01   0.3778958019E+01   0.1000000000E+11 
  2  13   0.2394216910E+01   0.6827755243E+01  -0.7120207266E+00   0.1807544037E+03   0.2379634672E+02   0.5662705579E+01   0.3778903538E+01   0.1000000000E+11 
  2  14   0.3004935929E+01   0.6503887077E+01  -0.1072516472E+00   0.6989409664E+01   0.1331781082E+00   0.2932158960E+01   0.3778951760E+01   0.1000000000E+11 
  2  15   0.2962246029E+01   0.6535395576E+01  -0.9932420875E-01   0.2738852111E+02   0.1331781082E+00   0.2930635624E+01   0.3778898281E+01   0.1000000000E+11 
  3   3   0.2542444142E+01   0.7194264317E+01   0.3552645826E+01   0.4540787800E+03   0.8788214699E+03   0.5658803876E+01   0.3778392073E+01   0.1000000000E+11 
  3   4   0.2419904052E+01   0.7860271075E+01  -0.6787295239E+00   0.3258696054E+03   0.6408365093E+03   0.2928010975E+01   0.3778672491E+01   0.1000000000E+11 
  3   5   0.2122402045E+01   0.7174769504E+01  -0.2588790627E+01   0.4173066585E+03   0.8788214699E+03   0.5660330510E+01   0.3778573278E+01   0.1000000000E+11 
  3   6   0.2784277031E+01   0.6849219832E+01   0.1694239272E+01   0.1643734719E+03   0.2379634672E+02   0.2935654606E+01   0.3778725374E+01   0.1000000000E+11 
  3   7   0.2630895594E+01   0.7627435975E+01   0.1448354909E+01   0.4201224996E+03   0.8788214699E+03   0.5647562159E+01   0.3778674978E+01   0.1000000000E+11 
  3   8   0.2897598951E+01   0.6855592608E+01  -0.2269620989E+00   0.9197518933E+02   0.2379634672E+02   0.2936953424E+01   0.3778309296E+01   0.1000000000E+11 
  3   9   0.2854237286E+01   0.6849051160E+01   0.1319156364E+00   0.1565090978E+02   0.2379634672E+02   0.3101692234E+01   0.3778594294E+01   0.1000000000E+11 
  3  10   0.2978621208E+01   0.8564748240E+01   0.1371768261E+01   0.4273160523E+03   0.8788214699E+03   0.5661937572E+01   0.3778542801E+01   0.1000000000E+11 
  3  11   0.2980886422E+01   0.6862349705E+01   0.8107962588E-01   0.1344472295E+03   0.2379634672E+02   0.2928693054E+01   0.3778704010E+01   0.1000000000E+11 
  3  12   0.2741275141E+01   0.6865878606E+01  -0.1296107173E+00   0.1727096666E+03   0.2379634672E+02   0.2930919230E+01   0.3778691506E+01   0.1000000000E+11 
  3  13   0.2122343216E+01   0.7172863709E+01  -0.1693986720E+01   0.4188536299E+03   0.8788214699E+03   0.5661309799E+01   0.3778637030E+01   0.1000000000E+11 
  3  14   0.2733062235E+01   0.6848995544E+01   0.7600283201E+00   0.1619622841E+02   0.2379634672E+02   0.2931436223E+01   0.3778685248E+01   0.1000000000E+11 
  3  15   0.2690372335E+01   0.6880504042E+01   0.7186745254E+00   0.6346612447E+02   0.2379634672E+02   0.2929913262E+01   0.3778631773E+01   0.1000000000E+11 
  4   4   0.2297363963E+01   0.8526277833E+01  -0.1812223557E+00   0.2338603000E+03   0.4633258626E+03   0.1515028345E+01   0.3778952929E+01   0.1000000000E+11 
  4   5   0.1999861956E+01   0.7840776262E+01  -0.8700714280E-02   0.2994800949E+03   0.6408365093E+03   0.2928800894E+01   0.3778853709E+01   0.1000000000E+11 
  4   6   0.2661736941E+01   0.7515226590E+01  -0.4869914285E+00   0.1179626108E+03   0.1550116975E+02   0.1518983357E+01   0.3779005816E+01   0.1000000000E+11 
  4   7   0.2508355504E+01   0.8293442733E+01   0.1103695321E+00   0.3015008831E+03   0.6408365093E+03   0.2922194221E+01   0.3778955417E+01   0.1000000000E+11 
  4   8   0.2775058862E+01   0.7521599366E+01  -0.3228403739E+00   0.6600598833E+02   0.1550116975E+02   0.1519655398E+01   0.3778589708E+01   0.1000000000E+11 
  4   9   0.2731697197E+01   0.7515057918E+01  -0.4381972272E+00   0.1123187433E+02   0.1550116975E+02   0.1604895504E+01   0.3778874727E+01   0.1000000000E+11 
  4  10   0.2856081118E+01   0.9230754998E+01  -0.9007640786E-01   0.3066633357E+03   0.6408365093E+03   0.2929632430E+01   0.3778823229E+01   0.1000000000E+11 
  4  11   0.2858346332E+01   0.7528356463E+01  -0.2343547570E+00   0.9648604507E+02   0.1550116975E+02   0.1515381270E+01   0.3778984451E+01   0.1000000000E+11 
  4  12   0.2618735052E+01   0.7531885364E+01  -0.3536283903E+00   0.1239450804E+03   0.1550116975E+02   0.1516533151E+01   0.3778971946E+01   0.1000000000E+11 
  4  13   0.1999803127E+01   0.7838870467E+01  -0.7837513943E-01   0.3005902788E+03   0.6408365093E+03   0.2929307604E+01   0.3778917465E+01   0.1000000000E+11 
  4  14   0.2610522146E+01   0.7515002302E+01  -0.4688391699E+00   0.1162322221E+02   0.1550116975E+02   0.1516800656E+01   0.3778965687E+01   0.1000000000E+11 
  4  15   0.2567832246E+01   0.7546510801E+01  -0.4895615896E+00   0.4554645988E+02   0.1550116975E+02   0.1516012637E+01   0.3778912208E+01   0.1000000000E+11 
  5   5   0.1702359949E+01   0.7155274690E+01   0.7044878289E+00   0.3835124100E+03   0.8788214699E+03   0.5661857555E+01   0.3778754491E+01   0.1000000000E+11 
  5   6   0.2364234935E+01   0.6829725019E+01  -0.8202527060E+00   0.1510622106E+03   0.2379634672E+02   0.2936446588E+01   0.3778906594E+01   0.1000000000E+11 
  5   7   0.2210853498E+01   0.7607941162E+01  -0.1784258039E+01   0.3861002192E+03   0.8788214699E+03   0.5649085760E+01   0.3778856196E+01   0.1000000000E+11 
  5   8   0.2477556855E+01   0.6836097795E+01   0.6190405407E+00   0.8452687203E+02   0.2379634672E+02   0.2937745756E+01   0.3778490497E+01   0.1000000000E+11 
  5   9   0.2434195190E+01   0.6829556346E+01   0.1680807373E+00   0.1438347078E+02   0.2379634672E+02   0.3102529009E+01   0.3778775509E+01   0.1000000000E+11 
  5  10   0.2558579112E+01   0.8545253427E+01  -0.1182563107E+01   0.3927112250E+03   0.8788214699E+03   0.5663465051E+01   0.3778724012E+01   0.1000000000E+11 
  5  11   0.2560844326E+01   0.6842854892E+01   0.2789270874E+00   0.1235594495E+03   0.2379634672E+02   0.2929483158E+01   0.3778885230E+01   0.1000000000E+11 
  5  12   0.2321233045E+01   0.6846383793E+01   0.9514746783E-02   0.1587233252E+03   0.2379634672E+02   0.2931709935E+01   0.3778872725E+01   0.1000000000E+11 
  5  13   0.1702301120E+01   0.7153368896E+01   0.2580771125E+00   0.3849341049E+03   0.8788214699E+03   0.5662837110E+01   0.3778818246E+01   0.1000000000E+11 
  5  14   0.2313020139E+01   0.6829500731E+01  -0.7990417072E+00   0.1488462852E+02   0.2379634672E+02   0.2932227067E+01   0.3778866466E+01   0.1000000000E+11 
  5  15   0.2270330239E+01   0.6861009229E+01  -0.7675174879E+00   0.5832652284E+02   0.2379634672E+02   0.2930703695E+01   0.3778812989E+01   0.1000000000E+11 
  6   6   0.3026109920E+01   0.6504175348E+01   0.2927060526E+00   0.5950209400E+02   0.1331781082E+00   0.1522948693E+01   0.3779058704E+01   0.1000000000E+11 
  6   7   0.2872728483E+01   0.7282391490E+01   0.8590407805E+00   0.1520815262E+03   0.2379634672E+02   0.2929822667E+01   0.3779008304E+01   0.1000000000E+11 
  6   8   0.3139431840E+01   0.6510548123E+01  -0.2288487149E+00   0.3329440146E+02   0.1331781082E+00   0.1523622489E+01   0.3778642590E+01   0.1000000000E+11 
  6   9   0.3096070176E+01   0.6504006675E+01  -0.2062433055E+00   0.5665524336E+01   0.1331781082E+00   0.1609085116E+01   0.3778927613E+01   0.1000000000E+11 
  6  10   0.3220454097E+01   0.8219703755E+01   0.2557876428E+00   0.1546855440E+03   0.2379634672E+02   0.2937280294E+01   0.3778876114E+01   0.1000000000E+11 
  6  11   0.3222719311E+01   0.6517305221E+01  -0.2635131521E-02   0.4866899506E+02   0.1331781082E+00   0.1519337203E+01   0.3779037339E+01   0.1000000000E+11 
  6  12   0.2983108030E+01   0.6520834121E+01  -0.1540446483E+00   0.6251974058E+02   0.1331781082E+00   0.1520492091E+01   0.3779024833E+01   0.1000000000E+11 
  6  13   0.2364176105E+01   0.6827819225E+01  -0.5896816377E+00   0.1516222039E+03   0.2379634672E+02   0.2936954621E+01   0.3778970352E+01   0.1000000000E+11 
  6  14   0.2974895124E+01   0.6503951059E+01  -0.1365987879E-02   0.5862926022E+01   0.1331781082E+00   0.1520760295E+01   0.3779018574E+01   0.1000000000E+11 
  6  15   0.2932205224E+01   0.6535459558E+01   0.2315027477E-01   0.2297431125E+02   0.1331781082E+00   0.1519970219E+01   0.3778965094E+01   0.1000000000E+11 
  7   7   0.2719347046E+01   0.8060607633E+01   0.1782577299E+01   0.3887054900E+03   0.8788214699E+03   0.5636342774E+01   0.3778957905E+01   0.1000000000E+11 
  7   8   0.2986050403E+01   0.7288764266E+01  -0.2014692216E+00   0.8509723014E+02   0.2379634672E+02   0.2931118905E+01   0.3778592195E+01   0.1000000000E+11 
  7   9   0.2942688738E+01   0.7282222818E+01  -0.3315684973E-01   0.1448052547E+02   0.2379634672E+02   0.3095530446E+01   0.3778877215E+01   0.1000000000E+11 
  7  10   0.3067072660E+01   0.8997919898E+01   0.1888507251E+01   0.3953611046E+03   0.8788214699E+03   0.5650689630E+01   0.3778825717E+01   0.1000000000E+11 
  7  11   0.3069337874E+01   0.7295521363E+01  -0.1310119220E+00   0.1243931860E+03   0.2379634672E+02   0.2922874945E+01   0.3778986939E+01   0.1000000000E+11 
  7  12   0.2829726593E+01   0.7299050264E+01  -0.3290863815E+00   0.1597943354E+03   0.2379634672E+02   0.2925096699E+01   0.3778974434E+01   0.1000000000E+11 
  7  13   0.2210794668E+01   0.7606035368E+01  -0.1301132944E+01   0.3875315071E+03   0.8788214699E+03   0.5650063104E+01   0.3778919953E+01   0.1000000000E+11 
  7  14   0.2821513687E+01   0.7282167202E+01   0.8032803646E+00   0.1498506485E+02   0.2379634672E+02   0.2925612665E+01   0.3778968175E+01   0.1000000000E+11 
  7  15   0.2778823787E+01   0.7313675701E+01   0.4208329489E+00   0.5872009005E+02   0.2379634672E+02   0.2924092729E+01   0.3778914696E+01   0.1000000000E+11 
  8   8   0.3252753760E+01   0.6516920899E+01   0.1497961150E+00   0.1862988500E+02   0.1331781082E+00   0.1524296584E+01   0.3778226521E+01   0.1000000000E+11 
  8   9   0.3209392096E+01   0.6510379450E+01  -0.6324303559E-01   0.3170144596E+01   0.1331781082E+00   0.1609797022E+01   0.3778511513E+01   0.1000000000E+11 
  8  10   0.3333776017E+01   0.8226076531E+01  -0.3946076967E+00   0.8655430852E+02   0.2379634672E+02   0.2938579832E+01   0.3778460020E+01   0.1000000000E+11 
  8  11   0.3336041231E+01   0.6523677996E+01   0.2611902414E+00   0.2723274008E+02   0.1331781082E+00   0.1520009402E+01   0.3778621227E+01   0.1000000000E+11 
  8  12   0.3096429951E+01   0.6527206897E+01   0.1643980622E-02   0.3498292584E+02   0.1331781082E+00   0.1521164801E+01   0.3778608723E+01   0.1000000000E+11 
  8  13   0.2477498026E+01   0.6834192000E+01   0.1131865848E+00   0.8484021630E+02   0.2379634672E+02   0.2938254014E+01   0.3778554247E+01   0.1000000000E+11 
  8  14   0.3088217044E+01   0.6510323835E+01  -0.3639374122E+00   0.3280600725E+01   0.1331781082E+00   0.1521433123E+01   0.3778602464E+01   0.1000000000E+11 
  8  15   0.3045527144E+01   0.6541832333E+01  -0.2590697571E+00   0.1285527770E+02   0.1331781082E+00   0.1520642697E+01   0.3778548990E+01   0.1000000000E+11 
  9   9   0.3166030431E+01   0.6503838002E+01  -0.9737865931E-01   0.5394459900E+00   0.1331781082E+00   0.1700093328E+01   0.3778796526E+01   0.1000000000E+11 
  9  10   0.3290414353E+01   0.8219535082E+01  -0.3729258176E+00   0.1472846845E+02   0.2379634672E+02   0.3103409869E+01   0.3778745030E+01   0.1000000000E+11 
  9  11   0.3292679567E+01   0.6517136548E+01   0.8513286597E-01   0.4634044911E+01   0.1331781082E+00   0.1605269364E+01   0.3778906248E+01   0.1000000000E+11 
  9  12   0.3053068286E+01   0.6520665448E+01  -0.1467506009E+00   0.5952851201E+01   0.1331781082E+00   0.1606489572E+01   0.3778893743E+01   0.1000000000E+11 
  9  13   0.2434136361E+01   0.6827650552E+01   0.1183408659E+00   0.1443679085E+02   0.2379634672E+02   0.3103065776E+01   0.3778839264E+01   0.1000000000E+11 
  9  14   0.3044855380E+01   0.6503782386E+01  -0.3971863363E+00   0.5582416992E+00   0.1331781082E+00   0.1606772945E+01   0.3778887484E+01   0.1000000000E+11 
  9  15   0.3002165480E+01   0.6535290885E+01  -0.3803619503E+00   0.2187511577E+01   0.1331781082E+00   0.1605938183E+01   0.3778834007E+01   0.1000000000E+11 
 10  10   0.3414798274E+01   0.9935232163E+01   0.1576627862E+01   0.4021306800E+03   0.8788214699E+03   0.5665073004E+01   0.3778693534E+01   0.1000000000E+11 
 10  11   0.3417063488E+01   0.8232833628E+01  -0.1163358543E+00   0.1265231099E+03   0.2379634672E+02   0.2930314887E+01   0.3778854750E+01   0.1000000000E+11 
 10  12   0.3177452207E+01   0.8236362529E+01  -0.3851345583E+00   0.1625304159E+03   0.2379634672E+02   0.2932542296E+01   0.3778842245E+01   0.1000000000E+11 
 10  13   0.2558520282E+01   0.8543347632E+01  -0.6896786173E+00   0.3941670202E+03   0.8788214699E+03   0.5664444884E+01   0.3778787767E+01   0.1000000000E+11 
 10  14   0.3169239301E+01   0.8219479467E+01   0.1064464117E+00   0.1524164681E+02   0.2379634672E+02   0.2933059575E+01   0.3778835987E+01   0.1000000000E+11 
 10  15   0.3126549401E+01   0.8250987965E+01  -0.9832033937E-01   0.5972552553E+02   0.2379634672E+02   0.2931535771E+01   0.3778782509E+01   0.1000000000E+11 
 11  11   0.3419328702E+01   0.6530435094E+01   0.2683031863E+00   0.3980819700E+02   0.1331781082E+00   0.1515734277E+01   0.3779015973E+01   0.1000000000E+11 
 11  12   0.3179717421E+01   0.6533963994E+01   0.1028228130E+00   0.5113724141E+02   0.1331781082E+00   0.1516886427E+01   0.3779003468E+01   0.1000000000E+11 
 11  13   0.2560785496E+01   0.6840949098E+01  -0.2294683953E-01   0.1240174890E+03   0.2379634672E+02   0.2929989985E+01   0.3778948987E+01   0.1000000000E+11 
 11  14   0.3171504515E+01   0.6517080932E+01  -0.2355884954E+00   0.4795507156E+01   0.1331781082E+00   0.1517153995E+01   0.3778997209E+01   0.1000000000E+11 
 11  15   0.3128814615E+01   0.6548589431E+01  -0.9879277167E-01   0.1879155111E+02   0.1331781082E+00   0.1516365792E+01   0.3778943730E+01   0.1000000000E+11 
 12  12   0.2940106141E+01   0.6537492895E+01  -0.5700320320E-01   0.6569042700E+02   0.1331781082E+00   0.1518039452E+01   0.3778990963E+01   0.1000000000E+11 
 12  13   0.2321174216E+01   0.6844477998E+01  -0.1053805971E+00   0.1593117185E+03   0.2379634672E+02   0.2932217148E+01   0.3778936482E+01   0.1000000000E+11 
 12  14   0.2931893235E+01   0.6520609833E+01  -0.3354722694E+00   0.6160264106E+01   0.1331781082E+00   0.1518307223E+01   0.3778984704E+01   0.1000000000E+11 
 12  15   0.2889203335E+01   0.6552118331E+01  -0.3240337973E+00   0.2413945263E+02   0.1331781082E+00   0.1517518421E+01   0.3778931225E+01   0.1000000000E+11 
 13  13   0.1702242291E+01   0.7151463102E+01   0.3123425619E-02   0.3863610700E+03   0.8788214699E+03   0.5663816833E+01   0.3778882002E+01   0.1000000000E+11 
 13  14   0.2312961309E+01   0.6827594936E+01  -0.5537293755E+00   0.1493980640E+02   0.2379634672E+02   0.2932734370E+01   0.3778930223E+01   0.1000000000E+11 
 13  15   0.2270271410E+01   0.6859103435E+01  -0.5385174625E+00   0.5854274144E+02   0.2379634672E+02   0.2931210734E+01   0.3778876745E+01   0.1000000000E+11 
 14  14   0.2923680328E+01   0.6503726771E+01  -0.1536245677E+00   0.5776923000E+00   0.1331781082E+00   0.1518575042E+01   0.3778978445E+01   0.1000000000E+11 
 14  15   0.2880990428E+01   0.6535235269E+01  -0.2324713964E+00   0.2263730202E+01   0.1331781082E+00   0.1517786101E+01   0.3778924966E+01   0.1000000000E+11 
 15  15   0.2838300528E+01   0.6566743768E+01  -0.2797135987E+00   0.8870595000E+01   0.1331781082E+00   0.1516997569E+01   0.3778871487E+01   0.1000000000E+11 
