# Supplementary material for: Reliable crystal structure predictions from first principles
Source: Nat Commun. 2022 Jun 2;13:3095. doi: 10.1038/s41467-022-30692-y (PMC9163189; doi:10.1038/s41467-022-30692-y)
Supplement: Supplementary file 3 — Supplementary Dataset 1 [file 41467_2022_30692_MOESM3_ESM.zip › fullPES@CSP_Supplemental_Data/fullPES@CSP_PES/system IV/fit_report.out]

 
 -----------------------------------------------------------------
                      IV
 -----------------------------------------------------------------

------------------------------------------------------------------
 Site         x (A)        y (A)        z (A)      Symmetry
------------------------------------------------------------------
  N1        1.0949573   -0.8700886   -0.4280244       1
  H1        1.8840502   -1.5158906   -0.4241796       2
  C1       -0.1719105   -1.4278103   -0.4092324       3
  O1       -0.2904151   -2.6405011   -0.3496078       4
  C2       -1.3426300   -0.4862490   -0.4277170       5
  H2       -2.1417146   -1.0180363   -0.9602229       6
  C3       -0.9720318    0.8107664   -1.1177362       7
  H3       -1.8272191    1.5038457   -1.1029640       8
  H4       -0.7174861    0.6375088   -2.1739773       9
  C4        0.2093460    1.4222889   -0.3760372       5
  H5        0.5532825    2.3461287   -0.8588343       6
  C5        1.3857639    0.4856737   -0.4168078       3
  O2        2.5446645    0.8448322   -0.4220316       4
  C6       -0.1687188    1.7289956    1.0794506      10
  H6       -0.9291167    2.5273764    1.0536090      11
  H7        0.7014299    2.1404588    1.6096240      12
  C7       -0.7234293    0.5222315    1.8107930      13
  H8        0.0925524   -0.1826357    2.0371280      14
  H9       -1.1240621    0.8308197    2.7867960      15
  C8       -1.7990877   -0.1995210    1.0125975      10
  H10      -2.0828061   -1.1393987    1.5053300      12
  H11      -2.7077950    0.4211553    0.9545125      11

------------------------------------------------------------------
 
 
 ----------------------- FUNCTIONAL FORM -------------------------
 
V = \sum\limits_{a = 1}^{22} \sum\limits_{b = 1}^{22} u_{ab}\\
u_{ab} = \left[1 + a^{ab}_1 (r_{ab})^1\right]A^{ab}e^{-\beta^{ab} r_{ab}}\\
+ f_1(\delta_1^{ab}, r_{ab})\frac{q_a q_b}{r_{ab}}f_6(\delta_6^{ab}, r_{ab})\frac{C^{ab}_6}{(r_{ab})^6}\\
+ \frac{A^{ab}_{12}}{(r_{ab})^{12}}\\
A^{ab} = (A^a A^b)^{\frac{1}{2}}\\
\beta_{ab} = \frac{1}{2}(\beta^a + \beta^b)\\
C_{ab}^6 = (C^{a}_6 C^{b}_6)^{\frac{1}{2}} \\
\delta_n^{ab} = (\delta_n^a \delta_n^b)^{\frac{1}{2}}\\
 
 
 -------------- INTERMOLECULAR PES PARAMETER VALUES ---------------

--------------------------------------------------------------------------------------------------------------------------------------------------------------
 Site       charge          A           \beta           C_06         \delta_1   \delta_06  
            (a.u.)      (kcal/mol)      (A^-1)     (kcal/mol*A^06)    (A^-1)      (A^-1)   
--------------------------------------------------------------------------------------------------------------------------------------------------------------
  N1       -0.2321247   0.15097E+04     1.7060805    0.18652E+06     1.5162279   3.7781093 
  H1        0.2231582   0.66784E+03     3.0861915    0.53065E+05     5.6615945   3.7789251 
  C1        0.1557865   0.13318E+04     2.5424441    0.28494E+06     5.6588039   3.7783921 
  O1       -0.4340950   0.50456E+04     2.2973640    0.14675E+06     1.5150283   3.7789529 
  C2        0.5896767   0.12808E+04     1.7023599    0.24066E+06     5.6618576   3.7787545 
  H2       -0.2452306   0.66792E+03     3.0261099    0.37338E+05     1.5229487   3.7790587 
  C3        0.4620440   0.31672E+04     2.7193470    0.24392E+06     5.6363428   3.7789579 
  H3       -0.2171196   0.67649E+03     3.2527538    0.11690E+05     1.5242966   3.7782265 
  H4       -0.2353989   0.66770E+03     3.1660304    0.33851E+03     1.7000933   3.7787965 
  C4        0.5896767   0.12808E+04     1.7023599    0.24066E+06     5.6618576   3.7787545 
  H5       -0.2452306   0.66792E+03     3.0261099    0.37338E+05     1.5229487   3.7790587 
  C5        0.1557865   0.13318E+04     2.5424441    0.28494E+06     5.6588039   3.7783921 
  O2       -0.4340950   0.50456E+04     2.2973640    0.14675E+06     1.5150283   3.7789529 
  C6        0.1563099   0.20645E+05     3.4147983    0.25234E+06     5.6650730   3.7786935 
  H6       -0.1376892   0.68570E+03     3.4193287    0.24980E+05     1.5157343   3.7790160 
  H7       -0.1051502   0.69055E+03     2.9401061    0.41221E+05     1.5180395   3.7789910 
  C7        0.2917767   0.12760E+04     1.7022423    0.24245E+06     5.6638168   3.7788820 
  H8       -0.1515183   0.66763E+03     2.9236803    0.36251E+03     1.5185750   3.7789784 
  H9       -0.1000338   0.71105E+03     2.8383005    0.55664E+04     1.5169976   3.7788715 
  C8        0.1563099   0.20645E+05     3.4147983    0.25234E+06     5.6650730   3.7786935 
  H10      -0.1051502   0.69055E+03     2.9401061    0.41221E+05     1.5180395   3.7789910 
  H11      -0.1376892   0.68570E+03     3.4193287    0.24980E+05     1.5157343   3.7790160 


--------------------------------------------------------------------------------------------------------------------------------------------------------------
 Site a   Site b       a_1            A_12       
                      (A^-1)     (kcal/mol*A^12) 
--------------------------------------------------------------------------------------------------------------------------------------------------------------
  N1      N1        0.39627E-01    0.40213E+06   
  N1      H1       -0.70908E+00    0.12075E+05   
  N1      C1       -0.12480E+01    0.47141E+06   
  N1      O1       -0.12929E+00    0.34231E+06   
  N1      C2        0.26738E+00    0.47141E+06   
  N1      H2       -0.61313E+00    0.12075E+05   
  N1      C3       -0.69791E+00    0.47141E+06   
  N1      H3       -0.10929E+00    0.12075E+05   
  N1      H4       -0.26139E+00    0.12075E+05   
  N1      C4        0.26738E+00    0.47141E+06   
  N1      H5       -0.61313E+00    0.12075E+05   
  N1      C5       -0.12480E+01    0.47141E+06   
  N1      O2       -0.12929E+00    0.34231E+06   
  N1      C6       -0.52347E+00    0.47141E+06   
  N1      H6       -0.87411E-01    0.12075E+05   
  N1      H7       -0.21585E+00    0.12075E+05   
  N1      C7        0.63135E-01    0.47141E+06   
  N1      H8       -0.57153E+00    0.12075E+05   
  N1      H9       -0.56276E+00    0.12075E+05   
  N1      C8       -0.52347E+00    0.47141E+06   
  N1      H10      -0.21585E+00    0.12075E+05   
  N1      H11      -0.87411E-01    0.12075E+05   
  H1      H1        0.43637E+00    0.83571E+02   
  H1      C1        0.11959E+01    0.14932E+05   
  H1      O1       -0.61489E+00    0.97271E+04   
  H1      C2       -0.12410E+01    0.14932E+05   
  H1      H2        0.48300E+00    0.83571E+02   
  H1      C3       -0.30787E-02    0.14932E+05   
  H1      H3       -0.97974E-01    0.83571E+02   
  H1      H4        0.47208E-01    0.83571E+02   
  H1      C4       -0.12410E+01    0.14932E+05   
  H1      H5        0.48300E+00    0.83571E+02   
  H1      C5        0.11959E+01    0.14932E+05   
  H1      O2       -0.61489E+00    0.97271E+04   
  H1      C6       -0.31030E+00    0.14932E+05   
  H1      H6        0.19707E+00    0.83571E+02   
  H1      H7        0.62776E-01    0.83571E+02   
  H1      C7       -0.71202E+00    0.14932E+05   
  H1      H8       -0.10725E+00    0.83571E+02   
  H1      H9       -0.99324E-01    0.83571E+02   
  H1      C8       -0.31030E+00    0.14932E+05   
  H1      H10       0.62776E-01    0.83571E+02   
  H1      H11       0.19707E+00    0.83571E+02   
  C1      C1        0.35526E+01    0.55147E+06   
  C1      O1       -0.67873E+00    0.40213E+06   
  C1      C2       -0.25888E+01    0.55147E+06   
  C1      H2        0.16942E+01    0.14932E+05   
  C1      C3        0.14484E+01    0.55147E+06   
  C1      H3       -0.22696E+00    0.14932E+05   
  C1      H4        0.13192E+00    0.14932E+05   
  C1      C4       -0.25888E+01    0.55147E+06   
  C1      H5        0.16942E+01    0.14932E+05   
  C1      C5        0.35526E+01    0.55147E+06   
  C1      O2       -0.67873E+00    0.40213E+06   
  C1      C6        0.13718E+01    0.55147E+06   
  C1      H6        0.81080E-01    0.14932E+05   
  C1      H7       -0.12961E+00    0.14932E+05   
  C1      C7       -0.16940E+01    0.55147E+06   
  C1      H8        0.76003E+00    0.14932E+05   
  C1      H9        0.71867E+00    0.14932E+05   
  C1      C8        0.13718E+01    0.55147E+06   
  C1      H10      -0.12961E+00    0.14932E+05   
  C1      H11       0.81080E-01    0.14932E+05   
  O1      O1       -0.18122E+00    0.29074E+06   
  O1      C2       -0.87007E-02    0.40213E+06   
  O1      H2       -0.48699E+00    0.97271E+04   
  O1      C3        0.11037E+00    0.40213E+06   
  O1      H3       -0.32284E+00    0.97271E+04   
  O1      H4       -0.43820E+00    0.97271E+04   
  O1      C4       -0.87007E-02    0.40213E+06   
  O1      H5       -0.48699E+00    0.97271E+04   
  O1      C5       -0.67873E+00    0.40213E+06   
  O1      O2       -0.18122E+00    0.29074E+06   
  O1      C6       -0.90076E-01    0.40213E+06   
  O1      H6       -0.23435E+00    0.97271E+04   
  O1      H7       -0.35363E+00    0.97271E+04   
  O1      C7       -0.78375E-01    0.40213E+06   
  O1      H8       -0.46884E+00    0.97271E+04   
  O1      H9       -0.48956E+00    0.97271E+04   
  O1      C8       -0.90076E-01    0.40213E+06   
  O1      H10      -0.35363E+00    0.97271E+04   
  O1      H11      -0.23435E+00    0.97271E+04   
  C2      C2        0.70449E+00    0.55147E+06   
  C2      H2       -0.82025E+00    0.14932E+05   
  C2      C3       -0.17843E+01    0.55147E+06   
  C2      H3        0.61904E+00    0.14932E+05   
  C2      H4        0.16808E+00    0.14932E+05   
  C2      C4        0.70449E+00    0.55147E+06   
  C2      H5       -0.82025E+00    0.14932E+05   
  C2      C5       -0.25888E+01    0.55147E+06   
  C2      O2       -0.87007E-02    0.40213E+06   
  C2      C6       -0.11826E+01    0.55147E+06   
  C2      H6        0.27893E+00    0.14932E+05   
  C2      H7        0.95147E-02    0.14932E+05   
  C2      C7        0.25808E+00    0.55147E+06   
  C2      H8       -0.79904E+00    0.14932E+05   
  C2      H9       -0.76752E+00    0.14932E+05   
  C2      C8       -0.11826E+01    0.55147E+06   
  C2      H10       0.95147E-02    0.14932E+05   
  C2      H11       0.27893E+00    0.14932E+05   
  H2      H2        0.29271E+00    0.83571E+02   
  H2      C3        0.85904E+00    0.14932E+05   
  H2      H3       -0.22885E+00    0.83571E+02   
  H2      H4       -0.20624E+00    0.83571E+02   
  H2      C4       -0.82025E+00    0.14932E+05   
  H2      H5        0.29271E+00    0.83571E+02   
  H2      C5        0.16942E+01    0.14932E+05   
  H2      O2       -0.48699E+00    0.97271E+04   
  H2      C6        0.25579E+00    0.14932E+05   
  H2      H6       -0.26351E-02    0.83571E+02   
  H2      H7       -0.15404E+00    0.83571E+02   
  H2      C7       -0.58968E+00    0.14932E+05   
  H2      H8       -0.13660E-02    0.83571E+02   
  H2      H9        0.23150E-01    0.83571E+02   
  H2      C8        0.25579E+00    0.14932E+05   
  H2      H10      -0.15404E+00    0.83571E+02   
  H2      H11      -0.26351E-02    0.83571E+02   
  C3      C3        0.17826E+01    0.55147E+06   
  C3      H3       -0.20147E+00    0.14932E+05   
  C3      H4       -0.33157E-01    0.14932E+05   
  C3      C4       -0.17843E+01    0.55147E+06   
  C3      H5        0.85904E+00    0.14932E+05   
  C3      C5        0.14484E+01    0.55147E+06   
  C3      O2        0.11037E+00    0.40213E+06   
  C3      C6        0.18885E+01    0.55147E+06   
  C3      H6       -0.13101E+00    0.14932E+05   
  C3      H7       -0.32909E+00    0.14932E+05   
  C3      C7       -0.13011E+01    0.55147E+06   
  C3      H8        0.80328E+00    0.14932E+05   
  C3      H9        0.42083E+00    0.14932E+05   
  C3      C8        0.18885E+01    0.55147E+06   
  C3      H10      -0.32909E+00    0.14932E+05   
  C3      H11      -0.13101E+00    0.14932E+05   
  H3      H3        0.14980E+00    0.83571E+02   
  H3      H4       -0.63243E-01    0.83571E+02   
  H3      C4        0.61904E+00    0.14932E+05   
  H3      H5       -0.22885E+00    0.83571E+02   
  H3      C5       -0.22696E+00    0.14932E+05   
  H3      O2       -0.32284E+00    0.97271E+04   
  H3      C6       -0.39461E+00    0.14932E+05   
  H3      H6        0.26119E+00    0.83571E+02   
  H3      H7        0.16440E-02    0.83571E+02   
  H3      C7        0.11319E+00    0.14932E+05   
  H3      H8       -0.36394E+00    0.83571E+02   
  H3      H9       -0.25907E+00    0.83571E+02   
  H3      C8       -0.39461E+00    0.14932E+05   
  H3      H10       0.16440E-02    0.83571E+02   
  H3      H11       0.26119E+00    0.83571E+02   
  H4      H4       -0.97379E-01    0.83571E+02   
  H4      C4        0.16808E+00    0.14932E+05   
  H4      H5       -0.20624E+00    0.83571E+02   
  H4      C5        0.13192E+00    0.14932E+05   
  H4      O2       -0.43820E+00    0.97271E+04   
  H4      C6       -0.37293E+00    0.14932E+05   
  H4      H6        0.85133E-01    0.83571E+02   
  H4      H7       -0.14675E+00    0.83571E+02   
  H4      C7        0.11834E+00    0.14932E+05   
  H4      H8       -0.39719E+00    0.83571E+02   
  H4      H9       -0.38036E+00    0.83571E+02   
  H4      C8       -0.37293E+00    0.14932E+05   
  H4      H10      -0.14675E+00    0.83571E+02   
  H4      H11       0.85133E-01    0.83571E+02   
  C4      C4        0.70449E+00    0.55147E+06   
  C4      H5       -0.82025E+00    0.14932E+05   
  C4      C5       -0.25888E+01    0.55147E+06   
  C4      O2       -0.87007E-02    0.40213E+06   
  C4      C6       -0.11826E+01    0.55147E+06   
  C4      H6        0.27893E+00    0.14932E+05   
  C4      H7        0.95147E-02    0.14932E+05   
  C4      C7        0.25808E+00    0.55147E+06   
  C4      H8       -0.79904E+00    0.14932E+05   
  C4      H9       -0.76752E+00    0.14932E+05   
  C4      C8       -0.11826E+01    0.55147E+06   
  C4      H10       0.95147E-02    0.14932E+05   
  C4      H11       0.27893E+00    0.14932E+05   
  H5      H5        0.29271E+00    0.83571E+02   
  H5      C5        0.16942E+01    0.14932E+05   
  H5      O2       -0.48699E+00    0.97271E+04   
  H5      C6        0.25579E+00    0.14932E+05   
  H5      H6       -0.26351E-02    0.83571E+02   
  H5      H7       -0.15404E+00    0.83571E+02   
  H5      C7       -0.58968E+00    0.14932E+05   
  H5      H8       -0.13660E-02    0.83571E+02   
  H5      H9        0.23150E-01    0.83571E+02   
  H5      C8        0.25579E+00    0.14932E+05   
  H5      H10      -0.15404E+00    0.83571E+02   
  H5      H11      -0.26351E-02    0.83571E+02   
  C5      C5        0.35526E+01    0.55147E+06   
  C5      O2       -0.67873E+00    0.40213E+06   
  C5      C6        0.13718E+01    0.55147E+06   
  C5      H6        0.81080E-01    0.14932E+05   
  C5      H7       -0.12961E+00    0.14932E+05   
  C5      C7       -0.16940E+01    0.55147E+06   
  C5      H8        0.76003E+00    0.14932E+05   
  C5      H9        0.71867E+00    0.14932E+05   
  C5      C8        0.13718E+01    0.55147E+06   
  C5      H10      -0.12961E+00    0.14932E+05   
  C5      H11       0.81080E-01    0.14932E+05   
  O2      O2       -0.18122E+00    0.29074E+06   
  O2      C6       -0.90076E-01    0.40213E+06   
  O2      H6       -0.23435E+00    0.97271E+04   
  O2      H7       -0.35363E+00    0.97271E+04   
  O2      C7       -0.78375E-01    0.40213E+06   
  O2      H8       -0.46884E+00    0.97271E+04   
  O2      H9       -0.48956E+00    0.97271E+04   
  O2      C8       -0.90076E-01    0.40213E+06   
  O2      H10      -0.35363E+00    0.97271E+04   
  O2      H11      -0.23435E+00    0.97271E+04   
  C6      C6        0.15766E+01    0.55147E+06   
  C6      H6       -0.11634E+00    0.14932E+05   
  C6      H7       -0.38513E+00    0.14932E+05   
  C6      C7       -0.68968E+00    0.55147E+06   
  C6      H8        0.10645E+00    0.14932E+05   
  C6      H9       -0.98320E-01    0.14932E+05   
  C6      C8        0.15766E+01    0.55147E+06   
  C6      H10      -0.38513E+00    0.14932E+05   
  C6      H11      -0.11634E+00    0.14932E+05   
  H6      H6        0.26830E+00    0.83571E+02   
  H6      H7        0.10282E+00    0.83571E+02   
  H6      C7       -0.22947E-01    0.14932E+05   
  H6      H8       -0.23559E+00    0.83571E+02   
  H6      H9       -0.98793E-01    0.83571E+02   
  H6      C8       -0.11634E+00    0.14932E+05   
  H6      H10       0.10282E+00    0.83571E+02   
  H6      H11       0.26830E+00    0.83571E+02   
  H7      H7       -0.57003E-01    0.83571E+02   
  H7      C7       -0.10538E+00    0.14932E+05   
  H7      H8       -0.33547E+00    0.83571E+02   
  H7      H9       -0.32403E+00    0.83571E+02   
  H7      C8       -0.38513E+00    0.14932E+05   
  H7      H10      -0.57003E-01    0.83571E+02   
  H7      H11       0.10282E+00    0.83571E+02   
  C7      C7        0.31234E-02    0.55147E+06   
  C7      H8       -0.55373E+00    0.14932E+05   
  C7      H9       -0.53852E+00    0.14932E+05   
  C7      C8       -0.68968E+00    0.55147E+06   
  C7      H10      -0.10538E+00    0.14932E+05   
  C7      H11      -0.22947E-01    0.14932E+05   
  H8      H8       -0.15362E+00    0.83571E+02   
  H8      H9       -0.23247E+00    0.83571E+02   
  H8      C8        0.10645E+00    0.14932E+05   
  H8      H10      -0.33547E+00    0.83571E+02   
  H8      H11      -0.23559E+00    0.83571E+02   
  H9      H9       -0.27971E+00    0.83571E+02   
  H9      C8       -0.98320E-01    0.14932E+05   
  H9      H10      -0.32403E+00    0.83571E+02   
  H9      H11      -0.98793E-01    0.83571E+02   
  C8      C8        0.15766E+01    0.55147E+06   
  C8      H10      -0.38513E+00    0.14932E+05   
  C8      H11      -0.11634E+00    0.14932E+05   
  H10     H10      -0.57003E-01    0.83571E+02   
  H10     H11       0.10282E+00    0.83571E+02   
  H11     H11       0.26830E+00    0.83571E+02   
 
 
 ------------------------- FIT QUALITY ---------------------------
 
Fit data
RMSE on   127 points with E <  -4.4 kcal/mol =  0.18910 kcal/mol
RMSE on   915 points with E <   0.0 kcal/mol =  0.23188 kcal/mol
RMSE on  1302 points with E <  10.0 kcal/mol =  0.43445 kcal/mol
RMSE on  1571 points with E < 100.0 kcal/mol =  1.40799 kcal/mol
 
Minimum wall height =      26.0123 kcal/mol
Mean wall height =         77.1917 kcal/mol
Minimum wall distance =     0.7849 Angstrom between closest contact atoms
Maximum wall distance =     1.5970 Angstrom between closest contact atoms
 
 
 ------------------------ LOCAL MINIMA ---------------------------
 
------------ Minimum   1 ------------
E =    -8.65165885 kcal/mol
R_com =     4.57685509 Angstrom
beta_A, gamma_A, alpha_B, beta_B, gamma_B = 
    49.05329   222.37933   297.54162   130.94671    42.37933
 
 7   -1.2377240  -0.0953073   0.7733992   N1   
 1   -1.9021013  -0.1501312   1.5449819   H1   
 6   -0.8565898   1.1705953   0.3628047   C1   
 8   -1.2898716   2.1462846   0.9531559   O1   
 6    0.1121265   1.2641723  -0.7818768   C2   
 1   -0.1381483   2.1956145  -1.3059706   H2   
 6   -0.0155332   0.0562724  -1.6876357   C3   
 1    0.7157870   0.1207226  -2.5079645   H3   
 1   -1.0130948   0.0126845  -2.1496184   H4   
 6    0.2428986  -1.1917495  -0.8537382   C4   
 1    0.1198205  -2.1060143  -1.4485803   H5   
 6   -0.7711482  -1.2928211   0.2527713   C5   
 8   -1.1774780  -2.3392716   0.7131083   O2   
 6    1.6607649  -1.1634840  -0.2669650   C6   
 1    2.3620353  -1.2407114  -1.1146326   H6   
 1    1.8217237  -2.0539428   0.3565092   H7   
 6    1.9486347   0.1018457   0.5172012   C7   
 1    1.4132003   0.0725291   1.4796678   H8   
 1    3.0160935   0.1439329   0.7761910   H9   
 6    1.5476578   1.3600356  -0.2386157   C8   
 1    1.6420035   2.2455583   0.4045017   H10  
 1    2.2178743   1.5140443  -1.0996924   H11  
 7   -0.4878081   1.1415285   3.8034558   N1   
 1   -0.7464005   1.7559656   3.0318732   H1   
 6   -1.4340188   0.2182420   4.2140504   C1   
 8   -2.4994847   0.1512703   3.6236992   O1   
 6   -1.0690637  -0.6839640   5.3587319   C2   
 1   -2.0106756  -0.8927439   5.8828257   H2   
 6   -0.0570778  -0.0122470   6.2644908   C3   
 1    0.2239331  -0.6904918   7.0848196   H3   
 1   -0.4796949   0.8924207   6.7264734   H4   
 6    1.1690093   0.3356844   5.4305933   C4   
 1    1.9227547   0.8675642   6.0254354   H5   
 6    0.7897390   1.2815492   4.3240838   C5   
 8    1.5297166   2.1257031   3.8637468   O2   
 6    1.7995582  -0.9345722   4.8438201   C6   
 1    2.1922963  -1.5206619   5.6914877   H6   
 1    2.6635321  -0.6655486   4.2203459   H7   
 6    0.8107308  -1.7748987   4.0596539   C7   
 1    0.5891440  -1.2865865   3.0971873   H8   
 1    1.2669984  -2.7408487   3.8006641   H9   
 6   -0.4902838  -2.0011404   4.8154708   C8   
 1   -1.2318301  -2.4942539   4.1723534   H10  
 1   -0.3169361  -2.6666173   5.6765475   H11  
 
    R_com        Fit total        Fit exp        Fit els          Fit Cn 
  3.83600694  0.18711180E+02  0.67292464E+02 -0.18927335E+02 -0.29653949E+02
  3.91061460  0.11084500E+02  0.54770689E+02 -0.17478707E+02 -0.26207481E+02
  4.00014380  0.42545280E+01  0.42722851E+02 -0.15845412E+02 -0.22622911E+02
  4.10757884 -0.13809353E+01  0.31661943E+02 -0.14040082E+02 -0.19002797E+02
  4.23650088 -0.54921297E+01  0.22073711E+02 -0.12094520E+02 -0.15471321E+02
  4.39120734 -0.79007725E+01  0.14325003E+02 -0.10063728E+02 -0.12162048E+02
  4.57685509 -0.86516589E+01  0.85742420E+01 -0.80264473E+01 -0.91994536E+01
  4.79963238 -0.80370929E+01  0.47205210E+01 -0.60796728E+01 -0.66779411E+01
  5.06696513 -0.65447222E+01  0.24257578E+01 -0.43256018E+01 -0.46448781E+01
  5.38776444 -0.47292884E+01  0.12174951E+01 -0.28523015E+01 -0.30944821E+01
  5.77272361 -0.30540733E+01  0.63475728E+00 -0.17133234E+01 -0.19755071E+01
  6.23467460 -0.17777877E+01  0.34584237E+00 -0.91436508E+00 -0.12092650E+01
  6.78901580 -0.94337114E+00  0.18054499E+00 -0.41402007E+00 -0.70989607E+00
 
------------ Minimum   2 ------------
E =    -8.32039156 kcal/mol
R_com =     4.62231776 Angstrom
beta_A, gamma_A, alpha_B, beta_B, gamma_B = 
    50.28287   215.65054    62.97790   129.71713    35.65054
 
 7   -1.2218372   0.0688377   0.8009780   N1   
 1   -1.8691276   0.1336932   1.5861860   H1   
 6   -0.7572864   1.2604163   0.2711727   C1   
 8   -1.1015368   2.3149023   0.7788817   O1   
 6    0.1870499   1.1776581  -0.8945217   C2   
 1   -0.0056958   2.0755199  -1.4958449   H2   
 6   -0.0530966  -0.0922792  -1.6852856   C3   
 1    0.6604408  -0.1570291  -2.5211051   H3   
 1   -1.0622638  -0.0998518  -2.1234421   H4   
 6    0.1317560  -1.2777486  -0.7470839   C4   
 1   -0.0741329  -2.2289088  -1.2547940   H5   
 6   -0.8592768  -1.2023308   0.3820909   C5   
 8   -1.3312814  -2.1696319   0.9421025   O2   
 6    1.5618642  -1.3066232  -0.1908438   C6   
 1    2.2341604  -1.5121868  -1.0405767   H6   
 1    1.6711037  -2.1481303   0.5073519   H7   
 6    1.9630083  -0.0027150   0.4707844   C7   
 1    1.4508997   0.0944641   1.4414503   H8   
 1    3.0367118  -0.0199649   0.7056852   H9   
 6    1.6387509   1.2107084  -0.3880197   C8   
 1    1.8150414   2.1398032   0.1708686   H10  
 1    2.2970705   1.2359859  -1.2713873   H11  
 7   -0.4937996  -1.1197262   3.8213398   N1   
 1   -0.7301105  -1.7258188   3.0361318   H1   
 6    0.7787573  -1.2472647   4.3511450   C1   
 8    1.5617217  -2.0330227   3.8434360   O1   
 6    1.1340779  -0.3684204   5.5168395   C2   
 1    1.8463504  -0.9480536   6.1181627   H2   
 6   -0.1063288  -0.0053746   6.3076033   C3   
 1    0.1601744   0.6596850   7.1434229   H3   
 1   -0.5715738  -0.9009318   6.7457598   H4   
 6   -1.0783973   0.6978972   5.3694016   C4   
 1   -2.0192629   0.9466295   5.8771118   H5   
 6   -1.4614727  -0.2192107   4.2402268   C5   
 8   -2.5376227  -0.2002093   3.6802153   O2   
 6   -0.4543726   1.9850012   4.8131615   C6   
 1   -0.3320480   2.6772982   5.6628945   H6   
 1   -1.1543823   2.4646405   4.1149658   H7   
 6    0.8894432   1.7499428   4.1515333   C7   
 1    0.7433449   1.2495886   3.1808674   H8   
 1    1.3618966   2.7142688   3.9166326   H9   
 6    1.8230775   0.9097845   5.0103374   C8   
 1    2.7308391   0.6447101   4.4514492   H10  
 1    2.1446926   1.4847517   5.8937051   H11  
 
    R_com        Fit total        Fit exp        Fit els          Fit Cn 
  3.88146961  0.17029746E+02  0.63499725E+02 -0.17833513E+02 -0.28636465E+02
  3.95607728  0.10027632E+02  0.51833552E+02 -0.16474511E+02 -0.25331409E+02
  4.04560648  0.37216300E+01  0.40554668E+02 -0.14942305E+02 -0.21890733E+02
  4.15304151 -0.15111947E+01  0.30148789E+02 -0.13248490E+02 -0.18411494E+02
  4.28196356 -0.53503665E+01  0.21083957E+02 -0.11422572E+02 -0.15011751E+02
  4.43667001 -0.76119895E+01  0.13723090E+02 -0.95158072E+01 -0.11819273E+02
  4.62231776 -0.83203916E+01  0.82356500E+01 -0.76018037E+01 -0.89542379E+01
  4.84509506 -0.77369486E+01  0.45437293E+01 -0.57714458E+01 -0.65092321E+01
  5.11242781 -0.63152948E+01  0.23379587E+01 -0.41206505E+01 -0.45326030E+01
  5.43322711 -0.45804438E+01  0.11734520E+01 -0.27321547E+01 -0.30217411E+01
  5.81818628 -0.29750551E+01  0.61076177E+00 -0.16563151E+01 -0.19295018E+01
  6.28013728 -0.17478594E+01  0.33174102E+00 -0.89862084E+00 -0.11809795E+01
  6.83447848 -0.94113560E+00  0.17255206E+00 -0.42053421E+00 -0.69315345E+00
 
------------ Minimum   3 ------------
E =    -8.26197766 kcal/mol
R_com =     6.37320123 Angstrom
beta_A, gamma_A, alpha_B, beta_B, gamma_B = 
    86.81213   244.05544   355.72890    93.18787    64.05544
 
 7   -0.4975111  -0.6039403   1.2356898   N1   
 1   -0.5451642  -1.0309675   2.1604166   H1   
 6   -0.4758152   0.7792537   1.1840736   C1   
 8   -0.4740410   1.4163689   2.2244093   O1   
 6   -0.4187048   1.4200514  -0.1737115   C2   
 1   -0.9575377   2.3712601  -0.0749311   H2   
 6   -1.0518146   0.5193570  -1.2146919   C3   
 1   -0.9816012   0.9851336  -2.2097018   H3   
 1   -2.1212781   0.3662654  -1.0066826   H4   
 6   -0.3094261  -0.8105008  -1.2064325   C4   
 1   -0.7536468  -1.5239557  -1.9124888   H5   
 6   -0.4255913  -1.4585865   0.1461058   C5   
 8   -0.4410426  -2.6578228   0.3295892   O2   
 6    1.1683445  -0.6047227  -1.5660099   C6   
 1    1.2009665  -0.2702520  -2.6164145   H6   
 1    1.6971027  -1.5671916  -1.5258473   H7   
 6    1.8517060   0.4220436  -0.6841862   C7   
 1    2.0225912  -0.0033214   0.3176891   H8   
 1    2.8513771   0.6472921  -1.0819754   H9   
 6    1.0448243   1.7050624  -0.5504392   C8   
 1    1.4966979   2.3713847   0.1968736   H10  
 1    1.0399749   2.2506416  -1.5078741   H11  
 7   -0.4511506   0.6393155   5.1375114   N1   
 1   -0.4668681   1.0687058   4.2127846   H1   
 6   -0.5325292  -0.7416529   5.1891276   C1   
 8   -0.5782095  -1.3771309   4.1487919   O1   
 6   -0.5233013  -1.3849243   6.5469127   C2   
 1   -1.1314796  -2.2933614   6.4481323   H2   
 6   -1.0875731  -0.4395801   7.5878931   C3   
 1   -1.0522436  -0.9092923   8.5829030   H3   
 1   -2.1426648  -0.2072646   7.3798839   H4   
 6   -0.2482042   0.8312946   7.5796338   C4   
 1   -0.6380562   1.5758518   8.2856901   H5   
 6   -0.3157802   1.4862319   6.2270954   C5   
 8   -0.2418745   2.6832885   6.0436120   O2   
 6    1.2101369   0.5160300   7.9392111   C6   
 1    1.2177584   0.1800587   8.9896157   H6   
 1    1.8091072   1.4364464   7.8990486   H7   
 6    1.8151315  -0.5587786   7.0573875   C7   
 1    2.0172214  -0.1473217   6.0555121   H8   
 1    2.7952508  -0.8578527   7.4551766   H9   
 6    0.9149369  -1.7781411   6.9236404   C8   
 1    1.3159308  -2.4762666   6.1763276   H10  
 1    0.8694686  -2.3218440   7.8810754   H11  
 
    R_com        Fit total        Fit exp        Fit els          Fit Cn 
  5.68527081  0.21319363E+02  0.58325093E+02 -0.15741905E+02 -0.21263825E+02
  5.75454936  0.12734223E+02  0.45990770E+02 -0.14637768E+02 -0.18618779E+02
  5.83768361  0.52506985E+01  0.34515893E+02 -0.13378684E+02 -0.15886510E+02
  5.93744472 -0.76921283E+00  0.24354151E+02 -0.11970918E+02 -0.13152446E+02
  6.05715805 -0.50564315E+01  0.15897132E+02 -0.10435637E+02 -0.10517927E+02
  6.20081404 -0.75116274E+01  0.93897276E+01 -0.88122947E+01 -0.80890603E+01
  6.37320123 -0.82619777E+01  0.48580221E+01 -0.71594417E+01 -0.59605581E+01
  6.58006586 -0.76641535E+01  0.20850846E+01 -0.55511471E+01 -0.41980910E+01
  6.82830342 -0.62328686E+01  0.66024936E+00 -0.40679403E+01 -0.28251777E+01
  7.12618849 -0.45085827E+01  0.95123746E-01 -0.27831183E+01 -0.18205881E+01
  7.48365057 -0.29172858E+01 -0.41118353E-01 -0.17478290E+01 -0.11283384E+01
  7.91260507 -0.16884549E+01 -0.32238202E-01 -0.98017136E+00 -0.67604538E+00
  8.42735047 -0.86404485E+00 -0.78234801E-02 -0.46301969E+00 -0.39320168E+00
 
------------ Minimum   4 ------------
E =    -8.25288168 kcal/mol
R_com =     6.42072082 Angstrom
beta_A, gamma_A, alpha_B, beta_B, gamma_B = 
    88.28641   193.41376     0.03958    91.71359    13.41376
 
 7   -0.4657185   0.5923429   1.2535656   N1   
 1   -0.4893081   1.0374726   2.1706511   H1   
 6   -0.4139537   1.4287400   0.1516941   C1   
 8   -0.3593212   2.6358397   0.3194527   O1   
 6   -0.3918450   0.7844496  -1.2054591   C2   
 1   -0.9045583   1.4871026  -1.8750113   H2   
 6   -1.0833380  -0.5631554  -1.1665149   C3   
 1   -1.0388891  -1.0389400  -2.1582688   H3   
 1   -2.1477127  -0.4536742  -0.9104345   H4   
 6   -0.3720919  -1.4320536  -0.1374980   C4   
 1   -0.8582687  -2.4104781  -0.0317487   H5   
 6   -0.4535608  -0.7938963   1.2222768   C5   
 8   -0.4900004  -1.4121005   2.2656217   O2   
 6    1.0958695  -1.6426893  -0.5326793   C6   
 1    1.0976960  -2.2428922  -1.4579023   H6   
 1    1.6033497  -2.2447863   0.2337982   H7   
 6    1.8346487  -0.3401629  -0.7703247   C7   
 1    2.0322580   0.1561830   0.1932534   H8   
 1    2.8240094  -0.5473935  -1.2022231   H9   
 6    1.0630917   0.6114332  -1.6726817   C8   
 1    1.5573366   1.5914887  -1.7158659   H10  
 1    1.0357705   0.2184921  -2.7018624   H11  
 7   -0.4653092  -0.5926644   5.1671552   N1   
 1   -0.4885914  -1.0378103   4.2500697   H1   
 6   -0.4129667  -1.4290256   6.2690268   C1   
 8   -0.3575005  -2.6360872   6.1012681   O1   
 6   -0.3913031  -0.7847201   7.6261799   C2   
 1   -0.9035309  -1.4877271   8.2957321   H2   
 6   -1.0837267   0.5624070   7.5872357   C3   
 1   -1.0396065   1.0382222   8.5789896   H3   
 1   -2.1480256   0.4521906   7.3311553   H4   
 6   -0.3730810   1.4317962   6.5582188   C4   
 1   -0.8599335   2.4098847   6.4524695   H5   
 6   -0.4541090   0.7935828   5.1984440   C5   
 8   -0.4909756   1.4117617   4.1550991   O2   
 6    1.0947347   1.6434458   6.9534001   C6   
 1    1.0961466   2.2436499   7.8786232   H6   
 1    1.6017988   2.2458932   6.1869226   H7   
 6    1.8344133   0.3414300   7.1910455   C7   
 1    2.0323653  -0.1547792   6.2274674   H8   
 1    2.8236306   0.5493439   7.6229439   H9   
 6    1.0635138  -0.6106988   8.0934026   C8   
 1    1.5584355  -1.5904126   8.1365867   H10  
 1    1.0359211  -0.2177767   9.1225832   H11  
 
    R_com        Fit total        Fit exp        Fit els          Fit Cn 
  5.73279040  0.20952053E+02  0.57775681E+02 -0.15659045E+02 -0.21164583E+02
  5.80206894  0.12499577E+02  0.45607569E+02 -0.14567974E+02 -0.18540018E+02
  5.88520320  0.51181106E+01  0.34267569E+02 -0.13322727E+02 -0.15826732E+02
  5.98496431 -0.83021251E+00  0.24208135E+02 -0.11929042E+02 -0.13109305E+02
  6.10467763 -0.50737014E+01  0.15822103E+02 -0.10407383E+02 -0.10488422E+02
  6.24833363 -0.75078658E+01  0.93583906E+01 -0.87963781E+01 -0.80698784E+01
  6.42072082 -0.82528817E+01  0.48493847E+01 -0.71537586E+01 -0.59485077E+01
  6.62758545 -0.76580406E+01  0.20854000E+01 -0.55529372E+01 -0.41905034E+01
  6.87582301 -0.62319742E+01  0.66229751E+00 -0.40741275E+01 -0.28201442E+01
  7.17370808 -0.45114649E+01  0.96275821E-01 -0.27907739E+01 -0.18169668E+01
  7.53117016 -0.29212957E+01 -0.41085170E-01 -0.17546394E+01 -0.11255711E+01
  7.96012466 -0.16914292E+01 -0.32758823E-01 -0.98476304E+00 -0.67390736E+00
  8.47487006 -0.86498898E+00 -0.83720653E-02 -0.46501780E+00 -0.39159912E+00
 
------------ Minimum   5 ------------
E =    -8.25037612 kcal/mol
R_com =     6.48041201 Angstrom
beta_A, gamma_A, alpha_B, beta_B, gamma_B = 
    96.06583   244.76732   177.94796    82.58207    13.76182
 
 7   -0.2931330  -0.6195662   1.2920531   N1   
 1   -0.1920321  -1.0580647   2.2070616   H1   
 6   -0.2782032   0.7641763   1.2547128   C1   
 8   -0.1083315   1.3883382   2.2890159   O1   
 6   -0.4393241   1.4218074  -0.0865646   C2   
 1   -0.9540123   2.3713450   0.1093200   H2   
 6   -1.2327652   0.5336585  -1.0232403   C3   
 1   -1.3228497   1.0117908  -2.0107608   H3   
 1   -2.2550646   0.3772595  -0.6478735   H4   
 6   -0.5004556  -0.7956862  -1.1508967   C4   
 1   -1.0533647  -1.5006343  -1.7850932   H5   
 6   -0.3984743  -1.4605804   0.1946088   C5   
 8   -0.3857951  -2.6620110   0.3633587   O2   
 6    0.9005347  -0.5844424  -1.7408532   C6   
 1    0.7642682  -0.2369447  -2.7786207   H6   
 1    1.4276063  -1.5469699  -1.7981328   H7   
 6    1.7181469   0.4317778  -0.9677737   C7   
 1    2.0473495  -0.0058647  -0.0117475   H8   
 1    2.6411406   0.6626341  -1.5183218   H9   
 6    0.9449563   1.7124809  -0.6901779   C8   
 1    1.5119908   2.3697936  -0.0170780   H10  
 1    0.7869325   2.2698916  -1.6275592   H11  
 7    0.2811795   0.5749361   5.1652781   N1   
 1    0.1743982   1.0185927   4.2534068   H1   
 6    0.4343899   1.4130692   6.2563418   C1   
 8    0.3961181   2.6212831   6.0921110   O1   
 6    0.6055463   0.7704948   7.6036603   C2   
 1    1.2423773   1.4547430   8.1791141   H2   
 6    1.2344518  -0.6008462   7.4635879   C3   
 1    1.3314363  -1.0743684   8.4526749   H3   
 1    2.2478216  -0.5293554   7.0411810   H4   
 6    0.3388205  -1.4443183   6.5657403   C4   
 1    0.7674633  -2.4394418   6.3900705   H5   
 6    0.2256029  -0.8099834   5.2064498   C5   
 8    0.0742078  -1.4294943   4.1742878   O2   
 6   -1.0542146  -1.6025046   7.1901415   C6   
 1   -0.9300987  -2.2019068   8.1075274   H6   
 1   -1.6977535  -2.1864836   6.5175562   H7   
 6   -1.6997989  -0.2744569   7.5341692   C7   
 1   -2.0304241   0.2282259   6.6111912   H8   
 1   -2.6146543  -0.4462332   8.1188466   H9   
 6   -0.7618787   0.6494689   8.2968948   C8   
 1   -1.2083612   1.6464849   8.4120641   H10  
 1   -0.5852342   0.2562021   9.3110446   H11  
 
    R_com        Fit total        Fit exp        Fit els          Fit Cn 
  5.79248159  0.19738213E+02  0.56050281E+02 -0.15523056E+02 -0.20789012E+02
  5.86176014  0.11720304E+02  0.44431230E+02 -0.14456969E+02 -0.18253958E+02
  5.94489439  0.46715965E+01  0.33532100E+02 -0.13237927E+02 -0.15622577E+02
  6.04465550 -0.10459004E+01  0.23800079E+02 -0.11870397E+02 -0.12975582E+02
  6.16436883 -0.51511649E+01  0.15632772E+02 -0.10373239E+02 -0.10410697E+02
  6.30802482 -0.75209520E+01  0.92948091E+01 -0.87833681E+01 -0.80323930E+01
  6.48041201 -0.82503761E+01  0.48428984E+01 -0.71570404E+01 -0.59362342E+01
  6.68727665 -0.76632495E+01  0.20946608E+01 -0.55668315E+01 -0.41910788E+01
  6.93551420 -0.62486848E+01  0.66940073E+00 -0.40930337E+01 -0.28250518E+01
  7.23339927 -0.45335916E+01  0.98108498E-01 -0.28100965E+01 -0.18216036E+01
  7.59086135 -0.29416869E+01 -0.41944035E-01 -0.17713997E+01 -0.11283431E+01
  8.01981585 -0.17064198E+01 -0.33815740E-01 -0.99768792E+00 -0.67491617E+00
  8.53456125 -0.87451194E+00 -0.88378777E-02 -0.47414776E+00 -0.39152630E+00
 
------------ Minimum   6 ------------
E =    -7.64463739 kcal/mol
R_com =     4.91601695 Angstrom
beta_A, gamma_A, alpha_B, beta_B, gamma_B = 
    46.01834   203.87221   220.90853    36.24079    48.16485
 
 7   -1.2478341   0.3525258   0.6766284   N1   
 1   -1.9276494   0.6237354   1.3865856   H1   
 6   -0.5865643   1.3752335   0.0184858   C1   
 8   -0.8092148   2.5321377   0.3350564   O1   
 6    0.4081756   0.9880103  -1.0388761   C2   
 1    0.3829892   1.7976913  -1.7796046   H2   
 6    0.0408317  -0.3480263  -1.6518876   C3   
 1    0.7893009  -0.6357203  -2.4061743   H3   
 1   -0.9295322  -0.2926050  -2.1674255   H4   
 6   -0.0038099  -1.3853346  -0.5375585   C4   
 1   -0.3099890  -2.3693307  -0.9155419   H5   
 6   -1.0434163  -1.0049404   0.4809642   C5   
 8   -1.6821646  -1.8023778   1.1353089   O2   
 6    1.3697776  -1.5128005   0.1350903   C6   
 1    2.0584227  -1.9351487  -0.6156923   H6   
 1    1.3143434  -2.2412107   0.9559986   H7   
 6    1.9091348  -0.1847844   0.6293696   C7   
 1    1.3557408   0.1295555   1.5287232   H8   
 1    2.9525631  -0.3048377   0.9536529   H9   
 6    1.8150114   0.9105393  -0.4225289   C8   
 1    2.0855927   1.8848311   0.0066480   H10  
 1    2.5246939   0.7107137  -1.2415420   H11  
 7   -0.4948829  -0.7403872   3.7557979   N1   
 1   -1.0077766  -1.3927855   3.1632954   H1   
 6   -1.1032291   0.4736533   4.0248353   C1   
 8   -2.2199361   0.6931248   3.5855003   O1   
 6   -0.3513371   1.4483485   4.8862824   C2   
 1   -0.6522111   2.4447545   4.5376475   H2   
 6    1.1426574   1.2328436   4.7549183   C3   
 1    1.6839776   1.9333082   5.4093221   H3   
 1    1.4809188   1.4279053   3.7263333   H4   
 6    1.4522041  -0.2033039   5.1566543   C4   
 1    2.5189706  -0.4333673   5.0385638   H5   
 6    0.7316568  -1.1608223   4.2473471   C5   
 8    1.1482512  -2.2593320   3.9443648   O2   
 6    1.0444105  -0.4546172   6.6147327   C6   
 1    1.7054040   0.1631606   7.2453854   H6   
 1    1.2449067  -1.5018668   6.8804661   H7   
 6   -0.4026159  -0.0965578   6.8917760   C7   
 1   -1.0653513  -0.8531728   6.4421019   H8   
 1   -0.5963410  -0.1417952   7.9728585   H9   
 6   -0.7765282   1.2768766   6.3542342   C8   
 1   -1.8571239   1.4497450   6.4495292   H10  
 1   -0.2715164   2.0625426   6.9390880   H11  
 
    R_com        Fit total        Fit exp        Fit els          Fit Cn 
  4.17516881  0.19021961E+02  0.65760585E+02 -0.17552379E+02 -0.29186246E+02
  4.24977647  0.11470722E+02  0.53320617E+02 -0.16151069E+02 -0.25698826E+02
  4.33930567  0.47710485E+01  0.41441449E+02 -0.14580638E+02 -0.22089762E+02
  4.44674071 -0.70178370E+00  0.30619856E+02 -0.12856443E+02 -0.18465197E+02
  4.57566275 -0.46515947E+01  0.21311607E+02 -0.11011985E+02 -0.14951216E+02
  4.73036921 -0.69393496E+01  0.13843474E+02 -0.91019816E+01 -0.11680842E+02
  4.91601695 -0.76446374E+01  0.83325394E+01 -0.72019938E+01 -0.87751830E+01
  5.13879425 -0.70776439E+01  0.46475313E+01 -0.54024686E+01 -0.63227066E+01
  5.40612700 -0.57177921E+01  0.24416277E+01 -0.37961390E+01 -0.43632808E+01
  5.72692631 -0.40863215E+01  0.12575977E+01 -0.24603258E+01 -0.28835934E+01
  6.11188547 -0.26012963E+01  0.66423261E+00 -0.14390852E+01 -0.18264437E+01
  6.57383647 -0.14844678E+01  0.35773278E+00 -0.73238189E+00 -0.11098187E+01
  7.12817767 -0.76342792E+00  0.18198004E+00 -0.29814416E+00 -0.64726381E+00
 
------------ Minimum   7 ------------
E =    -7.63998030 kcal/mol
R_com =     4.96986127 Angstrom
beta_A, gamma_A, alpha_B, beta_B, gamma_B = 
   142.81321   210.32345   139.45726   134.24883    55.09779
 
 7    0.8442413   0.1982278   1.1777746   N1   
 1    1.6489621   0.3572790   1.7834724   H1   
 6    0.2087333   1.3192645   0.6720405   C1   
 8    0.6510508   2.4258765   0.9327746   O1   
 6   -0.9862328   1.0975931  -0.2113515   C2   
 1   -1.6437018   1.9600686  -0.0417436   H2   
 6   -1.6701291  -0.2090843   0.1359214   C3   
 1   -2.5280651  -0.3755749  -0.5335182   H3   
 1   -2.0638043  -0.1880455   1.1630699   H4   
 6   -0.6553980  -1.3333989  -0.0252244   C4   
 1   -1.0822808  -2.3044943   0.2569285   H5   
 6    0.5056825  -1.1188740   0.9068381   C5   
 8    1.1550117  -2.0140025   1.4060269   O2   
 6   -0.1590294  -1.4072670  -1.4756065   C6   
 1   -1.0186832  -1.7125102  -2.0953698   H6   
 1    0.5942961  -2.2017590  -1.5695625   H7   
 6    0.3869325  -0.0855388  -1.9793972   C7   
 1    1.3683780   0.1109212  -1.5188978   H8   
 1    0.5772168  -0.1496368  -3.0601370   H9   
 6   -0.5449082   1.0805494  -1.6844485   C8   
 1   -0.0641589   2.0350856  -1.9382053   H10  
 1   -1.4545624   1.0035776  -2.3016733   H11  
 7    0.6834731  -1.1112070   4.3085943   N1   
 1    1.0211621  -1.7654171   3.6031030   H1   
 6    1.4142103   0.0509155   4.4870741   C1   
 8    2.3873752   0.2594788   3.7816176   O1   
 6    0.9335297   1.0166095   5.5329444   C2   
 1    1.8359902   1.5074720   5.9196168   H2   
 6    0.1775779   0.2866897   6.6244903   C3   
 1   -0.1932070   1.0049430   7.3718546   H3   
 1    0.8338524  -0.4189292   7.1553977   H4   
 6   -0.9908978  -0.4492493   5.9820036   C4   
 1   -1.5524468  -1.0357016   6.7206522   H5   
 6   -0.4832614  -1.4478745   4.9780503   C5   
 8   -1.0363835  -2.4958958   4.7177039   O2   
 6   -1.9437948   0.5429180   5.3015348   C6   
 1   -2.3992020   1.1519692   6.1002496   H6   
 1   -2.7642312  -0.0042029   4.8166766   H7   
 6   -1.2408618   1.4489341   4.3096349   C7   
 1   -0.9828064   0.8782938   3.4031756   H8   
 1   -1.9290885   2.2376492   3.9740940   H9   
 6    0.0230176   2.0721687   4.8834563   C8   
 1    0.5782659   2.6110970   4.1037722   H10  
 1   -0.2373996   2.8082924   5.6610594   H11  
 
    R_com        Fit total        Fit exp        Fit els          Fit Cn 
  4.22901312  0.19389972E+02  0.65386394E+02 -0.17531404E+02 -0.28465018E+02
  4.30362079  0.11718420E+02  0.52914661E+02 -0.16142273E+02 -0.25053968E+02
  4.39314998  0.49217299E+01  0.41027497E+02 -0.14582258E+02 -0.21523509E+02
  4.50058502 -0.62249095E+00  0.30221772E+02 -0.12865991E+02 -0.17978272E+02
  4.62950707 -0.46180011E+01  0.20951063E+02 -0.11026398E+02 -0.14542666E+02
  4.78421352 -0.69286864E+01  0.13537129E+02 -0.91179255E+01 -0.11347890E+02
  4.96986127 -0.76399803E+01  0.80893863E+01 -0.72162744E+01 -0.85130922E+01
  5.19263856 -0.70695189E+01  0.44676612E+01 -0.54124754E+01 -0.61247047E+01
  5.45997132 -0.57034787E+01  0.23174108E+01 -0.38002125E+01 -0.42206770E+01
  5.78077062 -0.40671291E+01  0.11770989E+01 -0.24579539E+01 -0.27862741E+01
  6.16572979 -0.25795006E+01  0.61517835E+00 -0.14308851E+01 -0.17637938E+01
  6.62768079 -0.14617409E+01  0.32999611E+00 -0.71987546E+00 -0.10718615E+01
  7.18202199 -0.74104131E+00  0.16795567E+00 -0.28337140E+00 -0.62562558E+00
 
------------ Minimum   8 ------------
E =    -7.16248847 kcal/mol
R_com =     5.27277079 Angstrom
beta_A, gamma_A, alpha_B, beta_B, gamma_B = 
    60.57489   250.72501   292.54007    44.53719    50.85673
 
 7   -0.9538834  -0.7463613   0.8199034   N1   
 1   -1.3779938  -1.2780410   1.5796335   H1   
 6   -0.9907035   0.6335976   0.9234324   C1   
 8   -1.4819333   1.1457716   1.9156967   O1   
 6   -0.3802969   1.4278810  -0.1963807   C2   
 1   -0.9611321   2.3577173  -0.2505227   H2   
 6   -0.4399177   0.6499088  -1.4951967   C3   
 1    0.0330516   1.2283716  -2.3036540   H3   
 1   -1.4815306   0.4668244  -1.7984780   H4   
 6    0.2981032  -0.6671121  -1.2939210   C4   
 1    0.2502374  -1.2967310  -2.1917819   H5   
 6   -0.3625450  -1.4684072  -0.2056474   C5   
 8   -0.3884806  -2.6809048  -0.1702992   O2   
 6    1.7693776  -0.4114842  -0.9397281   C6   
 1    2.2404332   0.0427422  -1.8274610   H6   
 1    2.2808566  -1.3686818  -0.7673723   H7   
 6    1.9367030   0.5104877   0.2522513   C7   
 1    1.6746293  -0.0270759   1.1775805   H8   
 1    2.9948794   0.7867975   0.3628446   H9   
 6    1.0812100   1.7641024   0.1442444   C8   
 1    1.1205261   2.3421729   1.0774862   H10  
 1    1.4658237   2.4169856  -0.6558667   H11  
 7    0.5352163  -0.5070566   4.0095893   N1   
 1    0.9979276  -1.0889032   3.3116670   H1   
 6   -0.7927200  -0.7890996   4.2805089   C1   
 8   -1.3320804  -1.7263465   3.7158179   O1   
 6   -1.4887959   0.0699540   5.2978431   C2   
 1   -2.5395576   0.1092230   4.9827970   H2   
 6   -0.8635631   1.4492081   5.3474472   C3   
 1   -1.3624685   2.0623927   6.1136200   H3   
 1   -0.9855988   1.9729370   4.3876179   H4   
 6    0.6128190   1.2892102   5.6857182   C4   
 1    1.1315718   2.2565381   5.6918398   H5   
 6    1.2998641   0.4715901   4.6263147   C5   
 8    2.4617939   0.6081814   4.3048577   O2   
 6    0.7819365   0.6218926   7.0574081   C6   
 1    0.3954418   1.3294212   7.8099437   H6   
 1    1.8505780   0.4851756   7.2738762   H7   
 6    0.0376680  -0.6944310   7.1678680   C7   
 1    0.5621755  -1.4680374   6.5845015   H8   
 1    0.0585125  -1.0470549   8.2087989   H9   
 6   -1.4008486  -0.5932967   6.6825583   C8   
 1   -1.8693601  -1.5862537   6.6481331   H10  
 1   -1.9937819   0.0189265   7.3811102   H11  
 
    R_com        Fit total        Fit exp        Fit els          Fit Cn 
  4.47900492  0.17750719E+02  0.60443453E+02 -0.19911248E+02 -0.22781485E+02
  4.55894170  0.10569932E+02  0.48851380E+02 -0.18244654E+02 -0.20036794E+02
  4.65486585  0.42670065E+01  0.37874754E+02 -0.16402894E+02 -0.17204854E+02
  4.76997481 -0.82346566E+00  0.27956769E+02 -0.14410418E+02 -0.14369816E+02
  4.90810558 -0.44532127E+01  0.19487679E+02 -0.12311096E+02 -0.11629796E+02
  5.07386249 -0.65295596E+01  0.12726592E+02 -0.10169886E+02 -0.90862656E+01
  5.27277079 -0.71624885E+01  0.77377150E+01 -0.80705365E+01 -0.68296670E+01
  5.51146075 -0.66609221E+01  0.43712830E+01 -0.61076381E+01 -0.49245671E+01
  5.79788870 -0.54639902E+01  0.23079138E+01 -0.43727792E+01 -0.33991249E+01
  6.14160224 -0.40243528E+01  0.11556676E+01 -0.29371190E+01 -0.22429015E+01
  6.55405849 -0.26921388E+01  0.55728699E+00 -0.18355905E+01 -0.14138353E+01
  7.04900599 -0.16529035E+01  0.25759037E+00 -0.10592551E+01 -0.85123870E+00
  7.64294299 -0.94024661E+00  0.10965813E+00 -0.56027255E+00 -0.48963219E+00
 
------------ Minimum   9 ------------
E =    -7.14700212 kcal/mol
R_com =     6.14307422 Angstrom
beta_A, gamma_A, alpha_B, beta_B, gamma_B = 
    90.51604   249.95087   264.93929    43.58987    94.62513
 
 7   -0.4172646  -0.7303131   1.1965465   N1   
 1   -0.4055195  -1.2501886   2.0736635   H1   
 6   -0.3976663   0.6509826   1.2859821   C1   
 8   -0.3281498   1.1780474   2.3839745   O1   
 6   -0.4277313   1.4279640   0.0003461   C2   
 1   -0.9581835   2.3609336   0.2307467   H2   
 6   -1.1275518   0.6351742  -1.0847593   C3   
 1   -1.1212847   1.2009308  -2.0291123   H3   
 1   -2.1814982   0.4554513  -0.8252337   H4   
 6   -0.3874091  -0.6842566  -1.2608896   C4   
 1   -0.8769410  -1.3240664  -2.0064548   H5   
 6   -0.4166213  -1.4682867   0.0225873   C5   
 8   -0.4213053  -2.6800856   0.0825397   O2   
 6    1.0642573  -0.4342499  -1.6917118   C6   
 1    1.0293141   0.0063616  -2.7021202   H6   
 1    1.5936147  -1.3927269  -1.7847020   H7   
 6    1.8040674   0.5005544  -0.7548729   C7   
 1    2.0388764  -0.0243314   0.1849414   H8   
 1    2.7761829   0.7711165  -1.1908807   H9   
 6    1.0086895   1.7584621  -0.4384462   C8   
 1    1.5084781   2.3472012   0.3427383   H10  
 1    0.9425498   2.3993171  -1.3324778   H11  
 7    1.1332884  -0.3704914   5.2959710   N1   
 1    1.9313227  -0.8656090   4.8988026   H1   
 6   -0.1229213  -0.7507481   4.8558546   C1   
 8   -0.2246388  -1.6688706   4.0590346   O1   
 6   -1.3058534  -0.0194330   5.4244613   C2   
 1   -2.0621120  -0.0161372   4.6288744   H2   
 6   -0.9156060   1.3853869   5.8366581   C3   
 1   -1.7815220   1.9040188   6.2761271   H3   
 1   -0.5944425   1.9774196   4.9667108   H4   
 6    0.2081350   1.2849507   6.8598147   C4   
 1    0.5653797   2.2772302   7.1641553   H5   
 6    1.4002758   0.5977549   6.2520059   C5   
 8    2.5512119   0.8277013   6.5594850   O2   
 6   -0.2628048   0.5193037   8.1037789   C6   
 1   -1.0334019   1.1394830   8.5914697   H6   
 1    0.5665204   0.4281124   8.8189351   H7   
 6   -0.8408131  -0.8428768   7.7733008   C7   
 1   -0.0284930  -1.5344965   7.4981835   H8   
 1   -1.3051447  -1.2771742   8.6700155   H9   
 6   -1.8537748  -0.7868363   6.6393468   C8   
 1   -2.1512586  -1.7993780   6.3345284   H10  
 1   -2.7674684  -0.2691553   6.9733115   H11  
 
    R_com        Fit total        Fit exp        Fit els          Fit Cn 
  5.40222607  0.15807381E+02  0.51866432E+02 -0.18349416E+02 -0.17709635E+02
  5.47683374  0.92069975E+01  0.41746252E+02 -0.16961580E+02 -0.15577674E+02
  5.56636293  0.34200104E+01  0.32196108E+02 -0.15407339E+02 -0.13368758E+02
  5.67379797 -0.12630619E+01  0.23586707E+02 -0.13699987E+02 -0.11149782E+02
  5.80272002 -0.46185441E+01  0.16251189E+02 -0.11869222E+02 -0.90005116E+01
  5.95742647 -0.65522700E+01  0.10416702E+02 -0.99640274E+01 -0.70049446E+01
  6.14307422 -0.71470021E+01  0.61445517E+01 -0.80527147E+01 -0.52388392E+01
  6.36585151 -0.66674608E+01  0.33071190E+01 -0.62183393E+01 -0.37562405E+01
  6.63318427 -0.55067124E+01  0.16213309E+01 -0.45484804E+01 -0.25795630E+01
  6.95398357 -0.40849869E+01  0.73281080E+00 -0.31202932E+01 -0.16975045E+01
  7.33894274 -0.27419986E+01  0.31438054E+00 -0.19844117E+01 -0.10719674E+01
  7.80089374 -0.16722686E+01  0.13187198E+00 -0.11533923E+01 -0.65074832E+00
  8.35523494 -0.92678829E+00  0.53676001E-01 -0.60017860E+00 -0.38028569E+00
 
------------ Minimum  10 ------------
E =    -7.12901971 kcal/mol
R_com =     5.25078242 Angstrom
beta_A, gamma_A, alpha_B, beta_B, gamma_B = 
   134.61500   210.78649    60.92611   119.43244     5.89369
 
 7    0.6687587   0.1870330   1.2872338   N1   
 1    1.3797642   0.3379396   2.0023850   H1   
 6    0.1182434   1.3145949   0.7025136   C1   
 8    0.5251299   2.4170495   1.0300110   O1   
 6   -0.9397651   1.1049392  -0.3434912   C2   
 1   -1.6097960   1.9707910  -0.2643990   H2   
 6   -1.6736018  -0.1989887  -0.1047986   C3   
 1   -2.4282295  -0.3566805  -0.8906693   H3   
 1   -2.2096109  -0.1804332   0.8558298   H4   
 6   -0.6526592  -1.3290126  -0.1260832   C4   
 1   -1.1209220  -2.2987061   0.0867312   H5   
 6    0.3648291  -1.1265227   0.9632216   C5   
 8    0.9312398  -2.0282407   1.5447336   O2   
 6    0.0450502  -1.3989896  -1.4912760   C6   
 1   -0.7191497  -1.6956609  -2.2290220   H6   
 1    0.7995533  -2.1978468  -1.4814322   H7   
 6    0.6647713  -0.0783587  -1.9044647   C7   
 1    1.5716115   0.1095267  -1.3076137   H8   
 1    1.0068701  -0.1384009  -2.9473830   H9   
 6   -0.2929742   1.0922501  -1.7386876   C8   
 1    0.2244600   2.0448994  -1.9158114   H10  
 1   -1.1057290   1.0241521  -2.4797370   H11  
 7    0.1956029  -1.1978919   4.4347035   N1   
 1    0.4845923  -1.8333385   3.6914434   H1   
 6    1.0893578  -0.9997661   5.4731200   C1   
 8    2.1779224  -1.5493236   5.4380337   O1   
 6    0.6691940  -0.0754680   6.5806393   C2   
 1    1.1546263  -0.4598056   7.4870258   H2   
 6   -0.8399109  -0.0564009   6.7146440   C3   
 1   -1.1393329   0.6430922   7.5102434   H3   
 1   -1.2238610  -1.0478341   6.9976622   H4   
 6   -1.4292863   0.3849878   5.3813986   C4   
 1   -2.5266861   0.3750119   5.4032997   H5   
 6   -1.0402442  -0.5839562   4.2985028   C5   
 8   -1.7251652  -0.8357528   3.3291967   O2   
 6   -0.9486880   1.7973198   5.0211348   C6   
 1   -1.3852848   2.4856761   5.7639897   H6   
 1   -1.3567082   2.0896016   4.0435687   H7   
 6    0.5619110   1.9267798   5.0343975   C7   
 1    0.9861642   1.4193908   4.1532296   H8   
 1    0.8453780   2.9836393   4.9294707   H9   
 6    1.1859054   1.3443547   6.2939591   C8   
 1    2.2813522   1.3307128   6.2135727   H10  
 1    0.9343344   1.9703927   7.1652514   H11  
 
    R_com        Fit total        Fit exp        Fit els          Fit Cn 
  4.45701655  0.17414966E+02  0.60093100E+02 -0.19574523E+02 -0.23103611E+02
  4.53695333  0.10357644E+02  0.48647012E+02 -0.17936475E+02 -0.20352894E+02
  4.63287747  0.41516816E+01  0.37787971E+02 -0.16126864E+02 -0.17509425E+02
  4.74798644 -0.86786251E+00  0.27958040E+02 -0.14169672E+02 -0.14656231E+02
  4.88611721 -0.44512641E+01  0.19547423E+02 -0.12107857E+02 -0.11890831E+02
  5.05187412 -0.65030803E+01  0.12816956E+02 -0.10004997E+02 -0.93150399E+01
  5.25078242 -0.71290197E+01  0.78349044E+01 -0.79430555E+01 -0.70208686E+01
  5.48947238 -0.66324161E+01  0.44578847E+01 -0.60146335E+01 -0.50756673E+01
  5.77590033 -0.54462177E+01  0.23743614E+01 -0.43094488E+01 -0.35111303E+01
  6.11961387 -0.40175493E+01  0.12000150E+01 -0.28973163E+01 -0.23202480E+01
  6.53207012 -0.26929868E+01  0.58306980E+00 -0.18127064E+01 -0.14633502E+01
  7.02701762 -0.16571487E+01  0.27063116E+00 -0.10472280E+01 -0.88055194E+00
  7.62095462 -0.94470066E+00  0.11535515E+00 -0.55437308E+00 -0.50568273E+00
 
------------ Minimum  11 ------------
E =    -7.11935293 kcal/mol
R_com =     6.18186979 Angstrom
beta_A, gamma_A, alpha_B, beta_B, gamma_B = 
   133.77704   290.75982    74.05145    87.81332     8.27152
 
 7   -0.0146737  -1.3322706   0.6033491   N1   
 1    0.2123863  -2.2990366   0.8347578   H1   
 6    0.6703766  -0.3453401   1.2911244   C1   
 8    1.5270206  -0.6643691   2.0989603   O1   
 6    0.3349949   1.0831075   0.9678284   C2   
 1    0.4904957   1.6418185   1.8997929   H2   
 6   -1.0931907   1.1962993   0.4746833   C3   
 1   -1.3211856   2.2416260   0.2153901   H3   
 1   -1.8061719   0.8968688   1.2572791   H4   
 6   -1.2429790   0.3083780  -0.7536855   C4   
 1   -2.2735839   0.3142279  -1.1314217   H5   
 6   -0.9549789  -1.1236448  -0.3941914   C5   
 8   -1.4752983  -2.0799991  -0.9296603   O2   
 6   -0.2977692   0.7706093  -1.8709891   C6   
 1   -0.6464571   1.7646250  -2.1975380   H6   
 1   -0.3945393   0.1027990  -2.7382893   H7   
 6    1.1470161   0.8615659  -1.4202483   C7   
 1    1.5663398  -0.1512788  -1.3097736   H8   
 1    1.7503369   1.3455669  -2.2013130   H9   
 6    1.3013980   1.6115605  -0.1054259   C8   
 1    2.3347850   1.5437176   0.2608532   H10  
 1    1.0807622   2.6812690  -0.2517319   H11  
 7    0.5715814  -0.5602115   4.9576769   N1   
 1    1.0871303  -0.6688713   4.0846677   H1   
 6    1.2703563  -0.7869391   6.1309922   C1   
 8    2.4576029  -1.0619873   6.0761179   O1   
 6    0.5177544  -0.6424255   7.4233427   C2   
 1    0.9805876  -1.3564553   8.1167714   H2   
 6   -0.9552006  -0.9314641   7.2169971   C3   
 1   -1.5022369  -0.7973232   8.1628723   H3   
 1   -1.1126695  -1.9732031   6.9000739   H4   
 6   -1.4854988   0.0338121   6.1649721   C4   
 1   -2.5425028  -0.1576505   5.9392506   H5   
 6   -0.7546098  -0.1658835   4.8654367   C5   
 8   -1.2466108   0.0127484   3.7708599   O2   
 6   -1.3297817   1.4853661   6.6384586   C6   
 1   -2.0004518   1.6157507   7.5041872   H6   
 1   -1.6876775   2.1704611   5.8573695   H7   
 6    0.0920662   1.8242106   7.0414198   C7   
 1    0.7215547   1.9156114   6.1418190   H8   
 1    0.1172237   2.8138619   7.5191988   H9   
 6    0.6983758   0.7832780   7.9708990   C8   
 1    1.7656871   0.9845769   8.1351457   H10  
 1    0.2071840   0.8240530   8.9565105   H11  
 
    R_com        Fit total        Fit exp        Fit els          Fit Cn 
  5.44102164  0.15463146E+02  0.51139776E+02 -0.17998782E+02 -0.17677848E+02
  5.51562931  0.89663287E+01  0.41210386E+02 -0.16680731E+02 -0.15563326E+02
  5.60515851  0.32748072E+01  0.31841786E+02 -0.15196255E+02 -0.13370723E+02
  5.71259354 -0.13297704E+01  0.23391773E+02 -0.13555597E+02 -0.11165947E+02
  5.84151559 -0.46298852E+01  0.16182768E+02 -0.11784915E+02 -0.90277378E+01
  5.99622204 -0.65332347E+01  0.10435567E+02 -0.99295798E+01 -0.70392220E+01
  6.18186979 -0.71193529E+01  0.62112149E+01 -0.80548802E+01 -0.52756877E+01
  6.40464708 -0.66453613E+01  0.33882733E+01 -0.62422754E+01 -0.37913592E+01
  6.67197984 -0.54949544E+01  0.16945597E+01 -0.45799264E+01 -0.26095877E+01
  6.99277914 -0.40809008E+01  0.78771814E+00 -0.31480186E+01 -0.17206004E+01
  7.37773831 -0.27400834E+01  0.34996026E+00 -0.20020753E+01 -0.10879683E+01
  7.83968931 -0.16686416E+01  0.15204834E+00 -0.11599314E+01 -0.66075853E+00
  8.39403051 -0.92083546E+00  0.63577058E-01 -0.59843925E+00 -0.38597327E+00
 
------------ Minimum  12 ------------
E =    -7.04883651 kcal/mol
R_com =     6.19312539 Angstrom
beta_A, gamma_A, alpha_B, beta_B, gamma_B = 
    91.91103   249.92371   284.56932    44.56337   327.81935
 
 7   -0.3879998  -0.7297475   1.2066960   N1   
 1   -0.3548969  -1.2492071   2.0835133   H1   
 6   -0.3662519   0.6515905   1.2949734   C1   
 8   -0.2700340   1.1791761   2.3906982   O1   
 6   -0.4276186   1.4279622   0.0100824   C2   
 1   -0.9523194   2.3610387   0.2528863   H2   
 6   -1.1536358   0.6346550  -1.0572888   C3   
 1   -1.1703695   1.1999640  -2.0017824   H3   
 1   -2.2009490   0.4550507  -0.7720969   H4   
 6   -0.4179794  -0.6848560  -1.2507602   C4   
 1   -0.9255068  -1.3250212  -1.9838836   H5   
 6   -0.4159247  -1.4682776   0.0334189   C5   
 8   -0.4191286  -2.6800480   0.0940417   O2   
 6    1.0227645  -0.4350473  -1.7169135   C6   
 1    0.9632266   0.0050850  -2.7263804   H6   
 1    1.5497163  -1.3935660  -1.8223090   H7   
 6    1.7851476   0.5002042  -0.7988058   C7   
 1    2.0427749  -0.0242350   0.1352623   H8   
 1    2.7463563   0.7705637  -1.2584783   H9   
 6    0.9976889   1.7582584  -0.4637057   C8   
 1    1.5163378   2.3473699   0.3048010   H10  
 1    0.9097937   2.3986891  -1.3561657   H11  
 7   -1.2696608  -0.3607607   5.5630431   N1   
 1   -2.1466908  -0.8299480   5.3384893   H1   
 6   -1.3155879   0.6216685   6.5372526   C1   
 8   -2.3710936   0.8533926   7.1033171   O1   
 6   -0.0318117   1.3290041   6.8674929   C2   
 1   -0.3214974   2.3461530   7.1614088   H2   
 6    0.8978403   1.3314838   5.6710567   C3   
 1    1.8454402   1.8281598   5.9304597   H3   
 1    0.4603399   1.8928925   4.8320867   H4   
 6    1.1583097  -0.1143769   5.2693439   C4   
 1    1.7929276  -0.1758968   4.3758448   H5   
 6   -0.1334750  -0.7863229   4.8916531   C5   
 8   -0.2274853  -1.6698412   4.0654387   O2   
 6    1.8332693  -0.8788876   6.4162526   C6   
 1    2.8355281  -0.4389038   6.5510710   H6   
 1    1.9866424  -1.9268764   6.1234372   H7   
 6    1.0604314  -0.7912422   7.7177460   C7   
 1    0.1588708  -1.4217088   7.6578153   H8   
 1    1.6606863  -1.2142141   8.5357337   H9   
 6    0.6507143   0.6341366   8.0576147   C8   
 1   -0.0187242   0.6481718   8.9284228   H10  
 1    1.5387026   1.2298739   8.3239525   H11  
 
    R_com        Fit total        Fit exp        Fit els          Fit Cn 
  5.45227724  0.15847376E+02  0.51001169E+02 -0.17819237E+02 -0.17334556E+02
  5.52688491  0.92472965E+01  0.40994946E+02 -0.16498386E+02 -0.15249263E+02
  5.61641411  0.34714229E+01  0.31573391E+02 -0.15013172E+02 -0.13088796E+02
  5.72384914 -0.11956479E+01  0.23097784E+02 -0.13374736E+02 -0.10918696E+02
  5.85277119 -0.45354888E+01  0.15891686E+02 -0.11610157E+02 -0.88170182E+01
  6.00747764 -0.64580864E+01  0.10173288E+02 -0.97655630E+01 -0.68658115E+01
  6.19312539 -0.70488365E+01  0.59966248E+01 -0.79065679E+01 -0.51388934E+01
  6.41590269 -0.65731486E+01  0.32298173E+01 -0.61142264E+01 -0.36887395E+01
  6.68323544 -0.54227162E+01  0.15896076E+01 -0.44753694E+01 -0.25369544E+01
  7.00403474 -0.40149194E+01  0.72550256E+00 -0.30679989E+01 -0.16724230E+01
  7.38899391 -0.26864092E+01  0.31679514E+00 -0.19450515E+01 -0.10581528E+01
  7.85094491 -0.16296584E+01  0.13602190E+00 -0.11221198E+01 -0.64356056E+00
  8.40528611 -0.89498401E+00  0.56587769E-01 -0.57486654E+00 -0.37670524E+00
 
------------ Minimum  13 ------------
E =    -6.70796809 kcal/mol
R_com =     5.74064339 Angstrom
beta_A, gamma_A, alpha_B, beta_B, gamma_B = 
    76.29202   187.75487   283.51096   126.50354   331.44076
 
 7   -0.7007574   0.7143829   1.0666708   N1   
 1   -0.9029561   1.2478023   1.9118466   H1   
 6   -0.4028660   1.4379490  -0.0752895   C1   
 8   -0.3558911   2.6555394  -0.0162626   O1   
 6   -0.1158245   0.6629700  -1.3300717   C2   
 1   -0.4625369   1.2977184  -2.1557722   H2   
 6   -0.8317345  -0.6721902  -1.3068665   C3   
 1   -0.5944179  -1.2435361  -2.2174527   H3   
 1   -1.9231988  -0.5348644  -1.2894214   H4   
 6   -0.3690027  -1.4375294  -0.0740381   C4   
 1   -0.8892656  -2.3993293   0.0215280   H5   
 6   -0.7147915  -0.6682203   1.1715392   C5   
 8   -0.9804991  -1.1804705   2.2388124   O2   
 6    1.1436063  -1.6904168  -0.1332698   C6   
 1    1.3225760  -2.3788916  -0.9760373   H6   
 1    1.4675190  -2.2155306   0.7760600   H7   
 6    1.9457791  -0.4198393  -0.3357459   C7   
 1    1.9515309   0.1684768   0.5957810   H8   
 1    2.9979203  -0.6715459  -0.5305741   H9   
 6    1.3998118   0.4404565  -1.4657434   C8   
 1    1.9150747   1.4100221  -1.4988849   H10  
 1    1.5765982  -0.0519268  -2.4356234   H11  
 7   -1.4082788   0.3493662   5.5565658   N1   
 1   -2.3792976   0.3480122   5.2453368   H1   
 6   -1.1004634  -0.4360976   6.6541345   C1   
 8   -1.9747982  -1.1138471   7.1683441   O1   
 6    0.3247175  -0.4320811   7.1298517   C2   
 1    0.2748808  -0.5887705   8.2151448   H2   
 6    0.9991222   0.8789043   6.7802607   C3   
 1    2.0496628   0.8622864   7.1089108   H3   
 1    0.5149150   1.7218598   7.2954561   H4   
 6    0.9266720   1.0620216   5.2699793   C4   
 1    1.3617371   2.0207135   4.9593450   H5   
 6   -0.5090860   1.1089588   4.8235876   C5   
 8   -0.9073699   1.7453739   3.8704777   O2   
 6    1.6634520  -0.0776449   4.5532075   C6   
 1    2.7336655   0.0257748   4.7986297   H6   
 1    1.5763787   0.0510701   3.4653678   H7   
 6    1.1759440  -1.4504224   4.9735205   C7   
 1    0.1844091  -1.6434650   4.5336519   H8   
 1    1.8374052  -2.2233740   4.5571913   H9   
 6    1.0889228  -1.6005830   6.4851298   C8   
 1    0.6077501  -2.5508992   6.7535021   H10  
 1    2.1001694  -1.6163478   6.9227296   H11  
 
    R_com        Fit total        Fit exp        Fit els          Fit Cn 
  4.99979524  0.14751306E+02  0.47371607E+02 -0.14413989E+02 -0.18206312E+02
  5.07440290  0.85894976E+01  0.38126066E+02 -0.13397351E+02 -0.16139218E+02
  5.16393210  0.31839528E+01  0.29407291E+02 -0.12241514E+02 -0.13981824E+02
  5.27136714 -0.11948650E+01  0.21552140E+02 -0.10951581E+02 -0.11795425E+02
  5.40028919 -0.43364364E+01  0.14863922E+02 -0.95455774E+01 -0.96547810E+01
  5.55499564 -0.61495283E+01  0.95487035E+01 -0.80576822E+01 -0.76405497E+01
  5.74064339 -0.67079681E+01  0.56594468E+01 -0.65394682E+01 -0.58279467E+01
  5.96342068 -0.62564798E+01  0.30752181E+01 -0.50575260E+01 -0.42741719E+01
  6.23075344 -0.51608762E+01  0.15341159E+01 -0.36862609E+01 -0.30087313E+01
  6.55155274 -0.38136572E+01  0.71287845E+00 -0.24960280E+01 -0.20305076E+01
  6.93651191 -0.25344219E+01  0.31704704E+00 -0.15388789E+01 -0.13125900E+01
  7.39846291 -0.15104938E+01  0.13791962E+00 -0.83629460E+00 -0.81211879E+00
  7.95280411 -0.79692218E+00  0.57906622E-01 -0.37414298E+00 -0.48068583E+00
 
------------ Minimum  14 ------------
E =    -6.70428464 kcal/mol
R_com =     5.99737743 Angstrom
beta_A, gamma_A, alpha_B, beta_B, gamma_B = 
    61.68183   181.87239   107.65906    92.54210    70.40351
 
 7   -0.9094219   0.8338479   0.7853915   N1   
 1   -1.2901668   1.4535228   1.5000797   H1   
 6   -0.3008831   1.4326649  -0.3043145   C1   
 8   -0.2110050   2.6485802  -0.3454166   O1   
 6    0.2524926   0.5298578  -1.3702312   C2   
 1    0.1543285   1.0874700  -2.3106187   H2   
 6   -0.5105529  -0.7785738  -1.4087869   C3   
 1   -0.0813499  -1.4433411  -2.1741572   H3   
 1   -1.5637595  -0.6137257  -1.6808861   H4   
 6   -0.4082451  -1.4283696  -0.0350951   C4   
 1   -0.9820109  -2.3629538   0.0119238   H5   
 6   -1.0164099  -0.5306922   1.0075843   C5   
 8   -1.5648931  -0.9275242   2.0144424   O2   
 6    1.0570595  -1.7225598   0.3138761   C6   
 1    1.4072002  -2.4956695  -0.3903877   H6   
 1    1.1176130  -2.1622341   1.3191444   H7   
 6    1.9451721  -0.4983157   0.2074459   C7   
 1    1.7466276   0.1795141   1.0530333   H8   
 1    2.9991024  -0.7936491   0.3090543   H9   
 6    1.7412974   0.2581970  -1.0968575   C8   
 1    2.2950107   1.2068429  -1.0857188   H10  
 1    2.1306147  -0.3324573  -1.9417963   H11  
 7   -0.5591723  -0.6820113   4.8305967   N1   
 1   -1.0505568  -0.8750521   3.9582325   H1   
 6    0.7519765  -0.2495793   4.7293442   C1   
 8    1.2426868  -0.0821756   3.6250812   O1   
 6    1.4903859   0.0256811   6.0085810   C2   
 1    2.5421791  -0.2086103   5.7994517   H2   
 6    0.9375377  -0.8226598   7.1356990   C3   
 1    1.4666054  -0.5949990   8.0738783   H3   
 1    1.0878496  -1.8937620   6.9341964   H4   
 6   -0.5455995  -0.5088379   7.2825003   C4   
 1   -1.0134404  -1.1288088   8.0581460   H5   
 6   -1.2727844  -0.8425214   6.0086374   C5   
 8   -2.4256362  -1.2173554   5.9585858   O2   
 6   -0.7509209   0.9711097   7.6332775   C6   
 1   -0.3291965   1.1251549   8.6406022   H6   
 1   -1.8255003   1.1893160   7.7054562   H7   
 6   -0.0761391   1.9084246   6.6509561   C7   
 1   -0.6393411   1.9227736   5.7041252   H8   
 1   -0.1166189   2.9385841   7.0323327   H9   
 6    1.3663193   1.5159364   6.3674949   C8   
 1    1.7826930   2.1282956   5.5561375   H10  
 1    1.9893263   1.6947789   7.2586961   H11  
 
    R_com        Fit total        Fit exp        Fit els          Fit Cn 
  5.25652929  0.16246160E+02  0.47822477E+02 -0.15019240E+02 -0.16557077E+02
  5.33113695  0.96240015E+01  0.38135349E+02 -0.13913776E+02 -0.14597572E+02
  5.42066615  0.38277752E+01  0.29055339E+02 -0.12667197E+02 -0.12560367E+02
  5.52810119 -0.85282149E+00  0.20941904E+02 -0.11288072E+02 -0.10506654E+02
  5.65702323 -0.41969879E+01  0.14112054E+02 -0.97986991E+01 -0.85103425E+01
  5.81172969 -0.61166917E+01  0.87713608E+01 -0.82379402E+01 -0.66501122E+01
  5.99737743 -0.67042846E+01  0.49550740E+01 -0.66617100E+01 -0.49976486E+01
  6.22015473 -0.62352082E+01  0.25090538E+01 -0.51395058E+01 -0.36047563E+01
  6.48748748 -0.51095207E+01  0.11302890E+01 -0.37460167E+01 -0.24937930E+01
  6.80828679 -0.37459914E+01  0.45812459E+00 -0.25485064E+01 -0.16556096E+01
  7.19324595 -0.24739088E+01  0.17509531E+00 -0.15929221E+01 -0.10560820E+01
  7.65519695 -0.14736797E+01  0.67766815E-01 -0.89347173E+00 -0.64797480E+00
  8.20953815 -0.78592436E+00  0.27030551E-01 -0.43034132E+00 -0.38261360E+00
 
------------ Minimum  15 ------------
E =    -6.67038873 kcal/mol
R_com =     5.93715706 Angstrom
beta_A, gamma_A, alpha_B, beta_B, gamma_B = 
   130.83694   152.24587   184.25462    49.08010   103.10699
 
 7    0.0448453   1.2798863   0.7064492   N1   
 1    0.3077320   2.2188549   1.0047298   H1   
 6   -0.8438794   1.1834916  -0.3505451   C1   
 8   -1.2366228   2.2014822  -0.8961320   O1   
 6   -1.2486195  -0.1949256  -0.7905623   C2   
 1   -2.2758479  -0.0964346  -1.1647248   H2   
 6   -1.1612568  -1.1701451   0.3657391   C3   
 1   -1.4339092  -2.1817307   0.0276891   H3   
 1   -1.8658395  -0.8982838   1.1658089   H4   
 6    0.2697470  -1.1611725   0.8871586   C4   
 1    0.3848237  -1.8185646   1.7586278   H5   
 6    0.6344598   0.2155212   1.3714812   C5   
 8    1.4105069   0.4373573   2.2773578   O2   
 6    1.2455479  -1.6086504  -0.2096653   C6   
 1    1.0290863  -2.6692816  -0.4205931   H6   
 1    2.2754951  -1.5675671   0.1712097   H7   
 6    1.1103900  -0.7990362  -1.4844602   C7   
 1    1.5391808   0.2047238  -1.3344748   H8   
 1    1.7109387  -1.2586886  -2.2821920   H9   
 6   -0.3357462  -0.6612291  -1.9369897   C8   
 1   -0.4133428   0.0383980  -2.7802882   H10  
 1   -0.7165389  -1.6336644  -2.2887403   H11  
 7    0.0249481  -1.2653782   5.2040908   N1   
 1   -0.2040296  -2.1999256   4.8665510   H1   
 6   -0.6138365  -0.2024507   4.5888673   C1   
 8   -1.4359717  -0.4236382   3.7151470   O1   
 6   -0.2747500   1.1802545   5.0690862   C2   
 1   -0.3789539   1.8319934   4.1920034   H2   
 6    1.1301989   1.2177705   5.6351511   C3   
 1    1.3598634   2.2276700   6.0083529   H3   
 1    1.8749116   0.9851749   4.8594197   H4   
 6    1.2104018   0.2090149   6.7734439   C4   
 1    2.2221951   0.1584624   7.1960362   H5   
 6    0.9202860  -1.1744877   6.2590291   C5   
 8    1.4020707  -2.1888027   6.7185085   O2   
 6    0.2202706   0.5743325   7.8877284   C6   
 1    0.5666485   1.5242849   8.3280662   H6   
 1    0.2673698  -0.1784200   8.6869092   H7   
 6   -1.2004944   0.7359741   7.3836017   C7   
 1   -1.6277848  -0.2530183   7.1529328   H8   
 1   -1.8331211   1.1503565   8.1813397   H9   
 6   -1.2830979   1.6162354   6.1452962   C8   
 1   -2.2990401   1.6040210   5.7277273   H10  
 1   -1.0551705   2.6618112   6.4083211   H11  
 
    R_com        Fit total        Fit exp        Fit els          Fit Cn 
  5.03755574  0.15450382E+02  0.57202090E+02 -0.25187011E+02 -0.16564697E+02
  5.12815076  0.91505040E+01  0.46618261E+02 -0.22911561E+02 -0.14556196E+02
  5.23686479  0.35780728E+01  0.36497141E+02 -0.20433581E+02 -0.12485487E+02
  5.36732162 -0.95590116E+00  0.27247894E+02 -0.17792293E+02 -0.10411502E+02
  5.52386982 -0.42137346E+01  0.19239841E+02 -0.15050075E+02 -0.84035005E+01
  5.71172766 -0.60928287E+01  0.12735372E+02 -0.12293570E+02 -0.65346301E+01
  5.93715706 -0.66703887E+01  0.78324548E+01 -0.96302446E+01 -0.48725990E+01
  6.20767235 -0.62066524E+01  0.44406687E+01 -0.71783717E+01 -0.34689494E+01
  6.53229069 -0.50910546E+01  0.23083827E+01 -0.50496681E+01 -0.23497692E+01
  6.92183271 -0.37403963E+01  0.10977303E+01 -0.33268483E+01 -0.15112783E+01
  7.38928312 -0.24884335E+01  0.47695129E+00 -0.20427326E+01 -0.92265221E+00
  7.95022362 -0.15182967E+01  0.18794163E+00 -0.11707166E+01 -0.53552177E+00
  8.62335222 -0.86504082E+00  0.65572339E-01 -0.63424572E+00 -0.29636744E+00
 
------------ Minimum  16 ------------
E =    -6.56112774 kcal/mol
R_com =     5.97656860 Angstrom
beta_A, gamma_A, alpha_B, beta_B, gamma_B = 
    91.98170   187.34167   230.38902   115.22260    67.99498
 
 7   -0.3863700   0.7230353   1.2112509   N1   
 1   -0.3526103   1.2627079   2.0757487   H1   
 6   -0.4085743   1.4380726   0.0260972   C1   
 8   -0.3476909   2.6559646   0.0614446   O1   
 6   -0.4713605   0.6538319  -1.2539372   C2   
 1   -1.0286041   1.2833712  -1.9596682   H2   
 6   -1.1539880  -0.6799076  -1.0283771   C3   
 1   -1.1716175  -1.2580240  -1.9650698   H3   
 1   -2.2001017  -0.5405978  -0.7174174   H4   
 6   -0.3749173  -1.4373802   0.0388692   C4   
 1   -0.8497121  -2.3975964   0.2784943   H5   
 6   -0.3711773  -0.6587732   1.3259693   C5   
 8   -0.3382384  -1.1630784   2.4289943   O2   
 6    1.0653782  -1.6932610  -0.4253725   C6   
 1    1.0099449  -2.3879284  -1.2801526   H6   
 1    1.6232597  -2.2125437   0.3662451   H7   
 6    1.7825909  -0.4255060  -0.8463811   C7   
 1    2.0398910   0.1693115   0.0446184   H8   
 1    2.7429061  -0.6803692  -1.3166520   H9   
 6    0.9511705   0.4277834  -1.7928064   C8   
 1    1.4380309   1.3962110  -1.9710382   H10  
 1    0.8592117  -0.0716845  -2.7707826   H11  
 7    1.1084572   0.2584279   5.0580218   N1   
 1    1.7264563   0.2372017   4.2472387   H1   
 6    0.0432673   1.1413663   5.0116450   C1   
 8   -0.1324053   1.8140994   4.0092545   O1   
 6   -0.8668503   1.1907660   6.2060943   C2   
 1   -1.2313635   2.2248595   6.2578362   H2   
 6   -0.1187506   0.7935605   7.4623957   C3   
 1   -0.7996876   0.8070676   8.3273031   H3   
 1    0.6918317   1.5046660   7.6808955   H4   
 6    0.4400113  -0.6086042   7.2588035   C4   
 1    1.0331143  -0.9350168   8.1228343   H5   
 6    1.3891386  -0.6220611   6.0918220   C5   
 8    2.3510955  -1.3560417   6.0024679   O2   
 6   -0.6967455  -1.6126380   7.0239701   C6   
 1   -1.2730318  -1.6724050   7.9623765   H6   
 1   -0.2773164  -2.6130043   6.8482114   H7   
 6   -1.6156108  -1.2070765   5.8881658   C7   
 1   -1.1061686  -1.3638643   4.9239160   H8   
 1   -2.4941559  -1.8673952   5.8668861   H9   
 6   -2.0595638   0.2448580   5.9875420   C8   
 1   -2.6098447   0.5448698   5.0854137   H10  
 1   -2.7448151   0.3735300   6.8409094   H11  
 
    R_com        Fit total        Fit exp        Fit els          Fit Cn 
  5.23572045  0.14268845E+02  0.44567188E+02 -0.14022115E+02 -0.16276228E+02
  5.31032811  0.83520638E+01  0.35780372E+02 -0.13025021E+02 -0.14403287E+02
  5.39985731  0.31205139E+01  0.27461219E+02 -0.11895205E+02 -0.12445500E+02
  5.50729235 -0.11461398E+01  0.19951837E+02 -0.10638365E+02 -0.10459611E+02
  5.63621440 -0.42247914E+01  0.13563586E+02 -0.92726271E+01 -0.85157506E+01
  5.79092085 -0.60096970E+01  0.85122369E+01 -0.78315444E+01 -0.66903894E+01
  5.97656860 -0.65611277E+01  0.48593071E+01 -0.63651163E+01 -0.50553186E+01
  6.19934589 -0.61145334E+01  0.24876657E+01 -0.49372257E+01 -0.36649734E+01
  6.46667865 -0.50322639E+01  0.11324469E+01 -0.36184091E+01 -0.25463017E+01
  6.78747795 -0.37070658E+01  0.46269552E+00 -0.24743131E+01 -0.16954482E+01
  7.17243712 -0.24576510E+01  0.17750835E+00 -0.15523257E+01 -0.10828337E+01
  7.63438812 -0.14658981E+01  0.68874967E-01 -0.87074611E+00 -0.66402695E+00
  8.18872932 -0.77875285E+00  0.27723925E-01 -0.41519222E+00 -0.39128456E+00
 
------------ Minimum  17 ------------
E =    -6.47230569 kcal/mol
R_com =     5.90051577 Angstrom
beta_A, gamma_A, alpha_B, beta_B, gamma_B = 
   131.31420   279.76431   160.86544    48.68580    99.76431
 
 7    0.1220144  -1.2266587   0.7871540   N1   
 1    0.4567259  -2.1138459   1.1621339   H1   
 6    0.6408412  -0.0727303   1.3489624   C1   
 8    1.4878996  -0.1616095   2.2223523   O1   
 6    0.1454345   1.2407146   0.8133336   C2   
 1    0.1809322   1.9380346   1.6603171   H2   
 6   -1.2582029   1.0954532   0.2615912   C3   
 1   -1.6022906   2.0557952  -0.1522557   H3   
 1   -1.9673208   0.8152112   1.0547325   H4   
 6   -1.2312567   0.0349007  -0.8312186   C4   
 1   -2.2334673  -0.1473742  -1.2401382   H5   
 6   -0.7842127  -1.2833212  -0.2608573   C5   
 8   -1.1515698  -2.3645219  -0.6708895   O2   
 6   -0.2952598   0.4595049  -1.9709851   C6   
 1   -0.7489774   1.3442893  -2.4480401   H6   
 1   -0.2621804  -0.3282562  -2.7364149   H7   
 6    1.1013099   0.8015177  -1.4898767   C7   
 1    1.6385525  -0.1221858  -1.2214862   H8   
 1    1.6784682   1.2486821  -2.3116112   H9   
 6    1.0918106   1.7391877  -0.2916412   C8   
 1    2.1051760   1.8593969   0.1149200   H10  
 1    0.7460994   2.7399952  -0.5969769   H11  
 7   -0.5173570  -1.1188927   5.1133618   N1   
 1   -1.1243852  -1.8473496   4.7383819   H1   
 6   -0.6292757   0.1413478   4.5515534   C1   
 8   -1.4586688   0.3350345   3.6781635   O1   
 6    0.2692916   1.2198384   5.0871822   C2   
 1    0.4643281   1.8902682   4.2401987   H2   
 6    1.5477651   0.6225074   5.6389246   C3   
 1    2.1876308   1.4170041   6.0527715   H3   
 1    2.1258453   0.1253082   4.8457833   H4   
 6    1.1746715  -0.3706184   6.7317344   C4   
 1    2.0617638  -0.8713353   7.1406540   H5   
 6    0.3202290  -1.4694748   6.1613730   C5   
 8    0.3128858  -2.6113559   6.5714053   O2   
 6    0.4295672   0.3373353   7.8715009   C6   
 1    1.1482390   1.0245136   8.3485559   H6   
 1    0.1400969  -0.3960601   8.6369307   H7   
 6   -0.7777363   1.1182309   7.3903925   C7   
 1   -1.5880758   0.4216622   7.1220020   H8   
 1   -1.1764324   1.7298755   8.2121270   H9   
 6   -0.4614051   2.0009821   6.1921570   C8   
 1   -1.3793803   2.4467188   5.7855958   H10  
 1    0.1932585   2.8331765   6.4974927   H11  
 
    R_com        Fit total        Fit exp        Fit els          Fit Cn 
  5.00091445  0.15489890E+02  0.58126239E+02 -0.25570177E+02 -0.17066172E+02
  5.09150947  0.92159057E+01  0.47376539E+02 -0.23205105E+02 -0.14955528E+02
  5.20022350  0.36766930E+01  0.37103418E+02 -0.20637996E+02 -0.12788729E+02
  5.33068033 -0.82129278E+00  0.27719869E+02 -0.17912051E+02 -0.10629111E+02
  5.48722853 -0.40465333E+01  0.19597213E+02 -0.15094097E+02 -0.85496498E+01
  5.67508637 -0.59028668E+01  0.12997881E+02 -0.12275058E+02 -0.66256907E+01
  5.90051577 -0.64723057E+01  0.80183349E+01 -0.95656300E+01 -0.49250106E+01
  6.17103106 -0.60164223E+01  0.45659398E+01 -0.70853209E+01 -0.34970412E+01
  6.49564940 -0.49216577E+01  0.23870732E+01 -0.49444810E+01 -0.23642499E+01
  6.88519142 -0.35984334E+01  0.11424946E+01 -0.32220342E+01 -0.15188939E+01
  7.35264183 -0.23734291E+01  0.49922716E+00 -0.19457128E+01 -0.92694347E+00
  7.91358233 -0.14250220E+01  0.19727496E+00 -0.10842218E+01 -0.53807509E+00
  8.58671093 -0.78723335E+00  0.68732552E-01 -0.55808869E+00 -0.29787721E+00
 
------------ Minimum  18 ------------
E =    -6.47188785 kcal/mol
R_com =     6.45490938 Angstrom
beta_A, gamma_A, alpha_B, beta_B, gamma_B = 
    82.81523   304.95619     2.16309    95.81646    19.29398
 
 7   -0.4353896  -1.3959336   0.0315542   N1   
 1   -0.4412281  -2.4126789   0.1086114   H1   
 6   -0.5646968  -0.6771677   1.2075712   C1   
 8   -0.6383399  -1.2748536   2.2684980   O1   
 6   -0.5704129   0.8218102   1.1051210   C2   
 1   -1.2105100   1.1720448   1.9251867   H2   
 6   -1.0955059   1.2611964  -0.2465208   C3   
 1   -1.0710865   2.3591995  -0.3221219   H3   
 1   -2.1429729   0.9533054  -0.3824359   H4   
 6   -0.2122903   0.6433225  -1.3225750   C4   
 1   -0.5719516   0.8907494  -2.3296942   H5   
 6   -0.2644488  -0.8574920  -1.2347970   C5   
 8   -0.1497706  -1.6015359  -2.1862803   O2   
 6    1.2361166   1.1289083  -1.1750265   C6   
 1    1.2378275   2.2095553  -1.3952167   H6   
 1    1.8666580   0.6514906  -1.9379383   H7   
 6    1.7982664   0.8921282   0.2130541   C7   
 1    2.0090434  -0.1804961   0.3506822   H8   
 1    2.7695291   1.3972886   0.3119325   H9   
 6    0.8552745   1.3601993   1.3115800   C8   
 1    1.2274643   1.0542293   2.2987521   H10  
 1    0.7961518   2.4605835   1.3161651   H11  
 7   -0.5419492  -0.4802276   5.1841368   N1   
 1   -0.6219941  -0.8323025   4.2305232   H1   
 6   -0.3851714  -1.4199699   6.1884603   C1   
 8   -0.3104680  -2.6017289   5.8950624   O1   
 6   -0.2790842  -0.9137495   7.5991162   C2   
 1   -0.7209769  -1.6969359   8.2285971   H2   
 6   -1.0079117   0.4063029   7.7474085   C3   
 1   -0.9023193   0.7821423   8.7767372   H3   
 1   -2.0850959   0.2861391   7.5584857   H4   
 6   -0.3995317   1.3974940   6.7639733   C4   
 1   -0.9186628   2.3641835   6.7936319   H5   
 6   -0.5651535   0.8955806   5.3555977   C5   
 8   -0.6963468   1.6130451   4.3860072   O2   
 6    1.0876186   1.6183448   7.0722838   C6   
 1    1.1423650   2.1230641   8.0513374   H6   
 1    1.5197741   2.3110137   6.3367594   H7   
 6    1.8772261   0.3249544   7.1223476   C7   
 1    2.0155905  -0.0657676   6.1015230   H8   
 1    2.8901346   0.5222077   7.5010595   H9   
 6    1.2014956  -0.7379375   7.9760061   C8   
 1    1.7240319  -1.6997352   7.8835254   H10  
 1    1.2405972  -0.4506912   9.0391724   H11  
 
    R_com        Fit total        Fit exp        Fit els          Fit Cn 
  5.71406123  0.17966146E+02  0.52274624E+02 -0.15870751E+02 -0.18437727E+02
  5.78866889  0.10837520E+02  0.41581681E+02 -0.14594747E+02 -0.16149414E+02
  5.87819809  0.46407457E+01  0.31602581E+02 -0.13173736E+02 -0.13788099E+02
  5.98563313 -0.32889946E+00  0.22722624E+02 -0.11623541E+02 -0.11427982E+02
  6.11455517 -0.38541261E+01  0.15277695E+02 -0.99754815E+01 -0.91563392E+01
  6.26926163 -0.58621448E+01  0.94797994E+01 -0.82783746E+01 -0.70635696E+01
  6.45490938 -0.64718879E+01  0.53548219E+01 -0.65975087E+01 -0.52292011E+01
  6.67768667 -0.59922698E+01  0.27240055E+01 -0.50090580E+01 -0.37072172E+01
  6.94501942 -0.48559349E+01  0.12493890E+01 -0.35894498E+01 -0.25158741E+01
  7.26581873 -0.35045910E+01  0.53330001E+00 -0.24012398E+01 -0.16366511E+01
  7.65077790 -0.22744591E+01  0.22830812E+00 -0.14795074E+01 -0.10232599E+01
  8.11272889 -0.13364519E+01  0.10423807E+00 -0.82411457E+00 -0.61657538E+00
  8.66707009 -0.71250458E+00  0.48109733E-01 -0.40186429E+00 -0.35875002E+00
 
------------ Minimum  19 ------------
E =    -6.46933330 kcal/mol
R_com =     6.15451662 Angstrom
beta_A, gamma_A, alpha_B, beta_B, gamma_B = 
    73.21721   200.98661    13.20933   105.35810   127.51973
 
 7   -0.7949621   0.4202118   1.1535371   N1   
 1   -1.0707975   0.7405606   2.0814564   H1   
 6   -0.4931114   1.3946650   0.2177552   C1   
 8   -0.5294876   2.5693533   0.5448660   O1   
 6   -0.0978239   0.9348559  -1.1569400   C2   
 1   -0.4472170   1.7175586  -1.8426494   H2   
 6   -0.7242330  -0.4088505  -1.4696428   C3   
 1   -0.4078660  -0.7496687  -2.4674791   H3   
 1   -1.8220251  -0.3382517  -1.4876799   H4   
 6   -0.2693738  -1.4029174  -0.4091406   C4   
 1   -0.7287910  -2.3886543  -0.5578819   H5   
 6   -0.7224174  -0.9497672   0.9518428   C5   
 8   -1.0027050  -1.7001606   1.8631174   O2   
 6    1.2577595  -1.5538746  -0.4319956   C6   
 1    1.5205779  -2.0269578  -1.3929343   H6   
 1    1.5733182  -2.2496866   0.3578228   H7   
 6    1.9826998  -0.2284928  -0.3028849   C7   
 1    1.9065209   0.1373728   0.7335661   H8   
 1    3.0570502  -0.3731240  -0.4850069   H9   
 6    1.4338504   0.8306285  -1.2474006   C8   
 1    1.8848870   1.8097723  -1.0364625   H10  
 1    1.6874044   0.5765786  -2.2892887   H11  
 7   -0.7273521   1.2656527   6.2454707   N1   
 1   -0.9647901   2.2567998   6.2139529   H1   
 6   -0.8707221   0.5487879   5.0699238   C1   
 8   -1.2286535   1.1268717   4.0570459   O1   
 6   -0.5361445  -0.9154925   5.1073978   C2   
 1   -1.1994693  -1.3895226   4.3724202   H2   
 6   -0.7471338  -1.4744850   6.4997804   C3   
 1   -0.4743706  -2.5407637   6.5237098   H3   
 1   -1.8044134  -1.4068836   6.7965071   H4   
 6    0.1307263  -0.6885267   7.4648514   C4   
 1   -0.0133345  -1.0200775   8.5012808   H5   
 6   -0.2579168   0.7646118   7.4502007   C5   
 8   -0.1674375   1.5053198   8.4068813   O2   
 6    1.6116622  -0.8408026   7.0919073   C6   
 1    1.8801935  -1.8967248   7.2627985   H6   
 1    2.2297246  -0.2442275   7.7772113   H7   
 6    1.8969185  -0.4708342   5.6494797   C7   
 1    1.8473988   0.6232775   5.5296523   H8   
 1    2.9289186  -0.7480474   5.3917129   H9   
 6    0.9255785  -1.1236463   4.6771533   C8   
 1    1.0719969  -0.7324494   3.6611916   H10  
 1    1.1063573  -2.2098238   4.6335722   H11  
 
    R_com        Fit total        Fit exp        Fit els          Fit Cn 
  5.41366847  0.17918204E+02  0.53531543E+02 -0.15789937E+02 -0.19823402E+02
  5.48827613  0.10780252E+02  0.42692450E+02 -0.14511628E+02 -0.17400571E+02
  5.57780533  0.45893857E+01  0.32577828E+02 -0.13088972E+02 -0.14899471E+02
  5.68524037 -0.36414171E+00  0.23570660E+02 -0.11537978E+02 -0.12396824E+02
  5.81416242 -0.38704888E+01  0.16002286E+02 -0.98900759E+01 -0.99826991E+01
  5.96886887 -0.58644167E+01  0.10080140E+02 -0.81940948E+01 -0.77504616E+01
  6.15451662 -0.64693333E+01  0.58287298E+01 -0.65152638E+01 -0.57827992E+01
  6.37729391 -0.59933207E+01  0.30735258E+01 -0.49297299E+01 -0.41371165E+01
  6.64462667 -0.48635499E+01  0.14858005E+01 -0.35140611E+01 -0.28352893E+01
  6.96542597 -0.35154606E+01  0.67790160E+00 -0.23311896E+01 -0.18621725E+01
  7.35038514 -0.22826535E+01  0.30776667E+00 -0.14166659E+01 -0.11737543E+01
  7.81233614 -0.13383124E+01  0.14345917E+00 -0.77054683E+00 -0.71122476E+00
  8.36667734 -0.70859458E+00  0.65418456E-01 -0.35916238E+00 -0.41485065E+00
 
------------ Minimum  20 ------------
E =    -6.45926342 kcal/mol
R_com =     6.10241647 Angstrom
beta_A, gamma_A, alpha_B, beta_B, gamma_B = 
    72.21033   131.75894   349.48125   108.93390    56.62108
 
 7   -0.4320593   1.3962645  -0.0544123   N1   
 1   -0.4417790   2.4149940  -0.0115357   H1   
 6   -0.0292776   0.8226817  -1.2482005   C1   
 8    0.3279892   1.5419324  -2.1664903   O1   
 6   -0.0232504  -0.6776986  -1.3274861   C2   
 1   -0.2465002  -0.9196093  -2.3746418   H2   
 6   -1.0512827  -1.2650593  -0.3820362   C3   
 1   -1.0211621  -2.3645788  -0.4275585   H3   
 1   -2.0693271  -0.9597909  -0.6663842   H4   
 6   -0.7248029  -0.7910793   1.0281001   C4   
 1   -1.4650474  -1.1497941   1.7548925   H5   
 6   -0.7895387   0.7102577   1.0964087   C5   
 8   -1.1121782   1.3355448   2.0848380   O2   
 6    0.6681175  -1.2773641   1.4508843   C6   
 1    0.6162797  -2.3763056   1.5278588   H6   
 1    0.9021090  -0.9023073   2.4569286   H7   
 6    1.7523911  -0.8874498   0.4654086   C7   
 1    1.9625132   0.1906747   0.5513597   H8   
 1    2.6929168  -1.3918224   0.7287237   H9   
 6    1.3757268  -1.2091551  -0.9732412   C8   
 1    2.1168337  -0.7948392  -1.6702021   H10  
 1    1.3638651  -2.3003777  -1.1263898   H11  
 7   -0.7425102   0.5809582   4.9842230   N1   
 1   -0.9940480   0.9364818   4.0622282   H1   
 6   -0.9003960  -0.7777943   5.1968835   C1   
 8   -1.2870737  -1.4852397   4.2813407   O1   
 6   -0.5451711  -1.3111944   6.5558402   C2   
 1   -1.2170427  -2.1626999   6.7244322   H2   
 6   -0.7196422  -0.2382613   7.6113461   C3   
 1   -0.4319223  -0.6301833   8.5990388   H3   
 1   -1.7713755   0.0762625   7.6847545   H4   
 6    0.1672076   0.9426360   7.2389086   C4   
 1    0.0491721   1.7736254   7.9462909   H5   
 6   -0.2414416   1.4935634   5.9001202   C5   
 8   -0.1412870   2.6602247   5.5824049   O2   
 6    1.6420440   0.5193190   7.2056412   C6   
 1    1.9284347   0.2670750   8.2403575   H6   
 1    2.2659671   1.3727533   6.9057836   H7   
 6    1.8923017  -0.6735542   6.3038265   C7   
 1    1.8253914  -0.3625260   5.2489920   H8   
 1    2.9224292  -1.0324134   6.4393716   H9   
 6    0.9100342  -1.8086268   6.5525116   C8   
 1    1.0300367  -2.5978113   5.7978999   H10  
 1    1.1046717  -2.2692364   7.5345080   H11  
 
    R_com        Fit total        Fit exp        Fit els          Fit Cn 
  5.36156832  0.17858023E+02  0.53505762E+02 -0.15831566E+02 -0.19816172E+02
  5.43617599  0.10745386E+02  0.42687763E+02 -0.14546834E+02 -0.17395542E+02
  5.52570519  0.45738059E+01  0.32587729E+02 -0.13117259E+02 -0.14896664E+02
  5.63314023 -0.36641736E+00  0.23588756E+02 -0.11559026E+02 -0.12396148E+02
  5.76206227 -0.38648737E+01  0.16022892E+02 -0.99038257E+01 -0.99839403E+01
  5.91676873 -0.58551946E+01  0.10098935E+02 -0.82008382E+01 -0.77532916E+01
  6.10241647 -0.64592634E+01  0.58432446E+01 -0.65157040E+01 -0.57868040E+01
  6.32519377 -0.59836422E+01  0.30831833E+01 -0.49249879E+01 -0.41418376E+01
  6.59252652 -0.48544487E+01  0.14914119E+01 -0.35055963E+01 -0.28402643E+01
  6.91332583 -0.35067653E+01  0.68082932E+00 -0.23206241E+01 -0.18669705E+01
  7.29828499 -0.22743509E+01  0.30920390E+00 -0.14055415E+01 -0.11780133E+01
  7.76023599 -0.13306418E+01  0.14414561E+00 -0.76008795E+00 -0.71469944E+00
  8.31457719 -0.70185103E+00  0.65729615E-01 -0.35013124E+00 -0.41744940E+00
 
------------ Minimum  21 ------------
E =    -6.45290605 kcal/mol
R_com =     6.61673019 Angstrom
beta_A, gamma_A, alpha_B, beta_B, gamma_B = 
    95.69540   198.28959   188.80297    85.45117   312.95900
 
 7   -0.2956400   0.4825144   1.3486909   N1   
 1   -0.1973482   0.8480591   2.2955059   H1   
 6   -0.3789438   1.4096299   0.3240554   C1   
 8   -0.2930125   2.5982477   0.5848635   O1   
 6   -0.5369734   0.8830290  -1.0742228   C2   
 1   -1.1255838   1.6387204  -1.6102869   H2   
 6   -1.2290597  -0.4647655  -1.0606259   C3   
 1   -1.3165266  -0.8544574  -2.0864974   H3   
 1   -2.2507059  -0.3801420  -0.6612079   H4   
 6   -0.3987499  -1.4161354  -0.2090323   C4   
 1   -0.8755274  -2.4012393  -0.1246581   H5   
 6   -0.2993001  -0.8960191   1.1989656   C5   
 8   -0.2064845  -1.6007199   2.1822533   O2   
 6    1.0043773  -1.5887037  -0.8064441   C6   
 1    0.8821493  -2.1081244  -1.7716110   H6   
 1    1.6011102  -2.2524509  -0.1654338   H7   
 6    1.7174238  -0.2688231  -1.0262731   C7   
 1    2.0414806   0.1443646  -0.0576894   H8   
 1    2.6412481  -0.4360957  -1.5980106   H9   
 6    0.8442910   0.7540313  -1.7379552   C8   
 1    1.3371284   1.7354653  -1.7614135   H10  
 1    0.6815385   0.4498805  -2.7845525   H11  
 7    0.1996982   1.4418240   6.4737100   N1   
 1    0.0350779   2.4460491   6.4090978   H1   
 6    0.3645617   0.9137607   7.7426977   C1   
 8    0.2685112   1.6473949   8.7126320   O1   
 6    0.6206092  -0.5628802   7.8496314   C2   
 1    1.2524021  -0.6900947   8.7381979   H2   
 6    1.2999253  -1.0776476   6.5969292   C3   
 1    1.4593572  -2.1642257   6.6734271   H3   
 1    2.2902008  -0.6163066   6.4666378   H4   
 6    0.4025620  -0.7634320   5.4070811   C4   
 1    0.8646378  -1.0742450   4.4611706   H5   
 6    0.2041769   0.7229478   5.2879685   C5   
 8    0.0344867   1.3072358   4.2382611   O2   
 6   -0.9543200  -1.4650463   5.5555903   C6   
 1   -0.7656160  -2.5495093   5.4876527   H6   
 1   -1.6012171  -1.2045680   4.7063436   H7   
 6   -1.6396542  -1.1497952   6.8708008   C7   
 1   -2.0306711  -0.1199861   6.8486579   H8   
 1   -2.5203709  -1.7956806   6.9952411   H9   
 6   -0.7092963  -1.3045947   8.0647668   C8   
 1   -1.1918729  -0.9413014   8.9822577   H10  
 1   -0.4726376  -2.3689195   8.2246648   H11  
 
    R_com        Fit total        Fit exp        Fit els          Fit Cn 
  5.87588204  0.17075990E+02  0.50593665E+02 -0.15791539E+02 -0.17726136E+02
  5.95048971  0.10294856E+02  0.40385782E+02 -0.14545239E+02 -0.15545687E+02
  6.04001891  0.43527480E+01  0.30792398E+02 -0.13152758E+02 -0.13286893E+02
  6.14745394 -0.44989915E+00  0.22198712E+02 -0.11628194E+02 -0.11020417E+02
  6.27637599 -0.38823787E+01  0.14949643E+02 -0.10001085E+02 -0.88309362E+01
  6.43108244 -0.58514316E+01  0.92750460E+01 -0.83187518E+01 -0.68077258E+01
  6.61673019 -0.64529061E+01  0.52235626E+01 -0.66456567E+01 -0.50308120E+01
  6.83950749 -0.59762699E+01  0.26377202E+01 -0.50581348E+01 -0.35558552E+01
  7.10684024 -0.48430391E+01  0.11938847E+01 -0.36338255E+01 -0.24030983E+01
  7.42763954 -0.34922711E+01  0.50051727E+00 -0.24372838E+01 -0.15555046E+01
  7.81259871 -0.22619975E+01  0.21134884E+00 -0.15058404E+01 -0.96750592E+00
  8.27454971 -0.13248835E+01  0.96684753E-01 -0.84127673E+00 -0.58029156E+00
  8.82889091 -0.70287462E+00  0.45187608E-01 -0.41159714E+00 -0.33646509E+00
 
------------ Minimum  22 ------------
E =    -6.39489718 kcal/mol
R_com =     5.94970068 Angstrom
beta_A, gamma_A, alpha_B, beta_B, gamma_B = 
   131.87711   155.86719   200.14478    48.12289   335.86719
 
 7    0.1108743   1.2417197   0.7648722   N1   
 1    0.4181920   2.1537019   1.1018990   H1   
 6   -0.7991156   1.2327339  -0.2782951   C1   
 8   -1.1578848   2.2909847  -0.7677921   O1   
 6   -1.2690981  -0.1051875  -0.7748296   C2   
 1   -2.2975243   0.0534134  -1.1242315   H2   
 6   -1.2031193  -1.1373238   0.3324463   C3   
 1   -1.5239362  -2.1194741  -0.0475270   H3   
 1   -1.8817923  -0.8751372   1.1577451   H4   
 6    0.2357194  -1.2123894   0.8262468   C4   
 1    0.3379006  -1.9148662   1.6634748   H5   
 6    0.6664031   0.1233480   1.3677140   C5   
 8    1.4665302   0.2694000   2.2680129   O2   
 6    1.1728373  -1.6468629  -0.3088696   C6   
 1    0.9082646  -2.6863565  -0.5652659   H6   
 1    2.2099793  -1.6666013   0.0537481   H7   
 6    1.0500988  -0.7723649  -1.5413604   C7   
 1    1.5233380   0.2045137  -1.3525634   H8   
 1    1.6169680  -1.2177826  -2.3711662   H9   
 6   -0.3964869  -0.5534797  -1.9591675   C8   
 1   -0.4589631   0.1882537  -2.7669916   H10  
 1   -0.8239162  -1.4914369  -2.3489142   H11  
 7   -0.5317320   1.1275735   5.1848285   N1   
 1   -1.1343304   1.8779273   4.8478017   H1   
 6    0.3256843   1.4325321   6.2279958   C1   
 8    0.2980511   2.5496026   6.7174928   O1   
 6    1.2276874   0.3383166   6.7245303   C2   
 1    2.1385788   0.8413985   7.0739321   H2   
 6    1.5212060  -0.6534018   5.6172543   C3   
 1    2.1606433  -1.4649822   5.9972276   H3   
 1    2.0680660  -0.1735237   4.7919556   H4   
 6    0.1962398  -1.2194022   5.1234539   C4   
 1    0.3422380  -1.9140958   4.2862259   H5   
 6   -0.6681164  -0.1137028   4.5819867   C5   
 8   -1.4695954  -0.2521440   3.6816878   O2   
 6   -0.5339203  -1.9500344   6.2585703   C6   
 1    0.0724622  -2.8348201   6.5149666   H6   
 1   -1.5008177  -2.3257503   5.8959526   H7   
 6   -0.7198618  -1.0867631   7.4910611   C7   
 1   -1.5005815  -0.3326253   7.3022641   H8   
 1   -1.0986540  -1.7001586   8.3208668   H9   
 6    0.5628468  -0.3830733   7.9088681   C8   
 1    0.3660528   0.3348013   8.7166923   H10  
 1    1.2871547  -1.1164473   8.2986149   H11  
 
    R_com        Fit total        Fit exp        Fit els          Fit Cn 
  5.05009936  0.16053626E+02  0.57552494E+02 -0.25234547E+02 -0.16264321E+02
  5.14069438  0.96087625E+01  0.46770390E+02 -0.22897955E+02 -0.14263673E+02
  5.24940841  0.39325619E+01  0.36504904E+02 -0.20362853E+02 -0.12209489E+02
  5.37986524 -0.66172557E+00  0.27171634E+02 -0.17672020E+02 -0.10161339E+02
  5.53641344 -0.39424537E+01  0.19136621E+02 -0.14891313E+02 -0.81877617E+01
  5.72427127 -0.58214337E+01  0.12648092E+02 -0.12110043E+02 -0.63594832E+01
  5.94970068 -0.63948972E+01  0.77820356E+01 -0.94367126E+01 -0.47402202E+01
  6.22021597 -0.59394209E+01  0.44257900E+01 -0.69884365E+01 -0.33767744E+01
  6.54483431 -0.48507479E+01  0.23139977E+01 -0.48736329E+01 -0.22911127E+01
  6.93437632 -0.35399795E+01  0.11077503E+01 -0.31704729E+01 -0.14772569E+01
  7.40182674 -0.23290066E+01  0.48299422E+00 -0.19074337E+01 -0.90456709E+00
  7.96276724 -0.13920283E+01  0.18958738E+00 -0.10550373E+01 -0.52657838E+00
  8.63589584 -0.76251167E+00  0.65376736E-01 -0.53572356E+00 -0.29216485E+00
 
------------ Minimum  23 ------------
E =    -6.17489215 kcal/mol
R_com =     4.93905998 Angstrom
beta_A, gamma_A, alpha_B, beta_B, gamma_B = 
   152.18098   228.11216    48.41703    27.81902    48.11216
 
 7    1.0197098  -0.2342085   1.0220219   N1   
 1    1.9126755  -0.3904657   1.4888609   H1   
 6    0.6475949   1.0812920   0.8044224   C1   
 8    1.4038949   1.9791960   1.1360788   O1   
 6   -0.6722888   1.3241814   0.1288667   C2   
 1   -1.0425292   2.2741234   0.5355960   H2   
 6   -1.6294386   0.1823041   0.4040014   C3   
 1   -2.5838734   0.3561997  -0.1163226   H3   
 1   -1.8579788   0.1084864   1.4776760   H4   
 6   -0.9883233  -1.1054745  -0.0963266   C4   
 1   -1.6188066  -1.9783435   0.1168772   H5   
 6    0.3040155  -1.3559085   0.6316930   C5   
 8    0.7494438  -2.4584568   0.8726361   O2   
 6   -0.7342664  -1.0288031  -1.6079559   C6   
 1   -1.7210129  -0.9957811  -2.0994085   H6   
 1   -0.2439276  -1.9513117  -1.9486762   H7   
 6    0.0740254   0.1898786  -2.0083608   C7   
 1    1.1255903   0.0530403  -1.7093992   H8   
 1    0.0897507   0.2820945  -3.1036070   H9   
 6   -0.4584505   1.4725518  -1.3868284   C8   
 1    0.2227883   2.3112994  -1.5844841   H10  
 1   -1.4308192   1.7346321  -1.8342376   H11  
 7    0.5015984   0.9181834   3.9170381   N1   
 1    0.9773835   1.6898262   3.4501991   H1   
 6    1.2386127  -0.2332596   4.1346376   C1   
 8    2.4122000  -0.2634930   3.8029812   O1   
 6    0.5442810  -1.3817333   4.8101932   C2   
 1    1.0091033  -2.2891515   4.4034640   H2   
 6   -0.9451020  -1.3398086   4.5350586   C3   
 1   -1.4484910  -2.1691367   5.0553825   H3   
 1   -1.1520003  -1.4617626   3.4613840   H4   
 6   -1.4828438  -0.0055537   5.0353866   C4   
 1   -2.5542001   0.1021742   4.8221828   H5   
 6   -0.8124371   1.1273239   4.3073669   C5   
 8   -1.3415058   2.1922678   4.0664238   O2   
 6   -1.2568755   0.1335926   6.5470159   C6   
 1   -1.8870826  -0.6264061   7.0384685   H6   
 1   -1.6214679   1.1126364   6.8877362   H7   
 6    0.1911593  -0.0706525   6.9474208   C7   
 1    0.7867325   0.8067334   6.6484592   H8   
 1    0.2705733  -0.1200941   8.0426670   H9   
 6    0.7971867  -1.3202572   6.3258884   C8   
 1    1.8767069  -1.3673736   6.5235441   H10  
 1    0.3478567  -2.2215283   6.7732975   H11  
 
    R_com        Fit total        Fit exp        Fit els          Fit Cn 
  4.19821183  0.14320519E+02  0.61108768E+02 -0.17803900E+02 -0.28984349E+02
  4.27281949  0.85641274E+01  0.50354717E+02 -0.16259282E+02 -0.25531307E+02
  4.36234869  0.34331244E+01  0.39953125E+02 -0.14553789E+02 -0.21966211E+02
  4.46978373 -0.77963689E+00  0.30322763E+02 -0.12710332E+02 -0.18392068E+02
  4.59870578 -0.38378127E+01  0.21861925E+02 -0.10770021E+02 -0.14929717E+02
  4.75341223 -0.56211671E+01  0.14878415E+02 -0.87940441E+01 -0.11705538E+02
  4.93905998 -0.61748922E+01  0.95212289E+01 -0.68619325E+01 -0.88341885E+01
  5.16183727 -0.57243492E+01  0.57400196E+01 -0.50644129E+01 -0.63999558E+01
  5.42917003 -0.46350955E+01  0.32975466E+01 -0.34902155E+01 -0.44424267E+01
  5.74996933 -0.33185235E+01  0.18422041E+01 -0.22086669E+01 -0.29520606E+01
  6.13492850 -0.21153485E+01  0.10155790E+01 -0.12530961E+01 -0.18778314E+01
  6.59687950 -0.12120010E+01  0.54378202E+00 -0.61206624E+00 -0.11437167E+01
  7.15122070 -0.63302274E+00  0.26793877E+00 -0.23388715E+00 -0.66707436E+00
 
------------ Minimum  24 ------------
E =    -6.08433017 kcal/mol
R_com =     5.82007078 Angstrom
beta_A, gamma_A, alpha_B, beta_B, gamma_B = 
    64.68167   171.97776    27.88161    50.42588   334.74915
 
 7   -0.7986557   1.0143833   0.6872889   N1   
 1   -1.0907887   1.7639893   1.3137806   H1   
 6   -0.2119128   1.3898464  -0.5090057   C1   
 8   -0.0354581   2.5741315  -0.7425647   O1   
 6    0.2109398   0.2941166  -1.4460412   C2   
 1    0.0997031   0.7091815  -2.4561124   H2   
 6   -0.6471420  -0.9384865  -1.2457819   C3   
 1   -0.3130133  -1.7441311  -1.9175090   H3   
 1   -1.6993769  -0.7314007  -1.4914933   H4   
 6   -0.5134514  -1.3791546   0.2059995   C4   
 1   -1.1506539  -2.2459548   0.4239349   H5   
 6   -0.9925757  -0.2875273   1.1234193   C5   
 8   -1.5094832  -0.4814378   2.2038257   O2   
 6    0.9440221  -1.7356216   0.5287205   C6   
 1    1.1950139  -2.6323086  -0.0622449   H6   
 1    1.0302385  -2.0216224   1.5862246   H7   
 6    1.9120361  -0.6180809   0.1927195   C7   
 1    1.8131609   0.1937648   0.9309754   H8   
 1    2.9455258  -0.9795605   0.2904270   H9   
 6    1.6890863  -0.0535076  -1.2024987   C8   
 1    2.3107269   0.8375774  -1.3643073   H10  
 1    1.9843409  -0.7949268  -1.9624226   H11  
 7    0.6434909  -1.0782857   5.0701309   N1   
 1    1.3234395  -1.7601748   4.7348102   H1   
 6   -0.1397461  -1.4519473   6.1486843   C1   
 8    0.0384934  -2.5413178   6.6680300   O1   
 6   -1.1542158  -0.4602361   6.6434807   C2   
 1   -1.9862377  -1.0589253   7.0361729   H2   
 6   -1.5986827   0.4529056   5.5190520   C3   
 1   -2.3214346   1.1924221   5.8967656   H3   
 1   -2.1062394  -0.1157505   4.7256584   H4   
 6   -0.3677329   1.1597434   4.9668983   C4   
 1   -0.6217167   1.8046850   4.1157767   H5   
 6    0.6095001   0.1506425   4.4287527   C5   
 8    1.3617402   0.3568345   3.4994022   O2   
 6    0.2999019   2.0092507   6.0568742   C6   
 1   -0.4025772   2.8214945   6.3080070   H6   
 1    1.2026937   2.4879666   5.6527175   H7   
 6    0.6255308   1.2144377   7.3063073   C7   
 1    1.4869198   0.5551280   7.1134056   H8   
 1    0.9501414   1.8952807   8.1059297   H9   
 6   -0.5488330   0.3737261   7.7850109   C8   
 1   -0.2424663  -0.2889738   8.6057545   H10  
 1   -1.3459282   1.0256545   8.1774273   H11  
 
    R_com        Fit total        Fit exp        Fit els          Fit Cn 
  4.92046945  0.15556364E+02  0.51979603E+02 -0.21018123E+02 -0.15405115E+02
  5.01106447  0.92901815E+01  0.42019989E+02 -0.19149350E+02 -0.13580457E+02
  5.11977850  0.38018570E+01  0.32608739E+02 -0.17110186E+02 -0.11696695E+02
  5.25023533 -0.61542606E+00  0.24121032E+02 -0.14930928E+02 -0.98055304E+01
  5.40678353 -0.37525968E+01  0.16875563E+02 -0.12660512E+02 -0.79676477E+01
  5.59464137 -0.55406072E+01  0.11074499E+02 -0.10367760E+02 -0.62473461E+01
  5.82007078 -0.60843302E+01  0.67598865E+01 -0.81393142E+01 -0.47049024E+01
  6.09058606 -0.56537155E+01  0.38067280E+01 -0.60726158E+01 -0.33878277E+01
  6.41520441 -0.46239533E+01  0.19620206E+01 -0.42629355E+01 -0.23230384E+01
  6.80474642 -0.33802375E+01  0.91757400E+00 -0.27854088E+01 -0.15124027E+01
  7.27219684 -0.22249234E+01  0.38514994E+00 -0.16764344E+01 -0.93363899E+00
  7.83313733 -0.13261165E+01  0.14310227E+00 -0.92235653E+00 -0.54686225E+00
  8.50626593 -0.72188570E+00  0.46295230E-01 -0.46350160E+00 -0.30467932E+00
 
------------ Minimum  25 ------------
E =    -6.01020785 kcal/mol
R_com =     5.74960500 Angstrom
beta_A, gamma_A, alpha_B, beta_B, gamma_B = 
    64.35273   177.07823    12.80565    52.05650   103.26122
 
 7   -0.8399713   0.9247701   0.7605517   N1   
 1   -1.1633562   1.6099546   1.4429644   H1   
 6   -0.2631010   1.4171916  -0.3975080   C1   
 8   -0.1313703   2.6222655  -0.5341145   O1   
 6    0.2055260   0.4171799  -1.4162469   C2   
 1    0.0826353   0.9075446  -2.3905860   H2   
 6   -0.6053222  -0.8592592  -1.3216583   C3   
 1   -0.2376271  -1.5950285  -2.0533457   H3   
 1   -1.6637071  -0.6732521  -1.5576236   H4   
 6   -0.4608608  -1.4097692   0.0910697   C4   
 1   -1.0651452  -2.3148768   0.2341989   H5   
 6   -0.9854773  -0.4144067   1.0895187   C5   
 8   -1.4990648  -0.7140263   2.1471239   O2   
 6    1.0078843  -1.7353480   0.3947680   C6   
 1    1.2956695  -2.5714503  -0.2643202   H6   
 1    1.1006083  -2.1019228   1.4265480   H7   
 6    1.9335789  -0.5584276   0.1564555   C7   
 1    1.8004435   0.1871159   0.9566625   H8   
 1    2.9797940  -0.8870358   0.2323870   H9   
 6    1.6949202   0.1075578  -1.1906114   C8   
 1    2.2824847   1.0317520  -1.2759627   H10  
 1    2.0216687  -0.5586306  -2.0053447   H11  
 7   -0.2524258   1.2402493   5.0166293   N1   
 1   -0.1841793   2.1953233   4.6660315   H1   
 6    0.5067092   0.2794608   4.3709048   C1   
 8    1.2404969   0.6132386   3.4552819   O1   
 6    0.4044556  -1.1338428   4.8704853   C2   
 1    0.5605681  -1.7708752   3.9903063   H2   
 6   -0.9480902  -1.3764699   5.5088194   C3   
 1   -1.0038580  -2.4058020   5.8951975   H3   
 1   -1.7579625  -1.2657173   4.7724108   H4   
 6   -1.1208670  -0.3803922   6.6479894   C4   
 1   -2.1058271  -0.4782937   7.1224726   H5   
 6   -1.0688290   1.0260219   6.1168012   C5   
 8   -1.6736015   1.9608385   6.5989223   O2   
 6   -0.0314329  -0.5822857   7.7099776   C6   
 1   -0.2080199  -1.5692359   8.1693586   H6   
 1   -0.1503406   0.1624420   8.5092186   H7   
 6    1.3698506  -0.5335853   7.1330221   C7   
 1    1.6311610   0.5061057   6.8787565   H8   
 1    2.0975300  -0.8406741   7.8975444   H9   
 6    1.5205594  -1.4032232   5.8936270   C8   
 1    2.5004307  -1.2425982   5.4238359   H10  
 1    1.4662449  -2.4686143   6.1699487   H11  
 
    R_com        Fit total        Fit exp        Fit els          Fit Cn 
  4.85000368  0.14317884E+02  0.51089391E+02 -0.20828459E+02 -0.15943048E+02
  4.94059870  0.84948632E+01  0.41544818E+02 -0.18983410E+02 -0.14066545E+02
  5.04931273  0.33629764E+01  0.32455878E+02 -0.16968836E+02 -0.12124066E+02
  5.17976956 -0.79644874E+00  0.24186432E+02 -0.14813793E+02 -0.10169088E+02
  5.33631776 -0.37737564E+01  0.17057064E+02 -0.12565691E+02 -0.82651293E+01
  5.52417560 -0.54853086E+01  0.11286583E+02 -0.10291774E+02 -0.64801172E+01
  5.74960500 -0.60102079E+01  0.69453873E+01 -0.80774240E+01 -0.48781711E+01
  6.02012029 -0.55889745E+01  0.39405993E+01 -0.60195197E+01 -0.35100540E+01
  6.34473864 -0.45732162E+01  0.20450820E+01 -0.42137021E+01 -0.24045961E+01
  6.73428065 -0.33366389E+01  0.96358077E+00 -0.27363281E+01 -0.15638916E+01
  7.20173106 -0.21812153E+01  0.40871390E+00 -0.16254981E+01 -0.96443117E+00
  7.76267156 -0.12793479E+01  0.15424044E+00 -0.86927267E+00 -0.56431566E+00
  8.43580016 -0.67254729E+00  0.50865536E-01 -0.40936533E+00 -0.31404750E+00
 
------------ Minimum  26 ------------
E =    -5.99345995 kcal/mol
R_com =     5.64647577 Angstrom
beta_A, gamma_A, alpha_B, beta_B, gamma_B = 
   130.69258   271.37574   318.58164   117.88962    80.50450
 
 7    0.2254581  -1.1155315   0.9186667   N1   
 1    0.6369628  -1.9199020   1.3913133   H1   
 6    0.6230678   0.1375808   1.3522296   C1   
 8    1.4605781   0.2269359   2.2347314   O1   
 6    0.0136573   1.3305687   0.6718897   C2   
 1   -0.0309644   2.1166553   1.4367250   H2   
 6   -1.3607400   0.9912172   0.1318981   C3   
 1   -1.7879102   1.8627980  -0.3875198   H3   
 1   -2.0526550   0.7325852   0.9472631   H4   
 6   -1.2154609  -0.1751381  -0.8367299   C4   
 1   -2.1890809  -0.4967951  -1.2284777   H5   
 6   -0.6542921  -1.3737040  -0.1216084   C5   
 8   -0.9104980  -2.5236475  -0.4115413   O2   
 6   -0.3058799   0.2101815  -2.0113097   C6   
 1   -0.8339648   0.9895283  -2.5857915   H6   
 1   -0.1857104  -0.6498377  -2.6847122   H7   
 6    1.0439046   0.7357590  -1.5633198   C7   
 1    1.6621840  -0.0969106  -1.1914550   H8   
 1    1.5890582   1.1436852  -2.4262908   H9   
 6    0.9259832   1.7937788  -0.4762263   C8   
 1    1.9166474   2.0548501  -0.0798958   H10  
 1    0.4916024   2.7171259  -0.8922855   H11  
 7   -0.0285971   1.2739508   4.9285468   N1   
 1    0.1492503   2.0128339   4.2487198   H1   
 6   -1.0232712   0.3625103   4.6182885   C1   
 8   -1.6061254   0.4540555   3.5505255   O1   
 6   -1.3031415  -0.7232366   5.6184334   C2   
 1   -2.3732589  -0.9471687   5.5204569   H2   
 6   -0.9498351  -0.2621630   7.0178276   C3   
 1   -1.1331278  -1.0727719   7.7397968   H3   
 1   -1.5774036   0.5881448   7.3237547   H4   
 6    0.5225427   0.1272486   7.0317167   C4   
 1    0.8275059   0.5138087   8.0127540   H5   
 6    0.7687781   1.2512507   6.0627704   C5   
 8    1.6178776   2.1054306   6.2093288   O2   
 6    1.4020185  -1.0783889   6.6733773   C6   
 1    1.2960946  -1.8094152   7.4923188   H6   
 1    2.4580855  -0.7750651   6.6571918   H7   
 6    1.0076987  -1.7255787   5.3601743   C7   
 1    1.3221197  -1.0848078   4.5208630   H8   
 1    1.5568096  -2.6690406   5.2310543   H9   
 6   -0.4894289  -1.9783592   5.2612059   C8   
 1   -0.7592991  -2.3202048   4.2527599   H10  
 1   -0.7857866  -2.7755432   5.9619425   H11  
 
    R_com        Fit total        Fit exp        Fit els          Fit Cn 
  4.74687444  0.12924850E+02  0.48726617E+02 -0.19596707E+02 -0.16205060E+02
  4.83746947  0.76024886E+01  0.39774885E+02 -0.17885775E+02 -0.14286622E+02
  4.94618349  0.28613931E+01  0.31177906E+02 -0.16013150E+02 -0.12303363E+02
  5.07664032 -0.10269995E+01  0.23288313E+02 -0.14005355E+02 -0.10309958E+02
  5.23318852 -0.38452033E+01  0.16432404E+02 -0.11906410E+02 -0.83711971E+01
  5.42104636 -0.54852619E+01  0.10850274E+02 -0.97792684E+01 -0.65562670E+01
  5.64647577 -0.59934600E+01  0.66409684E+01 -0.77041373E+01 -0.49302911E+01
  5.91699105 -0.55806637E+01  0.37358405E+01 -0.57720788E+01 -0.35444255E+01
  6.24160940 -0.45804308E+01  0.19194730E+01 -0.40729135E+01 -0.24269903E+01
  6.63115141 -0.33598434E+01  0.89725010E+00 -0.26783538E+01 -0.15787397E+01
  7.09860183 -0.22189883E+01  0.38005700E+00 -0.16245193E+01 -0.97452594E+00
  7.65954233 -0.13278442E+01  0.14453219E+00 -0.90121317E+00 -0.57116320E+00
  8.33267092 -0.72545350E+00  0.48372156E-01 -0.45532757E+00 -0.31849809E+00
 
------------ Minimum  27 ------------
E =    -5.89342756 kcal/mol
R_com =     5.73661000 Angstrom
beta_A, gamma_A, alpha_B, beta_B, gamma_B = 
    91.47891   322.14383    89.94323   119.57268    43.30684
 
 7   -0.4364135  -1.3589366  -0.3194136   N1   
 1   -0.4384212  -2.3530837  -0.5461520   H1   
 6   -0.3829787  -1.0218349   1.0221779   C1   
 8   -0.3017519  -1.9065953   1.8581315   O1   
 6   -0.3925136   0.4400272   1.3690670   C2   
 1   -0.9001361   0.5105359   2.3397597   H2   
 6   -1.1103975   1.2366615   0.2986769   C3   
 1   -1.0891810   2.3086974   0.5480989   H3   
 1   -2.1687297   0.9436554   0.2313162   H4   
 6   -0.4027047   0.9945019  -1.0280712   C4   
 1   -0.9069818   1.5128557  -1.8538311   H5   
 6   -0.4525997  -0.4669519  -1.3809630   C5   
 8   -0.4871258  -0.8945726  -2.5158732   O2   
 6    1.0551445   1.4686747  -0.9553901   C6   
 1    1.0321614   2.5656813  -0.8443364   H6   
 1    1.5608929   1.2595529  -1.9082969   H7   
 6    1.8166601   0.8562849   0.2038845   C7   
 1    2.0374561  -0.2009983  -0.0135840   H8   
 1    2.7956144   1.3457928   0.3055990   H9   
 6    1.0520813   0.9465339   1.5162708   C8   
 1    1.5653173   0.3785626   2.3040836   H10  
 1    1.0027023   1.9942480   1.8542337   H11  
 7   -0.1189316  -1.0599225   4.7358053   N1   
 1   -0.1907243  -1.5585111   3.8492400   H1   
 6    1.1561480  -0.7786608   5.1956147   C1   
 8    2.1195813  -1.0957104   4.5177555   O1   
 6    1.2747014  -0.0556772   6.5073705   C2   
 1    2.2094211  -0.4127773   6.9586741   H2   
 6    0.0763890  -0.3486591   7.3871019   C3   
 1    0.1591683   0.2058512   8.3345133   H3   
 1    0.0268139  -1.4173217   7.6439278   H4   
 6   -1.1784991   0.0803964   6.6381707   C4   
 1   -2.0869049  -0.1493951   7.2098876   H5   
 6   -1.3046118  -0.6944880   5.3550031   C5   
 8   -2.3611600  -0.9926070   4.8383758   O2   
 6   -1.1408786   1.5858423   6.3420898   C6   
 1   -1.1997761   2.1067736   7.3123713   H6   
 1   -2.0368505   1.8746225   5.7751815   H7   
 6    0.1181737   2.0113766   5.6123276   C7   
 1    0.0710813   1.6766191   4.5637041   H8   
 1    0.1695001   3.1085282   5.5682910   H9   
 6    1.3806383   1.4578950   6.2564741   C8   
 1    2.2593927   1.6693015   5.6321746   H10  
 1    1.5527463   1.9436623   7.2305228   H11  
 
    R_com        Fit total        Fit exp        Fit els          Fit Cn 
  5.04867957  0.12130475E+02  0.45285005E+02 -0.13283053E+02 -0.19871476E+02
  5.11795812  0.70276530E+01  0.37032506E+02 -0.12274783E+02 -0.17730071E+02
  5.20109238  0.25151490E+01  0.29136962E+02 -0.11142172E+02 -0.15479641E+02
  5.30085348 -0.11726686E+01  0.21899143E+02 -0.98937491E+01 -0.13178063E+02
  5.42056681 -0.38456828E+01  0.15602681E+02 -0.85500429E+01 -0.10898321E+02
  5.56422281 -0.54067333E+01  0.10461869E+02 -0.71460173E+01 -0.87225848E+01
  5.73661000 -0.58934276E+01  0.65704565E+01 -0.57316025E+01 -0.67322816E+01
  5.94347463 -0.54924347E+01  0.38721562E+01 -0.43689347E+01 -0.49956563E+01
  6.19171219 -0.45093109E+01  0.21721178E+01 -0.31253124E+01 -0.35561162E+01
  6.48959726 -0.32938723E+01  0.11937007E+01 -0.20621403E+01 -0.24254327E+01
  6.84705934 -0.21463304E+01  0.66040302E+00 -0.12221212E+01 -0.15846122E+01
  7.27601384 -0.12465900E+01  0.36438915E+00 -0.61890789E+00 -0.99207128E+00
  7.79075924 -0.64035799E+00  0.18911115E+00 -0.23395212E+00 -0.59551703E+00
 
------------ Minimum  28 ------------
E =    -5.89250485 kcal/mol
R_com =     6.18327581 Angstrom
beta_A, gamma_A, alpha_B, beta_B, gamma_B = 
   141.92703   270.59995   279.36177    90.57931   317.15695
 
 7    0.4119456  -1.1040078   0.8664052   N1   
 1    0.9161764  -1.8998196   1.2565047   H1   
 6    0.8730057   0.1569506   1.2037003   C1   
 8    1.8653603   0.2627509   1.9053099   O1   
 6    0.1300762   1.3374649   0.6452155   C2   
 1    0.2268992   2.1309375   1.3974940   H2   
 6   -1.3194773   0.9804679   0.3862439   C3   
 1   -1.8488987   1.8428655  -0.0472373   H3   
 1   -1.8365367   0.7241221   1.3229366   H4   
 6   -1.3532159  -0.1944419  -0.5823527   C4   
 1   -2.3810057  -0.5286862  -0.7741711   H5   
 6   -0.6507674  -1.3806025   0.0196926   C5   
 8   -0.9462649  -2.5356789  -0.2051463   O2   
 6   -0.6939859   0.1868137  -1.9148341   C6   
 1   -1.3321253   0.9555296  -2.3818872   H6   
 1   -0.6981161  -0.6789790  -2.5915398   H7   
 6    0.7115235   0.7288579  -1.7428561   C7   
 1    1.3992295  -0.0944596  -1.4916590   H8   
 1    1.0737770   1.1326999  -2.6988891   H9   
 6    0.7963223   1.7968999  -0.6624955   C8   
 1    1.8423673   2.0707615  -0.4689978   H10  
 1    0.2794081   2.7120564  -0.9936301   H11  
 7   -1.4340837   0.1995162   5.9764242   N1   
 1   -2.4303258   0.0328046   5.8369548   H1   
 6   -0.9823747   0.2415371   7.2843056   C1   
 8   -1.7689933   0.0420856   8.1951665   O1   
 6    0.4816304   0.4993959   7.5026208   C2   
 1    0.5479827   1.0402920   8.4554718   H2   
 6    1.0571776   1.3054025   6.3559661   C3   
 1    2.1350227   1.4665329   6.5115598   H3   
 1    0.5891295   2.2993882   6.2978250   H4   
 6    0.8254930   0.5286708   5.0664930   C4   
 1    1.1831094   1.0859395   4.1910345   H5   
 6   -0.6484079   0.3293099   4.8412357   C5   
 8   -1.1687700   0.2600252   3.7473913   O2   
 6    1.5378996  -0.8296426   5.1204196   C6   
 1    2.6214896  -0.6249592   5.1353255   H6   
 1    1.3364885  -1.3907457   4.1973045   H7   
 6    1.1580152  -1.6460250   6.3402772   C7   
 1    0.1372254  -2.0424752   6.2190058   H8   
 1    1.8089572  -2.5286957   6.4143189   H9   
 6    1.2298287  -0.8383678   7.6277617   C8   
 1    0.8217687  -1.4136811   8.4698740   H10  
 1    2.2794967  -0.6089525   7.8725630   H11  
 
    R_com        Fit total        Fit exp        Fit els          Fit Cn 
  5.33659222  0.13472581E+02  0.51627903E+02 -0.22066521E+02 -0.16088800E+02
  5.42185812  0.80162179E+01  0.42133996E+02 -0.20013063E+02 -0.14104715E+02
  5.52417720  0.31513619E+01  0.33000786E+02 -0.17787367E+02 -0.12062057E+02
  5.64696010 -0.83474573E+00  0.24616974E+02 -0.15429254E+02 -0.10022466E+02
  5.79429958 -0.37143460E+01  0.17342751E+02 -0.12999265E+02 -0.80578321E+01
  5.97110696 -0.53803019E+01  0.11440531E+02 -0.10578270E+02 -0.62425624E+01
  6.18327581 -0.58925048E+01  0.70128131E+01 -0.82625186E+01 -0.46427994E+01
  6.43787844 -0.54831050E+01  0.39748325E+01 -0.61529553E+01 -0.33049823E+01
  6.74340158 -0.45039190E+01  0.20828968E+01 -0.43392849E+01 -0.22475309E+01
  7.11002936 -0.33271893E+01  0.10139260E+01 -0.28819566E+01 -0.14591587E+01
  7.54998269 -0.22425678E+01  0.46021465E+00 -0.17979937E+01 -0.90478879E+00
  8.07792669 -0.14010475E+01  0.19281020E+00 -0.10573930E+01 -0.53646468E+00
  8.71145949 -0.82623290E+00  0.72045474E-01 -0.59367313E+00 -0.30460525E+00
 
------------ Minimum  29 ------------
E =    -5.83850242 kcal/mol
R_com =     6.17387233 Angstrom
beta_A, gamma_A, alpha_B, beta_B, gamma_B = 
    95.28325   301.03345    81.97762    37.16553    92.92553
 
 7   -0.4095344  -1.3867962   0.2197003   N1   
 1   -0.3922108  -2.3958793   0.3652822   H1   
 6   -0.2866792  -0.5887867   1.3441771   C1   
 8   -0.1260014  -1.1124326   2.4342206   O1   
 6   -0.3237997   0.8997747   1.1435010   C2   
 1   -0.7741525   1.3103268   2.0564773   H2   
 6   -1.1308141   1.2508827  -0.0898559   C3   
 1   -1.1301923   2.3409730  -0.2435608   H3   
 1   -2.1809814   0.9434501   0.0245595   H4   
 6   -0.4965957   0.5538629  -1.2863763   C4   
 1   -1.0665593   0.7354301  -2.2067242   H5   
 6   -0.5191395  -0.9370313  -1.0873895   C5   
 8   -0.6076922  -1.7448944  -1.9882715   O2   
 6    0.9464565   1.0359331  -1.4880081   C6   
 1    0.8938291   2.0990884  -1.7764793   H6   
 1    1.4006068   0.5024568  -2.3345867   H7   
 6    1.7962377   0.8891127  -0.2409473   C7   
 1    2.0384900  -0.1734607  -0.0792596   H8   
 1    2.7627650   1.3914906  -0.3884486   H9   
 6    1.1094414   1.4387172   1.0005555   C8   
 1    1.6877050   1.1972831   1.9027597   H10  
 1    1.0457687   2.5373405   0.9428099   H11  
 7   -1.0724635   0.5443524   5.3415906   N1   
 1   -1.8178796   1.1383897   4.9793513   H1   
 6    0.2229060   0.8735363   4.9810128   C1   
 8    0.4192030   1.8617786   4.2932176   O1   
 6    1.3287507  -0.0022640   5.4982602   C2   
 1    2.1108132   0.0228657   4.7284270   H2   
 6    0.8234683  -1.4096835   5.7423467   C3   
 1    1.6333296  -2.0367286   6.1459078   H3   
 1    0.4917321  -1.8785360   4.8039516   H4   
 6   -0.3260119  -1.3351901   6.7387787   C4   
 1   -0.7647169  -2.3245449   6.9220280   H5   
 6   -1.4428195  -0.4982051   6.1774710   C5   
 8   -2.6176418  -0.6720770   6.4257327   O2   
 6    0.1541594  -0.7458637   8.0720366   C6   
 1    0.8599450  -1.4715449   8.5096873   H6   
 1   -0.6914968  -0.6696656   8.7696068   H7   
 6    0.8405807   0.5962626   7.9096551   C7   
 1    0.0907548   1.3730279   7.6899100   H8   
 1    1.3026584   0.8950246   8.8612541   H9   
 6    1.8868215   0.5861034   6.8049558   C8   
 1    2.2674421   1.6001227   6.6218044   H10  
 1    2.7481538  -0.0322553   7.1051242   H11  
 
    R_com        Fit total        Fit exp        Fit els          Fit Cn 
  5.32718874  0.12348221E+02  0.49472182E+02 -0.21316648E+02 -0.15807313E+02
  5.41245464  0.72802213E+01  0.40536749E+02 -0.19374888E+02 -0.13881640E+02
  5.51477372  0.27325386E+01  0.31889066E+02 -0.17262796E+02 -0.11893731E+02
  5.63755662 -0.10202120E+01  0.23898592E+02 -0.15016099E+02 -0.99027047E+01
  5.78489610 -0.37520363E+01  0.16916990E+02 -0.12690647E+02 -0.79783788E+01
  5.96170348 -0.53450929E+01  0.11211520E+02 -0.10362594E+02 -0.61940193E+01
  6.17387233 -0.58385024E+01  0.69015946E+01 -0.81242347E+01 -0.46158623E+01
  6.42847496 -0.54398813E+01  0.39259064E+01 -0.60741604E+01 -0.32916272E+01
  6.73399810 -0.44803014E+01  0.20633744E+01 -0.43019166E+01 -0.22417592E+01
  7.10062588 -0.33199084E+01  0.10072455E+01 -0.28700500E+01 -0.14571039E+01
  7.54057921 -0.22448186E+01  0.45881859E+00 -0.17993307E+01 -0.90430655E+00
  8.06852321 -0.14073753E+01  0.19320596E+00 -0.10640521E+01 -0.53652911E+00
  8.70205601 -0.83359226E+00  0.72657079E-01 -0.60145621E+00 -0.30479313E+00
 
------------ Minimum  30 ------------
E =    -5.78841230 kcal/mol
R_com =     6.19581202 Angstrom
beta_A, gamma_A, alpha_B, beta_B, gamma_B = 
   143.74305   167.31306   280.09482    85.58082   316.76338
 
 7    0.4541580   1.0893238   0.8638893   N1   
 1    0.9628288   1.8926619   1.2321889   H1   
 6   -0.6301258   1.3551942   0.0453528   C1   
 8   -0.9028552   2.5122502  -0.2286133   O1   
 6   -1.3952960   0.1795035  -0.4929127   C2   
 1   -2.4330306   0.5228090  -0.5936331   H2   
 6   -1.2821347  -1.0044526   0.4457890   C3   
 1   -1.8234178  -1.8684296   0.0304835   H3   
 1   -1.7372400  -0.7795209   1.4218740   H4   
 6    0.1941837  -1.3415859   0.6087492   C4   
 1    0.3428344  -2.1673331   1.3164991   H5   
 6    0.9296686  -0.1694690   1.1987268   C5   
 8    1.9018754  -0.2653363   1.9182378   O2   
 6    0.8118694  -1.7238362  -0.7432107   C6   
 1    0.3397852  -2.6697258  -1.0573985   H6   
 1    1.8828205  -1.9341480  -0.6152363   H7   
 6    0.5942920  -0.6683633  -1.8097387   C7   
 1    1.2452377   0.1985032  -1.6130071   H8   
 1    0.9109862  -1.0574058  -2.7878318   H9   
 6   -0.8517924  -0.2004729  -1.8804624   C8   
 1   -0.9500349   0.6541460  -2.5635632   H10  
 1   -1.4910897  -1.0055689  -2.2773015   H11  
 7   -1.4345976   0.1622704   5.9617428   N1   
 1   -2.4275103  -0.0287650   5.8299372   H1   
 6   -0.9945797   0.3237128   7.2643100   C1   
 8   -1.7864302   0.1941263   8.1832211   O1   
 6    0.4642620   0.6184284   7.4701912   C2   
 1    0.5159043   1.2409662   8.3727854   H2   
 6    1.0396755   1.3289905   6.2620028   C3   
 1    2.1141130   1.5169205   6.4109624   H3   
 1    0.5600550   2.3080371   6.1140542   H4   
 6    0.8284589   0.4401198   5.0433859   C4   
 1    1.1866908   0.9236884   4.1254008   H5   
 6   -0.6409317   0.2029440   4.8254217   C5   
 8   -1.1510839   0.0320763   3.7379376   O2   
 6    1.5568888  -0.8990609   5.2206751   C6   
 1    2.6377366  -0.6799101   5.2257350   H6   
 1    1.3701959  -1.5408813   4.3484612   H7   
 6    1.1766200  -1.6110697   6.5041407   C7   
 1    0.1618086  -2.0296873   6.4102876   H8   
 1    1.8376217  -2.4754926   6.6595918   H9   
 6    1.2276231  -0.6936265   7.7168980   C8   
 1    0.8194569  -1.1987204   8.6028619   H10  
 1    2.2722950  -0.4302797   7.9485683   H11  
 
    R_com        Fit total        Fit exp        Fit els          Fit Cn 
  5.34912842  0.12355992E+02  0.48668194E+02 -0.20911248E+02 -0.15400954E+02
  5.43439433  0.72953775E+01  0.39825872E+02 -0.19006001E+02 -0.13524494E+02
  5.53671341  0.27564925E+01  0.31279101E+02 -0.16934041E+02 -0.11588568E+02
  5.65949631 -0.98696528E+00  0.23394142E+02 -0.14730504E+02 -0.96506036E+01
  5.80683579 -0.37103156E+01  0.16518132E+02 -0.12450212E+02 -0.77782348E+01
  5.98364317 -0.52972735E+01  0.10912815E+02 -0.10167807E+02 -0.60422818E+01
  6.19581202 -0.57884123E+01  0.66918837E+01 -0.79736207E+01 -0.45066753E+01
  6.45041465 -0.53921637E+01  0.37893021E+01 -0.59640217E+01 -0.32174440E+01
  6.75593779 -0.44392336E+01  0.19815400E+01 -0.42264375E+01 -0.21943361E+01
  7.12256557 -0.32880739E+01  0.96242520E+00 -0.28218975E+01 -0.14286016E+01
  7.56251890 -0.22223998E+01  0.43647255E+00 -0.17707116E+01 -0.88816070E+00
  8.09046290 -0.13926234E+01  0.18317070E+00 -0.10479337E+01 -0.52786033E+00
  8.72399570 -0.82412561E+00  0.68713221E-01 -0.59248919E+00 -0.30034964E+00
 
------------ Minimum  31 ------------
E =    -5.39721326 kcal/mol
R_com =     5.75032098 Angstrom
beta_A, gamma_A, alpha_B, beta_B, gamma_B = 
    66.01424   169.87768   205.16325   113.98576   349.87768
 
 7   -0.7670827   1.0489844   0.6711232   N1   
 1   -1.0332121   1.8234176   1.2787177   H1   
 6   -0.2030896   1.3753729  -0.5502461   C1   
 8   -0.0145506   2.5483607  -0.8273202   O1   
 6    0.1812541   0.2427130  -1.4595454   C2   
 1    0.0525046   0.6257836  -2.4801221   H2   
 6   -0.6901504  -0.9689814  -1.1984530   C3   
 1   -0.3839395  -1.8015721  -1.8503349   H3   
 1   -1.7446678  -0.7536842  -1.4267009   H4   
 6   -0.5289558  -1.3633581   0.2638103   C4   
 1   -1.1737019  -2.2123713   0.5252381   H5   
 6   -0.9700716  -0.2345659   1.1549412   C5   
 8   -1.4642755  -0.3844570   2.2528337   O2   
 6    0.9302279  -1.7317358   0.5646880   C6   
 1    1.1538759  -2.6513297  -0.0015392   H6   
 1    1.0370043  -1.9838657   1.6289125   H7   
 6    1.9066178  -0.6412457   0.1692906   C7   
 1    1.8372253   0.1960590   0.8820297   H8   
 1    2.9366189  -1.0154420   0.2552570   H9   
 6    1.6593737  -0.1197745  -1.2385523   C8   
 1    2.2902449   0.7556102  -1.4443549   H10  
 1    1.9256094  -0.8904953  -1.9798147   H11  
 7    0.2482596   1.2755984   5.0791978   N1   
 1    0.1598451   2.0896958   4.4716033   H1   
 6   -0.4009906   1.3312034   6.3005671   C1   
 8   -1.0703903   2.3127080   6.5776412   O1   
 6   -0.2672544   0.1426105   7.2098663   C2   
 1   -0.3136044   0.5440718   8.2304430   H2   
 6    1.0366649  -0.5835738   6.9487740   C3   
 1    1.1135301  -1.4673522   7.6006559   H3   
 1    1.8995644   0.0596712   7.1770219   H4   
 6    1.0584562  -1.0090640   5.4865107   C4   
 1    2.0030153  -1.5033604   5.2250829   H5   
 6    0.9777489   0.2001678   4.5953797   C5   
 8    1.4887864   0.2746363   3.4974873   O2   
 6   -0.1056171  -1.9629258   5.1856330   C6   
 1    0.0829694  -2.8903451   5.7518602   H6   
 1   -0.0950551  -2.2365298   4.1214084   H7   
 6   -1.4530228  -1.3910832   5.5810303   C7   
 1   -1.7462366  -0.6037332   4.8682913   H8   
 1   -2.2261688  -2.1677235   5.4950640   H9   
 6   -1.4509710  -0.8139717   6.9888733   C8   
 1   -2.3941851  -0.2899068   7.1946759   H10  
 1   -1.3642313  -1.6247542   7.7301357   H11  
 
    R_com        Fit total        Fit exp        Fit els          Fit Cn 
  4.90363738  0.11213649E+02  0.40654173E+02 -0.16211052E+02 -0.13229472E+02
  4.98890329  0.64623222E+01  0.33126833E+02 -0.14845284E+02 -0.11819227E+02
  5.09122237  0.22768757E+01  0.25962893E+02 -0.13347555E+02 -0.10338463E+02
  5.21400527 -0.11182800E+01  0.19440078E+02 -0.11735850E+02 -0.88225081E+01
  5.36134475 -0.35548681E+01  0.13802011E+02 -0.10041051E+02 -0.73158282E+01
  5.53815213 -0.49624685E+01  0.92152117E+01 -0.83085715E+01 -0.58691088E+01
  5.75032098 -0.53972133E+01  0.57351979E+01 -0.65981941E+01 -0.45342171E+01
  6.00492360 -0.50423973E+01  0.32958854E+01 -0.49808209E+01 -0.33574618E+01
  6.31044675 -0.41726898E+01  0.17306194E+01 -0.35309572E+01 -0.23723520E+01
  6.67707453 -0.30887659E+01  0.81959540E+00 -0.23145896E+01 -0.15937717E+01
  7.11702786 -0.20458235E+01  0.34415491E+00 -0.13742898E+01 -0.10156886E+01
  7.64497186 -0.12047431E+01  0.12557401E+00 -0.71658419E+00 -0.61373287E+00
  8.27850466 -0.62171099E+00  0.39188533E-01 -0.30877266E+00 -0.35212686E+00
 
------------ Minimum  32 ------------
E =    -5.38042773 kcal/mol
R_com =     6.56041091 Angstrom
beta_A, gamma_A, alpha_B, beta_B, gamma_B = 
    97.34602   118.10060   182.56889    80.84419   139.30104
 
 7   -0.4567037   1.3757159  -0.1949818   N1   
 1   -0.4782065   2.3759785  -0.3918450   H1   
 6   -0.5772685   0.5208829  -1.2771487   C1   
 8   -0.6620488   0.9875503  -2.4010932   O1   
 6   -0.5599104  -0.9553298  -0.9979382   C2   
 1   -1.1961506  -1.4097368  -1.7683985   H2   
 6   -1.0756571  -1.2393387   0.3981502   C3   
 1   -1.0343382  -2.3201731   0.6031187   H3   
 1   -2.1274401  -0.9331904   0.5005351   H4   
 6   -0.1999238  -0.4852595   1.3902119   C4   
 1   -0.5538452  -0.6170136   2.4208651   H5   
 6   -0.2751497   0.9936501   1.1255672   C5   
 8   -0.1700261   1.8467705   1.9818424   O2   
 6    1.2554415  -0.9632241   1.2958284   C6   
 1    1.2740656  -2.0100419   1.6423976   H6   
 1    1.8800770  -0.3894547   1.9945157   H7   
 6    1.8112634  -0.8841349  -0.1125933   C7   
 1    2.0053821   0.1676677  -0.3770182   H8   
 1    2.7899326  -1.3828935  -0.1545659   H9   
 6    0.8734316  -1.4930360  -1.1444822   C8   
 1    1.2390246  -1.3006081  -2.1623057   H10  
 1    0.8311017  -2.5869783  -1.0185443   H11  
 7    0.5254839  -1.3514648   6.7517223   N1   
 1    0.5948558  -2.3535303   6.9272076   H1   
 6    0.2783880  -0.9588750   5.4474304   C1   
 8    0.1173432  -1.8090693   4.5875167   O1   
 6    0.1869164   0.5157565   5.1743760   C2   
 1    0.5554011   0.6503057   4.1491873   H2   
 6    1.0133228   1.2952458   6.1769564   C3   
 1    0.9189865   2.3752128   5.9853987   H3   
 1    2.0811031   1.0455134   6.0878725   H4   
 6    0.5013185   0.9652311   7.5729050   C4   
 1    1.0933554   1.4684021   8.3482609   H5   
 6    0.6524295  -0.5066905   7.8439801   C5   
 8    0.8561415  -0.9814438   8.9417886   O2   
 6   -0.9694236   1.3787859   7.7189758   C6   
 1   -1.0021731   2.4795574   7.6596950   H6   
 1   -1.3333501   1.1067398   8.7195222   H7   
 6   -1.8578667   0.7851834   6.6432669   C7   
 1   -2.0080186  -0.2891075   6.8362559   H8   
 1   -2.8589570   1.2359685   6.6973617   H9   
 6   -1.2819915   0.9654019   5.2464947   C8   
 1   -1.8759276   0.4106675   4.5074674   H10  
 1   -1.3175300   2.0279943   4.9566735   H11  
 
    R_com        Fit total        Fit exp        Fit els          Fit Cn 
  5.66080959  0.13703465E+02  0.56184404E+02 -0.22929678E+02 -0.19551262E+02
  5.75140461  0.83889557E+01  0.46253578E+02 -0.20805187E+02 -0.17059435E+02
  5.86011864  0.36079939E+01  0.36574515E+02 -0.18480016E+02 -0.14486505E+02
  5.99057547 -0.34052727E+00  0.27569528E+02 -0.15995633E+02 -0.11914422E+02
  6.14712367 -0.32090510E+01  0.19652296E+02 -0.13419891E+02 -0.94414559E+01
  6.33498151 -0.48712656E+01  0.13147655E+02 -0.10847495E+02 -0.71714255E+01
  6.56041091 -0.53804277E+01  0.82105613E+01 -0.83937995E+01 -0.51971895E+01
  6.83092620 -0.49812607E+01  0.47805271E+01 -0.61798448E+01 -0.35819431E+01
  7.15554455 -0.40494965E+01  0.26053234E+01 -0.43096143E+01 -0.23452055E+01
  7.54508656 -0.29711219E+01  0.13349951E+01 -0.28453983E+01 -0.14607187E+01
  8.01253697 -0.20213570E+01  0.63851402E+00 -0.17914164E+01 -0.86845464E+00
  8.57347747 -0.13137478E+01  0.27633748E+00 -0.10952339E+01 -0.49485139E+00
  9.24660607 -0.83717264E+00  0.10260107E+00 -0.66862973E+00 -0.27114398E+00
 
------------ Minimum  33 ------------
E =    -5.28525047 kcal/mol
R_com =     5.85817895 Angstrom
beta_A, gamma_A, alpha_B, beta_B, gamma_B = 
    46.09126   179.29587    78.15824    95.47402   291.21990
 
 7   -1.0602612   0.8834789   0.4842539   N1   
 1   -1.5991912   1.5389294   1.0496580   H1   
 6   -0.1634480   1.4255899  -0.4202915   C1   
 8   -0.0279782   2.6367328  -0.4750475   O1   
 6    0.6270568   0.4697127  -1.2681503   C2   
 1    0.8020804   0.9916397  -2.2178108   H2   
 6   -0.1381130  -0.8226505  -1.4682278   C3   
 1    0.4596604  -1.5261870  -2.0679160   H3   
 1   -1.0741174  -0.6462779  -2.0189051   H4   
 6   -0.4282087  -1.4196089  -0.0973829   C4   
 1   -1.0224173  -2.3391523  -0.1762603   H5   
 6   -1.2653974  -0.4686073   0.7135306   C5   
 8   -2.0758724  -0.8134969   1.5479491   O2   
 6    0.8799492  -1.7309384   0.6423760   C6   
 1    1.3818325  -2.5386036   0.0837394   H6   
 1    0.6549906  -2.1316772   1.6405477   H7   
 6    1.8017953  -0.5310823   0.7392780   C7   
 1    1.4050145   0.1837593   1.4778292   H8   
 1    2.7801447  -0.8445707   1.1302674   H9   
 6    1.9788158   0.1773968  -0.5955646   C8   
 1    2.5385601   1.1137169  -0.4665582   H10  
 1    2.5618306  -0.4543997  -1.2849764   H11  
 7    1.2279048  -0.6523662   6.3118954   N1   
 1    2.1835927  -0.8179967   6.6264902   H1   
 6    0.2926295  -0.3417844   7.2840885   C1   
 8    0.6492501  -0.2415482   8.4464103   O1   
 6   -1.1216941  -0.1082904   6.8339407   C2   
 1   -1.7557737  -0.4404367   7.6661175   H2   
 6   -1.4102844  -0.8805106   5.5626775   C3   
 1   -2.4396133  -0.6824685   5.2262496   H3   
 1   -1.3310756  -1.9646433   5.7324986   H4   
 6   -0.4170931  -0.4316241   4.4988153   C4   
 1   -0.5484839  -0.9911948   3.5636776   H5   
 6    0.9884423  -0.7241935   4.9479730   C5   
 8    1.9027131  -0.9947208   4.1976420   O2   
 6   -0.5762741   1.0675767   4.2115783   C6   
 1   -1.5673131   1.2033711   3.7471581   H6   
 1    0.1664815   1.3829901   3.4656741   H7   
 6   -0.4795326   1.9203464   5.4614863   C7   
 1    0.5679472   1.9661793   5.7999781   H8   
 1   -0.7577907   2.9574627   5.2263747   H9   
 6   -1.3474996   1.3940281   6.5949350   C8   
 1   -1.1535914   1.9499286   7.5223108   H10  
 1   -2.4131919   1.5340593   6.3519266   H11  
 
    R_com        Fit total        Fit exp        Fit els          Fit Cn 
  4.95857762  0.13175091E+02  0.51637646E+02 -0.18512653E+02 -0.19949902E+02
  5.04917264  0.79707194E+01  0.42176739E+02 -0.16789640E+02 -0.17416380E+02
  5.15788667  0.33308089E+01  0.33064625E+02 -0.14915317E+02 -0.14818498E+02
  5.28834350 -0.47101583E+00  0.24688497E+02 -0.12923563E+02 -0.12235950E+02
  5.44489170 -0.32159358E+01  0.17412655E+02 -0.10867553E+02 -0.97610374E+01
  5.63274954 -0.48004331E+01  0.11508151E+02 -0.88197860E+01 -0.74887984E+01
  5.85817895 -0.52852505E+01  0.70851961E+01 -0.68674655E+01 -0.55029811E+01
  6.12869423 -0.49038574E+01  0.40587554E+01 -0.51018106E+01 -0.38608021E+01
  6.45331258 -0.40083177E+01  0.21751658E+01 -0.36018174E+01 -0.25816661E+01
  6.84285459 -0.29617363E+01  0.10997557E+01 -0.24163058E+01 -0.16451863E+01
  7.31030501 -0.20281987E+01  0.52330571E+00 -0.15512349E+01 -0.10002696E+01
  7.87124551 -0.13229903E+01  0.22762287E+00 -0.96942031E+00 -0.58119286E+00
  8.54437410 -0.84243020E+00  0.85592209E-01 -0.60481281E+00 -0.32320960E+00
 
------------ Minimum  34 ------------
E =    -5.27183937 kcal/mol
R_com =     5.83772942 Angstrom
beta_A, gamma_A, alpha_B, beta_B, gamma_B = 
    89.98450   330.42694   278.60138   135.19655    77.57814
 
 7   -0.4278830  -1.2971371  -0.5230124   N1   
 1   -0.4239387  -2.2482521  -0.8905822   H1   
 6   -0.4094635  -1.1569618   0.8540759   C1   
 8   -0.3500286  -2.1531859   1.5556617   O1   
 6   -0.4280978   0.2397282   1.4075859   C2   
 1   -0.9608626   0.1715931   2.3648818   H2   
 6   -1.1178566   1.1848752   0.4449601   C3   
 1   -1.1031931   2.2097282   0.8466861   H3   
 1   -2.1740609   0.9085618   0.3087974   H4   
 6   -0.3757980   1.1336841  -0.8841221   C4   
 1   -0.8583909   1.7674285  -1.6393290   H5   
 6   -0.4164169  -0.2615166  -1.4450451   C5   
 8   -0.4213201  -0.5211024  -2.6302303   O2   
 6    1.0796417   1.5870226  -0.7062850   C6   
 1    1.0537278   2.6566775  -0.4389807   H6   
 1    1.6100747   1.5154362  -1.6660041   H7   
 6    1.8106924   0.8112351   0.3719374   C7   
 1    2.0371254  -0.2045208   0.0101925   H8   
 1    2.7866423   1.2773482   0.5683442   H9   
 6    1.0121476   0.7143803   1.6634593   C8   
 1    1.5046878   0.0369676   2.3742109   H10  
 1    0.9539317   1.7026763   2.1474467   H11  
 7    0.7119665   1.1915199   5.3766713   N1   
 1    1.2520319   1.8448541   4.8099028   H1   
 6   -0.6568494   1.1663755   5.1715584   C1   
 8   -1.1458889   1.8814709   4.3126659   O1   
 6   -1.4646927   0.2167941   6.0100977   C2   
 1   -2.4423903   0.6977492   6.1430865   H2   
 6   -0.7777488  -0.0392698   7.3360908   C3   
 1   -1.3632098  -0.7560731   7.9322040   H3   
 1   -0.7038915   0.8853882   7.9277068   H4   
 6    0.6076361  -0.6045156   7.0515971   C4   
 1    1.1732400  -0.7692129   7.9777896   H5   
 6    1.4161713   0.3848146   6.2576412   C5   
 8    2.6218182   0.4980953   6.3328455   O2   
 6    0.5016171  -1.9311664   6.2872647   C6   
 1    0.0345505  -2.6602797   6.9702926   H6   
 1    1.5080057  -2.3108266   6.0623540   H7   
 6   -0.3260007  -1.8174997   5.0219688   C7   
 1    0.2441798  -1.2726340   4.2526138   H8   
 1   -0.5032344  -2.8179994   4.6025600   H9   
 6   -1.6525377  -1.1095197   5.2546650   C8   
 1   -2.1653952  -0.9233901   4.3012582   H10  
 1   -2.3190373  -1.7441775   5.8607587   H11  
 
    R_com        Fit total        Fit exp        Fit els          Fit Cn 
  4.93812810  0.13062253E+02  0.51671660E+02 -0.19095582E+02 -0.19513825E+02
  5.02872312  0.78669795E+01  0.42253294E+02 -0.17332378E+02 -0.17053936E+02
  5.13743715  0.32528560E+01  0.33195644E+02 -0.15411673E+02 -0.14531115E+02
  5.26789398 -0.51516379E+00  0.24873396E+02 -0.13367120E+02 -0.12021439E+02
  5.42444218 -0.32288280E+01  0.17636398E+02 -0.11252258E+02 -0.96129681E+01
  5.61230001 -0.47931963E+01  0.11744347E+02 -0.91409049E+01 -0.73966387E+01
  5.83772942 -0.52718394E+01  0.73043412E+01 -0.71228586E+01 -0.54533219E+01
  6.10824471 -0.48945214E+01  0.42382343E+01 -0.52932123E+01 -0.38395434E+01
  6.43286305 -0.40064957E+01  0.23055172E+01 -0.37355565E+01 -0.25764565E+01
  6.82240506 -0.29659309E+01  0.11840076E+01 -0.25028360E+01 -0.16471025E+01
  7.28985548 -0.20358493E+01  0.57153377E+00 -0.16032676E+01 -0.10041155E+01
  7.85079598 -0.13323770E+01  0.25153036E+00 -0.99925318E+00 -0.58465419E+00
  8.52392458 -0.85226727E+00  0.95433699E-01 -0.62205691E+00 -0.32564406E+00
 
------------ Minimum  35 ------------
E =    -5.23899515 kcal/mol
R_com =     5.83846604 Angstrom
beta_A, gamma_A, alpha_B, beta_B, gamma_B = 
    83.27047   135.84545    45.62838   129.69161    69.51547
 
 7   -0.4461088   1.3869998   0.1280979   N1   
 1   -0.4559167   2.4000182   0.2440294   H1   
 6   -0.2754091   0.9046496  -1.1581993   C1   
 8   -0.1072414   1.6921610  -2.0745850   O1   
 6   -0.2721977  -0.5864049  -1.3431578   C2   
 1   -0.6904431  -0.7615063  -2.3428111   H2   
 6   -1.0944946  -1.2588088  -0.2626861   C3   
 1   -1.0645003  -2.3517881  -0.3908234   H3   
 1   -2.1507165  -0.9571874  -0.3249492   H4   
 6   -0.5071469  -0.8746108   1.0890333   C4   
 1   -1.0909461  -1.2978472   1.9166292   H5   
 6   -0.5700882   0.6168646   1.2745300   C5   
 8   -0.7020274   1.1664672   2.3481230   O2   
 6    0.9450624  -1.3580201   1.2023909   C6   
 1    0.9181578  -2.4605193   1.2098811   H6   
 1    1.3648388  -1.0470876   2.1691657   H7   
 6    1.8165099  -0.8786201   0.0580133   C7   
 1    2.0302201   0.1955060   0.1783146   H8   
 1    2.7942817  -1.3791001   0.1004052   H9   
 6    1.1731647  -1.1100885  -1.3012559   C8   
 1    1.7630771  -0.6333977  -2.0958759   H10  
 1    1.1412136  -2.1884030  -1.5261531   H11  
 7   -1.2810353  -0.2781035   5.1897770   N1   
 1   -2.0393280  -0.3193549   4.5093116   H1   
 6   -0.3184198  -1.2702835   5.1169014   C1   
 8   -0.3924618  -2.1115770   4.2365832   O1   
 6    0.7969394  -1.2272517   6.1226777   C2   
 1    1.0809079  -2.2735283   6.2946177   H2   
 6    0.3377351  -0.5511384   7.3984992   C3   
 1    1.1685873  -0.5005967   8.1189523   H3   
 1   -0.4700214  -1.1225338   7.8796370   H4   
 6   -0.1359919   0.8531776   7.0474862   C4   
 1   -0.5244434   1.3791502   7.9291458   H5   
 6   -1.2871115   0.7837008   6.0815844   C5   
 8   -2.1866569   1.5963544   6.0317374   O2   
 6    1.0110701   1.6727244   6.4408245   C6   
 1    1.7594936   1.8186812   7.2375953   H6   
 1    0.6469124   2.6720144   6.1645036   H7   
 6    1.6597543   0.9888283   5.2532472   C7   
 1    0.9890427   1.0435618   4.3808702   H8   
 1    2.5677548   1.5347219   4.9602445   H9   
 6    1.9972214  -0.4683143   5.5324154   C8   
 1    2.3385864  -0.9697779   4.6166338   H10  
 1    2.8208914  -0.5330400   6.2616206   H11  
 
    R_com        Fit total        Fit exp        Fit els          Fit Cn 
  4.93886471  0.13044992E+02  0.48713519E+02 -0.17501973E+02 -0.18166553E+02
  5.02945973  0.79775878E+01  0.39713850E+02 -0.15872032E+02 -0.15864230E+02
  5.13817376  0.34109957E+01  0.31005607E+02 -0.14094977E+02 -0.13499634E+02
  5.26863059 -0.37122722E+00  0.22977161E+02 -0.12201132E+02 -0.11147256E+02
  5.42517879 -0.31313053E+01  0.16000988E+02 -0.10238984E+02 -0.88933098E+01
  5.61303663 -0.47414724E+01  0.10360040E+02 -0.82756920E+01 -0.68258210E+01
  5.83846604 -0.52389951E+01  0.61755992E+01 -0.63935226E+01 -0.50210717E+01
  6.10898132 -0.48416046E+01  0.33688360E+01 -0.46807244E+01 -0.35297162E+01
  6.43359967 -0.38991130E+01  0.16852512E+01 -0.32168832E+01 -0.23674810E+01
  6.82314168 -0.27874845E+01  0.78284761E+00 -0.20556602E+01 -0.15146719E+01
  7.29059210 -0.17935357E+01  0.34249146E+00 -0.12109840E+01 -0.92504317E+00
  7.85153259 -0.10538184E+01  0.13991700E+00 -0.65379103E+00 -0.53994433E+00
  8.52466119 -0.57358034E+00  0.50880290E-01 -0.32285704E+00 -0.30160360E+00
 
------------ Minimum  36 ------------
E =    -5.23219512 kcal/mol
R_com =     5.42299628 Angstrom
beta_A, gamma_A, alpha_B, beta_B, gamma_B = 
   145.31922   106.93498   111.96957   142.03077    73.48707
 
 7   -0.6657441   1.3009203   0.0598462   N1   
 1   -0.9825776   2.2439082  -0.1640580   H1   
 6   -1.3972563   0.2514457  -0.4691658   C1   
 8   -2.3457094   0.4913200  -1.1979417   O1   
 6   -0.9474993  -1.1427705  -0.1354843   C2   
 1   -1.8602495  -1.7523013  -0.1194961   H2   
 6   -0.2310216  -1.1660456   1.1993701   C3   
 1    0.1177650  -2.1860330   1.4227446   H3   
 1   -0.9073515  -0.8720706   2.0158341   H4   
 6    0.9550586  -0.2140253   1.1181197   C4   
 1    1.4894920  -0.1541050   2.0750189   H5   
 6    0.4768411   1.1842015   0.8368026   C5   
 8    1.0340069   2.1882296   1.2286784   O2   
 6    1.9339553  -0.6650351   0.0255091   C6   
 1    2.3651760  -1.6250163   0.3553111   H6   
 1    2.7677447   0.0475269  -0.0422786   H7   
 6    1.2678878  -0.8441773  -1.3247158   C7   
 1    1.0376278   0.1417382  -1.7592758   H8   
 1    1.9700303  -1.3173246  -2.0257457   H9   
 6   -0.0117308  -1.6629542  -1.2394855   C8   
 1   -0.5387032  -1.6605961  -2.2033041   H10  
 1    0.2258222  -2.7130507  -1.0044797   H11  
 7   -0.3078776  -1.3818494   5.0557171   N1   
 1   -0.5913846  -2.2106618   4.5337625   H1   
 6    1.0127272  -0.9850914   4.9334606   C1   
 8    1.7569979  -1.6050134   4.1918575   O1   
 6    1.4453395   0.2274135   5.7081489   C2   
 1    2.5019585   0.0600515   5.9539997   H2   
 6    0.5970827   0.3949898   6.9523744   C3   
 1    0.9037005   1.2999770   7.4990975   H3   
 1    0.7298705  -0.4548764   7.6383422   H4   
 6   -0.8591127   0.5125574   6.5217892   C4   
 1   -1.5297077   0.5915776   7.3871928   H5   
 6   -1.2853775  -0.7340433   5.7957352   C5   
 8   -2.4136724  -1.1799650   5.8090505   O2   
 6   -1.0572350   1.7395394   5.6213953   C6   
 1   -0.8751359   2.6302701   6.2456735   H6   
 1   -2.1048056   1.7937686   5.2939815   H7   
 6   -0.1195325   1.7535011   4.4300247   C7   
 1   -0.4436329   1.0012806   3.6931294   H8   
 1   -0.1901461   2.7208110   3.9126847   H9   
 6    1.3247552   1.4782672   4.8216406   C8   
 1    1.9533320   1.3612668   3.9284140   H10  
 1    1.7308003   2.3289519   5.3924512   H11  
 
    R_com        Fit total        Fit exp        Fit els          Fit Cn 
  4.57631268  0.11121222E+02  0.47002074E+02 -0.17983987E+02 -0.17896864E+02
  4.66157858  0.66128068E+01  0.38790219E+02 -0.16413350E+02 -0.15764063E+02
  4.76389767  0.25422344E+01  0.30783422E+02 -0.14686185E+02 -0.13555002E+02
  4.88668057 -0.84050666E+00  0.23320294E+02 -0.12827745E+02 -0.11333056E+02
  5.03402005 -0.33215064E+01  0.16734599E+02 -0.10881790E+02 -0.91743147E+01
  5.21082742 -0.47785948E+01  0.11293981E+02 -0.89122496E+01 -0.71603264E+01
  5.42299628 -0.52321951E+01  0.71356908E+01 -0.70009280E+01 -0.53669579E+01
  5.67759890 -0.48652301E+01  0.42254305E+01 -0.52392888E+01 -0.38513718E+01
  5.98312205 -0.39876207E+01  0.23671878E+01 -0.37136857E+01 -0.26411228E+01
  6.34974982 -0.29443600E+01  0.12721559E+01 -0.24864963E+01 -0.17300197E+01
  6.78970316 -0.20055122E+01  0.65715102E+00 -0.15795174E+01 -0.10831458E+01
  7.31764716 -0.12999444E+01  0.31694254E+00 -0.96800326E+00 -0.64888371E+00
  7.95117995 -0.82835645E+00  0.13449731E+00 -0.59057164E+00 -0.37228212E+00
 
------------ Minimum  37 ------------
E =    -5.22252566 kcal/mol
R_com =     5.93551397 Angstrom
beta_A, gamma_A, alpha_B, beta_B, gamma_B = 
    87.48972   301.16562   309.52209   126.84768     6.19731
 
 7   -0.4354036  -1.3872102   0.1589401   N1   
 1   -0.4378795  -2.3966287   0.3032004   H1   
 6   -0.4662469  -0.5918119   1.2915260   C1   
 8   -0.4548140  -1.1179944   2.3920797   O1   
 6   -0.4759625   0.8972144   1.0911010   C2   
 1   -1.0459997   1.3057639   1.9355187   H2   
 6   -1.1083106   1.2513259  -0.2394851   C3   
 1   -1.0869618   2.3417663  -0.3891732   H3   
 1   -2.1642617   0.9438544  -0.2692415   H4   
 6   -0.3176275   0.5569218  -1.3405545   C4   
 1   -0.7575425   0.7407236  -2.3292694   H5   
 6   -0.3667958  -0.9344207  -1.1498992   C5   
 8   -0.3322861  -1.7401935  -2.0563273   O2   
 6    1.1393887   1.0391473  -1.3435296   C6   
 1    1.1262577   2.1029736  -1.6340217   H6   
 1    1.7041970   0.5075206  -2.1219313   H7   
 6    1.8122296   0.8892823   0.0069039   C7   
 1    2.0304263  -0.1737112   0.1974990   H8   
 1    2.7897802   1.3917924  -0.0070123   H9   
 6    0.9633695   1.4361794   1.1450706   C8   
 1    1.4139741   1.1925507   2.1167970   H10  
 1    0.9080044   2.5349460   1.0817562   H11  
 7   -1.2453071   0.3359710   5.2459315   N1   
 1   -1.9988723   0.3743778   4.5600691   H1   
 6   -1.3112634  -0.6702693   6.1943463   C1   
 8   -2.2257453  -1.4763723   6.1481062   O1   
 6   -0.2131503  -0.7290161   7.2181432   C2   
 1   -0.6774197  -1.1325748   8.1272585   H2   
 6    0.3737930   0.6486086   7.4491545   C3   
 1    1.1946144   0.5913228   8.1805184   H3   
 1   -0.3794777   1.3341962   7.8650990   H4   
 6    0.8958187   1.1715730   6.1173407   C4   
 1    1.2946330   2.1897337   6.2130564   H5   
 6   -0.2301607   1.2727914   5.1249725   C5   
 8   -0.2857759   2.0978800   4.2371614   O2   
 6    1.9968185   0.2520106   5.5717668   C6   
 1    2.8539787   0.3312603   6.2611727   H6   
 1    2.3416261   0.6244572   4.5971203   H7   
 6    1.5583686  -1.1958498   5.4702426   C7   
 1    0.8624152  -1.3149878   4.6244611   H8   
 1    2.4233949  -1.8302672   5.2303275   H9   
 6    0.8871926  -1.6922915   6.7423086   C8   
 1    0.4626460  -2.6941004   6.5913424   H10  
 1    1.6282535  -1.7750843   7.5536876   H11  
 
    R_com        Fit total        Fit exp        Fit els          Fit Cn 
  5.03591264  0.13409148E+02  0.48140135E+02 -0.17640690E+02 -0.17090297E+02
  5.12650767  0.82326107E+01  0.39157343E+02 -0.15985681E+02 -0.14939051E+02
  5.23522169  0.35705013E+01  0.30481375E+02 -0.14184775E+02 -0.12726099E+02
  5.36567853 -0.28478537E+00  0.22505791E+02 -0.12269756E+02 -0.10520821E+02
  5.52222672 -0.30905459E+01  0.15604010E+02 -0.10290517E+02 -0.84040386E+01
  5.71008456 -0.47209946E+01  0.10052989E+02 -0.83151804E+01 -0.64588032E+01
  5.93551397 -0.52225257E+01  0.59612073E+01 -0.64261092E+01 -0.47576238E+01
  6.20602925 -0.48249913E+01  0.32347914E+01 -0.47105464E+01 -0.33492363E+01
  6.53064760 -0.38865552E+01  0.16092076E+01 -0.32461576E+01 -0.22496051E+01
  6.92018961 -0.27836885E+01  0.74198757E+00 -0.20844504E+01 -0.14412257E+01
  7.38764003 -0.17983639E+01  0.32079260E+00 -0.12378459E+01 -0.88131056E+00
  7.94858053 -0.10631479E+01  0.12883915E+00 -0.67695929E+00 -0.51502775E+00
  8.62170913 -0.58333020E+00  0.45965033E-01 -0.34126906E+00 -0.28802617E+00
 
------------ Minimum  38 ------------
E =    -5.15082871 kcal/mol
R_com =     5.97819264 Angstrom
beta_A, gamma_A, alpha_B, beta_B, gamma_B = 
    99.97996   135.09183   146.19281   126.52445     3.58172
 
 7   -0.3936054   1.3892406   0.2329716   N1   
 1   -0.3719775   2.4037009   0.3336955   H1   
 6   -0.5988297   0.8898672  -1.0417322   C1   
 8   -0.7030226   1.6650813  -1.9778969   O1   
 6   -0.6455315  -0.6034793  -1.2004737   C2   
 1   -1.3331227  -0.7909785  -2.0353143   H2   
 6   -1.1209353  -1.2604443   0.0794117   C3   
 1   -1.1265561  -2.3550490  -0.0377695   H3   
 1   -2.1511484  -0.9580343   0.3195493   H4   
 6   -0.1706381  -0.8595283   1.2000955   C4   
 1   -0.4908852  -1.2710181   2.1660062   H5   
 6   -0.1809904   0.6343381   1.3765199   C5   
 8    0.0000511   1.1981200   2.4355037   O2   
 6    1.2539468  -1.3436533   0.8973955   C6   
 1    1.2328446  -2.4459179   0.9265856   H6   
 1    1.9332419  -1.0207666   1.6985490   H7   
 6    1.7584925  -0.8805860  -0.4553230   C7   
 1    1.9953180   0.1946892  -0.4154694   H8   
 1    2.7083083  -1.3819761  -0.6893600   H9   
 6    0.7520434  -1.1287979  -1.5691159   C8   
 1    1.0875045  -0.6634371  -2.5058959   H10  
 1    0.6592405  -2.2099076  -1.7613432   H11  
 7    1.2982288   0.0934517   5.3110651   N1   
 1    2.0362765   0.3156101   4.6434769   H1   
 6    1.0313745   1.0372959   6.2879517   C1   
 8    1.6480793   2.0898598   6.2866295   O1   
 6   -0.0453670   0.7153783   7.2851781   C2   
 1    0.2553132   1.2128668   8.2163027   H2   
 6   -0.1749110  -0.7836394   7.4637355   C3   
 1   -0.9834286  -1.0104270   8.1756267   H3   
 1    0.7487202  -1.2131555   7.8795218   H4   
 6   -0.4866176  -1.3982605   6.1054974   C4   
 1   -0.5480032  -2.4926771   6.1633724   H5   
 6    0.6294051  -1.1090159   5.1392156   C5   
 8    0.9540628  -1.8449463   4.2308785   O2   
 6   -1.8117362  -0.8509036   5.5578591   C6   
 1   -2.6113735  -1.2172465   6.2231843   H6   
 1   -2.0077194  -1.2793163   4.5650863   H7   
 6   -1.8471627   0.6640200   5.5069026   C7   
 1   -1.2107162   1.0231370   4.6823650   H8   
 1   -2.8635745   1.0040962   5.2628319   H9   
 6   -1.3846095   1.3020840   6.8084411   C8   
 1   -1.2928281   2.3908831   6.6955508   H10  
 1   -2.1265907   1.1217323   7.6029844   H11  
 
    R_com        Fit total        Fit exp        Fit els          Fit Cn 
  5.13150904  0.10320338E+02  0.42139409E+02 -0.17042366E+02 -0.14776705E+02
  5.21677495  0.60820270E+01  0.34674672E+02 -0.15532309E+02 -0.13060336E+02
  5.31909403  0.22422697E+01  0.27394834E+02 -0.13878626E+02 -0.11273938E+02
  5.44187693 -0.96094595E+00  0.20612285E+02 -0.12105903E+02 -0.94673285E+01
  5.58921641 -0.33207840E+01  0.14635777E+02 -0.10255120E+02 -0.77014412E+01
  5.76602379 -0.47142508E+01  0.97133504E+01 -0.83847972E+01 -0.60428039E+01
  5.97819264 -0.51508287E+01  0.59727361E+01 -0.65688322E+01 -0.45547327E+01
  6.23279526 -0.47925437E+01  0.33837235E+01 -0.48895404E+01 -0.32867268E+01
  6.53831841 -0.39232171E+01  0.17674494E+01 -0.34254513E+01 -0.22652151E+01
  6.90494619 -0.28667461E+01  0.85830908E+00 -0.22356625E+01 -0.14893928E+01
  7.34489952 -0.18886715E+01  0.39104177E+00 -0.13454541E+01 -0.93425917E+00
  7.87284352 -0.11333192E+01  0.16585060E+00 -0.73963511E+00 -0.55953469E+00
  8.50637632 -0.62569973E+00  0.63020637E-01 -0.36838358E+00 -0.32033679E+00
 
------------ Minimum  39 ------------
E =    -5.12961014 kcal/mol
R_com =     5.83467448 Angstrom
beta_A, gamma_A, alpha_B, beta_B, gamma_B = 
    49.11480   250.62579   205.11664    75.10416   125.39916
 
 7   -1.0986138  -0.7443119   0.6150105   N1   
 1   -1.6658179  -1.2744841   1.2760247   H1   
 6   -1.1537052   0.6358324   0.7073529   C1   
 8   -1.8317083   1.1499202   1.5815628   O1   
 6   -0.3320786   1.4279062  -0.2698944   C2   
 1   -0.8895224   2.3581536  -0.4395781   H2   
 6   -0.1333379   0.6480268  -1.5536423   C3   
 1    0.4914854   1.2248669  -2.2527659   H3   
 1   -1.0941343   0.4653714  -2.0575910   H4   
 6    0.5484858  -0.6693164  -1.2080209   C4   
 1    0.6792516  -1.3002479  -2.0966666   H5   
 6   -0.3161224  -1.4684067  -0.2716573   C5   
 8   -0.3499384  -2.6808272  -0.2405795   O2   
 6    1.9203443  -0.4144064  -0.5689030   C6   
 1    2.5589019   0.0380796  -1.3459392   H6   
 1    2.3862964  -1.3717778  -0.2971067   H7   
 6    1.8485508   0.5092197   0.6313493   C7   
 1    1.4072443  -0.0267244   1.4868630   H8   
 1    2.8639703   0.7847956   0.9496205   H9   
 6    1.0329942   1.7633975   0.3538800   C8   
 1    0.8867611   2.3428413   1.2755699   H10  
 1    1.5696496   2.4147456  -0.3547162   H11  
 7    0.9498653  -1.0971094   5.6521989   N1   
 1    1.3621769  -2.0273705   5.5861973   H1   
 6    0.3555985  -0.5919936   4.5084920   C1   
 8    0.3145385  -1.2803899   3.5021908   O1   
 6   -0.2440048   0.7832458   4.5900770   C2   
 1   -0.1324114   1.2147263   3.5869480   H2   
 6    0.4651392   1.6118301   5.6418760   C3   
 1    0.0021030   2.6080604   5.7129059   H3   
 1    1.5214889   1.7670338   5.3763687   H4   
 6    0.3498363   0.8854591   6.9756005   C4   
 1    0.8857916   1.4181136   7.7717767   H5   
 6    1.0037512  -0.4662853   6.8858694   C5   
 8    1.5453818  -1.0259112   7.8162070   O2   
 6   -1.1227453   0.7317057   7.3797166   C6   
 1   -1.5105794   1.7452225   7.5763202   H6   
 1   -1.1913724   0.1794124   8.3272435   H7   
 6   -1.9616410   0.0657835   6.3065686   C7   
 1   -1.7277671  -1.0101215   6.2662852   H8   
 1   -3.0256218   0.1250982   6.5762755   H9   
 6   -1.7398809   0.6763646   4.9306700   C8   
 1   -2.2546751   0.0891578   4.1581243   H10  
 1   -2.1608340   1.6941841   4.8959754   H11  
 
    R_com        Fit total        Fit exp        Fit els          Fit Cn 
  4.93507316  0.13052724E+02  0.48223893E+02 -0.18094996E+02 -0.17076173E+02
  5.02566818  0.80101398E+01  0.39394783E+02 -0.16423298E+02 -0.14961345E+02
  5.13438221  0.34726505E+01  0.30848658E+02 -0.14594183E+02 -0.12781824E+02
  5.26483904 -0.28442639E+00  0.22956097E+02 -0.12637253E+02 -0.10603271E+02
  5.42138724 -0.30287833E+01  0.16075871E+02 -0.10601574E+02 -0.85030800E+01
  5.60924507 -0.46328834E+01  0.10486327E+02 -0.85568725E+01 -0.65623382E+01
  5.83467448 -0.51296101E+01  0.63148215E+01 -0.65903742E+01 -0.48540574E+01
  6.10518977 -0.47318969E+01  0.34955766E+01 -0.47973744E+01 -0.34300991E+01
  6.42980811 -0.37889861E+01  0.17873614E+01 -0.32652275E+01 -0.23111200E+01
  6.81935012 -0.26808753E+01  0.85703482E+00 -0.20538388E+01 -0.14840714E+01
  7.28680054 -0.16982993E+01  0.39027084E+00 -0.11796275E+01 -0.90894268E+00
  7.84774104 -0.97697942E+00  0.16608968E+00 -0.61135776E+00 -0.53171134E+00
  8.52086964 -0.51718143E+00  0.62472361E-01 -0.28212374E+00 -0.29753005E+00
 
------------ Minimum  40 ------------
E =    -5.10586684 kcal/mol
R_com =     6.65713922 Angstrom
beta_A, gamma_A, alpha_B, beta_B, gamma_B = 
    91.70796   122.13456     8.58599    88.29204   302.13456
 
 7   -0.4324354   1.3900195  -0.1415480   N1   
 1   -0.4323817   2.4017326  -0.2687460   H1   
 6   -0.4478126   0.6138919  -1.2877373   C1   
 8   -0.4207004   1.1585837  -2.3789720   O1   
 6   -0.4610851  -0.8783002  -1.1126655   C2   
 1   -1.0194446  -1.2721034  -1.9717639   H2   
 6   -1.1121869  -1.2543720   0.2027640   C3   
 1   -1.0934864  -2.3472011   0.3342833   H3   
 1   -2.1682961  -0.9466651   0.2229311   H4   
 6   -0.3366539  -0.5792545   1.3263724   C4   
 1   -0.7904671  -0.7794078   2.3055852   H5   
 6   -0.3823952   0.9151321   1.1602829   C5   
 8   -0.3601791   1.7054508   2.0805957   O2   
 6    1.1199344  -1.0625405   1.3415886   C6   
 1    1.1021996  -2.1311126   1.6138452   H6   
 1    1.6740523  -0.5445586   2.1366942   H7   
 6    1.8117001  -0.8903807   0.0034308   C7   
 1    2.0330807   0.1755191  -0.1660968   H8   
 1    2.7887065  -1.3937781   0.0225320   H9   
 6    0.9785898  -1.4173425  -1.1555869   C8   
 1    1.4428838  -1.1576658  -2.1166543   H10  
 1    0.9217896  -2.5169806  -1.1116350   H11  
 7   -0.2200682  -1.4390013   6.7986872   N1   
 1   -0.0689729  -2.4393680   6.9258853   H1   
 6   -0.3511439  -0.6738674   7.9448765   C1   
 8   -0.2430165  -1.2084072   9.0361112   O1   
 6   -0.5870422   0.7996201   7.7698047   C2   
 1   -1.1979363   1.1056504   8.6289032   H2   
 6   -1.2869921   1.0742719   6.4543752   C3   
 1   -1.4316535   2.1576455   6.3228559   H3   
 1   -2.2853268   0.6123433   6.4342081   H4   
 6   -0.4193600   0.5225026   5.3307668   C4   
 1   -0.8979688   0.6526613   4.3515540   H5   
 6   -0.2414864  -0.9619653   5.4968563   C5   
 8   -0.1015298  -1.7401100   4.5765435   O2   
 6    0.9487529   1.2178314   5.3155506   C6   
 1    0.7716860   2.2717803   5.0432940   H6   
 1    1.5739920   0.7883808   4.5204450   H7   
 6    1.6584682   1.1508772   6.6537084   C7   
 1    2.0364997   0.1299737   6.8232360   H8   
 1    2.5493713   1.7944936   6.6346073   H9   
 6    0.7560227   1.5475553   7.8127261   C8   
 1    1.2538813   1.3601049   8.7737936   H10  
 1    0.5356902   2.6263898   7.7687742   H11  
 
    R_com        Fit total        Fit exp        Fit els          Fit Cn 
  5.81045563  0.11435133E+02  0.48189771E+02 -0.20191858E+02 -0.16562780E+02
  5.89572153  0.68211366E+01  0.39644364E+02 -0.18314911E+02 -0.14508316E+02
  5.99804061  0.26783917E+01  0.31340484E+02 -0.16276083E+02 -0.12386010E+02
  6.12082351 -0.73859479E+00  0.23635405E+02 -0.14112532E+02 -0.10261468E+02
  6.26816299 -0.32208784E+01  0.16873561E+02 -0.11881688E+02 -0.82127509E+01
  6.44497037 -0.46622764E+01  0.11320521E+02 -0.96609387E+01 -0.63218589E+01
  6.65713922 -0.51058668E+01  0.70988624E+01 -0.75425275E+01 -0.46622017E+01
  6.91174185 -0.47530100E+01  0.41542961E+01 -0.56224516E+01 -0.32848545E+01
  7.21726499 -0.39159289E+01  0.22765769E+01 -0.39840493E+01 -0.22084565E+01
  7.58389277 -0.29231071E+01  0.11744117E+01 -0.26800511E+01 -0.14174676E+01
  8.02384610 -0.20213679E+01  0.56836556E+00 -0.17196773E+01 -0.87005619E+00
  8.55179010 -0.13275777E+01  0.25179681E+00 -0.10675214E+01 -0.51185318E+00
  9.18532290 -0.84839571E+00  0.97391166E-01 -0.65662587E+00 -0.28916100E+00
 
------------ Minimum  41 ------------
E =    -5.05918980 kcal/mol
R_com =     5.36042054 Angstrom
beta_A, gamma_A, alpha_B, beta_B, gamma_B = 
   148.14882   326.21817   256.38475   141.92255     7.70352
 
 7   -0.5879735  -1.3320149   0.1386145   N1   
 1   -0.8380330  -2.3075412  -0.0212648   H1   
 6    0.5797747  -1.0911524   0.8419706   C1   
 8    1.2676652  -2.0332011   1.1991375   O1   
 6    0.9518505   0.3423941   1.0948891   C2   
 1    1.4861640   0.3447099   2.0537427   H2   
 6   -0.2865150   1.2143581   1.1378777   C3   
 1   -0.0022974   2.2659300   1.2970609   H3   
 1   -0.9417893   0.9288177   1.9742623   H4   
 6   -1.0179949   1.0657479  -0.1897453   C4   
 1   -1.9519302   1.6423676  -0.2015818   H5   
 6   -1.4276998  -0.3668561  -0.3962819   C5   
 8   -2.4182799  -0.7127234  -1.0055434   O2   
 6   -0.1278559   1.5308866  -1.3502387   C6   
 1    0.0182729   2.6172750  -1.2290317   H6   
 1   -0.6567422   1.3890481  -2.3029746   H7   
 6    1.2196747   0.8363082  -1.3740557   C7   
 1    1.0959398  -0.2032617  -1.7173855   H8   
 1    1.8718271   1.3155594  -2.1179177   H9   
 6    1.8987643   0.8345163  -0.0124692   C8   
 1    2.8030030   0.2110832  -0.0307787   H10  
 1    2.2165160   1.8556685   0.2533201   H11  
 7   -0.4105356   1.3443507   4.9562272   N1   
 1   -0.7693377   2.1322787   4.4175499   H1   
 6   -1.3342499   0.5998837   5.6695865   C1   
 8   -2.5179587   0.8852977   5.5948232   O1   
 6   -0.8156116  -0.5558830   6.4774734   C2   
 1   -1.4881137  -0.6387244   7.3410558   H2   
 6    0.6178721  -0.3085899   6.9013710   C3   
 1    0.9975834  -1.1715780   7.4696961   H3   
 1    0.6885539   0.5676531   7.5629292   H4   
 6    1.4548243  -0.1001422   5.6460658   C4   
 1    2.4997085   0.1288943   5.8922868   H5   
 6    0.9512182   1.0936212   4.8817496   C5   
 8    1.6527612   1.8181903   4.2072796   O2   
 6    1.4126205  -1.3502565   4.7567518   C6   
 1    1.9267865  -2.1553905   5.3078209   H6   
 1    1.9948704  -1.1739737   3.8416266   H7   
 6    0.0000246  -1.7864032   4.4203086   C7   
 1   -0.4380576  -1.0924616   3.6851756   H8   
 1    0.0221125  -2.7661465   3.9223825   H9   
 6   -0.8989666  -1.8471532   5.6463623   C8   
 1   -1.9414383  -2.0330047   5.3541916   H10  
 1   -0.5934134  -2.6810435   6.2987627   H11  
 
    R_com        Fit total        Fit exp        Fit els          Fit Cn 
  4.51373694  0.11576357E+02  0.47013112E+02 -0.17025754E+02 -0.18411001E+02
  4.59900284  0.69527143E+01  0.38684211E+02 -0.15526859E+02 -0.16204638E+02
  4.70132193  0.27968863E+01  0.30599641E+02 -0.13880384E+02 -0.13922371E+02
  4.82410483 -0.63903673E+00  0.23102088E+02 -0.12111083E+02 -0.11630041E+02
  4.97144431 -0.31445875E+01  0.16522967E+02 -0.10261325E+02 -0.94062294E+01
  5.14825169 -0.46068348E+01  0.11120312E+02 -0.83924870E+01 -0.73346594E+01
  5.36042054 -0.50591898E+01  0.70160866E+01 -0.65825420E+01 -0.54927344E+01
  5.61502316 -0.46969901E+01  0.41593363E+01 -0.49180438E+01 -0.39382826E+01
  5.92054631 -0.38370997E+01  0.23415253E+01 -0.34800337E+01 -0.26985914E+01
  6.28717409 -0.28234454E+01  0.12692614E+01 -0.23263062E+01 -0.17664006E+01
  6.72712742 -0.19188875E+01  0.66237757E+00 -0.14760446E+01 -0.11052206E+01
  7.25507142 -0.12440800E+01  0.32224009E+00 -0.90459275E+00 -0.66172734E+00
  7.88860422 -0.79502131E+00  0.13751785E+00 -0.55310141E+00 -0.37943775E+00
 
------------ Minimum  42 ------------
E =    -5.01655366 kcal/mol
R_com =     6.10323723 Angstrom
beta_A, gamma_A, alpha_B, beta_B, gamma_B = 
    46.38814   277.58023   117.26493    67.28313   289.35729
 
 7   -0.8051872  -1.2001658   0.2246469   N1   
 1   -1.1721652  -2.0675535   0.6154262   H1   
 6   -1.2881917  -0.0179406   0.7588854   C1   
 8   -2.0849716  -0.0604428   1.6816815   O1   
 6   -0.7643148   1.2667537   0.1821901   C2   
 1   -1.5861787   1.9887048   0.2728691   H2   
 6   -0.3433645   1.0704891  -1.2600302   C3   
 1    0.0634042   2.0096301  -1.6655863   H3   
 1   -1.2034160   0.7953127  -1.8885573   H4   
 6    0.7192647  -0.0198962  -1.3001530   C4   
 1    1.0326682  -0.2389594  -2.3290627   H5   
 6    0.1563857  -1.3095865  -0.7684243   C5   
 8    0.5036241  -2.4109815  -1.1404827   O2   
 6    1.9483880   0.3953238  -0.4802172   C6   
 1    2.4063752   1.2543945  -0.9984159   H6   
 1    2.6927588  -0.4129429  -0.4929355   H7   
 6    1.6023130   0.7859972   0.9433177   C7   
 1    1.3584858  -0.1158358   1.5273869   H8   
 1    2.4835085   1.2238362   1.4333247   H9   
 6    0.4330294   1.7570459   1.0134860   C8   
 1    0.1213329   1.9143017   2.0550077   H10  
 1    0.7326726   2.7396883   0.6147507   H11  
 7    1.4365292   0.0972035   6.3603867   N1   
 1    2.3484695   0.4200985   6.6826389   H1   
 6    0.6978304  -0.6750261   7.2403561   C1   
 8    1.1399073  -0.8994522   8.3549942   O1   
 6   -0.6421015  -1.1674110   6.7717374   C2   
 1   -0.7949338  -2.1318065   7.2732153   H2   
 6   -0.6600778  -1.3077250   5.2631927   C3   
 1   -1.6532597  -1.6433090   4.9271936   H3   
 1    0.0647694  -2.0646058   4.9282525   H4   
 6   -0.3342523   0.0506409   4.6562243   C4   
 1   -0.2883543   0.0014845   3.5606229   H5   
 6    1.0328808   0.4984021   5.0959131   C5   
 8    1.7732759   1.1886503   4.4269996   O2   
 6   -1.3857468   1.0903968   5.0669718   C6   
 1   -2.3364310   0.7913803   4.5946654   H6   
 1   -1.1209635   2.0709814   4.6475813   H7   
 6   -1.5704965   1.1795955   6.5692222   C7   
 1   -0.7043389   1.6894397   7.0205772   H8   
 1   -2.4378479   1.8142040   6.8000660   H9   
 6   -1.7391105  -0.1863347   7.2179806   C8   
 1   -1.7348340  -0.0989123   8.3129650   H10  
 1   -2.7098345  -0.6233338   6.9332201   H11  
 
    R_com        Fit total        Fit exp        Fit els          Fit Cn 
  5.20363590  0.10996265E+02  0.45751871E+02 -0.18213114E+02 -0.16542492E+02
  5.29423092  0.65257326E+01  0.37603376E+02 -0.16564861E+02 -0.14512782E+02
  5.40294495  0.25206083E+01  0.29700535E+02 -0.14763741E+02 -0.12416185E+02
  5.53340178 -0.78116285E+00  0.22372607E+02 -0.12839672E+02 -0.10314098E+02
  5.68994998 -0.31834708E+01  0.15937896E+02 -0.10841568E+02 -0.82797992E+01
  5.87780782 -0.45835615E+01  0.10646204E+02 -0.88381775E+01 -0.63915879E+01
  6.10323723 -0.50165537E+01  0.66201665E+01 -0.69145098E+01 -0.47222104E+01
  6.37375251 -0.46692542E+01  0.38189589E+01 -0.51620335E+01 -0.33261795E+01
  6.69837086 -0.38420228E+01  0.20491919E+01 -0.36626240E+01 -0.22285907E+01
  7.08791287 -0.28599423E+01  0.10300702E+01 -0.24697228E+01 -0.14202898E+01
  7.55536329 -0.19716230E+01  0.48510629E+00 -0.15939876E+01 -0.86274170E+00
  8.11630378 -0.12936804E+01  0.20895315E+00 -0.10015261E+01 -0.50110750E+00
  8.78943238 -0.82881441E+00  0.78094041E-01 -0.62775986E+00 -0.27914859E+00
 
------------ Minimum  43 ------------
E =    -4.97392410 kcal/mol
R_com =     6.10624295 Angstrom
beta_A, gamma_A, alpha_B, beta_B, gamma_B = 
   110.94215   325.80370   248.33972   132.84032   342.39788
 
 7   -0.5486682  -1.3350637  -0.2361326   N1   
 1   -0.6486276  -2.3127114  -0.5080810   H1   
 6   -0.0445533  -1.0843472   1.0285294   C1   
 8    0.2897762  -2.0207811   1.7353058   O1   
 6    0.0951415   0.3524134   1.4452640   C2   
 1   -0.0591253   0.3616727   2.5320080   H2   
 6   -0.9194062   1.2169095   0.7248073   C3   
 1   -0.7920170   2.2708080   1.0163420   H3   
 1   -1.9463212   0.9305430   0.9966466   H4   
 6   -0.6988008   1.0587405  -0.7738743   C4   
 1   -1.4369683   1.6295614  -1.3519208   H5   
 6   -0.8965148  -0.3771318  -1.1764277   C5   
 8   -1.3161511  -0.7314026  -2.2583105   O2   
 6    0.7106959   1.5249065  -1.1630464   C6   
 1    0.7509779   2.6126271  -0.9854913   H6   
 1    0.8659466   1.3761850  -2.2406937   H7   
 6    1.8001366   0.8385354  -0.3625099   C7   
 1    1.9118861  -0.2030782  -0.7037494   H8   
 1    2.7681163   1.3189416  -0.5638564   H9   
 6    1.5176562   0.8461139   1.1325589   C8   
 1    2.2505221   0.2281834   1.6689554   H10  
 1    1.6073678   1.8702065   1.5294823   H11  
 7   -0.7667830   1.2132993   5.8249259   N1   
 1   -1.4219433   1.8778637   5.4139980   H1   
 6   -1.2552777   0.3856165   6.8212566   C1   
 8   -2.4327876   0.4552752   7.1324405   O1   
 6   -0.2957400  -0.5889770   7.4432842   C2   
 1   -0.6296524  -0.7111462   8.4817800   H2   
 6    1.1229393  -0.0626010   7.3658503   C3   
 1    1.8212955  -0.7946406   7.7998309   H3   
 1    1.2315245   0.8667865   7.9445600   H4   
 6    1.4609309   0.1771411   5.9002391   C4   
 1    2.4657326   0.6032404   5.7832850   H5   
 6    0.5219489   1.1953892   5.3134230   C5   
 8    0.8203154   1.9686523   4.4273562   O2   
 6    1.3778055  -1.1339606   5.1067978   C6   
 1    2.1844646  -1.7875693   5.4787943   H6   
 1    1.5936526  -0.9401257   4.0469003   H7   
 6    0.0424445  -1.8344539   5.2648013   C7   
 1   -0.7308634  -1.2928205   4.6968934   H8   
 1    0.0918430  -2.8352138   4.8127452   H9   
 6   -0.3906945  -1.9424981   6.7193804   C8   
 1   -1.4161288  -2.3297964   6.7910475   H10  
 1    0.2599837  -2.6514628   7.2563617   H11  
 
    R_com        Fit total        Fit exp        Fit els          Fit Cn 
  5.20664163  0.11169373E+02  0.45326871E+02 -0.17480072E+02 -0.16677427E+02
  5.29723665  0.66449055E+01  0.37161410E+02 -0.15899095E+02 -0.14617410E+02
  5.40595068  0.25994881E+01  0.29264816E+02 -0.14173008E+02 -0.12492321E+02
  5.53640751 -0.72719257E+00  0.21968703E+02 -0.12330588E+02 -0.10365308E+02
  5.69295571 -0.31403325E+01  0.15589403E+02 -0.10418521E+02 -0.83112143E+01
  5.88081355 -0.45419184E+01  0.10369396E+02 -0.85021015E+01 -0.64092133E+01
  6.10624295 -0.49739241E+01  0.64196935E+01 -0.66618127E+01 -0.47318050E+01
  6.37675824 -0.46290567E+01  0.36871646E+01 -0.49841270E+01 -0.33320944E+01
  6.70137658 -0.38095062E+01  0.19701753E+01 -0.35465165E+01 -0.22331650E+01
  7.09091860 -0.28376666E+01  0.98634153E+00 -0.23998518E+01 -0.14241563E+01
  7.55836901 -0.19579558E+01  0.46267168E+00 -0.15548847E+01 -0.86574275E+00
  8.11930951 -0.12849110E+01  0.19854530E+00 -0.98035567E+00 -0.50310066E+00
  8.79243811 -0.82202501E+00  0.73966998E-01 -0.61572159E+00 -0.28027042E+00
 
------------ Minimum  44 ------------
E =    -4.68751196 kcal/mol
R_com =     5.26090188 Angstrom
beta_A, gamma_A, alpha_B, beta_B, gamma_B = 
    32.91040   180.83814   147.23053   147.08960     0.83814
 
 7   -1.1623837   0.8539787   0.2424356   N1   
 1   -1.8306147   1.4881690   0.6794856   H1   
 6   -0.0955739   1.4301722  -0.4256051   C1   
 8    0.0214061   2.6444667  -0.4302908   O1   
 6    0.8886844   0.5058367  -1.0846219   C2   
 1    1.2636058   1.0492559  -1.9615631   H2   
 6    0.2186144  -0.7964610  -1.4728814   C3   
 1    0.9530229  -1.4769567  -1.9305848   H3   
 1   -0.5710711  -0.6269454  -2.2199546   H4   
 6   -0.3625765  -1.4251990  -0.2132639   C4   
 1   -0.9022593  -2.3539710  -0.4390748   H5   
 6   -1.3837524  -0.5058924   0.3990633   C5   
 8   -2.3549976  -0.8819646   1.0214178   O2   
 6    0.7493550  -1.7263426   0.8008205   C6   
 1    1.3834208  -2.5135151   0.3596803   H6   
 1    0.3120352  -2.1504901   1.7153668   H7   
 6    1.5975349  -0.5115935   1.1230321   C7   
 1    1.0268922   0.1812623   1.7619446   H8   
 1    2.4679170  -0.8142883   1.7223035   H9   
 6    2.0579320   0.2258163  -0.1257053   C8   
 1    2.5522670   1.1697436   0.1412886   H10  
 1    2.7967924  -0.3815012  -0.6730740   H11  
 7    1.4396210   0.0889202   5.0184662   N1   
 1    2.3447685   0.2604954   4.5814163   H1   
 6    0.8544593   1.1508373   5.6865070   C1   
 8    1.4133454   2.2351996   5.6911927   O1   
 6   -0.4734654   0.9063449   6.3455238   C2   
 1   -0.4945888   1.5662118   7.2224650   H2   
 6   -0.6149157  -0.5513810   6.7337833   C3   
 1   -1.6007721  -0.7260731   7.1914866   H3   
 1    0.1408474  -0.8362683   7.4808565   H4   
 6   -0.4665294  -1.3946341   5.4741658   C4   
 1   -0.5154417  -2.4677056   5.6999767   H5   
 6    0.8897158  -1.1743525   4.8618386   C5   
 8    1.5028393  -2.0162712   4.2394841   O2   
 6   -1.5644997  -1.0460079   4.4600813   C6   
 1   -2.5237224  -1.3647112   4.9012215   H6   
 1   -1.4263513  -1.6393583   3.5455351   H7   
 6   -1.6202006   0.4345063   4.1378698   C7   
 1   -0.7653575   0.7082313   3.4989573   H8   
 1   -2.5159025   0.6510870   3.5385984   H9   
 6   -1.6081972   1.3037557   5.3866071   C8   
 1   -1.5129509   2.3650257   5.1196133   H10  
 1   -2.5581886   1.1930055   5.9339759   H11  
 
    R_com        Fit total        Fit exp        Fit els          Fit Cn 
  4.41421828  0.11614580E+02  0.41025549E+02 -0.12379104E+02 -0.17031865E+02
  4.49948418  0.69974407E+01  0.33234741E+02 -0.11261830E+02 -0.14975470E+02
  4.60180327  0.28935631E+01  0.25795963E+02 -0.10044640E+02 -0.12857760E+02
  4.72458617 -0.45843639E+00  0.19030002E+02 -0.87479962E+01 -0.10740442E+02
  4.87192565 -0.28717271E+01  0.13227976E+02 -0.74043747E+01 -0.86953287E+01
  5.04873302 -0.42621921E+01  0.85932964E+01 -0.60585359E+01 -0.67969526E+01
  5.26090188 -0.46875120E+01  0.51899179E+01 -0.47651320E+01 -0.51122979E+01
  5.51550450 -0.43518807E+01  0.29206253E+01 -0.35827277E+01 -0.36897783E+01
  5.82102765 -0.35603898E+01  0.15547711E+01 -0.25642719E+01 -0.25508889E+01
  6.18765542 -0.26304215E+01  0.80334138E+00 -0.17458537E+01 -0.16879091E+01
  6.62760876 -0.17982715E+01  0.40822124E+00 -0.11375863E+01 -0.10689065E+01
  7.15555276 -0.11713002E+01  0.19780454E+00 -0.72119047E+00 -0.64791425E+00
  7.78908555 -0.74764512E+00  0.85012812E-01 -0.45677293E+00 -0.37588500E+00
 
------------ Minimum  45 ------------
E =    -4.67099215 kcal/mol
R_com =     5.43746610 Angstrom
beta_A, gamma_A, alpha_B, beta_B, gamma_B = 
    32.69973   265.16310   229.26965   147.30027    85.16310
 
 7   -1.0385118  -1.0176924   0.1580693   N1   
 1   -1.6339413  -1.7495214   0.5448933   H1   
 6   -1.4061267   0.2916906   0.4164026   C1   
 8   -2.3823678   0.5120269   1.1139859   O1   
 6   -0.5435284   1.3788489  -0.1593358   C2   
 1   -1.2204199   2.2199279  -0.3575792   H2   
 6    0.1449708   0.9002067  -1.4213140   C3   
 1    0.7947904   1.6939083  -1.8209322   H3   
 1   -0.5889899   0.6611765  -2.2052931   H4   
 6    0.9746094  -0.3285273  -1.0725399   C4   
 1    1.4640354  -0.7491368  -1.9604674   H5   
 6    0.0837424  -1.4217807  -0.5490685   C5   
 8    0.2998496  -2.6068383  -0.6940130   O2   
 6    2.0449214   0.0223298  -0.0300534   C6   
 1    2.7543712   0.7127005  -0.5162158   H6   
 1    2.6146167  -0.8794146   0.2342363   H7   
 6    1.4674876   0.6768186   1.2097287   C7   
 1    0.9408205  -0.0768230   1.8168014   H8   
 1    2.2819436   1.0500047   1.8466815   H9   
 6    0.5073965   1.8095042   0.8775660   C8   
 1    0.0056171   2.1714624   1.7852308   H10  
 1    1.0609425   2.6626402   0.4531750   H11  
 7    1.4488247   0.1229284   5.2793968   N1   
 1    2.3919143   0.0966198   4.8925728   H1   
 6    0.6964577   1.2558751   5.0210635   C1   
 8    1.1664866   2.1394291   4.3234802   O1   
 6   -0.6902240   1.3115785   5.5968019   C2   
 1   -0.8859125   2.3733233   5.7950453   H2   
 6   -0.7767599   0.4775276   6.8587801   C3   
 1   -1.8022254   0.5029918   7.2583983   H3   
 1   -0.1167162   0.8777476   7.6427592   H4   
 6   -0.3869783  -0.9529121   6.5100060   C4   
 1   -0.3875955  -1.5982413   7.3979335   H5   
 6    1.0227676  -0.9911708   5.9865346   C5   
 8    1.7797810  -1.9281845   6.1314791   O2   
 6   -1.3512323  -1.5350483   5.4675195   C6   
 1   -2.3373035  -1.6221945   5.9536819   H6   
 1   -1.0396268  -2.5551451   5.2032298   H7   
 6   -1.4704212  -0.6704215   4.2277374   C7   
 1   -0.5556697  -0.7630702   3.6206647   H8   
 1   -2.2846498  -1.0441032   3.5907846   H9   
 6   -1.7022982   0.7962020   4.5599001   C8   
 1   -1.6491750   1.4126225   3.6522353   H10  
 1   -2.7099838   0.9334023   4.9842911   H11  
 
    R_com        Fit total        Fit exp        Fit els          Fit Cn 
  4.59078250  0.10787993E+02  0.39041351E+02 -0.12626454E+02 -0.15626903E+02
  4.67604840  0.64377856E+01  0.31671431E+02 -0.11487585E+02 -0.13746061E+02
  4.77836749  0.25576678E+01  0.24614322E+02 -0.10248364E+02 -0.11808291E+02
  4.90115039 -0.62472386E+00  0.18174919E+02 -0.89297348E+01 -0.98699081E+01
  5.04848987 -0.29269923E+01  0.12634186E+02 -0.75646314E+01 -0.79965473E+01
  5.22529725 -0.42607501E+01  0.81938500E+01 -0.61981696E+01 -0.62564305E+01
  5.43746610 -0.46709921E+01  0.49251909E+01 -0.48852009E+01 -0.47109822E+01
  5.69206872 -0.43442452E+01  0.27448190E+01 -0.36843298E+01 -0.34047343E+01
  5.99759187 -0.35685124E+01  0.14376076E+01 -0.26484550E+01 -0.23576649E+01
  6.36421965 -0.26497455E+01  0.72697335E+00 -0.18136584E+01 -0.15630605E+01
  6.80417298 -0.18204736E+01  0.36179364E+00 -0.11902201E+01 -0.99204718E+00
  7.33211698 -0.11901949E+01  0.17288943E+00 -0.76024259E+00 -0.60284178E+00
  7.96564978 -0.76120798E+00  0.73832390E-01 -0.48431871E+00 -0.35072167E+00
 
------------ Minimum  46 ------------
E =    -4.50730135 kcal/mol
R_com =     6.11962743 Angstrom
beta_A, gamma_A, alpha_B, beta_B, gamma_B = 
    50.99219   302.87721   185.98036   132.49088   322.56960
 
 7   -0.4184196  -1.3919036  -0.1634619   N1   
 1   -0.4871967  -2.4051796  -0.0724443   H1   
 6   -1.1314979  -0.6306965   0.7467270   C1   
 8   -1.7667026  -1.1894696   1.6256496   O1   
 6   -1.0481474   0.8636333   0.6144590   C2   
 1   -2.0160767   1.2460576   0.9634014   H2   
 6   -0.7720871   1.2564639  -0.8226190   C3   
 1   -0.6864349   2.3509124  -0.9048919   H3   
 1   -1.5974639   0.9486361  -1.4817489   H4   
 6    0.5311683   0.5962596  -1.2531840   C4   
 1    0.7618768   0.8089069  -2.3050491   H5   
 6    0.4063346  -0.9001710  -1.1638444   C5   
 8    0.9881027  -1.6784916  -1.8903674   O2   
 6    1.6951232   1.0802648  -0.3777444   C6   
 1    1.8372674   2.1522675  -0.5942848   H6   
 1    2.6219160   0.5728414  -0.6796073   H7   
 6    1.4359746   0.8910502   1.1041075   C7   
 1    1.5180503  -0.1768708   1.3623701   H8   
 1    2.2206246   1.3950302   1.6860386   H9   
 6    0.0666708   1.4026303   1.5264540   C8   
 1   -0.1442199   1.1307037   2.5696379   H10  
 1    0.0391487   2.5027235   1.4681492   H11  
 7    0.4014307   1.4059181   6.1575490   N1   
 1    0.4524765   2.4091312   5.9823331   H1   
 6   -0.4818303   0.9844837   7.1366320   C1   
 8   -1.1767642   1.8075210   7.7092520   O1   
 6   -0.5563263  -0.4905522   7.4126452   C2   
 1   -0.8026206  -0.5800935   8.4785804   H2   
 6    0.7608489  -1.1616728   7.0804330   C3   
 1    0.6882916  -2.2452791   7.2605865   H3   
 1    1.5700611  -0.7830075   7.7224962   H4   
 6    1.0726137  -0.8953084   5.6136053   C4   
 1    2.0420352  -1.3211949   5.3242821   H5   
 6    1.1956736   0.5843482   5.3720640   C5   
 8    1.9207194   1.0817676   4.5360285   O2   
 6   -0.0219362  -1.4859012   4.7143794   C6   
 1    0.0315645  -2.5824506   4.8192682   H6   
 1    0.2003938  -1.2593701   3.6623349   H7   
 6   -1.4116580  -1.0069557   5.0860372   C7   
 1   -1.5401427   0.0410423   4.7712623   H8   
 1   -2.1642536  -1.5770203   4.5230617   H9   
 6   -1.6864150  -1.1168239   6.5785255   C8   
 1   -2.6426872  -0.6399539   6.8330646   H10  
 1   -1.7662567  -2.1760913   6.8716803   H11  
 
    R_com        Fit total        Fit exp        Fit els          Fit Cn 
  5.22002611  0.10948360E+02  0.37541589E+02 -0.12659141E+02 -0.13934088E+02
  5.31062113  0.64834536E+01  0.30241642E+02 -0.11481231E+02 -0.12276958E+02
  5.41933516  0.25659595E+01  0.23345509E+02 -0.10211099E+02 -0.10568450E+02
  5.54979199 -0.59237088E+00  0.17135341E+02 -0.88723668E+01 -0.88553448E+01
  5.70634019 -0.28382592E+01  0.11853887E+02 -0.74998218E+01 -0.71923241E+01
  5.89419803 -0.41185470E+01  0.76576001E+01 -0.61389678E+01 -0.56371792E+01
  6.11962743 -0.45073014E+01  0.45798082E+01 -0.48430749E+01 -0.42440346E+01
  6.39014272 -0.42016537E+01  0.25209998E+01 -0.36670868E+01 -0.30555667E+01
  6.71476106 -0.34774712E+01  0.12770974E+01 -0.26586396E+01 -0.20959290E+01
  7.10430308 -0.26147772E+01  0.59977443E+00 -0.18480263E+01 -0.13665253E+01
  7.57175349 -0.18238445E+01  0.26339609E+00 -0.12406655E+01 -0.84657514E+00
  8.13269399 -0.12080668E+01  0.10722997E+00 -0.81614098E+00 -0.49915582E+00
  8.80582259 -0.77782990E+00  0.38766944E-01 -0.53569643E+00 -0.28090042E+00
 
------------ Minimum  47 ------------
E =    -4.27715593 kcal/mol
R_com =     6.28454023 Angstrom
beta_A, gamma_A, alpha_B, beta_B, gamma_B = 
    55.09053   270.09609    13.55956   118.38603   228.55369
 
 7   -0.8478885  -1.0964149   0.4670653   N1   
 1   -1.2135581  -1.8865898   0.9977744   H1   
 6   -1.1528671   0.1695157   0.9369250   C1   
 8   -1.7980846   0.2859865   1.9656846   O1   
 6   -0.6303119   1.3418127   0.1558235   C2   
 1   -1.3720957   2.1400043   0.2882747   H2   
 6   -0.4535548   0.9733901  -1.3031968   C3   
 1   -0.0456257   1.8297385  -1.8619308   H3   
 1   -1.4186407   0.7185542  -1.7659330   H4   
 6    0.5057772  -0.2069605  -1.3818438   C4   
 1    0.6388815  -0.5493472  -2.4162132   H5   
 6   -0.0625347  -1.3849475  -0.6387169   C5   
 8    0.1398332  -2.5432441  -0.9378303   O2   
 6    1.8745200   0.1716182  -0.7998921   C6   
 1    2.3094965   0.9333538  -1.4683521   H6   
 1    2.5456001  -0.6978393  -0.8351033   H7   
 6    1.7831227   0.7243041   0.6090188   C7   
 1    1.5661318  -0.0928585   1.3154546   H8   
 1    2.7597157   1.1254539   0.9150584   H9   
 6    0.7144794   1.7987505   0.7455833   C8   
 1    0.5804023   2.0808924   1.7987077   H10  
 1    1.0211752   2.7084975   0.2046027   H11  
 7    0.3277145  -0.1728089   7.6994363   N1   
 1    0.8345705  -0.2192863   8.5829970   H1   
 6   -0.1597508   1.0662178   7.3205548   C1   
 8    0.0660702   2.0377734   8.0229093   O1   
 6   -0.9194980   1.1445820   6.0266819   C2   
 1   -1.6581068   1.9446866   6.1651952   H2   
 6   -1.5791630  -0.1834053   5.7152172   C3   
 1   -2.1109725  -0.1241738   4.7531398   H3   
 1   -2.3267702  -0.4420137   6.4798493   H4   
 6   -0.4927584  -1.2486948   5.6472914   C4   
 1   -0.9166768  -2.2451730   5.4678763   H5   
 6    0.2181100  -1.3466092   6.9693914   C5   
 8    0.7031484  -2.3677699   7.4098925   O2   
 6    0.5112883  -0.9238620   4.5329214   C6   
 1   -0.0297372  -1.0116419   3.5759100   H6   
 1    1.3051404  -1.6835102   4.5162476   H7   
 6    1.1003574   0.4676103   4.6580099   C7   
 1    1.8217428   0.4923570   5.4904053   H8   
 1    1.6830985   0.7069536   3.7572086   H9   
 6    0.0376343   1.5321496   4.8870496   C8   
 1    0.5021211   2.5028999   5.1073845   H10  
 1   -0.5684180   1.6640419   3.9761891   H11  
 
    R_com        Fit total        Fit exp        Fit els          Fit Cn 
  5.38493891  0.10988211E+02  0.40531395E+02 -0.13781816E+02 -0.15761367E+02
  5.47553393  0.65689079E+01  0.32859302E+02 -0.12472300E+02 -0.13818094E+02
  5.58424796  0.26957148E+01  0.25571518E+02 -0.11056461E+02 -0.11819342E+02
  5.71470479 -0.42248240E+00  0.18962171E+02 -0.95607264E+01 -0.98239270E+01
  5.87125299 -0.26360582E+01  0.13289271E+02 -0.80249421E+01 -0.79003875E+01
  6.05911082 -0.38954884E+01  0.87267906E+01 -0.65021608E+01 -0.61201182E+01
  6.28454023 -0.42771559E+01  0.53258383E+01 -0.50553585E+01 -0.45476357E+01
  6.55505552 -0.39781470E+01  0.30017546E+01 -0.37501105E+01 -0.32297911E+01
  6.87967386 -0.32719994E+01  0.15585033E+01 -0.26433876E+01 -0.21871151E+01
  7.26921587 -0.24352541E+01  0.74634734E+00 -0.17707735E+01 -0.14108280E+01
  7.73666629 -0.16746989E+01  0.32948962E+00 -0.11367977E+01 -0.86739082E+00
  8.29760679 -0.10907481E+01  0.13209967E+00 -0.71381655E+00 -0.50903121E+00
  8.97073539 -0.69130706E+00  0.46232405E-01 -0.45188653E+00 -0.28565294E+00
 
------------ Minimum  48 ------------
E =    -4.27597612 kcal/mol
R_com =     6.17053534 Angstrom
beta_A, gamma_A, alpha_B, beta_B, gamma_B = 
    54.99123   258.29570   311.79305   120.07456   209.27550
 
 7   -0.9668048  -0.8956835   0.6342160   N1   
 1   -1.4182858  -1.5373614   1.2854895   H1   
 6   -1.1172859   0.4579829   0.8818110   C1   
 8   -1.7359149   0.8200310   1.8689466   O1   
 6   -0.4672319   1.4133544  -0.0784799   C2   
 1   -1.1091334   2.3037029  -0.0902409   H2   
 6   -0.3469043   0.7873481  -1.4530184   C3   
 1    0.1540766   1.4841553  -2.1425112   H3   
 1   -1.3389895   0.5732423  -1.8777331   H4   
 6    0.4666411  -0.4935199  -1.3216730   C4   
 1    0.5501598  -1.0177161  -2.2824584   H5   
 6   -0.2298314  -1.4554747  -0.3983971   C5   
 8   -0.1672191  -2.6631382  -0.4968929   O2   
 6    1.8750785  -0.1855348  -0.7954640   C6   
 1    2.3909178   0.3970923  -1.5769626   H6   
 1    2.4392042  -1.1210608  -0.6767295   H7   
 6    1.8607253   0.6024471   0.4998057   C7   
 1    1.5551675  -0.0535783   1.3305622   H8   
 1    2.8801173   0.9321494   0.7456746   H9   
 6    0.9266776   1.8021553   0.4420223   C8   
 1    0.8352788   2.2706389   1.4313761   H10  
 1    1.3335384   2.5660574  -0.2400918   H11  
 7    0.3808700  -0.0906984   7.5797558   N1   
 1    0.8507281  -0.3500767   8.4467616   H1   
 6    0.9383182   0.9452353   6.8500616   C1   
 8    1.9680917   1.4674101   7.2439110   O1   
 6    0.2473340   1.3449059   5.5771642   C2   
 1    0.4314616   2.4212920   5.4658699   H2   
 6   -1.2330827   1.0315255   5.6538302   C3   
 1   -1.7258284   1.3031267   4.7075971   H3   
 1   -1.7199191   1.6161492   6.4486021   H4   
 6   -1.3894505  -0.4607901   5.9151230   C4   
 1   -2.4447705  -0.7417338   6.0257381   H5   
 6   -0.7370819  -0.8279159   7.2199232   C5   
 8   -1.1172337  -1.7230798   7.9453465   O2   
 6   -0.7718906  -1.2756882   4.7705675   C6   
 1   -1.3806826  -1.0816423   3.8716776   H6   
 1   -0.8646686  -2.3489251   4.9875915   H7   
 6    0.6724148  -0.9049414   4.4960246   C7   
 1    1.3166759  -1.3018486   5.2968264   H8   
 1    1.0135680  -1.3965232   3.5739199   H9   
 6    0.8781424   0.5988573   4.3894922   C8   
 1    1.9478295   0.8405341   4.3261406   H10  
 1    0.4062104   0.9812103   3.4700096   H11  
 
    R_com        Fit total        Fit exp        Fit els          Fit Cn 
  5.27093402  0.10618126E+02  0.41149312E+02 -0.13956852E+02 -0.16574335E+02
  5.36152904  0.63166032E+01  0.33457754E+02 -0.12630108E+02 -0.14511042E+02
  5.47024307  0.25429253E+01  0.26130362E+02 -0.11193898E+02 -0.12393538E+02
  5.60069990 -0.49998299E+00  0.19459970E+02 -0.96752870E+01 -0.10284666E+02
  5.75724810 -0.26650040E+01  0.13707267E+02 -0.81153261E+01 -0.82569448E+01
  5.94510594 -0.39004016E+01  0.90535500E+01 -0.65687790E+01 -0.63851725E+01
  6.17053534 -0.42759761E+01  0.55608004E+01 -0.51005846E+01 -0.47361918E+01
  6.44105063 -0.39801714E+01  0.31556833E+01 -0.37780937E+01 -0.33577610E+01
  6.76566897 -0.32791693E+01  0.16500171E+01 -0.26593643E+01 -0.22698221E+01
  7.15521099 -0.24458234E+01  0.79593663E+00 -0.17800317E+01 -0.14617283E+01
  7.62266140 -0.16867262E+01  0.35418732E+00 -0.11436453E+01 -0.89726822E+00
  8.18360190 -0.11033905E+01  0.14334481E+00 -0.72094036E+00 -0.52579494E+00
  8.85673050 -0.70422525E+00  0.50733387E-01 -0.46030307E+00 -0.29465557E+00
 
------------ Minimum  49 ------------
E =    -4.26548180 kcal/mol
R_com =     5.29453744 Angstrom
beta_A, gamma_A, alpha_B, beta_B, gamma_B = 
    28.92402   208.40886   240.13467   144.33385   111.09653
 
 7   -1.4122936   0.2443710   0.2913762   N1   
 1   -2.2868454   0.4369834   0.7790259   H1   
 6   -0.6601396   1.3376545  -0.1027765   C1   
 8   -1.0450527   2.4606868   0.1780396   O1   
 6    0.6242887   1.0664625  -0.8336406   C2   
 1    0.7604806   1.9143819  -1.5172931   H2   
 6    0.5453497  -0.2506758  -1.5783781   C3   
 1    1.4994759  -0.4534269  -2.0887286   H3   
 1   -0.2336118  -0.2193855  -2.3547137   H4   
 6    0.2492252  -1.3506083  -0.5673442   C4   
 1    0.1356388  -2.3268260  -1.0561821   H5   
 6   -1.0661892  -1.0864778   0.1129421   C5   
 8   -1.8113462  -1.9537435   0.5187302   O2   
 6    1.3719445  -1.4405116   0.4751841   C6   
 1    2.2773025  -1.7809804  -0.0546200   H6   
 1    1.1298105  -2.2164065   1.2147129   H7   
 6    1.6501919  -0.1151629   1.1570009   C7   
 1    0.8379512   0.1166090   1.8644175   H8   
 1    2.5591664  -0.1959842   1.7698210   H9   
 6    1.7917015   1.0314280   0.1668555   C8   
 1    1.8570553   1.9931030   0.6936969   H10  
 1    2.7216435   0.9178235  -0.4133718   H11  
 7    1.4507300  -0.1539826   5.3987599   N1   
 1    2.4184775  -0.4138925   5.2099365   H1   
 6    0.9893569   1.0129870   4.8142282   C1   
 8    1.7296740   1.6477071   4.0812355   O1   
 6   -0.4312837   1.4129791   5.0957421   C2   
 1   -0.4401212   2.5103509   5.0713805   H2   
 6   -0.8794658   0.8756433   6.4396623   C3   
 1   -1.9290711   1.1510051   6.6252076   H3   
 1   -0.2844378   1.3097316   7.2569542   H4   
 6   -0.7327150  -0.6401771   6.4176748   C4   
 1   -1.0014157  -1.0847357   7.3846459   H5   
 6    0.7054999  -1.0166651   6.1881880   C5   
 8    1.2282279  -2.0180269   6.6310230   O2   
 6   -1.6176354  -1.2512266   5.3226950   C6   
 1   -2.6651742  -1.0737473   5.6184114   H6   
 1   -1.4779993  -2.3409315   5.2984114   H7   
 6   -1.3658378  -0.6457068   3.9556585   C7   
 1   -0.4041189  -1.0091875   3.5595905   H8   
 1   -2.1278136  -0.9990063   3.2465128   H9   
 6   -1.3500321   0.8754530   3.9857693   C8   
 1   -1.0332045   1.2794080   3.0146399   H10  
 1   -2.3640641   1.2607048   4.1798878   H11  
 
    R_com        Fit total        Fit exp        Fit els          Fit Cn 
  4.44785384  0.91314343E+01  0.36809163E+02 -0.11276138E+02 -0.16401591E+02
  4.53311975  0.53926280E+01  0.30110113E+02 -0.10272351E+02 -0.14445135E+02
  4.63543883  0.20449494E+01  0.23652541E+02 -0.91752003E+01 -0.12432391E+02
  4.75822173 -0.71512185E+00  0.17707190E+02 -0.80015494E+01 -0.10420763E+02
  4.90556121 -0.27256585E+01  0.12529900E+02 -0.67791778E+01 -0.84763810E+01
  5.08236859 -0.39005913E+01  0.83143081E+01 -0.55475599E+01 -0.66673395E+01
  5.29453744 -0.42654818E+01  0.51455716E+01 -0.43564167E+01 -0.50546367E+01
  5.54914006 -0.39698998E+01  0.29738072E+01 -0.32609419E+01 -0.36827651E+01
  5.85466321 -0.32601111E+01  0.16259429E+01 -0.23132719E+01 -0.25727821E+01
  6.22129099 -0.24108743E+01  0.86091307E+00 -0.15514000E+01 -0.17203874E+01
  6.66124432 -0.16415596E+01  0.44719575E+00 -0.98901058E+00 -0.10997448E+01
  7.18918832 -0.10611797E+01  0.22143058E+00 -0.61121463E+00 -0.67139564E+00
  7.82272112 -0.67369469E+00  0.97316823E-01 -0.37983350E+00 -0.39117802E+00
 
------------ Minimum  50 ------------
E =    -4.23802754 kcal/mol
R_com =     6.28267118 Angstrom
beta_A, gamma_A, alpha_B, beta_B, gamma_B = 
    60.32591    31.16190   348.92316   123.78419   349.45396
 
 7    0.3148633  -0.1779476  -1.4171754   N1   
 1    0.8179278  -0.3222434  -2.2923026   H1   
 6   -0.0626201  -1.3107459  -0.7167221   C1   
 8    0.2496448  -2.4097769  -1.1443186   O1   
 6   -0.8158401  -1.1108423   0.5678641   C2   
 1   -1.4807975  -1.9793900   0.6592581   H2   
 6   -1.5906338   0.1907939   0.5338577   C3   
 1   -2.1176338   0.3413441   1.4885975   H3   
 1   -2.3561365   0.1742527  -0.2561985   H4   
 6   -0.6023923   1.3253925   0.2976468   C4   
 1   -1.1128362   2.2939029   0.2182730   H5   
 6    0.1004904   1.1326700  -1.0182876   C5   
 8    0.4948913   2.0396875  -1.7210250   O2   
 6    0.4234849   1.3922113   1.4371895   C6   
 1   -0.1256224   1.6819185   2.3486912   H6   
 1    1.1473450   2.1945694   1.2377082   H7   
 6    1.1330665   0.0725335   1.6691154   C7   
 1    1.8559648  -0.1083909   0.8575886   H8   
 1    1.7322983   0.1292844   2.5889065   H9   
 6    0.1687622  -1.1016844   1.7491968   C8   
 1    0.7174573  -2.0527582   1.7815073   H10  
 1   -0.4256650  -1.0407845   2.6751068   H11  
 7   -1.0524946  -0.8697893   5.7583506   N1   
 1   -1.5579232  -1.5649517   5.2096851   H1   
 6   -0.3625964  -1.3272909   6.8678971   C1   
 8   -0.3541512  -2.5216813   7.1160457   O1   
 6    0.3753722  -0.3101971   7.6915391   C2   
 1    0.3505007  -0.6890276   8.7214737   H2   
 6   -0.2838619   1.0490583   7.5751190   C3   
 1    0.2787426   1.7927148   8.1602460   H3   
 1   -1.3063213   1.0281905   7.9808260   H4   
 6   -0.2998035   1.4444577   6.1043587   C4   
 1   -0.8079881   2.4052778   5.9512618   H5   
 6   -1.0889212   0.4412696   5.3082579   C5   
 8   -1.7237052   0.7092023   4.3095918   O2   
 6    1.1307903   1.5421457   5.5572711   C6   
 1    1.6154533   2.3888708   6.0715113   H6   
 1    1.1024263   1.7976076   4.4888707   H7   
 6    1.9370107   0.2788625   5.7874216   C7   
 1    1.5924293  -0.5119738   5.1020509   H8   
 1    2.9895794   0.4566512   5.5251134   H9   
 6    1.8366253  -0.2239051   7.2199826   C8   
 1    2.3170625  -1.2065900   7.3207903   H10  
 1    2.3639544   0.4641076   7.9003681   H11  
 
    R_com        Fit total        Fit exp        Fit els          Fit Cn 
  5.38306985  0.10687325E+02  0.40304678E+02 -0.13441878E+02 -0.16175475E+02
  5.47366488  0.63689869E+01  0.32711025E+02 -0.12167836E+02 -0.14174201E+02
  5.58237890  0.25842657E+01  0.25490116E+02 -0.10789751E+02 -0.12116100E+02
  5.71283573 -0.46384128E+00  0.18931407E+02 -0.93331872E+01 -0.10062061E+02
  5.86938393 -0.26295152E+01  0.13290381E+02 -0.78368353E+01 -0.80830611E+01
  6.05724177 -0.38634274E+01  0.87419362E+01 -0.63523540E+01 -0.62530096E+01
  6.28267118 -0.42380275E+01  0.53417701E+01 -0.49412174E+01 -0.46385803E+01
  6.55318646 -0.39435652E+01  0.30119418E+01 -0.36675802E+01 -0.32879268E+01
  6.87780481 -0.32464987E+01  0.15624765E+01 -0.25873031E+01 -0.22216721E+01
  7.26734682 -0.24185653E+01  0.74674028E+00 -0.17353873E+01 -0.14299183E+01
  7.73479724 -0.16647522E+01  0.32891202E+00 -0.11164403E+01 -0.87722392E+00
  8.29573774 -0.10855692E+01  0.13173151E+00 -0.70352560E+00 -0.51377508E+00
  8.96886633 -0.68944985E+00  0.46159957E-01 -0.44780939E+00 -0.28780042E+00
 
------------ Minimum  51 ------------
E =    -4.23596724 kcal/mol
R_com =     6.13098252 Angstrom
beta_A, gamma_A, alpha_B, beta_B, gamma_B = 
    58.90306    50.90328    50.84298   124.25056     1.69497
 
 7    0.3388907   0.3010719  -1.3905751   N1   
 1    0.8580624   0.5062100  -2.2438757   H1   
 6    0.1659020  -1.0338388  -1.0673896   C1   
 8    0.6644510  -1.8905691  -1.7785010   O1   
 6   -0.6086577  -1.3486355   0.1809789   C2   
 1   -1.1117521  -2.3041528  -0.0159450   H2   
 6   -1.5987003  -0.2430820   0.4864056   C3   
 1   -2.1424086  -0.4697003   1.4164314   H3   
 1   -2.3507971  -0.1547953  -0.3117253   H4   
 6   -0.8239178   1.0594099   0.6379230   C4   
 1   -1.4956188   1.9089354   0.8167789   H5   
 6   -0.1002245   1.3817482  -0.6408403   C5   
 8    0.1288077   2.5076473  -1.0306714   O2   
 6    0.1763285   0.9594193   1.7976452   C6   
 1   -0.4134917   0.8727719   2.7254862   H6   
 1    0.7488026   1.8942081   1.8750273   H7   
 6    1.1056122  -0.2321052   1.6729602   C7   
 1    1.8477346  -0.0433475   0.8808009   H8   
 1    1.6871734  -0.3484239   2.5984718   H9   
 6    0.3610705  -1.5220646   1.3619201   C8   
 1    1.0673216  -2.3349700   1.1450194   H10  
 1   -0.2334354  -1.8358784   2.2351013   H11  
 7    0.0277589  -1.2919449   5.4459290   N1   
 1    0.2251156  -2.0349124   4.7760093   H1   
 6    0.9430712  -1.1101404   6.4684314   C1   
 8    1.9461901  -1.8035128   6.5031358   O1   
 6    0.6562642  -0.0267164   7.4691300   C2   
 1    1.0871004  -0.3768832   8.4160513   H2   
 6   -0.8356913   0.2116564   7.5829962   C3   
 1   -1.0344828   1.0246044   8.2982024   H3   
 1   -1.3507847  -0.6832164   7.9629151   H4   
 6   -1.3628740   0.5876357   6.2044285   C4   
 1   -2.4512707   0.7296047   6.2145721   H5   
 6   -1.1129316  -0.5329615   5.2324923   C5   
 8   -1.8285173  -0.7888787   4.2867037   O2   
 6   -0.6947157   1.8759321   5.7051254   C6   
 1   -1.0310618   2.6910923   6.3674469   H6   
 1   -1.0616476   2.1174329   4.6978603   H7   
 6    0.8194303   1.7990500   5.7223263   C7   
 1    1.1679054   1.1494173   4.9035261   H8   
 1    1.2444199   2.7906564   5.5115756   H9   
 6    1.3614235   1.2717196   7.0426480   C8   
 1    2.4444955   1.1006451   6.9767671   H10  
 1    1.2002011   2.0136837   7.8413085   H11  
 
    R_com        Fit total        Fit exp        Fit els          Fit Cn 
  5.23138119  0.10332961E+02  0.41162343E+02 -0.13509233E+02 -0.17320149E+02
  5.32197622  0.61310370E+01  0.33531775E+02 -0.12235310E+02 -0.15165427E+02
  5.43069024  0.24423613E+01  0.26248829E+02 -0.10854198E+02 -0.12952270E+02
  5.56114708 -0.53462126E+00  0.19603243E+02 -0.93914020E+01 -0.10746462E+02
  5.71769527 -0.26551911E+01  0.13855081E+02 -0.78860270E+01 -0.86242448E+01
  5.90555311 -0.38669827E+01  0.91882416E+01 -0.63906699E+01 -0.66645544E+01
  6.13098252 -0.42359672E+01  0.56703482E+01 -0.49681664E+01 -0.49381490E+01
  6.40149781 -0.39445385E+01  0.32353708E+01 -0.36842017E+01 -0.34957076E+01
  6.72611615 -0.32525443E+01  0.17018750E+01 -0.25959714E+01 -0.23584479E+01
  7.11565816 -0.24282073E+01  0.82617810E+00 -0.17392522E+01 -0.15151332E+01
  7.58310858 -0.16760692E+01  0.37000367E+00 -0.11186401E+01 -0.92743278E+00
  8.14404908 -0.10975303E+01  0.15068552E+00 -0.70642686E+00 -0.54178893E+00
  8.81717768 -0.70154820E+00  0.53654938E-01 -0.45256251E+00 -0.30264063E+00
 
------------ Minimum  52 ------------
E =    -4.07216813 kcal/mol
R_com =     6.84041183 Angstrom
beta_A, gamma_A, alpha_B, beta_B, gamma_B = 
    70.24665    36.89980   255.90599    76.92488   311.59572
 
 7    0.0696599  -0.0383669  -1.4604335   N1   
 1    0.4175966  -0.0810211  -2.4179633   H1   
 6   -0.1418770  -1.2450191  -0.8157605   C1   
 8    0.1282949  -2.2859441  -1.3916942   O1   
 6   -0.6667516  -1.1949854   0.5911748   C2   
 1   -1.2759801  -2.1000329   0.7121122   H2   
 6   -1.4792010   0.0647343   0.8119705   C3   
 1   -1.8370733   0.1055113   1.8522527   H3   
 1   -2.3693343   0.0790162   0.1655066   H4   
 6   -0.5859462   1.2630806   0.5190664   C4   
 1   -1.1348469   2.2083686   0.6190871   H5   
 6   -0.1163037   1.2204237  -0.9093893   C5   
 8    0.1191159   2.2034621  -1.5804227   O2   
 6    0.6194769   1.2813531   1.4688390   C6   
 1    0.2276313   1.4632516   2.4835579   H6   
 1    1.2701335   2.1328473   1.2256347   H7   
 6    1.4027434  -0.0167380   1.4515776   C7   
 1    1.9793313  -0.0904813   0.5156290   H8   
 1    2.1504151  -0.0105110   2.2573465   H9   
 6    0.5072580  -1.2397579   1.5835304   C8   
 1    1.0850391  -2.1617152   1.4324828   H10  
 1    0.0810430  -1.2890150   2.5985557   H11  
 7   -1.2571207   0.7277174   6.6693405   N1   
 1   -2.2484657   0.9632159   6.6303766   H1   
 6   -0.6324735   0.8454712   7.8991008   C1   
 8   -1.2872005   1.1798593   8.8726174   O1   
 6    0.8313588   0.5135505   7.9660866   C2   
 1    1.2459968   1.1607447   8.7497392   H2   
 6    1.4943649   0.7564478   6.6255112   C3   
 1    2.5601452   0.4855512   6.6769877   H3   
 1    1.4465451   1.8200502   6.3481663   H4   
 6    0.7868896  -0.1004231   5.5838867   C4   
 1    1.1961480   0.0672921   4.5792750   H5   
 6   -0.6642481   0.2860756   5.4962078   C5   
 8   -1.3295243   0.2162508   4.4839801   O2   
 6    0.9145463  -1.5891878   5.9342151   C6   
 1    1.9812033  -1.8525620   5.8384993   H6   
 1    0.3737995  -2.1923924   5.1917316   H7   
 6    0.4364083  -1.9072350   7.3374524   C7   
 1   -0.6637960  -1.8617140   7.3744608   H8   
 1    0.6961277  -2.9444409   7.5925309   H9   
 6    1.0103019  -0.9572282   8.3782294   C8   
 1    0.5431404  -1.1269108   9.3578311   H10  
 1    2.0905049  -1.1376579   8.5005755   H11  
 
    R_com        Fit total        Fit exp        Fit els          Fit Cn 
  5.94081050  0.10639059E+02  0.41465050E+02 -0.16083418E+02 -0.14742573E+02
  6.03140552  0.63761077E+01  0.33741329E+02 -0.14516862E+02 -0.12848360E+02
  6.14011955  0.26407838E+01  0.26380741E+02 -0.12826883E+02 -0.10913074E+02
  6.27057638 -0.36471020E+00  0.19679091E+02 -0.11047222E+02 -0.89965792E+01
  6.42712458 -0.24959352E+01  0.13898861E+02 -0.92278862E+01 -0.71669101E+01
  6.61498242 -0.37062898E+01  0.92208551E+01 -0.74343344E+01 -0.54928105E+01
  6.84041183 -0.40721681E+01  0.57042410E+01 -0.57426736E+01 -0.40337355E+01
  7.11092711 -0.37870934E+01  0.32722592E+01 -0.42299267E+01 -0.28294259E+01
  7.43554546 -0.31168652E+01  0.17356539E+01 -0.29600902E+01 -0.18924289E+01
  7.82508747 -0.23264862E+01  0.84983995E+00 -0.19693883E+01 -0.12069379E+01
  8.29253789 -0.16101158E+01  0.38164963E+00 -0.12566099E+01 -0.73515554E+00
  8.85347838 -0.10590319E+01  0.15396927E+00 -0.78432377E+00 -0.42867742E+00
  9.52660698 -0.67858176E+00  0.53604965E-01 -0.49233921E+00 -0.23984752E+00
 
------------ Minimum  53 ------------
E =    -4.03512723 kcal/mol
R_com =     6.14830831 Angstrom
beta_A, gamma_A, alpha_B, beta_B, gamma_B = 
    51.91417   273.65099   186.36596    68.35437   216.69179
 
 7   -0.8295004  -1.1481411   0.3645428   N1   
 1   -1.1930278  -1.9767564   0.8346357   H1   
 6   -1.2077992   0.0806404   0.8777158   C1   
 8   -1.9120437   0.1216820   1.8729909   O1   
 6   -0.6887185   1.3089414   0.1854039   C2   
 1   -1.4665976   2.0725407   0.3146967   H2   
 6   -0.4188382   1.0216876  -1.2775959   C3   
 1   -0.0141504   1.9192736  -1.7700281   H3   
 1   -1.3468495   0.7566257  -1.8057949   H4   
 6    0.5877948  -0.1183516  -1.3596418   C4   
 1    0.7900068  -0.4027612  -2.4003564   H5   
 6    0.0253437  -1.3520244  -0.7080517   C5   
 8    0.2878475  -2.4857022  -1.0514743   O2   
 6    1.9073462   0.2784766  -0.6838030   C6   
 1    2.3486132   1.0881711  -1.2887518   H6   
 1    2.6121106  -0.5637047  -0.7235830   H7   
 6    1.7183167   0.7552161   0.7430229   C7   
 1    1.4946050  -0.1039945   1.3954044   H8   
 1    2.6607435   1.1746863   1.1227488   H9   
 6    0.6035124   1.7827311   0.8715053   C8   
 1    0.4016129   2.0060235   1.9279279   H10  
 1    0.9041824   2.7291180   0.3936860   H11  
 7    0.9126585   0.0581104   7.2897408   N1   
 1    1.2876614   0.0533080   8.2379457   H1   
 6    0.7785798  -1.1685013   6.6622002   C1   
 8    1.0699664  -2.1856823   7.2693691   O1   
 6    0.2391233  -1.1728577   5.2599052   C2   
 1    0.7128363  -2.0294960   4.7632533   H2   
 6    0.5614995   0.1323977   4.5612635   C3   
 1    0.1396901   0.1303860   3.5444079   H3   
 1    1.6485199   0.2669195   4.4575933   H4   
 6   -0.0429611   1.2686237   5.3757258   C4   
 1    0.1968422   2.2475457   4.9409023   H5   
 6    0.5510069   1.2864784   6.7576638   C5   
 8    0.7091152   2.2906512   7.4200167   O2   
 6   -1.5680077   1.1186426   5.4604888   C6   
 1   -1.9631439   1.2615569   4.4408185   H6   
 1   -1.9863307   1.9271038   6.0760707   H7   
 6   -1.9982723  -0.2365230   5.9870279   C7   
 1   -1.8044834  -0.2930327   7.0701455   H8   
 1   -3.0861124  -0.3497767   5.8770605   H9   
 6   -1.2836050  -1.3858307   5.2917395   C8   
 1   -1.5139353  -2.3404317   5.7840164   H10  
 1   -1.6280026  -1.4698005   4.2483310   H11  
 
    R_com        Fit total        Fit exp        Fit els          Fit Cn 
  5.24870699  0.83930268E+01  0.36780936E+02 -0.15106475E+02 -0.13281434E+02
  5.33930201  0.49094231E+01  0.30301051E+02 -0.13710933E+02 -0.11680694E+02
  5.44801604  0.17982145E+01  0.24011822E+02 -0.12187283E+02 -0.10026325E+02
  5.57847287 -0.75946636E+00  0.18167833E+02 -0.10561297E+02 -0.83660019E+01
  5.73502107 -0.26169635E+01  0.13014370E+02 -0.88749389E+01 -0.67563942E+01
  5.92287890 -0.36995193E+01  0.87454167E+01 -0.71871455E+01 -0.52577906E+01
  6.14830831 -0.40351272E+01  0.54618523E+01 -0.55709102E+01 -0.39260694E+01
  6.41882360 -0.37632312E+01  0.31451302E+01 -0.41050143E+01 -0.28033471E+01
  6.74344194 -0.31082023E+01  0.16619391E+01 -0.28601840E+01 -0.19099574E+01
  7.13298395 -0.23181762E+01  0.80528972E+00 -0.18824243E+01 -0.12410417E+01
  7.60043437 -0.15922182E+01  0.35748530E+00 -0.11798455E+01 -0.76985793E+00
  8.16137487 -0.10336941E+01  0.14357898E+00 -0.72052446E+00 -0.45674864E+00
  8.83450347 -0.65406309E+00  0.50360918E-01 -0.44481650E+00 -0.25960750E+00
 
------------ Minimum  54 ------------
E =    -4.03332527 kcal/mol
R_com =     6.42997931 Angstrom
beta_A, gamma_A, alpha_B, beta_B, gamma_B = 
    74.22737    59.39225    56.31284   121.72681    94.78719
 
 7   -0.0568108   0.4993880  -1.3735264   N1   
 1    0.2071838   0.8497239  -2.2940231   H1   
 6   -0.0835821  -0.8749395  -1.2096122   C1   
 8    0.2411039  -1.5943843  -2.1397711   O1   
 6   -0.4836747  -1.4031431   0.1388649   C2   
 1   -0.9823127  -2.3616574  -0.0548019   H2   
 6   -1.3998576  -0.4237937   0.8439904   C3   
 1   -1.6661440  -0.8069437   1.8410913   H3   
 1   -2.3405667  -0.2929285   0.2886549   H4   
 6   -0.6656477   0.9043480   0.9732437   C4   
 1   -1.2987970   1.6707452   1.4386712   H5   
 6   -0.3229477   1.4399744  -0.3900356   C5   
 8   -0.2516082   2.6202774  -0.6618226   O2   
 6    0.6109603   0.7351198   1.8081570   C6   
 1    0.2940729   0.4871677   2.8349903   H6   
 1    1.1453386   1.6935332   1.8667088   H7   
 6    1.5203153  -0.3567380   1.2792288   C7   
 1    2.0159626  -0.0133330   0.3571126   H8   
 1    2.3319286  -0.5444318   1.9964247   H9   
 6    0.7721559  -1.6500142   0.9915176   C8   
 1    1.4269527  -2.3727491   0.4860010   H10  
 1    0.4452870  -2.1160920   1.9350694   H11  
 7   -1.3965091   0.0031476   5.9953036   N1   
 1   -2.2623381   0.2191331   5.5019142   H1   
 6   -0.5688621  -0.9474136   5.4227702   C1   
 8   -0.8820481  -1.4476882   4.3551293   O1   
 6    0.7037096  -1.2833578   6.1474538   C2   
 1    0.9041207  -2.3383483   5.9200184   H2   
 6    0.5469647  -1.0478276   7.6359681   C3   
 1    1.4917964  -1.2711562   8.1549479   H3   
 1   -0.2185983  -1.7129069   8.0626293   H4   
 6    0.1662757   0.4115559   7.8481153   C4   
 1   -0.0056305   0.6325897   8.9094624   H5   
 6   -1.1370562   0.7108485   7.1591891   C5   
 8   -1.9429095   1.5300040   7.5486215   O2   
 6    1.2676600   1.3384260   7.3158457   C6   
 1    2.1549606   1.1832485   7.9521649   H6   
 1    0.9656248   2.3867434   7.4475656   H7   
 6    1.6245795   1.0588308   5.8690285   C7   
 1    0.8208049   1.4251041   5.2104835   H8   
 1    2.5185970   1.6337872   5.5888983   H9   
 6    1.8538345  -0.4212052   5.6006649   C8   
 1    1.9761871  -0.6059753   4.5247738   H10  
 1    2.7812964  -0.7558527   6.0927902   H11  
 
    R_com        Fit total        Fit exp        Fit els          Fit Cn 
  5.53037798  0.95675994E+01  0.37040234E+02 -0.13723278E+02 -0.13749356E+02
  5.62097300  0.56314137E+01  0.30140924E+02 -0.12427114E+02 -0.12082396E+02
  5.72968703  0.21802989E+01  0.23568372E+02 -0.11025113E+02 -0.10362960E+02
  5.86014386 -0.59819166E+00  0.17586135E+02 -0.95435188E+01 -0.86408077E+01
  6.01669206 -0.25703969E+01  0.12425847E+02 -0.80218840E+01 -0.69743602E+01
  6.20454990 -0.36927723E+01  0.82450215E+01 -0.65127679E+01 -0.54250259E+01
  6.42997931 -0.40333253E+01  0.50941979E+01 -0.50783876E+01 -0.40491355E+01
  6.70049459 -0.37649676E+01  0.29072641E+01 -0.37833260E+01 -0.28889057E+01
  7.02511294 -0.31261213E+01  0.15222620E+01 -0.26835224E+01 -0.19648609E+01
  7.41465495 -0.23588599E+01  0.72747760E+00 -0.18138189E+01 -0.12725187E+01
  7.88210537 -0.16485128E+01  0.31532325E+00 -0.11786154E+01 -0.78522068E+00
  8.44304586 -0.10912365E+01  0.12218073E+00 -0.75089533E+00 -0.46252193E+00
  9.11617446 -0.70162869E+00  0.41013722E-01 -0.48197670E+00 -0.26066571E+00
 
------------ Minimum  55 ------------
E =    -4.02650929 kcal/mol
R_com =     6.38749008 Angstrom
beta_A, gamma_A, alpha_B, beta_B, gamma_B = 
    75.89211    18.66410   300.46104   121.44999   346.21652
 
 7   -0.0943852  -0.4739237  -1.3804630   N1   
 1    0.1419444  -0.8332386  -2.3050083   H1   
 6   -0.3252132  -1.4077379  -0.3849379   C1   
 8   -0.2001581  -2.5945782  -0.6378977   O1   
 6   -0.6869406  -0.8903455   0.9784850   C2   
 1   -1.3464363  -1.6498892   1.4178654   H2   
 6   -1.3717382   0.4570598   0.8723260   C3   
 1   -1.6089633   0.8400141   1.8768123   H3   
 1   -2.3238243   0.3743733   0.3272096   H4   
 6   -0.4272957   1.4144869   0.1574188   C4   
 1   -0.8881691   2.3998093   0.0104461   H5   
 6   -0.1221062   0.9036041  -1.2241483   C5   
 8    0.1124367   1.6147456  -2.1787897   O2   
 6    0.8730613   1.5840760   0.9547631   C6   
 1    0.6101232   2.0971287   1.8949360   H6   
 1    1.5560915   2.2523654   0.4121732   H7   
 6    1.5483787   0.2632563   1.2681745   C7   
 1    2.0113046  -0.1434125   0.3548227   H8   
 1    2.3783545   0.4274059   1.9699652   H9   
 6    0.5821559  -0.7647715   1.8379602   C8   
 1    1.0678222  -1.7460174   1.9270465   H10  
 1    0.2675595  -0.4675401   2.8513922   H11  
 7   -1.3648260   0.1391346   5.8804576   N1   
 1   -2.2278626  -0.0014978   5.3559262   H1   
 6   -1.2028324  -0.6093768   7.0336485   C1   
 8   -2.0610501  -1.4176843   7.3472069   O1   
 6    0.0592387  -0.4012654   7.8218931   C2   
 1   -0.2133511  -0.5810125   8.8698827   H2   
 6    0.5935708   1.0008162   7.6112396   C3   
 1    1.5318102   1.1352155   8.1712093   H3   
 1   -0.1150208   1.7540881   7.9866543   H4   
 6    0.8416408   1.1953418   6.1211551   C4   
 1    1.1890291   2.2128974   5.9003217   H5   
 6   -0.4448622   1.0355695   5.3581005   C5   
 8   -0.7047937   1.6209457   4.3276429   O2   
 6    1.8833030   0.1894561   5.6126471   C6   
 1    2.8416781   0.4468033   6.0938685   H6   
 1    2.0288875   0.3212400   4.5314520   H7   
 6    1.5218158  -1.2470865   5.9359386   C7   
 1    0.6968479  -1.5782393   5.2850491   H8   
 1    2.3679997  -1.9063883   5.6959195   H9   
 6    1.1151103  -1.4327433   7.3903133   C8   
 1    0.7317672  -2.4481905   7.5593302   H10  
 1    1.9905309  -1.3050873   8.0473556   H11  
 
    R_com        Fit total        Fit exp        Fit els          Fit Cn 
  5.48788875  0.89887664E+01  0.36691758E+02 -0.13496330E+02 -0.14206661E+02
  5.57848378  0.52575720E+01  0.29985850E+02 -0.12233107E+02 -0.12495171E+02
  5.68719780  0.19679182E+01  0.23557837E+02 -0.10863899E+02 -0.10726020E+02
  5.81765463 -0.69712009E+00  0.17666734E+02 -0.94137207E+01 -0.89501337E+01
  5.97420283 -0.26016350E+01  0.12547162E+02 -0.79208474E+01 -0.72279501E+01
  6.16206067 -0.36931538E+01  0.83672277E+01 -0.64367177E+01 -0.56236638E+01
  6.38749008 -0.40265093E+01  0.51930814E+01 -0.50228123E+01 -0.41967784E+01
  6.65800536 -0.37613728E+01  0.29745930E+01 -0.37435504E+01 -0.29924155E+01
  6.98262371 -0.31268343E+01  0.15615252E+01 -0.26553391E+01 -0.20330204E+01
  7.37216572 -0.23611986E+01  0.74737574E+00 -0.17939761E+01 -0.13145982E+01
  7.83961614 -0.16502864E+01  0.32428254E+00 -0.11649695E+01 -0.80959946E+00
  8.40055664 -0.10921408E+01  0.12584597E+00 -0.74217039E+00 -0.47581636E+00
  9.07368523 -0.70244604E+00  0.42364541E-01 -0.47729462E+00 -0.26751596E+00
 
------------ Minimum  56 ------------
E =    -3.97672822 kcal/mol
R_com =     6.10196455 Angstrom
beta_A, gamma_A, alpha_B, beta_B, gamma_B = 
   112.07257    39.06468   187.69646   127.73339   346.19924
 
 7   -0.9221796   0.0144719  -1.1351501   N1   
 1   -1.3017859   0.0103329  -2.0815246   H1   
 6   -0.6672093  -1.2169394  -0.5563784   C1   
 8   -0.8645631  -2.2331963  -1.2017393   O1   
 6   -0.1197825  -1.2236626   0.8428151   C2   
 1   -0.5060476  -2.1401418   1.3073163   H2   
 6   -0.5602044   0.0169356   1.5929238   C3   
 1   -0.1328653   0.0161299   2.6074696   H3   
 1   -1.6543309   0.0428263   1.7055018   H4   
 6   -0.0727369   1.2362442   0.8213070   C4   
 1   -0.4017193   2.1702937   1.2947915   H5   
 6   -0.6755674   1.2503988  -0.5568311   C5   
 8   -0.9334854   2.2595981  -1.1789788   O2   
 6    1.4590169   1.2361265   0.7255110   C6   
 1    1.8459993   1.3768167   1.7486119   H6   
 1    1.7938916   2.1039664   0.1404832   H7   
 6    2.0128247  -0.0504244   0.1450555   C7   
 1    1.8175692  -0.0834785  -0.9387683   H8   
 1    3.1072660  -0.0633034   0.2467779   H9   
 6    1.4160515  -1.2886953   0.7974592   C8   
 1    1.7328733  -2.1972479   0.2675461   H10  
 1    1.7743426  -1.3794455   1.8356084   H11  
 7    0.7063330   1.2116791   5.6870937   N1   
 1    0.9654379   2.0695011   5.2005252   H1   
 6   -0.1672884   1.3352066   6.7538116   C1   
 8   -0.6131919   2.4348077   7.0371222   O1   
 6   -0.5462386   0.0794933   7.4866449   C2   
 1   -0.7200952   0.3847763   8.5265836   H2   
 6    0.5573195  -0.9531828   7.3796028   C3   
 1    0.2597963  -1.8784364   7.8966215   H3   
 1    1.4793282  -0.5975222   7.8631961   H4   
 6    0.8020729  -1.2349983   5.9029829   C4   
 1    1.6258483  -1.9462060   5.7600033   H5   
 6    1.2319969   0.0241284   5.2011035   C5   
 8    1.9802931   0.0522588   4.2464652   O2   
 6   -0.4649823  -1.7977969   5.2447463   C6   
 1   -0.6489455  -2.7880777   5.6939524   H6   
 1   -0.2827703  -1.9669318   4.1743553   H7   
 6   -1.6786864  -0.9127673   5.4508771   C7   
 1   -1.5952061  -0.0143257   4.8186389   H8   
 1   -2.5820029  -1.4336857   5.1030575   H9   
 6   -1.8505570  -0.4876331   6.9016717   C8   
 1   -2.6529826   0.2566717   6.9953470   H10  
 1   -2.1406819  -1.3538180   7.5180428   H11  
 
    R_com        Fit total        Fit exp        Fit els          Fit Cn 
  5.20236323  0.81348423E+01  0.36839793E+02 -0.14668889E+02 -0.14036062E+02
  5.29295825  0.47408992E+01  0.30401037E+02 -0.13325682E+02 -0.12334455E+02
  5.40167228  0.17093437E+01  0.24144272E+02 -0.11857196E+02 -0.10577733E+02
  5.53212911 -0.78321916E+00  0.18321239E+02 -0.10287525E+02 -0.88169338E+01
  5.68867731 -0.25937679E+01  0.13175026E+02 -0.86563907E+01 -0.71124031E+01
  5.87653515 -0.36493090E+01  0.88987305E+01 -0.70201089E+01 -0.55279305E+01
  6.10196455 -0.39767282E+01  0.55945020E+01 -0.54490560E+01 -0.41221742E+01
  6.37247984 -0.37109890E+01  0.32478714E+01 -0.40199848E+01 -0.29388756E+01
  6.69709819 -0.30694522E+01  0.17319936E+01 -0.28027779E+01 -0.19986679E+01
  7.08664020 -0.22932244E+01  0.84663046E+00 -0.18440865E+01 -0.12957683E+01
  7.55409061 -0.15771679E+01  0.37829278E+00 -0.11538928E+01 -0.80156790E+00
  8.11503111 -0.10241748E+01  0.15239839E+00 -0.70258358E+00 -0.47398965E+00
  8.78815971 -0.64736259E+00  0.53457752E-01 -0.43240077E+00 -0.26841957E+00
 
------------ Minimum  57 ------------
E =    -3.96890004 kcal/mol
R_com =     6.01747400 Angstrom
beta_A, gamma_A, alpha_B, beta_B, gamma_B = 
    53.30510   254.21879    79.92542    85.94641   246.12857
 
 7   -1.0214751  -0.8170519   0.6543740   N1   
 1   -1.5179863  -1.4007663   1.3270529   H1   
 6   -1.1212309   0.5537448   0.8196797   C1   
 8   -1.7514975   0.9975918   1.7651855   O1   
 6   -0.4043682   1.4242651  -0.1731777   C2   
 1   -1.0072784   2.3378574  -0.2553043   H2   
 6   -0.2720494   0.7148933  -1.5054696   C3   
 1    0.2773166   1.3493531  -2.2179163   H3   
 1   -1.2599694   0.5170621  -1.9474355   H4   
 6    0.4823204  -0.5882676  -1.2764967   C4   
 1    0.5705413  -1.1704921  -2.2028320   H5   
 6   -0.2801368  -1.4656168  -0.3216213   C5   
 8   -0.2661354  -2.6785136  -0.3491510   O2   
 6    1.8871786  -0.3078665  -0.7258653   C6   
 1    2.4491263   0.2067384  -1.5231615   H6   
 1    2.4074798  -1.2571204  -0.5367928   H7   
 6    1.8698120   0.5541327   0.5213319   C7   
 1    1.5133658  -0.0393933   1.3783992   H8   
 1    2.8949552   0.8557394   0.7790722   H9   
 6    0.9895754   1.7855377   0.3667075   C8   
 1    0.8903124   2.3141757   1.3244864   H10  
 1    1.4475862   2.4911913  -0.3450797   H11  
 7    0.5491627  -0.6201489   7.2228893   N1   
 1    0.9917294  -0.7602113   8.1307770   H1   
 6   -0.8103787  -0.3593696   7.2215531   C1   
 8   -1.4029825  -0.2698510   8.2841088   O1   
 6   -1.4760015  -0.1640027   5.8887959   C2   
 1   -2.5022830  -0.5328530   6.0136637   H2   
 6   -0.7331320  -0.9206724   4.8065232   C3   
 1   -1.2122558  -0.7502293   3.8301462   H3   
 1   -0.7605230  -2.0046756   4.9926513   H4   
 6    0.7046108  -0.4188609   4.7780327   C4   
 1    1.3068573  -0.9643317   4.0400447   H5   
 6    1.3670227  -0.6735309   6.1043898   C5   
 8    2.5509012  -0.8992536   6.2442248   O2   
 6    0.7457554   1.0795337   4.4485377   C6   
 1    0.3875624   1.1915040   3.4115010   H6   
 1    1.7859542   1.4335838   4.4619476   H7   
 6   -0.1177679   1.9107801   5.3770860   C7   
 1    0.3634944   1.9845929   6.3654329   H8   
 1   -0.1797250   2.9424966   5.0028700   H9   
 6   -1.5158799   1.3343811   5.5448071   C8   
 1   -2.0690480   1.8783952   6.3224351   H10  
 1   -2.0853034   1.4438560   4.6077190   H11  
 
    R_com        Fit total        Fit exp        Fit els          Fit Cn 
  5.11787267  0.10256936E+02  0.40895688E+02 -0.14571101E+02 -0.16067651E+02
  5.20846770  0.61285574E+01  0.33371064E+02 -0.13199150E+02 -0.14043357E+02
  5.31718172  0.25150849E+01  0.26192353E+02 -0.11707141E+02 -0.11970127E+02
  5.44763856 -0.38948843E+00  0.19644019E+02 -0.10122472E+02 -0.99110359E+01
  5.60418675 -0.24475304E+01  0.13978737E+02 -0.84880872E+01 -0.79381804E+01
  5.79204459 -0.36157768E+01  0.93715916E+01 -0.68625217E+01 -0.61248467E+01
  6.01747400 -0.39689000E+01  0.58823168E+01 -0.53162190E+01 -0.45349979E+01
  6.28798929 -0.36935966E+01  0.34417165E+01 -0.39229284E+01 -0.32123846E+01
  6.61260763 -0.30458661E+01  0.18733703E+01 -0.27464825E+01 -0.21727540E+01
  7.00214964 -0.22814410E+01  0.94692383E+00 -0.18259231E+01 -0.14024417E+01
  7.46960006 -0.15883703E+01  0.44075267E+00 -0.11647062E+01 -0.86441677E+00
  8.03054056 -0.10551981E+01  0.18440275E+00 -0.73019438E+00 -0.50940647E+00
  8.70366916 -0.68670170E+00  0.66399525E-01 -0.46572528E+00 -0.28737595E+00
 
------------ Minimum  58 ------------
E =    -3.92435770 kcal/mol
R_com =     6.68464215 Angstrom
beta_A, gamma_A, alpha_B, beta_B, gamma_B = 
   107.39221   127.27758    15.74063    84.23388   239.13643
 
 7   -0.4171682   1.3982618   0.1001258   N1   
 1   -0.4242408   2.4172988   0.0646835   H1   
 6   -0.7612459   0.7280011  -1.0612190   C1   
 8   -1.0142363   1.3682047  -2.0683697   O1   
 6   -0.7668895  -0.7738349  -1.0173963   C2   
 1   -1.5462027  -1.0875836  -1.7238870   H2   
 6   -1.0497764  -1.2645186   0.3879232   C3   
 1   -1.0256591  -2.3647824   0.4154981   H3   
 1   -2.0528520  -0.9570358   0.7192093   H4   
 6    0.0173424  -0.6948691   1.3133894   C4   
 1   -0.1613821  -0.9807437   2.3579940   H5   
 6   -0.0313522   0.8085055   1.2943281   C5   
 8    0.2588990   1.5131208   2.2384384   O2   
 6    1.4107895  -1.1814644   0.8927038   C6   
 1    1.4383565  -2.2700820   1.0671644   H6   
 1    2.1721240  -0.7382917   1.5495999   H7   
 6    1.7212441  -0.8919440  -0.5628514   C7   
 1    1.9173093   0.1842631  -0.6941071   H8   
 1    2.6534898  -1.3976366  -0.8518290   H9   
 6    0.5931338  -1.3107077  -1.4940269   C8   
 1    0.7884269  -0.9672030  -2.5189741   H10  
 1    0.5208146  -2.4097051  -1.5305859   H11  
 7   -0.4025378  -0.6262359   7.9436030   N1   
 1   -0.3977269  -0.9844197   8.8982882   H1   
 6   -0.7406196   0.7055684   7.7752029   C1   
 8   -0.9746666   1.3916314   8.7564046   O1   
 6   -0.7636769   1.2413229   6.3716720   C2   
 1   -1.5382098   2.0191041   6.3644912   H2   
 6   -1.0683808   0.1336420   5.3837869   C3   
 1   -1.0569722   0.5301446   4.3568605   H3   
 1   -2.0717138  -0.2838197   5.5555588   H4   
 6   -0.0057441  -0.9463765   5.5390095   C4   
 1   -0.1998021  -1.8001976   4.8770455   H5   
 6   -0.0372882  -1.5052388   6.9352715   C5   
 8    0.2498852  -2.6492721   7.2195109   O2   
 6    1.3869320  -0.3801447   5.2303331   C6   
 1    1.4002141  -0.1237745   4.1577742   H6   
 1    2.1455218  -1.1616664   5.3763132   H7   
 6    1.7175194   0.8509270   6.0513199   C7   
 1    1.9271984   0.5579862   7.0925268   H8   
 1    2.6473090   1.3058171   5.6813449   H9   
 6    0.5956640   1.8787208   6.0385221   C8   
 1    0.8067087   2.6921731   6.7459168   H10  
 1    0.5114083   2.3345809   5.0387948   H11  
 
    R_com        Fit total        Fit exp        Fit els          Fit Cn 
  5.78504083  0.84815532E+01  0.41342987E+02 -0.17839601E+02 -0.15021833E+02
  5.87563585  0.49867979E+01  0.34223585E+02 -0.16141120E+02 -0.13095667E+02
  5.98434988  0.18732596E+01  0.27291867E+02 -0.14294412E+02 -0.11124196E+02
  6.11480671 -0.67863870E+00  0.20824361E+02 -0.12334315E+02 -0.91686846E+01
  6.27135491 -0.25246346E+01  0.15090067E+02 -0.10315284E+02 -0.72994171E+01
  6.45921275 -0.35947610E+01  0.10304505E+02 -0.83112589E+01 -0.55880070E+01
  6.68464215 -0.39243577E+01  0.65830999E+01 -0.64106487E+01 -0.40968089E+01
  6.95515744 -0.36608106E+01  0.39118360E+01 -0.47049847E+01 -0.28676619E+01
  7.27977578 -0.30321892E+01  0.21534107E+01 -0.32718949E+01 -0.19137051E+01
  7.66931780 -0.22812879E+01  0.10934430E+01 -0.21566305E+01 -0.12181004E+01
  8.13676821 -0.15938781E+01  0.50682288E+00 -0.13596819E+01 -0.74101906E+00
  8.69770871 -0.10605227E+01  0.20936688E+00 -0.83790727E+00 -0.43198232E+00
  9.37083731 -0.68869172E+00  0.74036858E-01 -0.52085179E+00 -0.24187679E+00
 
------------ Minimum  59 ------------
E =    -3.91908265 kcal/mol
R_com =     6.65965070 Angstrom
beta_A, gamma_A, alpha_B, beta_B, gamma_B = 
    94.50408    19.46021   141.55558    67.15576   308.17912
 
 7   -0.5305410  -0.4555957  -1.2845814   N1   
 1   -0.6020313  -0.8016170  -2.2410860   H1   
 6   -0.4325947  -1.4035163  -0.2804829   C1   
 8   -0.3961066  -2.5864098  -0.5765384   O1   
 6   -0.3397041  -0.9057712   1.1341141   C2   
 1   -0.8253110  -1.6733959   1.7504214   H2   
 6   -1.0210998   0.4406153   1.2707225   C3   
 1   -0.9249192   0.8091936   2.3035931   H3   
 1   -2.0974593   0.3620578   1.0568631   H4   
 6   -0.3531661   1.4107820   0.3051284   C4   
 1   -0.8357687   2.3964289   0.3265842   H5   
 6   -0.5054214   0.9195990  -1.1085289   C5   
 8   -0.5870420   1.6443301  -2.0781554   O2   
 6    1.1338443   1.5740143   0.6480597   C6   
 1    1.1852729   2.0734579   1.6299944   H6   
 1    1.6087161   2.2518639  -0.0748244   H7   
 6    1.8724291   0.2513860   0.7112392   C7   
 1    2.0192058  -0.1413682  -0.3076289   H8   
 1    2.8831558   0.4088738   1.1136624   H9   
 6    1.1374617  -0.7874930   1.5452878   C8   
 1    1.6250907  -1.7681998   1.4611226   H10  
 1    1.1630787  -0.5050119   2.6101399   H11  
 7    1.1806655   0.8483817   6.5000637   N1   
 1    1.8178052   1.6442475   6.5198936   H1   
 6    1.1336756   0.0543358   7.6330437   C1   
 8    1.8109118   0.3548436   8.6021998   O1   
 6    0.2079499  -1.1288780   7.6106642   C2   
 1    0.6834196  -1.8886504   8.2443604   H2   
 6    0.0089869  -1.6225971   6.1920827   C3   
 1   -0.6909414  -2.4722666   6.1828815   H3   
 1    0.9559262  -1.9821120   5.7625342   H4   
 6   -0.5521818  -0.4740263   5.3640698   C4   
 1   -0.6761181  -0.7595495   4.3114627   H5   
 6    0.4149441   0.6781375   5.3566157   C5   
 8    0.5434364   1.4558286   4.4342497   O2   
 6   -1.9076281  -0.0195086   5.9223042   C6   
 1   -2.6153679  -0.8509454   5.7670568   H6   
 1   -2.2850352   0.8287026   5.3343873   H7   
 6   -1.8501298   0.3304982   7.3964256   C7   
 1   -1.3286731   1.2918017   7.5301036   H8   
 1   -2.8674553   0.4924619   7.7800035   H9   
 6   -1.1476719  -0.7371337   8.2221365   C8   
 1   -1.0027959  -0.3951373   9.2559165   H10  
 1   -1.7659806  -1.6481718   8.2675879   H11  
 
    R_com        Fit total        Fit exp        Fit els          Fit Cn 
  5.76004938  0.78540605E+01  0.40031963E+02 -0.17954256E+02 -0.14223647E+02
  5.85064440  0.45838185E+01  0.33283729E+02 -0.16249811E+02 -0.12450099E+02
  5.95935842  0.16460989E+01  0.26664823E+02 -0.14394423E+02 -0.10624301E+02
  6.08981526 -0.78343831E+00  0.20440440E+02 -0.12422681E+02 -0.88011971E+01
  6.24636345 -0.25577331E+01  0.14876773E+02 -0.10389129E+02 -0.70453768E+01
  6.43422129 -0.35963422E+01  0.10196472E+02 -0.83682886E+01 -0.54245261E+01
  6.65965070 -0.39190827E+01  0.65304599E+01 -0.64497209E+01 -0.39998217E+01
  6.93016599 -0.36577685E+01  0.38838578E+01 -0.47266029E+01 -0.28150235E+01
  7.25478433 -0.30300753E+01  0.21360003E+01 -0.32784003E+01 -0.18876754E+01
  7.64432634 -0.22759576E+01  0.10823333E+01 -0.21519013E+01 -0.12063896E+01
  8.11177676 -0.15838046E+01  0.50078052E+00 -0.13483221E+01 -0.73626300E+00
  8.67271726 -0.10476160E+01  0.20687850E+00 -0.82418763E+00 -0.43030687E+00
  9.34584586 -0.67596546E+00  0.73325799E-01 -0.50785259E+00 -0.24143867E+00
 
------------ Minimum  60 ------------
E =    -3.85981123 kcal/mol
R_com =     6.40885032 Angstrom
beta_A, gamma_A, alpha_B, beta_B, gamma_B = 
   140.23154   163.55195   160.78609   121.79124   213.20376
 
 7    0.3440174   1.1445144   0.8431662   N1   
 1    0.7876312   1.9873166   1.2073556   H1   
 6   -0.6992526   1.3207041  -0.0495295   C1   
 8   -1.0123961   2.4502137  -0.3877109   O1   
 6   -1.3691913   0.0861901  -0.5830282   C2   
 1   -2.4146340   0.3699575  -0.7602902   H2   
 6   -1.2551121  -1.0528140   0.4096318   C3   
 1   -1.7252512  -1.9596731  -0.0008537   H3   
 1   -1.7808364  -0.8145732   1.3462813   H4   
 6    0.2233212  -1.3048090   0.6750827   C4   
 1    0.3690865  -2.0934582   1.4245161   H5   
 6    0.8606323  -0.0734252   1.2585190   C5   
 8    1.7897758  -0.0897479   2.0385822   O2   
 6    0.9424256  -1.7060117  -0.6200512   C6   
 1    0.5391008  -2.6870238  -0.9220926   H6   
 1    2.0125766  -1.8542575  -0.4191915   H7   
 6    0.7386983  -0.7056961  -1.7410815   C7   
 1    1.3316033   0.2013675  -1.5421077   H8   
 1    1.1348554  -1.1150935  -2.6811711   H9   
 6   -0.7219308  -0.3180482  -1.9182127   C8   
 1   -0.8204394   0.5030331  -2.6412433   H10  
 1   -1.2938870  -1.1706212  -2.3186466   H11  
 7   -0.3915345   0.0004692   7.8180668   N1   
 1   -0.9346410   0.0751226   8.6778370   H1   
 6   -0.4131064  -1.2208868   7.1667721   C1   
 8   -1.0972947  -2.1257132   7.6155401   O1   
 6    0.3938431  -1.3467371   5.9056385   C2   
 1    0.7185504  -2.3945167   5.8653961   H2   
 6    1.5706920  -0.3926939   5.9290169   C3   
 1    2.1403549  -0.4730401   4.9904269   H3   
 1    2.2634681  -0.6400372   6.7471487   H4   
 6    1.0315240   1.0221798   6.0938229   C4   
 1    1.8439212   1.7571102   6.1627683   H5   
 6    0.2734988   1.1386669   7.3879241   C5   
 8    0.2008931   2.1542879   8.0477083   O2   
 6    0.1205595   1.3921799   4.9153959   C6   
 1    0.7581297   1.4364440   4.0166025   H6   
 1   -0.2849622   2.4027181   5.0634138   H7   
 6   -0.9965604   0.3905203   4.6972989   C7   
 1   -1.7569457   0.5041538   5.4864712   H8   
 1   -1.5163200   0.6127614   3.7545508   H9   
 6   -0.4973836  -1.0467804   4.6887517   C8   
 1   -1.3407543  -1.7502054   4.6648640   H10  
 1    0.1037272  -1.2332793   3.7841823   H11  
 
    R_com        Fit total        Fit exp        Fit els          Fit Cn 
  5.50924899  0.94446036E+01  0.39276371E+02 -0.13773330E+02 -0.16058437E+02
  5.59984402  0.56342823E+01  0.32077544E+02 -0.12423002E+02 -0.14020260E+02
  5.70855804  0.22742353E+01  0.25176149E+02 -0.10966907E+02 -0.11935007E+02
  5.83901487 -0.45009129E+00  0.18850300E+02 -0.94342620E+01 -0.98661288E+01
  5.99556307 -0.23995235E+01  0.13354717E+02 -0.78682628E+01 -0.78859776E+01
  6.18342091 -0.35181384E+01  0.88753038E+01 -0.63253825E+01 -0.60680597E+01
  6.40885032 -0.38598112E+01  0.54881013E+01 -0.48712881E+01 -0.44766245E+01
  6.67936560 -0.35893461E+01  0.31389379E+01 -0.35725545E+01 -0.31557295E+01
  7.00398395 -0.29477986E+01  0.16580955E+01 -0.24847214E+01 -0.21211727E+01
  7.39352596 -0.21867698E+01  0.81145761E+00 -0.16394919E+01 -0.13587354E+01
  7.86097638 -0.14977985E+01  0.36842321E+00 -0.10360613E+01 -0.83016036E+00
  8.42191688 -0.97342898E+00  0.15292539E+00 -0.64170908E+00 -0.48464529E+00
  9.09504547 -0.61842059E+00  0.55671841E-01 -0.40321675E+00 -0.27087567E+00
 
------------ Minimum  61 ------------
E =    -3.79626111 kcal/mol
R_com =     6.41660118 Angstrom
beta_A, gamma_A, alpha_B, beta_B, gamma_B = 
    56.49325    43.45804   194.27685    41.30823    93.05204
 
 7    0.4122399   0.1215586  -1.3980244   N1   
 1    0.9768562   0.1955414  -2.2438836   H1   
 6    0.1320305  -1.1546605  -0.9407411   C1   
 8    0.5947225  -2.1164366  -1.5316050   O1   
 6   -0.7100151  -1.2764497   0.2976410   C2   
 1   -1.2723100  -2.2120914   0.1823357   H2   
 6   -1.6293450  -0.0800683   0.4362867   C3   
 1   -2.2228740  -0.1651948   1.3595414   H3   
 1   -2.3422754  -0.0307498  -0.4002268   H4   
 6   -0.7697073   1.1764016   0.4814201   C4   
 1   -1.3852391   2.0835644   0.5365725   H5   
 6    0.0233353   1.3057006  -0.7902853   C5   
 8    0.3469897   2.3635246  -1.2886114   O2   
 6    0.1759569   1.1389916   1.6896280   C6   
 1   -0.4534369   1.1954996   2.5934836   H6   
 1    0.8104705   2.0361723   1.6916256   H7   
 6    1.0216987  -0.1185150   1.7369896   C7   
 1    1.8050337  -0.0689116   0.9638033   H8   
 1    1.5578008  -0.1700820   2.6952435   H9   
 6    0.1991705  -1.3822822   1.5334620   C8   
 1    0.8532063  -2.2596671   1.4381491   H10  
 1   -0.4490627  -1.5567767   2.4073655   H11  
 7   -0.0351773  -1.1850035   5.5600268   N1   
 1   -0.2737103  -2.0942678   5.1649530   H1   
 6   -0.8063834  -0.1065036   5.1619819   C1   
 8   -1.7439297  -0.2895947   4.4032317   O1   
 6   -0.4561400   1.2406662   5.7276026   C2   
 1   -0.7228301   1.9669672   4.9489759   H2   
 6    1.0167263   1.3048526   6.0772645   C3   
 1    1.2582584   2.2855814   6.5151637   H3   
 1    1.6413048   1.1919830   5.1785882   H4   
 6    1.3154665   0.1971711   7.0790263   C4   
 1    2.3817938   0.1648771   7.3374225   H5   
 6    1.0082847  -1.1446409   6.4723554   C5   
 8    1.5983025  -2.1689063   6.7459101   O2   
 6    0.4955329   0.3949358   8.3612292   C6   
 1    0.8652281   1.3163915   8.8413641   H6   
 1    0.6980814  -0.4275225   9.0612872   H7   
 6   -0.9918219   0.5217311   8.0956285   C7   
 1   -1.4071842  -0.4634816   7.8296935   H8   
 1   -1.5101075   0.8196127   9.0181044   H9   
 6   -1.3029711   1.5112651   6.9824834   C8   
 1   -2.3699391   1.4804659   6.7230950   H10  
 1   -1.0817666   2.5379908   7.3160474   H11  
 
    R_com        Fit total        Fit exp        Fit els          Fit Cn 
  5.51699985  0.94779004E+01  0.39057178E+02 -0.13276517E+02 -0.16302761E+02
  5.60759487  0.56769004E+01  0.31870557E+02 -0.11974727E+02 -0.14218929E+02
  5.71630890  0.23241001E+01  0.24983697E+02 -0.10570801E+02 -0.12088797E+02
  5.84676573 -0.39474559E+00  0.18676095E+02 -0.90929276E+01 -0.99779130E+01
  6.00331393 -0.23400619E+01  0.13203563E+02 -0.75828172E+01 -0.79608079E+01
  6.19117177 -0.34557815E+01  0.87520796E+01 -0.60950214E+01 -0.61128398E+01
  6.41660118 -0.37962611E+01  0.53960297E+01 -0.46929758E+01 -0.44993150E+01
  6.68711646 -0.35274248E+01  0.30777404E+01 -0.34409695E+01 -0.31641957E+01
  7.01173481 -0.28914013E+01  0.16231988E+01 -0.23925854E+01 -0.21220148E+01
  7.40127682 -0.21397113E+01  0.79517703E+00 -0.15783388E+01 -0.13565495E+01
  7.86872724 -0.14621695E+01  0.36266886E+00 -0.99734233E+00 -0.82749606E+00
  8.42966773 -0.94879877E+00  0.15165761E+00 -0.61792863E+00 -0.48252775E+00
  9.10279633 -0.60251275E+00  0.55671543E-01 -0.38869654E+00 -0.26948775E+00
 
------------ Minimum  62 ------------
E =    -3.48960362 kcal/mol
R_com =     5.92282800 Angstrom
beta_A, gamma_A, alpha_B, beta_B, gamma_B = 
    48.36361   179.37750   286.63723    75.02771   216.31393
 
 7   -1.0410625   0.8819333   0.5268520   N1   
 1   -1.5577706   1.5362702   1.1138773   H1   
 6   -0.1813335   1.4258584  -0.4119622   C1   
 8   -0.0492878   2.6371901  -0.4707566   O1   
 6    0.5758364   0.4716335  -1.2915144   C2   
 1    0.7125741   0.9947078  -2.2468115   H2   
 6   -0.1954410  -0.8212791  -1.4624724   C3   
 1    0.3787503  -1.5236086  -2.0861391   H3   
 1   -1.1527104  -0.6452663  -1.9754167   H4   
 6   -0.4303892  -1.4199306  -0.0818398   C4   
 1   -1.0263873  -2.3399792  -0.1380745   H5   
 6   -1.2356666  -0.4705896   0.7626420   C5   
 8   -2.0120926  -0.8171361   1.6281713   O2   
 6    0.9063657  -1.7307266   0.6051381   C6   
 1    1.3864686  -2.5373216   0.0261819   H6   
 1    0.7215410  -2.1327119   1.6110170   H7   
 6    1.8301929  -0.5300603   0.6666911   C7   
 1    1.4623312   0.1836304   1.4211543   H8   
 1    2.8235720  -0.8429829   1.0182484   H9   
 6    1.9534767   0.1799632  -0.6733653   C8   
 1    2.5170093   1.1167031  -0.5656569   H10  
 1    2.5092956  -0.4505490  -1.3860235   H11  
 7   -0.1713094   0.7572107   7.1623745   N1   
 1   -0.1947202   1.0209097   8.1470864   H1   
 6    1.0343991   0.9123586   6.5001382   C1   
 8    2.0083333   1.3111718   7.1170803   O1   
 6    1.0776627   0.5392083   5.0453699   C2   
 1    1.8186908   1.2088463   4.5900034   H2   
 6   -0.2901098   0.6996171   4.4135586   C3   
 1   -0.2545367   0.3988719   3.3551591   H3   
 1   -0.6156879   1.7502651   4.4379437   H4   
 6   -1.2710495  -0.1823034   5.1749416   C4   
 1   -2.2930252  -0.0736999   4.7894076   H5   
 6   -1.3378777   0.2439982   6.6160073   C5   
 8   -2.3275327   0.1479804   7.3113031   O2   
 6   -0.8547783  -1.6565416   5.0812050   C6   
 1   -0.9665589  -1.9565898   4.0258563   H6   
 1   -1.5533846  -2.2764974   5.6601252   H7   
 6    0.5741409  -1.8947571   5.5287409   C7   
 1    0.6384230  -1.8139078   6.6256559   H8   
 1    0.8705713  -2.9265648   5.2924844   H9   
 6    1.5534405  -0.9157918   4.8981199   C8   
 1    2.5520858  -1.0257397   5.3422716   H10  
 1    1.6551474  -1.1233828   3.8206582   H11  
 
    R_com        Fit total        Fit exp        Fit els          Fit Cn 
  5.02322668  0.85735806E+01  0.38031000E+02 -0.14188906E+02 -0.15268513E+02
  5.11382170  0.51664562E+01  0.31345179E+02 -0.12807330E+02 -0.13371392E+02
  5.22253573  0.21343197E+01  0.24864997E+02 -0.11307059E+02 -0.11423618E+02
  5.35299256 -0.34658917E+00  0.18853122E+02 -0.97159073E+01 -0.94838041E+01
  5.50954076 -0.21369784E+01  0.13559981E+02 -0.80773493E+01 -0.76196101E+01
  5.69739860 -0.31718382E+01  0.91794292E+01 -0.64507831E+01 -0.59004842E+01
  5.92282800 -0.34896036E+01  0.58062101E+01 -0.49080998E+01 -0.43877139E+01
  6.19334329 -0.32368356E+01  0.34122706E+01 -0.35251596E+01 -0.31239466E+01
  6.51796163 -0.26366284E+01  0.18571482E+01 -0.23681905E+01 -0.21255861E+01
  6.90750365 -0.19253941E+01  0.93384689E+00 -0.14779493E+01 -0.13812918E+01
  7.37495406 -0.12845470E+01  0.43071526E+00 -0.85769896E+00 -0.85756327E+00
  7.93589456 -0.80260733E+00  0.17843578E+00 -0.47199657E+00 -0.50904654E+00
  8.60902316 -0.48459296E+00  0.63806938E-01 -0.25927326E+00 -0.28912664E+00
 
------------ Minimum  63 ------------
E =    -3.12475236 kcal/mol
R_com =     6.80928192 Angstrom
beta_A, gamma_A, alpha_B, beta_B, gamma_B = 
   107.73161   120.07315    81.24023   101.15871   219.57359
 
 7   -0.4699039   1.3835670  -0.0642110   N1   
 1   -0.5160217   2.3900521  -0.2210667   H1   
 6   -0.7923425   0.5667144  -1.1343258   C1   
 8   -1.0732540   1.0718478  -2.2086378   O1   
 6   -0.7404607  -0.9182317  -0.9113747   C2   
 1   -1.5097805  -1.3432672  -1.5689370   H2   
 6   -0.9992978  -1.2474623   0.5447603   C3   
 1   -0.9330740  -2.3348355   0.7033686   H3   
 1   -2.0121768  -0.9403617   0.8451303   H4   
 6    0.0486363  -0.5315514   1.3868032   C4   
 1   -0.1152466  -0.6968544   2.4595020   H5   
 6   -0.0575124   0.9558475   1.1886956   C5   
 8    0.2090388   1.7787680   2.0394747   O2   
 6    1.4581162  -1.0124158   1.0158822   C6   
 1    1.5278754  -2.0705266   1.3189003   H6   
 1    2.2043472  -0.4655874   1.6088938   H7   
 6    1.7520016  -0.8877388  -0.4663229   C7   
 1    1.9063407   0.1716132  -0.7267918   H8   
 1    2.7018270  -1.3890762  -0.7004334   H9   
 6    0.6373372  -1.4569248  -1.3315593   C8   
 1    0.8156468  -1.2314732  -2.3917616   H10  
 1    0.6069144  -2.5543319  -1.2359867   H11  
 7    0.0038385  -0.1516757   8.2639881   N1   
 1    0.0393254   0.0463335   9.2636260   H1   
 6   -1.2342113  -0.0638899   7.6508919   C1   
 8   -2.2036873   0.2780750   8.3076975   O1   
 6   -1.3010808  -0.3660905   6.1806311   C2   
 1   -2.2970703  -0.7954939   6.0117702   H2   
 6   -0.1986826  -1.3267834   5.7837610   C3   
 1   -0.2393760  -1.5213832   4.7009879   H3   
 1   -0.3191816  -2.2966864   6.2889591   H4   
 6    1.1372006  -0.6943394   6.1514041   C4   
 1    1.9758831  -1.3661649   5.9275124   H5   
 6    1.2026091  -0.4504917   7.6343503   C5   
 8    2.2247128  -0.4830597   8.2872792   O2   
 6    1.3359317   0.6245403   5.3921224   C6   
 1    1.4292498   0.3701456   4.3230762   H6   
 1    2.2885262   1.0840509   5.6903813   H7   
 6    0.1866615   1.5944292   5.5853539   C7   
 1    0.2290445   2.0236626   6.5991851   H8   
 1    0.3004272   2.4467883   4.9006228   H9   
 6   -1.1706016   0.9389043   5.3774896   C8   
 1   -1.9804329   1.6272362   5.6550215   H10  
 1   -1.3108932   0.6882821   4.3135964   H11  
 
    R_com        Fit total        Fit exp        Fit els          Fit Cn 
  5.96259832  0.72857009E+01  0.32594634E+02 -0.13086298E+02 -0.12222635E+02
  6.04786422  0.43354674E+01  0.26942530E+02 -0.11824346E+02 -0.10782717E+02
  6.15018330  0.17157577E+01  0.21461694E+02 -0.10456669E+02 -0.92892668E+01
  6.27296621 -0.42280266E+00  0.16370392E+02 -0.90087810E+01 -0.77844135E+01
  6.42030569 -0.19629353E+01  0.11875707E+02 -0.75197384E+01 -0.63189044E+01
  6.59711306 -0.28518746E+01  0.81375833E+01 -0.60420296E+01 -0.49474283E+01
  6.80928192 -0.31247524E+01  0.52349890E+01 -0.46383296E+01 -0.37214118E+01
  7.06388454 -0.29070836E+01  0.31475587E+01 -0.33741572E+01 -0.26804851E+01
  7.36940769 -0.23875250E+01  0.17641947E+01 -0.23066582E+01 -0.18450615E+01
  7.73603546 -0.17655293E+01  0.91935170E+00 -0.14718624E+01 -0.12130187E+01
  8.17598880 -0.11956113E+01  0.44174126E+00 -0.87502728E+00 -0.76232531E+00
  8.70393279 -0.75636430E+00  0.19158127E+00 -0.48926673E+00 -0.45867883E+00
  9.33746559 -0.45722632E+00  0.72228527E-01 -0.26481667E+00 -0.26463818E+00
 
------------ Minimum  64 ------------
E =    -3.12147846 kcal/mol
R_com =     5.97508161 Angstrom
beta_A, gamma_A, alpha_B, beta_B, gamma_B = 
    40.83988   242.39884   158.99139   108.20162   214.05908
 
 7   -1.2470485  -0.5672205   0.5121733   N1   
 1   -1.9540960  -0.9673009   1.1284219   H1   
 6   -1.1646223   0.8138706   0.4657642   C1   
 8   -1.8971312   1.4807454   1.1777515   O1   
 6   -0.1350931   1.4151169  -0.4485860   C2   
 1   -0.5597644   2.3696455  -0.7853734   H2   
 6    0.1533430   0.4857695  -1.6099801   C3   
 1    0.9274288   0.9225181  -2.2595679   H3   
 1   -0.7427643   0.3404652  -2.2315389   H4   
 6    0.6342738  -0.8444876  -1.0453100   C4   
 1    0.8173752  -1.5773101  -1.8417461   H5   
 6   -0.4326865  -1.4530754  -0.1769286   C5   
 8   -0.6015206  -2.6464895  -0.0378945   O2   
 6    1.9242326  -0.6515503  -0.2364664   C6   
 1    2.7091325  -0.3475912  -0.9490853   H6   
 1    2.2417994  -1.6133077   0.1898184   H7   
 6    1.7878622   0.3991416   0.8481047   C7   
 1    1.1772870   0.0025983   1.6750525   H8   
 1    2.7734351   0.6112069   1.2862708   H9   
 6    1.1590267   1.6867819   0.3366049   C8   
 1    0.9505627   2.3736701   1.1680969   H10  
 1    1.8556853   2.2045050  -0.3423586   H11  
 7   -0.0656088  -0.0900721   7.4334276   N1   
 1   -0.3984849  -0.0619563   8.3968308   H1   
 6   -0.2873206  -1.2599060   6.7272455   C1   
 8   -0.8935864  -2.1743774   7.2605382   O1   
 6    0.2102505  -1.3177463   5.3107212   C2   
 1    0.4702929  -2.3689401   5.1310943   H2   
 6    1.4040919  -0.4028535   5.1278762   C3   
 1    1.7449171  -0.4317175   4.0814884   H3   
 1    2.2506453  -0.7290099   5.7503121   H4   
 6    0.9796414   1.0115882   5.5006054   C4   
 1    1.8190231   1.7154357   5.4305879   H5   
 6    0.5366630   1.0562709   6.9374920   C5   
 8    0.6593446   2.0231482   7.6601056   O2   
 6   -0.1545021   1.4925170   4.5852516   C6   
 1    0.2669453   1.5830080   3.5701269   H6   
 1   -0.4707626   2.5011520   4.8855503   H7   
 6   -1.3359342   0.5424985   4.5622752   C7   
 1   -1.8944039   0.6209642   5.5087667   H8   
 1   -2.0430762   0.8475738   3.7779318   H9   
 6   -0.9164355  -0.9044415   4.3490403   C8   
 1   -1.7744672  -1.5792332   4.4718790   H10  
 1   -0.5421445  -1.0425198   3.3218098   H11  
 
    R_com        Fit total        Fit exp        Fit els          Fit Cn 
  5.18131574  0.75078950E+01  0.30163415E+02 -0.91775318E+01 -0.13477988E+02
  5.26125252  0.44850399E+01  0.24763196E+02 -0.83192570E+01 -0.11958899E+02
  5.35717666  0.18070440E+01  0.19573099E+02 -0.73855521E+01 -0.10380503E+02
  5.47228563 -0.37412609E+00  0.14802783E+02 -0.63918699E+01 -0.87850389E+01
  5.61041639 -0.19415987E+01  0.10644251E+02 -0.53626579E+01 -0.72231915E+01
  5.77617331 -0.28446470E+01  0.72366261E+01 -0.43317524E+01 -0.57495207E+01
  5.97508161 -0.31214785E+01  0.46351513E+01 -0.33409530E+01 -0.44156768E+01
  6.21377157 -0.29009568E+01  0.27976451E+01 -0.24359881E+01 -0.32626138E+01
  6.50019952 -0.23749493E+01  0.15986253E+01 -0.16596245E+01 -0.23139501E+01
  6.84391306 -0.17460567E+01  0.86965489E+00 -0.10428815E+01 -0.15728301E+01
  7.25636931 -0.11717518E+01  0.44876876E+00 -0.59695318E+00 -0.10235673E+01
  7.75131681 -0.73245539E+00  0.21443136E+00 -0.30955009E+00 -0.63733667E+00
  8.34525381 -0.43741917E+00  0.90616230E-01 -0.14852950E+00 -0.37950590E+00
 
------------ Minimum  65 ------------
E =    -3.05984393 kcal/mol
R_com =     6.09049411 Angstrom
beta_A, gamma_A, alpha_B, beta_B, gamma_B = 
    52.96798    19.25574   102.43952   135.64853    57.84329
 
 7    0.4536808  -0.4603116  -1.3120508   N1   
 1    1.0336706  -0.8097538  -2.0744449   H1   
 6   -0.1408455  -1.4046264  -0.4928020   C1   
 8    0.0802356  -2.5885555  -0.6868444   O1   
 6   -1.0082458  -0.9018258   0.6262475   C2   
 1   -1.7820570  -1.6673890   0.7677591   H2   
 6   -1.6059861   0.4448472   0.2728401   C3   
 1   -2.2180831   0.8171248   1.1087044   H3   
 1   -2.2700439   0.3652278  -0.6007416   H4   
 6   -0.4636531   1.4117596  -0.0098019   C4   
 1   -0.8370084   2.3973413  -0.3165592   H5   
 6    0.3587013   0.9155076  -1.1675310   C5   
 8    0.9421104   1.6367616  -1.9495151   O2   
 6    0.4223885   1.5766277   1.2324522   C6   
 1   -0.1891508   2.0795760   2.0001418   H6   
 1    1.2586410   2.2520342   1.0043018   H7   
 6    0.9305113   0.2544395   1.7732614   C7   
 1    1.7151342  -0.1418959   1.1090503   H8   
 1    1.4205756   0.4136413   2.7442439   H9   
 6   -0.1749205  -0.7816715   1.9131835   C8   
 1    0.2437896  -1.7625348   2.1763196   H10  
 1   -0.8612286  -0.4953965   2.7264422   H11  
 7   -0.1853218  -1.3134171   5.4742297   N1   
 1   -0.3537051  -2.0556922   4.7956890   H1   
 6    1.1179347  -0.8644873   5.6020779   C1   
 8    1.9856353  -1.3359916   4.8858400   O1   
 6    1.3804489   0.2201527   6.6081127   C2   
 1    2.4014838   0.0459407   6.9714780   H2   
 6    0.3651080   0.1618386   7.7312337   C3   
 1    0.5491739   0.9759678   8.4490330   H3   
 1    0.4472324  -0.7827818   8.2892704   H4   
 6   -1.0239763   0.3050548   7.1232330   C4   
 1   -1.8080474   0.2251489   7.8872442   H5   
 6   -1.2850270  -0.8208357   6.1603766   C5   
 8   -2.3808245  -1.2953055   5.9454834   O2   
 6   -1.1609921   1.6542408   6.4046439   C6   
 1   -1.1098650   2.4383078   7.1785364   H6   
 1   -2.1563720   1.7301544   5.9452960   H7   
 6   -0.0734344   1.8857704   5.3738882   C7   
 1   -0.2569453   1.2523358   4.4912922   H8   
 1   -0.1226639   2.9210373   5.0076722   H9   
 6    1.3170891   1.5928914   5.9177169   C8   
 1    2.0652443   1.6385758   5.1147048   H10  
 1    1.5990571   2.3524349   6.6646772   H11  
 
    R_com        Fit total        Fit exp        Fit els          Fit Cn 
  5.29672823  0.61340156E+01  0.26980243E+02 -0.73122758E+01 -0.13533951E+02
  5.37666502  0.35957723E+01  0.22254601E+02 -0.66539749E+01 -0.12004854E+02
  5.47258916  0.13104843E+01  0.17656510E+02 -0.59313707E+01 -0.10414655E+02
  5.58769813 -0.58643464E+00  0.13374188E+02 -0.51547880E+01 -0.88058344E+01
  5.72582889 -0.19796059E+01  0.95921094E+01 -0.43419940E+01 -0.72297213E+01
  5.89158581 -0.28017856E+01  0.64592162E+01 -0.35189989E+01 -0.57420029E+01
  6.09049411 -0.30598439E+01  0.40554501E+01 -0.27194295E+01 -0.43958645E+01
  6.32918407 -0.28467584E+01  0.23687602E+01 -0.19816342E+01 -0.32338844E+01
  6.61561202 -0.23275095E+01  0.12964111E+01 -0.13430601E+01 -0.22808604E+01
  6.95932556 -0.16955206E+01  0.67712946E+00 -0.83250776E+00 -0.15401423E+01
  7.37178181 -0.11141322E+01  0.34345064E+00 -0.46248364E+00 -0.99509915E+00
  7.86672931 -0.67308779E+00  0.16721952E+00 -0.22512915E+00 -0.61517816E+00
  8.46066631 -0.38460794E+00  0.73992062E-01 -0.94652596E-01 -0.36394741E+00
 
------------ Minimum  66 ------------
E =    -3.05793011 kcal/mol
R_com =     6.06152589 Angstrom
beta_A, gamma_A, alpha_B, beta_B, gamma_B = 
    50.14888    57.78756   256.88205   134.96969    21.36248
 
 7    0.5171475   0.4626093  -1.2875331   N1   
 1    1.1397687   0.7859919  -2.0274718   H1   
 6    0.4012106  -0.9065581  -1.1193075   C1   
 8    1.0639811  -1.6532591  -1.8202997   O1   
 6   -0.5233561  -1.3951689  -0.0404657   C2   
 1   -0.9168053  -2.3547309  -0.4000973   H2   
 6   -1.6296951  -0.3902271   0.2081796   C3   
 1   -2.2862324  -0.7443290   1.0178048   H3   
 1   -2.2597022  -0.2672184  -0.6853622   H4   
 6   -0.9882907   0.9352882   0.5972043   C4   
 1   -1.7423283   1.7187472   0.7471534   H5   
 6   -0.1099501   1.4313569  -0.5187272   C5   
 8    0.0871771   2.6033296  -0.7630498   O2   
 6   -0.1663202   0.7789091   1.8838109   C6   
 1   -0.8787493   0.5611385   2.6970177   H6   
 1    0.3148478   1.7344569   2.1347101   H7   
 6    0.8599229  -0.3336965   1.7956130   C7   
 1    1.6945601  -0.0190493   1.1488757   H8   
 1    1.3050583  -0.5081669   2.7854260   H9   
 6    0.2710199  -1.6285242   1.2555222   C8   
 1    1.0619496  -2.3695832   1.0768788   H10  
 1   -0.4204781  -2.0665033   1.9933343   H11  
 7   -0.1175894   1.3083173   5.4183548   N1   
 1   -0.2683994   2.0446564   4.7292946   H1   
 6   -1.2325470   0.8457558   6.0960473   C1   
 8   -2.3309103   1.2988747   5.8194633   O1   
 6   -1.0208082  -0.2302349   7.1231180   C2   
 1   -1.7894106  -0.0637491   7.8889046   H2   
 6    0.3774209  -0.1472143   7.7008561   C3   
 1    0.5320386  -0.9551293   8.4324907   H3   
 1    0.5283248   0.8027356   8.2349723   H4   
 6    1.3728231  -0.2812375   6.5558919   C4   
 1    2.4076742  -0.1834439   6.9085744   H5   
 6    1.1776686   0.8364773   5.5682190   C5   
 8    2.0675234   1.3211620   4.9009019   O2   
 6    1.2087826  -1.6369050   5.8553899   C6   
 1    1.5070639  -2.4125709   6.5804108   H6   
 1    1.9114830  -1.7065067   5.0134205   H7   
 6   -0.2123157  -1.8928970   5.3930127   C7   
 1   -0.4354152  -1.2675521   4.5137734   H8   
 1   -0.3091473  -2.9316602   5.0467326   H9   
 6   -1.2388864  -1.6099849   6.4798415   C8   
 1   -2.2585838  -1.6735918   6.0763282   H10  
 1   -1.1609903  -2.3641253   7.2795704   H11  
 
    R_com        Fit total        Fit exp        Fit els          Fit Cn 
  5.26776001  0.62791732E+01  0.27382713E+02 -0.71243459E+01 -0.13979194E+02
  5.34769680  0.36942535E+01  0.22570240E+02 -0.64834295E+01 -0.12392557E+02
  5.44362094  0.13703858E+01  0.17893210E+02 -0.57796971E+01 -0.10743127E+02
  5.55872991 -0.55519398E+00  0.13543242E+02 -0.50231505E+01 -0.90752856E+01
  5.69686067 -0.19665774E+01  0.97070917E+01 -0.42310604E+01 -0.74426087E+01
  5.86261759 -0.27976516E+01  0.65342401E+01 -0.34287679E+01 -0.59031238E+01
  6.06152589 -0.30579301E+01  0.41032500E+01 -0.26490961E+01 -0.45120841E+01
  6.30021585 -0.28437499E+01  0.23992485E+01 -0.19295406E+01 -0.33134577E+01
  6.58664380 -0.23230063E+01  0.13162259E+01 -0.13067760E+01 -0.23324562E+01
  6.93035734 -0.16907152E+01  0.69016321E+00 -0.80905618E+00 -0.15718222E+01
  7.34281359 -0.11104022E+01  0.35183819E+00 -0.44868713E+00 -0.10135533E+01
  7.83776109 -0.67116556E+00  0.17223279E+00 -0.21799387E+00 -0.62540448E+00
  8.43169809 -0.38442601E+00  0.76606617E-01 -0.91683113E-01 -0.36934951E+00
 
------------ Minimum  67 ------------
E =    -3.04969354 kcal/mol
R_com =     5.93158694 Angstrom
beta_A, gamma_A, alpha_B, beta_B, gamma_B = 
    41.72530   199.84029   197.75171   110.18862   223.09346
 
 7   -1.2739843   0.4468142   0.5625936   N1   
 1   -1.9889900   0.7864651   1.2053586   H1   
 6   -0.5133573   1.4014052  -0.0905244   C1   
 8   -0.6976635   2.5823338   0.1537214   O1   
 6    0.5347416   0.9130744  -1.0499438   C2   
 1    0.6066124   1.6845049  -1.8275207   H2   
 6    0.1438621  -0.4327340  -1.6259050   C3   
 1    0.9296354  -0.7944236  -2.3068334   H3   
 1   -0.7817194  -0.3561533  -2.2157280   H4   
 6   -0.0369667  -1.4089171  -0.4708732   C4   
 1   -0.3657386  -2.3946518  -0.8245702   H5   
 6   -1.1272511  -0.9271729   0.4467715   C5   
 8   -1.8533479  -1.6583429   1.0872765   O2   
 6    1.2748570  -1.5691033   0.3094507   C6   
 1    1.9937269  -2.0620155  -0.3662329   H6   
 1    1.1210646  -2.2514711   1.1569569   H7   
 6    1.8453558  -0.2457015   0.7806021   C7   
 1    1.2445919   0.1403826   1.6195975   H8   
 1    2.8543740  -0.3999980   1.1885115   H9   
 6    1.8864410   0.7982874  -0.3255094   C8   
 1    2.1754872   1.7786701   0.0769253   H10  
 1    2.6429565   0.5228678  -1.0779656   H11  
 7   -0.1099446   0.0831272   7.3876750   N1   
 1   -0.4683746   0.0392661   8.3412719   H1   
 6    0.4401507  -1.0771816   6.8705299   C1   
 8    0.4376699  -2.0928125   7.5463295   O1   
 6    0.9833195  -1.0211646   5.4707822   C2   
 1    1.8165405  -1.7353874   5.4478739   H2   
 6    1.4364367   0.3842249   5.1312476   C3   
 1    1.8079466   0.4211105   4.0956114   H3   
 1    2.2661357   0.6995934   5.7813238   H4   
 6    0.2449875   1.3191394   5.2928477   C4   
 1    0.5241160   2.3635717   5.1028113   H5   
 6   -0.2477598   1.2871441   6.7137790   C5   
 8   -0.7619585   2.2292471   7.2795656   O2   
 6   -0.8859577   0.9210472   4.3347600   C6   
 1   -0.5204390   1.1047513   3.3105854   H6   
 1   -1.7491823   1.5843842   4.4843326   H7   
 6   -1.2933003  -0.5325603   4.4759768   C7   
 1   -1.8627756  -0.6699840   5.4090920   H8   
 1   -1.9855256  -0.8049491   3.6666909   H9   
 6   -0.0989562  -1.4752292   4.4770131   C8   
 1   -0.4139928  -2.5002569   4.7151764   H10  
 1    0.3615347  -1.5037649   3.4762655   H11  
 
    R_com        Fit total        Fit exp        Fit els          Fit Cn 
  5.13782107  0.73204961E+01  0.30231632E+02 -0.87314362E+01 -0.14179700E+02
  5.21775785  0.43885210E+01  0.24880335E+02 -0.79083123E+01 -0.12583502E+02
  5.31368200  0.17816463E+01  0.19717156E+02 -0.70127476E+01 -0.10922762E+02
  5.42879096 -0.34970536E+00  0.14951834E+02 -0.60596273E+01 -0.92419118E+01
  5.56692173 -0.18872950E+01  0.10779939E+02 -0.50725556E+01 -0.75946786E+01
  5.73267864 -0.27763568E+01  0.73472201E+01 -0.40842699E+01 -0.60393070E+01
  5.93158694 -0.30496935E+01  0.47168821E+01 -0.31352865E+01 -0.46312892E+01
  6.17027690 -0.28313409E+01  0.28535086E+01 -0.22699877E+01 -0.34148618E+01
  6.45670485 -0.23104131E+01  0.16350961E+01 -0.15298819E+01 -0.24156273E+01
  6.80041839 -0.16888389E+01  0.89310374E+00 -0.94496812E+00 -0.16369746E+01
  7.21287464 -0.11240762E+01  0.46353662E+00 -0.52578304E+00 -0.10618298E+01
  7.70782214 -0.69573310E+00  0.22305308E+00 -0.25982093E+00 -0.65896525E+00
  8.30175914 -0.41135451E+00  0.94938341E-01 -0.11517675E+00 -0.39111610E+00
 
------------ Minimum  68 ------------
E =    -2.66170502 kcal/mol
R_com =     6.32067880 Angstrom
beta_A, gamma_A, alpha_B, beta_B, gamma_B = 
    49.35193   177.94535   146.74411   141.15065   186.09267
 
 7   -1.0172407   0.9087864   0.5277491   N1   
 1   -1.5129343   1.5824643   1.1110060   H1   
 6   -0.1652362   1.4207289  -0.4357672   C1   
 8   -0.0145296   2.6283913  -0.5197697   O1   
 6    0.5608784   0.4377995  -1.3098788   C2   
 1    0.6894706   0.9405955  -2.2771205   H2   
 6   -0.2342046  -0.8450951  -1.4430816   C3   
 1    0.3175370  -1.5683896  -2.0630403   H3   
 1   -1.1972620  -0.6628228  -1.9428358   H4   
 6   -0.4548087  -1.4138689  -0.0475312   C4   
 1   -1.0665952  -2.3247837  -0.0761145   H5   
 6   -1.2297069  -0.4356781   0.7924361   C5   
 8   -1.9964937  -0.7530559   1.6775248   O2   
 6    0.8884604  -1.7339330   0.6222699   C6   
 1    1.3452207  -2.5590629   0.0505923   H6   
 1    0.7146465  -2.1139345   1.6386026   H7   
 6    1.8326442  -0.5478326   0.6452454   C7   
 1    1.4896346   0.1858365   1.3922162   H8   
 1    2.8267639  -0.8705862   0.9856441   H9   
 6    1.9441349   0.1348906  -0.7099455   C8   
 1    2.5246327   1.0639919  -0.6296669   H10  
 1    2.4771300  -0.5179663  -1.4199145   H11  
 7   -0.9554046  -0.2691061   7.3949108   N1   
 1   -1.8192740  -0.3703633   7.9270944   H1   
 6   -0.5612716  -1.3515445   6.6272215   C1   
 8   -1.2677859  -2.3452676   6.5876082   O1   
 6    0.7169127  -1.2187381   5.8487160   C2   
 1    1.1404627  -2.2302565   5.8004209   H2   
 6    1.6573304  -0.2461371   6.5309040   C3   
 1    2.5794358  -0.1352416   5.9398488   H3   
 1    1.9549051  -0.6149902   7.5238055   H4   
 6    0.9477258   1.0963032   6.6494197   C4   
 1    1.5658791   1.8331144   7.1784388   H5   
 6   -0.2996961   0.9499282   7.4772980   C5   
 8   -0.7593114   1.8254954   8.1802977   O2   
 6    0.5955182   1.6439887   5.2596582   C6   
 1    1.5477588   1.8723661   4.7523455   H6   
 1    0.0573810   2.5965943   5.3621056   H7   
 6   -0.2026140   0.6620290   4.4244425   C7   
 1   -1.2353271   0.6046745   4.8040548   H8   
 1   -0.2888528   1.0346716   3.3939011   H9   
 6    0.4065918  -0.7322271   4.4232054   C8   
 1   -0.2621177  -1.4473123   3.9250764   H10  
 1    1.3539727  -0.7307933   3.8603295   H11  
 
    R_com        Fit total        Fit exp        Fit els          Fit Cn 
  5.47399520  0.69528667E+01  0.25777754E+02 -0.63211582E+01 -0.12503729E+02
  5.55926111  0.42546568E+01  0.21022252E+02 -0.57149800E+01 -0.11052615E+02
  5.66158019  0.18444856E+01  0.16440990E+02 -0.50531160E+01 -0.95433880E+01
  5.78436309 -0.13560784E+00  0.12229281E+02 -0.43465354E+01 -0.80183537E+01
  5.93170257 -0.15709722E+01  0.85711622E+01 -0.36131837E+01 -0.65289507E+01
  6.10850995 -0.24045823E+01  0.56048244E+01 -0.28784511E+01 -0.51309556E+01
  6.32067880 -0.26617050E+01  0.33894852E+01 -0.21741622E+01 -0.38770280E+01
  6.57528143 -0.24559293E+01  0.18873862E+01 -0.15353684E+01 -0.28079471E+01
  6.88080457 -0.19663167E+01  0.97354864E+00 -0.99469442E+00 -0.19451709E+01
  7.24743235 -0.13875603E+01  0.47521464E+00 -0.57508614E+00 -0.12876888E+01
  7.68738568 -0.87256628E+00  0.22543567E+00 -0.28328997E+00 -0.81471198E+00
  8.21532968 -0.49677940E+00  0.10355417E+00 -0.10731605E+00 -0.49301752E+00
  8.84886248 -0.26240594E+00  0.43406070E-01 -0.20189463E-01 -0.28562255E+00
 
------------ Minimum  69 ------------
E =    -2.49045543 kcal/mol
R_com =     6.32056609 Angstrom
beta_A, gamma_A, alpha_B, beta_B, gamma_B = 
   156.39415   181.83742   301.75949   129.08166   191.89705
 
 7    0.8569819   0.8345329   0.8416218   N1   
 1    1.6001869   1.4547017   1.1622146   H1   
 6   -0.2793685   1.4325883   0.3245163   C1   
 8   -0.3283953   2.6484552   0.2380215   O1   
 6   -1.3866385   0.5290486  -0.1392001   C2   
 1   -2.3160945   1.0861839   0.0357516   H2   
 6   -1.3616460  -0.7791827   0.6247533   C3   
 1   -2.1593175  -1.4444852   0.2600410   H3   
 1   -1.5463937  -0.6141759   1.6967132   H4   
 6   -0.0006393  -1.4282700   0.4100973   C4   
 1    0.0938797  -2.3626627   0.9782892   H5   
 6    1.0879759  -0.5298566   0.9303278   C5   
 8    2.1367117  -0.9259890   1.3943376   O2   
 6    0.2269378  -1.7226969  -1.0788513   C6   
 1   -0.5032780  -2.4962861  -1.3697621   H6   
 1    1.2240792  -2.1618486  -1.2216783   H7   
 6    0.0472220  -0.4987672  -1.9555174   C7   
 1    0.9058829   0.1795742  -1.8272771   H8   
 1    0.0620688  -0.7943510  -3.0141604   H9   
 6   -1.2363465   0.2571037  -1.6453644   C8   
 1   -1.2712650   1.2055952  -2.1983528   H10  
 1   -2.1100822  -0.3341170  -1.9638071   H11  
 7    0.7721555  -0.0586446   7.5613429   N1   
 1    1.4731148  -0.2994437   8.2616391   H1   
 6    1.0927219   0.9565357   6.6764663   C1   
 8    2.1912945   1.4827854   6.7429269   O1   
 6    0.0624562   1.3289295   5.6481964   C2   
 1    0.2043144   2.4013650   5.4620388   H2   
 6   -1.3319442   1.0250559   6.1571432   C3   
 1   -2.0777412   1.2762812   5.3873412   H3   
 1   -1.5694697   1.6311489   7.0440986   H4   
 6   -1.4030039  -0.4597087   6.4890400   C4   
 1   -2.3807102  -0.7325088   6.9068149   H5   
 6   -0.4005509  -0.7986011   7.5582028   C5   
 8   -0.5529173  -1.6740631   8.3842920   O2   
 6   -1.1409679  -1.3051062   5.2352112   C6   
 1   -1.9840104  -1.1296785   4.5461618   H6   
 1   -1.1648203  -2.3723114   5.4960728   H7   
 6    0.1615442  -0.9484694   4.5459236   C7   
 1    1.0106092  -1.3292427   5.1358318   H8   
 1    0.2226052  -1.4638741   3.5769319   H9   
 6    0.3245685   0.5512534   4.3475852   C8   
 1    1.3297724   0.7858645   3.9718533   H10  
 1   -0.3938010   0.9137354   3.5946483   H11  
 
    R_com        Fit total        Fit exp        Fit els          Fit Cn 
  5.52680022  0.59266647E+01  0.25316097E+02 -0.67208546E+01 -0.12668577E+02
  5.60673700  0.35902952E+01  0.20881829E+02 -0.60758054E+01 -0.11215729E+02
  5.70266114  0.14923315E+01  0.16573330E+02 -0.53708582E+01 -0.97101401E+01
  5.81777011 -0.24331016E+00  0.12566748E+02 -0.46173775E+01 -0.81926807E+01
  5.95590087 -0.15127064E+01  0.90333072E+01 -0.38340866E+01 -0.67119270E+01
  6.12165779 -0.22579357E+01  0.61094083E+01 -0.30476220E+01 -0.53197220E+01
  6.32056609 -0.24904554E+01  0.38658408E+01 -0.22915863E+01 -0.40647099E+01
  6.55925605 -0.23007188E+01  0.22876166E+01 -0.16033453E+01 -0.29849902E+01
  6.84568400 -0.18432388E+01  0.12769063E+01 -0.10182547E+01 -0.21018904E+01
  7.18939754 -0.12950424E+01  0.68410000E+00 -0.56208710E+00 -0.14170553E+01
  7.60185379 -0.80193436E+00  0.35610761E+00 -0.24394710E+00 -0.91409487E+00
  8.09680129 -0.44025461E+00  0.17693890E+00 -0.53017010E-01 -0.56417650E+00
  8.69073829 -0.21565200E+00  0.79355346E-01  0.38274376E-01 -0.33328172E+00
 
------------ Minimum  70 ------------
E =    -2.47177967 kcal/mol
R_com =     6.31047309 Angstrom
beta_A, gamma_A, alpha_B, beta_B, gamma_B = 
    46.96428    67.33402    63.00120    25.94714    73.07192
 
 7    0.5230419   0.6750947  -1.1873772   N1   
 1    1.1400667   1.1543785  -1.8425949   H1   
 6    0.5548280  -0.7088518  -1.1938851   C1   
 8    1.3309314  -1.2855243  -1.9377465   O1   
 6   -0.3595144  -1.4263148  -0.2416833   C2   
 1   -0.6239977  -2.3686123  -0.7386946   H2   
 6   -1.5831962  -0.5845234   0.0578307   C3   
 1   -2.2337680  -1.1065783   0.7762578   H3   
 1   -2.1791816  -0.4164033  -0.8515614   H4   
 6   -1.1154816   0.7412683   0.6437061   C4   
 1   -1.9597048   1.4146509   0.8404511   H5   
 6   -0.2460667   1.4658957  -0.3472037   C5   
 8   -0.1712851   2.6736956  -0.4349514   O2   
 6   -0.3441988   0.5105945   1.9503656   C6   
 1   -1.0658410   0.1165871   2.6853998   H6   
 1    0.0130425   1.4720998   2.3446128   H7   
 6    0.8044324  -0.4663105   1.7917840   C7   
 1    1.6283490   0.0150241   1.2409940   H8   
 1    1.2181262  -0.7170843   2.7788428   H9   
 6    0.3926429  -1.7370259   1.0632269   C8   
 1    1.2700647  -2.3610216   0.8454835   H10  
 1   -0.2796619  -2.3363684   1.6981731   H11  
 7   -0.3227012   1.1160103   5.4218926   N1   
 1   -0.4810302   2.0539313   5.0544977   H1   
 6    0.9728400   0.6313544   5.3667355   C1   
 8    1.8598146   1.3446984   4.9278349   O1   
 6    1.2159712  -0.7546437   5.8933853   C2   
 1    2.0420084  -1.1583907   5.2937627   H2   
 6   -0.0359507  -1.5989438   5.7686167   C3   
 1    0.1438314  -2.6037186   6.1809619   H3   
 1   -0.3198649  -1.7308974   4.7138950   H4   
 6   -1.1526915  -0.9090033   6.5410174   C4   
 1   -2.1013452  -1.4536098   6.4497738   H5   
 6   -1.4149876   0.4545606   5.9624297   C5   
 8   -2.4995759   0.9983775   5.9604269   O2   
 6   -0.7856036  -0.7885076   8.0263368   C6   
 1   -0.7518635  -1.8126285   8.4341634   H6   
 1   -1.5860272  -0.2619066   8.5644429   H7   
 6    0.5509221  -0.1082550   8.2494967   C7   
 1    0.4554525   0.9718209   8.0540153   H8   
 1    0.8381010  -0.1909492   9.3073271   H9   
 6    1.6505357  -0.6797249   7.3666855   C8   
 1    2.5674139  -0.0808713   7.4524779   H10  
 1    1.9021648  -1.7027076   7.6900294   H11  
 
    R_com        Fit total        Fit exp        Fit els          Fit Cn 
  5.51670722  0.60436200E+01  0.25429981E+02 -0.64708652E+01 -0.12915496E+02
  5.59664400  0.36722516E+01  0.20942990E+02 -0.58485786E+01 -0.11422160E+02
  5.69256814  0.15464286E+01  0.16591527E+02 -0.51688024E+01 -0.98762958E+01
  5.80767711 -0.20865091E+00  0.12554394E+02 -0.44426463E+01 -0.83203984E+01
  5.94580788 -0.14890882E+01  0.90039889E+01 -0.36883180E+01 -0.68047591E+01
  6.11156479 -0.22386238E+01  0.60757451E+01 -0.29316111E+01 -0.53827578E+01
  6.31047309 -0.24717797E+01  0.38372307E+01 -0.22049280E+01 -0.41040824E+01
  6.54916305 -0.22824991E+01  0.22687635E+01 -0.15441331E+01 -0.30071295E+01
  6.83559100 -0.18277841E+01  0.12678968E+01 -0.98297372E+00 -0.21127072E+01
  7.17930454 -0.12851020E+01  0.68204226E+00 -0.54584529E+00 -0.14212989E+01
  7.59176079 -0.79878736E+00  0.35739458E+00 -0.24110610E+00 -0.91507584E+00
  8.08670829 -0.44306134E+00  0.17890580E+00 -0.58095739E-01 -0.56387139E+00
  8.68064529 -0.22216748E+00  0.80769824E-01  0.29739952E-01 -0.33267726E+00
 
------------ Minimum  71 ------------
E =    -2.42317919 kcal/mol
R_com =     6.54331690 Angstrom
beta_A, gamma_A, alpha_B, beta_B, gamma_B = 
   144.22933   144.22756    76.41712   142.39176   251.27930
 
 7    0.0579271   1.3460185   0.5692707   N1   
 1    0.2733293   2.3312649   0.7197174   H1   
 6   -1.0295870   1.0579537  -0.2373843   C1   
 8   -1.6479199   1.9725905  -0.7563461   O1   
 6   -1.3644923  -0.3903420  -0.4558829   C2   
 1   -2.4540232  -0.4259978  -0.5845198   H2   
 6   -0.9087048  -1.2260295   0.7229311   C3   
 1   -1.1343107  -2.2882707   0.5421878   H3   
 1   -1.4407317  -0.9366587   1.6414456   H4   
 6    0.5925885  -1.0315904   0.8903908   C4   
 1    0.9749589  -1.5800892   1.7609121   H5   
 6    0.8989537   0.4160234   1.1613596   C5   
 8    1.8291469   0.8020775   1.8379508   O2   
 6    1.3399743  -1.5014397  -0.3650385   C6   
 1    1.2029715  -2.5937059  -0.4318918   H6   
 1    2.4178537  -1.3266178  -0.2419212   H7   
 6    0.8299476  -0.8466032  -1.6338595   C7   
 1    1.1650911   0.2022836  -1.6713636   H8   
 1    1.2830902  -1.3311716  -2.5103128   H9   
 6   -0.6870573  -0.8898076  -1.7430070   C8   
 1   -1.0315855  -0.2930950  -2.5985103   H10  
 1   -1.0248238  -1.9245910  -1.9147598   H11  
 7    0.8939295   0.4733154   7.5997510   N1   
 1    1.5803618   1.0147704   8.1245175   H1   
 6   -0.4210345   0.9019303   7.6590760   C1   
 8   -0.6933103   1.9101999   8.2895327   O1   
 6   -1.4435251   0.1043640   6.9002187   C2   
 1   -2.3754034   0.1966501   7.4729161   H2   
 6   -1.0030166  -1.3394719   6.7698008   C3   
 1   -1.7451553  -1.9095606   6.1900152   H3   
 1   -0.9283849  -1.8203141   7.7565519   H4   
 6    0.3444385  -1.3623766   6.0601734   C4   
 1    0.7378425  -2.3836616   5.9760572   H5   
 6    1.3646944  -0.6037990   6.8642303   C5   
 8    2.5488015  -0.8672544   6.8877736   O2   
 6    0.2240574  -0.7551429   4.6558151   C6   
 1   -0.4166813  -1.4317141   4.0659084   H6   
 1    1.2089304  -0.7502330   4.1684285   H7   
 6   -0.3787638   0.6360301   4.6652726   C7   
 1    0.3578960   1.3576577   5.0531865   H8   
 1   -0.5897332   0.9567658   3.6352552   H9   
 6   -1.6456433   0.7167354   5.5040733   C8   
 1   -1.9807680   1.7583082   5.6013828   H10  
 1   -2.4605209   0.1603667   5.0133695   H11  
 
    R_com        Fit total        Fit exp        Fit els          Fit Cn 
  5.74955103  0.53316851E+01  0.23980601E+02 -0.68524685E+01 -0.11796447E+02
  5.82948781  0.31998766E+01  0.19853495E+02 -0.62044135E+01 -0.10449205E+02
  5.92541195  0.12746153E+01  0.15817695E+02 -0.54950973E+01 -0.90479827E+01
  6.04052092 -0.32777827E+00  0.12038879E+02 -0.47356117E+01 -0.76310456E+01
  6.17865169 -0.15071745E+01  0.86819927E+01 -0.39444301E+01 -0.62447372E+01
  6.34440860 -0.22042283E+01  0.58830584E+01 -0.31479983E+01 -0.49392885E+01
  6.54331690 -0.24231792E+01  0.37190678E+01 -0.23798485E+01 -0.37623985E+01
  6.78200686 -0.22423951E+01  0.21867929E+01 -0.16774940E+01 -0.27516940E+01
  7.06843481 -0.18023824E+01  0.12025994E+01 -0.10767858E+01 -0.19281960E+01
  7.41214835 -0.12687802E+01  0.62888493E+00 -0.60443677E+00 -0.12932283E+01
  7.82460460 -0.78252804E+00  0.31853392E+00 -0.27087917E+00 -0.83018279E+00
  8.31955210 -0.42181130E+00  0.15533157E+00 -0.66701396E-01 -0.51044148E+00
  8.91348910 -0.19680431E+00  0.69420979E-01  0.34662202E-01 -0.30088749E+00
 
------------ Minimum  72 ------------
E =    -2.30964443 kcal/mol
R_com =     6.38502729 Angstrom
beta_A, gamma_A, alpha_B, beta_B, gamma_B = 
    16.96523   328.98288   235.85291    48.11211   103.88333
 
 7    0.3438219  -1.3099027  -0.5523875   N1   
 1    0.6734812  -2.2699787  -0.6489359   H1   
 6   -0.9640529  -1.1350680  -0.1337507   C1   
 8   -1.6414938  -2.1132954   0.1352518   O1   
 6   -1.4650393   0.2751276  -0.0002418   C2   
 1   -2.5375456   0.2311425  -0.2297890   H2   
 6   -0.7233354   1.1957200  -0.9479250   C3   
 1   -1.0784395   2.2303713  -0.8241500   H3   
 1   -0.9082752   0.9160700  -1.9958038   H4   
 6    0.7628833   1.1110458  -0.6258768   C4   
 1    1.3592708   1.7255603  -1.3125786   H5   
 6    1.2536883  -0.2978473  -0.8182310   C5   
 8    2.3791539  -0.5872185  -1.1670351   O2   
 6    1.0288419   1.5687121   0.8146974   C6   
 1    0.7914876   2.6447638   0.8600891   H6   
 1    2.0996161   1.4729590   1.0423345   H7   
 6    0.1927579   0.8203383   1.8343763   C7   
 1    0.5802676  -0.2042129   1.9527926   H8   
 1    0.3012350   1.2912463   2.8216926   H9   
 6   -1.2776149   0.7560673   1.4484271   C8   
 1   -1.8296461   0.0967781   2.1319847   H10  
 1   -1.7335347   1.7562468   1.5267856   H11  
 7    1.0132561  -0.7717059   5.6660192   N1   
 1    1.6098647  -1.5328503   5.3428164   H1   
 6   -0.2185156  -0.6352030   5.0491999   C1   
 8   -0.5496964  -1.4369249   4.1914244   O1   
 6   -1.1010575   0.4908064   5.5082054   C2   
 1   -1.6802761   0.7914901   4.6256004   H2   
 6   -0.2673080   1.6335639   6.0510549   C3   
 1   -0.9229289   2.4422195   6.4090490   H3   
 1    0.3728364   2.0630899   5.2660839   H4   
 6    0.5791912   1.0998729   7.1992464   C4   
 1    1.2408617   1.8755103   7.6059946   H5   
 6    1.4924025   0.0113408   6.7052701   C5   
 8    2.5892392  -0.2222609   7.1683600   O2   
 6   -0.3160817   0.5648581   8.3251647   C6   
 1   -0.8526498   1.4301202   8.7490759   H6   
 1    0.3077129   0.1555584   9.1319477   H7   
 6   -1.3166614  -0.4668744   7.8422431   C7   
 1   -0.7987657  -1.4158234   7.6297080   H8   
 1   -2.0314195  -0.6959062   8.6453499   H9   
 6   -2.0633236  -0.0159438   6.5955511   C8   
 1   -2.6780004  -0.8332958   6.1946024   H10  
 1   -2.7482760   0.8110775   6.8430141   H11  
 
    R_com        Fit total        Fit exp        Fit els          Fit Cn 
  5.59126141  0.49085579E+01  0.22329359E+02 -0.69601093E+01 -0.10460692E+02
  5.67119820  0.29064787E+01  0.18546105E+02 -0.63184449E+01 -0.93211811E+01
  5.76712234  0.11102606E+01  0.14853520E+02 -0.56143044E+01 -0.81289551E+01
  5.88223131 -0.37606037E+00  0.11395567E+02 -0.48576598E+01 -0.69139671E+01
  6.02036207 -0.14652823E+01  0.83137363E+01 -0.40656405E+01 -0.57133781E+01
  6.18611899 -0.21077088E+01  0.57243941E+01 -0.32633415E+01 -0.45687614E+01
  6.38502729 -0.23096444E+01  0.36951634E+01 -0.24833307E+01 -0.35214772E+01
  6.62371724 -0.21417062E+01  0.22281154E+01 -0.17630630E+01 -0.26067587E+01
  6.91014520 -0.17291306E+01  0.12584073E+01 -0.11396939E+01 -0.18478439E+01
  7.25385874 -0.12216328E+01  0.67309984E+00 -0.64268788E+00 -0.12520448E+01
  7.66631499 -0.75109102E+00  0.34542922E+00 -0.28610899E+00 -0.81041125E+00
  8.16126249 -0.39602925E+00  0.16920671E+00 -0.63877495E-01 -0.50135847E+00
  8.75519948 -0.17216560E+00  0.75853319E-01  0.48795759E-01 -0.29681468E+00
 
------------ Minimum  73 ------------
E =    -1.98023502 kcal/mol
R_com =     7.02896985 Angstrom
beta_A, gamma_A, alpha_B, beta_B, gamma_B = 
    68.04282    29.18840    43.73790   111.95718   209.18840
 
 7    0.1191163  -0.2256135  -1.4401737   N1   
 1    0.4980320  -0.4045851  -2.3697622   H1   
 6   -0.1753027  -1.3303460  -0.6596327   C1   
 8    0.0624487  -2.4468430  -1.0898954   O1   
 6   -0.7463043  -1.0792832   0.7072573   C2   
 1   -1.4040607  -1.9332445   0.9146293   H2   
 6   -1.5018083   0.2337727   0.7358289   C3   
 1   -1.8936540   0.4217852   1.7472787   H3   
 1   -2.3667473   0.2066528   0.0564159   H4   
 6   -0.5397792   1.3437824   0.3332011   C4   
 1   -1.0437466   2.3180457   0.2920532   H5   
 6   -0.0227764   1.0998166  -1.0582221   C5   
 8    0.2851907   1.9785455  -1.8360811   O2   
 6    0.6307910   1.4271679   1.3222707   C6   
 1    0.2130183   1.7533380   2.2894127   H6   
 1    1.3315231   2.2107405   1.0020627   H7   
 6    1.3480628   0.1031149   1.4990466   C7   
 1    1.9528782  -0.1143085   0.6041629   H8   
 1    2.0662183   0.1771371   2.3279547   H9   
 6    0.3882463  -1.0515703   1.7450913   C8   
 1    0.9240102  -2.0104677   1.7339417   H10  
 1   -0.0754397  -0.9528679   2.7398852   H11  
 7   -0.0699176   0.2453603   8.4691436   N1   
 1    0.0801190   0.6366364   9.3987321   H1   
 6   -1.0464065   0.8399910   7.6886025   C1   
 8   -1.6465306   1.8110432   8.1188653   O1   
 6   -1.2853861   0.2638277   6.3217126   C2   
 1   -2.3510166   0.4260766   6.1143405   H2   
 6   -0.9234504  -1.2071940   6.2931410   C3   
 1   -1.0765784  -1.6139414   5.2816911   H3   
 1   -1.5671271  -1.7855842   6.9725539   H4   
 6    0.5390421  -1.3440782   6.6957688   C4   
 1    0.8484877  -2.3964164   6.7369167   H5   
 6    0.7439135  -0.8103753   8.0871919   C5   
 8    1.5739412  -1.2323494   8.8650509   O2   
 6    1.4424403  -0.5950392   5.7066992   C6   
 1    1.3660964  -1.1195320   4.7395572   H6   
 1    2.4904573  -0.6767198   6.0269071   H7   
 6    1.0452785   0.8574958   5.5299232   C7   
 1    1.3319457   1.4327317   6.4248069   H8   
 1    1.6153291   1.3005183   4.7010151   H9   
 6   -0.4465022   1.0281882   5.2838786   C8   
 1   -0.7223512   2.0914072   5.2950281   H10  
 1   -0.7132811   0.6363006   4.2890846   H11  
 
    R_com        Fit total        Fit exp        Fit els          Fit Cn 
  6.28812170  0.41965138E+01  0.21765711E+02 -0.59961906E+01 -0.11573007E+02
  6.36272937  0.25157945E+01  0.18302253E+02 -0.54008509E+01 -0.10385607E+02
  6.45225857  0.99098702E+00  0.14868962E+02 -0.47494228E+01 -0.91285520E+01
  6.55969360 -0.28608177E+00  0.11596320E+02 -0.40517854E+01 -0.78306167E+01
  6.68861565 -0.12339183E+01  0.86202677E+01 -0.33244538E+01 -0.65297322E+01
  6.84332210 -0.18001696E+01  0.60619112E+01 -0.25912213E+01 -0.52708594E+01
  7.02896985 -0.19802350E+01  0.40038602E+01 -0.18825712E+01 -0.41015239E+01
  7.25174715 -0.18279668E+01  0.24703828E+01 -0.12331734E+01 -0.30651762E+01
  7.51907990 -0.14498782E+01  0.14208434E+01 -0.67708104E+00 -0.21936406E+01
  7.83987920 -0.97911271E+00  0.76300873E+00 -0.24106995E+00 -0.15010515E+01
  8.22483837 -0.53662426E+00  0.38314566E+00  0.62168130E-01 -0.98193805E+00
  8.68678937 -0.19807462E+00  0.17840562E+00  0.23817421E+00 -0.61465446E+00
  9.24113057  0.15848745E-01  0.74905467E-01  0.30957628E+00 -0.36863300E+00
 
------------ Minimum  74 ------------
E =    -1.87113449 kcal/mol
R_com =     6.92859921 Angstrom
beta_A, gamma_A, alpha_B, beta_B, gamma_B = 
    81.37266    28.77857   117.85324   115.22661   219.09731
 
 7   -0.2163817  -0.2354805  -1.4272065   N1   
 1   -0.0621929  -0.4216277  -2.4178213   H1   
 6   -0.3240920  -1.3342191  -0.5920224   C1   
 8   -0.1931456  -2.4541778  -1.0576004   O1   
 6   -0.5642898  -1.0725676   0.8678773   C2   
 1   -1.1574291  -1.9233721   1.2273406   H2   
 6   -1.2914423   0.2426648   1.0605719   C3   
 1   -1.4393289   0.4384305   2.1337577   H3   
 1   -2.2897522   0.2133518   0.5990799   H4   
 6   -0.4469715   1.3474021   0.4391579   C4   
 1   -0.9458024   2.3227155   0.5084178   H5   
 6   -0.2649664   1.0928292  -1.0322144   C5   
 8   -0.1436972   1.9655516  -1.8663140   O2   
 6    0.9201901   1.4342163   1.1310965   C6   
 1    0.7370075   1.7679114   2.1661696   H6   
 1    1.5290563   2.2137704   0.6524297   H7   
 6    1.6574736   0.1094515   1.1471044   C7   
 1    2.0394359  -0.1155207   0.1384500   H8   
 1    2.5474727   0.1870500   1.7875692   H9   
 6    0.7790061  -1.0410048   1.6159633   C8   
 1    1.2967356  -2.0013847   1.4883768   H10  
 1    0.5572786  -0.9344654   2.6901365   H11  
 7   -0.0840672   0.1917690   8.3761308   N1   
 1   -0.2918780   0.5774148   9.2969103   H1   
 6   -1.0553370  -0.6066448   7.7968806   C1   
 8   -2.1126905  -0.7800530   8.3801049   O1   
 6   -0.7550707  -1.1910914   6.4456863   C2   
 1   -1.2837457  -2.1525790   6.4150157   H2   
 6    0.7387734  -1.3633524   6.2600141   C3   
 1    0.9504537  -1.7670034   5.2579264   H3   
 1    1.1471466  -2.0803699   6.9877326   H4   
 6    1.3978377  -0.0001459   6.4244312   C4   
 1    2.4904317  -0.0689464   6.3446178   H5   
 6    1.1289273   0.5408703   7.8020590   C5   
 8    1.8897652   1.2619402   8.4130063   O2   
 6    0.8792653   0.9803575   5.3637040   C6   
 1    1.2317928   0.6130294   4.3853999   H6   
 1    1.3398960   1.9666658   5.5139043   H7   
 6   -0.6329886   1.0888576   5.3510183   C7   
 1   -0.9719431   1.6608625   6.2295464   H8   
 1   -0.9564750   1.6728428   4.4777297   H9   
 6   -1.3150433  -0.2712433   5.3477871   C8   
 1   -2.4005847  -0.1611471   5.4747924   H10  
 1   -1.1529132  -0.7736347   4.3804823   H11  
 
    R_com        Fit total        Fit exp        Fit els          Fit Cn 
  6.18775107  0.38442068E+01  0.22061467E+02 -0.68818800E+01 -0.11335381E+02
  6.26235873  0.22917059E+01  0.18659327E+02 -0.61933762E+01 -0.10174245E+02
  6.35188793  0.88250909E+00  0.15271149E+02 -0.54420066E+01 -0.89466334E+01
  6.45932297 -0.29892984E+00  0.12021312E+02 -0.46396933E+01 -0.76805485E+01
  6.58824501 -0.11772700E+01  0.90411962E+01 -0.38058702E+01 -0.64125959E+01
  6.74295147 -0.17033222E+01  0.64506395E+01 -0.29680628E+01 -0.51858989E+01
  6.92859921 -0.18711345E+01  0.43357623E+01 -0.21610430E+01 -0.40458537E+01
  7.15137651 -0.17282835E+01  0.27294702E+01 -0.14238451E+01 -0.30339085E+01
  7.41870926 -0.13715224E+01  0.16032948E+01 -0.79428654E+00 -0.21805306E+01
  7.73950857 -0.92391857E+00  0.87720271E+00 -0.30156736E+00 -0.14995539E+01
  8.12446773 -0.49951838E+00  0.44569895E+00  0.41117666E-01 -0.98633500E+00
  8.58641873 -0.17197477E+00  0.20795964E+00  0.24089784E+00 -0.62083225E+00
  9.14075993  0.36213884E-01  0.86790326E-01  0.32368268E+00 -0.37425912E+00
 
------------ Minimum  75 ------------
E =    -1.86947323 kcal/mol
R_com =     6.73714236 Angstrom
beta_A, gamma_A, alpha_B, beta_B, gamma_B = 
    84.87081    40.12173   177.22895    95.12919   220.12173
 
 7   -0.3013282   0.0402687  -1.4306538   N1   
 1   -0.2063480   0.0549410  -2.4457923   H1   
 6   -0.3370876  -1.2025952  -0.8220726   C1   
 8   -0.2159380  -2.2062781  -1.5048324   O1   
 6   -0.4897774  -1.2370326   0.6722378   C2   
 1   -1.0441419  -2.1586192   0.8919070   H2   
 6   -1.2264213  -0.0064162   1.1607634   C3   
 1   -1.3101012  -0.0275287   2.2582489   H3   
 1   -2.2510496   0.0251305   0.7612654   H4   
 6   -0.4421602   1.2224971   0.7198129   C4   
 1   -0.9527353   2.1505736   1.0076539   H5   
 6   -0.3483837   1.2643888  -0.7809604   C5   
 8   -0.2950519   2.2858405  -1.4335436   O2   
 6    0.9639836   1.2133985   1.3347303   C6   
 1    0.8402661   1.3338913   2.4239778   H6   
 1    1.5278153   2.0887707   0.9835011   H7   
 6    1.7239992  -0.0668493   1.0480480   C7   
 1    2.0458198  -0.0800153  -0.0055883   H8   
 1    2.6509271  -0.0890523   1.6384945   H9   
 6    0.8970457  -1.3119259   1.3326808   C8   
 1    1.4225571  -2.2134609   0.9895714   H10  
 1    0.7413129  -1.4228924   2.4179438   H11  
 7    0.3029227   0.0256539   8.1677961   N1   
 1    0.2087629   0.0449008   9.1829346   H1   
 6    0.2785538  -1.2174856   7.5592150   C1   
 8    0.1090227  -2.2141378   8.2419747   O1   
 6    0.4294002  -1.2592645   6.0649046   C2   
 1    0.9385623  -2.2065743   5.8452354   H2   
 6    1.2246771  -0.0657001   5.5763790   C3   
 1    1.3072384  -0.0908335   4.4788935   H3   
 1    2.2496324  -0.0837261   5.9758769   H4   
 6    0.5007449   1.1996914   6.0173294   C4   
 1    1.0555910   2.1019989   5.7294884   H5   
 6    0.4091033   1.2460677   7.5181027   C5   
 8    0.4052161   2.2689033   8.1706860   O2   
 6   -0.9041945   1.2585836   5.4024120   C6   
 1   -0.7747965   1.3729543   4.3131646   H6   
 1   -1.4250469   2.1601907   5.7536413   H7   
 6   -1.7252152   0.0165758   5.6890943   C7   
 1   -2.0472960   0.0189837   6.7427307   H8   
 1   -2.6521326   0.0392112   5.0986479   H9   
 6   -0.9594220  -1.2670240   5.4044615   C8   
 1   -1.5279037  -2.1420990   5.7475709   H10  
 1   -0.8092359  -1.3853898   4.3191986   H11  
 
    R_com        Fit total        Fit exp        Fit els          Fit Cn 
  5.94337648  0.48375947E+01  0.25963303E+02 -0.91491248E+01 -0.11976584E+02
  6.02331327  0.30270714E+01  0.21896515E+02 -0.81900478E+01 -0.10679395E+02
  6.11923741  0.13750279E+01  0.17838822E+02 -0.71473500E+01 -0.93164442E+01
  6.23434638 -0.15947512E-01  0.13945887E+02 -0.60399145E+01 -0.79219196E+01
  6.37247714 -0.10524427E+01  0.10384602E+02 -0.48975894E+01 -0.65394553E+01
  6.53823406 -0.16726116E+01  0.73080178E+01 -0.37616094E+01 -0.52190200E+01
  6.73714236 -0.18694732E+01  0.48242946E+01 -0.26826318E+01 -0.40111361E+01
  6.97583232 -0.17048437E+01  0.29695676E+01 -0.17154089E+01 -0.29590024E+01
  7.26226027 -0.13020073E+01  0.16984084E+01 -0.90992517E+00 -0.20904905E+01
  7.60597381 -0.81250354E+00  0.90100884E+00 -0.30047969E+00 -0.14130327E+01
  8.01843006 -0.36861509E+00  0.44149982E+00  0.10378857E+00 -0.91390348E+00
  8.51337756 -0.46560505E-01  0.19697552E+00  0.32237801E+00 -0.56591404E+00
  9.10731455  0.13980551E+00  0.77612468E-01  0.39786344E+00 -0.33567040E+00
 
------------ Minimum  76 ------------
E =    -1.86832889 kcal/mol
R_com =     6.76814156 Angstrom
beta_A, gamma_A, alpha_B, beta_B, gamma_B = 
    85.91351    39.19660   298.16132    94.08649   219.19660
 
 7   -0.3272793   0.0176918  -1.4254002   N1   
 1   -0.2507803   0.0159005  -2.4422028   H1   
 6   -0.3533824  -1.2151718  -0.7963323   C1   
 8   -0.2458386  -2.2298783  -1.4649297   O1   
 6   -0.4788800  -1.2253540   0.7008686   C2   
 1   -1.0302131  -2.1424877   0.9453965   H2   
 6   -1.2050909   0.0140214   1.1828277   C3   
 1   -1.2687996   0.0106812   2.2818511   H3   
 1   -2.2367860   0.0406186   0.8015733   H4   
 6   -0.4275746   1.2345514   0.7079536   C4   
 1   -0.9317563   2.1678728   0.9900484   H5   
 6   -0.3610897   1.2521681  -0.7947570   C5   
 8   -0.3184729   2.2629154  -1.4645678   O2   
 6    0.9895204   1.2333129   1.2972641   C6   
 1    0.8857937   1.3714849   2.3864995   H6   
 1    1.5478707   2.1021090   0.9217871   H7   
 6    1.7427169  -0.0524753   1.0174630   C7   
 1    2.0452855  -0.0830478  -0.0415030   H8   
 1    2.6802151  -0.0665183   1.5912358   H9   
 6    0.9196507  -1.2916186   1.3371023   C8   
 1    1.4377905  -2.1993123   0.9990563   H10  
 1    0.7835752  -1.3848936   2.4266642   H11  
 7   -0.1700589   0.2801869   8.1935418   N1   
 1   -0.1323754   0.2135892   9.2103443   H1   
 6    0.9045416   0.8850571   7.5644738   C1   
 8    1.8498853   1.2691407   8.2330712   O1   
 6    0.8542892   1.0005042   6.0672730   C2   
 1    1.4026498   1.9194182   5.8227451   H2   
 6   -0.5811112   1.0558175   5.5853139   C3   
 1   -0.6082341   1.1135608   4.4862904   H3   
 1   -1.0914743   1.9528300   5.9665682   H4   
 6   -1.2902043  -0.2056944   6.0601880   C4   
 1   -2.3509926  -0.2016831   5.7780932   H5   
 6   -1.2743576  -0.2726233   7.5628985   C5   
 8   -2.1453416  -0.7872232   8.2327094   O2   
 6   -0.6203062  -1.4544523   5.4708775   C6   
 1   -0.7910761  -1.4282157   4.3816420   H6   
 1   -1.1227395  -2.3567396   5.8463545   H7   
 6    0.8687487  -1.5116520   5.7506786   C7   
 1    1.0385011  -1.7639743   6.8096446   H8   
 1    1.3235870  -2.3315435   5.1769058   H9   
 6    1.5727542  -0.2011976   5.4310392   C8   
 1    2.6175361  -0.2296099   5.7690853   H10  
 1    1.5907658  -0.0372088   4.3414773   H11  
 
    R_com        Fit total        Fit exp        Fit els          Fit Cn 
  6.02729341  0.38535889E+01  0.23337166E+02 -0.83255224E+01 -0.11158055E+02
  6.10190108  0.23181776E+01  0.19823135E+02 -0.74887884E+01 -0.10016169E+02
  6.19143028  0.91420020E+00  0.16299088E+02 -0.65763350E+01 -0.88085523E+01
  6.29886531 -0.27190894E+00  0.12893974E+02 -0.56029364E+01 -0.75629461E+01
  6.42778736 -0.11604507E+01  0.97477478E+01 -0.45925171E+01 -0.63156814E+01
  6.58249381 -0.16963879E+01  0.69919370E+01 -0.35787888E+01 -0.51095361E+01
  6.76814156 -0.18683289E+01  0.47251543E+01 -0.26041114E+01 -0.39893717E+01
  6.99091885 -0.17210195E+01  0.29905086E+01 -0.17157274E+01 -0.29958007E+01
  7.25825161 -0.13522117E+01  0.17649873E+01 -0.95900033E+00 -0.21581987E+01
  7.57905091 -0.88911828E+00  0.96869254E+00 -0.36844698E+00 -0.14893638E+01
  7.96401008 -0.45090124E+00  0.49222811E+00  0.41019812E-01 -0.98414916E+00
  8.42596108 -0.11507475E+00  0.22879548E+00  0.27896930E+00 -0.62283953E+00
  8.98030228  0.94412797E-01  0.94827551E-01  0.37724249E+00 -0.37765725E+00
 
------------ Minimum  77 ------------
E =    -1.86155969 kcal/mol
R_com =     6.73011753 Angstrom
beta_A, gamma_A, alpha_B, beta_B, gamma_B = 
   147.75367    45.51514   350.24962   100.62264   218.63079
 
 7   -1.4023043   0.1714924  -0.3785810   N1   
 1   -2.2575781   0.2819324  -0.9226880   H1   
 6   -0.9780047  -1.1231434  -0.1331250   C1   
 8   -1.6076941  -2.0574465  -0.6008711   O1   
 6    0.2740864  -1.2986049   0.6786290   C2   
 1    0.1426557  -2.2413347   1.2253308   H2   
 6    0.4689020  -0.1253612   1.6173860   C3   
 1    1.4018065  -0.2498272   2.1884552   H3   
 1   -0.3500640  -0.0651644   2.3495935   H4   
 6    0.5334986   1.1459823   0.7811782   C4   
 1    0.6295075   2.0387127   1.4125895   H5   
 6   -0.7506015   1.3289750   0.0192922   C5   
 8   -1.2234880   2.4074458  -0.2728581   O2   
 6    1.7192123   1.0911731  -0.1917172   C6   
 1    2.6378092   1.1081203   0.4183461   H6   
 1    1.7346798   2.0002891  -0.8088182   H7   
 6    1.7100154  -0.1501818  -1.0622334   C7   
 1    0.9218784  -0.0619465  -1.8270510   H8   
 1    2.6544052  -0.2197733  -1.6204449   H9   
 6    1.4861083  -1.4233417  -0.2597292   C8   
 1    1.3500354  -2.2843484  -0.9281627   H10  
 1    2.3681696  -1.6367251   0.3654086   H11  
 7   -0.1611834   0.0237595   8.1836119   N1   
 1    0.0297878   0.0029778   9.1850313   H1   
 6   -0.0517908   1.2495284   7.5496682   C1   
 8    0.2996578   2.2254236   8.1917972   O1   
 6   -0.3434295   1.2949208   6.0764574   C2   
 1   -0.7575014   2.2937672   5.8873892   H2   
 6   -1.3171151   0.1994224   5.6923504   C3   
 1   -1.5040617   0.2239064   4.6077426   H3   
 1   -2.2884731   0.3424270   6.1888081   H4   
 6   -0.7061607  -1.1386204   6.0874541   C4   
 1   -1.3883861  -1.9715220   5.8736578   H5   
 6   -0.4729296  -1.1815062   7.5729283   C5   
 8   -0.5242961  -2.1914663   8.2433125   O2   
 6    0.6146718  -1.3692112   5.3406772   C6   
 1    0.3659402  -1.4776202   4.2717222   H6   
 1    1.0586224  -2.3228344   5.6585692   H7   
 6    1.5995454  -0.2305459   5.5204275   C7   
 1    2.0215217  -0.2612387   6.5377206   H8   
 1    2.4546386  -0.3683006   4.8435565   H9   
 6    0.9647770   1.1319932   5.2845466   C8   
 1    1.6627468   1.9367564   5.5525875   H10  
 1    0.7231098   1.2571717   4.2167033   H11  
 
    R_com        Fit total        Fit exp        Fit els          Fit Cn 
  5.98926938  0.39376374E+01  0.20294752E+02 -0.83203672E+01 -0.80367476E+01
  6.06387705  0.23685063E+01  0.17076186E+02 -0.75080758E+01 -0.71996038E+01
  6.15340624  0.93993680E+00  0.13879572E+02 -0.66201506E+01 -0.63194847E+01
  6.26084128 -0.26079983E+00  0.10827369E+02 -0.56706647E+01 -0.54175040E+01
  6.38976333 -0.11550249E+01  0.80481979E+01 -0.46828688E+01 -0.45203540E+01
  6.54446978 -0.16908276E+01  0.56574955E+01 -0.36899200E+01 -0.36584030E+01
  6.73011753 -0.18615597E+01  0.37345998E+01 -0.27337819E+01 -0.28623777E+01
  6.95289482 -0.17170287E+01  0.23033583E+01 -0.18613775E+01 -0.21590095E+01
  7.22022758 -0.13586343E+01  0.13256308E+01 -0.11176040E+01 -0.15666611E+01
  7.54102688 -0.91435563E+00  0.71412188E+00 -0.53609930E+00 -0.10923782E+01
  7.92598605 -0.50065880E+00  0.36135281E+00 -0.13042704E+00 -0.73158457E+00
  8.38793705 -0.18955777E+00  0.17062596E+00  0.11039672E+00 -0.47058045E+00
  8.94227825  0.13170575E-02  0.73149778E-01  0.21886822E+00 -0.29070094E+00
 
------------ Minimum  78 ------------
E =    -1.83934509 kcal/mol
R_com =     7.27411068 Angstrom
beta_A, gamma_A, alpha_B, beta_B, gamma_B = 
    60.26534    23.88354   340.04993   119.73466   203.88354
 
 7    0.2996359  -0.3522580  -1.3875601   N1   
 1    0.7905243  -0.6232732  -2.2392186   H1   
 6   -0.1465895  -1.3751503  -0.5684540   C1   
 8    0.0949657  -2.5319788  -0.8711358   O1   
 6   -0.8826552  -0.9882143   0.6829258   C2   
 1   -1.6006521  -1.7979972   0.8663059   H2   
 6   -1.5742077   0.3477855   0.5024316   C3   
 1   -2.0883989   0.6352694   1.4324224   H3   
 1   -2.3411429   0.2924242  -0.2844625   H4   
 6   -0.5171986   1.3852586   0.1473087   C4   
 1   -0.9659664   2.3692429  -0.0404351   H5   
 6    0.1690049   1.0051522  -1.1362463   C5   
 8    0.6179217   1.8027705  -1.9327082   O2   
 6    0.5135992   1.5126315   1.2772107   C6   
 1   -0.0140160   1.9347782   2.1488178   H6   
 1    1.2859620   2.2411661   0.9939482   H7   
 6    1.1394129   0.1846117   1.6561110   C7   
 1    1.8475521  -0.1295241   0.8726896   H8   
 1    1.7432462   0.3045678   2.5667762   H9   
 6    0.1034270  -0.9108488   1.8605204   C8   
 1    0.5913524  -1.8851167   1.9997417   H10  
 1   -0.4837609  -0.7112372   2.7714142   H11  
 7    0.4018457   0.2288831   8.6616708   N1   
 1    0.9557467   0.3161430   9.5133293   H1   
 6    0.3314100   1.3426445   7.8425646   C1   
 8    0.9531807   2.3476332   8.1452465   O1   
 6   -0.4925076   1.2300747   6.5911848   C2   
 1   -0.8911190   2.2362442   6.4078048   H2   
 6   -1.5984048   0.2102063   6.7716791   C3   
 1   -2.1798293   0.1154168   5.8416882   H3   
 1   -2.3004272   0.5239246   7.5585732   H4   
 6   -0.9588134  -1.1256609   7.1268020   C4   
 1   -1.7163873  -1.8974767   7.3145457   H5   
 6   -0.1840960  -1.0024981   8.4103570   C5   
 8   -0.0342668  -1.9054224   9.2068189   O2   
 6   -0.0333332  -1.5970996   5.9969000   C6   
 1   -0.6733232  -1.8138906   5.1252928   H6   
 1    0.4441036  -2.5454461   6.2801624   H7   
 6    1.0080474  -0.5623021   5.6179997   C7   
 1    1.7808749  -0.5086353   6.4014210   H8   
 1    1.5347158  -0.8810883   4.7073345   H9   
 6    0.4080030   0.8208996   5.4135903   C8   
 1    1.1990693   1.5702214   5.2743690   H10  
 1   -0.2120556   0.8336158   4.5026965   H11  
 
    R_com        Fit total        Fit exp        Fit els          Fit Cn 
  6.53326253  0.44996621E+01  0.19529720E+02 -0.45010095E+01 -0.10529049E+02
  6.60787020  0.27632977E+01  0.16225222E+02 -0.40464979E+01 -0.94154267E+01
  6.69739940  0.11922326E+01  0.12982811E+02 -0.35484325E+01 -0.82421455E+01
  6.80483444 -0.11831476E+00  0.99337405E+01 -0.30143466E+01 -0.70377087E+01
  6.93375648 -0.10854447E+01  0.72103265E+01 -0.24570030E+01 -0.58387682E+01
  7.08846294 -0.16587319E+01  0.49238588E+01 -0.18949375E+01 -0.46876532E+01
  7.27411068 -0.18393451E+01  0.31404104E+01 -0.13520194E+01 -0.36277360E+01
  7.49688798 -0.16894417E+01  0.18630759E+01 -0.85546912E+00 -0.26970485E+01
  7.76422073 -0.13230376E+01  0.10305702E+01 -0.43202495E+00 -0.19215828E+01
  8.08502004 -0.87606400E+00  0.53712472E+00 -0.10262820E+00 -0.13105605E+01
  8.46997920 -0.46583340E+00  0.26698967E+00  0.12297256E+00 -0.85579563E+00
  8.93193020 -0.16017050E+00  0.12603910E+00  0.24944294E+00 -0.53565255E+00
  9.48627140  0.27563555E-01  0.54517611E-01  0.29484440E+00 -0.32179846E+00
 
------------ Minimum  79 ------------
E =    -1.82573466 kcal/mol
R_com =     7.04397414 Angstrom
beta_A, gamma_A, alpha_B, beta_B, gamma_B = 
    87.57604    50.37485   149.62422   126.34112   195.94104
 
 7   -0.3697630   0.2884630  -1.3853717   N1   
 1   -0.3235997   0.4843806  -2.3849857   H1   
 6   -0.3669910  -1.0430146  -1.0065311   C1   
 8   -0.2711117  -1.9076992  -1.8617183   O1   
 6   -0.4477094  -1.3442496   0.4632327   C2   
 1   -0.9839692  -2.2988850   0.5406474   H2   
 6   -1.1693663  -0.2316152   1.1960180   C3   
 1   -1.2002521  -0.4482891   2.2749160   H3   
 1   -2.2121524  -0.1460527   0.8558221   H4   
 6   -0.4163863   1.0683274   0.9452167   C4   
 1   -0.9195693   1.9224289   1.4165796   H5   
 6   -0.3948776   1.3771059  -0.5268779   C5   
 8   -0.3805373   2.4987875  -0.9891522   O2   
 6    1.0176103   0.9727351   1.4836984   C6   
 1    0.9452735   0.8962285   2.5815139   H6   
 1    1.5573762   1.9053684   1.2683090   H7   
 6    1.7726474  -0.2241499   0.9394280   C7   
 1    2.0437512  -0.0451912  -0.1133625   H8   
 1    2.7269182  -0.3359247   1.4734587   H9   
 6    0.9696639  -1.5129642   1.0356495   C8   
 1    1.4849201  -2.3309121   0.5139945   H10  
 1    0.8669011  -1.8170371   2.0898513   H11  
 7   -0.6339775  -0.2495788   8.3381818   N1   
 1   -1.3196483  -0.3162537   9.0899482   H1   
 6   -0.5496960  -1.3238876   7.4692066   C1   
 8   -1.3092496  -2.2680106   7.6103718   O1   
 6    0.4660829  -1.2425530   6.3651045   C2   
 1    0.7847403  -2.2764131   6.1793971   H2   
 6    1.6276428  -0.3598206   6.7741039   C3   
 1    2.3533135  -0.2849394   5.9496541   H3   
 1    2.1633076  -0.7858574   7.6355056   H4   
 6    1.0787397   1.0195637   7.1143020   C4   
 1    1.8718533   1.6938459   7.4624108   H5   
 6    0.1052285   0.9207815   8.2568376   C5   
 8   -0.0748284   1.7955490   9.0780770   O2   
 6    0.3928163   1.6430837   5.8911183   C6   
 1    1.1792637   1.8298809   5.1408571   H6   
 1   -0.0246842   2.6233956   6.1598683   H7   
 6   -0.6759686   0.7479501   5.2950648   C7   
 1   -1.5627506   0.7418817   5.9488784   H8   
 1   -1.0195449   1.1657233   4.3381238   H9   
 6   -0.1941661  -0.6813048   5.0946148   C8   
 1   -1.0254732  -1.3319053   4.7908069   H10  
 1    0.5556415  -0.7183051   4.2879045   H11  
 
    R_com        Fit total        Fit exp        Fit els          Fit Cn 
  6.30312599  0.39353683E+01  0.20785171E+02 -0.61154330E+01 -0.10734369E+02
  6.37773366  0.23621438E+01  0.17500323E+02 -0.55190476E+01 -0.96191315E+01
  6.46726286  0.93764778E+00  0.14244292E+02 -0.48652113E+01 -0.84414330E+01
  6.57469790 -0.25273675E+00  0.11139899E+02 -0.41635656E+01 -0.72290700E+01
  6.70361994 -0.11340421E+01  0.83146090E+01 -0.34305117E+01 -0.60181394E+01
  6.85832640 -0.16591606E+01  0.58815256E+01 -0.26899241E+01 -0.48507621E+01
  7.04397414 -0.18257347E+01  0.39175341E+01 -0.19726098E+01 -0.37706589E+01
  7.26675144 -0.16853779E+01  0.24453142E+01 -0.13137879E+01 -0.28169042E+01
  7.53408419 -0.13375951E+01  0.14277592E+01 -0.74817943E+00 -0.20171748E+01
  7.85488350 -0.90540189E+00  0.78046547E+00 -0.30316101E+00 -0.13827064E+01
  8.23984266 -0.49976347E+00  0.39915819E+00  0.82305417E-02 -0.90715220E+00
  8.70179366 -0.18966073E+00  0.18888904E+00  0.19152717E+00 -0.57007694E+00
  9.25613486  0.63832729E-02  0.80312189E-01  0.26958643E+00 -0.34351535E+00
 
------------ Minimum  80 ------------
E =    -1.79361089 kcal/mol
R_com =     6.91714200 Angstrom
beta_A, gamma_A, alpha_B, beta_B, gamma_B = 
    72.24198    29.64671   184.72594    98.81313   233.79978
 
 7    0.0138788  -0.2145657  -1.4467064   N1   
 1    0.3241363  -0.3855018  -2.4028778   H1   
 6   -0.2198925  -1.3259341  -0.6551434   C1   
 8   -0.0115656  -2.4384922  -1.1101506   O1   
 6   -0.6898708  -1.0867278   0.7517554   C2   
 1   -1.3285892  -1.9441675   1.0002154   H2   
 6   -1.4444550   0.2238144   0.8455643   C3   
 1   -1.7616348   0.4031452   1.8843905   H3   
 1   -2.3567580   0.1991489   0.2311119   H4   
 6   -0.5172054   1.3396530   0.3820524   C4   
 1   -1.0252084   2.3126831   0.3853345   H5   
 6   -0.1028947   1.1075641  -1.0453056   C5   
 8    0.1451360   1.9929567  -1.8369075   O2   
 6    0.7224469   1.4191993   1.2833741   C6   
 1    0.3758278   1.7369344   2.2809633   H6   
 1    1.3959341   2.2072182   0.9187018   H7   
 6    1.4539667   0.0960225   1.3970710   C7   
 1    1.9921520  -0.1129461   0.4586787   H8   
 1    2.2307143   0.1660407   2.1717167   H9   
 6    0.5175658  -1.0633219   1.7039222   C8   
 1    1.0534124  -2.0205035   1.6462738   H10  
 1    0.1277368  -0.9733897   2.7307170   H11  
 7    0.1851204   0.3862679   8.3156119   N1   
 1    0.0095618   0.6279740   9.2905478   H1   
 6    0.3235072  -0.9586072   8.0180879   C1   
 8    0.1929397  -1.7840250   8.9068258   O1   
 6    0.5953220  -1.3260891   6.5868167   C2   
 1    1.2052933  -2.2378394   6.6260923   H2   
 6    1.3135156  -0.1979961   5.8745507   C3   
 1    1.4846190  -0.4655702   4.8204871   H3   
 1    2.3009414  -0.0129330   6.3231027   H4   
 6    0.4435761   1.0490625   5.9627607   C4   
 1    0.9340452   1.9155883   5.5007667   H5   
 6    0.2295939   1.4288706   7.4024922   C5   
 8    0.0799555   2.5677201   7.7932643   O2   
 6   -0.9077406   0.8129864   5.2745326   C6   
 1   -0.7036388   0.6872966   4.1980434   H6   
 1   -1.5355190   1.7094992   5.3730400   H7   
 6   -1.6310578  -0.4111227   5.8010437   C7   
 1   -2.0343485  -0.2014747   6.8046849   H8   
 1   -2.5064859  -0.6250152   5.1716067   H9   
 6   -0.7302597  -1.6353529   5.8710921   C8   
 1   -1.2411433  -2.4643117   6.3794984   H10  
 1   -0.4844173  -1.9829918   4.8546912   H11  
 
    R_com        Fit total        Fit exp        Fit els          Fit Cn 
  6.12337612  0.47347355E+01  0.24002180E+02 -0.74923907E+01 -0.11775054E+02
  6.20331291  0.29431896E+01  0.20154894E+02 -0.67065949E+01 -0.10505109E+02
  6.29923705  0.13236665E+01  0.16345329E+02 -0.58527774E+01 -0.91688851E+01
  6.41434602 -0.25746349E-01  0.12720235E+02 -0.49463547E+01 -0.77996264E+01
  6.55247678 -0.10201345E+01  0.94314303E+01 -0.40115898E+01 -0.64399750E+01
  6.71823370 -0.16085693E+01  0.66123943E+01 -0.30819340E+01 -0.51390296E+01
  6.91714200 -0.17936109E+01  0.43517081E+01 -0.21984840E+01 -0.39468350E+01
  7.15583196 -0.16405674E+01  0.26719781E+01 -0.14057635E+01 -0.29067819E+01
  7.44225991 -0.12676523E+01  0.15246495E+01 -0.74464212E+00 -0.20476597E+01
  7.78597345 -0.81494412E+00  0.80671505E+00 -0.24348947E+00 -0.13781697E+01
  8.19842970 -0.40275671E+00  0.39410240E+00  0.89672753E-01 -0.88653186E+00
  8.69337720 -0.10016828E+00  0.17528109E+00  0.27027333E+00 -0.54572270E+00
  9.28731420  0.79850644E-01  0.68855037E-01  0.33288865E+00 -0.32189304E+00
 
------------ Minimum  81 ------------
E =    -1.76136051 kcal/mol
R_com =     6.81699097 Angstrom
beta_A, gamma_A, alpha_B, beta_B, gamma_B = 
    99.97178    36.07196   302.21956   101.94831   214.25163
 
 7   -0.6635259  -0.0585619  -1.3021115   N1   
 1   -0.8360288  -0.1159311  -2.3054531   H1   
 6   -0.5245664  -1.2552890  -0.6202793   C1   
 8   -0.5729004  -2.3052561  -1.2395128   O1   
 6   -0.2829130  -1.1835661   0.8609105   C2   
 1   -0.7497516  -2.0838998   1.2808597   H2   
 6   -0.8821367   0.0829917   1.4375219   C3   
 1   -0.6772268   0.1396576   2.5176717   H3   
 1   -1.9757136   0.0928281   1.3173153   H4   
 6   -0.2546427   1.2728682   0.7232559   C4   
 1   -0.6840917   2.2220979   1.0688019   H5   
 6   -0.5549496   1.2084984  -0.7493410   C5   
 8   -0.6856795   2.1811599  -1.4627217   O2   
 6    1.2630440   1.2981676   0.9500453   C6   
 1    1.4254229   1.4957586   2.0228339   H6   
 1    1.7053709   2.1430886   0.4041514   H7   
 6    1.9379376  -0.0038474   0.5651812   C7   
 1    1.9747782  -0.0931255  -0.5323449   H8   
 1    2.9867337   0.0096848   0.8940565   H9   
 6    1.2287649  -1.2205727   1.1411475   C8   
 1    1.6579356  -2.1473090   0.7366429   H10  
 1    1.3620270  -1.2539412   2.2345320   H11  
 7    0.0177635   0.1648481   8.2701599   N1   
 1    0.2077544   0.0315775   9.2630774   H1   
 6    0.9398684   0.9036741   7.5488976   C1   
 8    1.9399466   1.3219287   8.1084724   O1   
 6    0.6639415   1.1176443   6.0875473   C2   
 1    1.0986751   2.0958018   5.8444195   H2   
 6   -0.8262016   1.0801619   5.8159099   C3   
 1   -1.0170381   1.2112513   4.7396574   H3   
 1   -1.3432107   1.9004333   6.3358265   H4   
 6   -1.3596816  -0.2684848   6.2809711   C4   
 1   -2.4473303  -0.3379492   6.1503557   H5   
 6   -1.1206226  -0.4376377   7.7564736   C5   
 8   -1.8429020  -1.0717314   8.4969533   O2   
 6   -0.6884850  -1.4099134   5.5050314   C6   
 1   -1.0171710  -1.3234020   4.4558574   H6   
 1   -1.0601726  -2.3765880   5.8723638   H7   
 6    0.8253629  -1.3556073   5.5695328   C7   
 1    1.1660309  -1.6647833   6.5706556   H8   
 1    1.2537078  -2.0907791   4.8735744   H9   
 6    1.3726107   0.0304828   5.2623562   C8   
 1    2.4544742   0.0704226   5.4484419   H10  
 1    1.2195007   0.2704541   4.1977750   H11  
 
    R_com        Fit total        Fit exp        Fit els          Fit Cn 
  6.07614282  0.36612164E+01  0.21908783E+02 -0.80326044E+01 -0.10214963E+02
  6.15075049  0.22027499E+01  0.18612220E+02 -0.72354767E+01 -0.91739935E+01
  6.24027969  0.87085410E+00  0.15307769E+02 -0.63642649E+01 -0.80726499E+01
  6.34771472 -0.25268022E+00  0.12116087E+02 -0.54325630E+01 -0.69362047E+01
  6.47663677 -0.10930209E+01  0.91675491E+01 -0.44628207E+01 -0.57977493E+01
  6.63134322 -0.15991493E+01  0.65841522E+01 -0.34870923E+01 -0.46962093E+01
  6.81699097 -0.17613605E+01  0.44571029E+01 -0.25461019E+01 -0.36723615E+01
  7.03976827 -0.16224598E+01  0.28264050E+01 -0.16857460E+01 -0.27631188E+01
  7.30710102 -0.12745275E+01  0.16713426E+01 -0.95059813E+00 -0.19952720E+01
  7.62790032 -0.83711502E+00  0.91869995E+00 -0.37509739E+00 -0.13807176E+01
  8.01285949 -0.42261978E+00  0.46732940E+00  0.25240548E-01 -0.91518973E+00
  8.47481049 -0.10480942E+00  0.21746885E+00  0.25891039E+00 -0.58118865E+00
  9.02915169  0.93051489E-01  0.90311964E-01  0.35647789E+00 -0.35373837E+00
 
------------ Minimum  82 ------------
E =    -1.74890991 kcal/mol
R_com =     6.98886986 Angstrom
beta_A, gamma_A, alpha_B, beta_B, gamma_B = 
    56.39864    52.71065    91.51348    82.92115   225.45975
 
 7    0.3936994   0.3439978  -1.3659637   N1   
 1    0.9458060   0.5805361  -2.1899605   H1   
 6    0.2301545  -1.0017950  -1.0858648   C1   
 8    0.7740154  -1.8307729  -1.7966589   O1   
 6   -0.5923159  -1.3627671   0.1185874   C2   
 1   -1.0696219  -2.3206860  -0.1252705   H2   
 6   -1.6138428  -0.2821398   0.4091830   C3   
 1   -2.1934187  -0.5426193   1.3081628   H3   
 1   -2.3319678  -0.1845932  -0.4186081   H4   
 6   -0.8692295   1.0282331   0.6287387   C4   
 1   -1.5627945   1.8615639   0.8001821   H5   
 6   -0.0963805   1.3967353  -0.6081041   C5   
 8    0.1296911   2.5363333  -0.9577909   O2   
 6    0.0812620   0.9132653   1.8282364   C6   
 1   -0.5467233   0.7919949   2.7266865   H6   
 1    0.6334287   1.8548246   1.9552112   H7   
 6    1.0357420  -0.2591612   1.7132194   C7   
 1    1.8081833  -0.0370147   0.9596435   H8   
 1    1.5784718  -0.3909439   2.6599997   H9   
 6    0.3280506  -1.5522070   1.3360071   C8   
 1    1.0571420  -2.3473455   1.1290479   H10  
 1   -0.2982747  -1.8991310   2.1736957   H11  
 7    0.1858283  -0.5911322   8.3137174   N1   
 1    0.2984491  -0.7093165   9.3202420   H1   
 6   -1.1099728  -0.5461750   7.8287031   C1   
 8   -2.0437254  -0.6079644   8.6113305   O1   
 6   -1.2883036  -0.3852737   6.3455401   C2   
 1   -2.2171628  -0.9160778   6.0998492   H2   
 6   -0.0989036  -0.9569262   5.6010542   C3   
 1   -0.2262166  -0.8107792   4.5173776   H3   
 1   -0.0103516  -2.0403761   5.7706174   H4   
 6    1.1534554  -0.2359540   6.0822267   C4   
 1    2.0575744  -0.6399144   5.6086759   H5   
 6    1.3408691  -0.4554976   7.5585553   C5   
 8    2.4203754  -0.5008115   8.1105384   O2   
 6    1.0594087   1.2660987   5.7814956   C6   
 1    1.0745045   1.3767463   4.6843111   H6   
 1    1.9550372   1.7769919   6.1614724   H7   
 6   -0.1996048   1.9007846   6.3390832   C7   
 1   -0.1148732   1.9952198   7.4335209   H8   
 1   -0.2959004   2.9288988   5.9622230   H9   
 6   -1.4519492   1.1049004   6.0025041   C8   
 1   -2.3244932   1.5129420   6.5305389   H10  
 1   -1.6662068   1.1746891   4.9238081   H11  
 
    R_com        Fit total        Fit exp        Fit els          Fit Cn 
  6.24802171  0.40028851E+01  0.20706709E+02 -0.64334626E+01 -0.10270361E+02
  6.32262937  0.24316091E+01  0.17429440E+02 -0.58018850E+01 -0.91959461E+01
  6.41215857  0.10092172E+01  0.14182130E+02 -0.51093478E+01 -0.80635650E+01
  6.51959361 -0.17915859E+00  0.11087289E+02 -0.43660793E+01 -0.69003685E+01
  6.64851566 -0.10587889E+01  0.82719738E+01 -0.35895184E+01 -0.57412443E+01
  6.80322211 -0.15827642E+01  0.58488011E+01 -0.28050915E+01 -0.46264739E+01
  6.98886986 -0.17489099E+01  0.38941121E+01 -0.20456462E+01 -0.35973758E+01
  7.21164715 -0.16090757E+01  0.24300182E+01 -0.13487588E+01 -0.26903351E+01
  7.47897991 -0.12630999E+01  0.14189249E+01 -0.75146856E+00 -0.19305562E+01
  7.79977921 -0.83437637E+00  0.77618486E+00 -0.28293103E+00 -0.13276302E+01
  8.18473838 -0.43413671E+00  0.39762906E+00  0.43080066E-01 -0.87484584E+00
  8.64668938 -0.13131977E+00  0.18870240E+00  0.23267708E+00 -0.55269925E+00
  9.20103058  0.56039861E-01  0.80563820E-01  0.31047344E+00 -0.33499740E+00
 
------------ Minimum  83 ------------
E =    -1.74835256 kcal/mol
R_com =     6.89155945 Angstrom
beta_A, gamma_A, alpha_B, beta_B, gamma_B = 
    96.49515    40.13217   356.24888   115.01977   218.28734
 
 7   -0.5834151   0.0405235  -1.3405876   N1   
 1   -0.6949269   0.0553816  -2.3540407   H1   
 6   -0.4958412  -1.2024515  -0.7375084   C1   
 8   -0.5147691  -2.2060084  -1.4308572   O1   
 6   -0.3443057  -1.2371626   0.7569132   C2   
 1   -0.8430570  -2.1587981   1.0836111   H2   
 6   -0.9673805  -0.0066468   1.3840711   C3   
 1   -0.8282079  -0.0279600   2.4759041   H3   
 1   -2.0514892   0.0249556   1.1992290   H4   
 6   -0.2880282   1.2223592   0.7943633   C4   
 1   -0.7301140   2.1503752   1.1793465   H5   
 6   -0.4985709   1.2645249  -0.6945165   C5   
 8   -0.5778035   2.2860959  -1.3442762   O2   
 6    1.2131771   1.2131719   1.1133376   C6   
 1    1.3114763   1.3334649   2.2051945   H6   
 1    1.6946920   2.0886171   0.6558620   H7   
 6    1.8998135  -0.0670115   0.6791649   C7   
 1    2.0027319  -0.0799809  -0.4177084   H8   
 1    2.9267008  -0.0893065   1.0707268   H9   
 6    1.1471471  -1.3121531   1.1243604   C8   
 1    1.5927271  -2.2136173   0.6822377   H10  
 1    1.2132799  -1.4233192   2.2187235   H11  
 7    0.2034925  -0.0088296   8.3399045   N1   
 1    0.6384043  -0.0193330   9.2621214   H1   
 6    0.0266627   1.2281107   7.7440265   C1   
 8    0.4255036   2.2294459   8.3154029   O1   
 6   -0.6249573   1.2571441   6.3905081   C2   
 1   -1.1724029   2.2075197   6.3459444   H2   
 6   -1.5469062   0.0672419   6.2177034   C3   
 1   -1.9989891   0.0827232   5.2140582   H3   
 1   -2.3737785   0.0996818   6.9427460   H4   
 6   -0.7241092  -1.2012858   6.4009336   C4   
 1   -1.3496904  -2.1005243   6.3310494   H5   
 6   -0.1259597  -1.2342425   7.7807889   C5   
 8    0.0938694  -2.2507717   8.4056219   O2   
 6    0.3861129  -1.2805764   5.3442566   C6   
 1   -0.1080795  -1.4040224   4.3660850   H6   
 1    0.9897511  -2.1841157   5.5079091   H7   
 6    1.2636683  -0.0444333   5.3179601   C7   
 1    1.9260554  -0.0400863   6.1983668   H8   
 1    1.9331809  -0.0822963   4.4469638   H9   
 6    0.4550049   1.2442295   5.2957079   C8   
 1    1.1120935   2.1166261   5.4132255   H10  
 1   -0.0558656   1.3537498   4.3254612   H11  
 
    R_com        Fit total        Fit exp        Fit els          Fit Cn 
  6.15071130  0.37882673E+01  0.21712307E+02 -0.71215374E+01 -0.10802502E+02
  6.22531897  0.22926436E+01  0.18380252E+02 -0.64074671E+01 -0.96801409E+01
  6.31484817  0.93029681E+00  0.15053450E+02 -0.56272500E+01 -0.84959028E+01
  6.42228321 -0.21592305E+00  0.11855034E+02 -0.47931350E+01 -0.72778220E+01
  6.55120525 -0.10708932E+01  0.89165951E+01 -0.39253280E+01 -0.60621603E+01
  6.70591171 -0.15843128E+01  0.63594173E+01 -0.30526709E+01 -0.48910592E+01
  6.89155945 -0.17483526E+01  0.42714872E+01 -0.22118027E+01 -0.38080371E+01
  7.11433675 -0.16087074E+01  0.26870050E+01 -0.14440059E+01 -0.28517065E+01
  7.38166950 -0.12606432E+01  0.15778119E+01 -0.78934332E+00 -0.20491117E+01
  7.70246881 -0.82590871E+00  0.86373780E+00 -0.27870915E+00 -0.14109374E+01
  8.08742797 -0.41698315E+00  0.43961340E+00  0.74084132E-01 -0.93068068E+00
  8.54937897 -0.10571339E+00  0.20570035E+00  0.27686710E+00 -0.58828084E+00
  9.10372017  0.87031999E-01  0.86168992E-01  0.35734888E+00 -0.35648587E+00
 
------------ Minimum  84 ------------
E =    -1.72623302 kcal/mol
R_com =     6.89714809 Angstrom
beta_A, gamma_A, alpha_B, beta_B, gamma_B = 
   125.49130    66.33573   126.47005   124.72054   227.10270
 
 7   -1.0663365   0.6536525  -0.7581922   N1   
 1   -1.5905009   1.1171831  -1.4999022   H1   
 6   -1.0523908  -0.7305448  -0.7710024   C1   
 8   -1.6210895  -1.3258305  -1.6712435   O1   
 6   -0.2939423  -1.4249014   0.3244830   C2   
 1   -0.8240823  -2.3702404   0.4982127   H2   
 6   -0.2524181  -0.5648739   1.5712176   C3   
 1    0.3274466  -1.0699653   2.3589752   H3   
 1   -1.2638620  -0.4012738   1.9720581   H4   
 6    0.4013617   0.7626163   1.2105621   C4   
 1    0.4193798   1.4484400   2.0674090   H5   
 6   -0.4040304   1.4641774   0.1513053   C5   
 8   -0.4873572   2.6697875   0.0434454   O2   
 6    1.8376204   0.5394467   0.7178119   C6   
 1    2.4183235   0.1634398   1.5766992   H6   
 1    2.2853177   1.5015790   0.4324820   H7   
 6    1.9206377  -0.4529868  -0.4254417   C7   
 1    1.5399513   0.0114642  -1.3491594   H8   
 1    2.9727577  -0.6960716  -0.6310345   H9   
 6    1.1376065  -1.7278910  -0.1487378   C8   
 1    1.1051168  -2.3649974  -1.0429925   H10  
 1    1.6321214  -2.3110630   0.6448158   H11  
 7   -0.0902349   0.4751743   8.2774588   N1   
 1   -0.3227688   1.0227449   9.1056116   H1   
 6   -0.9974078  -0.4975504   7.8937864   C1   
 8   -2.0336203  -0.6304352   8.5237250   O1   
 6   -0.6593485  -1.3195326   6.6823720   C2   
 1   -1.1087729  -2.3053242   6.8588056   H2   
 6    0.8423402  -1.4091314   6.5017574   C3   
 1    1.0796775  -1.9905188   5.5975549   H3   
 1    1.3118670  -1.9290458   7.3501031   H4   
 6    1.3900966   0.0060962   6.3720482   C4   
 1    2.4841563   0.0077735   6.2831897   H5   
 6    1.0869651   0.7935115   7.6174228   C5   
 8    1.7908473   1.6808168   8.0525227   O2   
 6    0.7873569   0.7068233   5.1468409   C6   
 1    1.1622913   0.1766918   4.2553986   H6   
 1    1.1677027   1.7358646   5.0839461   H7   
 6   -0.7287687   0.6923959   5.1465679   C7   
 1   -1.1073398   1.4030404   5.8986049   H8   
 1   -1.1038475   1.0594610   4.1807033   H9   
 6   -1.2986827  -0.6887911   5.4339773   C8   
 1   -2.3887552  -0.6400127   5.5605248   H10  
 1   -1.1025353  -1.3633268   4.5849250   H11  
 
    R_com        Fit total        Fit exp        Fit els          Fit Cn 
  6.15629995  0.41971058E+01  0.20722644E+02 -0.68726760E+01 -0.96528621E+01
  6.23090761  0.25882595E+01  0.17426289E+02 -0.62029177E+01 -0.86351115E+01
  6.32043681  0.11260931E+01  0.14157735E+02 -0.54675476E+01 -0.75640942E+01
  6.42787185 -0.10008597E+00  0.11043195E+02 -0.46774375E+01 -0.64658437E+01
  6.55679389 -0.10105251E+01  0.82143459E+01 -0.38512989E+01 -0.53735721E+01
  6.71150035 -0.15538994E+01  0.57879737E+01 -0.30165255E+01 -0.43253475E+01
  6.89714809 -0.17262330E+01  0.38421819E+01 -0.22085323E+01 -0.33598827E+01
  7.11992539 -0.15817741E+01  0.23968353E+01 -0.14677400E+01 -0.25108695E+01
  7.38725814 -0.12267660E+01  0.14081773E+01 -0.83375928E+00 -0.18011840E+01
  7.70805745 -0.79235841E+00  0.78397419E+00 -0.33739084E+00 -0.12389418E+01
  8.09301661 -0.39489159E+00  0.41486012E+00  0.73750123E-02 -0.81712672E+00
  8.55496761 -0.10310517E+00  0.20602234E+00  0.20793858E+00 -0.51706608E+00
  9.10930881  0.69656148E-01  0.92568314E-01  0.29123697E+00 -0.31414914E+00
 
------------ Minimum  85 ------------
E =    -1.71483145 kcal/mol
R_com =     6.79318434 Angstrom
beta_A, gamma_A, alpha_B, beta_B, gamma_B = 
    84.90265    50.25058    81.31153    83.16469   211.56826
 
 7   -0.3046880   0.2854942  -1.4017306   N1   
 1   -0.2119128   0.4792409  -2.3985243   H1   
 6   -0.3198457  -1.0451596  -1.0202974   C1   
 8   -0.1843494  -1.9117041  -1.8682118   O1   
 6   -0.4690874  -1.3432016   0.4447492   C2   
 1   -1.0085583  -2.2976178   0.4991291   H2   
 6   -1.2239233  -0.2289156   1.1406715   C3   
 1   -1.3051396  -0.4432483   2.2174203   H3   
 1   -2.2496904  -0.1439949   0.7520236   H4   
 6   -0.4598143   1.0704113   0.9224565   C4   
 1   -0.9842706   1.9255784   1.3679903   H5   
 6   -0.3696076   1.3759972  -0.5476964   C5   
 8   -0.3335053   2.4966731  -1.0112209   O2   
 6    0.9474870   0.9758546   1.5274428   C6   
 1    0.8240096   0.9017338   2.6208521   H6   
 1    1.4968915   1.9079694   1.3354496   H7   
 6    1.7268578  -0.2222762   1.0215686   C7   
 1    2.0468057  -0.0456242  -0.0178152   H8   
 1    2.6551600  -0.3329811   1.5997680   H9   
 6    0.9200119  -1.5108054   1.0830161   C8   
 1    1.4588808  -2.3299291   0.5877301   H10  
 1    0.7681318  -1.8125836   2.1319319   H11  
 7   -0.2553366  -0.5580595   8.1208000   N1   
 1   -0.4084853  -0.6524447   9.1244830   H1   
 6   -1.3637086  -0.2750048   7.3412154   C1   
 8   -2.4470674  -0.1138420   7.8784094   O1   
 6   -1.1525201  -0.1464041   5.8592151   C2   
 1   -2.0865779  -0.4900722   5.3962630   H2   
 6    0.0347007  -0.9771637   5.4164240   C3   
 1    0.1977137  -0.8558267   4.3344690   H3   
 1   -0.1434483  -2.0478800   5.5961083   H4   
 6    1.2600248  -0.5020784   6.1862327   C4   
 1    2.1471216  -1.0996229   5.9395237   H5   
 6    1.0470227  -0.6901917   7.6634304   C5   
 8    1.9341032  -0.9272416   8.4565056   O2   
 6    1.5496784   0.9736911   5.8802068   C6   
 1    1.8438822   1.0311004   4.8188714   H6   
 1    2.4165998   1.3104020   6.4655423   H7   
 6    0.3530593   1.8719676   6.1252522   C7   
 1    0.1964818   1.9950985   7.2088635   H8   
 1    0.5610649   2.8810443   5.7420902   H9   
 6   -0.9215251   1.3298714   5.4954508   C8   
 1   -1.7905496   1.9274453   5.8026208   H10  
 1   -0.8579791   1.3941560   4.3971834   H11  
 
    R_com        Fit total        Fit exp        Fit els          Fit Cn 
  6.05233620  0.35708743E+01  0.21875936E+02 -0.81815330E+01 -0.10123529E+02
  6.12694386  0.21432066E+01  0.18604557E+02 -0.73736573E+01 -0.90876931E+01
  6.21647306  0.84287850E+00  0.15326877E+02 -0.64906147E+01 -0.79933833E+01
  6.32390810 -0.25109999E+00  0.12160838E+02 -0.55460609E+01 -0.68658772E+01
  6.45283014 -0.10672817E+01  0.92332816E+01 -0.45625827E+01 -0.57379806E+01
  6.60753660 -0.15578285E+01  0.66626462E+01 -0.35724799E+01 -0.46479948E+01
  6.79318434 -0.17148314E+01  0.45378237E+01 -0.26168661E+01 -0.36357891E+01
  7.01596164 -0.15804701E+01  0.28989925E+01 -0.17421920E+01 -0.27372706E+01
  7.28329439 -0.12436497E+01  0.17284692E+01 -0.99372245E+00 -0.19783965E+01
  7.60409370 -0.81938968E+00  0.95785639E+00 -0.40661567E+00 -0.13706304E+01
  7.98905286 -0.41614883E+00  0.49053502E+00  0.30514687E-02 -0.90973532E+00
  8.45100386 -0.10576344E+00  0.22925105E+00  0.24356433E+00 -0.57857882E+00
  9.00534506  0.88401555E-01  0.95372109E-01  0.34571619E+00 -0.35268675E+00
 
------------ Minimum  86 ------------
E =    -1.71188154 kcal/mol
R_com =     6.76064894 Angstrom
beta_A, gamma_A, alpha_B, beta_B, gamma_B = 
   136.15097    43.07640   302.31391    88.35805   229.30229
 
 7   -1.3018634   0.1122755  -0.6570665   N1   
 1   -2.0329543   0.1794826  -1.3646907   H1   
 6   -0.8961933  -1.1603452  -0.2934337   C1   
 8   -1.3897590  -2.1270830  -0.8502355   O1   
 6    0.1714588  -1.2721575   0.7577945   C2   
 1   -0.0384299  -2.2063513   1.2945673   H2   
 6    0.1370494  -0.0716522   1.6815485   C3   
 1    0.9391400  -0.1494666   2.4315606   H3   
 1   -0.8140963  -0.0243593   2.2324952   H4   
 6    0.3297500   1.1818796   0.8381891   C4   
 1    0.2691372   2.0915919   1.4494297   H5   
 6   -0.7795174   1.3011966  -0.1708494   C5   
 8   -1.2167139   2.3550394  -0.5835809   O2   
 6    1.6882732   1.1477035   0.1249618   C6   
 1    2.4641608   1.2115446   0.9061196   H6   
 1    1.7998474   2.0425422  -0.5030187   H7   
 6    1.8927473  -0.1126219  -0.6927271   C7   
 1    1.2725328  -0.0701943  -1.6023562   H8   
 1    2.9319174  -0.1608370  -1.0478553   H9   
 6    1.5509256  -1.3744670   0.0857255   C8   
 1    1.5788008  -2.2547668  -0.5707399   H10  
 1    2.2950753  -1.5417205   0.8811056   H11  
 7   -0.4718475   0.2543734   8.1214739   N1   
 1   -0.6348907   0.1807442   9.1253357   H1   
 6    0.6634617   0.9365738   7.7189364   C1   
 8    1.4266478   1.3773298   8.5624401   O1   
 6    0.9074659   1.0626879   6.2417700   C2   
 1    1.4298026   2.0189036   6.1086826   H2   
 6   -0.4021003   1.0253508   5.4806126   C3   
 1   -0.2116042   1.0916483   4.3983749   H3   
 1   -1.0386641   1.8820775   5.7475635   H4   
 6   -1.1044430  -0.2857446   5.8084455   C4   
 1   -2.0846156  -0.3508268   5.3186585   H5   
 6   -1.3864860  -0.3658350   7.2838800   C5   
 8   -2.3371681  -0.9445872   7.7669142   O2   
 6   -0.2461604  -1.4806056   5.3712903   C6   
 1   -0.1958556  -1.4555558   4.2698701   H6   
 1   -0.7510759  -2.4183795   5.6418179   H7   
 6    1.1566064  -1.4395837   5.9452305   C7   
 1    1.1268147  -1.6899695   7.0177558   H8   
 1    1.7723527  -2.2212835   5.4782005   H9   
 6    1.8194316  -0.0814912   5.7682243   C8   
 1    2.7743791  -0.0423717   6.3097005   H10  
 1    2.0448839   0.0937672   4.7038852   H11  
 
    R_com        Fit total        Fit exp        Fit els          Fit Cn 
  6.01980079  0.37781420E+01  0.20276947E+02 -0.89273886E+01 -0.75714166E+01
  6.09440846  0.23036654E+01  0.17150323E+02 -0.80454103E+01 -0.68012471E+01
  6.18393765  0.95540292E+00  0.14024856E+02 -0.70814762E+01 -0.59879767E+01
  6.29137269 -0.18305375E+00  0.11018420E+02 -0.60510365E+01 -0.51504368E+01
  6.42029474 -0.10349202E+01  0.82575899E+01 -0.49795621E+01 -0.43129479E+01
  6.57500119 -0.15477646E+01  0.58592888E+01 -0.39033126E+01 -0.35037408E+01
  6.76064894 -0.17118815E+01  0.39082089E+01 -0.28680938E+01 -0.27519966E+01
  6.98342623 -0.15721038E+01  0.24366891E+01 -0.19250159E+01 -0.20837770E+01
  7.25075899 -0.12242946E+01  0.14162982E+01 -0.11228525E+01 -0.15177402E+01
  7.57155829 -0.79201630E+00  0.76801591E+00 -0.49799878E+00 -0.10620334E+01
  7.95651746 -0.38963598E+00  0.38893844E+00 -0.64939584E-01 -0.71363483E+00
  8.41846846 -0.89318699E-01  0.18261417E+00  0.18853369E+00 -0.46046656E+00
  8.97280966  0.90216559E-01  0.77529713E-01  0.29797027E+00 -0.28528342E+00
 
------------ Minimum  87 ------------
E =    -1.68543515 kcal/mol
R_com =     6.78745970 Angstrom
beta_A, gamma_A, alpha_B, beta_B, gamma_B = 
    90.58276    30.12552    52.06011    45.00773   221.67787
 
 7   -0.4420764  -0.2030092  -1.3793282   N1   
 1   -0.4484702  -0.3655388  -2.3859492   H1   
 6   -0.4149876  -1.3212343  -0.5637305   C1   
 8   -0.3605140  -2.4296014  -1.0704575   O1   
 6   -0.4183658  -1.0944311   0.9215346   C2   
 1   -0.9465290  -1.9554461   1.3511775   H2   
 6   -1.1049885   0.2133956   1.2589618   C3   
 1   -1.0791558   0.3836442   2.3462845   H3   
 1   -2.1642986   0.1912958   0.9625998   H4   
 6   -0.3705989   1.3352474   0.5365691   C4   
 1   -0.8516808   2.3069226   0.7076622   H5   
 6   -0.4264978   1.1155822  -0.9505395   C5   
 8   -0.4400829   2.0078761  -1.7725492   O2   
 6    1.0897051   1.4107773   1.0026742   C6   
 1    1.0746298   1.7196786   2.0612758   H6   
 1    1.6142967   2.2033875   0.4512058   H7   
 6    1.8197293   0.0886063   0.8693567   C7   
 1    2.0352762  -0.1115150  -0.1924259   H8   
 1    2.8007815   0.1544369   1.3608016   H9   
 6    1.0273535  -1.0755263   1.4455680   C8   
 1    1.5177586  -2.0308500   1.2142433   H10  
 1    0.9804340  -0.9947626   2.5435833   H11  
 7   -0.7314209  -1.0654213   7.4723622   N1   
 1   -1.1392089  -1.6573841   8.1955715   H1   
 6   -1.4660229   0.0399244   7.0787492   C1   
 8   -2.5286194   0.2782458   7.6285755   O1   
 6   -0.8811229   0.9125139   6.0045317   C2   
 1   -1.7392286   1.3220286   5.4560350   H2   
 6    0.0317679   0.1070878   5.1025131   C3   
 1    0.4759630   0.7597993   4.3353228   H3   
 1   -0.5287918  -0.6767683   4.5716653   H4   
 6    1.1272071  -0.5083070   5.9633458   C4   
 1    1.7971933  -1.1431453   5.3692379   H5   
 6    0.5220234  -1.4190858   6.9963532   C5   
 8    1.0666034  -2.4101964   7.4359043   O2   
 6    1.9538729   0.5883598   6.6484678   C6   
 1    2.4918060   1.1308765   5.8531136   H6   
 1    2.7195034   0.1295388   7.2894341   H7   
 6    1.1014244   1.5607965   7.4400127   C7   
 1    0.7438841   1.0759587   8.3625031   H8   
 1    1.7167488   2.4084945   7.7733281   H9   
 6   -0.0942557   2.0671820   6.6469134   C8   
 1   -0.7619767   2.6592829   7.2873951   H10  
 1    0.2439937   2.7298319   5.8339901   H11  
 
    R_com        Fit total        Fit exp        Fit els          Fit Cn 
  6.04661156  0.37703618E+01  0.20118999E+02 -0.87727376E+01 -0.75758995E+01
  6.12121922  0.23028809E+01  0.17008164E+02 -0.79017007E+01 -0.68035821E+01
  6.21074842  0.96210850E+00  0.13900818E+02 -0.69503188E+01 -0.59883909E+01
  6.31818346 -0.16896785E+00  0.10914310E+02 -0.59340073E+01 -0.51492705E+01
  6.44710550 -0.10144403E+01  0.81742268E+01 -0.48780375E+01 -0.43106295E+01
  6.60181196 -0.15228864E+01  0.57961026E+01 -0.38182507E+01 -0.35007383E+01
  6.78745970 -0.16854352E+01  0.38631084E+01 -0.27997895E+01 -0.27487541E+01
  7.01023700 -0.15471777E+01  0.24063663E+01 -0.18728891E+01 -0.20806549E+01
  7.27756975 -0.12033908E+01  0.13969471E+01 -0.10853571E+01 -0.15149809E+01
  7.59836906 -0.77633288E+00  0.75616220E+00 -0.47273453E+00 -0.10597606E+01
  7.98332822 -0.37891227E+00  0.38195943E+00 -0.48994111E-01 -0.71187759E+00
  8.44527922 -0.82342044E-01  0.17875641E+00  0.19809120E+00 -0.45918966E+00
  8.99962042  0.94823928E-01  0.75621817E-01  0.30361470E+00 -0.28441258E+00
 
------------ Minimum  88 ------------
E =    -1.67261698 kcal/mol
R_com =     7.08986704 Angstrom
beta_A, gamma_A, alpha_B, beta_B, gamma_B = 
    88.09424    57.54713   267.10042   127.31533   233.73552
 
 7   -0.3838313   0.4570668  -1.3352730   N1   
 1   -0.3477843   0.7763885  -2.3029904   H1   
 6   -0.3720062  -0.9112349  -1.1255795   C1   
 8   -0.2804984  -1.6619698  -2.0827841   O1   
 6   -0.4377947  -1.3938797   0.2957542   C2   
 1   -0.9693427  -2.3535338   0.2581100   H2   
 6   -1.1572160  -0.3851708   1.1679112   C3   
 1   -1.1771623  -0.7348959   2.2115668   H3   
 1   -2.2034684  -0.2633477   0.8501505   H4   
 6   -0.4120060   0.9398614   1.0747312   C4   
 1   -0.9143236   1.7258241   1.6533547   H5   
 6   -0.4054771   1.4299688  -0.3474578   C5   
 8   -0.4000960   2.6006140  -0.6662580   O2   
 6    1.0273231   0.7854183   1.5845601   C6   
 1    0.9655220   0.5721851   2.6648364   H6   
 1    1.5611847   1.7404721   1.4825371   H7   
 6    1.7822266  -0.3302212   0.8886333   C7   
 1    2.0427780  -0.0199046  -0.1359193   H8   
 1    2.7418807  -0.5026983   1.3962068   H9   
 6    0.9855313  -1.6251939   0.8302720   C8   
 1    1.4993034  -2.3689486   0.2061576   H10  
 1    0.8938448  -2.0589328   1.8391456   H11  
 7   -0.3918724  -0.4582558   8.4223940   N1   
 1   -0.6762235  -1.0462855   9.2054063   H1   
 6    0.9662004  -0.3601076   8.1726625   C1   
 8    1.7477992  -0.9981247   8.8584138   O1   
 6    1.3979634   0.5138770   7.0293362   C2   
 1    2.3783625   0.9149116   7.3172341   H2   
 6    0.3864216   1.6163016   6.7902513   C3   
 1    0.6976855   2.2350108   5.9345433   H3   
 1    0.3173914   2.2847316   7.6613961   H4   
 6   -0.9623071   0.9691019   6.5042545   C4   
 1   -1.7490035   1.7220598   6.3663099   H5   
 6   -1.3991780   0.1429376   7.6830106   C5   
 8   -2.5565033  -0.0345969   8.0010550   O2   
 6   -0.8831696   0.0918859   5.2474030   C6   
 1   -0.7079256   0.7673286   4.3933824   H6   
 1   -1.8538821  -0.3921835   5.0715087   H7   
 6    0.2272230  -0.9381803   5.3169502   C7   
 1   -0.0547867  -1.7420652   6.0156139   H8   
 1    0.3431683  -1.4264086   4.3389394   H9   
 6    1.5535686  -0.3367611   5.7576151   C8   
 1    2.2993596  -1.1250283   5.9281502   H10  
 1    1.9528145   0.3192915   4.9673242   H11  
 
    R_com        Fit total        Fit exp        Fit els          Fit Cn 
  6.34901889  0.36338645E+01  0.19472911E+02 -0.58969058E+01 -0.99421404E+01
  6.42362656  0.21741912E+01  0.16393262E+02 -0.53126800E+01 -0.89063908E+01
  6.51315575  0.85824302E+00  0.13347852E+02 -0.46747635E+01 -0.78148451E+01
  6.62059079 -0.23636670E+00  0.10450210E+02 -0.39931871E+01 -0.66933900E+01
  6.74951284 -0.10429586E+01  0.78166631E+01 -0.32843801E+01 -0.55752416E+01
  6.90421929 -0.15214040E+01  0.55490399E+01 -0.25716801E+01 -0.44987638E+01
  7.08986704 -0.16726170E+01  0.37154387E+01 -0.18846306E+01 -0.35034251E+01
  7.31264433 -0.15456967E+01  0.23349861E+01 -0.12564416E+01 -0.26242411E+01
  7.57997709 -0.12314735E+01  0.13737183E+01 -0.71930670E+00 -0.18858850E+01
  7.90077639 -0.84049309E+00  0.75593216E+00 -0.29806564E+00 -0.12983596E+01
  8.28573556 -0.47197081E+00  0.38798109E+00 -0.38891677E-02 -0.85606274E+00
  8.74768656 -0.18799223E+00  0.18346576E+00  0.16937381E+00 -0.54083180E+00
  9.30202776 -0.61475164E-02  0.77696524E-01  0.24379418E+00 -0.32763822E+00
 
------------ Minimum  89 ------------
E =    -1.63082561 kcal/mol
R_com =     6.87635619 Angstrom
beta_A, gamma_A, alpha_B, beta_B, gamma_B = 
    72.27547    39.51936   174.14501    48.44849   220.44741
 
 7    0.0180027   0.0255693  -1.4622628   N1   
 1    0.3320921   0.0295219  -2.4323530   H1   
 6   -0.1535733  -1.2108199  -0.8637112   C1   
 8    0.1103220  -2.2217103  -1.4935343   O1   
 6   -0.6285288  -1.2294649   0.5616074   C2   
 1   -1.2203993  -2.1481793   0.6643180   H2   
 6   -1.4500267   0.0068913   0.8653884   C3   
 1   -1.7710639  -0.0026497   1.9183683   H3   
 1   -2.3627849   0.0352161   0.2517703   H4   
 6   -0.5845591   1.2303823   0.5937891   C4   
 1   -1.1426387   2.1619014   0.7540537   H5   
 6   -0.1656661   1.2564689  -0.8507585   C5   
 8    0.0319454   2.2709808  -1.4862017   O2   
 6    0.6536329   1.2264014   1.5006029   C6   
 1    0.2957712   1.3584093   2.5353944   H6   
 1    1.2832811   2.0975176   1.2720325   H7   
 6    1.4537699  -0.0574918   1.3993908   C7   
 1    1.9975455  -0.0819922   0.4414769   H8   
 1    2.2295731  -0.0743822   2.1779532   H9   
 6    0.5806703  -1.2987419   1.5092946   C8   
 1    1.1654627  -2.2043137   1.2980859   H10  
 1    0.1916918  -1.3981922   2.5355340   H11  
 7    1.2458346  -0.0792881   7.6384585   N1   
 1    1.9177368  -0.1276143   8.4039353   H1   
 6    0.7073123  -1.2769080   7.2002110   C1   
 8    1.0205469  -2.3140114   7.7610301   O1   
 6   -0.2742195  -1.2194555   6.0640956   C2   
 1   -0.1455659  -2.1605863   5.5139888   H2   
 6   -0.0044355  -0.0132274   5.1877688   C3   
 1   -0.7443273   0.0351340   4.3740465   H3   
 1    0.9872666  -0.0814608   4.7162521   H4   
 6   -0.0995039   1.2347695   6.0556377   C4   
 1    0.1316344   2.1420966   5.4827520   H5   
 6    0.9276460   1.1801390   7.1532934   C5   
 8    1.4642919   2.1556409   7.6354551   O2   
 6   -1.5053904   1.3670102   6.6568381   C6   
 1   -2.1980783   1.5529030   5.8190363   H6   
 1   -1.5497551   2.2537951   7.3042862   H7   
 6   -1.9421985   0.1268821   7.4119051   C7   
 1   -1.3999507   0.0642027   8.3689474   H8   
 1   -3.0046150   0.2106229   7.6813005   H9   
 6   -1.7063608  -1.1509301   6.6202864   C8   
 1   -1.9050525  -2.0345820   7.2418430   H10  
 1   -2.3970571  -1.1979044   5.7629102   H11  
 
    R_com        Fit total        Fit exp        Fit els          Fit Cn 
  6.13550804  0.37385240E+01  0.19111175E+02 -0.75842625E+01 -0.77883888E+01
  6.21011571  0.22872630E+01  0.16107002E+02 -0.68227559E+01 -0.69969827E+01
  6.29964491  0.96546805E+00  0.13118111E+02 -0.59916299E+01 -0.61610130E+01
  6.40707994 -0.14622779E+00  0.10257780E+02 -0.51043415E+01 -0.52996666E+01
  6.53600199 -0.97492859E+00  0.76457237E+01 -0.41828600E+01 -0.44377923E+01
  6.69070844 -0.14721361E+01  0.53905203E+01 -0.32583048E+01 -0.36043516E+01
  6.87635619 -0.16308256E+01  0.35685368E+01 -0.23699062E+01 -0.28294563E+01
  7.09913349 -0.14960779E+01  0.22055938E+01 -0.15614519E+01 -0.21402199E+01
  7.36646624 -0.11612378E+01  0.12699032E+01 -0.87485065E+00 -0.15562903E+01
  7.68726554 -0.74549957E+00  0.68257968E+00 -0.34159492E+00 -0.10864843E+01
  8.07222471 -0.35879024E+00  0.34365498E+00  0.25472091E-01 -0.72791732E+00
  8.53417571 -0.70386095E-01  0.16122004E+00  0.23648218E+00 -0.46808831E+00
  9.08851691  0.10172244E+00  0.68728766E-01  0.32195253E+00 -0.28895886E+00
 
------------ Minimum  90 ------------
E =    -1.57935159 kcal/mol
R_com =     7.56571063 Angstrom
beta_A, gamma_A, alpha_B, beta_B, gamma_B = 
    46.95626    20.50107   123.64197   133.04374   200.50107
 
 7    0.5952148  -0.4315009  -1.2644037   N1   
 1    1.2568912  -0.7600416  -1.9672466   H1   
 6   -0.0676720  -1.3975882  -0.5270999   C1   
 8    0.1900319  -2.5749773  -0.7156760   O1   
 6   -1.0547326  -0.9256751   0.5026928   C2   
 1   -1.8276592  -1.7036412   0.5501237   H2   
 6   -1.6321370   0.4189874   0.1100028   C3   
 1   -2.3337648   0.7686632   0.8828984   H3   
 1   -2.1999178   0.3458512  -0.8295359   H4   
 6   -0.4809753   1.4055274  -0.0359305   C4   
 1   -0.8347736   2.3913115  -0.3644451   H5   
 6    0.4652404   0.9402428  -1.1088031   C5   
 8    1.1164832   1.6825299  -1.8137607   O2   
 6    0.2677181   1.5604013   1.2948282   C6   
 1   -0.4281623   2.0419071   2.0020674   H6   
 1    1.1131365   2.2505524   1.1663610   H7   
 6    0.7360404   0.2357934   1.8648573   C7   
 1    1.5916301  -0.1386544   1.2803519   H8   
 1    1.1194325   0.3845259   2.8842711   H9   
 6   -0.3624711  -0.8169696   1.8716448   C8   
 1    0.0409212  -1.7966860   2.1616138   H10  
 1   -1.1342544  -0.5538552   2.6129162   H11  
 7   -0.6889812   0.2564735   8.8301143   N1   
 1   -1.3290662   0.6253174   9.5329572   H1   
 6   -1.1260237  -0.8306040   8.0928105   C1   
 8   -2.2489869  -1.2683368   8.2813867   O1   
 6   -0.1863156  -1.3909068   7.0630179   C2   
 1   -0.4057821  -2.4653747   7.0155870   H2   
 6    1.2530199  -1.1266599   7.4557078   C3   
 1    1.9328334  -1.5170552   6.6828122   H3   
 1    1.5066843  -1.6398639   8.3952465   H4   
 6    1.4365846   0.3782448   7.6016411   C4   
 1    2.4532701   0.6298281   7.9301557   H5   
 6    0.5250230   0.9082158   8.6745137   C5   
 8    0.7821992   1.8616138   9.3794714   O2   
 6    1.1507423   1.0873442   6.2708824   C6   
 1    1.9371222   0.7747678   5.5636432   H6   
 1    1.2569409   2.1735130   6.3993496   H7   
 6   -0.2114658   0.7433951   5.7008533   C7   
 1   -0.9971974   1.2482422   6.2853587   H8   
 1   -0.3000435   1.1449730   4.6814396   H9   
 6   -0.4793305  -0.7543652   5.6940659   C8   
 1   -1.5184397  -0.9612992   5.4040968   H10  
 1    0.1672855  -1.2511212   4.9527944   H11  
 
    R_com        Fit total        Fit exp        Fit els          Fit Cn 
  6.82486248  0.42318406E+01  0.15626036E+02 -0.32599729E+01 -0.81342222E+01
  6.89947015  0.25883566E+01  0.12751655E+02 -0.29275540E+01 -0.72357445E+01
  6.98899935  0.11297407E+01  0.99951282E+01 -0.25651233E+01 -0.63002642E+01
  7.09643438 -0.62461690E-01  0.74682308E+01 -0.21786336E+01 -0.53520589E+01
  7.22535643 -0.92409126E+00  0.52741359E+01 -0.17777154E+01 -0.44205118E+01
  7.38006288 -0.14244944E+01  0.34890641E+01 -0.13759317E+01 -0.35376268E+01
  7.56571063 -0.15793516E+01  0.21451929E+01 -0.99031372E+00 -0.27342308E+01
  7.78848793 -0.14538662E+01  0.12214175E+01 -0.63982760E+00 -0.20354561E+01
  8.05582068 -0.11511469E+01  0.64813300E+00 -0.34262196E+00 -0.14566580E+01
  8.37661998 -0.78605459E+00  0.32748902E+00 -0.11238179E+00 -0.10011618E+01
  8.76157915 -0.45341024E+00  0.16217281E+00  0.45209838E-01 -0.66079289E+00
  9.22353015 -0.20562245E+00  0.79014743E-01  0.13438938E+00 -0.41902657E+00
  9.77787135 -0.51027942E-01  0.36099324E-01  0.16831018E+00 -0.25543745E+00
 
------------ Minimum  91 ------------
E =    -1.47886403 kcal/mol
R_com =     7.32738137 Angstrom
beta_A, gamma_A, alpha_B, beta_B, gamma_B = 
    53.61015    38.45054   175.02514   126.38985   218.45055
 
 7    0.4851764  -0.0005187  -1.3797804   N1   
 1    1.0931518  -0.0155868  -2.1982434   H1   
 6    0.1174460  -1.2250834  -0.8491430   C1   
 8    0.5577726  -2.2484872  -1.3461084   O1   
 6   -0.7887384  -1.2157031   0.3492749   C2   
 1   -1.3924887  -2.1290717   0.2709178   H2   
 6   -1.6505130   0.0305006   0.3555259   C3   
 1   -2.2916521   0.0414936   1.2503679   H3   
 1   -2.3186000   0.0531012  -0.5183196   H4   
 6   -0.7301569   1.2440382   0.3568968   C4   
 1   -1.2998329   2.1814120   0.3160918   H5   
 6    0.1291499   1.2420750  -0.8777924   C5   
 8    0.5308933   2.2439977  -1.4317110   O2   
 6    0.1527013   1.2491387   1.6122780   C6   
 1   -0.5159387   1.4015418   2.4759784   H6   
 1    0.8319821   2.1124664   1.5842186   H7   
 6    0.9289029  -0.0408734   1.7917912   C7   
 1    1.7502661  -0.0854776   1.0588081   H8   
 1    1.4145966  -0.0483331   2.7778749   H9   
 6    0.0528530  -1.2749966   1.6350746   C8   
 1    0.6644223  -2.1874845   1.6357824   H10  
 1   -0.6450915  -1.3539865   2.4841894   H11  
 7   -0.4833937   0.0415571   8.7071618   N1   
 1   -1.0903853   0.0792686   9.5256248   H1   
 6   -0.2232412  -1.2102836   8.1765243   C1   
 8   -0.7506571  -2.1916475   8.6734897   O1   
 6    0.6803429  -1.2795217   6.9781064   C2   
 1    1.2026128  -2.2418058   7.0564636   H2   
 6    1.6469402  -0.1127445   6.9718555   C3   
 1    2.2866174  -0.1573916   6.0770134   H3   
 1    2.3144704  -0.1481647   7.8457009   H4   
 6    0.8352876   1.1760335   6.9704846   C4   
 1    1.4841053   2.0604746   7.0112895   H5   
 6   -0.0209524   1.2485956   8.2051737   C5   
 8   -0.3342969   2.2815825   8.7590924   O2   
 6   -0.0438024   1.2576750   5.7151034   C6   
 1    0.6355349   1.3515205   4.8514030   H6   
 1   -0.6456577   2.1766568   5.7431628   H7   
 6   -0.9289480   0.0398338   5.5355902   C7   
 1   -1.7510851   0.0666251   6.2685733   H8   
 1   -1.4134590   0.0745209   4.5495064   H9   
 6   -0.1632199  -1.2656101   5.6923068   C8   
 1   -0.8516150  -2.1216261   5.6915990   H10  
 1    0.5252455  -1.4048273   4.8431920   H11  
 
    R_com        Fit total        Fit exp        Fit els          Fit Cn 
  6.58653322  0.38366959E+01  0.17413188E+02 -0.39787936E+01 -0.95976984E+01
  6.66114089  0.23503184E+01  0.14472700E+02 -0.35621920E+01 -0.85601892E+01
  6.75067008  0.10226157E+01  0.11606134E+02 -0.31085057E+01 -0.74750123E+01
  6.85810512 -0.70476845E-01  0.89243185E+01 -0.26253364E+01 -0.63694589E+01
  6.98702717 -0.86681519E+00  0.65353453E+01 -0.21248731E+01 -0.52772873E+01
  7.14173362 -0.13332886E+01  0.45269875E+01 -0.16241883E+01 -0.42360878E+01
  7.32738137 -0.14788640E+01  0.29487526E+01 -0.11446400E+01 -0.32829767E+01
  7.55015866 -0.13592600E+01  0.17998958E+01 -0.70995715E+00 -0.24491986E+01
  7.81749142 -0.10677611E+01  0.10300271E+01 -0.34282665E+00 -0.17549616E+01
  8.13829072 -0.71171607E+00  0.55491537E+00 -0.60376030E-01 -0.12062554E+01
  8.52324989 -0.38268878E+00  0.28206727E+00  0.13023676E+00 -0.79499281E+00
  8.98520089 -0.13435786E+00  0.13384235E+00  0.23427945E+00 -0.50247965E+00
  9.53954209  0.21018807E-01  0.57406300E-01  0.26831440E+00 -0.30470190E+00
 
------------ Minimum  92 ------------
E =    -1.44227763 kcal/mol
R_com =     6.60027172 Angstrom
beta_A, gamma_A, alpha_B, beta_B, gamma_B = 
   124.13322     3.67193   111.68870    55.86678   183.67193
 
 7   -0.9986984  -0.7981775  -0.7104256   N1   
 1   -1.4605896  -1.3921176  -1.3986367   H1   
 6   -0.2937816  -1.4358889   0.2959426   C1   
 8   -0.2216488  -2.6536796   0.2960892   O1   
 6    0.3803184  -0.5712375   1.3232841   C2   
 1    0.3678955  -1.1531092   2.2539653   H2   
 6   -0.3517479   0.7468497   1.4730957   C3   
 1    0.1642629   1.3837370   2.2079630   H3   
 1   -1.3747991   0.5902498   1.8463243   H4   
 6   -0.3773746   1.4327764   0.1134713   C4   
 1   -0.9363968   2.3767465   0.1492478   H5   
 6   -1.1035355   0.5734258  -0.8850658   C5   
 8   -1.7438990   1.0060670  -1.8203888   O2   
 6    1.0501093   1.7146408  -0.3746766   C6   
 1    1.4832078   2.4626842   0.3102624   H6   
 1    1.0164841   2.1809867  -1.3691290   H7   
 6    1.9227205   0.4748285  -0.3908079   C7   
 1    1.6278129  -0.1763334  -1.2292046   H8   
 1    2.9660231   0.7571253  -0.5911661   H9   
 6    1.8384225  -0.3143312   0.9073464   C8   
 1    2.3713721  -1.2704498   0.8154025   H10  
 1    2.3214944   0.2468741   1.7234665   H11  
 7   -0.3725884  -1.2229733   7.3106973   N1   
 1   -0.7537827  -1.8716637   7.9989085   H1   
 6   -1.2256649  -0.8036356   6.3043291   C1   
 8   -2.3839004  -1.1866603   6.3041825   O1   
 6   -0.6713488   0.1422854   5.2769876   C2   
 1   -1.2074361  -0.0842966   4.3463065   H2   
 6    0.8239700  -0.0508377   5.1271760   C3   
 1    1.2250705   0.6640126   4.3923087   H3   
 1    1.0565389  -1.0593361   4.7539474   H4   
 6    1.4708076   0.1788433   6.4868004   C4   
 1    2.5545440   0.0082537   6.4510239   H5   
 6    0.9406569  -0.8134940   7.4853376   C5   
 8    1.5793244  -1.2486348   8.4206605   O2   
 6    1.2051716   1.6094360   6.9749483   C6   
 1    1.7402002   2.2883230   6.2900093   H6   
 1    1.6509293   1.7505357   7.9694007   H7   
 6   -0.2693540   1.9620817   6.9910796   C7   
 1   -0.7654301   1.4474063   7.8294763   H8   
 1   -0.3926089   3.0358508   7.1914378   H9   
 6   -0.9714921   1.5921069   5.6929254   C8   
 1   -2.0568815   1.7339801   5.7848692   H10  
 1   -0.6285428   2.2483810   4.8768053   H11  
 
    R_com        Fit total        Fit exp        Fit els          Fit Cn 
  5.91234130  0.32933521E+01  0.19843177E+02 -0.86472742E+01 -0.79025509E+01
  5.98161984  0.20150654E+01  0.17025237E+02 -0.78680536E+01 -0.71421182E+01
  6.06475410  0.85001502E+00  0.14190773E+02 -0.70068715E+01 -0.63338862E+01
  6.16451520 -0.13059921E+00  0.11438314E+02 -0.60740248E+01 -0.54948889E+01
  6.28422853 -0.86226388E+00  0.88741913E+01 -0.50886786E+01 -0.46477766E+01
  6.42788453 -0.13017858E+01  0.65980789E+01 -0.40802345E+01 -0.38196302E+01
  6.60027172 -0.14422776E+01  0.46854256E+01 -0.30882292E+01 -0.30394741E+01
  6.80713635 -0.13225836E+01  0.31717636E+01 -0.21597359E+01 -0.23346113E+01
  7.05537391 -0.10242885E+01  0.20456735E+01 -0.13435124E+01 -0.17264496E+01
  7.35325898 -0.65266897E+00  0.12554547E+01 -0.68113045E+00 -0.12269932E+01
  7.71072106 -0.30610512E+00  0.72821237E+00 -0.19703943E+00 -0.83727806E+00
  8.13967556 -0.47602946E-01  0.39208289E+00  0.10873248E+00 -0.54841831E+00
  8.65442096  0.10616158E+00  0.18977566E+00  0.26119210E+00 -0.34480617E+00
 
 
 ------------------------- GRID POINTS ---------------------------
 
Fit data
-------------------------------------------------------------------------------------------------------------------------------------------------------------------------------
   n     SAPT total      Fit total    SAPT els      SAPT exch     SAPT ind    SAPT exch-ind   SAPT disp  SAPT exch-disp  SAPT DeltaHF    Fit els       Fit exp       Fit Cn    
-------------------------------------------------------------------------------------------------------------------------------------------------------------------------------
     1  -0.168594E+01 -0.138935E+01 -0.956816E-01  0.608816E+00 -0.264367E+00  0.135702E+00 -0.211431E+01  0.672567E-01 -0.233598E-01 -0.107749E+01  0.167971E+01 -0.199157E+01
     2  -0.111666E+01 -0.121484E+01 -0.193160E+00  0.841801E-01 -0.718860E-01  0.130586E-01 -0.954895E+00  0.111957E-01 -0.515390E-02 -0.101656E+01  0.566298E+00 -0.764568E+00
     3   0.665467E+01  0.629563E+01 -0.760261E+01  0.275001E+02 -0.744232E+01  0.655039E+01 -0.130885E+02  0.198356E+01 -0.124591E+01 -0.583135E+01  0.189316E+02 -0.680463E+01
     4  -0.539332E+00 -0.617894E+00  0.287714E+00  0.772073E+00 -0.177394E+00  0.106570E+00 -0.156067E+01  0.743830E-01 -0.420051E-01 -0.553158E-01  0.374717E+00 -0.937295E+00
     5   0.507305E+01  0.510274E+01 -0.112911E+02  0.280950E+02 -0.120646E+02  0.103621E+02 -0.927373E+01  0.184186E+01 -0.259645E+01 -0.438602E+01  0.131208E+02 -0.363204E+01
     6  -0.334803E+01 -0.287501E+01 -0.576809E+01  0.108695E+02 -0.446961E+01  0.366465E+01 -0.797778E+01  0.971183E+00 -0.637912E+00 -0.653034E+01  0.864882E+01 -0.499348E+01
     7   0.170827E+02  0.126460E+02 -0.262172E+02  0.690621E+02 -0.390928E+02  0.342619E+02 -0.217131E+02  0.456246E+01 -0.378059E+01 -0.110921E+02  0.398282E+02 -0.160901E+02
     8  -0.447832E+01 -0.409340E+01 -0.510827E+01  0.697311E+01 -0.249320E+01  0.173580E+01 -0.580699E+01  0.644934E+00 -0.423705E+00 -0.682022E+01  0.682038E+01 -0.409357E+01
     9  -0.179536E+01 -0.185594E+01 -0.665081E+00  0.119343E+01 -0.444634E+00  0.266151E+00 -0.218602E+01  0.125924E+00 -0.851403E-01 -0.142485E+01  0.127544E+01 -0.170653E+01
    10   0.427133E+01  0.402449E+01 -0.710723E+01  0.250447E+02 -0.995357E+01  0.778159E+01 -0.116760E+02  0.173571E+01 -0.155380E+01 -0.200441E+01  0.168217E+02 -0.107928E+02
    11  -0.135842E+01 -0.121097E+01 -0.654230E+00  0.930819E-01 -0.124741E+00  0.161718E-01 -0.695988E+00  0.115634E-01 -0.427783E-02 -0.623260E+00  0.215112E-01 -0.609225E+00
    12  -0.896833E+00 -0.844613E+00 -0.409914E+00  0.459587E-01 -0.758289E-01  0.490762E-02 -0.460854E+00  0.580351E-02 -0.690633E-02 -0.526595E+00  0.613844E-01 -0.379402E+00
    13   0.209804E+01  0.171459E+01 -0.355503E+01  0.141879E+02 -0.395076E+01  0.344709E+01 -0.830052E+01  0.110263E+01 -0.833268E+00 -0.211957E+01  0.978977E+01 -0.595561E+01
    14  -0.713136E+00 -0.100627E+01 -0.274526E+01  0.921892E+01 -0.295352E+01  0.239166E+01 -0.684641E+01  0.801500E+00 -0.580017E+00 -0.376637E+01  0.795383E+01 -0.519372E+01
    15   0.115925E+01  0.126038E+01 -0.433229E+01  0.147579E+02 -0.387191E+01  0.326810E+01 -0.893972E+01  0.114101E+01 -0.863866E+00 -0.376213E+01  0.116176E+02 -0.659507E+01
    16   0.504044E+02  0.401213E+02 -0.495485E+02  0.137902E+03 -0.663478E+02  0.547230E+02 -0.307490E+02  0.682653E+01 -0.240205E+01 -0.123499E+02  0.742410E+02 -0.217698E+02
    17  -0.121742E+01 -0.137727E+01 -0.166362E+00  0.552499E+00 -0.140901E+00  0.751869E-01 -0.157565E+01  0.581342E-01 -0.203286E-01 -0.904610E+00  0.103333E+01 -0.150598E+01
    18  -0.288063E+01 -0.298437E+01 -0.194434E+01  0.571624E+01 -0.197582E+01  0.152809E+01 -0.645338E+01  0.550336E+00 -0.301754E+00 -0.462149E+01  0.602939E+01 -0.439228E+01
    19   0.685655E-01 -0.219597E+00  0.977094E+00  0.256855E+00 -0.249779E+00  0.506651E-01 -0.100686E+01  0.314090E-01  0.917908E-02 -0.337902E-01  0.521885E+00 -0.707692E+00
    20  -0.167767E+01 -0.191795E+01 -0.152751E+00  0.105997E+01 -0.455539E+00  0.224605E+00 -0.243565E+01  0.119631E+00 -0.379356E-01 -0.178218E+01  0.191879E+01 -0.205456E+01
    21  -0.183813E+01 -0.197189E+01 -0.119828E+01  0.133626E+01 -0.470586E+00  0.260526E+00 -0.182280E+01  0.132738E+00 -0.759908E-01 -0.217768E+01  0.117241E+01 -0.966613E+00
    22   0.211064E+01  0.216461E+01 -0.227868E+01  0.114863E+02 -0.296505E+01  0.237489E+01 -0.648445E+01  0.796639E+00 -0.818978E+00 -0.160926E+01  0.775074E+01 -0.397687E+01
    23   0.327332E+00  0.395597E+00 -0.466368E+01  0.135858E+02 -0.484439E+01  0.404097E+01 -0.787489E+01  0.109481E+01 -0.101130E+01 -0.449581E+01  0.955354E+01 -0.466213E+01
    24   0.113836E+02  0.108901E+02 -0.173035E+02  0.491541E+02 -0.223026E+02  0.189682E+02 -0.177044E+02  0.324384E+01 -0.267204E+01 -0.139351E+02  0.333178E+02 -0.849263E+01
    25  -0.236188E+01 -0.248545E+01 -0.113483E+01  0.676783E+00 -0.340650E+00  0.135553E+00 -0.172188E+01  0.787481E-01 -0.556058E-01 -0.222577E+01  0.100124E+01 -0.126092E+01
    26  -0.194733E+01 -0.183538E+01 -0.650354E+00  0.547559E+00 -0.260485E+00  0.887013E-01 -0.169196E+01  0.566511E-01 -0.374421E-01 -0.110830E+01  0.644987E+00 -0.137207E+01
    27  -0.266596E+01 -0.213333E+01 -0.364921E+01  0.876289E+01 -0.304596E+01  0.249444E+01 -0.738338E+01  0.755588E+00 -0.600340E+00 -0.518407E+01  0.892605E+01 -0.587531E+01
    28  -0.121539E+01 -0.111529E+01  0.100338E+00  0.107355E+01 -0.289593E+00  0.158619E+00 -0.230507E+01  0.101849E+00 -0.550807E-01 -0.971174E+00  0.156345E+01 -0.170756E+01
    29  -0.634255E+00 -0.886594E+00  0.100023E+01  0.870794E+00 -0.459526E+00  0.193718E+00 -0.230671E+01  0.905157E-01 -0.232812E-01 -0.898983E+00  0.180923E+01 -0.179684E+01
    30  -0.160185E+01 -0.211247E+01 -0.350145E+01  0.775198E+01 -0.296524E+01  0.231272E+01 -0.525765E+01  0.648087E+00 -0.590305E+00 -0.374112E+01  0.578015E+01 -0.415150E+01
    31  -0.195838E+01 -0.233221E+01 -0.422416E+00  0.118457E+01 -0.573724E+00  0.326232E+00 -0.256428E+01  0.138635E+00 -0.474002E-01 -0.141730E+01  0.127825E+01 -0.219317E+01
    32   0.303654E+01  0.399119E+01 -0.783888E+01  0.256804E+02 -0.892921E+01  0.741891E+01 -0.138705E+02  0.193536E+01 -0.135946E+01 -0.123600E+02  0.265822E+02 -0.102310E+02
    33  -0.235611E+01 -0.226987E+01 -0.113708E+01  0.316750E+01 -0.106004E+01  0.680219E+00 -0.406555E+01  0.291701E+00 -0.232855E+00 -0.322090E+01  0.412058E+01 -0.316955E+01
    34   0.209093E+01  0.300096E+01 -0.461829E+01  0.176412E+02 -0.517103E+01  0.445119E+01 -0.106089E+02  0.140355E+01 -0.100680E+01 -0.548266E+01  0.169242E+02 -0.844057E+01
    35  -0.162691E+01 -0.144603E+01 -0.199040E+01  0.597980E+01 -0.240528E+01  0.205330E+01 -0.551109E+01  0.553115E+00 -0.306359E+00 -0.446342E+01  0.610083E+01 -0.308343E+01
    36   0.168155E+02  0.160855E+02 -0.148887E+02  0.534703E+02 -0.192385E+02  0.154699E+02 -0.187648E+02  0.311988E+01 -0.235259E+01 -0.976595E+01  0.385407E+02 -0.126892E+02
    37   0.144154E+02  0.139800E+02 -0.117032E+02  0.485868E+02 -0.147058E+02  0.121416E+02 -0.206529E+02  0.311156E+01 -0.236261E+01 -0.871097E+01  0.364453E+02 -0.137543E+02
    38  -0.247086E+01 -0.198884E+01 -0.563491E+01  0.107857E+02 -0.376502E+01  0.291760E+01 -0.706658E+01  0.930787E+00 -0.638418E+00 -0.652836E+01  0.925971E+01 -0.472019E+01
    39  -0.901477E+00 -0.121731E+01  0.806382E+00  0.113446E+01 -0.508260E+00  0.266196E+00 -0.266211E+01  0.109359E+00 -0.475115E-01 -0.577584E+00  0.136722E+01 -0.200695E+01
    40  -0.258655E+01 -0.285106E+01 -0.145193E+01  0.140627E+01 -0.750995E+00  0.381669E+00 -0.216628E+01  0.134650E+00 -0.139936E+00 -0.162355E+01  0.616459E+00 -0.184397E+01
    41  -0.449079E+00 -0.464297E+00 -0.122006E+01  0.802754E+01 -0.257741E+01  0.210681E+01 -0.707626E+01  0.705190E+00 -0.414880E+00 -0.296657E+01  0.734561E+01 -0.484334E+01
    42   0.383910E+01  0.387292E+01  0.147396E+00  0.129497E+02 -0.415312E+01  0.289760E+01 -0.778932E+01  0.841774E+00 -0.105494E+01 -0.519488E+01  0.159112E+02 -0.684342E+01
    43  -0.261304E+01 -0.232353E+01 -0.906839E+00  0.204243E+01 -0.785016E+00  0.539507E+00 -0.359461E+01  0.215205E+00 -0.123720E+00 -0.216347E+01  0.274406E+01 -0.290412E+01
    44   0.170290E+02  0.173687E+02 -0.189984E+02  0.651931E+02 -0.218386E+02  0.182969E+02 -0.253329E+02  0.407639E+01 -0.436763E+01 -0.125800E+02  0.463861E+02 -0.164374E+02
    45   0.568107E+01  0.557990E+01 -0.643464E+01  0.256801E+02 -0.671688E+01  0.558171E+01 -0.124676E+02  0.170978E+01 -0.167146E+01 -0.346939E+01  0.153828E+02 -0.633356E+01
    46  -0.237908E+01 -0.215439E+01 -0.302115E+01  0.835165E+01 -0.250193E+01  0.174820E+01 -0.698695E+01  0.656350E+00 -0.625258E+00 -0.511900E+01  0.872051E+01 -0.575591E+01
    47   0.307582E+02  0.269280E+02 -0.223425E+02  0.824214E+02 -0.251001E+02  0.203724E+02 -0.248918E+02  0.416443E+01 -0.386564E+01 -0.110336E+02  0.518682E+02 -0.139066E+02
    48   0.964643E+01  0.928065E+01 -0.136618E+02  0.435566E+02 -0.150418E+02  0.131937E+02 -0.196748E+02  0.313912E+01 -0.186461E+01 -0.640397E+01  0.253554E+02 -0.967080E+01
    49   0.545327E+01  0.705385E+01 -0.102056E+02  0.357629E+02 -0.122220E+02  0.934152E+01 -0.165695E+02  0.218715E+01 -0.284134E+01 -0.108825E+02  0.284093E+02 -0.104729E+02
    50  -0.151789E+01 -0.146226E+01 -0.641621E-01  0.486155E+00 -0.237270E+00  0.933960E-01 -0.182313E+01  0.557009E-01 -0.285753E-01 -0.146583E+01  0.152577E+01 -0.152221E+01
    51  -0.217164E+01 -0.225452E+01 -0.886570E+00  0.614940E+00 -0.309545E+00  0.117213E+00 -0.173616E+01  0.677164E-01 -0.392376E-01 -0.165477E+01  0.645140E+00 -0.124488E+01
    52  -0.343967E+01 -0.368699E+01 -0.171079E+01  0.172315E+01 -0.855368E+00  0.527482E+00 -0.321704E+01  0.195003E+00 -0.102111E+00 -0.361802E+01  0.236162E+01 -0.243060E+01
    53  -0.126037E+01 -0.122267E+01 -0.374454E+00  0.136120E+00 -0.145732E+00  0.212517E-01 -0.904968E+00  0.167087E-01 -0.929957E-02 -0.103271E+01  0.521330E+00 -0.711283E+00
    54   0.728779E+01  0.797994E+01 -0.140110E+02  0.404290E+02 -0.179926E+02  0.156918E+02 -0.181763E+02  0.303253E+01 -0.168565E+01 -0.141166E+02  0.331537E+02 -0.110571E+02
    55  -0.144017E+01 -0.152441E+01 -0.569845E+00  0.127588E+00 -0.908558E-01  0.189718E-01 -0.935366E+00  0.166266E-01 -0.728488E-02 -0.128069E+01  0.665652E+00 -0.909366E+00
    56   0.109707E+02  0.109676E+02 -0.173998E+02  0.456579E+02 -0.217789E+02  0.179604E+02 -0.119272E+02  0.254078E+01 -0.408245E+01 -0.614887E+01  0.232296E+02 -0.611317E+01
    57  -0.119957E+01 -0.883029E+00 -0.623938E+01  0.174349E+02 -0.612092E+01  0.514446E+01 -0.118508E+02  0.143827E+01 -0.100610E+01 -0.731391E+01  0.147848E+02 -0.835393E+01
    58  -0.140028E+01 -0.144769E+01 -0.178148E+00  0.367630E+00 -0.171411E+00  0.552478E-01 -0.149516E+01  0.427932E-01 -0.212326E-01 -0.712406E+00  0.449924E+00 -0.118520E+01
    59  -0.141433E+00 -0.129170E+00  0.414202E+00  0.811633E-01 -0.437345E-01  0.105625E-01 -0.609646E+00  0.959889E-02 -0.357887E-02  0.149408E+00  0.148006E+00 -0.426583E+00
    60   0.253382E+02  0.295828E+02 -0.238451E+02  0.843666E+02 -0.394854E+02  0.284379E+02 -0.219320E+02  0.412851E+01 -0.633242E+01 -0.292835E+01  0.456024E+02 -0.130913E+02
    61   0.170846E+01  0.353492E+01 -0.890368E+01  0.212749E+02 -0.724057E+01  0.615133E+01 -0.993387E+01  0.159482E+01 -0.123446E+01 -0.112598E+02  0.204176E+02 -0.562297E+01
    62  -0.504939E+00 -0.318526E+00 -0.116138E+01  0.728936E+01 -0.301103E+01  0.211426E+01 -0.580484E+01  0.564739E+00 -0.496033E+00 -0.265768E+01  0.781286E+01 -0.547371E+01
    63  -0.844806E+00 -0.800930E+00  0.415876E+00  0.947460E+00 -0.265013E+00  0.139072E+00 -0.212030E+01  0.849104E-01 -0.468112E-01 -0.468365E+00  0.108720E+01 -0.141977E+01
    64   0.212292E+02  0.177748E+02 -0.203180E+02  0.597459E+02 -0.282824E+02  0.255440E+02 -0.170159E+02  0.391432E+01 -0.235865E+01 -0.977887E+01  0.371118E+02 -0.955815E+01
    65   0.322190E+01  0.296115E+01 -0.445630E+01  0.168609E+02 -0.467060E+01  0.404122E+01 -0.893948E+01  0.120170E+01 -0.815504E+00 -0.722361E+01  0.143129E+02 -0.412814E+01
    66   0.232723E+02  0.262292E+02 -0.206928E+02  0.756778E+02 -0.279792E+02  0.207936E+02 -0.259196E+02  0.403775E+01 -0.264515E+01 -0.123016E+02  0.556805E+02 -0.171497E+02
    67  -0.205375E+01 -0.232558E+01 -0.327430E+00  0.198966E+01 -0.623693E+00  0.424012E+00 -0.363778E+01  0.209653E+00 -0.881775E-01 -0.249204E+01  0.315964E+01 -0.299318E+01
    68   0.158480E+02  0.155533E+02 -0.106244E+02  0.498988E+02 -0.209016E+02  0.168088E+02 -0.196546E+02  0.310259E+01 -0.278171E+01 -0.684543E+01  0.383900E+02 -0.159913E+02
    69  -0.620759E+00 -0.687191E+00 -0.365951E+01  0.109548E+02 -0.408257E+01  0.341474E+01 -0.731311E+01  0.912393E+00 -0.847472E+00 -0.409109E+01  0.719015E+01 -0.378626E+01
    70   0.855786E+01  0.758216E+01 -0.327837E+01  0.240521E+02 -0.108721E+02  0.974080E+01 -0.117555E+02  0.190873E+01 -0.123775E+01 -0.273459E+01  0.197332E+02 -0.941643E+01
    71   0.325162E+02  0.287803E+02 -0.368607E+02  0.105324E+03 -0.550132E+02  0.485253E+02 -0.336822E+02  0.716056E+01 -0.293772E+01 -0.171520E+02  0.694342E+02 -0.235020E+02
    72   0.282987E+02  0.265151E+02 -0.306755E+02  0.858209E+02 -0.433647E+02  0.382244E+02 -0.244266E+02  0.564561E+01 -0.292544E+01 -0.119315E+02  0.537569E+02 -0.153102E+02
    73  -0.108074E+01 -0.104851E+01 -0.295988E+00  0.207275E+00 -0.110707E+00  0.376333E-01 -0.933952E+00  0.246547E-01 -0.965874E-02 -0.622313E+00  0.374770E+00 -0.800969E+00
    74   0.967496E+01  0.105912E+02 -0.108852E+02  0.389304E+02 -0.169261E+02  0.137575E+02 -0.152584E+02  0.243509E+01 -0.237834E+01 -0.787880E+01  0.320220E+02 -0.135520E+02
    75  -0.278782E+01 -0.302840E+01 -0.533166E+00  0.133190E+01 -0.600933E+00  0.327264E+00 -0.338676E+01  0.143443E+00 -0.695626E-01 -0.204610E+01  0.181854E+01 -0.280084E+01
    76   0.125462E+02  0.117045E+02 -0.186233E+02  0.545965E+02 -0.233803E+02  0.205553E+02 -0.222493E+02  0.386770E+01 -0.222052E+01 -0.148244E+02  0.411012E+02 -0.145723E+02
    77   0.359415E+01  0.379041E+01 -0.642034E+01  0.204018E+02 -0.813190E+01  0.693740E+01 -0.966229E+01  0.160448E+01 -0.113503E+01 -0.499466E+01  0.158677E+02 -0.708264E+01
    78  -0.251965E+01 -0.238392E+01 -0.140582E+01  0.189729E+01 -0.667096E+00  0.346425E+00 -0.276619E+01  0.190831E+00 -0.115094E+00 -0.269873E+01  0.211629E+01 -0.180148E+01
    79   0.469792E+01  0.243099E+01 -0.894246E+01  0.247435E+02 -0.921271E+01  0.825252E+01 -0.108236E+02  0.187197E+01 -0.119128E+01 -0.952627E+01  0.177056E+02 -0.574834E+01
    80  -0.180592E+01 -0.165757E+01 -0.140563E+01  0.661488E+01 -0.189125E+01  0.148387E+01 -0.681648E+01  0.544777E+00 -0.336093E+00 -0.291138E+01  0.540446E+01 -0.415065E+01
    81   0.276835E+01  0.335530E+01 -0.537145E+01  0.217100E+02 -0.658874E+01  0.542086E+01 -0.125750E+02  0.160654E+01 -0.143389E+01 -0.468013E+01  0.169270E+02 -0.889157E+01
    82  -0.112798E+01 -0.758545E+00  0.153136E-01  0.345111E+01 -0.158990E+01  0.111648E+01 -0.432427E+01  0.338726E+00 -0.135433E+00 -0.197753E+01  0.442326E+01 -0.320427E+01
    83   0.770549E+01  0.571157E+01 -0.113080E+02  0.349648E+02 -0.146134E+02  0.125955E+02 -0.148534E+02  0.255255E+01 -0.163252E+01 -0.411382E+01  0.229949E+02 -0.131695E+02
    84   0.681330E+01  0.748148E+01 -0.374633E+01  0.232080E+02 -0.759723E+01  0.605097E+01 -0.113067E+02  0.153786E+01 -0.133320E+01 -0.425106E+01  0.207285E+02 -0.899594E+01
    85   0.198052E+01  0.771111E+00 -0.119369E+01  0.114190E+02 -0.597032E+01  0.490805E+01 -0.757760E+01  0.100162E+01 -0.606562E+00 -0.102750E+01  0.883292E+01 -0.703431E+01
    86  -0.808654E+00 -0.847052E+00 -0.216714E+00  0.687743E-01 -0.412769E-01  0.747829E-02 -0.631745E+00  0.756788E-02 -0.273831E-02 -0.543767E+00  0.225899E+00 -0.529184E+00
    87   0.186144E+01  0.220408E+01 -0.464329E+01  0.162670E+02 -0.470660E+01  0.388461E+01 -0.914076E+01  0.118225E+01 -0.981762E+00 -0.612793E+01  0.146838E+02 -0.635179E+01
    88  -0.187900E+00 -0.220569E+00  0.539006E+00  0.598982E-01 -0.563763E-01  0.802584E-02 -0.743241E+00  0.775916E-02 -0.297127E-02  0.127633E+00  0.277558E+00 -0.625760E+00
    89   0.125093E+02  0.123186E+02 -0.117585E+02  0.418087E+02 -0.143746E+02  0.117429E+02 -0.153021E+02  0.246834E+01 -0.207544E+01 -0.827736E+01  0.290754E+02 -0.847940E+01
    90  -0.437824E+00 -0.210254E+00 -0.511086E+01  0.141431E+02 -0.431261E+01  0.329283E+01 -0.823015E+01  0.993362E+00 -0.121350E+01 -0.494078E+01  0.105121E+02 -0.578153E+01
    91   0.235976E+01  0.218097E+01 -0.444124E+01  0.179684E+02 -0.575038E+01  0.474049E+01 -0.104179E+02  0.139025E+01 -0.112986E+01 -0.472943E+01  0.157797E+02 -0.886928E+01
    92   0.272149E+02  0.266851E+02 -0.236242E+02  0.806969E+02 -0.280799E+02  0.231019E+02 -0.261889E+02  0.471600E+01 -0.340695E+01 -0.166164E+02  0.587636E+02 -0.154622E+02
    93  -0.522731E+00 -0.793272E+00  0.984388E+00  0.164307E+01 -0.789526E+00  0.460274E+00 -0.293075E+01  0.172101E+00 -0.622794E-01 -0.171597E+01  0.316679E+01 -0.224409E+01
    94  -0.271561E+01 -0.275496E+01 -0.139878E+01  0.355242E+01 -0.128318E+01  0.909220E+00 -0.465537E+01  0.347251E+00 -0.187173E+00 -0.470624E+01  0.549516E+01 -0.354388E+01
    95  -0.206834E+01 -0.216208E+01 -0.195456E+01  0.642539E+01 -0.145641E+01  0.116395E+01 -0.643470E+01  0.555989E+00 -0.368006E+00 -0.290023E+01  0.501957E+01 -0.428141E+01
    96   0.907344E+00  0.421118E+00 -0.577573E+01  0.174352E+02 -0.522273E+01  0.445720E+01 -0.104861E+02  0.139192E+01 -0.892375E+00 -0.774321E+01  0.156477E+02 -0.748335E+01
    97  -0.150110E+01 -0.138094E+01 -0.640193E+00  0.390167E+01 -0.878106E+00  0.693820E+00 -0.476823E+01  0.367627E+00 -0.177697E+00 -0.240120E+01  0.443880E+01 -0.341854E+01
    98   0.736890E+02  0.617288E+02 -0.630505E+02  0.193032E+03 -0.810074E+02  0.583976E+02 -0.475304E+02  0.879183E+01  0.505619E+01 -0.170895E+02  0.103172E+03 -0.243541E+02
    99  -0.798938E+00 -0.878818E+00  0.278930E+00  0.499321E+00 -0.145827E+00  0.747049E-01 -0.154439E+01  0.539967E-01 -0.156755E-01 -0.300770E+00  0.726694E+00 -0.130474E+01
   100  -0.390956E+01 -0.430163E+01 -0.715804E+01  0.141233E+02 -0.607171E+01  0.497736E+01 -0.101928E+02  0.127337E+01 -0.861067E+00 -0.934606E+01  0.122173E+02 -0.717287E+01
   101   0.537651E+01  0.559214E+01 -0.892169E+01  0.325705E+02 -0.120779E+02  0.107820E+02 -0.182262E+02  0.265879E+01 -0.140897E+01 -0.701042E+01  0.245207E+02 -0.119181E+02
   102   0.106238E+01  0.118204E+01 -0.329207E+01  0.142870E+02 -0.359968E+01  0.307063E+01 -0.974507E+01  0.116728E+01 -0.825712E+00 -0.351787E+01  0.117852E+02 -0.708527E+01
   103   0.387408E+01  0.410137E+01 -0.479602E+01  0.202910E+02 -0.603635E+01  0.511051E+01 -0.109585E+02  0.147410E+01 -0.121066E+01 -0.434932E+01  0.138413E+02 -0.539065E+01
   104   0.204940E+01  0.236172E+01 -0.875370E+01  0.267533E+02 -0.847587E+01  0.727001E+01 -0.155426E+02  0.212249E+01 -0.132422E+01 -0.717425E+01  0.204899E+02 -0.109540E+02
   105  -0.153450E+01 -0.199651E+01 -0.141344E+01  0.755322E+01 -0.319614E+01  0.258573E+01 -0.735475E+01  0.705920E+00 -0.415039E+00 -0.278073E+01  0.630420E+01 -0.551998E+01
   106   0.381990E+02  0.387268E+02 -0.326410E+02  0.108762E+03 -0.433264E+02  0.348344E+02 -0.296176E+02  0.576260E+01 -0.557520E+01 -0.203372E+02  0.791190E+02 -0.200550E+02
   107   0.595855E+01  0.626496E+01 -0.716027E+01  0.259823E+02 -0.798819E+01  0.686629E+01 -0.121984E+02  0.185843E+01 -0.140160E+01 -0.373855E+01  0.185354E+02 -0.853187E+01
   108   0.193054E+02  0.182347E+02 -0.283791E+02  0.788787E+02 -0.404602E+02  0.354305E+02 -0.272837E+02  0.514969E+01 -0.403044E+01 -0.155168E+02  0.516381E+02 -0.178866E+02
   109  -0.153217E+01 -0.143745E+01 -0.760601E-01  0.101556E+01 -0.230667E+00  0.142486E+00 -0.244719E+01  0.106461E+00 -0.427709E-01 -0.792131E+00  0.108725E+01 -0.173257E+01
   110   0.417987E+02  0.432786E+02 -0.517806E+02  0.134815E+03 -0.674370E+02  0.574386E+02 -0.380925E+02  0.893814E+01 -0.208250E+01 -0.276245E+02  0.948252E+02 -0.239222E+02
   111   0.391395E+02  0.351439E+02 -0.360686E+02  0.111021E+03 -0.484621E+02  0.380050E+02 -0.313013E+02  0.630375E+01 -0.358687E+00 -0.101034E+02  0.633506E+02 -0.181033E+02
   112   0.199966E+02  0.183393E+02 -0.271286E+02  0.732132E+02 -0.305150E+02  0.265479E+02 -0.234067E+02  0.478969E+01 -0.350382E+01 -0.116609E+02  0.455528E+02 -0.155527E+02
   113   0.594345E+01  0.492195E+01 -0.205037E+02  0.484307E+02 -0.228134E+02  0.200432E+02 -0.198435E+02  0.357379E+01 -0.294376E+01 -0.138084E+02  0.331154E+02 -0.143851E+02
   114   0.369273E+01  0.360611E+01 -0.553004E+01  0.201649E+02 -0.602631E+01  0.475899E+01 -0.941107E+01  0.127585E+01 -0.153964E+01 -0.426982E+01  0.158630E+02 -0.798708E+01
   115  -0.248721E+01 -0.243687E+01 -0.969560E+00  0.190030E+01 -0.502292E+00  0.301743E+00 -0.327929E+01  0.184318E+00 -0.122422E+00 -0.199555E+01  0.219656E+01 -0.263789E+01
   116  -0.804846E+00 -0.592040E+00 -0.501421E+01  0.157912E+02 -0.595400E+01  0.516454E+01 -0.111926E+02  0.134949E+01 -0.949252E+00 -0.445734E+01  0.118980E+02 -0.803268E+01
   117  -0.547787E+00 -0.652670E+00  0.336061E+00  0.107682E+01 -0.258934E+00  0.170278E+00 -0.193379E+01  0.102905E+00 -0.411360E-01 -0.606007E+00  0.123618E+01 -0.128285E+01
   118  -0.382160E-01 -0.565440E+00  0.127879E+01  0.137324E+01 -0.705693E+00  0.384304E+00 -0.245965E+01  0.140405E+00 -0.496149E-01 -0.607883E+00  0.225189E+01 -0.220945E+01
   119  -0.142471E+01 -0.115318E+01 -0.115310E+01  0.555785E+01 -0.142079E+01  0.104929E+01 -0.557227E+01  0.459441E+00 -0.345151E+00 -0.258636E+01  0.523334E+01 -0.380016E+01
   120  -0.164210E+01 -0.153069E+01 -0.794455E+00  0.239097E+00 -0.159581E+00  0.295734E-01 -0.967910E+00  0.267459E-01 -0.155669E-01 -0.126092E+01  0.373892E+00 -0.643660E+00
   121  -0.335824E+01 -0.349364E+01 -0.773972E+01  0.139117E+02 -0.634714E+01  0.530722E+01 -0.903388E+01  0.126225E+01 -0.718733E+00 -0.944912E+01  0.114175E+02 -0.546203E+01
   122   0.572998E+01  0.571714E+01 -0.153938E+01  0.208336E+02 -0.861007E+01  0.737138E+01 -0.130048E+02  0.174833E+01 -0.106911E+01 -0.499000E+01  0.208109E+02 -0.101038E+02
   123  -0.158116E+01 -0.127242E+01 -0.842106E+00  0.421949E+01 -0.114159E+01  0.771992E+00 -0.461249E+01  0.324483E+00 -0.300939E+00 -0.191863E+01  0.350220E+01 -0.285599E+01
   124  -0.190827E+01 -0.172942E+01 -0.584500E+00  0.317893E+01 -0.763217E+00  0.582639E+00 -0.447607E+01  0.311000E+00 -0.157051E+00 -0.190696E+01  0.325638E+01 -0.307884E+01
   125   0.271465E+01  0.163043E+01 -0.660107E+01  0.177622E+02 -0.664914E+01  0.588879E+01 -0.782981E+01  0.135503E+01 -0.121133E+01 -0.643785E+01  0.117520E+02 -0.368368E+01
   126  -0.174843E+01 -0.180504E+01 -0.283486E+01  0.923153E+01 -0.268685E+01  0.197370E+01 -0.738876E+01  0.694704E+00 -0.737898E+00 -0.413204E+01  0.722813E+01 -0.490113E+01
   127   0.326112E+02  0.334073E+02 -0.283098E+02  0.918599E+02 -0.356162E+02  0.285438E+02 -0.277169E+02  0.514890E+01 -0.129854E+01 -0.174042E+02  0.638162E+02 -0.130047E+02
   128  -0.137904E+01 -0.839861E+00 -0.219887E-01  0.480551E+01 -0.142937E+01  0.104684E+01 -0.600636E+01  0.454576E+00 -0.228248E+00 -0.374704E+01  0.744848E+01 -0.454131E+01
   129   0.473022E+01  0.506194E+01 -0.869402E+01  0.302209E+02 -0.121274E+02  0.107562E+02 -0.161107E+02  0.235606E+01 -0.167073E+01 -0.701403E+01  0.225110E+02 -0.104351E+02
   130   0.697544E+01  0.830298E+01 -0.116314E+02  0.354060E+02 -0.159689E+02  0.140877E+02 -0.158888E+02  0.266008E+01 -0.168921E+01 -0.643205E+01  0.238011E+02 -0.906610E+01
   131  -0.892882E+00 -0.116697E+01  0.246600E+00  0.445523E+00 -0.176036E+00  0.634762E-01 -0.150289E+01  0.446753E-01 -0.142269E-01 -0.122303E+01  0.133621E+01 -0.128015E+01
   132   0.266528E+02  0.273958E+02 -0.227374E+02  0.749643E+02 -0.243203E+02  0.204056E+02 -0.238365E+02  0.444548E+01 -0.226844E+01 -0.545132E+01  0.484799E+02 -0.156328E+02
   133  -0.125109E+01 -0.137618E+01 -0.854553E+00  0.463950E+01 -0.105657E+01  0.827924E+00 -0.500045E+01  0.407191E+00 -0.214130E+00 -0.245430E+01  0.434076E+01 -0.326264E+01
   134  -0.135879E+01 -0.135575E+01 -0.515566E+00  0.232258E+00 -0.131313E+00  0.380766E-01 -0.988620E+00  0.266626E-01 -0.202886E-01 -0.896322E+00  0.223924E+00 -0.683356E+00
   135   0.327258E+01  0.371634E+01 -0.627994E+01  0.226774E+02 -0.695690E+01  0.582176E+01 -0.123740E+02  0.168168E+01 -0.129740E+01 -0.631814E+01  0.185612E+02 -0.852671E+01
   136   0.514571E+00  0.306847E+00  0.130274E+01  0.104494E+00 -0.136793E+00  0.207318E-01 -0.793624E+00  0.131641E-01  0.386080E-02  0.574628E+00  0.406767E+00 -0.674549E+00
   137   0.468040E+01  0.310355E+01 -0.138737E+02  0.382072E+02 -0.185358E+02  0.160721E+02 -0.179516E+02  0.290848E+01 -0.214621E+01 -0.874362E+01  0.260421E+02 -0.141949E+02
   138  -0.147596E+01 -0.148328E+01 -0.417287E+00  0.188682E+00 -0.190043E+00  0.402622E-01 -0.111801E+01  0.250744E-01 -0.463823E-02 -0.846098E+00  0.285418E+00 -0.922603E+00
   139   0.166975E+02  0.172688E+02 -0.214127E+02  0.626492E+02 -0.243995E+02  0.203713E+02 -0.216910E+02  0.401177E+01 -0.283154E+01 -0.112475E+02  0.453101E+02 -0.167939E+02
   140   0.742445E+01  0.765557E+01 -0.873474E+01  0.328232E+02 -0.158751E+02  0.130649E+02 -0.141941E+02  0.237347E+01 -0.203314E+01 -0.654161E+01  0.268133E+02 -0.126161E+02
   141  -0.106633E+01 -0.783259E+00  0.154317E+00  0.160746E+01 -0.426559E+00  0.301463E+00 -0.280462E+01  0.165500E+00 -0.638925E-01 -0.113386E+01  0.225674E+01 -0.190614E+01
   142  -0.173201E+01 -0.132498E+01 -0.193122E+01  0.712099E+01 -0.243136E+01  0.206285E+01 -0.685714E+01  0.644362E+00 -0.340499E+00 -0.399417E+01  0.784609E+01 -0.517689E+01
   143   0.154297E+01  0.188548E+01 -0.587609E+01  0.203024E+02 -0.611110E+01  0.519841E+01 -0.124170E+02  0.158155E+01 -0.113527E+01 -0.746426E+01  0.168303E+02 -0.748053E+01
   144   0.696758E+00  0.746096E+00 -0.361155E+01  0.152646E+02 -0.441831E+01  0.379688E+01 -0.107684E+02  0.130212E+01 -0.868542E+00 -0.462371E+01  0.125309E+02 -0.716110E+01
   145  -0.162302E+01 -0.186895E+01 -0.690731E+01  0.145956E+02 -0.563337E+01  0.464897E+01 -0.864420E+01  0.128416E+01 -0.966881E+00 -0.918556E+01  0.123462E+02 -0.502960E+01
   146   0.349330E+01  0.448530E+01 -0.283351E+01  0.169520E+02 -0.719064E+01  0.519175E+01 -0.820178E+01  0.104909E+01 -0.147362E+01 -0.317232E+01  0.132750E+02 -0.561738E+01
   147  -0.226439E+01 -0.242751E+01 -0.838239E+00  0.207841E+01 -0.757662E+00  0.549426E+00 -0.341298E+01  0.216897E+00 -0.100235E+00 -0.160397E+01  0.179558E+01 -0.261911E+01
   148  -0.235137E+01 -0.237385E+01 -0.724520E+00  0.215218E+01 -0.638078E+00  0.364051E+00 -0.355782E+01  0.186871E+00 -0.134060E+00 -0.361986E+01  0.370300E+01 -0.245699E+01
   149   0.132050E+01  0.159578E+01 -0.173102E+01  0.117392E+02 -0.303830E+01  0.236142E+01 -0.813001E+01  0.866899E+00 -0.747639E+00 -0.555378E+01  0.122459E+02 -0.509635E+01
   150  -0.118643E+01 -0.106315E+01  0.214537E-02  0.118963E+01 -0.252064E+00  0.181504E+00 -0.237360E+01  0.113171E+00 -0.472068E-01 -0.626166E+00  0.999004E+00 -0.143599E+01
   151  -0.130332E+00 -0.162045E+00 -0.197963E+01  0.977006E+01 -0.273219E+01  0.226201E+01 -0.770143E+01  0.806333E+00 -0.555476E+00 -0.565218E+01  0.105379E+02 -0.504776E+01
   152   0.252677E+01  0.296475E+01 -0.864738E+01  0.233657E+02 -0.997749E+01  0.871528E+01 -0.104207E+02  0.167140E+01 -0.218007E+01 -0.618097E+01  0.158804E+02 -0.673463E+01
   153  -0.131068E+01 -0.150938E+01 -0.379596E+00  0.142801E+00 -0.883235E-01  0.213954E-01 -0.101548E+01  0.181037E-01 -0.958477E-02 -0.123312E+01  0.534906E+00 -0.811161E+00
   154  -0.151769E+01 -0.164129E+01 -0.246770E+01  0.703747E+01 -0.200732E+01  0.158635E+01 -0.581246E+01  0.576724E+00 -0.430753E+00 -0.418207E+01  0.654447E+01 -0.400369E+01
   155   0.686334E+01  0.774642E+01 -0.126911E+02  0.353261E+02 -0.143571E+02  0.128349E+02 -0.152448E+02  0.260913E+01 -0.161383E+01 -0.125923E+02  0.304082E+02 -0.100695E+02
   156   0.972265E+00  0.151724E+01 -0.947295E+00  0.916241E+01 -0.396299E+01  0.253498E+01 -0.546726E+01  0.573716E+00 -0.921296E+00 -0.211184E+01  0.896056E+01 -0.533148E+01
   157  -0.148813E+01 -0.153321E+01 -0.148908E+01  0.644890E+01 -0.181641E+01  0.131839E+01 -0.606024E+01  0.532394E+00 -0.422088E+00 -0.319808E+01  0.556619E+01 -0.390132E+01
   158  -0.153635E+00 -0.248788E+00 -0.457433E+01  0.167086E+02 -0.725629E+01  0.621647E+01 -0.119092E+02  0.146223E+01 -0.801128E+00 -0.899703E+01  0.158695E+02 -0.712123E+01
   159   0.134715E+02  0.145410E+02 -0.179109E+02  0.561761E+02 -0.206064E+02  0.168660E+02 -0.225811E+02  0.372228E+01 -0.219454E+01 -0.172571E+02  0.498952E+02 -0.180972E+02
   160   0.112696E+02  0.107626E+02 -0.135379E+02  0.441133E+02 -0.149657E+02  0.123317E+02 -0.175318E+02  0.278409E+01 -0.192416E+01 -0.693814E+01  0.310271E+02 -0.133264E+02
   161   0.106228E+02  0.914127E+01 -0.147453E+02  0.391611E+02 -0.145674E+02  0.126777E+02 -0.124285E+02  0.243607E+01 -0.191082E+01 -0.761714E+01  0.216620E+02 -0.490358E+01
   162   0.694614E+02  0.547130E+02 -0.720255E+02  0.190913E+03 -0.120658E+03  0.996120E+02 -0.398894E+02  0.103763E+02  0.113304E+01 -0.146304E+02  0.994080E+02 -0.300646E+02
   163  -0.105835E+01 -0.104659E+01 -0.453041E+00  0.442503E-01 -0.808408E-01  0.666582E-02 -0.578284E+00  0.605772E-02 -0.316237E-02 -0.755430E+00  0.205418E+00 -0.496577E+00
   164   0.453560E+01  0.494817E+01 -0.987265E+01  0.317748E+02 -0.102741E+02  0.868449E+01 -0.157007E+02  0.218663E+01 -0.226292E+01 -0.955664E+01  0.241227E+02 -0.961784E+01
   165   0.264727E+02  0.248821E+02 -0.319853E+02  0.879459E+02 -0.406341E+02  0.341044E+02 -0.246204E+02  0.506763E+01 -0.340547E+01 -0.204657E+02  0.611581E+02 -0.158103E+02
   166   0.763371E+00  0.615392E+00  0.118368E+01  0.216295E-01 -0.905834E-01  0.282647E-02 -0.358864E+00  0.280506E-02  0.187324E-02  0.795363E+00  0.868378E-01 -0.266809E+00
   167  -0.642487E+00 -0.565318E+00 -0.178255E+00  0.260926E-01 -0.636851E-01  0.375748E-02 -0.433972E+00  0.360103E-02 -0.266600E-04 -0.328580E+00  0.134850E+00 -0.371588E+00
   168  -0.712686E+00 -0.800356E+00  0.189682E+00  0.199014E+00 -0.180620E+00  0.404932E-01 -0.984132E+00  0.252343E-01 -0.235775E-02 -0.389901E+00  0.377647E+00 -0.788102E+00
   169  -0.151006E+01 -0.185690E+01 -0.220997E+00  0.260451E+01 -0.673298E+00  0.464678E+00 -0.380663E+01  0.244978E+00 -0.123310E+00 -0.313814E+01  0.365706E+01 -0.237582E+01
   170   0.378789E+01  0.326512E+01 -0.334793E+01  0.205824E+02 -0.821243E+01  0.698664E+01 -0.127072E+02  0.168700E+01 -0.120055E+01 -0.321939E+01  0.152088E+02 -0.872424E+01
   171  -0.119178E+01 -0.115825E+01 -0.417693E+00  0.756818E-01 -0.679823E-01  0.148522E-01 -0.802594E+00  0.102277E-01 -0.427238E-02 -0.646189E+00  0.333609E+00 -0.845666E+00
   172  -0.170700E+01 -0.181597E+01 -0.823713E+00  0.302966E+00 -0.172669E+00  0.491098E-01 -0.108262E+01  0.353691E-01 -0.154401E-01 -0.137094E+01  0.300266E+00 -0.745297E+00
   173   0.313579E+02  0.329175E+02 -0.361137E+02  0.103948E+03 -0.424858E+02  0.333793E+02 -0.312355E+02  0.593314E+01 -0.206780E+01 -0.175391E+02  0.773871E+02 -0.269305E+02
   174   0.908668E+01  0.912949E+01 -0.682132E+01  0.342975E+02 -0.171721E+02  0.145112E+02 -0.166664E+02  0.255976E+01 -0.162197E+01 -0.205737E+01  0.237917E+02 -0.126048E+02
   175   0.221733E+01  0.303146E+01 -0.117238E+02  0.307513E+02 -0.118757E+02  0.102024E+02 -0.150032E+02  0.223076E+01 -0.236434E+01 -0.824509E+01  0.209066E+02 -0.963002E+01
   176  -0.541631E+00 -0.499797E+00 -0.112698E+00  0.374835E+01 -0.978330E+00  0.665392E+00 -0.389402E+01  0.297229E+00 -0.267546E+00 -0.207793E+01  0.507953E+01 -0.350140E+01
   177  -0.353402E+01 -0.381189E+01 -0.290018E+01  0.469548E+01 -0.157497E+01  0.108602E+01 -0.499856E+01  0.455415E+00 -0.297210E+00 -0.421433E+01  0.450980E+01 -0.410736E+01
   178  -0.811729E+00 -0.910000E+00  0.547316E+00  0.535729E+00 -0.179940E+00  0.753897E-01 -0.183790E+01  0.596904E-01 -0.120131E-01 -0.352055E+00  0.970673E+00 -0.152862E+01
   179   0.665485E+01  0.708746E+01 -0.758875E+01  0.283495E+02 -0.115745E+02  0.965319E+01 -0.123551E+02  0.199265E+01 -0.182207E+01 -0.507080E+01  0.196376E+02 -0.747938E+01
   180   0.181695E+02  0.165297E+02 -0.203539E+02  0.647472E+02 -0.279171E+02  0.244135E+02 -0.245637E+02  0.429586E+01 -0.245229E+01 -0.703577E+01  0.379516E+02 -0.143861E+02
   181  -0.292762E+01 -0.291487E+01 -0.150115E+01  0.650097E+00 -0.382489E+00  0.131591E+00 -0.184729E+01  0.716164E-01 -0.499931E-01 -0.273143E+01  0.115047E+01 -0.133391E+01
   182   0.378331E+02  0.379858E+02 -0.397620E+02  0.108307E+03 -0.481303E+02  0.395493E+02 -0.256588E+02  0.553822E+01 -0.201025E+01 -0.132167E+02  0.639357E+02 -0.127332E+02
   183  -0.260392E+01 -0.273692E+01 -0.700317E+00  0.122262E+01 -0.421100E+00  0.256332E+00 -0.304050E+01  0.137185E+00 -0.581476E-01 -0.204163E+01  0.186879E+01 -0.256409E+01
   184   0.640646E+01  0.664595E+01 -0.110370E+02  0.353526E+02 -0.149062E+02  0.119994E+02 -0.154840E+02  0.239932E+01 -0.191772E+01 -0.386311E+01  0.239691E+02 -0.134600E+02
   185  -0.502517E+00 -0.594424E+00  0.269485E+00  0.212822E+00 -0.800123E-01  0.266956E-01 -0.945760E+00  0.223934E-01 -0.814068E-02 -0.222877E+00  0.406943E+00 -0.778490E+00
   186  -0.865316E+00 -0.846887E+00 -0.400909E-01  0.108665E+00 -0.801171E-01  0.154081E-01 -0.879269E+00  0.132646E-01 -0.317721E-02 -0.458493E+00  0.310896E+00 -0.699291E+00
   187  -0.329779E+01 -0.302834E+01 -0.641072E+01  0.111694E+02 -0.441942E+01  0.344533E+01 -0.685871E+01  0.867028E+00 -0.109070E+01 -0.551189E+01  0.726761E+01 -0.478406E+01
   188  -0.163815E+01 -0.163213E+01 -0.118878E+01  0.732305E+01 -0.227198E+01  0.183380E+01 -0.764784E+01  0.671523E+00 -0.357921E+00 -0.439551E+01  0.794338E+01 -0.518001E+01
   189  -0.782549E+00 -0.118576E+01 -0.245529E+01  0.764199E+01 -0.289411E+01  0.221081E+01 -0.537506E+01  0.627312E+00 -0.538191E+00 -0.225738E+01  0.512132E+01 -0.404970E+01
   190   0.352976E+02  0.355049E+02 -0.275189E+02  0.984309E+02 -0.343948E+02  0.274886E+02 -0.303693E+02  0.537431E+01 -0.371309E+01 -0.652230E+01  0.580063E+02 -0.159791E+02
   191  -0.535888E+00 -0.457862E+00  0.193172E+00  0.441697E+01 -0.169404E+01  0.116041E+01 -0.482738E+01  0.415568E+00 -0.200597E+00 -0.114161E+01  0.451293E+01 -0.382919E+01
   192   0.777996E+02  0.609270E+02 -0.668252E+02  0.203626E+03 -0.975501E+02  0.784095E+02 -0.492310E+02  0.102305E+02 -0.860262E+00 -0.216032E+02  0.117376E+03 -0.348463E+02
   193   0.332327E+01  0.343967E+01 -0.911345E+01  0.307051E+02 -0.113425E+02  0.986199E+01 -0.172497E+02  0.237025E+01 -0.190848E+01 -0.876570E+01  0.236061E+02 -0.114008E+02
   194  -0.137019E+00 -0.175031E+00  0.637887E+00  0.882192E-01 -0.488622E-01  0.104564E-01 -0.829711E+00  0.961213E-02 -0.462071E-02  0.153798E+00  0.334901E+00 -0.663730E+00
   195   0.455049E+02  0.453324E+02 -0.362606E+02  0.123876E+03 -0.438192E+02  0.329927E+02 -0.345441E+02  0.594295E+01 -0.268233E+01 -0.134780E+02  0.801191E+02 -0.213087E+02
   196   0.297424E+02  0.297022E+02 -0.280843E+02  0.943900E+02 -0.441576E+02  0.351478E+02 -0.275867E+02  0.531066E+01 -0.527745E+01 -0.677308E+01  0.611239E+02 -0.246487E+02
   197   0.719885E+01  0.792065E+01 -0.140070E+02  0.404193E+02 -0.192563E+02  0.164110E+02 -0.157184E+02  0.270822E+01 -0.335793E+01 -0.801902E+01  0.274215E+02 -0.114819E+02
   198   0.258854E+02  0.213621E+02 -0.247641E+02  0.797057E+02 -0.346600E+02  0.297776E+02 -0.272586E+02  0.505782E+01 -0.197313E+01 -0.636724E+01  0.473878E+02 -0.196584E+02
   199   0.120570E+01  0.169315E+01 -0.627716E+01  0.206819E+02 -0.691829E+01  0.536863E+01 -0.115391E+02  0.145500E+01 -0.156530E+01 -0.935915E+01  0.182737E+02 -0.722136E+01
   200  -0.346198E-01 -0.478556E+00  0.122440E+01  0.502816E+00 -0.353229E+00  0.111382E+00 -0.157978E+01  0.589488E-01  0.837260E-03 -0.223455E+00  0.969840E+00 -0.122494E+01
   201   0.406170E+02  0.417382E+02 -0.364507E+02  0.119034E+03 -0.430734E+02  0.356033E+02 -0.374361E+02  0.708693E+01 -0.414661E+01 -0.159043E+02  0.863734E+02 -0.287309E+02
   202  -0.190610E+01 -0.209808E+01 -0.929096E+00  0.358857E+01 -0.100344E+01  0.704788E+00 -0.435395E+01  0.327469E+00 -0.240437E+00 -0.194085E+01  0.278300E+01 -0.294022E+01
   203   0.142552E+02  0.112823E+02 -0.139999E+02  0.461239E+02 -0.149057E+02  0.128420E+02 -0.171986E+02  0.300133E+01 -0.160778E+01 -0.707468E+01  0.255274E+02 -0.717051E+01
   204   0.401073E+00  0.657140E+00 -0.642194E+01  0.203825E+02 -0.756607E+01  0.642553E+01 -0.128187E+02  0.166837E+01 -0.126856E+01 -0.918822E+01  0.186258E+02 -0.878048E+01
   205   0.766680E+01  0.704606E+01 -0.512584E+01  0.248424E+02 -0.115342E+02  0.103221E+02 -0.113318E+02  0.188656E+01 -0.139243E+01 -0.477642E+01  0.189011E+02 -0.707859E+01
   206  -0.358196E+01 -0.370182E+01 -0.369041E+01  0.714161E+01 -0.264824E+01  0.204444E+01 -0.661263E+01  0.654090E+00 -0.470818E+00 -0.890927E+01  0.105744E+02 -0.536694E+01
   207   0.111191E+02  0.811000E+01 -0.170815E+02  0.437923E+02 -0.190016E+02  0.161186E+02 -0.128309E+02  0.265816E+01 -0.253586E+01 -0.945672E+01  0.222437E+02 -0.467699E+01
   208  -0.207686E+01 -0.201471E+01 -0.100529E+01  0.266012E+00 -0.191262E+00  0.371719E-01 -0.118728E+01  0.299366E-01 -0.261468E-01 -0.175211E+01  0.748132E+00 -0.101073E+01
   209  -0.882756E+00 -0.841690E+00 -0.109821E+00  0.653883E-01 -0.504932E-01  0.836019E-02 -0.804339E+00  0.906693E-02 -0.918770E-03 -0.525132E+00  0.428364E+00 -0.744922E+00
   210  -0.129843E+01 -0.144198E+01 -0.114105E+00  0.642032E+00 -0.275789E+00  0.140007E+00 -0.173933E+01  0.720076E-01 -0.232480E-01 -0.723674E+00  0.740026E+00 -0.145833E+01
   211  -0.149086E+01 -0.147942E+01 -0.552880E+00  0.208116E+00 -0.127277E+00  0.344704E-01 -0.106101E+01  0.248283E-01 -0.171045E-01 -0.939320E+00  0.347345E+00 -0.887446E+00
   212   0.116074E+02  0.114041E+02 -0.210667E+02  0.567746E+02 -0.224872E+02  0.191365E+02 -0.204312E+02  0.376590E+01 -0.408443E+01 -0.121855E+02  0.376753E+02 -0.140857E+02
   213   0.179495E+00 -0.997044E-01 -0.342710E+01  0.148796E+02 -0.604436E+01  0.509199E+01 -0.108296E+02  0.127505E+01 -0.766117E+00 -0.633394E+01  0.132066E+02 -0.697237E+01
   214   0.109738E+02  0.126447E+02 -0.517073E+01  0.344030E+02 -0.121990E+02  0.832366E+01 -0.127309E+02  0.147759E+01 -0.312980E+01 -0.807263E+01  0.255761E+02 -0.485873E+01
   215  -0.117107E+01 -0.113499E+01  0.267763E-01  0.166767E+00 -0.834725E-01  0.240590E-01 -0.131949E+01  0.200507E-01 -0.575751E-02 -0.725004E+00  0.743840E+00 -0.115382E+01
   216  -0.389156E+01 -0.381374E+01 -0.299901E+01  0.456552E+01 -0.168312E+01  0.121426E+01 -0.509878E+01  0.425541E+00 -0.315973E+00 -0.457938E+01  0.447473E+01 -0.370909E+01
   217   0.284265E+02  0.268375E+02 -0.275586E+02  0.872900E+02 -0.340844E+02  0.284591E+02 -0.283090E+02  0.538640E+01 -0.275706E+01 -0.119867E+02  0.602515E+02 -0.214274E+02
   218  -0.610366E+00 -0.811991E+00  0.866216E+00  0.791583E+00 -0.295006E+00  0.133187E+00 -0.216923E+01  0.870346E-01 -0.241506E-01 -0.361491E+00  0.157989E+01 -0.203039E+01
   219  -0.234350E+01 -0.239127E+01 -0.298474E+00  0.974667E+00 -0.441010E+00  0.246046E+00 -0.288262E+01  0.111871E+00 -0.539706E-01 -0.156167E+01  0.162390E+01 -0.245349E+01
   220  -0.292732E+01 -0.280535E+01 -0.151309E+01  0.180924E+01 -0.665271E+00  0.334078E+00 -0.295031E+01  0.176449E+00 -0.118428E+00 -0.350773E+01  0.302880E+01 -0.232641E+01
   221  -0.902137E+00 -0.828857E+00 -0.448762E+00  0.387010E-01 -0.602762E-01  0.516805E-02 -0.442225E+00  0.517800E-02  0.803000E-04 -0.570696E+00  0.761877E-01 -0.334349E+00
   222  -0.167399E+01 -0.164663E+01 -0.623171E+00  0.338764E+01 -0.131028E+01  0.875100E+00 -0.414765E+01  0.317594E+00 -0.173231E+00 -0.162526E+01  0.373070E+01 -0.375207E+01
   223   0.504711E+02  0.440767E+02 -0.488721E+02  0.135519E+03 -0.668967E+02  0.539299E+02 -0.333565E+02  0.766222E+01  0.248553E+01 -0.170073E+02  0.834862E+02 -0.224022E+02
   224  -0.268654E+01 -0.276107E+01 -0.870765E+00  0.231081E+01 -0.724921E+00  0.459891E+00 -0.398906E+01  0.247569E+00 -0.120066E+00 -0.330864E+01  0.387462E+01 -0.332705E+01
   225   0.196525E+02  0.188294E+02 -0.185696E+02  0.643946E+02 -0.237897E+02  0.179273E+02 -0.204652E+02  0.336120E+01 -0.320610E+01 -0.914038E+01  0.398363E+02 -0.118665E+02
   226  -0.115770E+01 -0.110860E+01  0.953212E+00  0.261354E+01 -0.850043E+00  0.527440E+00 -0.457461E+01  0.263774E+00 -0.910118E-01 -0.107751E+01  0.317029E+01 -0.320138E+01
   227  -0.277954E+01 -0.268137E+01 -0.157245E+01  0.175961E+01 -0.660729E+00  0.359938E+00 -0.269026E+01  0.170737E+00 -0.146386E+00 -0.308716E+01  0.228853E+01 -0.188275E+01
   228  -0.258960E+01 -0.221149E+01 -0.940574E+00  0.366446E+01 -0.935259E+00  0.702263E+00 -0.526089E+01  0.354085E+00 -0.173680E+00 -0.340198E+01  0.473399E+01 -0.354350E+01
   229   0.396749E+01  0.418827E+01 -0.616767E+01  0.243992E+02 -0.765082E+01  0.593242E+01 -0.120896E+02  0.151904E+01 -0.197505E+01 -0.452848E+01  0.162449E+02 -0.752812E+01
   230   0.290706E+02  0.296233E+02 -0.263897E+02  0.863221E+02 -0.344289E+02  0.257569E+02 -0.255143E+02  0.436030E+01 -0.103586E+01 -0.166288E+02  0.588723E+02 -0.126203E+02
   231   0.298252E+02  0.306492E+02 -0.318210E+02  0.943355E+02 -0.354367E+02  0.289231E+02 -0.294678E+02  0.552366E+01 -0.223150E+01 -0.111596E+02  0.585233E+02 -0.167144E+02
   232   0.563244E+02  0.522763E+02 -0.606018E+02  0.170918E+03 -0.849867E+02  0.746499E+02 -0.499851E+02  0.111252E+02 -0.479506E+01 -0.227288E+02  0.108115E+03 -0.331102E+02
   233  -0.236163E+01 -0.264545E+01 -0.106327E+01  0.232205E+01 -0.787960E+00  0.464984E+00 -0.338487E+01  0.225540E+00 -0.138111E+00 -0.406455E+01  0.390649E+01 -0.248739E+01
   234  -0.604266E+00 -0.766812E+00  0.951919E+00  0.157392E+01 -0.464523E+00  0.269803E+00 -0.301480E+01  0.150373E+00 -0.709516E-01 -0.210241E+01  0.389184E+01 -0.255625E+01
   235   0.300740E+01  0.440278E+01 -0.122037E+02  0.297859E+02 -0.119095E+02  0.103692E+02 -0.136303E+02  0.218886E+01 -0.159316E+01 -0.135987E+02  0.266745E+02 -0.867301E+01
   236   0.233405E+01  0.208005E+01 -0.236974E+01  0.118058E+02 -0.331563E+01  0.243426E+01 -0.592321E+01  0.692912E+00 -0.990322E+00 -0.455299E+01  0.875869E+01 -0.212565E+01
   237  -0.690034E+00 -0.860203E+00  0.296285E+00  0.168962E+01 -0.438865E+00  0.257157E+00 -0.252228E+01  0.141969E+00 -0.113913E+00 -0.109830E+01  0.228805E+01 -0.204995E+01
   238  -0.260591E+01 -0.262525E+01 -0.313807E+01  0.689768E+01 -0.215419E+01  0.154014E+01 -0.574867E+01  0.563797E+00 -0.566598E+00 -0.496154E+01  0.652579E+01 -0.418950E+01
   239   0.175171E+01  0.267816E+01 -0.606970E+01  0.204280E+02 -0.627833E+01  0.527568E+01 -0.119673E+02  0.159547E+01 -0.123206E+01 -0.945905E+01  0.218800E+02 -0.974280E+01
   240  -0.300546E+01 -0.286010E+01 -0.749423E+00  0.209419E+01 -0.674110E+00  0.435913E+00 -0.422902E+01  0.215236E+00 -0.982357E-01 -0.317674E+01  0.355832E+01 -0.324168E+01
   241   0.515110E+01  0.503782E+01 -0.406382E+01  0.190484E+02 -0.524268E+01  0.410703E+01 -0.837781E+01  0.114757E+01 -0.146762E+01 -0.168569E+01  0.101643E+02 -0.344082E+01
   242  -0.116113E+01 -0.138664E+01  0.333275E+00  0.672824E+00 -0.297964E+00  0.158285E+00 -0.206652E+01  0.701134E-01 -0.311456E-01 -0.128032E+01  0.189939E+01 -0.200572E+01
   243   0.161756E+01  0.194875E+01 -0.700500E+01  0.206404E+02 -0.798978E+01  0.676510E+01 -0.110212E+02  0.161391E+01 -0.138596E+01 -0.839437E+01  0.182936E+02 -0.795044E+01
   244   0.811852E+02  0.768991E+02 -0.690178E+02  0.210418E+03 -0.873862E+02  0.702518E+02 -0.522200E+02  0.108139E+02 -0.167402E+01 -0.274055E+02  0.139733E+03 -0.354280E+02
   245   0.286540E+02  0.295008E+02 -0.191214E+02  0.717343E+02 -0.375677E+02  0.332588E+02 -0.207867E+02  0.478479E+01 -0.364806E+01 -0.888330E+01  0.536338E+02 -0.152497E+02
   246  -0.161254E+01 -0.181077E+01 -0.143118E+01  0.560163E+01 -0.167446E+01  0.122012E+01 -0.552577E+01  0.517811E+00 -0.320693E+00 -0.331914E+01  0.608813E+01 -0.457976E+01
   247   0.464295E+02  0.424081E+02 -0.333472E+02  0.123612E+03 -0.453392E+02  0.352788E+02 -0.363895E+02  0.626883E+01 -0.365412E+01 -0.115655E+02  0.783163E+02 -0.243427E+02
   248   0.615135E+02  0.532574E+02 -0.530324E+02  0.155557E+03 -0.677349E+02  0.547352E+02 -0.334217E+02  0.731505E+01 -0.190475E+01 -0.229910E+02  0.977554E+02 -0.215071E+02
   249  -0.148704E+01 -0.156492E+01 -0.385195E+01  0.984335E+01 -0.355148E+01  0.305060E+01 -0.705892E+01  0.826894E+00 -0.745545E+00 -0.352610E+01  0.585353E+01 -0.389235E+01
   250  -0.136586E+01 -0.144014E+01 -0.312134E+00  0.118331E+01 -0.437219E+00  0.276772E+00 -0.213200E+01  0.111801E+00 -0.563916E-01 -0.136002E+01  0.143249E+01 -0.151262E+01
   251  -0.925624E+00 -0.773010E+00  0.567042E+00  0.527793E+00 -0.166338E+00  0.828231E-01 -0.199273E+01  0.602149E-01 -0.443082E-02 -0.733883E+00  0.143900E+01 -0.147812E+01
   252   0.316877E+02  0.272463E+02 -0.408251E+02  0.112235E+03 -0.468508E+02  0.401984E+02 -0.342751E+02  0.683098E+01 -0.562610E+01 -0.202997E+02  0.665926E+02 -0.190465E+02
   253  -0.408740E+01 -0.410644E+01 -0.470190E+01  0.977461E+01 -0.363882E+01  0.275212E+01 -0.850397E+01  0.878883E+00 -0.648327E+00 -0.612986E+01  0.865605E+01 -0.663263E+01
   254   0.114435E+02  0.106909E+02 -0.114515E+02  0.398104E+02 -0.141799E+02  0.114990E+02 -0.144543E+02  0.235243E+01 -0.213268E+01 -0.632465E+01  0.257026E+02 -0.868706E+01
   255  -0.182774E+01 -0.188755E+01 -0.386563E+00  0.936776E+00 -0.325121E+00  0.222948E+00 -0.234291E+01  0.105557E+00 -0.384252E-01 -0.134693E+01  0.163292E+01 -0.217354E+01
   256  -0.189162E+01 -0.223126E+01 -0.149192E+01  0.439308E+01 -0.134049E+01  0.103209E+01 -0.464956E+01  0.413895E+00 -0.248724E+00 -0.327879E+01  0.482609E+01 -0.377856E+01
   257   0.113595E+02  0.108756E+02 -0.132575E+02  0.425501E+02 -0.211046E+02  0.182470E+02 -0.160805E+02  0.291984E+01 -0.191496E+01 -0.680030E+01  0.302363E+02 -0.125603E+02
   258  -0.653755E+00 -0.126872E+01  0.987391E+00  0.828085E+00 -0.488781E+00  0.265709E+00 -0.229812E+01  0.934634E-01 -0.415072E-01 -0.762882E-01  0.105286E+01 -0.224530E+01
   259  -0.871141E+00 -0.853091E+00 -0.195569E-01  0.748618E-01 -0.658763E-01  0.907069E-02 -0.875373E+00  0.933490E-02 -0.360230E-02 -0.481984E+00  0.373343E+00 -0.744450E+00
   260  -0.312515E+01 -0.292209E+01 -0.158595E+01  0.107987E+01 -0.457470E+00  0.213396E+00 -0.240397E+01  0.109051E+00 -0.800778E-01 -0.294792E+01  0.183227E+01 -0.180643E+01
   261  -0.126385E+01 -0.164997E+01 -0.347641E+01  0.882937E+01 -0.284713E+01  0.214046E+01 -0.592921E+01  0.711650E+00 -0.692570E+00 -0.425314E+01  0.645462E+01 -0.385145E+01
   262   0.143640E+02  0.174779E+02 -0.252109E+02  0.693064E+02 -0.328967E+02  0.277470E+02 -0.244831E+02  0.447359E+01 -0.457230E+01 -0.186283E+02  0.536506E+02 -0.175444E+02
   263   0.210485E+02  0.167404E+02 -0.249581E+02  0.692216E+02 -0.282862E+02  0.243414E+02 -0.201214E+02  0.381297E+01 -0.296188E+01 -0.143742E+02  0.413419E+02 -0.102273E+02
   264  -0.858867E+00 -0.838243E+00  0.182560E+00  0.103574E+00 -0.823033E-01  0.192657E-01 -0.109879E+01  0.138437E-01  0.298148E-02 -0.426782E+00  0.579853E+00 -0.991313E+00
   265  -0.140195E+01 -0.138781E+01 -0.657254E+00  0.967138E-01 -0.117644E+00  0.125741E-01 -0.742668E+00  0.121825E-01 -0.585669E-02 -0.107718E+01  0.325169E+00 -0.635793E+00
   266   0.612334E+01  0.503901E+01 -0.832789E+01  0.321070E+02 -0.115537E+02  0.966722E+01 -0.164407E+02  0.227978E+01 -0.160831E+01 -0.587679E+01  0.224436E+02 -0.115278E+02
   267  -0.110535E+00  0.788440E-02 -0.198585E+01  0.937530E+01 -0.248182E+01  0.200333E+01 -0.717345E+01  0.751831E+00 -0.599881E+00 -0.321667E+01  0.811676E+01 -0.489221E+01
   268  -0.198592E+01 -0.221102E+01 -0.643961E+00  0.118350E+01 -0.442384E+00  0.218130E+00 -0.233892E+01  0.120966E+00 -0.832535E-01 -0.213016E+01  0.141789E+01 -0.149875E+01
   269  -0.864924E+00 -0.816114E+00 -0.333437E+00  0.592945E-01 -0.644437E-01  0.890990E-02 -0.538800E+00  0.758828E-02 -0.403589E-02 -0.450716E+00  0.504743E-01 -0.415873E+00
   270   0.148257E+02  0.146841E+02 -0.236713E+02  0.617473E+02 -0.321662E+02  0.288527E+02 -0.208257E+02  0.424109E+01 -0.335220E+01 -0.912871E+01  0.379549E+02 -0.141421E+02
   271  -0.138039E+01 -0.136268E+01 -0.466340E-01  0.266655E+00 -0.118148E+00  0.432930E-01 -0.154574E+01  0.318417E-01 -0.116646E-01 -0.825588E+00  0.822696E+00 -0.135979E+01
   272  -0.263100E+01 -0.245125E+01 -0.100850E+01  0.786932E+00 -0.320370E+00  0.140115E+00 -0.227788E+01  0.891997E-01 -0.404963E-01 -0.210198E+01  0.142741E+01 -0.177669E+01
   273   0.545020E+00  0.579316E-01 -0.273116E+01  0.115217E+02 -0.324970E+01  0.262713E+01 -0.778370E+01  0.893176E+00 -0.732410E+00 -0.449620E+01  0.103466E+02 -0.579243E+01
   274  -0.564601E+00 -0.707814E+00  0.570628E+00  0.312022E+00 -0.125012E+00  0.449154E-01 -0.139941E+01  0.357936E-01 -0.353376E-02 -0.591840E+00  0.944623E+00 -0.106060E+01
   275   0.428224E+01  0.506568E+01 -0.109760E+02  0.331906E+02 -0.118420E+02  0.103439E+02 -0.169151E+02  0.251678E+01 -0.203586E+01 -0.948776E+01  0.259771E+02 -0.114237E+02
   276  -0.797264E+00 -0.778326E+00 -0.353400E+01  0.108068E+02 -0.335660E+01  0.267596E+01 -0.747355E+01  0.870011E+00 -0.785833E+00 -0.338855E+01  0.705644E+01 -0.444621E+01
   277  -0.838068E+00 -0.105145E+01 -0.462356E+00  0.399180E+01 -0.108407E+01  0.872386E+00 -0.434282E+01  0.372910E+00 -0.185909E+00 -0.271265E+01  0.465565E+01 -0.299444E+01
   278   0.441049E+01  0.520521E+01 -0.815063E+01  0.270264E+02 -0.825953E+01  0.705666E+01 -0.137400E+02  0.189903E+01 -0.142146E+01 -0.764984E+01  0.193592E+02 -0.650420E+01
   279   0.240560E+02  0.219346E+02 -0.228349E+02  0.740014E+02 -0.269737E+02  0.214410E+02 -0.234769E+02  0.406760E+01 -0.216858E+01 -0.848166E+01  0.411281E+02 -0.107118E+02
   280   0.927751E+00  0.321789E+00 -0.110670E+02  0.266089E+02 -0.104713E+02  0.897374E+01 -0.130779E+02  0.191511E+01 -0.195380E+01 -0.122823E+02  0.209527E+02 -0.834866E+01
   281   0.744659E+01  0.660520E+01 -0.684797E+01  0.254104E+02 -0.110477E+02  0.969205E+01 -0.101666E+02  0.194951E+01 -0.154302E+01 -0.487373E+01  0.177303E+02 -0.625141E+01
   282  -0.188409E+01 -0.201019E+01 -0.547384E+00  0.656627E+00 -0.319898E+00  0.153884E+00 -0.187558E+01  0.774062E-01 -0.291442E-01 -0.188879E+01  0.147442E+01 -0.159582E+01
   283   0.114327E+02  0.878556E+01 -0.110510E+02  0.397416E+02 -0.115649E+02  0.984383E+01 -0.163930E+02  0.253360E+01 -0.167748E+01 -0.608338E+01  0.240404E+02 -0.917148E+01
   284   0.708104E+01  0.840519E+01 -0.209829E+02  0.523789E+02 -0.260267E+02  0.219408E+02 -0.197730E+02  0.348702E+01 -0.394305E+01 -0.729055E+01  0.318515E+02 -0.161558E+02
   285  -0.126724E+01 -0.109134E+01  0.575092E-02  0.102819E+01 -0.246974E+00  0.145433E+00 -0.225349E+01  0.103727E+00 -0.498804E-01 -0.973031E+00  0.154545E+01 -0.166376E+01
   286   0.129846E+02  0.132101E+02 -0.149157E+02  0.486160E+02 -0.182254E+02  0.148978E+02 -0.182658E+02  0.309251E+01 -0.221486E+01 -0.702156E+01  0.352763E+02 -0.150447E+02
   287   0.113542E+02  0.995435E+01 -0.139387E+02  0.474301E+02 -0.161541E+02  0.135583E+02 -0.204193E+02  0.311234E+01 -0.223454E+01 -0.105445E+02  0.319556E+02 -0.114568E+02
   288   0.108013E+01  0.118865E+01 -0.879227E+01  0.237018E+02 -0.924603E+01  0.799166E+01 -0.128360E+02  0.181416E+01 -0.155326E+01 -0.958309E+01  0.185364E+02 -0.776469E+01
   289   0.758124E+01  0.747835E+01 -0.104744E+02  0.350526E+02 -0.124472E+02  0.102750E+02 -0.149012E+02  0.235656E+01 -0.228015E+01 -0.817074E+01  0.259046E+02 -0.102555E+02
   290  -0.193536E+01 -0.184364E+01 -0.616026E+00  0.300670E+01 -0.852853E+00  0.563109E+00 -0.413756E+01  0.276217E+00 -0.174948E+00 -0.413098E+01  0.569005E+01 -0.340272E+01
   291   0.490842E+02  0.535340E+02 -0.455628E+02  0.141437E+03 -0.560526E+02  0.429729E+02 -0.406105E+02  0.774238E+01 -0.841941E+00 -0.135121E+02  0.952099E+02 -0.281638E+02
   292   0.357742E+01  0.394063E+01 -0.148265E+02  0.313335E+02 -0.176167E+02  0.161621E+02 -0.128501E+02  0.263431E+01 -0.125921E+01 -0.794853E+01  0.192274E+02 -0.733828E+01
   293  -0.820725E-01 -0.624758E+00 -0.139487E+01  0.599657E+01 -0.147472E+01  0.123484E+01 -0.460655E+01  0.483994E+00 -0.321337E+00 -0.227605E+01  0.459516E+01 -0.294387E+01
   294   0.470410E+01  0.269040E+01 -0.923642E+01  0.248657E+02 -0.913714E+01  0.800889E+01 -0.101293E+02  0.179014E+01 -0.145778E+01 -0.534383E+01  0.146046E+02 -0.657041E+01
   295  -0.178960E+01 -0.183953E+01 -0.187050E+01  0.383867E+01 -0.126841E+01  0.874405E+00 -0.345839E+01  0.348043E+00 -0.253428E+00 -0.230630E+01  0.280347E+01 -0.233670E+01
   296   0.618880E+01  0.529406E+01 -0.108707E+02  0.283755E+02 -0.113740E+02  0.990405E+01 -0.970963E+01  0.193707E+01 -0.207355E+01 -0.498242E+01  0.142308E+02 -0.395430E+01
   297   0.497307E+00  0.827612E+00 -0.102183E+01  0.819210E+01 -0.218975E+01  0.163970E+01 -0.608116E+01  0.597024E+00 -0.638781E+00 -0.267860E+01  0.805572E+01 -0.454951E+01
   298  -0.329030E+00 -0.422735E+00  0.499844E+00  0.238908E+00 -0.812350E-01  0.292518E-01 -0.103500E+01  0.260979E-01 -0.689888E-02  0.221348E-01  0.521720E+00 -0.966590E+00
   299  -0.243781E+01 -0.275314E+01 -0.122080E+01  0.307873E+01 -0.983051E+00  0.590111E+00 -0.398962E+01  0.280262E+00 -0.193439E+00 -0.465849E+01  0.517875E+01 -0.327340E+01
   300  -0.317151E+00 -0.389596E+00 -0.243610E+01  0.922622E+01 -0.372598E+01  0.329680E+01 -0.705564E+01  0.824919E+00 -0.447366E+00 -0.310963E+01  0.793774E+01 -0.521771E+01
   301  -0.432988E+00 -0.772039E+00  0.718522E+00  0.219351E+00 -0.130291E+00  0.453693E-01 -0.130498E+01  0.281650E-01 -0.912140E-02 -0.350014E-01  0.565382E+00 -0.130242E+01
   302  -0.306196E+01 -0.276689E+01 -0.421980E+01  0.762335E+01 -0.320244E+01  0.244362E+01 -0.597560E+01  0.720361E+00 -0.451468E+00 -0.499364E+01  0.612893E+01 -0.390218E+01
   303   0.114533E+01  0.112579E+01 -0.110903E+02  0.249014E+02 -0.101140E+02  0.832462E+01 -0.104901E+02  0.177053E+01 -0.215673E+01 -0.947677E+01  0.167693E+02 -0.616671E+01
   304   0.379929E+01  0.512650E+01 -0.126379E+01  0.109700E+02 -0.457632E+01  0.391424E+01 -0.551766E+01  0.903179E+00 -0.630396E+00 -0.182329E+01  0.974233E+01 -0.279253E+01
   305  -0.518980E+00 -0.856201E+00 -0.826450E+00  0.566157E+01 -0.147045E+01  0.110448E+01 -0.506992E+01  0.465035E+00 -0.383239E+00 -0.198036E+01  0.488024E+01 -0.375608E+01
   306   0.158913E+02  0.162245E+02 -0.180163E+02  0.590383E+02 -0.216997E+02  0.186945E+02 -0.233804E+02  0.408689E+01 -0.283208E+01 -0.124710E+02  0.465739E+02 -0.178784E+02
   307  -0.300712E+00 -0.369901E+00 -0.472714E+01  0.151119E+02 -0.545949E+01  0.472843E+01 -0.103131E+02  0.125537E+01 -0.896645E+00 -0.544530E+01  0.123397E+02 -0.726433E+01
   308  -0.133914E+01 -0.138400E+01 -0.564868E+01  0.134039E+02 -0.505297E+01  0.412055E+01 -0.814953E+01  0.107640E+01 -0.108883E+01 -0.708343E+01  0.121011E+02 -0.640170E+01
   309  -0.215969E+01 -0.216375E+01 -0.116199E+01  0.254720E+01 -0.838073E+00  0.570836E+00 -0.335036E+01  0.236776E+00 -0.164082E+00 -0.197593E+01  0.223651E+01 -0.242432E+01
   310  -0.336114E+01 -0.352104E+01 -0.285851E+01  0.507991E+01 -0.192017E+01  0.141430E+01 -0.521419E+01  0.498110E+00 -0.360590E+00 -0.531368E+01  0.537656E+01 -0.358391E+01
   311   0.356126E+02  0.324004E+02 -0.340703E+02  0.103879E+03 -0.417081E+02  0.340119E+02 -0.301387E+02  0.600372E+01 -0.236434E+01 -0.121991E+02  0.682441E+02 -0.236446E+02
   312   0.272441E+01  0.260928E+01 -0.375028E+01  0.158495E+02 -0.432157E+01  0.363222E+01 -0.889698E+01  0.117750E+01 -0.965977E+00 -0.389488E+01  0.114107E+02 -0.490649E+01
   313  -0.190635E+01 -0.200223E+01 -0.142272E+01  0.328844E+01 -0.117375E+01  0.730978E+00 -0.345686E+01  0.319219E+00 -0.191653E+00 -0.302717E+01  0.342975E+01 -0.240481E+01
   314  -0.980017E+00 -0.139549E+01 -0.335195E+01  0.119010E+02 -0.359874E+01  0.314122E+01 -0.943525E+01  0.998661E+00 -0.634962E+00 -0.432107E+01  0.925231E+01 -0.632673E+01
   315   0.129502E+02  0.137938E+02 -0.248037E+02  0.628590E+02 -0.293817E+02  0.250672E+02 -0.211733E+02  0.417032E+01 -0.378782E+01 -0.155639E+02  0.415049E+02 -0.121473E+02
   316  -0.221826E+01 -0.231030E+01 -0.333247E+00  0.218879E+01 -0.672842E+00  0.462620E+00 -0.397086E+01  0.218177E+00 -0.110898E+00 -0.272723E+01  0.286946E+01 -0.245253E+01
   317   0.748968E+02  0.758742E+02 -0.517318E+02  0.175135E+03 -0.629288E+02  0.464801E+02 -0.431439E+02  0.776866E+01  0.331725E+01 -0.174042E+02  0.120820E+03 -0.275420E+02
   318  -0.747097E+00 -0.121223E+01 -0.504205E+00  0.661856E+01 -0.225498E+01  0.172410E+01 -0.654627E+01  0.617264E+00 -0.401574E+00 -0.253009E+01  0.643582E+01 -0.511795E+01
   319  -0.126770E+01 -0.163539E+01 -0.670743E+00  0.432404E+01 -0.173668E+01  0.132697E+01 -0.475540E+01  0.420133E+00 -0.176015E+00 -0.220909E+01  0.478186E+01 -0.420815E+01
   320   0.204961E+02  0.183383E+02 -0.216029E+02  0.671614E+02 -0.266444E+02  0.232987E+02 -0.237767E+02  0.458853E+01 -0.252840E+01 -0.974977E+01  0.461558E+02 -0.180677E+02
   321   0.135712E+01  0.124720E+01 -0.862345E+01  0.213144E+02 -0.969479E+01  0.829935E+01 -0.101776E+02  0.170939E+01 -0.147018E+01 -0.652616E+01  0.149490E+02 -0.717564E+01
   322  -0.205316E+01 -0.176410E+01 -0.116538E+01  0.160614E+00 -0.168388E+00  0.264535E-01 -0.914112E+00  0.203241E-01 -0.126758E-01 -0.143958E+01  0.418409E+00 -0.742929E+00
   323   0.502478E+02  0.478031E+02 -0.377280E+02  0.127824E+03 -0.431235E+02  0.326159E+02 -0.308844E+02  0.549553E+01 -0.395153E+01 -0.103063E+02  0.808146E+02 -0.227053E+02
   324   0.144322E+02  0.151851E+02 -0.162559E+02  0.548629E+02 -0.216330E+02  0.176648E+02 -0.215849E+02  0.335531E+01 -0.197688E+01 -0.141506E+02  0.392606E+02 -0.992485E+01
   325  -0.105156E+01 -0.992857E+00 -0.152327E+00  0.159638E+00 -0.930407E-01  0.300674E-01 -0.100960E+01  0.198335E-01 -0.612287E-02 -0.462260E+00  0.283601E+00 -0.814198E+00
   326  -0.888675E+00 -0.103005E+01 -0.256501E-01  0.567408E-01 -0.688076E-01  0.840884E-02 -0.862640E+00  0.750752E-02 -0.423513E-02 -0.581241E+00  0.381929E+00 -0.830741E+00
   327   0.372026E+02  0.333658E+02 -0.345397E+02  0.108138E+03 -0.396892E+02  0.308415E+02 -0.321619E+02  0.589365E+01 -0.128008E+01 -0.127042E+02  0.688042E+02 -0.227342E+02
   328   0.312898E+02  0.297699E+02 -0.333489E+02  0.899988E+02 -0.379198E+02  0.317971E+02 -0.224093E+02  0.499881E+01 -0.182691E+01 -0.100762E+02  0.504700E+02 -0.106239E+02
   329  -0.100401E+00  0.329046E+00 -0.436846E+01  0.162758E+02 -0.654398E+01  0.493411E+01 -0.105905E+02  0.126614E+01 -0.107341E+01 -0.287428E+01  0.117617E+02 -0.855834E+01
   330   0.170569E+02  0.137846E+02 -0.144230E+02  0.501751E+02 -0.167034E+02  0.141291E+02 -0.178068E+02  0.303499E+01 -0.134914E+01 -0.775531E+01  0.282978E+02 -0.675789E+01
   331   0.444259E+00  0.389988E-01  0.168580E+01  0.107891E+01 -0.591520E+00  0.299325E+00 -0.212472E+01  0.119791E+00 -0.233301E-01 -0.179110E+00  0.181649E+01 -0.159838E+01
   332  -0.106764E+01 -0.105797E+01 -0.242980E+00  0.874364E-01 -0.700851E-01  0.150166E-01 -0.864254E+00  0.109621E-01 -0.373606E-02 -0.472087E+00  0.239025E+00 -0.824910E+00
   333   0.318487E+00  0.413890E+00 -0.248898E+01  0.103172E+02 -0.299929E+01  0.239707E+01 -0.699454E+01  0.793998E+00 -0.706991E+00 -0.363778E+01  0.876395E+01 -0.471228E+01
   334   0.764237E+01  0.740063E+01 -0.634084E+01  0.279742E+02 -0.859620E+01  0.668208E+01 -0.116211E+02  0.164339E+01 -0.209913E+01 -0.416548E+01  0.200258E+02 -0.845971E+01
   335  -0.145084E+01 -0.180324E+01 -0.540146E+00  0.344041E+01 -0.121001E+01  0.922812E+00 -0.419286E+01  0.308567E+00 -0.179611E+00 -0.260420E+01  0.346841E+01 -0.266745E+01
   336   0.410076E+01  0.344802E+01 -0.735786E+01  0.244456E+02 -0.746845E+01  0.630655E+01 -0.119826E+02  0.163983E+01 -0.148239E+01 -0.433692E+01  0.130556E+02 -0.527070E+01
   337   0.649973E+01  0.652821E+01 -0.951502E+01  0.308904E+02 -0.105977E+02  0.887544E+01 -0.137795E+02  0.211111E+01 -0.148507E+01 -0.111309E+02  0.251400E+02 -0.748087E+01
   338   0.133730E+02  0.110764E+02 -0.108247E+02  0.408563E+02 -0.117622E+02  0.997613E+01 -0.153313E+02  0.250585E+01 -0.204702E+01 -0.349194E+01  0.244840E+02 -0.991574E+01
   339  -0.311062E+01 -0.277229E+01 -0.274129E+01  0.398062E+01 -0.126602E+01  0.836299E+00 -0.403659E+01  0.356111E+00 -0.239750E+00 -0.557494E+01  0.530783E+01 -0.250519E+01
   340   0.695330E+01  0.797015E+01 -0.681700E+01  0.273624E+02 -0.851658E+01  0.649533E+01 -0.110153E+02  0.152798E+01 -0.208356E+01 -0.296229E+01  0.174432E+02 -0.651071E+01
   341   0.654923E+01  0.648620E+01 -0.870167E+01  0.305351E+02 -0.979440E+01  0.841693E+01 -0.145295E+02  0.225488E+01 -0.163208E+01 -0.565119E+01  0.203660E+02 -0.822864E+01
   342  -0.872083E+00 -0.102498E+01  0.438810E+00  0.110716E+01 -0.296990E+00  0.177820E+00 -0.237323E+01  0.114849E+00 -0.404989E-01 -0.803858E+00  0.170483E+01 -0.192594E+01
   343   0.173733E+02  0.187612E+02 -0.203664E+02  0.649997E+02 -0.231352E+02  0.194001E+02 -0.247838E+02  0.412659E+01 -0.286765E+01 -0.930101E+01  0.433463E+02 -0.152841E+02
   344  -0.466700E+00 -0.740963E+00 -0.173712E+00  0.395244E+01 -0.999768E+00  0.688741E+00 -0.398642E+01  0.313812E+00 -0.261788E+00 -0.201262E+01  0.347083E+01 -0.219918E+01
   345   0.468175E+01  0.438537E+01 -0.106381E+02  0.293280E+02 -0.120922E+02  0.108354E+02 -0.130000E+02  0.209747E+01 -0.184877E+01 -0.740821E+01  0.184972E+02 -0.670360E+01
   346   0.307336E+02  0.291781E+02 -0.248415E+02  0.856922E+02 -0.276615E+02  0.226613E+02 -0.259963E+02  0.471437E+01 -0.383494E+01 -0.637518E+01  0.516008E+02 -0.160475E+02
   347   0.101723E+02  0.864620E+01 -0.152500E+02  0.404546E+02 -0.166638E+02  0.144274E+02 -0.126137E+02  0.247166E+01 -0.265383E+01 -0.617157E+01  0.200291E+02 -0.521128E+01
   348  -0.233406E+01 -0.231716E+01 -0.110328E+01  0.739841E+00 -0.340643E+00  0.138726E+00 -0.179038E+01  0.756160E-01 -0.539332E-01 -0.186712E+01  0.781212E+00 -0.123125E+01
   349  -0.135462E+01 -0.147357E+01 -0.175824E+01  0.773023E+01 -0.229006E+01  0.177734E+01 -0.703909E+01  0.671655E+00 -0.446469E+00 -0.563368E+01  0.987976E+01 -0.571966E+01
   350  -0.157731E+01 -0.158553E+01 -0.668043E+00  0.409552E+01 -0.107176E+01  0.828792E+00 -0.495425E+01  0.394324E+00 -0.201887E+00 -0.253756E+01  0.474908E+01 -0.379705E+01
   351  -0.147939E+00 -0.601167E+00  0.217170E+00  0.384198E+01 -0.991027E+00  0.651963E+00 -0.389882E+01  0.290968E+00 -0.260166E+00 -0.277904E+01  0.465069E+01 -0.247282E+01
   352  -0.223512E+01 -0.239939E+01 -0.124809E+01  0.252818E+01 -0.874956E+00  0.630433E+00 -0.335682E+01  0.243853E+00 -0.157727E+00 -0.236765E+01  0.199784E+01 -0.202958E+01
   353  -0.126064E+01 -0.154400E+01 -0.216488E+00  0.151745E+00 -0.118625E+00  0.312375E-01 -0.111915E+01  0.188836E-01 -0.824650E-02 -0.123905E+01  0.740419E+00 -0.104537E+01
   354  -0.219759E+01 -0.186854E+01 -0.240548E+01  0.522381E+01 -0.183273E+01  0.143059E+01 -0.479157E+01  0.494960E+00 -0.317175E+00 -0.425738E+01  0.580058E+01 -0.341173E+01
   355  -0.250195E+01 -0.276516E+01 -0.579744E+00  0.514297E+00 -0.252872E+00  0.101077E+00 -0.231378E+01  0.598024E-01 -0.307241E-01 -0.212476E+01  0.116184E+01 -0.180224E+01
   356   0.261045E+02  0.189982E+02 -0.316872E+02  0.908306E+02 -0.434201E+02  0.370832E+02 -0.282275E+02  0.548792E+01 -0.396236E+01 -0.122089E+02  0.498077E+02 -0.186006E+02
   357   0.152502E+02  0.143434E+02 -0.270652E+02  0.675133E+02 -0.325102E+02  0.274716E+02 -0.207033E+02  0.412753E+01 -0.358346E+01 -0.161059E+02  0.437429E+02 -0.132936E+02
   358  -0.110123E+01 -0.856268E+00  0.119135E+00  0.166784E+00 -0.100374E+00  0.265962E-01 -0.133258E+01  0.200161E-01 -0.806750E-03 -0.627771E+00  0.100879E+01 -0.123729E+01
   359  -0.118237E+01 -0.144927E+01  0.481843E+00  0.859552E+00 -0.342579E+00  0.161204E+00 -0.239622E+01  0.860409E-01 -0.322178E-01 -0.174314E+01  0.222432E+01 -0.193044E+01
   360   0.215988E+01  0.308538E+01 -0.597285E+01  0.191790E+02 -0.741670E+01  0.660710E+01 -0.107573E+02  0.153478E+01 -0.101409E+01 -0.789078E+01  0.171756E+02 -0.619945E+01
   361   0.315954E+02  0.267050E+02 -0.329022E+02  0.923215E+02 -0.448659E+02  0.375422E+02 -0.254260E+02  0.567763E+01 -0.751927E+00 -0.106197E+02  0.500877E+02 -0.127630E+02
   362   0.490640E+02  0.471186E+02 -0.455221E+02  0.139386E+03 -0.571762E+02  0.448736E+02 -0.399371E+02  0.747925E+01 -0.396505E-01 -0.232501E+02  0.907689E+02 -0.204002E+02
   363  -0.150729E+01 -0.166004E+01 -0.654649E+00  0.141774E+00 -0.120929E+00  0.242137E-01 -0.903600E+00  0.181818E-01 -0.122786E-01 -0.146348E+01  0.524191E+00 -0.720746E+00
   364  -0.822404E+00 -0.903655E+00  0.154084E+00  0.101629E+00 -0.119007E+00  0.231705E-01 -0.994624E+00  0.135217E-01 -0.117815E-02 -0.408569E+00  0.449452E+00 -0.944537E+00
   365   0.371467E+02  0.382228E+02 -0.390781E+02  0.112680E+03 -0.490659E+02  0.401535E+02 -0.327412E+02  0.672621E+01 -0.152746E+01 -0.165341E+02  0.787981E+02 -0.240413E+02
   366   0.375896E+01  0.425110E+01 -0.391806E+01  0.169136E+02 -0.683411E+01  0.574270E+01 -0.834266E+01  0.135561E+01 -0.115808E+01 -0.376605E+01  0.131954E+02 -0.517821E+01
   367   0.351164E+02  0.302660E+02 -0.342554E+02  0.107880E+03 -0.557544E+02  0.431820E+02 -0.292715E+02  0.596997E+01 -0.263441E+01 -0.654737E+01  0.587261E+02 -0.219127E+02
   368   0.329279E+01  0.327881E+01 -0.435883E+01  0.178345E+02 -0.544790E+01  0.448603E+01 -0.929679E+01  0.122077E+01 -0.114496E+01 -0.511537E+01  0.138108E+02 -0.541664E+01
   369   0.117943E+02  0.125860E+02 -0.461315E+01  0.304123E+02 -0.125568E+02  0.110307E+02 -0.125096E+02  0.202909E+01 -0.199821E+01 -0.281925E+01  0.231762E+02 -0.777102E+01
   370  -0.689653E+00 -0.908590E+00  0.670510E+00  0.679285E+00 -0.232318E+00  0.100269E+00 -0.196380E+01  0.718127E-01 -0.154093E-01 -0.771529E+00  0.131562E+01 -0.145268E+01
   371   0.400457E+01  0.389887E+01 -0.833506E+01  0.264757E+02 -0.120700E+02  0.104336E+02 -0.128595E+02  0.208130E+01 -0.172144E+01 -0.724103E+01  0.192843E+02 -0.814439E+01
   372  -0.516917E+00 -0.106673E+01 -0.337526E+01  0.949444E+01 -0.348327E+01  0.289401E+01 -0.627375E+01  0.804869E+00 -0.577956E+00 -0.344771E+01  0.570913E+01 -0.332815E+01
   373  -0.205130E+01 -0.213106E+01 -0.911473E+00  0.286803E+00 -0.196883E+00  0.474717E-01 -0.128603E+01  0.341011E-01 -0.252826E-01 -0.214666E+01  0.104561E+01 -0.103000E+01
   374  -0.188372E+01 -0.184054E+01 -0.480193E+00  0.306473E+01 -0.835268E+00  0.565873E+00 -0.434403E+01  0.299476E+00 -0.154310E+00 -0.202690E+01  0.401151E+01 -0.382515E+01
   375  -0.151930E+01 -0.106702E+01 -0.291793E+01  0.100932E+02 -0.267655E+01  0.215562E+01 -0.841418E+01  0.844976E+00 -0.604493E+00 -0.474361E+01  0.980735E+01 -0.613076E+01
   376   0.174187E+02  0.156366E+02 -0.242276E+02  0.644690E+02 -0.299887E+02  0.266783E+02 -0.215480E+02  0.443829E+01 -0.240251E+01 -0.126373E+02  0.390848E+02 -0.108109E+02
   377  -0.125089E+01 -0.109897E+01  0.154573E-01  0.227082E+01 -0.653017E+00  0.400828E+00 -0.335795E+01  0.196678E+00 -0.123713E+00 -0.203809E+01  0.330747E+01 -0.236836E+01
   378   0.341499E+00 -0.115714E-01 -0.147910E+01  0.730703E+01 -0.177234E+01  0.157415E+01 -0.554541E+01  0.630076E+00 -0.372914E+00 -0.133578E+01  0.574306E+01 -0.441885E+01
   379  -0.130397E+01 -0.134731E+01 -0.765227E+00  0.410858E-01 -0.861996E-01  0.515944E-02 -0.493600E+00  0.548563E-02 -0.106767E-01 -0.110574E+01  0.142559E+00 -0.384129E+00
   380  -0.744750E+00 -0.155243E+01 -0.531300E+01  0.145209E+02 -0.608392E+01  0.500141E+01 -0.879852E+01  0.116420E+01 -0.123580E+01 -0.489581E+01  0.979974E+01 -0.645635E+01
   381  -0.192342E+01 -0.189877E+01 -0.772252E+00  0.466501E+00 -0.209601E+00  0.794679E-01 -0.151547E+01  0.524337E-01 -0.245010E-01 -0.151167E+01  0.685188E+00 -0.107229E+01
   382   0.673485E+00  0.628960E+00 -0.875738E+01  0.207814E+02 -0.796537E+01  0.661686E+01 -0.995614E+01  0.155597E+01 -0.160187E+01 -0.961623E+01  0.162350E+02 -0.598979E+01
   383   0.176411E+02  0.167923E+02 -0.175927E+02  0.576333E+02 -0.204927E+02  0.167457E+02 -0.203709E+02  0.358067E+01 -0.186234E+01 -0.727173E+01  0.370124E+02 -0.129483E+02
   384   0.672073E+00  0.847363E+00 -0.718017E+01  0.204534E+02 -0.920625E+01  0.812594E+01 -0.118104E+02  0.156716E+01 -0.127760E+01 -0.813253E+01  0.151731E+02 -0.619321E+01
   385   0.126036E+02  0.921456E+01 -0.203007E+02  0.517942E+02 -0.210348E+02  0.178641E+02 -0.161612E+02  0.313759E+01 -0.269558E+01 -0.984576E+01  0.308240E+02 -0.117637E+02
   386  -0.110399E+01 -0.114442E+01 -0.216679E+00  0.147152E+01 -0.336093E+00  0.226191E+00 -0.230316E+01  0.130964E+00 -0.767354E-01 -0.129044E+01  0.137549E+01 -0.122947E+01
   387   0.221809E+02  0.239094E+02 -0.159717E+02  0.656043E+02 -0.243779E+02  0.172526E+02 -0.199435E+02  0.294960E+01 -0.333245E+01 -0.101656E+02  0.494688E+02 -0.153939E+02
   388  -0.120421E+01 -0.106706E+01 -0.377045E+00  0.225019E+01 -0.526862E+00  0.377695E+00 -0.299451E+01  0.198775E+00 -0.132445E+00 -0.127353E+01  0.209116E+01 -0.188469E+01
[truncated: 334,178 more chars]
