# Supplementary material for: Reliable crystal structure predictions from first principles
Source: Nat Commun. 2022 Jun 2;13:3095. doi: 10.1038/s41467-022-30692-y (PMC9163189; doi:10.1038/s41467-022-30692-y)
Supplement: Supplementary file 3 — Supplementary Dataset 1 [file 41467_2022_30692_MOESM3_ESM.zip › fullPES@CSP_Supplemental_Data/fullPES@CSP_PES/system IV/IV.input_long]

   22    0    0    0    0.931962E+01    0.368020E+01    0.000000E+00
   22    0    0    0    0.931962E+01    0.368020E+01    0.000000E+00
N1        2.0691692181226    -1.6442289877425    -0.8088488649102    7    1    0
H1        3.5603386534219    -2.8646179339439    -0.8015831528200    1    2    0
C1       -0.3248636745446    -2.6981703015977    -0.7733371117207    6    3    0
O1       -0.5488050551275    -4.9898235455467    -0.6606628671147    8    4    0
C2       -2.5372028137485    -0.9188774334778    -0.8082679854786    6    5    0
H2       -4.0472537736651    -1.9238095896338    -1.8145581150036    1    6    0
C3       -1.8368737439230     1.5321263003538    -2.1122150972068    6    7    0
H3       -3.4529434010395     2.8418563325346    -2.0842996877450    1    8    0
H4       -1.3558521766151     1.2047170367274    -4.1082213535895    1    9    0
C4        0.3956065456027     2.6877363771783    -0.7106071762313    6    5    0
H5        1.0455523972569     4.4335404545854    -1.6229615332924    1    6    0
C5        2.6187140957272     0.9177902736779    -0.7876525045885    6    3    0
O2        4.8087187113197     1.5965013735649    -0.7975240312749    8    4    0
C6       -0.3188323650823     3.2673279131098     2.0398657963389    6   10    0
H6       -1.7557758858602     4.7760489549038     1.9910322952242    1   11    0
H7        1.3255103404662     4.0448805976570     3.0417482754895    1   12    0
C7       -1.3670831512984     0.9868744362827     3.4219025270495    6   13    0
H8        0.1748985869900    -0.3451313570123     3.8496138006029    1   14    0
H9       -2.1241694375956     1.5700216285576     5.2662807543687    1   15    0
C8       -3.3997827083786    -0.3770400261985     1.9135318148320    6   10    0
H10      -3.9359328896319    -2.1531513685599     2.8446612914145    1   12    0
H11      -5.1169905447097     0.7958680828989     1.8037671419122    1   11    0
N1        2.0691692181226    -1.6442289877425    -0.8088488649102    7    1    0
H1        3.5603386534219    -2.8646179339439    -0.8015831528200    1    2    0
C1       -0.3248636745446    -2.6981703015977    -0.7733371117207    6    3    0
O1       -0.5488050551275    -4.9898235455467    -0.6606628671147    8    4    0
C2       -2.5372028137485    -0.9188774334778    -0.8082679854786    6    5    0
H2       -4.0472537736651    -1.9238095896338    -1.8145581150036    1    6    0
C3       -1.8368737439230     1.5321263003538    -2.1122150972068    6    7    0
H3       -3.4529434010395     2.8418563325346    -2.0842996877450    1    8    0
H4       -1.3558521766151     1.2047170367274    -4.1082213535895    1    9    0
C4        0.3956065456027     2.6877363771783    -0.7106071762313    6    5    0
H5        1.0455523972569     4.4335404545854    -1.6229615332924    1    6    0
C5        2.6187140957272     0.9177902736779    -0.7876525045885    6    3    0
O2        4.8087187113197     1.5965013735649    -0.7975240312749    8    4    0
C6       -0.3188323650823     3.2673279131098     2.0398657963389    6   10    0
H6       -1.7557758858602     4.7760489549038     1.9910322952242    1   11    0
H7        1.3255103404662     4.0448805976570     3.0417482754895    1   12    0
C7       -1.3670831512984     0.9868744362827     3.4219025270495    6   13    0
H8        0.1748985869900    -0.3451313570123     3.8496138006029    1   14    0
H9       -2.1241694375956     1.5700216285576     5.2662807543687    1   15    0
C8       -3.3997827083786    -0.3770400261985     1.9135318148320    6   10    0
H10      -3.9359328896319    -2.1531513685599     2.8446612914145    1   12    0
H11      -5.1169905447097     0.7958680828989     1.8037671419122    1   11    0
 T F T T
 T F T T
 T F T T
 T F T T
 T F T T
 T F T T
 T F T T
 T F T T
 T F T T
 T F T T
 T F T T
 T F T T
 T F T T
 T F T T
 T F T T
