# Supplementary material for: Reliable crystal structure predictions from first principles
Source: Nat Commun. 2022 Jun 2;13:3095. doi: 10.1038/s41467-022-30692-y (PMC9163189; doi:10.1038/s41467-022-30692-y)
Supplement: Supplementary file 3 — Supplementary Dataset 1 [file 41467_2022_30692_MOESM3_ESM.zip › fullPES@CSP_Supplemental_Data/fullPES@CSP_PES/system I/fit_inter.dat]

    2    1    6    0    0
   13   13
    1    2    3    4    5    6    7    5    6    7    4    2    3
    1    2    3    4    5    6    7    5    6    7    4    2    3
    0
   -0.07607607912640     0.00000000000000
   -0.30173685754200     0.00000000000000
    0.22277639998600     0.00000000000000
    0.01008045781060     0.00000000000000
    0.28610653100400     0.00000000000000
   -0.08986587651700     0.00000000000000
   -0.08932261517740     0.00000000000000
   28
  1   1   0.3141597774E+01   0.1080194053E+02  -0.2564044520E+00  -0.1900915139E-01   0.1849917300E+03   0.1822931437E+04   0.1000000000E+11   0.3778127230E+01    0.1000000000E+11
  1   2   0.3001890404E+01   0.1037569381E+02  -0.1712292693E+00  -0.4757033593E-01   0.2614495528E+03   0.2521337816E+04   0.1000000000E+11   0.3778253584E+01    0.1000000000E+11
  1   3   0.2844633568E+01   0.8652787310E+01  -0.7611425546E+00   0.1663492168E+00   0.1214430052E+03   0.6098854377E+02   0.1000000000E+11   0.3778155531E+01    0.1000000000E+11
  1   4   0.2791783035E+01   0.9190450760E+01  -0.5792034521E-02  -0.8336198151E-01   0.2608241835E+03   0.2521337816E+04   0.1000000000E+11   0.3777871626E+01    0.1000000000E+11
  1   5   0.2521745927E+01   0.9630796124E+01  -0.5123417697E+00   0.8014343275E-01   0.2519449625E+03   0.2521337816E+04   0.1000000000E+11   0.3778058974E+01    0.1000000000E+11
  1   6   0.3005931889E+01   0.8653841206E+01  -0.5119657318E+00   0.4859590373E-01   0.9269050970E+02   0.6098854377E+02   0.1000000000E+11   0.3778387848E+01    0.1000000000E+11
  1   7   0.3071582249E+01   0.8815017470E+01  -0.4606057636E+00   0.2320736707E-01   0.8387778395E+02   0.6098854377E+02   0.1000000000E+11   0.3778194087E+01    0.1000000000E+11
  2   2   0.2862183034E+01   0.9949447082E+01  -0.2095480830E+00  -0.9476457978E-02   0.3695077000E+03   0.3457677229E+04   0.1000000000E+11   0.3778379942E+01    0.1000000000E+11
  2   3   0.2704926198E+01   0.8226540586E+01  -0.6631685547E+00   0.1700854519E+00   0.1716358856E+03   0.9362548480E+02   0.1000000000E+11   0.3778281885E+01    0.1000000000E+11
  2   4   0.2652075665E+01   0.8764204036E+01   0.2037023987E-01  -0.6375032482E-01   0.3686238630E+03   0.3457677229E+04   0.1000000000E+11   0.3777997971E+01    0.1000000000E+11
  2   5   0.2382038557E+01   0.9204549400E+01  -0.4005166060E+00   0.6088234099E-01   0.3560748244E+03   0.3457677229E+04   0.1000000000E+11   0.3778185326E+01    0.1000000000E+11
  2   6   0.2866224519E+01   0.8227594482E+01  -0.2024693027E+00  -0.7310263862E-01   0.1309998685E+03   0.9362548480E+02   0.1000000000E+11   0.3778514210E+01    0.1000000000E+11
  2   7   0.2931874879E+01   0.8388770746E+01  -0.2589998834E+00  -0.4552763463E-01   0.1185448080E+03   0.9362548480E+02   0.1000000000E+11   0.3778320443E+01    0.1000000000E+11
  3   3   0.2547669362E+01   0.6503634090E+01  -0.3993493238E+00  -0.2179398104E-01   0.7972466400E+02   0.5239823193E+00   0.1000000000E+11   0.3778183831E+01    0.1000000000E+11
  3   4   0.2494818829E+01   0.7041297540E+01  -0.2906624887E+00   0.2266533317E-01   0.1712253444E+03   0.9362548480E+02   0.1000000000E+11   0.3777899925E+01    0.1000000000E+11
  3   5   0.2224781721E+01   0.7481642904E+01  -0.4815568304E+00  -0.1718703997E-01   0.1653963309E+03   0.9362548480E+02   0.1000000000E+11   0.3778087274E+01    0.1000000000E+11
  3   6   0.2708967683E+01   0.6504687986E+01  -0.5997616300E+00   0.3221024558E+00   0.6084928258E+02   0.5239823193E+00   0.1000000000E+11   0.3778416150E+01    0.1000000000E+11
  3   7   0.2774618043E+01   0.6665864250E+01  -0.6702575155E+00   0.3363443670E+00   0.5506392180E+02   0.5239823193E+00   0.1000000000E+11   0.3778222388E+01    0.1000000000E+11
  4   4   0.2441968296E+01   0.7578960989E+01   0.5513359088E+00  -0.2485452178E+00   0.3677421400E+03   0.3457677229E+04   0.1000000000E+11   0.3777616040E+01    0.1000000000E+11
  4   5   0.2171931188E+01   0.8019306353E+01  -0.5641213538E+00   0.1155701702E+00   0.3552231179E+03   0.3457677229E+04   0.1000000000E+11   0.3777803375E+01    0.1000000000E+11
  4   6   0.2656117150E+01   0.7042351436E+01   0.3977208710E+00  -0.2793796199E+00   0.1306865259E+03   0.9362548480E+02   0.1000000000E+11   0.3778132226E+01    0.1000000000E+11
  4   7   0.2721767510E+01   0.7203527700E+01   0.6433109415E+00  -0.3943968587E+00   0.1182612569E+03   0.9362548480E+02   0.1000000000E+11   0.3777938478E+01    0.1000000000E+11
  5   5   0.1901894080E+01   0.8459651717E+01  -0.3767768867E+00   0.1346276961E-01   0.3431302800E+03   0.3457677229E+04   0.1000000000E+11   0.3777990720E+01    0.1000000000E+11
  5   6   0.2386080042E+01   0.7482696800E+01  -0.6567245044E+00   0.1443191127E+00   0.1262375728E+03   0.9362548480E+02   0.1000000000E+11   0.3778319587E+01    0.1000000000E+11
  5   7   0.2451730402E+01   0.7643873064E+01  -0.7748633649E+00   0.1968724648E+00   0.1142352965E+03   0.9362548480E+02   0.1000000000E+11   0.3778125830E+01    0.1000000000E+11
  6   6   0.2870266004E+01   0.6505741882E+01  -0.3987264900E+00   0.8839605222E-01   0.4644278200E+02   0.5239823193E+00   0.1000000000E+11   0.3778648484E+01    0.1000000000E+11
  6   7   0.2935916364E+01   0.6666918146E+01  -0.2769960015E+00   0.5709924360E-04   0.4202714655E+02   0.5239823193E+00   0.1000000000E+11   0.3778454709E+01    0.1000000000E+11
  7   7   0.3001566724E+01   0.6828094410E+01  -0.1701167192E+00  -0.7417639239E-01   0.3803133600E+02   0.5239823193E+00   0.1000000000E+11   0.3778260945E+01    0.1000000000E+11
     0
     0
