# Supplementary material for: Reliable crystal structure predictions from first principles
Source: Nat Commun. 2022 Jun 2;13:3095. doi: 10.1038/s41467-022-30692-y (PMC9163189; doi:10.1038/s41467-022-30692-y)
Supplement: Supplementary file 3 — Supplementary Dataset 1 [file 41467_2022_30692_MOESM3_ESM.zip › fullPES@CSP_Supplemental_Data/fullPES@CSP_PES/system I/fit_report.out]

 
 -----------------------------------------------------------------
                      I
 -----------------------------------------------------------------

------------------------------------------------------------------
 Site         x (A)        y (A)        z (A)      Symmetry
------------------------------------------------------------------
  O1       -0.5548842    1.7566243    0.0324786       1
  C1       -1.1712429    0.7187448   -0.6486558       2
  H1       -2.0591807    1.0043479   -1.2007063       3
  C2       -0.4671437   -0.4015654   -0.4282168       4
  C3       -0.0641848   -1.8648994   -0.5068751       5
  H2        0.2372123   -2.2151897   -1.5033667       6
  H3       -0.7858243   -2.5797024   -0.0870999       7
  C4        1.1340001   -1.4957424    0.4486571       5
  H4        2.1319597   -1.6491953    0.0149902       6
  H5        1.1010639   -1.9857699    1.4314915       7
  C5        0.6139621   -0.0729035    0.4143983       4
  C6        0.5474967    1.2353699    0.6846399       2
  H6        1.1174225    1.9571199    1.2587700       3

------------------------------------------------------------------
 
 
 ----------------------- FUNCTIONAL FORM -------------------------
 
V = \sum\limits_{a = 1}^{13} \sum\limits_{b = 1}^{13} u_{ab}\\
u_{ab} = \left[1 + a^{ab}_1 (r_{ab})^1 + a^{ab}_2 (r_{ab})^2\right]A^{ab}e^{-\beta^{ab} r_{ab}}\\
+ \frac{q_a q_b}{r_{ab}}f_6(\delta_6^{ab}, r_{ab})\frac{C^{ab}_6}{(r_{ab})^6}\\
+ \frac{A^{ab}_{12}}{(r_{ab})^{12}}\\
A^{ab} = (A^a A^b)^{\frac{1}{2}}\\
\beta_{ab} = \frac{1}{2}(\beta^a + \beta^b)\\
C_{ab}^6 = (C^{a}_6 C^{b}_6)^{\frac{1}{2}} \\
\delta_n^{ab} = (\delta_n^a \delta_n^b)^{\frac{1}{2}}\\
 
 
 -------------- INTERMOLECULAR PES PARAMETER VALUES ---------------

--------------------------------------------------------------------------------------------------------------------------------------------------------------
 Site       charge          A           \beta           C_06        \delta_06  
            (a.u.)      (kcal/mol)      (A^-1)     (kcal/mol*A^06)    (A^-1)   
--------------------------------------------------------------------------------------------------------------------------------------------------------------
  O1       -0.0760761   0.30821E+08     3.1415978    0.11608E+06     3.7781272 
  C1       -0.3017369   0.13140E+08     2.8621830    0.23187E+06     3.7783799 
  H1        0.2227764   0.41890E+06     2.5476694    0.50028E+05     3.7781838 
  C2        0.0100805   0.12278E+07     2.4419683    0.23076E+06     3.7776160 
  C3        0.2861065   0.29621E+07     1.9018941    0.21532E+06     3.7779907 
  H2       -0.0898659   0.41979E+06     2.8702660    0.29143E+05     3.7786485 
  H3       -0.0893226   0.57946E+06     3.0015667    0.23865E+05     3.7782609 
  C4        0.2861065   0.29621E+07     1.9018941    0.21532E+06     3.7779907 
  H4       -0.0898659   0.41979E+06     2.8702660    0.29143E+05     3.7786485 
  H5       -0.0893226   0.57946E+06     3.0015667    0.23865E+05     3.7782609 
  C5        0.0100805   0.12278E+07     2.4419683    0.23076E+06     3.7776160 
  C6       -0.3017369   0.13140E+08     2.8621830    0.23187E+06     3.7783799 
  H6        0.2227764   0.41890E+06     2.5476694    0.50028E+05     3.7781838 


--------------------------------------------------------------------------------------------------------------------------------------------------------------
 Site a   Site b       a_1           a_2            A_12       
                      (A^-1)        (A^-2)     (kcal/mol*A^12) 
--------------------------------------------------------------------------------------------------------------------------------------------------------------
  O1      O1       -0.25640E+00  -0.19009E-01    0.11439E+07   
  O1      C1       -0.17123E+00  -0.47570E-01    0.15822E+07   
  O1      H1       -0.76114E+00   0.16635E+00    0.38271E+05   
  O1      C2       -0.57920E-02  -0.83362E-01    0.15822E+07   
  O1      C3       -0.51234E+00   0.80143E-01    0.15822E+07   
  O1      H2       -0.51197E+00   0.48596E-01    0.38271E+05   
  O1      H3       -0.46061E+00   0.23207E-01    0.38271E+05   
  O1      C4       -0.51234E+00   0.80143E-01    0.15822E+07   
  O1      H4       -0.51197E+00   0.48596E-01    0.38271E+05   
  O1      H5       -0.46061E+00   0.23207E-01    0.38271E+05   
  O1      C5       -0.57920E-02  -0.83362E-01    0.15822E+07   
  O1      C6       -0.17123E+00  -0.47570E-01    0.15822E+07   
  O1      H6       -0.76114E+00   0.16635E+00    0.38271E+05   
  C1      C1       -0.20955E+00  -0.94765E-02    0.21697E+07   
  C1      H1       -0.66317E+00   0.17009E+00    0.58751E+05   
  C1      C2        0.20370E-01  -0.63750E-01    0.21697E+07   
  C1      C3       -0.40052E+00   0.60882E-01    0.21697E+07   
  C1      H2       -0.20247E+00  -0.73103E-01    0.58751E+05   
  C1      H3       -0.25900E+00  -0.45528E-01    0.58751E+05   
  C1      C4       -0.40052E+00   0.60882E-01    0.21697E+07   
  C1      H4       -0.20247E+00  -0.73103E-01    0.58751E+05   
  C1      H5       -0.25900E+00  -0.45528E-01    0.58751E+05   
  C1      C5        0.20370E-01  -0.63750E-01    0.21697E+07   
  C1      C6       -0.20955E+00  -0.94765E-02    0.21697E+07   
  C1      H6       -0.66317E+00   0.17009E+00    0.58751E+05   
  H1      H1       -0.39935E+00  -0.21794E-01    0.32880E+03   
  H1      C2       -0.29066E+00   0.22665E-01    0.58751E+05   
  H1      C3       -0.48156E+00  -0.17187E-01    0.58751E+05   
  H1      H2       -0.59976E+00   0.32210E+00    0.32880E+03   
  H1      H3       -0.67026E+00   0.33634E+00    0.32880E+03   
  H1      C4       -0.48156E+00  -0.17187E-01    0.58751E+05   
  H1      H4       -0.59976E+00   0.32210E+00    0.32880E+03   
  H1      H5       -0.67026E+00   0.33634E+00    0.32880E+03   
  H1      C5       -0.29066E+00   0.22665E-01    0.58751E+05   
  H1      C6       -0.66317E+00   0.17009E+00    0.58751E+05   
  H1      H6       -0.39935E+00  -0.21794E-01    0.32880E+03   
  C2      C2        0.55134E+00  -0.24855E+00    0.21697E+07   
  C2      C3       -0.56412E+00   0.11557E+00    0.21697E+07   
  C2      H2        0.39772E+00  -0.27938E+00    0.58751E+05   
  C2      H3        0.64331E+00  -0.39440E+00    0.58751E+05   
  C2      C4       -0.56412E+00   0.11557E+00    0.21697E+07   
  C2      H4        0.39772E+00  -0.27938E+00    0.58751E+05   
  C2      H5        0.64331E+00  -0.39440E+00    0.58751E+05   
  C2      C5        0.55134E+00  -0.24855E+00    0.21697E+07   
  C2      C6        0.20370E-01  -0.63750E-01    0.21697E+07   
  C2      H6       -0.29066E+00   0.22665E-01    0.58751E+05   
  C3      C3       -0.37678E+00   0.13463E-01    0.21697E+07   
  C3      H2       -0.65672E+00   0.14432E+00    0.58751E+05   
  C3      H3       -0.77486E+00   0.19687E+00    0.58751E+05   
  C3      C4       -0.37678E+00   0.13463E-01    0.21697E+07   
  C3      H4       -0.65672E+00   0.14432E+00    0.58751E+05   
  C3      H5       -0.77486E+00   0.19687E+00    0.58751E+05   
  C3      C5       -0.56412E+00   0.11557E+00    0.21697E+07   
  C3      C6       -0.40052E+00   0.60882E-01    0.21697E+07   
  C3      H6       -0.48156E+00  -0.17187E-01    0.58751E+05   
  H2      H2       -0.39873E+00   0.88396E-01    0.32880E+03   
  H2      H3       -0.27700E+00   0.57099E-04    0.32880E+03   
  H2      C4       -0.65672E+00   0.14432E+00    0.58751E+05   
  H2      H4       -0.39873E+00   0.88396E-01    0.32880E+03   
  H2      H5       -0.27700E+00   0.57099E-04    0.32880E+03   
  H2      C5        0.39772E+00  -0.27938E+00    0.58751E+05   
  H2      C6       -0.20247E+00  -0.73103E-01    0.58751E+05   
  H2      H6       -0.59976E+00   0.32210E+00    0.32880E+03   
  H3      H3       -0.17012E+00  -0.74176E-01    0.32880E+03   
  H3      C4       -0.77486E+00   0.19687E+00    0.58751E+05   
  H3      H4       -0.27700E+00   0.57099E-04    0.32880E+03   
  H3      H5       -0.17012E+00  -0.74176E-01    0.32880E+03   
  H3      C5        0.64331E+00  -0.39440E+00    0.58751E+05   
  H3      C6       -0.25900E+00  -0.45528E-01    0.58751E+05   
  H3      H6       -0.67026E+00   0.33634E+00    0.32880E+03   
  C4      C4       -0.37678E+00   0.13463E-01    0.21697E+07   
  C4      H4       -0.65672E+00   0.14432E+00    0.58751E+05   
  C4      H5       -0.77486E+00   0.19687E+00    0.58751E+05   
  C4      C5       -0.56412E+00   0.11557E+00    0.21697E+07   
  C4      C6       -0.40052E+00   0.60882E-01    0.21697E+07   
  C4      H6       -0.48156E+00  -0.17187E-01    0.58751E+05   
  H4      H4       -0.39873E+00   0.88396E-01    0.32880E+03   
  H4      H5       -0.27700E+00   0.57099E-04    0.32880E+03   
  H4      C5        0.39772E+00  -0.27938E+00    0.58751E+05   
  H4      C6       -0.20247E+00  -0.73103E-01    0.58751E+05   
  H4      H6       -0.59976E+00   0.32210E+00    0.32880E+03   
  H5      H5       -0.17012E+00  -0.74176E-01    0.32880E+03   
  H5      C5        0.64331E+00  -0.39440E+00    0.58751E+05   
  H5      C6       -0.25900E+00  -0.45528E-01    0.58751E+05   
  H5      H6       -0.67026E+00   0.33634E+00    0.32880E+03   
  C5      C5        0.55134E+00  -0.24855E+00    0.21697E+07   
  C5      C6        0.20370E-01  -0.63750E-01    0.21697E+07   
  C5      H6       -0.29066E+00   0.22665E-01    0.58751E+05   
  C6      C6       -0.20955E+00  -0.94765E-02    0.21697E+07   
  C6      H6       -0.66317E+00   0.17009E+00    0.58751E+05   
  H6      H6       -0.39935E+00  -0.21794E-01    0.32880E+03   
 
 
 ------------------------- FIT QUALITY ---------------------------
 
Fit data
RMSE on    93 points with E <  -2.5 kcal/mol =  0.10215 kcal/mol
RMSE on   396 points with E <   0.0 kcal/mol =  0.13975 kcal/mol
RMSE on   546 points with E <  10.0 kcal/mol =  0.46518 kcal/mol
RMSE on   642 points with E < 100.0 kcal/mol =  2.15842 kcal/mol
 
Minimum wall height =      29.1913 kcal/mol
Mean wall height =         52.0002 kcal/mol
Minimum wall distance =     0.9148 Angstrom between closest contact atoms
Maximum wall distance =     1.9106 Angstrom between closest contact atoms
 
 
 ------------------------ LOCAL MINIMA ---------------------------
 
------------ Minimum   1 ------------
E =    -4.89080166 kcal/mol
R_com =     3.84795205 Angstrom
beta_A, gamma_A, alpha_B, beta_B, gamma_B = 
    47.23133   316.35314   284.11173   132.76867   136.35314
 
 8    0.5744925   1.6540942  -0.5732461   O1   
 6   -0.7148170   1.3284946  -0.1824749   C1   
 1   -1.4225169   2.1480241  -0.2303764   H1   
 6   -0.7320957   0.0318522   0.1608382   C2   
 6   -1.2776789  -1.3051542   0.6348236   C3   
 1   -2.0252851  -1.7666548  -0.0244496   H2   
 1   -1.6591198  -1.3243072   1.6653837   H3   
 6    0.1855339  -1.8650306   0.4601444   C4   
 1    0.2856139  -2.6648736  -0.2866978   H4   
 1    0.6611837  -2.1968852   1.3933137   H5   
 6    0.5717174  -0.4765173  -0.0078053   C5   
 6    1.3506069   0.5160344  -0.4518768   C6   
 1    2.3903852   0.6449288  -0.7304649   H6   
 8   -1.4641081  -0.9604462   4.4211982   O1   
 6   -1.4626856   0.3693403   4.0304270   C1   
 1   -2.4300303   0.8558708   4.0783285   H1   
 6   -0.2093859   0.7022366   3.6871138   C2   
 6    0.9542520   1.5573356   3.2131284   C3   
 1    1.2195488   2.3949008   3.8724017   H2   
 1    0.8798264   1.9319352   2.1825684   H3   
 6    1.8539836   0.2747850   3.3878077   C4   
 1    2.6540898   0.3727378   4.1346499   H4   
 1    2.2917934  -0.1056001   2.4546383   H5   
 6    0.6015295  -0.4382827   3.8557573   C5   
 6   -0.1711653  -1.4356647   4.2998288   C6   
 1   -0.0426578  -2.4754908   4.5784170   H6   
 
    R_com        Fit total        Fit exp        Fit els          Fit Cn 
  3.10710391  0.10773239E+02  0.30517186E+02 -0.11499067E+01 -0.18594041E+02
  3.18171157  0.63019623E+01  0.24009035E+02 -0.10579071E+01 -0.16649166E+02
  3.27124077  0.23551084E+01  0.17918470E+02 -0.96032940E+00 -0.14603032E+02
  3.37867581 -0.85140314E+00  0.12511323E+02 -0.85898894E+00 -0.12503737E+02
  3.50759785 -0.31537449E+01  0.80147155E+01 -0.75618198E+00 -0.10412278E+02
  3.66230431 -0.44820539E+01  0.45709910E+01 -0.65452565E+00 -0.83985193E+01
  3.84795205 -0.48908017E+01  0.21999692E+01 -0.55670039E+00 -0.65340705E+01
  4.07072935 -0.45614834E+01  0.78644403E+00 -0.46513054E+00 -0.48827969E+01
  4.33806210 -0.37668553E+01  0.10570844E+00 -0.38167678E+00 -0.34908869E+01
  4.65886141 -0.28014238E+01 -0.11463133E+00 -0.30743860E+00 -0.23793539E+01
  5.04382057 -0.19031144E+01 -0.11869640E+00 -0.24275422E+00 -0.15416638E+01
  5.50577157 -0.12021164E+01 -0.67137116E-01 -0.18741358E+00 -0.94756565E+00
  6.06011277 -0.72100532E+00 -0.28266125E-01 -0.14097171E+00 -0.55176749E+00
 
------------ Minimum   2 ------------
E =    -4.88558273 kcal/mol
R_com =     3.84462988 Angstrom
beta_A, gamma_A, alpha_B, beta_B, gamma_B = 
    47.09409   316.60330   107.11042    46.12810     6.35970
 
 8    0.5709419   1.6576191  -0.5665728   O1   
 6   -0.7183245   1.3269475  -0.1799404   C1   
 1   -1.4283408   2.1445246  -0.2269191   H1   
 6   -0.7325696   0.0291659   0.1591817   C2   
 6   -1.2753076  -1.3109646   0.6275780   C3   
 1   -2.0199606  -1.7725642  -0.0349602   H2   
 1   -1.6591525  -1.3345515   1.6571531   H3   
 6    0.1899763  -1.8659376   0.4546214   C4   
 1    0.2942185  -2.6630824  -0.2945326   H4   
 1    0.6643783  -2.1993698   1.3878636   H5   
 6    0.5731483  -0.4747927  -0.0079570   C5   
 6    1.3501434   0.5214822  -0.4469812   C6   
 1    2.3901970   0.6543510  -0.7226594   H6   
 8   -1.4645650  -0.9673466   4.4049604   O1   
 6   -0.1675456  -1.4426676   4.2916166   C1   
 1   -0.0413454  -2.4830772   4.5679926   H1   
 6    0.6073052  -0.4404474   3.8504760   C2   
 6    1.8565765   0.2927432   3.3904085   C3   
 1    2.2997568  -0.0771100   2.4558825   H2   
 1    2.6529982   0.3918833   4.1412759   H3   
 6    0.9419423   1.5657746   3.2236715   C4   
 1    0.8683265   1.9475449   2.1958728   H4   
 1    1.1980366   2.4015631   3.8892904   H5   
 6   -0.2097089   0.6963408   3.6861303   C5   
 6   -1.4596449   0.3624118   4.0255098   C6   
 1   -2.4265059   0.8505872   4.0727176   H6   
 
    R_com        Fit total        Fit exp        Fit els          Fit Cn 
  3.10378173  0.10461134E+02  0.30529158E+02 -0.11613050E+01 -0.18906720E+02
  3.17838940  0.60884368E+01  0.24082207E+02 -0.10683872E+01 -0.16925383E+02
  3.26791859  0.22246821E+01  0.18035891E+02 -0.96979900E+00 -0.14841410E+02
  3.37535363 -0.91800007E+00  0.12653313E+02 -0.86736673E+00 -0.12703946E+02
  3.50427568 -0.31775515E+01  0.81611048E+01 -0.76340605E+00 -0.10575250E+02
  3.65898213 -0.44831716E+01  0.47039329E+01 -0.66056307E+00 -0.85265414E+01
  3.84462988 -0.48855827E+01  0.23066843E+01 -0.56155681E+00 -0.66307102E+01
  4.06740717 -0.45604169E+01  0.86106222E+00 -0.46885839E+00 -0.49526207E+01
  4.33473993 -0.37738782E+01  0.14950694E+00 -0.38437986E+00 -0.35390053E+01
  4.65553923 -0.28149758E+01 -0.94819121E-01 -0.30927046E+00 -0.24108862E+01
  5.04049840 -0.19186482E+01 -0.11348532E+00 -0.24390645E+00 -0.15612564E+01
  5.50244940 -0.12151689E+01 -0.68003468E-01 -0.18809177E+00 -0.95907368E+00
  6.05679060 -0.72946267E+00 -0.29963441E-01 -0.14136313E+00 -0.55813609E+00
 
------------ Minimum   3 ------------
E =    -4.86304592 kcal/mol
R_com =     3.83691289 Angstrom
beta_A, gamma_A, alpha_B, beta_B, gamma_B = 
   134.11734   185.81363   290.70659    45.88266     5.81363
 
 8   -0.4848328  -1.6913836  -0.5466618   O1   
 6   -1.3275049  -0.5964095  -0.4372469   C1   
 1   -2.3589103  -0.7906018  -0.7079027   H1   
 6   -0.6026282   0.4468183  -0.0063485   C2   
 6   -0.2768451   1.8618091   0.4426237   C3   
 1   -0.7588095   2.1797683   1.3770494   H2   
 1   -0.4248501   2.6460325  -0.3130258   H3   
 6    1.2129187   1.3731831   0.6063755   C4   
 1    1.6035394   1.4247606   1.6321889   H4   
 1    1.9302542   1.8640264  -0.0656943   H5   
 6    0.7278430   0.0103385   0.1553323   C5   
 6    0.7835727  -1.2844735  -0.1753994   C6   
 1    1.5395588  -2.0602407  -0.2204998   H6   
 8    1.4106974   1.0515579   4.3835747   O1   
 6    0.0885009   1.4526325   4.2741598   C1   
 1   -0.0945378   2.4860755   4.5448156   H1   
 6   -0.6310341   0.4057133   3.8432614   C2   
 6   -1.8394300  -0.3993413   3.3942892   C3   
 1   -2.3072643  -0.0609350   2.4598635   H2   
 1   -2.6253272  -0.5381846   4.1499387   H3   
 6   -0.8556133  -1.6201017   3.2305374   C4   
 1   -0.7657423  -2.0037265   2.2047240   H4   
 1   -1.0611124  -2.4646534   3.9026072   H5   
 6    0.2476819  -0.6844822   3.6815806   C5   
 6    1.4785584  -0.2787892   4.0123123   C6   
 1    2.4715171  -0.7116434   4.0574127   H6   
 
    R_com        Fit total        Fit exp        Fit els          Fit Cn 
  3.09606474  0.10207383E+02  0.30618553E+02 -0.11903913E+01 -0.19220779E+02
  3.17067240  0.59190902E+01  0.24213991E+02 -0.10950151E+01 -0.17199886E+02
  3.26020160  0.21270281E+01  0.18196125E+02 -0.99374918E+00 -0.15075348E+02
  3.36763664 -0.95996970E+00  0.12826033E+02 -0.88845616E+00 -0.12897547E+02
  3.49655869 -0.31815732E+01  0.83301051E+01 -0.78150925E+00 -0.10730169E+02
  3.65126514 -0.44665805E+01  0.48549510E+01 -0.67563436E+00 -0.86458971E+01
  3.83691289 -0.48630459E+01  0.24295106E+01 -0.57365032E+00 -0.67189062E+01
  4.05969018 -0.45421089E+01  0.95097418E+00 -0.47814199E+00 -0.50149411E+01
  4.32702294 -0.37646341E+01  0.20754828E+00 -0.39113828E+00 -0.35810441E+01
  4.64782224 -0.28147146E+01 -0.62877027E-01 -0.31389281E+00 -0.24379448E+01
  5.03278141 -0.19240209E+01 -0.99292679E-01 -0.24685380E+00 -0.15778744E+01
  5.49473241 -0.12219704E+01 -0.63323915E-01 -0.18984385E+00 -0.96880263E+00
  6.04907361 -0.73482665E+00 -0.28921651E-01 -0.14235384E+00 -0.56355116E+00
 
------------ Minimum   4 ------------
E =    -4.16455572 kcal/mol
R_com =     3.98259433 Angstrom
beta_A, gamma_A, alpha_B, beta_B, gamma_B = 
     5.09870    24.11521   280.49500    49.07184    10.31706
 
 8   -1.2164357   1.3766056   0.1411438   O1   
 6   -1.4149382   0.1774788  -0.5249852   C1   
 1   -2.3874646   0.0753688  -0.9924554   H1   
 6   -0.2993238  -0.5573813  -0.4032109   C2   
 6    0.6555341  -1.7283658  -0.5673786   C3   
 1    0.9835315  -1.9249421  -1.5970943   H2   
 1    0.3276811  -2.6756272  -0.1166832   H3   
 6    1.6795100  -0.9018809   0.3005856   C4   
 1    2.6106771  -0.6342021  -0.2178871   H4   
 1    1.9363330  -1.3625984   1.2644096   H5   
 6    0.6246584   0.1843074   0.3603096   C5   
 6    0.0558407   1.3512461   0.6823774   C6   
 1    0.3312716   2.2428622   1.2342130   H6   
 8    1.5033821   0.8268692   4.6540181   O1   
 6    0.2469083   1.3976541   4.5255104   C1   
 1    0.1805080   2.4256513   4.8625193   H1   
 6   -0.5759186   0.4806375   3.9949630   C2   
 6   -1.8527926  -0.1342061   3.4459006   C3   
 1   -2.2328455   0.3217203   2.5216550   H2   
 1   -2.6830281  -0.2228240   4.1605852   H3   
 6   -1.0204039  -1.4555690   3.2312027   C4   
 1   -0.9323525  -1.7784930   2.1845389   H4   
 1   -1.3583800  -2.3102576   3.8332450   H5   
 6    0.1682594  -0.6983907   3.7878392   C5   
 6    1.4235716  -0.4738204   4.1913076   C6   
 1    2.3526325  -1.0303231   4.2414537   H6   
 
    R_com        Fit total        Fit exp        Fit els          Fit Cn 
  3.18882845  0.90207036E+01  0.27752322E+02 -0.10371609E+01 -0.17694458E+02
  3.26876524  0.53068492E+01  0.22035795E+02 -0.97345460E+00 -0.15755492E+02
  3.36468938  0.19998787E+01  0.16631105E+02 -0.90240251E+00 -0.13728824E+02
  3.47979835 -0.71019205E+00  0.11779454E+02 -0.82425547E+00 -0.11665391E+02
  3.61792911 -0.26720481E+01  0.76956652E+01 -0.73974712E+00 -0.96279661E+01
  3.78368603 -0.38119663E+01  0.45246047E+01 -0.65022964E+00 -0.76863414E+01
  3.98259433 -0.41645557E+01  0.23028237E+01 -0.55778041E+00 -0.59095990E+01
  4.22128429 -0.38792175E+01  0.94253129E+00 -0.46521800E+00 -0.43565308E+01
  4.50771224 -0.31904354E+01  0.25190963E+00 -0.37594266E+00 -0.30664023E+01
  4.85142578 -0.23551738E+01 -0.88010194E-02 -0.29353176E+00 -0.20528411E+01
  5.26388203 -0.15812305E+01 -0.57101709E-01 -0.22111491E+00 -0.13030139E+01
  5.75882953 -0.98115660E+00 -0.37936133E-01 -0.16071866E+00 -0.78250181E+00
  6.35276652 -0.57343443E+00 -0.16307349E-01 -0.11288594E+00 -0.44424114E+00
 
------------ Minimum   5 ------------
E =    -4.16239926 kcal/mol
R_com =     3.97967115 Angstrom
beta_A, gamma_A, alpha_B, beta_B, gamma_B = 
    49.80996   312.62635    94.74302   174.92861   200.82318
 
 8    0.6163953   1.5978871  -0.6793334   O1   
 6   -0.6660989   1.3485282  -0.2166620   C1   
 1   -1.3402540   2.1952746  -0.2740872   H1   
 6   -0.7219427   0.0717718   0.1910372   C2   
 6   -1.3007495  -1.2157104   0.7543148   C3   
 1   -2.0965852  -1.6746958   0.1522209   H2   
 1   -1.6348565  -1.1688132   1.8003029   H3   
 6    0.1281076  -1.8473194   0.5435938   C4   
 1    0.1600949  -2.6855244  -0.1662845   H4   
 1    0.6318337  -2.1549390   1.4703114   H5   
 6    0.5502620  -0.5011159  -0.0092221   C5   
 6    1.3488503   0.4337699  -0.5357888   C6   
 1    2.3792059   0.5032062  -0.8658039   H6   
 8    1.5335963  -1.0124070   3.8462737   O1   
 6    0.3705149  -1.3763727   4.5064304   C1   
 1    0.4027346  -2.3536755   4.9739809   H1   
 6   -0.5122098  -0.3742173   4.3802335   C2   
 6   -1.8058134   0.4078649   4.5378611   C3   
 1   -2.0515020   0.7051240   5.5663615   H2   
 1   -2.6957353  -0.0489331   4.0825670   H3   
 6   -1.1258882   1.5372409   3.6734668   C4   
 1   -0.9934310   2.4966037   4.1927125   H4   
 1   -1.6130035   1.7273446   2.7071571   H5   
 6    0.0971705   0.6443001   3.6199133   C5   
 6    1.3337022   0.2439304   3.3041272   C6   
 1    2.1809660   0.6411465   2.7566535   H6   
 
    R_com        Fit total        Fit exp        Fit els          Fit Cn 
  3.18590528  0.94673526E+01  0.27900392E+02 -0.10243062E+01 -0.17408734E+02
  3.26584206  0.56222831E+01  0.22083419E+02 -0.96213799E+00 -0.15498998E+02
  3.36176620  0.22003622E+01  0.16596497E+02 -0.89271131E+00 -0.13503424E+02
  3.47687517 -0.60125639E+00  0.11687236E+02 -0.81624252E+00 -0.11472250E+02
  3.61500594 -0.26263285E+01  0.75744080E+01 -0.73341876E+00 -0.94673177E+01
  3.78076285 -0.38003269E+01  0.44025040E+01 -0.64553409E+00 -0.75572969E+01
  3.97967115 -0.41623993E+01  0.22022628E+01 -0.55459863E+00 -0.58100634E+01
  4.21836111 -0.38712614E+01  0.87537320E+00 -0.46336056E+00 -0.42832741E+01
  4.50478906 -0.31725624E+01  0.21790186E+00 -0.37515713E+00 -0.30153072E+01
  4.84850260 -0.23319151E+01 -0.19084288E-01 -0.29352455E+00 -0.20193062E+01
  5.26095885 -0.15599730E+01 -0.55942703E-01 -0.22158682E+00 -0.12824435E+01
  5.75590635 -0.96663592E+00 -0.34454221E-01 -0.16140618E+00 -0.77077551E+00
  6.34984335 -0.56586521E+00 -0.14220004E-01 -0.11359405E+00 -0.43805116E+00
 
------------ Minimum   6 ------------
E =    -4.15919937 kcal/mol
R_com =     3.97877896 Angstrom
beta_A, gamma_A, alpha_B, beta_B, gamma_B = 
   173.37456   112.20644   285.55293   130.08164   132.98199
 
 8    1.4109032  -1.1776346   0.1311849   O1   
 6    0.1464404  -1.3560155   0.6700265   C1   
 1    0.0120489  -2.2860355   1.2101785   H1   
 6   -0.5940800  -0.2807252   0.3620911   C2   
 6   -1.7976242   0.6454051   0.3014819   C3   
 1   -2.1215896   1.0568375   1.2670433   H2   
 1   -2.6774749   0.2474471  -0.2233137   H3   
 6   -0.8980596   1.6151974  -0.5559867   C4   
 1   -0.7145627   2.5971331  -0.0980903   H4   
 1   -1.2476783   1.7699074  -1.5860386   H5   
 6    0.2112614   0.5959769  -0.3926456   C5   
 6    1.4206360   0.0399861  -0.5242305   C6   
 1    2.3645940   0.2948577  -0.9925762   H6   
 8   -1.3816168  -1.0163788   4.6516753   O1   
 6   -1.4776975   0.2861593   4.1877798   C1   
 1   -2.4727790   0.7126065   4.2399137   H1   
 6   -0.2590349   0.6772015   3.7860442   C2   
 6    0.8325602   1.5753617   3.2277989   C3   
 1    1.0618519   2.4645386   3.8305666   H2   
 1    0.7043488   1.8846104   2.1809727   H3   
 6    1.8182366   0.3643391   3.4442066   C4   
 1    2.6314803   0.5554019   4.1581168   H4   
 1    2.2527400  -0.0407023   2.5199104   H5   
 6    0.6286635  -0.3982623   3.9914168   C5   
 6   -0.0646075  -1.4152290   4.5150400   C6   
 1    0.1390389  -2.4271182   4.8466608   H6   
 
    R_com        Fit total        Fit exp        Fit els          Fit Cn 
  3.18501308  0.94630254E+01  0.27994315E+02 -0.10157351E+01 -0.17515555E+02
  3.26494987  0.56172986E+01  0.22160743E+02 -0.95312039E+00 -0.15590324E+02
  3.36087401  0.21961624E+01  0.16658780E+02 -0.88344282E+00 -0.13579174E+02
  3.47598298 -0.60348149E+00  0.11736420E+02 -0.80698724E+00 -0.11532914E+02
  3.61411374 -0.26260447E+01  0.76124544E+01 -0.72449940E+00 -0.95139997E+01
  3.77987066 -0.37979432E+01  0.44310392E+01 -0.63730478E+00 -0.75916777E+01
  3.97877896 -0.41591994E+01  0.22224521E+01 -0.54739838E+00 -0.58342531E+01
  4.21746892 -0.38688530E+01  0.88816447E+00 -0.45745245E+00 -0.42995650E+01
  4.50389687 -0.31720451E+01  0.22450637E+00 -0.37066964E+00 -0.30258818E+01
  4.84761041 -0.23332991E+01 -0.16889177E-01 -0.29041974E+00 -0.20259901E+01
  5.26006666 -0.15623215E+01 -0.56058429E-01 -0.21967608E+00 -0.12865870E+01
  5.75501416 -0.96883879E+00 -0.35141640E-01 -0.16041084E+00 -0.77328632E+00
  6.34895116 -0.56737149E+00 -0.14632128E-01 -0.11322181E+00 -0.43951755E+00
 
------------ Minimum   7 ------------
E =    -4.13702655 kcal/mol
R_com =     3.98276948 Angstrom
beta_A, gamma_A, alpha_B, beta_B, gamma_B = 
   130.43255   189.61335   111.08398     6.95555   288.77590
 
 8   -0.5203512  -1.6392916  -0.6607860   O1   
 6   -1.3205279  -0.5130559  -0.5496709   C1   
 1   -2.3394523  -0.6463641  -0.8943219   H1   
 6   -0.5811660   0.4739385  -0.0218168   C2   
 6   -0.2248787   1.8494297   0.5176207   C3   
 1   -0.7527123   2.1444681   1.4346175   H2   
 1   -0.2893888   2.6747075  -0.2053406   H3   
 6    1.2286346   1.2853617   0.7501980   C4   
 1    1.5533007   1.2700020   1.7999094   H4   
 1    2.0087513   1.7740081   0.1503497   H5   
 6    0.7159185  -0.0306510   0.2012749   C5   
 6    0.7374219  -1.3094529  -0.1901720   C6   
 1    1.4606979  -2.1162442  -0.2265516   H6   
 8   -1.5492637   0.9862529   3.8352315   O1   
 6   -1.3306535  -0.2743227   3.3021325   C1   
 1   -2.1712849  -0.6864519   2.7560091   H1   
 6   -0.0839677  -0.6523873   3.6219540   C2   
 6    1.1633200  -1.5176663   3.6959467   C3   
 1    1.6619719  -1.7043695   2.7352036   H2   
 1    1.0468118  -2.4751932   4.2227163   H3   
 6    1.8067861  -0.3634452   4.5554180   C4   
 1    2.6905417   0.1081578   4.1036385   H4   
 1    2.0514960  -0.6463951   5.5884871   H5   
 6    0.5002984   0.3834750   4.3785458   C5   
 6   -0.3977600   1.3673019   4.4993890   C6   
 1   -0.4455720   2.3455200   4.9643269   H6   
 
    R_com        Fit total        Fit exp        Fit els          Fit Cn 
  3.18900361  0.90139972E+01  0.27811164E+02 -0.10509062E+01 -0.17746261E+02
  3.26894039  0.53049644E+01  0.22086084E+02 -0.98441661E+00 -0.15796703E+02
  3.36486454  0.20045906E+01  0.16675105E+02 -0.91067797E+00 -0.13759837E+02
  3.47997351 -0.69779755E+00  0.11819352E+02 -0.83006949E+00 -0.11687080E+02
  3.61810427 -0.26521751E+01  0.77329617E+01 -0.74345574E+00 -0.96416811E+01
  3.78386118 -0.37865223E+01  0.45595855E+01 -0.65229898E+00 -0.76938089E+01
  3.98276948 -0.41370266E+01  0.23344391E+01 -0.55873707E+00 -0.59127286E+01
  4.22145944 -0.38537868E+01  0.96893611E+00 -0.46557433E+00 -0.43571485E+01
  4.50788739 -0.31705603E+01  0.27153410E+00 -0.37611518E+00 -0.30659793E+01
  4.85160093 -0.23423404E+01  0.37559774E-02 -0.29378305E+00 -0.20523134E+01
  5.26405718 -0.15746880E+01 -0.50370078E-01 -0.22154581E+00 -0.13027721E+01
  5.75900468 -0.97880680E+00 -0.34944832E-01 -0.16131161E+00 -0.78255035E+00
  6.35294168 -0.57316556E+00 -0.15166603E-01 -0.11356934E+00 -0.44442962E+00
 
------------ Minimum   8 ------------
E =    -3.24488850 kcal/mol
R_com =     4.88315611 Angstrom
beta_A, gamma_A, alpha_B, beta_B, gamma_B = 
   114.98457   306.99495   177.99367    41.43022    13.56718
 
 8   -0.4221197   1.5002189  -0.9827708   O1   
 6   -0.5327362   1.3679591   0.3924773   C1   
 1   -0.9037940   2.2490050   0.9031990   H1   
 6   -0.1339488   0.1314625   0.7263766   C2   
 6    0.1859861  -1.0709295   1.5991907   C3   
 1   -0.6756901  -1.5224373   2.1092829   H2   
 1    0.9910278  -0.9246932   2.3329760   H3   
 6    0.6230352  -1.8057679   0.2748167   C4   
 1    0.0280741  -2.6951662   0.0247570   H4   
 1    1.6875772  -2.0743335   0.2324121   H5   
 6    0.2441678  -0.5342338  -0.4571288   C5   
 6    0.0646735   0.3060979  -1.4821419   C6   
 1    0.1967452   0.2852139  -2.5580066   H6   
 8    0.6362413  -1.6006951   5.5371077   O1   
 6    1.3935789  -0.4730113   5.2617804   C1   
 1    2.4531936  -0.5795100   5.4633667   H1   
 6    0.5703628   0.4802710   4.8002484   C2   
 6    0.1181411   1.8248999   4.2549244   C3   
 1    0.5054606   2.0813094   3.2595467   H2   
 1    0.2707895   2.6842253   4.9228888   H3   
 6   -1.3440197   1.2357964   4.2579256   C4   
 1   -1.8140893   1.1672758   3.2670283   H4   
 1   -2.0391664   1.7445251   4.9399383   H5   
 6   -0.7366243  -0.0473972   4.7876131   C5   
 6   -0.6809389  -1.3062934   5.2360624   C6   
 1   -1.3781206  -2.1176888   5.4119577   H6   
 
    R_com        Fit total        Fit exp        Fit els          Fit Cn 
  4.08939023  0.84574946E+01  0.23144102E+02  0.10407429E+00 -0.14790682E+02
  4.16932702  0.51063985E+01  0.18126096E+02  0.78796831E-01 -0.13098495E+02
  4.26525116  0.21502924E+01  0.13436488E+02  0.53000586E-01 -0.11339196E+02
  4.38036013 -0.24673506E+00  0.92860995E+01  0.27551070E-01 -0.95603857E+01
  4.51849089 -0.19614940E+01  0.58545571E+01  0.35060533E-02 -0.78195571E+01
  4.68424781 -0.29447980E+01  0.32521074E+01 -0.17942353E-01 -0.61789631E+01
  4.88315611 -0.32448885E+01  0.14885227E+01 -0.35581463E-01 -0.46978297E+01
  5.12184607 -0.30075925E+01  0.46404945E+00 -0.48360310E-01 -0.34232816E+01
  5.40827402 -0.24447514E+01 -0.66144907E-02 -0.55630269E-01 -0.23825067E+01
  5.75198756 -0.17766807E+01 -0.14034952E+00 -0.57381805E-01 -0.15789494E+01
  6.16444381 -0.11718712E+01 -0.12348997E+00 -0.54356788E-01 -0.99402448E+00
  6.65939131 -0.71378648E+00 -0.72367282E-01 -0.47921042E-01 -0.59349816E+00
  7.25332830 -0.40931940E+00 -0.33694325E-01 -0.39703429E-01 -0.33592165E+00
 
------------ Minimum   9 ------------
E =    -3.22919626 kcal/mol
R_com =     4.88317833 Angstrom
beta_A, gamma_A, alpha_B, beta_B, gamma_B = 
   115.89420   306.63320   355.63430   137.34012   128.98272
 
 8   -0.4417956   1.4934390  -0.9844475   O1   
 6   -0.5302113   1.3687573   0.3931131   C1   
 1   -0.8955463   2.2517189   0.9046514   H1   
 6   -0.1227681   0.1352597   0.7276541   C2   
 6    0.2142900  -1.0612602   1.6020919   C3   
 1   -0.6379356  -1.5121376   2.1283620   H2   
 1    1.0304674  -0.9086806   2.3221558   H3   
 6    0.6322941  -1.8024977   0.2751384   C4   
 1    0.0358946  -2.6948959   0.0396157   H4   
 1    1.6967657  -2.0684617   0.2173571   H5   
 6    0.2383556  -0.5361881  -0.4579075   C5   
 6    0.0403032   0.2977821  -1.4846968   C6   
 1    0.1553440   0.2710936  -2.5623876   H6   
 8    0.6502846  -1.5905150   5.5480636   O1   
 6   -0.6726045  -1.3152173   5.2394999   C1   
 1   -1.3586304  -2.1352695   5.4173904   H1   
 6   -0.7421201  -0.0541738   4.7874149   C2   
 6   -1.3495509   1.2295872   4.2462172   C3   
 1   -2.0488820   1.7389492   4.9229931   H2   
 1   -1.8146949   1.1534906   3.2533585   H3   
 6    0.1124173   1.8191703   4.2487679   C4   
 1    0.2586717   2.6828277   4.9122764   H4   
 1    0.5035132   2.0728020   3.2538356   H5   
 6    0.5614759   0.4817744   4.8017619   C5   
 6    1.3925277  -0.4588988   5.2638380   C6   
 1    2.4538994  -0.5509789   5.4647737   H6   
 
    R_com        Fit total        Fit exp        Fit els          Fit Cn 
  4.08941246  0.85833468E+01  0.23089445E+02  0.11307818E+00 -0.14619177E+02
  4.16934924  0.51981991E+01  0.18056668E+02  0.86846139E-01 -0.12945315E+02
  4.26527338  0.22131894E+01  0.13358663E+02  0.60100496E-01 -0.11205574E+02
  4.38038235 -0.20614545E+00  0.92071581E+01  0.33733155E-01 -0.94470367E+01
  4.51851312 -0.19358510E+01  0.57818135E+01  0.88265158E-02 -0.77264910E+01
  4.68427003 -0.29269863E+01  0.31917775E+01 -0.13408153E-01 -0.61053557E+01
  4.88317833 -0.32291963E+01  0.14445574E+01 -0.31747553E-01 -0.46420061E+01
  5.12186829 -0.29906986E+01  0.43729364E+00 -0.45139851E-01 -0.33828524E+01
  5.40829624 -0.24261405E+01 -0.18549719E-01 -0.52943774E-01 -0.23546470E+01
  5.75200978 -0.17581542E+01 -0.14224511E+00 -0.55161215E-01 -0.15607479E+01
  6.16446603 -0.11561414E+01 -0.12079887E+00 -0.52544494E-01 -0.98279809E+00
  6.65941353 -0.70272072E+00 -0.69259856E-01 -0.46465667E-01 -0.58699519E+00
  7.25335053 -0.40291044E+00 -0.31952055E-01 -0.38556013E-01 -0.33240237E+00
 
------------ Minimum  10 ------------
E =    -3.10961270 kcal/mol
R_com =     4.66864405 Angstrom
beta_A, gamma_A, alpha_B, beta_B, gamma_B = 
    41.82782    17.28540    45.24110   122.25187    11.77534
 
 8   -0.7620707   1.5124154   0.7256226   O1   
 6   -1.4250586   0.3382705   0.4048942   C1   
 1   -2.4882193   0.3471403   0.6155431   H1   
 6   -0.5290376  -0.5222325  -0.1011936   C2   
 6    0.0292046  -1.7997454  -0.7063677   C3   
 1   -0.3433493  -2.0446608  -1.7102398   H2   
 1   -0.0460318  -2.6966874  -0.0756913   H3   
 6    1.4372162  -1.0912422  -0.6841747   C4   
 1    1.8920287  -0.9412393  -1.6732059   H4   
 1    2.1777250  -1.5689247  -0.0279420   H5   
 6    0.7293345   0.1128167  -0.0966122   C5   
 6    0.5726045   1.3422549   0.4063239   C6   
 1    1.2011886   2.2007512   0.6142423   H6   
 8   -0.7825283   1.4922978   5.4138804   O1   
 6   -0.2302172   0.4276601   6.1085278   C1   
 1   -0.2802954   0.5168880   7.1875519   H1   
 6    0.2328804  -0.4588447   5.2146073   C2   
 6    0.8844235  -1.7195010   4.6704138   C3   
 1    0.3531224  -2.6549530   4.8921971   H2   
 1    1.9464866  -1.8514139   4.9204920   H3   
 6    0.6107523  -1.1349739   3.2322212   C4   
 1   -0.0642926  -1.7398356   2.6109365   H4   
 1    1.5159627  -0.9129513   2.6504348   H5   
 6   -0.0229546   0.0534358   3.9266143   C5   
 6   -0.6370527   1.2337955   4.0632221   C6   
 1   -1.0337641   2.0023710   3.4095589   H6   
 
    R_com        Fit total        Fit exp        Fit els          Fit Cn 
  3.92779591  0.78149195E+01  0.22104604E+02 -0.69057508E+00 -0.13599110E+02
  4.00240357  0.46388040E+01  0.17407782E+02 -0.66238352E+00 -0.12106594E+02
  4.09193277  0.18636368E+01  0.13040841E+02 -0.62852497E+00 -0.10548679E+02
  4.19936781 -0.36413936E+00  0.91892665E+01 -0.58841989E+00 -0.89649860E+01
  4.32828985 -0.19417837E+01  0.60039834E+01 -0.54178274E+00 -0.74039844E+01
  4.48299631 -0.28380339E+01  0.35698862E+01 -0.48881564E+00 -0.59191045E+01
  4.66864405 -0.31096127E+01  0.18834417E+01 -0.43040077E+00 -0.45626536E+01
  4.89142135 -0.28960381E+01  0.85061569E+00 -0.36822489E+00 -0.33784289E+01
  5.15875410 -0.23884091E+01  0.31114554E+00 -0.30475132E+00 -0.23948033E+01
  5.47955341 -0.17798445E+01  0.83594007E-01 -0.24297204E+00 -0.16204665E+01
  5.86451257 -0.12172324E+01  0.13121993E-01 -0.18594299E+00 -0.10444114E+01
  6.32646357 -0.77622291E+00  0.20971004E-03 -0.13621256E+00 -0.64022006E+00
  6.88080477 -0.46856518E+00 -0.21518861E-03 -0.95339529E-01 -0.37301046E+00
 
------------ Minimum  11 ------------
E =    -3.10619396 kcal/mol
R_com =     4.67884606 Angstrom
beta_A, gamma_A, alpha_B, beta_B, gamma_B = 
    56.19025   192.68052   227.43279    42.94620   304.82991
 
 8    0.5427781  -1.5919737  -0.7521250   O1   
 6    0.1846572  -0.4441092  -1.4414670   C1   
 1    0.2428798  -0.5278309  -2.5205236   H1   
 6   -0.1512546   0.4943157  -0.5437110   C2   
 6   -0.6141037   1.8335026   0.0060697   C3   
 1   -1.6484830   2.1090880  -0.2402051   H2   
 1    0.0391258   2.6892814  -0.2149553   H3   
 6   -0.4255234   1.2103305   1.4417089   C4   
 1   -1.3463539   1.1409740   2.0373590   H4   
 1    0.3491287   1.6956359   2.0512727   H5   
 6    0.0021159  -0.0636483   0.7415759   C5   
 6    0.4225390  -1.3254217   0.5994507   C6   
 1    0.6783439  -2.1546748   1.2492716   H6   
 8    0.5023245  -1.6095763   3.9361385   O1   
 6    1.3484484  -0.5599939   4.2578328   C1   
 1    2.3948389  -0.7393622   4.0395296   H1   
 6    0.6061796   0.4321608   4.7717491   C2   
 6    0.2641093   1.7842272   5.3757474   C3   
 1    0.4509549   2.6491435   4.7249421   H2   
 1    0.7008537   1.9875680   6.3635859   H3   
 6   -1.2342473   1.2951689   5.4024936   C4   
 1   -1.9220977   1.8868254   4.7825399   H4   
 1   -1.6649369   1.2000309   6.4087890   H5   
 6   -0.7368203   0.0043656   4.7840464   C5   
 6   -0.7838335  -1.2320701   4.2760662   C6   
 1   -1.5439233  -1.9774147   4.0709106   H6   
 
    R_com        Fit total        Fit exp        Fit els          Fit Cn 
  3.93799791  0.76612680E+01  0.21882354E+02 -0.68967483E+00 -0.13531411E+02
  4.01260558  0.45359660E+01  0.17246420E+02 -0.66155577E+00 -0.12048898E+02
  4.10213478  0.18028695E+01  0.12931705E+02 -0.62778350E+00 -0.10501052E+02
  4.20956982 -0.39348776E+00  0.91214317E+01 -0.58778359E+00 -0.89271358E+01
  4.33849186 -0.19509585E+01  0.59655434E+01 -0.54127586E+00 -0.73752261E+01
  4.49319832 -0.28371817E+01  0.35496608E+01 -0.48846643E+00 -0.58983761E+01
  4.67884606 -0.31061940E+01  0.18726405E+01 -0.43023774E+00 -0.45485967E+01
  4.90162336 -0.28939839E+01  0.84381878E+00 -0.36827064E+00 -0.33695321E+01
  5.16895611 -0.23884766E+01  0.30612080E+00 -0.30501481E+00 -0.23895826E+01
  5.48975542 -0.17810257E+01  0.80050965E-01 -0.24344174E+00 -0.16176349E+01
  5.87471458 -0.12183835E+01  0.11187608E-01 -0.18658374E+00 -0.10429874E+01
  6.33666558 -0.77694420E+00 -0.42754799E-03 -0.13696840E+00 -0.63954825E+00
  6.89100678 -0.46905898E+00 -0.20904736E-03 -0.96142655E-01 -0.37270728E+00
 
------------ Minimum  12 ------------
E =    -2.88236844 kcal/mol
R_com =     5.27760165 Angstrom
beta_A, gamma_A, alpha_B, beta_B, gamma_B = 
   138.19805   153.58730   357.99436    94.26364    82.14294
 
 8    0.2336887  -1.8200871   0.1653871   O1   
 6   -0.9759949  -1.1647256  -0.0025504   C1   
 1   -1.8420826  -1.8155001  -0.0364185   H1   
 6   -0.7304743   0.1518460  -0.0787259   C2   
 6   -0.9991196   1.6416769  -0.2134216   C3   
 1   -1.5782719   2.0894732   0.6054802   H2   
 1   -1.4381396   1.9608544  -1.1690917   H3   
 6    0.5601650   1.8440481  -0.1009785   C4   
 1    0.8864911   2.4254086   0.7725599   H4   
 1    1.0307970   2.2682720  -0.9985947   H5   
 6    0.6619498   0.3384043   0.0359908   C5   
 6    1.2315337  -0.8628686   0.1827727   C6   
 1    2.2340629  -1.2557552   0.3090228   H6   
 8    0.1564642  -0.3152099   7.0861486   O1   
 6   -0.6188338  -1.0409735   6.1955218   C1   
 1   -1.1683970  -1.8628029   6.6397504   H1   
 6   -0.4696985  -0.5015219   4.9764260   C2   
 6   -0.6529202  -0.2958484   3.4817562   C3   
 1   -1.6661156  -0.0095311   3.1687122   H2   
 1   -0.3082836  -1.1209953   2.8427913   H3   
 6    0.3576912   0.9069204   3.6120546   C4   
 1   -0.0620770   1.8898272   3.3566587   H4   
 1    1.2979861   0.7743161   3.0593910   H5   
 6    0.4223332   0.5838092   5.0910760   C5   
 6    0.7925845   0.6839148   6.3724503   C6   
 1    1.4353210   1.3250534   6.9650674   H6   
 
    R_com        Fit total        Fit exp        Fit els          Fit Cn 
  4.53675350  0.72016304E+01  0.19855077E+02 -0.43252638E-01 -0.12610194E+02
  4.61136117  0.43186214E+01  0.15584358E+02 -0.63736543E-01 -0.11202000E+02
  4.70089037  0.17714556E+01  0.11588933E+02 -0.83984295E-01 -0.97334932E+01
  4.80832541 -0.29615790E+00  0.80498543E+01 -0.10293860E+00 -0.82430737E+01
  4.93724745 -0.17757906E+01  0.51212373E+01 -0.11933071E+00 -0.67776973E+01
  5.09195391 -0.26238550E+01  0.28969161E+01 -0.13178833E+00 -0.53889827E+01
  5.27760165 -0.28823684E+01  0.13837332E+01 -0.13902360E+00 -0.41270780E+01
  5.50037895 -0.26784786E+01  0.49482001E+00 -0.14008986E+00 -0.30332087E+01
  5.76771170 -0.21954420E+01  0.72015530E-01 -0.13465803E+00 -0.21327995E+01
  6.08851101 -0.16213756E+01 -0.66643072E-01 -0.12322252E+00 -0.14315100E+01
  6.47347017 -0.10977717E+01 -0.74804354E-01 -0.10713031E+00 -0.91583708E+00
  6.93542117 -0.69381516E+00 -0.47311567E-01 -0.88366755E-01 -0.55813684E+00
  7.48976237 -0.41631729E+00 -0.23181350E-01 -0.69130786E-01 -0.32400515E+00
 
------------ Minimum  13 ------------
E =    -2.86098352 kcal/mol
R_com =     5.28608648 Angstrom
beta_A, gamma_A, alpha_B, beta_B, gamma_B = 
   139.49419   154.32865   174.63885    86.70511    64.28505
 
 8    0.2194462  -1.8236151   0.1447474   O1   
 6   -0.9872148  -1.1551925   0.0097785   C1   
 1   -1.8602065  -1.7972669  -0.0099228   H1   
 6   -0.7305363   0.1595578  -0.0608740   C2   
 6   -0.9874846   1.6530168  -0.1769222   C3   
 1   -1.5435673   2.0992991   0.6586275   H2   
 1   -1.4448081   1.9846440  -1.1196823   H3   
 6    0.5758566   1.8393617  -0.0981452   C4   
 1    0.9275253   2.4099924   0.7726290   H4   
 1    1.0302533   2.2667521  -1.0025988   H5   
 6    0.6658908   0.3316810   0.0238242   C5   
 6    1.2267980  -0.8762510   0.1475606   C6   
 1    2.2280084  -1.2798631   0.2477544   H6   
 8    0.0475556  -0.2678734   7.1083550   O1   
 6    0.7803445   0.6734242   6.4026530   C1   
 1    1.4290108   1.2915997   7.0124507   H1   
 6    0.4721379   0.5534240   5.1026327   C2   
 6    0.4902762   0.8247970   3.6073277   C3   
 1    1.4440548   0.6152066   3.1044189   H2   
 1    0.1438188   1.8218491   3.3011047   H3   
 6   -0.5860496  -0.3193398   3.4752682   C4   
 1   -0.2654705  -1.1856253   2.8800233   H4   
 1   -1.5647750   0.0158665   3.1052566   H5   
 6   -0.4796340  -0.4788061   4.9783750   C5   
 6   -0.7265911  -0.9656308   6.1994570   C6   
 1   -1.3514408  -1.7372703   6.6347722   H6   
 
    R_com        Fit total        Fit exp        Fit els          Fit Cn 
  4.54523833  0.68121727E+01  0.19803678E+02 -0.16018908E+00 -0.12831316E+02
  4.61984600  0.40519430E+01  0.15615930E+02 -0.17072089E+00 -0.11393266E+02
  4.70937520  0.16110945E+01  0.11686017E+02 -0.18018588E+00 -0.98947362E+01
  4.81681023 -0.37262299E+00  0.81901498E+01 -0.18769342E+00 -0.83750794E+01
  4.94573228 -0.17945586E+01  0.52799236E+01 -0.19222837E+00 -0.68822538E+01
  5.10043873 -0.26113465E+01  0.30502154E+01 -0.19275912E+00 -0.54688028E+01
  5.28608648 -0.28609835E+01  0.15130112E+01 -0.18840837E+00 -0.41855864E+01
  5.50886378 -0.26630097E+01  0.58988622E+00 -0.17867017E+00 -0.30742257E+01
  5.77619653 -0.21916749E+01  0.13213510E+00 -0.16362518E+00 -0.21601848E+01
  6.09699583 -0.16276706E+01 -0.34753361E-01 -0.14407573E+00 -0.14488416E+01
  6.48195500 -0.11088681E+01 -0.61170040E-01 -0.12151642E+00 -0.92618162E+00
  6.94390600 -0.70476143E+00 -0.42933564E-01 -0.97897550E-01 -0.56393032E+00
  7.49824720 -0.42455998E+00 -0.22297464E-01 -0.75225881E-01 -0.32703664E+00
 
------------ Minimum  14 ------------
E =    -2.84555568 kcal/mol
R_com =     5.28207267 Angstrom
beta_A, gamma_A, alpha_B, beta_B, gamma_B = 
    40.01580   350.04041   179.89461    93.75425    76.10292
 
 8   -0.1649980   1.8261212   0.1809350   O1   
 6   -1.2053788   0.9104840   0.1650434   C1   
 1   -2.1923099   1.3453550   0.2728233   H1   
 6   -0.6809125  -0.3147196   0.0125467   C2   
 6   -0.6213600  -1.8256943  -0.1401566   C3   
 1   -1.0811506  -2.2228335  -1.0552589   H2   
 1   -0.9904786  -2.4049151   0.7178486   H3   
 6    0.9457660  -1.6693309  -0.2082206   C4   
 1    1.3993788  -1.9930720  -1.1553030   H4   
 1    1.4879739  -2.1462772   0.6198544   H5   
 6    0.7199282  -0.1779918  -0.0633460   C5   
 6    1.0168499   1.1220613   0.0402245   C6   
 1    1.9115271   1.7343638   0.0387278   H6   
 8   -0.1525722   0.1170192   7.1144778   O1   
 6    0.5849336   0.9632577   6.3014576   C1   
 1    1.1051407   1.7556531   6.8270585   H1   
 6    0.4464860   0.5490969   5.0330937   C2   
 6    0.6242495   0.5090677   3.5242176   C3   
 1    1.6452221   0.2987468   3.1779240   H2   
 1    0.2410647   1.3819705   2.9772915   H3   
 6   -0.3361540  -0.7409441   3.5320735   C4   
 1    0.1203151  -1.6736772   3.1726531   H4   
 1   -1.2859739  -0.5895305   3.0009509   H5   
 6   -0.4002834  -0.5777455   5.0371773   C5   
 6   -0.7546035  -0.8267936   6.3026651   C6   
 1   -1.3657491  -1.5522630   6.8276025   H6   
 
    R_com        Fit total        Fit exp        Fit els          Fit Cn 
  4.54122452  0.70926589E+01  0.20318848E+02 -0.55828042E+00 -0.12667909E+02
  4.61583219  0.42350157E+01  0.16017026E+02 -0.53503299E+00 -0.11246978E+02
  4.70536139  0.17191912E+01  0.11994379E+02 -0.50818901E+00 -0.97669990E+01
  4.81279642 -0.31535638E+00  0.84289123E+01 -0.47745676E+00 -0.82668119E+01
  4.94171847 -0.17657480E+01  0.54705612E+01 -0.44266511E+00 -0.67936440E+01
  5.09642493 -0.25939251E+01  0.32090766E+01 -0.40385147E+00 -0.53991502E+01
  5.28207267 -0.28455557E+01  0.16490839E+01 -0.36136810E+00 -0.41332714E+01
  5.50484997 -0.26478803E+01  0.70495529E+00 -0.31598577E+00 -0.30368498E+01
  5.77218272 -0.21801955E+01  0.22363153E+00 -0.26895461E+00 -0.21348724E+01
  6.09298203 -0.16239635E+01  0.30635324E-01 -0.22197001E+00 -0.14326288E+01
  6.47794119 -0.11141800E+01 -0.20804151E-01 -0.17700214E+00 -0.91637372E+00
  6.93989219 -0.71651863E+00 -0.22191986E-01 -0.13599474E+00 -0.55833191E+00
  7.49423339 -0.43828090E+00 -0.13749045E-01 -0.10050756E+00 -0.32402430E+00
 
------------ Minimum  15 ------------
E =    -2.83320171 kcal/mol
R_com =     5.30450555 Angstrom
beta_A, gamma_A, alpha_B, beta_B, gamma_B = 
   108.92069   252.24624   227.17607    38.96457   325.03101
 
 8   -0.5666151  -0.0071836  -1.7531617   O1   
 6   -0.9513751   0.8962988  -0.7750434   C1   
 1   -1.6495913   1.6548612  -1.1094675   H1   
 6   -0.3272585   0.5673444   0.3658823   C2   
 6    0.0900776   0.6297860   1.8259648   C3   
 1   -0.7145958   0.4495555   2.5516072   H2   
 1    0.6365622   1.5350205   2.1256696   H3   
 6    0.9984499  -0.6239023   1.5291627   C4   
 1    0.7342771  -1.5275429   2.0958941   H4   
 1    2.0762521  -0.4431120   1.6424435   H5   
 6    0.4752272  -0.5624924   0.1084056   C5   
 6    0.3202790  -0.8981200  -1.1770408   C6   
 1    0.6968511  -1.6609845  -1.8490490   H6   
 8    0.9833699  -1.5244792   4.9825936   O1   
 6    1.4911593  -0.2450578   5.1446647   C1   
 1    2.5701058  -0.1738526   5.0700560   H1   
 6    0.4620232   0.5887497   5.3570038   C2   
 6   -0.2845091   1.8871064   5.6155938   C3   
 1   -0.2202167   2.6328910   4.8117213   H2   
 1   -0.0611383   2.3813915   6.5714733   H3   
 6   -1.6055182   1.0269643   5.6080687   C4   
 1   -2.3176219   1.2850347   4.8119243   H4   
 1   -2.1436074   1.0093443   6.5658395   H5   
 6   -0.7228678  -0.1744189   5.3366087   C5   
 6   -0.3916414  -1.4502416   5.1094680   C6   
 1   -0.9083052  -2.3972822   5.0020604   H6   
 
    R_com        Fit total        Fit exp        Fit els          Fit Cn 
  4.56365740  0.65476409E+01  0.20099327E+02 -0.13796401E+01 -0.12172046E+02
  4.63826507  0.38599474E+01  0.15941157E+02 -0.12814513E+01 -0.10799759E+02
  4.72779427  0.14902454E+01  0.12036956E+02 -0.11743865E+01 -0.93723239E+01
  4.83522931 -0.43055746E+00  0.85565321E+01 -0.10597172E+01 -0.79273723E+01
  4.96415135 -0.18044439E+01  0.56453725E+01 -0.93943415E+00 -0.65103822E+01
  5.11885781 -0.25924923E+01  0.33945786E+01 -0.81624947E+00 -0.51708214E+01
  5.30450555 -0.28332017E+01  0.18165443E+01 -0.69348296E+00 -0.39562631E+01
  5.52728285 -0.26421878E+01  0.83801235E+00 -0.57481080E+00 -0.29053894E+01
  5.79461560 -0.21867361E+01  0.31880119E+00 -0.46388872E+00 -0.20416485E+01
  6.11541491 -0.16402006E+01  0.93395683E-01 -0.36390832E+00 -0.13696880E+01
  6.50037407 -0.11350989E+01  0.18122530E-01 -0.27718571E+00 -0.87603567E+00
  6.96232507 -0.73838458E+00  0.38693166E-03 -0.20489164E+00 -0.53387988E+00
  7.51666627 -0.45911206E+00 -0.20513573E-02 -0.14699690E+00 -0.31006380E+00
 
------------ Minimum  16 ------------
E =    -2.81258802 kcal/mol
R_com =     5.29102370 Angstrom
beta_A, gamma_A, alpha_B, beta_B, gamma_B = 
    38.66221   350.36376     0.82144    85.82831    72.58161
 
 8   -0.1772704   1.8247224   0.1834228   O1   
 6   -1.2129406   0.9046606   0.1397233   C1   
 1   -2.2040484   1.3348679   0.2256844   H1   
 6   -0.6796254  -0.3177032  -0.0046565   C2   
 6   -0.6098255  -1.8278423  -0.1612362   C3   
 1   -1.0461238  -2.2236417  -1.0883424   H2   
 1   -0.9965464  -2.4117628   0.6857596   H3   
 6    0.9577664  -1.6644609  -0.1916983   C4   
 1    1.4350397  -1.9827994  -1.1289329   H4   
 1    1.4823652  -2.1420610   0.6472711   H5   
 6    0.7220007  -0.1746473  -0.0469436   C5   
 6    1.0106619   1.1262925   0.0681973   C6   
 1    1.9024180   1.7424578   0.0900010   H6   
 8   -0.1015553  -0.0050558   7.1306816   O1   
 6   -0.7093192  -0.9126434   6.2774854   C1   
 1   -1.2880855  -1.6827463   6.7742081   H1   
 6   -0.4012270  -0.5717408   5.0172043   C2   
 6   -0.3685678  -0.6248418   3.4986447   C3   
 1   -1.3340630  -0.4559480   3.0028292   H2   
 1    0.0968872  -1.5207833   3.0644115   H3   
 6    0.5668294   0.6424460   3.5617284   C4   
 1    0.1537430   1.5428782   3.0862081   H4   
 1    1.5828046   0.4788803   3.1767402   H5   
 6    0.4236005   0.5701165   5.0684924   C5   
 6    0.5961484   0.9008343   6.3529690   C6   
 1    1.1201234   1.6682702   6.9114099   H6   
 
    R_com        Fit total        Fit exp        Fit els          Fit Cn 
  4.55017556  0.65422942E+01  0.20135588E+02 -0.88608139E+00 -0.12707212E+02
  4.62478322  0.38635652E+01  0.15976521E+02 -0.83396441E+00 -0.11278991E+02
  4.71431242  0.15001090E+01  0.12068415E+02 -0.77608056E+00 -0.97922251E+01
  4.82174746 -0.41636573E+00  0.85822995E+01 -0.71268255E+00 -0.82859827E+01
  4.95066950 -0.17870747E+01  0.56649548E+01 -0.64437285E+00 -0.68076567E+01
  5.10537596 -0.25728301E+01  0.34083164E+01 -0.57217213E+00 -0.54089743E+01
  5.29102370 -0.28125880E+01  0.18248225E+01 -0.49755999E+00 -0.41398505E+01
  5.51380100 -0.26227642E+01  0.84072112E+00 -0.42246179E+00 -0.30410236E+01
  5.78113375 -0.21708288E+01  0.31566228E+00 -0.34915234E+00 -0.21373387E+01
  6.10193306 -0.16289248E+01  0.85074102E-01 -0.28005618E+00 -0.14339427E+01
  6.48689222 -0.11273947E+01  0.70224021E-02 -0.21745256E+00 -0.91696456E+00
  6.94884322 -0.73172289E+00 -0.10066257E-01 -0.16313849E+00 -0.55851814E+00
  7.50318442 -0.45149409E+00 -0.93263083E-02 -0.11814501E+00 -0.32402278E+00
 
------------ Minimum  17 ------------
E =    -1.40439980 kcal/mol
R_com =     7.22095165 Angstrom
beta_A, gamma_A, alpha_B, beta_B, gamma_B = 
    98.42929   245.40652   343.66570    81.57071    65.40652
 
 8   -0.2358657  -0.2265201  -1.8132116   O1   
 6   -0.8089046   0.7658666  -1.0335764   C1   
 1   -1.4472301   1.4543923  -1.5750884   H1   
 6   -0.3985651   0.5918885   0.2316497   C2   
 6   -0.2567416   0.8344910   1.7252827   C3   
 1   -1.1773909   0.7062184   2.3105093   H2   
 1    0.2097506   1.7881506   2.0096002   H3   
 6    0.7123608  -0.4086336   1.7464408   C4   
 1    0.3647149  -1.2521982   2.3588779   H4   
 1    1.7478850  -0.1747469   2.0295697   H5   
 6    0.4570951  -0.5279249   0.2575846   C5   
 6    0.5459819  -1.0119626  -0.9861332   C6   
 1    1.0524768  -1.8305627  -1.4848523   H6   
 8   -0.1626386   0.2837122   9.0341633   O1   
 6   -0.9916481  -0.5074566   8.2545280   C1   
 1   -1.7978508  -0.9886680   8.7960401   H1   
 6   -0.5489413  -0.4559052   6.9893019   C2   
 6   -0.4810720  -0.7286022   5.4956689   C3   
 1   -1.3284857  -0.3465825   4.9104424   H2   
 1   -0.3016172  -1.7749662   5.2113515   H3   
 6    0.7985325   0.1917947   5.4745109   C4   
 1    0.7021637   1.0990830   4.8620738   H4   
 1    1.7264813  -0.3238837   5.1913820   H5   
 6    0.5871196   0.3780623   6.9633671   C5   
 6    0.8085501   0.8175642   8.2070849   C6   
 1    1.5248255   1.4606760   8.7058039   H6   
 
    R_com        Fit total        Fit exp        Fit els          Fit Cn 
  6.42718578  0.34750775E+01  0.93298325E+01  0.79692640E+00 -0.66516814E+01
  6.50712256  0.20881866E+01  0.72059057E+01  0.73470532E+00 -0.58524244E+01
  6.60304670  0.86019857E+00  0.52202018E+01  0.66830236E+00 -0.50283056E+01
  6.71815567 -0.14014870E+00  0.34640922E+01  0.59882606E+00 -0.42030670E+01
  6.85628644 -0.86004314E+00  0.20166951E+01  0.52773628E+00 -0.34044745E+01
  7.02204335 -0.12761507E+01  0.92862200E+00  0.45677271E+00 -0.26615454E+01
  7.22095165 -0.14043998E+01  0.20843257E+00  0.38782206E+00 -0.20006544E+01
  7.45964161 -0.13007506E+01 -0.18219218E+00  0.32273545E+00 -0.14412939E+01
  7.74606956 -0.10498687E+01 -0.32025242E+00  0.26312575E+00 -0.99274199E+00
  8.08978310 -0.74389261E+00 -0.30116997E+00  0.21018828E+00 -0.65291092E+00
  8.50223935 -0.45923028E+00 -0.21388447E+00  0.16458877E+00 -0.40993457E+00
  8.99718685 -0.24107709E+00 -0.12164007E+00  0.12644493E+00 -0.24588195E+00
  9.59112385 -0.10106992E+00 -0.55385994E-01  0.95399766E-01 -0.14108369E+00
 
 
 ------------------------- GRID POINTS ---------------------------
 
Fit data
-------------------------------------------------------------------------------------------------------------------------------------------------------------------------------
   n     SAPT total      Fit total    SAPT els      SAPT exch     SAPT ind    SAPT exch-ind   SAPT disp  SAPT exch-disp  SAPT DeltaHF    Fit els       Fit exp       Fit Cn    
-------------------------------------------------------------------------------------------------------------------------------------------------------------------------------
     1   0.256847E+02  0.282244E+02 -0.270102E+02  0.772736E+02 -0.414960E+02  0.361882E+02 -0.213004E+02  0.459574E+01 -0.256627E+01 -0.170456E+01  0.446430E+02 -0.147140E+02
     2  -0.120815E+01 -0.148456E+01 -0.305955E+00  0.968833E+00 -0.233854E+00  0.213990E+00 -0.191488E+01  0.112986E+00 -0.492670E-01  0.287841E+00 -0.203402E+00 -0.156900E+01
     3   0.433429E+01  0.415522E+01 -0.706558E+01  0.219529E+02 -0.836606E+01  0.755650E+01 -0.101102E+02  0.167534E+01 -0.130863E+01 -0.415849E-02  0.110926E+02 -0.693321E+01
     4  -0.711086E+00 -0.880770E+00 -0.195498E+01  0.585656E+01 -0.224743E+01  0.210813E+01 -0.450541E+01  0.565616E+00 -0.533581E+00 -0.104588E+00  0.246910E+01 -0.324528E+01
     5   0.396597E+01  0.377943E+01 -0.369030E+01  0.160025E+02 -0.391443E+01  0.329700E+01 -0.759580E+01  0.107305E+01 -0.120602E+01  0.208028E+00  0.857529E+01 -0.500389E+01
     6   0.116016E+02  0.140866E+02 -0.125421E+02  0.402093E+02 -0.169400E+02  0.142096E+02 -0.126337E+02  0.229884E+01 -0.300028E+01  0.674642E+00  0.218895E+02 -0.847757E+01
     7  -0.158328E+01 -0.158764E+01 -0.993768E+00  0.246156E+01 -0.719278E+00  0.655373E+00 -0.309264E+01  0.261447E+00 -0.155968E+00 -0.233811E+00  0.793849E+00 -0.214768E+01
     8  -0.130513E+01 -0.152222E+01 -0.229152E+00  0.146037E+01 -0.596432E+00  0.506143E+00 -0.253071E+01  0.178746E+00 -0.940985E-01  0.251946E+00  0.326643E-01 -0.180683E+01
     9  -0.456386E+00 -0.447985E+00 -0.440114E-01  0.662775E-01 -0.156687E-01  0.898124E-02 -0.478261E+00  0.788669E-02 -0.159024E-02  0.196229E-01 -0.345362E-01 -0.433072E+00
    10  -0.494440E+00 -0.729239E+00 -0.139590E+01  0.540322E+01 -0.126918E+01  0.114585E+01 -0.452049E+01  0.485917E+00 -0.343860E+00 -0.833714E-01  0.247072E+01 -0.311659E+01
    11   0.496762E+02  0.626630E+02 -0.681568E+02  0.164903E+03 -0.110010E+03  0.964187E+02 -0.479507E+02  0.115774E+02  0.289447E+01 -0.191019E+00  0.925754E+02 -0.297213E+02
    12   0.836781E+00  0.116512E+01 -0.168746E+01  0.646037E+01 -0.155869E+01  0.133700E+01 -0.379538E+01  0.484948E+00 -0.404013E+00  0.179784E+00  0.400024E+01 -0.301491E+01
    13  -0.357794E+00 -0.411711E+00  0.235396E-02  0.382262E-01 -0.129744E-01  0.473141E-02 -0.392565E+00  0.487313E-02 -0.243986E-02  0.778399E-01 -0.134542E+00 -0.355008E+00
    14  -0.213229E+01 -0.219093E+01 -0.196222E+01  0.642855E+01 -0.294637E+01  0.288197E+01 -0.683277E+01  0.759221E+00 -0.460676E+00  0.989654E+00  0.138342E+01 -0.456400E+01
    15   0.183069E+02  0.222495E+02 -0.891439E+01  0.489302E+02 -0.171781E+02  0.118024E+02 -0.140016E+02  0.199997E+01 -0.433161E+01  0.107691E+00  0.315425E+02 -0.940070E+01
    16  -0.981286E+00 -0.900525E+00 -0.179924E+00  0.114350E+00 -0.426821E-01  0.223913E-01 -0.902729E+00  0.158660E-01 -0.855811E-02 -0.416394E-01 -0.595009E-01 -0.799384E+00
    17  -0.543248E+00 -0.984622E+00 -0.439323E+01  0.108816E+02 -0.503859E+01  0.480679E+01 -0.687949E+01  0.105862E+01 -0.978957E+00 -0.107636E+01  0.491360E+01 -0.482187E+01
    18   0.416248E+00  0.214392E-01 -0.233301E+01  0.726574E+01 -0.259024E+01  0.241742E+01 -0.452772E+01  0.628642E+00 -0.444576E+00 -0.686388E-01  0.278893E+01 -0.269885E+01
    19  -0.554811E+00 -0.446097E+00 -0.159996E+00  0.563216E-01 -0.314088E-01  0.904815E-02 -0.431696E+00  0.625280E-02 -0.333324E-02 -0.156796E+00  0.761791E-01 -0.365480E+00
    20  -0.879318E+00 -0.823256E+00 -0.129156E+00  0.598867E+00 -0.170793E+00  0.139092E+00 -0.133851E+01  0.681546E-01 -0.469729E-01  0.687099E-01  0.261318E+00 -0.115328E+01
    21  -0.793950E+00 -0.579001E+00 -0.182443E+00  0.268184E+00 -0.916359E-01  0.475979E-01 -0.848747E+00  0.287472E-01 -0.156527E-01 -0.138383E+00  0.273136E+00 -0.713755E+00
    22   0.328328E+02  0.417088E+02 -0.353432E+02  0.988052E+02 -0.452526E+02  0.402469E+02 -0.295217E+02  0.636984E+01 -0.247175E+01 -0.878547E+00  0.610439E+02 -0.184565E+02
    23  -0.614884E+00 -0.837240E+00 -0.419149E+01  0.111246E+02 -0.399068E+01  0.392328E+01 -0.769477E+01  0.103605E+01 -0.821818E+00 -0.435293E+00  0.494592E+01 -0.534787E+01
    24  -0.202870E+01 -0.203477E+01 -0.674104E+00  0.665958E+00 -0.242093E+00  0.191869E+00 -0.200285E+01  0.929023E-01 -0.603825E-01 -0.355354E+00 -0.125846E-01 -0.166683E+01
    25  -0.173731E+01 -0.171187E+01 -0.856199E+00  0.150372E+01 -0.457606E+00  0.377829E+00 -0.239292E+01  0.161606E+00 -0.737361E-01 -0.348666E+00  0.349565E+00 -0.171277E+01
    26   0.211048E+01  0.224447E+01 -0.381662E+01  0.132673E+02 -0.426198E+01  0.377788E+01 -0.696611E+01  0.103268E+01 -0.922674E+00  0.503298E+00  0.726896E+01 -0.552779E+01
    27  -0.138080E+01 -0.144476E+01 -0.334189E+00  0.173843E+01 -0.550134E+00  0.489754E+00 -0.282384E+01  0.196303E+00 -0.971237E-01  0.135937E+00  0.816373E+00 -0.239707E+01
    28  -0.108962E+01 -0.993429E+00 -0.333469E+00  0.656858E+00 -0.192096E+00  0.155952E+00 -0.142402E+01  0.783612E-01 -0.312017E-01  0.102315E-01  0.720828E-01 -0.107574E+01
    29  -0.189825E+01 -0.181291E+01 -0.522474E+00  0.854768E+00 -0.220068E+00  0.175078E+00 -0.223093E+01  0.105254E+00 -0.598739E-01  0.227872E-01 -0.185633E-01 -0.181713E+01
    30   0.842834E+01  0.111403E+02 -0.134646E+02  0.387865E+02 -0.174608E+02  0.150979E+02 -0.147926E+02  0.272669E+01 -0.246469E+01  0.564002E-01  0.206585E+02 -0.957454E+01
    31  -0.581515E+00 -0.555788E+00 -0.119111E+00  0.524250E-01 -0.247489E-01  0.106312E-01 -0.501627E+00  0.698181E-02 -0.606544E-02 -0.145331E+00  0.665177E-01 -0.476974E+00
    32  -0.113373E+01 -0.111007E+01 -0.337532E+00  0.180120E+01 -0.395857E+00  0.305679E+00 -0.256392E+01  0.170076E+00 -0.113379E+00  0.182173E-01  0.794843E+00 -0.192313E+01
    33  -0.110483E+01 -0.103505E+01 -0.241343E+00  0.962339E-01 -0.485257E-01  0.195055E-01 -0.933691E+00  0.142731E-01 -0.112873E-01 -0.113102E+00 -0.590942E-01 -0.862851E+00
    34  -0.847855E+00 -0.810753E+00  0.348727E-01  0.697523E+00 -0.164547E+00  0.102490E+00 -0.154564E+01  0.668283E-01 -0.393779E-01  0.274478E+00  0.345794E+00 -0.143102E+01
    35  -0.891070E+00 -0.915103E+00 -0.737218E-01  0.134026E+00 -0.395202E-01  0.291793E-01 -0.955726E+00  0.198283E-01 -0.513565E-02 -0.774621E-01 -0.139084E-02 -0.836250E+00
    36   0.976978E+00  0.123920E+01 -0.547963E+01  0.148887E+02 -0.669065E+01  0.631692E+01 -0.847505E+01  0.137789E+01 -0.961162E+00 -0.487002E+00  0.727683E+01 -0.555063E+01
    37  -0.646212E+00 -0.603351E+00 -0.561268E+01  0.176161E+02 -0.716209E+01  0.685570E+01 -0.130627E+02  0.181080E+01 -0.109136E+01  0.937225E+00  0.746640E+01 -0.900698E+01
    38  -0.899359E+00 -0.852430E+00 -0.938104E-01  0.428278E+00 -0.936828E-01  0.797091E-01 -0.125362E+01  0.525477E-01 -0.187765E-01  0.600764E-01  0.767148E-01 -0.989221E+00
    39  -0.169590E+01 -0.181488E+01 -0.204157E+01  0.616879E+01 -0.323394E+01  0.319252E+01 -0.602186E+01  0.744109E+00 -0.503942E+00  0.507153E+00  0.183202E+01 -0.415405E+01
    40  -0.494847E+00 -0.344407E+00 -0.766773E-01  0.483494E-01 -0.280960E-01  0.724146E-02 -0.448601E+00  0.581137E-02 -0.287537E-02  0.161333E-01  0.643668E-02 -0.366977E+00
    41   0.244352E+01  0.208557E+01 -0.328429E+01  0.144665E+02 -0.415869E+01  0.378882E+01 -0.823633E+01  0.101646E+01 -0.114895E+01  0.617611E+00  0.837537E+01 -0.690742E+01
    42   0.270735E+01  0.234374E+01 -0.490205E+01  0.190413E+02 -0.618364E+01  0.539935E+01 -0.106667E+02  0.145245E+01 -0.143337E+01 -0.302029E+00  0.105454E+02 -0.789958E+01
    43  -0.968620E+00 -0.149894E+01 -0.192735E+01  0.532202E+01 -0.179674E+01  0.176248E+01 -0.444548E+01  0.563048E+00 -0.446590E+00  0.996089E-01  0.134143E+01 -0.293999E+01
    44   0.420334E+02  0.444645E+02 -0.475133E+02  0.135526E+03 -0.609627E+02  0.536386E+02 -0.446197E+02  0.927624E+01 -0.331226E+01  0.281554E+01  0.708728E+02 -0.292238E+02
    45   0.264640E+00  0.224515E+00 -0.216577E+01  0.773044E+01 -0.212291E+01  0.188884E+01 -0.513538E+01  0.607157E+00 -0.537725E+00  0.204903E+00  0.394269E+01 -0.392308E+01
    46   0.435862E+01  0.389183E+01 -0.600760E+01  0.205573E+02 -0.597866E+01  0.537359E+01 -0.991385E+01  0.156806E+01 -0.124023E+01  0.224810E+00  0.108093E+02 -0.714225E+01
    47   0.130431E+02  0.185913E+02 -0.239205E+02  0.635460E+02 -0.337430E+02  0.276215E+02 -0.216691E+02  0.405703E+01 -0.284887E+01 -0.443226E+00  0.326167E+02 -0.135822E+02
    48  -0.247991E+01 -0.257079E+01 -0.224077E+01  0.514968E+01 -0.177667E+01  0.164681E+01 -0.537377E+01  0.545297E+00 -0.430492E+00 -0.263935E+00  0.156983E+01 -0.387669E+01
    49  -0.610055E+00 -0.533453E+00 -0.107134E-01  0.274935E+00 -0.579353E-01  0.450166E-01 -0.883638E+00  0.334147E-01 -0.111351E-01  0.675903E-01  0.623998E-01 -0.663443E+00
    50   0.635338E+02  0.888189E+02 -0.665694E+02  0.168436E+03 -0.108625E+03  0.943015E+02 -0.424782E+02  0.108342E+02  0.763467E+01  0.345804E+01  0.109442E+03 -0.240816E+02
    51  -0.168418E+01 -0.162040E+01 -0.460236E+00  0.592309E+00 -0.192182E+00  0.147560E+00 -0.181963E+01  0.834340E-01 -0.354385E-01 -0.426866E+00  0.184057E+00 -0.137759E+01
    52   0.443516E+01  0.343292E+01 -0.828135E+01  0.239268E+02 -0.902373E+01  0.847178E+01 -0.110118E+02  0.195303E+01 -0.159955E+01  0.118187E+00  0.106263E+02 -0.731161E+01
    53   0.579402E+01  0.711922E+01 -0.776235E+01  0.269330E+02 -0.104383E+02  0.940084E+01 -0.125729E+02  0.200056E+01 -0.176685E+01  0.269086E+00  0.170307E+02 -0.101805E+02
    54   0.314008E+02  0.422067E+02 -0.450269E+02  0.111219E+03 -0.719540E+02  0.665917E+02 -0.351264E+02  0.845152E+01 -0.275358E+01  0.246693E+01  0.607445E+02 -0.210047E+02
    55   0.208223E+02  0.217443E+02 -0.231039E+02  0.702906E+02 -0.317219E+02  0.257232E+02 -0.224212E+02  0.422609E+01 -0.217072E+01  0.256585E+00  0.362090E+02 -0.147212E+02
    56   0.186744E+02  0.243219E+02 -0.206034E+02  0.623816E+02 -0.332367E+02  0.283163E+02 -0.194388E+02  0.375520E+01 -0.249984E+01 -0.256396E+00  0.370444E+02 -0.124661E+02
    57  -0.155256E+01 -0.160171E+01 -0.189170E+01  0.487487E+01 -0.182341E+01  0.174977E+01 -0.472939E+01  0.555393E+00 -0.288097E+00 -0.192526E+00  0.170417E+01 -0.311335E+01
    58   0.120547E+01  0.906460E+00 -0.933491E+01  0.254060E+02 -0.936408E+01  0.862698E+01 -0.139051E+02  0.204292E+01 -0.226633E+01 -0.927020E+00  0.110483E+02 -0.921482E+01
    59   0.677204E-01  0.415056E-01 -0.132237E+01  0.527987E+01 -0.131665E+01  0.110349E+01 -0.368653E+01  0.419581E+00 -0.409669E+00  0.421294E-01  0.261993E+01 -0.262056E+01
    60   0.198049E+01  0.181935E+01 -0.910522E+01  0.248331E+02 -0.107310E+02  0.101649E+02 -0.134231E+02  0.217324E+01 -0.193139E+01 -0.499554E+00  0.113957E+02 -0.907680E+01
    61  -0.187860E+01 -0.179339E+01 -0.770239E+00  0.176515E+01 -0.697337E+00  0.616824E+00 -0.285415E+01  0.220925E+00 -0.159787E+00 -0.552343E+00  0.102956E+01 -0.227060E+01
    62   0.261136E+02  0.269931E+02 -0.379748E+02  0.963515E+02 -0.558816E+02  0.513805E+02 -0.328997E+02  0.733013E+01 -0.219240E+01  0.150733E+01  0.468439E+02 -0.213581E+02
    63   0.271676E+02  0.281978E+02 -0.280360E+02  0.860422E+02 -0.350779E+02  0.282973E+02 -0.267439E+02  0.501116E+01 -0.232519E+01 -0.836527E+00  0.464982E+02 -0.174639E+02
    64  -0.260414E+01 -0.243270E+01 -0.376755E+00  0.232908E+01 -0.768573E+00  0.653823E+00 -0.459742E+01  0.294714E+00 -0.139015E+00  0.502029E+00  0.597996E+00 -0.353273E+01
    65   0.171293E+01  0.178954E+01 -0.198203E+01  0.107876E+02 -0.312861E+01  0.253301E+01 -0.642715E+01  0.740427E+00 -0.810356E+00  0.396640E+00  0.679635E+01 -0.540345E+01
    66   0.175639E+02  0.212282E+02 -0.301658E+02  0.800477E+02 -0.397115E+02  0.344464E+02 -0.287206E+02  0.575383E+01 -0.408607E+01 -0.980142E+00  0.413647E+02 -0.191563E+02
    67   0.942188E+01  0.793498E+01 -0.906683E+01  0.311877E+02 -0.915584E+01  0.832145E+01 -0.120597E+02  0.209756E+01 -0.190246E+01  0.328127E+00  0.157201E+02 -0.811329E+01
    68   0.253556E+02  0.294380E+02 -0.303104E+02  0.889672E+02 -0.438438E+02  0.380501E+02 -0.300941E+02  0.602142E+01 -0.343496E+01  0.238441E+01  0.495452E+02 -0.224916E+02
    69   0.982143E+01  0.135992E+02 -0.166079E+02  0.486983E+02 -0.200615E+02  0.175331E+02 -0.196369E+02  0.341956E+01 -0.352322E+01 -0.283149E+00  0.260979E+02 -0.122156E+02
    70   0.107073E+02  0.115006E+02 -0.157252E+02  0.463772E+02 -0.166874E+02  0.149494E+02 -0.194413E+02  0.346282E+01 -0.222827E+01  0.256916E+00  0.242960E+02 -0.130523E+02
    71   0.396804E+02  0.379949E+02 -0.366239E+02  0.113815E+03 -0.435322E+02  0.317427E+02 -0.299410E+02  0.532184E+01 -0.110240E+01 -0.117377E+00  0.572055E+02 -0.190932E+02
    72  -0.211297E+01 -0.193489E+01 -0.124081E+01  0.381949E+01 -0.871138E+00  0.798597E+00 -0.478951E+01  0.379771E+00 -0.209375E+00 -0.183077E-01  0.193713E+01 -0.385371E+01
    73   0.502361E+01  0.393770E+01 -0.599100E+01  0.195989E+02 -0.578468E+01  0.535724E+01 -0.857736E+01  0.145414E+01 -0.103365E+01  0.117293E+00  0.928501E+01 -0.546461E+01
    74   0.778701E-01  0.216562E+00 -0.424474E+00  0.437176E+01 -0.105281E+01  0.859621E+00 -0.367500E+01  0.329068E+00 -0.330295E+00  0.696402E+00  0.282778E+01 -0.330762E+01
    75  -0.930986E+00 -0.722255E+00  0.230984E+00  0.208354E+00 -0.113042E+00  0.642945E-01 -0.134650E+01  0.323216E-01 -0.739980E-02  0.527035E+00 -0.110879E+00 -0.113841E+01
    76   0.720195E+01  0.898791E+01 -0.124278E+02  0.342370E+02 -0.139393E+02  0.126932E+02 -0.137944E+02  0.244085E+01 -0.200761E+01 -0.296212E+00  0.174198E+02 -0.813569E+01
    77   0.243938E+02  0.363498E+02 -0.238488E+02  0.673028E+02 -0.355694E+02  0.326232E+02 -0.185584E+02  0.428444E+01 -0.184011E+01  0.871311E+00  0.457329E+02 -0.102545E+02
    78   0.108238E+02  0.113085E+02 -0.137493E+02  0.411513E+02 -0.142190E+02  0.123491E+02 -0.143876E+02  0.254589E+01 -0.286651E+01  0.124146E+00  0.218700E+02 -0.106857E+02
    79   0.198539E+02  0.256375E+02 -0.300195E+02  0.752705E+02 -0.482983E+02  0.435777E+02 -0.236103E+02  0.522015E+01 -0.228645E+01 -0.853896E+00  0.409614E+02 -0.144700E+02
    80  -0.885615E+00 -0.765993E+00 -0.828346E-01  0.121649E+00 -0.508412E-01  0.196111E-01 -0.901833E+00  0.152296E-01 -0.659618E-02 -0.647002E-01  0.856834E-01 -0.786976E+00
    81  -0.195505E+01 -0.219129E+01 -0.195996E+01  0.534137E+01 -0.159265E+01  0.148266E+01 -0.547259E+01  0.585408E+00 -0.339288E+00 -0.302625E+00  0.195195E+01 -0.384062E+01
    82  -0.206920E+01 -0.204955E+01 -0.146198E+01  0.393826E+01 -0.126883E+01  0.124245E+01 -0.464445E+01  0.423399E+00 -0.298043E+00 -0.192365E+00  0.151752E+01 -0.337470E+01
    83  -0.113556E+01 -0.121028E+01 -0.130774E+01  0.493279E+01 -0.161326E+01  0.150438E+01 -0.481828E+01  0.495032E+00 -0.328479E+00  0.217460E+00  0.219965E+01 -0.362739E+01
    84  -0.163180E+01 -0.184291E+01 -0.855782E-01  0.202810E+01 -0.874535E+00  0.774267E+00 -0.364267E+01  0.266478E+00 -0.978658E-01  0.850143E+00 -0.718325E-01 -0.262122E+01
    85   0.267207E+02  0.267266E+02 -0.352023E+02  0.941563E+02 -0.486684E+02  0.423591E+02 -0.310359E+02  0.669562E+01 -0.158369E+01 -0.393801E+00  0.469258E+02 -0.198055E+02
    86   0.147597E+02  0.174361E+02 -0.140725E+02  0.462919E+02 -0.195987E+02  0.164141E+02 -0.142579E+02  0.261952E+01 -0.263661E+01 -0.328953E+00  0.275723E+02 -0.980729E+01
    87  -0.141799E+01 -0.124600E+01 -0.591474E+00  0.500700E+00 -0.153345E+00  0.948717E-01 -0.129580E+01  0.544521E-01 -0.273931E-01 -0.271113E+00  0.127190E-01 -0.987601E+00
    88  -0.554609E+00 -0.408821E+00  0.173449E+00  0.567122E-01 -0.474969E-01  0.163505E-01 -0.762988E+00  0.101744E-01 -0.810010E-03  0.291815E+00 -0.194949E-01 -0.681141E+00
    89   0.346677E+01  0.344703E+01 -0.756745E+01  0.210813E+02 -0.778187E+01  0.744671E+01 -0.105250E+02  0.176347E+01 -0.950356E+00 -0.130884E+01  0.110418E+02 -0.628594E+01
    90   0.373925E+02  0.423042E+02 -0.352251E+02  0.101979E+03 -0.442256E+02  0.392604E+02 -0.283572E+02  0.617562E+01 -0.221443E+01 -0.200502E+01  0.622517E+02 -0.179426E+02
    91   0.100659E+02  0.913749E+01 -0.140491E+02  0.404039E+02 -0.172637E+02  0.153189E+02 -0.141085E+02  0.266270E+01 -0.289829E+01 -0.142379E+01  0.215988E+02 -0.110375E+02
    92  -0.782925E+00 -0.779688E+00 -0.364208E-01  0.175116E+00 -0.384697E-01  0.202804E-01 -0.912929E+00  0.183945E-01 -0.889597E-02 -0.214285E-01  0.295051E-01 -0.787764E+00
    93   0.469663E+01  0.540977E+01 -0.636242E+01  0.212651E+02 -0.661631E+01  0.566329E+01 -0.935626E+01  0.142305E+01 -0.131985E+01  0.368733E+00  0.125481E+02 -0.750707E+01
    94  -0.859823E+00 -0.734963E+00 -0.161327E+00  0.205018E+00 -0.669326E-01  0.418934E-01 -0.891477E+00  0.264243E-01 -0.134232E-01 -0.897899E-01  0.701936E-01 -0.715367E+00
    95  -0.174132E+01 -0.175432E+01 -0.236192E+00  0.449552E+00 -0.214778E+00  0.160675E+00 -0.194177E+01  0.767403E-01 -0.355457E-01 -0.275722E+00  0.142806E+00 -0.162141E+01
    96   0.970118E+01  0.988069E+01 -0.110011E+02  0.394768E+02 -0.141624E+02  0.122472E+02 -0.166510E+02  0.260922E+01 -0.281759E+01 -0.417495E+00  0.226972E+02 -0.123990E+02
    97   0.123547E+02  0.132211E+02 -0.163730E+02  0.493108E+02 -0.255563E+02  0.240694E+02 -0.199478E+02  0.372687E+01 -0.287522E+01  0.217880E+01  0.251257E+02 -0.140833E+02
    98  -0.155433E+01 -0.149384E+01 -0.373932E+01  0.857609E+01 -0.344070E+01  0.320961E+01 -0.636704E+01  0.864995E+00 -0.657968E+00 -0.385865E+00  0.327829E+01 -0.438626E+01
    99  -0.169811E+01 -0.164356E+01 -0.443916E+00  0.809844E+00 -0.275326E+00  0.223962E+00 -0.206723E+01  0.118112E+00 -0.635630E-01  0.553138E-01 -0.860855E-01 -0.161279E+01
   100   0.540137E+01  0.671142E+01 -0.164232E+02  0.435504E+02 -0.187110E+02  0.166323E+02 -0.200377E+02  0.345310E+01 -0.306256E+01  0.117537E+00  0.202677E+02 -0.136738E+02
   101   0.188610E+02  0.156125E+02 -0.262315E+02  0.723724E+02 -0.381348E+02  0.305235E+02 -0.200641E+02  0.393980E+01 -0.354426E+01 -0.178089E+01  0.321087E+02 -0.147153E+02
   102   0.289620E+00  0.309653E+00 -0.430022E+01  0.127543E+02 -0.461245E+01  0.427456E+01 -0.785934E+01  0.110012E+01 -0.106735E+01  0.547590E-02  0.579670E+01 -0.549253E+01
   103   0.836046E+01  0.933024E+01 -0.140483E+02  0.445386E+02 -0.166542E+02  0.147934E+02 -0.215886E+02  0.349190E+01 -0.217236E+01  0.764696E+00  0.231316E+02 -0.145660E+02
   104  -0.123807E+01 -0.102716E+01 -0.517813E+00  0.118368E+01 -0.424914E+00  0.337364E+00 -0.188685E+01  0.126814E+00 -0.563581E-01  0.338012E-01  0.293294E+00 -0.135425E+01
   105   0.444013E+02  0.720759E+02 -0.575437E+02  0.140469E+03 -0.987862E+02  0.860205E+02 -0.366034E+02  0.922916E+01  0.161585E+01  0.390186E+01  0.895988E+02 -0.214248E+02
   106  -0.253726E+00 -0.168475E+00 -0.606429E+01  0.162237E+02 -0.605099E+01  0.559118E+01 -0.101955E+02  0.150985E+01 -0.126769E+01  0.116914E+00  0.638440E+01 -0.666979E+01
   107   0.107618E+02  0.973027E+01 -0.111120E+02  0.361955E+02 -0.113565E+02  0.101649E+02 -0.139196E+02  0.242414E+01 -0.163465E+01  0.228078E+00  0.185172E+02 -0.901500E+01
   108  -0.315921E+00 -0.290803E+00  0.392480E-01  0.654422E-01 -0.147431E-01  0.842213E-02 -0.420535E+00  0.826572E-02 -0.202093E-02  0.436439E-01 -0.968783E-02 -0.324759E+00
   109   0.189814E+02  0.176223E+02 -0.193235E+02  0.613356E+02 -0.235157E+02  0.188352E+02 -0.196254E+02  0.353437E+01 -0.225917E+01 -0.322230E+00  0.319033E+02 -0.139588E+02
   110  -0.153525E+01 -0.145562E+01 -0.260882E+00  0.306678E+00 -0.109779E+00  0.601527E-01 -0.154656E+01  0.394555E-01 -0.243123E-01 -0.150118E+00  0.281755E-01 -0.133368E+01
   111   0.442231E+01  0.620860E+01 -0.116435E+02  0.321020E+02 -0.123094E+02  0.109402E+02 -0.147748E+02  0.252941E+01 -0.242160E+01  0.108087E+00  0.160798E+02 -0.997924E+01
   112  -0.171591E+01 -0.177841E+01 -0.399201E+00  0.109634E+01 -0.298877E+00  0.259816E+00 -0.245832E+01  0.145501E+00 -0.611685E-01  0.413850E-02  0.989049E-01 -0.188145E+01
   113  -0.572905E+00 -0.129857E+01 -0.261151E+01  0.680982E+01 -0.294929E+01  0.286311E+01 -0.483111E+01  0.667209E+00 -0.521139E+00 -0.417896E+00  0.211952E+01 -0.300019E+01
   114  -0.738890E+00 -0.764995E+00 -0.477994E+00  0.262193E+01 -0.701861E+00  0.612647E+00 -0.285331E+01  0.245917E+00 -0.186218E+00  0.352205E+00  0.109152E+01 -0.220872E+01
   115   0.214589E+02  0.184947E+02 -0.209162E+02  0.665970E+02 -0.241735E+02  0.210742E+02 -0.200115E+02  0.357553E+01 -0.468654E+01 -0.117196E+01  0.355319E+02 -0.158651E+02
   116  -0.151812E+01 -0.142471E+01 -0.386839E+01  0.111230E+02 -0.367812E+01  0.348978E+01 -0.896364E+01  0.113443E+01 -0.755197E+00 -0.640642E+00  0.550690E+01 -0.629097E+01
   117   0.299740E+02  0.320587E+02 -0.369685E+02  0.968087E+02 -0.517318E+02  0.444988E+02 -0.286880E+02  0.654770E+01 -0.492831E+00 -0.716207E+00  0.503832E+02 -0.176083E+02
   118  -0.112611E+01 -0.113192E+01 -0.231896E+00  0.305138E+00 -0.101962E+00  0.793830E-01 -0.119597E+01  0.448595E-01 -0.256635E-01 -0.493933E-01 -0.103344E+00 -0.979178E+00
   119  -0.413063E+00 -0.385101E+00  0.110657E-01  0.447801E-01 -0.162108E-01  0.854403E-02 -0.463626E+00  0.627620E-02 -0.389188E-02  0.487331E-01  0.705988E-02 -0.440894E+00
   120   0.350816E+02  0.375147E+02 -0.472420E+02  0.124109E+03 -0.708423E+02  0.616536E+02 -0.401008E+02  0.875004E+01 -0.124563E+01 -0.831232E+00  0.641436E+02 -0.257977E+02
   121   0.574666E+01  0.431592E+01 -0.943735E+01  0.290744E+02 -0.125936E+02  0.114293E+02 -0.121578E+02  0.211337E+01 -0.268162E+01 -0.125190E+00  0.131654E+02 -0.872433E+01
   122  -0.140160E+01 -0.152325E+01 -0.162523E+01  0.303729E+01 -0.981246E+00  0.845868E+00 -0.273901E+01  0.272152E+00 -0.211424E+00 -0.653583E+00  0.108710E+01 -0.195677E+01
   123  -0.231784E+00 -0.137263E+00 -0.517683E+01  0.171481E+02 -0.595481E+01  0.532350E+01 -0.119574E+02  0.152406E+01 -0.113834E+01 -0.103158E+00  0.867837E+01 -0.871248E+01
   124   0.786173E+00 -0.574100E-01 -0.519226E+01  0.137685E+02 -0.538633E+01  0.514236E+01 -0.768768E+01  0.127777E+01 -0.113622E+01 -0.328277E+00  0.499244E+01 -0.472157E+01
   125  -0.165063E+01 -0.164690E+01 -0.938376E-01  0.741207E+00 -0.258295E+00  0.221946E+00 -0.231422E+01  0.107059E+00 -0.544906E-01  0.217744E+00  0.214760E-01 -0.188612E+01
   126   0.191932E+02  0.190470E+02 -0.311322E+02  0.796418E+02 -0.442563E+02  0.389521E+02 -0.274552E+02  0.561542E+01 -0.217238E+01 -0.876461E+00  0.379669E+02 -0.180435E+02
   127   0.946420E+01  0.102721E+02 -0.777758E+01  0.296555E+02 -0.928721E+01  0.760935E+01 -0.102973E+02  0.173025E+01 -0.216877E+01  0.189405E+00  0.164767E+02 -0.639398E+01
   128  -0.904413E+00 -0.854271E+00 -0.204951E+00  0.106136E+00 -0.501212E-01  0.263706E-01 -0.790195E+00  0.167281E-01 -0.838050E-02 -0.197247E+00  0.207545E-01 -0.677779E+00
   129   0.272681E+02  0.322906E+02 -0.208295E+02  0.767617E+02 -0.293892E+02  0.210881E+02 -0.206974E+02  0.344420E+01 -0.310987E+01  0.195706E+01  0.470731E+02 -0.167395E+02
   130  -0.467246E+00 -0.471041E+00 -0.276174E+01  0.709308E+01 -0.274273E+01  0.252979E+01 -0.472549E+01  0.645900E+00 -0.506051E+00 -0.148617E+00  0.276181E+01 -0.308423E+01
   131  -0.293355E+00 -0.354567E+00  0.264437E+00  0.483050E-01 -0.268668E-01  0.636986E-02 -0.591180E+00  0.606697E-02 -0.486840E-03  0.219751E+00 -0.247804E-01 -0.549537E+00
   132  -0.182435E+01 -0.169675E+01 -0.301580E+00  0.633327E+00 -0.189133E+00  0.114732E+00 -0.212349E+01  0.743177E-01 -0.325160E-01 -0.168051E+00  0.168132E+00 -0.169683E+01
   133  -0.819541E+00 -0.710715E+00 -0.256633E+00  0.318807E+00 -0.103671E+00  0.640032E-01 -0.864769E+00  0.360316E-01 -0.133102E-01 -0.183470E+00  0.669980E-01 -0.594243E+00
   134   0.100860E+01  0.899918E+00 -0.150669E+01  0.628978E+01 -0.148629E+01  0.124482E+01 -0.353789E+01  0.474943E+00 -0.470068E+00  0.606434E-01  0.307225E+01 -0.223298E+01
   135  -0.186795E+01 -0.215349E+01 -0.366800E+01  0.859747E+01 -0.410662E+01  0.398600E+01 -0.679342E+01  0.947372E+00 -0.830746E+00 -0.786146E+00  0.347053E+01 -0.483788E+01
   136  -0.979145E+00 -0.888039E+00 -0.953033E-02  0.264206E+00 -0.137565E+00  0.100958E+00 -0.121877E+01  0.407059E-01 -0.191521E-01  0.400881E-01  0.809005E-01 -0.100903E+01
   137  -0.122732E+01 -0.120536E+01 -0.251622E+00  0.460338E+00 -0.121784E+00  0.888822E-01 -0.142425E+01  0.598305E-01 -0.387065E-01 -0.664475E-01 -0.297754E-01 -0.110914E+01
   138  -0.292929E+01 -0.277681E+01 -0.281230E+01  0.852667E+01 -0.405097E+01  0.394001E+01 -0.898464E+01  0.101890E+01 -0.566970E+00  0.326811E+00  0.301865E+01 -0.612227E+01
   139   0.117151E+01  0.110759E+01 -0.376173E+01  0.112232E+02 -0.403951E+01  0.384561E+01 -0.655144E+01  0.985156E+00 -0.529756E+00 -0.996367E+00  0.601185E+01 -0.390789E+01
   140   0.864017E+01  0.636176E+01 -0.140640E+02  0.396880E+02 -0.213190E+02  0.201484E+02 -0.169586E+02  0.315654E+01 -0.201125E+01  0.625124E+00  0.169886E+02 -0.112520E+02
   141   0.131010E+02  0.128106E+02 -0.191992E+02  0.543727E+02 -0.227537E+02  0.204519E+02 -0.198599E+02  0.377854E+01 -0.368933E+01 -0.389661E+00  0.270905E+02 -0.138902E+02
   142  -0.239938E+01 -0.239117E+01 -0.108359E+01  0.337805E+01 -0.993131E+00  0.857367E+00 -0.471651E+01  0.380338E+00 -0.221912E+00 -0.478930E-01  0.117702E+01 -0.352030E+01
   143  -0.180207E+01 -0.174651E+01 -0.176231E+01  0.396534E+01 -0.124954E+01  0.107696E+01 -0.393753E+01  0.383256E+00 -0.278241E+00 -0.106275E+00  0.111720E+01 -0.275744E+01
   144  -0.761424E+00 -0.653732E+00  0.242524E+00  0.818250E-01 -0.694851E-01  0.296641E-01 -0.105911E+01  0.152171E-01 -0.206086E-02  0.374045E+00 -0.619568E-01 -0.965820E+00
   145  -0.143319E+01 -0.143596E+01  0.145651E+00  0.756245E+00 -0.308571E+00  0.227205E+00 -0.231879E+01  0.106082E+00 -0.410105E-01  0.626578E+00 -0.163603E+00 -0.189894E+01
   146   0.417182E+01  0.390243E+01 -0.418397E+01  0.164860E+02 -0.486567E+01  0.422340E+01 -0.736809E+01  0.108620E+01 -0.120603E+01 -0.217881E+00  0.962988E+01 -0.550957E+01
   147   0.945477E+01  0.845620E+01 -0.938506E+01  0.322014E+02 -0.104838E+02  0.889556E+01 -0.118469E+02  0.203283E+01 -0.195926E+01  0.212559E+00  0.161878E+02 -0.794412E+01
   148   0.105271E+02  0.990289E+01 -0.148546E+02  0.431346E+02 -0.209907E+02  0.199550E+02 -0.179057E+02  0.344213E+01 -0.225359E+01  0.494112E+00  0.213171E+02 -0.119083E+02
   149   0.122812E+01  0.130248E+01 -0.192850E+01  0.839760E+01 -0.218905E+01  0.178072E+01 -0.472086E+01  0.592902E+00 -0.704696E+00  0.233279E+00  0.423443E+01 -0.316523E+01
   150  -0.851939E+00 -0.702359E+00 -0.345899E+00  0.136343E+01 -0.296314E+00  0.231119E+00 -0.182510E+01  0.120060E+00 -0.992342E-01 -0.540719E-01  0.859718E+00 -0.150801E+01
   151   0.968341E+00  0.921509E+00 -0.728638E+01  0.221694E+02 -0.962224E+01  0.918219E+01 -0.143455E+02  0.220193E+01 -0.133107E+01  0.149822E+01  0.921475E+01 -0.979146E+01
   152  -0.353842E+00 -0.532313E+00 -0.381138E+01  0.115864E+02 -0.468558E+01  0.431077E+01 -0.784984E+01  0.109209E+01 -0.996301E+00  0.578068E+00  0.429916E+01 -0.540954E+01
   153  -0.258770E+01 -0.247062E+01 -0.817803E+00  0.220772E+01 -0.580837E+00  0.504704E+00 -0.404334E+01  0.266545E+00 -0.124694E+00 -0.398306E-01  0.617226E+00 -0.304801E+01
   154  -0.250825E+01 -0.247808E+01 -0.164411E+01  0.318345E+01 -0.105603E+01  0.920413E+00 -0.397230E+01  0.357148E+00 -0.296819E+00 -0.455996E+00  0.741071E+00 -0.276315E+01
   155  -0.834166E+00 -0.713575E+00 -0.185389E+00  0.872858E-01 -0.426938E-01  0.200231E-01 -0.721076E+00  0.147829E-01 -0.709883E-02 -0.126862E+00  0.115773E-02 -0.587870E+00
   156  -0.155520E+01 -0.959339E+00 -0.343135E+01  0.102021E+02 -0.410080E+01  0.385322E+01 -0.849253E+01  0.112454E+01 -0.710354E+00  0.273926E+00  0.465999E+01 -0.589325E+01
   157  -0.782344E+00 -0.731697E+00 -0.169807E+00  0.759039E-01 -0.283914E-01  0.151221E-01 -0.677425E+00  0.113444E-01 -0.908993E-02 -0.835747E-01 -0.549712E-01 -0.593151E+00
   158   0.624021E+00 -0.475618E-01 -0.375679E+01  0.119765E+02 -0.356237E+01  0.334564E+01 -0.776003E+01  0.109321E+01 -0.712102E+00 -0.784848E-01  0.515722E+01 -0.512630E+01
   159   0.229551E+02  0.195536E+02 -0.271690E+02  0.751089E+02 -0.346467E+02  0.304547E+02 -0.241441E+02  0.504809E+01 -0.169672E+01 -0.417789E-01  0.347903E+02 -0.151950E+02
   160   0.252487E+02  0.319679E+02 -0.274476E+02  0.788640E+02 -0.366607E+02  0.320904E+02 -0.245053E+02  0.499410E+01 -0.208631E+01  0.295149E+00  0.472068E+02 -0.155341E+02
   161  -0.229454E+01 -0.239371E+01 -0.696428E+00  0.360868E+01 -0.127154E+01  0.114890E+01 -0.529124E+01  0.430208E+00 -0.223125E+00  0.468420E+00  0.115590E+01 -0.401803E+01
   162   0.326766E+01  0.285046E+01 -0.125380E+02  0.335018E+02 -0.131186E+02  0.127106E+02 -0.176795E+02  0.291930E+01 -0.252796E+01 -0.719176E+00  0.159185E+02 -0.123488E+02
   163  -0.802887E+00 -0.769084E+00 -0.136373E+00  0.150575E+00 -0.476479E-01  0.327559E-01 -0.811223E+00  0.223963E-01 -0.133713E-01 -0.619243E-01 -0.483224E-01 -0.658837E+00
   164   0.441840E+02  0.415699E+02 -0.556936E+02  0.144117E+03 -0.732584E+02  0.620783E+02 -0.429367E+02  0.919116E+01  0.686460E+00 -0.872580E+00  0.695019E+02 -0.270595E+02
   165  -0.213057E+01 -0.220747E+01 -0.603847E+00  0.212566E+01 -0.678598E+00  0.561071E+00 -0.360296E+01  0.247433E+00 -0.179334E+00  0.253924E+00  0.217771E+00 -0.267916E+01
   166   0.887699E+01  0.106407E+02 -0.110763E+02  0.347388E+02 -0.131563E+02  0.117082E+02 -0.138768E+02  0.246928E+01 -0.192988E+01  0.411095E+00  0.207605E+02 -0.105310E+02
   167  -0.180482E+01 -0.171308E+01 -0.886482E+00  0.170516E+01 -0.641423E+00  0.552289E+00 -0.255790E+01  0.197236E+00 -0.173699E+00 -0.718042E+00  0.104690E+01 -0.204194E+01
   168   0.662313E+00  0.563175E+00 -0.537595E+01  0.156411E+02 -0.433188E+01  0.403443E+01 -0.963567E+01  0.128446E+01 -0.954229E+00 -0.365101E+00  0.777516E+01 -0.684688E+01
   169   0.446452E+02  0.488647E+02 -0.286737E+02  0.108513E+03 -0.448957E+02  0.347050E+02 -0.251140E+02  0.472994E+01 -0.461876E+01  0.191259E+01  0.669667E+02 -0.200145E+02
   170   0.939798E+00  0.677852E+00 -0.305239E+01  0.111172E+02 -0.316618E+01  0.275784E+01 -0.678431E+01  0.849256E+00 -0.781679E+00 -0.139740E-01  0.531843E+01 -0.462660E+01
   171   0.293719E+01  0.299701E+01 -0.105234E+02  0.293906E+02 -0.162086E+02  0.157661E+02 -0.174922E+02  0.309131E+01 -0.108658E+01  0.313442E+01  0.109229E+02 -0.110603E+02
   172  -0.224155E+01 -0.223947E+01 -0.310347E+01  0.721993E+01 -0.245478E+01  0.218336E+01 -0.611325E+01  0.734291E+00 -0.707630E+00 -0.156737E+00  0.215129E+01 -0.423402E+01
   173   0.361465E+00  0.470139E+00 -0.461781E+01  0.110866E+02 -0.418788E+01  0.377219E+01 -0.564511E+01  0.873417E+00 -0.919919E+00 -0.779351E-01  0.379570E+01 -0.324762E+01
   174  -0.175789E+01 -0.184656E+01 -0.162506E+01  0.386250E+01 -0.148358E+01  0.135601E+01 -0.403536E+01  0.414889E+00 -0.247279E+00 -0.338589E+00  0.123794E+01 -0.274591E+01
   175   0.527620E+01  0.370468E+01 -0.105363E+02  0.289734E+02 -0.124612E+02  0.117942E+02 -0.132977E+02  0.242830E+01 -0.162448E+01 -0.210085E+00  0.123922E+02 -0.847748E+01
   176   0.247485E+01  0.254138E+01 -0.567557E+01  0.183862E+02 -0.658125E+01  0.576898E+01 -0.972233E+01  0.146712E+01 -0.116830E+01 -0.338164E+00  0.100360E+02 -0.715644E+01
   177  -0.107037E+01 -0.993677E+00 -0.124892E+00  0.356480E+00 -0.921670E-01  0.595250E-01 -0.129333E+01  0.421178E-01 -0.181036E-01 -0.374721E-01  0.146942E+00 -0.110315E+01
   178   0.308842E+01  0.284009E+01 -0.633310E+01  0.196765E+02 -0.654882E+01  0.552223E+01 -0.905570E+01  0.140768E+01 -0.158038E+01  0.293140E+00  0.989178E+01 -0.734483E+01
   179   0.151598E+02  0.185122E+02 -0.146103E+02  0.495964E+02 -0.181732E+02  0.143142E+02 -0.164558E+02  0.278402E+01 -0.229554E+01  0.184411E+01  0.306809E+02 -0.140128E+02
   180   0.139273E+02  0.116684E+02 -0.139742E+02  0.421079E+02 -0.195069E+02  0.170201E+02 -0.114041E+02  0.245453E+01 -0.276997E+01 -0.116507E+01  0.203054E+02 -0.747199E+01
   181  -0.130915E+01 -0.121531E+01 -0.364837E+00  0.159967E+01 -0.337654E+00  0.315206E+00 -0.263455E+01  0.176965E+00 -0.639526E-01  0.328072E+00  0.423095E+00 -0.196647E+01
   182   0.813177E+01  0.739456E+01 -0.143526E+02  0.407769E+02 -0.164588E+02  0.139998E+02 -0.156550E+02  0.268878E+01 -0.286726E+01 -0.313616E+00  0.192527E+02 -0.115445E+02
   183   0.129853E+02  0.136816E+02 -0.899242E+01  0.374944E+02 -0.121270E+02  0.901269E+01 -0.113050E+02  0.176983E+01 -0.286718E+01  0.462039E+00  0.227689E+02 -0.954934E+01
   184  -0.181765E+00  0.956960E-01 -0.121688E+01  0.570129E+01 -0.138822E+01  0.115496E+01 -0.447280E+01  0.428166E+00 -0.388282E+00  0.715023E-02  0.382464E+01 -0.373609E+01
   185  -0.126987E+01 -0.122740E+01 -0.304315E+00  0.550530E+00 -0.170998E+00  0.116437E+00 -0.149523E+01  0.593658E-01 -0.256619E-01 -0.281913E+00  0.263080E+00 -0.120857E+01
   186  -0.115541E+00 -0.321980E+00 -0.491181E+01  0.165089E+02 -0.744760E+01  0.714658E+01 -0.120934E+02  0.169561E+01 -0.101382E+01  0.866995E+00  0.728741E+01 -0.847638E+01
   187  -0.255906E+00 -0.212384E+00  0.190821E+00  0.544890E-01 -0.396934E-01  0.102743E-01 -0.480479E+00  0.668021E-02  0.200163E-02  0.167980E+00  0.240653E-02 -0.382771E+00
   188  -0.202544E+01 -0.185096E+01 -0.258127E+01  0.815128E+01 -0.423990E+01  0.417402E+01 -0.766692E+01  0.926695E+00 -0.789347E+00  0.776804E+00  0.251802E+01 -0.514579E+01
   189   0.115309E+02  0.138232E+02 -0.171949E+02  0.482042E+02 -0.214065E+02  0.203668E+02 -0.199225E+02  0.380105E+01 -0.231711E+01 -0.153281E+00  0.263805E+02 -0.124041E+02
   190  -0.314753E-01 -0.480352E+00 -0.477296E+01  0.142235E+02 -0.630518E+01  0.614360E+01 -0.963569E+01  0.142952E+01 -0.111422E+01  0.712172E+00  0.499704E+01 -0.618956E+01
   191   0.209275E+01  0.288691E+01 -0.684954E+01  0.202506E+02 -0.642510E+01  0.571854E+01 -0.105967E+02  0.156138E+01 -0.156642E+01  0.225963E+00  0.103453E+02 -0.768440E+01
   192  -0.123609E+01 -0.124375E+01 -0.435266E+01  0.104560E+02 -0.370355E+01  0.346559E+01 -0.733405E+01  0.968829E+00 -0.736212E+00 -0.731073E+00  0.415157E+01 -0.466425E+01
   193   0.890896E+01  0.967544E+01 -0.179528E+02  0.489885E+02 -0.193455E+02  0.182111E+02 -0.227219E+02  0.408298E+01 -0.235338E+01  0.740654E-01  0.250549E+02 -0.154535E+02
   194  -0.133676E+01 -0.121120E+01 -0.435775E+01  0.113879E+02 -0.415742E+01  0.356225E+01 -0.781850E+01  0.102590E+01 -0.979184E+00 -0.226046E-01  0.523850E+01 -0.642710E+01
   195  -0.103449E+01 -0.970260E+00  0.752638E-01  0.538622E+00 -0.165772E+00  0.142535E+00 -0.165150E+01  0.659945E-01 -0.396321E-01  0.321644E+00  0.153625E+00 -0.144553E+01
   196   0.966367E+00  0.744781E+00 -0.552586E+01  0.167006E+02 -0.500513E+01  0.463356E+01 -0.101298E+02  0.143529E+01 -0.114227E+01  0.198101E+00  0.760353E+01 -0.705685E+01
   197   0.231609E+02  0.305631E+02 -0.238843E+02  0.758292E+02 -0.350703E+02  0.268517E+02 -0.200943E+02  0.347836E+01 -0.394939E+01  0.561082E+00  0.431517E+02 -0.131497E+02
   198  -0.105057E+01 -0.103932E+01 -0.157633E+01  0.511231E+01 -0.142957E+01  0.125166E+01 -0.455770E+01  0.487561E+00 -0.338500E+00  0.445059E-01  0.225404E+01 -0.333787E+01
   199  -0.509863E+00 -0.471908E+00  0.891600E-02  0.142178E+00 -0.311642E-01  0.149120E-01 -0.652264E+00  0.141322E-01 -0.657359E-02 -0.564659E-03  0.133217E+00 -0.604560E+00
   200  -0.130271E+01 -0.134104E+01 -0.118746E+01  0.265581E+01 -0.919449E+00  0.834815E+00 -0.279213E+01  0.282413E+00 -0.176706E+00 -0.128855E+00  0.650118E+00 -0.186230E+01
   201  -0.115308E+01 -0.985478E+00 -0.995659E+00  0.203284E+01 -0.534854E+00  0.449018E+00 -0.212506E+01  0.181532E+00 -0.160898E+00 -0.527580E+00  0.136130E+01 -0.181919E+01
   202  -0.415664E+00 -0.244434E+00 -0.637753E+01  0.162204E+02 -0.892548E+01  0.861706E+01 -0.104405E+02  0.169844E+01 -0.120810E+01 -0.512706E+00  0.724418E+01 -0.697591E+01
   203   0.144059E+02  0.215336E+02 -0.227910E+02  0.622382E+02 -0.318495E+02  0.275183E+02 -0.210094E+02  0.403992E+01 -0.374063E+01 -0.563930E+00  0.350979E+02 -0.130004E+02
   204  -0.109529E+01 -0.103619E+01 -0.352075E+01  0.105952E+02 -0.342430E+01  0.300775E+01 -0.795166E+01  0.946335E+00 -0.747910E+00 -0.236649E+00  0.469337E+01 -0.549292E+01
   205   0.222799E+01  0.214360E+01 -0.431099E+01  0.152597E+02 -0.415942E+01  0.398234E+01 -0.886615E+01  0.123516E+01 -0.912693E+00  0.419822E-01  0.848190E+01 -0.638028E+01
   206  -0.214896E+01 -0.178127E+01 -0.384147E+01  0.986445E+01 -0.379742E+01  0.362058E+01 -0.837816E+01  0.103916E+01 -0.656105E+00 -0.365340E+00  0.430207E+01 -0.571799E+01
   207   0.236901E+00  0.191125E+00 -0.232484E+01  0.781476E+01 -0.232641E+01  0.206680E+01 -0.512522E+01  0.669462E+00 -0.537650E+00  0.564679E+00  0.345876E+01 -0.383231E+01
   208  -0.173002E+01 -0.164805E+01 -0.802116E+00  0.199824E+01 -0.546546E+00  0.458995E+00 -0.292401E+01  0.219974E+00 -0.134558E+00 -0.706334E-01  0.550146E+00 -0.212756E+01
   209  -0.167357E+01 -0.169009E+01 -0.801966E+00  0.199197E+01 -0.603893E+00  0.538759E+00 -0.287456E+01  0.224704E+00 -0.148584E+00 -0.852822E-01  0.750756E+00 -0.235556E+01
   210  -0.568960E+00 -0.513070E+00 -0.114636E+00  0.107134E+01 -0.237162E+00  0.169601E+00 -0.148711E+01  0.934770E-01 -0.644686E-01 -0.420424E-01  0.769833E+00 -0.124086E+01
   211  -0.528354E+00 -0.215015E+00 -0.277824E+01  0.999274E+01 -0.360700E+01  0.332449E+01 -0.777108E+01  0.939196E+00 -0.628458E+00  0.736376E-01  0.517648E+01 -0.546513E+01
   212  -0.933035E+00 -0.131498E+01 -0.228331E+01  0.656875E+01 -0.213309E+01  0.208425E+01 -0.528713E+01  0.657522E+00 -0.540029E+00 -0.107225E+00  0.238461E+01 -0.359236E+01
   213   0.146039E+02  0.169324E+02 -0.134426E+02  0.454098E+02 -0.186957E+02  0.153090E+02 -0.132211E+02  0.241077E+01 -0.316629E+01  0.689273E-01  0.258120E+02 -0.894856E+01
   214   0.643649E+01  0.937669E+01 -0.995168E+01  0.295737E+02 -0.134741E+02  0.130564E+02 -0.135186E+02  0.244206E+01 -0.169131E+01  0.230645E+01  0.154431E+02 -0.837284E+01
   215  -0.340031E+00 -0.431747E+00 -0.157004E+01  0.650963E+01 -0.206431E+01  0.191084E+01 -0.523960E+01  0.586932E+00 -0.473492E+00 -0.291313E-01  0.341513E+01 -0.381774E+01
   216   0.480095E+00  0.850250E+00 -0.366139E+01  0.127675E+02 -0.332963E+01  0.310998E+01 -0.876330E+01  0.110247E+01 -0.745564E+00  0.111825E+00  0.696288E+01 -0.622445E+01
   217   0.352277E+00  0.570587E+00 -0.191694E+01  0.754937E+01 -0.206037E+01  0.177064E+01 -0.507489E+01  0.564341E+00 -0.479859E+00  0.228186E+00  0.476201E+01 -0.441961E+01
   218   0.186815E+02  0.184094E+02 -0.985591E+01  0.464431E+02 -0.171862E+02  0.129172E+02 -0.119714E+02  0.201292E+01 -0.367827E+01 -0.809622E+00  0.284103E+02 -0.919135E+01
   219   0.132217E+02  0.166355E+02 -0.158745E+02  0.497883E+02 -0.215644E+02  0.189680E+02 -0.190484E+02  0.343731E+01 -0.248461E+01  0.627047E+00  0.298721E+02 -0.138637E+02
   220   0.310793E+01  0.265676E+01 -0.950583E+01  0.258755E+02 -0.968978E+01  0.875767E+01 -0.123482E+02  0.183989E+01 -0.182131E+01 -0.130940E+01  0.128907E+02 -0.892454E+01
   221  -0.453251E+00 -0.435841E+00  0.235791E-01  0.739499E-01 -0.173683E-01  0.115516E-01 -0.551994E+00  0.973300E-02 -0.270238E-02  0.455353E-01 -0.206574E-01 -0.460719E+00
   222  -0.167347E+01 -0.152589E+01 -0.684608E+00  0.105008E+01 -0.351167E+00  0.278514E+00 -0.198326E+01  0.125000E+00 -0.108034E+00 -0.662310E+00  0.818670E+00 -0.168225E+01
   223   0.178236E+00  0.160663E+00 -0.351589E+01  0.119106E+02 -0.455027E+01  0.420281E+01 -0.816443E+01  0.106610E+01 -0.770648E+00  0.368321E-01  0.590857E+01 -0.578474E+01
   224   0.467024E+01  0.720840E+01 -0.138362E+02  0.355824E+02 -0.172205E+02  0.154700E+02 -0.158538E+02  0.294794E+01 -0.241963E+01 -0.675152E+00  0.182529E+02 -0.103693E+02
   225   0.472336E+00  0.318672E+00 -0.246142E+01  0.799653E+01 -0.246795E+01  0.224419E+01 -0.484550E+01  0.648654E+00 -0.642172E+00  0.325889E+00  0.355715E+01 -0.356436E+01
   226   0.346778E+01  0.300505E+01 -0.863443E+01  0.250584E+02 -0.117906E+02  0.114790E+02 -0.132850E+02  0.231594E+01 -0.167557E+01  0.597502E+00  0.109978E+02 -0.859025E+01
   227  -0.581216E+00 -0.794872E+00  0.356897E-01  0.232703E+01 -0.963529E+00  0.860088E+00 -0.299472E+01  0.262815E+00 -0.108590E+00  0.102190E+01  0.177422E+00 -0.199420E+01
   228  -0.136255E+01 -0.133046E+01 -0.633291E+00  0.242661E+01 -0.650592E+00  0.577564E+00 -0.317988E+01  0.255951E+00 -0.158911E+00  0.273150E+00  0.911069E+00 -0.251468E+01
   229   0.118470E+02  0.121013E+02 -0.226027E+02  0.571773E+02 -0.358093E+02  0.335318E+02 -0.242503E+02  0.487442E+01 -0.107417E+01  0.171188E+01  0.248101E+02 -0.144206E+02
   230   0.989579E+01  0.100398E+02 -0.163527E+02  0.451270E+02 -0.193306E+02  0.180687E+02 -0.185803E+02  0.339951E+01 -0.243578E+01 -0.441267E+00  0.222365E+02 -0.117554E+02
   231  -0.110619E+01 -0.104948E+01 -0.204646E+00  0.103681E+00 -0.462208E-01  0.200436E-01 -0.989549E+00  0.153094E-01 -0.480741E-02 -0.220703E+00  0.557169E-01 -0.884491E+00
   232  -0.226981E+01 -0.224373E+01 -0.601511E+00  0.971497E+00 -0.281329E+00  0.214653E+00 -0.264355E+01  0.130119E+00 -0.596899E-01 -0.209526E+00  0.723910E-01 -0.210659E+01
   233   0.167697E+02  0.243019E+02 -0.242892E+02  0.655368E+02 -0.336961E+02  0.304798E+02 -0.230429E+02  0.487204E+01 -0.309071E+01 -0.716033E+00  0.406373E+02 -0.156193E+02
   234   0.149492E+01  0.212797E+01 -0.871018E+01  0.232691E+02 -0.101172E+02  0.948133E+01 -0.129487E+02  0.215670E+01 -0.163605E+01  0.171349E+00  0.104640E+02 -0.850741E+01
   235   0.692953E+00  0.951227E+00 -0.444064E+01  0.147990E+02 -0.417195E+01  0.385393E+01 -0.957264E+01  0.126003E+01 -0.103478E+01 -0.970652E-01  0.768273E+01 -0.663444E+01
   236   0.386393E+01  0.422927E+01 -0.766994E+01  0.224922E+02 -0.942265E+01  0.887592E+01 -0.109166E+02  0.187254E+01 -0.136758E+01 -0.796478E+00  0.120881E+02 -0.706239E+01
   237  -0.589438E+00 -0.417422E+00 -0.142794E+01  0.554241E+01 -0.132175E+01  0.108627E+01 -0.452936E+01  0.454830E+00 -0.393889E+00 -0.107205E-01  0.279778E+01 -0.320448E+01
   238  -0.341828E+00 -0.300942E+00  0.101451E+00  0.126743E+00 -0.299507E-01  0.148576E-01 -0.562878E+00  0.135110E-01 -0.556151E-02  0.740540E-01  0.794129E-01 -0.454409E+00
   239  -0.836098E+00 -0.718600E+00 -0.236207E+01  0.744166E+01 -0.201770E+01  0.181103E+01 -0.590789E+01  0.672287E+00 -0.473418E+00  0.855147E-01  0.345790E+01 -0.426201E+01
   240   0.774201E+01  0.624886E+01 -0.142005E+02  0.413405E+02 -0.159689E+02  0.148782E+02 -0.181561E+02  0.302612E+01 -0.317736E+01 -0.154353E+00  0.194859E+02 -0.130827E+02
   241  -0.211671E+01 -0.207921E+01 -0.226478E+00  0.316527E+01 -0.123227E+01  0.112300E+01 -0.517468E+01  0.400173E+00 -0.171724E+00  0.147545E+01  0.229985E+00 -0.378465E+01
   242  -0.647424E+00 -0.641312E+00 -0.672154E-01  0.177962E+00 -0.486466E-01  0.281723E-01 -0.750021E+00  0.207596E-01 -0.843474E-02 -0.458971E-01  0.392569E-01 -0.634671E+00
   243  -0.311686E+01 -0.321234E+01 -0.348889E+01  0.853887E+01 -0.293740E+01  0.267831E+01 -0.822219E+01  0.877372E+00 -0.562945E+00 -0.630478E+00  0.313075E+01 -0.571262E+01
   244  -0.193688E+01 -0.191942E+01 -0.249994E+00  0.261431E+00 -0.119501E+00  0.553949E-01 -0.190985E+01  0.420063E-01 -0.163614E-01 -0.270075E+00  0.293942E-01 -0.167874E+01
   245  -0.250318E+00 -0.208380E+00 -0.873025E+01  0.237780E+02 -0.941009E+01  0.878034E+01 -0.152234E+02  0.227965E+01 -0.172458E+01 -0.632426E+00  0.109927E+02 -0.105687E+02
   246   0.107634E+02  0.112398E+02 -0.140495E+02  0.426859E+02 -0.171584E+02  0.145280E+02 -0.159826E+02  0.286119E+01 -0.212121E+01  0.876191E-02  0.218277E+02 -0.105966E+02
   247  -0.104201E+01 -0.989901E+00 -0.151708E+00  0.148783E+00 -0.725895E-01  0.379458E-01 -0.101554E+01  0.251263E-01 -0.140242E-01 -0.250067E+00  0.200058E+00 -0.939893E+00
   248   0.299930E+02  0.277375E+02 -0.353925E+02  0.981288E+02 -0.535521E+02  0.442526E+02 -0.276341E+02  0.568096E+01 -0.149071E+01  0.810857E+00  0.465884E+02 -0.196617E+02
   249  -0.804698E+00 -0.697873E+00 -0.536084E-01  0.150207E+00 -0.556909E-01  0.323207E-01 -0.886633E+00  0.207971E-01 -0.120897E-01  0.341825E-01  0.881619E-02 -0.740872E+00
   250   0.208903E+02  0.215285E+02 -0.273827E+02  0.734640E+02 -0.331226E+02  0.291199E+02 -0.241199E+02  0.496460E+01 -0.203315E+01 -0.146945E+01  0.373732E+02 -0.143753E+02
   251   0.796500E+01  0.752026E+01 -0.836794E+01  0.284511E+02 -0.128702E+02  0.120035E+02 -0.113304E+02  0.202984E+01 -0.195099E+01  0.189450E+01  0.136380E+02 -0.801222E+01
   252   0.131689E+01  0.244623E+01 -0.960962E+01  0.269681E+02 -0.133813E+02  0.131242E+02 -0.169335E+02  0.271142E+01 -0.156242E+01  0.172205E+01  0.118328E+02 -0.111086E+02
   253  -0.319332E+00 -0.323631E+00 -0.474083E+01  0.126002E+02 -0.431364E+01  0.391574E+01 -0.775685E+01  0.113032E+01 -0.115426E+01  0.114035E+00  0.466447E+01 -0.510213E+01
   254  -0.102447E+01 -0.840973E+00 -0.315523E+00  0.446034E+00 -0.131916E+00  0.985362E-01 -0.114541E+01  0.532961E-01 -0.294850E-01 -0.860900E-01  0.109139E+00 -0.864023E+00
   255  -0.206871E+01 -0.188661E+01 -0.124250E+01  0.384052E+01 -0.942257E+00  0.777374E+00 -0.465203E+01  0.382987E+00 -0.232810E+00  0.287791E-01  0.164746E+01 -0.356284E+01
   256  -0.735910E+00 -0.569420E+00  0.120779E+00  0.243614E+00 -0.113840E+00  0.789876E-01 -0.108409E+01  0.348701E-01 -0.162275E-01  0.263407E+00  0.752886E-01 -0.908116E+00
   257   0.141711E+01  0.166445E+01 -0.629278E+01  0.155551E+02 -0.617645E+01  0.551319E+01 -0.701631E+01  0.114249E+01 -0.130809E+01 -0.182882E+00  0.605724E+01 -0.420991E+01
   258   0.133382E+02  0.157115E+02 -0.194666E+02  0.542342E+02 -0.291295E+02  0.279219E+02 -0.223779E+02  0.443562E+01 -0.227942E+01  0.134244E+01  0.282088E+02 -0.138397E+02
   259   0.396891E+01  0.371773E+01 -0.686238E+01  0.210869E+02 -0.697858E+01  0.644992E+01 -0.972847E+01  0.153992E+01 -0.153843E+01  0.191411E+00  0.103003E+02 -0.677399E+01
   260   0.256626E+02  0.307913E+02 -0.272158E+02  0.831387E+02 -0.392326E+02  0.320650E+02 -0.255811E+02  0.502203E+01 -0.253369E+01  0.233139E+01  0.484977E+02 -0.200378E+02
   261  -0.147423E-01 -0.161349E+00 -0.471230E+01  0.135697E+02 -0.478442E+01  0.436013E+01 -0.845239E+01  0.118766E+01 -0.118315E+01  0.825863E-01  0.562372E+01 -0.586766E+01
   262  -0.767699E+00 -0.751474E+00  0.180461E-02  0.239632E+00 -0.519646E-01  0.412271E-01 -0.101795E+01  0.293084E-01 -0.975579E-02  0.444510E-01  0.258870E-01 -0.821812E+00
   263  -0.231819E+01 -0.240721E+01 -0.385489E+00  0.103075E+01 -0.379539E+00  0.291630E+00 -0.295633E+01  0.150873E+00 -0.700821E-01 -0.183866E+00  0.937358E-01 -0.231707E+01
   264  -0.265413E+01 -0.255212E+01 -0.154518E+01  0.462758E+01 -0.139274E+01  0.131045E+01 -0.589127E+01  0.531551E+00 -0.294529E+00 -0.282982E+00  0.209277E+01 -0.436190E+01
   265   0.928395E-02  0.261842E+00 -0.791751E+01  0.200199E+02 -0.952566E+01  0.913778E+01 -0.122329E+02  0.197941E+01 -0.145181E+01 -0.188748E+01  0.105982E+02 -0.844885E+01
   266  -0.100690E+01 -0.961772E+00 -0.522955E+00  0.252012E+01 -0.592867E+00  0.495154E+00 -0.297692E+01  0.237450E+00 -0.166877E+00  0.141647E+00  0.106461E+01 -0.216803E+01
   267   0.442031E+02  0.495443E+02 -0.501884E+02  0.136471E+03 -0.749730E+02  0.626732E+02 -0.397964E+02  0.831439E+01  0.170213E+01  0.142431E+01  0.731119E+02 -0.249919E+02
   268  -0.465049E+00 -0.423894E+00 -0.266596E-01  0.423835E-01 -0.125972E-01  0.653723E-02 -0.479613E+00  0.602650E-02 -0.112652E-02  0.340145E-02 -0.174556E-01 -0.409840E+00
   269  -0.963796E+00 -0.853609E+00 -0.198873E+00  0.987939E+00 -0.239288E+00  0.187619E+00 -0.173880E+01  0.961006E-01 -0.584920E-01 -0.186054E+00  0.716870E+00 -0.138443E+01
   270   0.841098E+01  0.104222E+02 -0.164024E+02  0.456998E+02 -0.228669E+02  0.193435E+02 -0.169935E+02  0.323232E+01 -0.360167E+01 -0.146144E+01  0.247876E+02 -0.129040E+02
   271   0.270869E+00  0.417632E+00 -0.136723E+01  0.634637E+01 -0.153994E+01  0.122439E+01 -0.434463E+01  0.462058E+00 -0.510154E+00  0.515270E-01  0.328244E+01 -0.291634E+01
   272   0.710455E+01  0.441441E+01 -0.956242E+01  0.272775E+02 -0.127319E+02  0.120975E+02 -0.101148E+02  0.198745E+01 -0.184882E+01 -0.423656E+00  0.109736E+02 -0.613559E+01
   273  -0.307256E+01 -0.297890E+01 -0.276404E+01  0.648110E+01 -0.201952E+01  0.175612E+01 -0.666948E+01  0.689689E+00 -0.546425E+00 -0.911807E-01  0.212059E+01 -0.500831E+01
   274   0.245113E+01  0.288213E+01 -0.593240E-01  0.649766E+01 -0.168994E+01  0.126123E+01 -0.343831E+01  0.404487E+00 -0.524667E+00  0.140949E+01  0.483039E+01 -0.335775E+01
   275  -0.124092E+01 -0.130670E+01  0.201075E+00  0.479674E+00 -0.207887E+00  0.138320E+00 -0.190046E+01  0.698316E-01 -0.214665E-01  0.244287E+00 -0.377107E-01 -0.151327E+01
   276   0.273293E+02  0.265319E+02 -0.219362E+02  0.760069E+02 -0.300693E+02  0.256766E+02 -0.213354E+02  0.389380E+01 -0.490709E+01 -0.363850E+00  0.430080E+02 -0.161123E+02
   277  -0.208093E+01 -0.203399E+01 -0.598008E+00  0.177533E+01 -0.793045E+00  0.731487E+00 -0.327747E+01  0.240230E+00 -0.159455E+00  0.176222E-01  0.382509E+00 -0.243412E+01
   278  -0.937413E+00 -0.811810E+00 -0.812910E+00  0.316060E+01 -0.918846E+00  0.790954E+00 -0.318327E+01  0.286013E+00 -0.259946E+00  0.130025E+00  0.133909E+01 -0.228093E+01
   279   0.394035E+02  0.361106E+02 -0.352976E+02  0.106670E+03 -0.444031E+02  0.373489E+02 -0.285712E+02  0.584858E+01 -0.219246E+01  0.367033E+00  0.545717E+02 -0.188281E+02
   280  -0.125032E+01 -0.126919E+01 -0.265011E+00  0.390352E+00 -0.122433E+00  0.918028E-01 -0.137074E+01  0.515556E-01 -0.258418E-01 -0.428468E+00  0.256741E+00 -0.109746E+01
   281   0.228396E+01  0.267364E+01 -0.589176E+01  0.183492E+02 -0.691453E+01  0.644398E+01 -0.101216E+02  0.147783E+01 -0.105919E+01 -0.558380E+00  0.100251E+02 -0.679304E+01
   282  -0.112172E+01 -0.101390E+01 -0.890547E+00  0.444629E+01 -0.185773E+01  0.173583E+01 -0.483978E+01  0.508070E+00 -0.223844E+00  0.130470E+01  0.801849E+00 -0.312045E+01
   283  -0.107259E+01 -0.119512E+01 -0.105940E+01  0.306612E+01 -0.901748E+00  0.856703E+00 -0.315765E+01  0.322348E+00 -0.198968E+00 -0.421894E+00  0.139429E+01 -0.216752E+01
   284  -0.116592E+01 -0.119556E+01  0.105599E-01  0.209926E+00 -0.960576E-01  0.454844E-01 -0.135546E+01  0.313705E-01 -0.117479E-01 -0.109501E-01 -0.173629E-01 -0.116724E+01
   285  -0.196841E+01 -0.205135E+01 -0.101552E+01  0.230069E+01 -0.818986E+00  0.774084E+00 -0.327664E+01  0.266761E+00 -0.198797E+00 -0.403583E+00  0.106494E+01 -0.271270E+01
   286  -0.155017E+01 -0.156143E+01 -0.105309E+01  0.442127E+01 -0.132062E+01  0.122371E+01 -0.500701E+01  0.466720E+00 -0.281159E+00  0.376167E+00  0.177251E+01 -0.371011E+01
   287  -0.694451E+00 -0.572568E+00 -0.901639E-01  0.652900E+00 -0.136928E+00  0.103189E+00 -0.125659E+01  0.670195E-01 -0.338729E-01  0.897417E-01  0.231165E+00 -0.893475E+00
   288  -0.146891E+01 -0.138196E+01 -0.439698E+00  0.860280E+00 -0.264648E+00  0.216441E+00 -0.187557E+01  0.110065E+00 -0.757760E-01 -0.783978E-01  0.714302E-01 -0.137499E+01
   289   0.232376E+02  0.241743E+02 -0.192524E+02  0.656371E+02 -0.241146E+02  0.192877E+02 -0.187253E+02  0.340559E+01 -0.300039E+01  0.697661E+00  0.372972E+02 -0.138206E+02
   290   0.154365E+02  0.152110E+02 -0.153302E+02  0.485784E+02 -0.193664E+02  0.164968E+02 -0.148440E+02  0.280137E+01 -0.289954E+01  0.413049E+00  0.247563E+02 -0.995837E+01
   291  -0.205477E+01 -0.198572E+01 -0.114270E+01  0.328774E+01 -0.757498E+00  0.646068E+00 -0.418661E+01  0.315448E+00 -0.217217E+00  0.813711E-01  0.129208E+01 -0.335918E+01
   292   0.279304E+01  0.287219E+01 -0.485162E+01  0.185169E+02 -0.564001E+01  0.464115E+01 -0.979845E+01  0.126541E+01 -0.134034E+01  0.186449E+00  0.965124E+01 -0.696550E+01
   293  -0.614950E+00 -0.523421E+00 -0.651120E-01  0.270827E+00 -0.540980E-01  0.416481E-01 -0.822038E+00  0.296752E-01 -0.158515E-01  0.620848E-01  0.860314E-01 -0.671537E+00
   294   0.257226E+01  0.265620E+01 -0.556913E+01  0.182280E+02 -0.556029E+01  0.507393E+01 -0.997916E+01  0.146122E+01 -0.108231E+01 -0.134575E+00  0.988313E+01 -0.709236E+01
   295  -0.120574E+01 -0.100511E+01 -0.464191E+00  0.620168E+00 -0.200019E+00  0.146025E+00 -0.134724E+01  0.694622E-01 -0.299435E-01 -0.162289E+00  0.121303E+00 -0.964128E+00
   296   0.102624E+02  0.997542E+01 -0.137327E+02  0.377247E+02 -0.186758E+02  0.173204E+02 -0.138118E+02  0.289544E+01 -0.145791E+01 -0.184144E+00  0.183408E+02 -0.818123E+01
   297  -0.112696E+01 -0.111555E+01 -0.239183E+01  0.733735E+01 -0.223832E+01  0.194096E+01 -0.596514E+01  0.674457E+00 -0.484428E+00  0.423600E+00  0.354349E+01 -0.508264E+01
   298   0.282187E+02  0.302165E+02 -0.336974E+02  0.918234E+02 -0.462721E+02  0.382327E+02 -0.255364E+02  0.525716E+01 -0.158869E+01 -0.482090E-01  0.457273E+02 -0.154626E+02
   299   0.183258E+01  0.196168E+01 -0.973774E+01  0.264740E+02 -0.102487E+02  0.961934E+01 -0.149588E+02  0.240214E+01 -0.171766E+01 -0.742214E+00  0.129481E+02 -0.102442E+02
   300   0.251688E+02  0.277745E+02 -0.143814E+02  0.620563E+02 -0.226604E+02  0.158029E+02 -0.140119E+02  0.222382E+01 -0.386049E+01  0.641892E+00  0.403938E+02 -0.132611E+02
   301   0.125949E+02  0.112941E+02 -0.126392E+02  0.421902E+02 -0.173130E+02  0.159903E+02 -0.159698E+02  0.296715E+01 -0.263092E+01  0.120970E+01  0.209597E+02 -0.108754E+02
   302  -0.275810E+01 -0.258122E+01 -0.312493E+01  0.916784E+01 -0.444578E+01  0.433489E+01 -0.916416E+01  0.106262E+01 -0.588580E+00  0.913343E+00  0.279210E+01 -0.628667E+01
   303   0.775192E+01  0.749849E+01 -0.981119E+01  0.319664E+02 -0.118550E+02  0.108927E+02 -0.141355E+02  0.241723E+01 -0.172267E+01  0.186926E+00  0.169439E+02 -0.963230E+01
   304   0.377220E+01  0.373526E+01 -0.116638E+02  0.311364E+02 -0.153606E+02  0.147542E+02 -0.161066E+02  0.283937E+01 -0.182683E+01  0.730460E+00  0.141996E+02 -0.111948E+02
   305   0.994253E+01  0.997924E+01 -0.575095E+01  0.298230E+02 -0.947496E+01  0.716017E+01 -0.110614E+02  0.155615E+01 -0.230946E+01  0.257676E+00  0.182854E+02 -0.856388E+01
   306  -0.190383E+01 -0.189535E+01 -0.564176E+00  0.103916E+01 -0.304850E+00  0.235839E+00 -0.233105E+01  0.122428E+00 -0.101188E+00 -0.119898E+00  0.648737E-01 -0.184033E+01
   307  -0.200793E+01 -0.196403E+01 -0.186273E+01  0.418734E+01 -0.141473E+01  0.128910E+01 -0.430217E+01  0.452366E+00 -0.357094E+00 -0.571515E+00  0.156691E+01 -0.295942E+01
   308   0.217128E+01  0.209771E+01 -0.543504E+01  0.187968E+02 -0.646718E+01  0.585472E+01 -0.109310E+02  0.156184E+01 -0.120883E+01  0.504136E+00  0.914395E+01 -0.755038E+01
   309  -0.541407E+00 -0.535608E+00 -0.949446E-01  0.547572E-01 -0.245070E-01  0.986576E-02 -0.491549E+00  0.738316E-02 -0.241232E-02 -0.180141E+00  0.606145E-01 -0.416081E+00
   310   0.184571E+02  0.192395E+02 -0.298999E+02  0.780588E+02 -0.457032E+02  0.419802E+02 -0.315401E+02  0.649549E+01 -0.934289E+00  0.261018E+01  0.371765E+02 -0.205472E+02
   311   0.184267E+02  0.232288E+02 -0.222456E+02  0.642720E+02 -0.328027E+02  0.269466E+02 -0.175540E+02  0.349736E+01 -0.368699E+01  0.621442E+00  0.336594E+02 -0.110521E+02
   312  -0.698448E+00 -0.649127E+00 -0.582319E-01  0.463790E+00 -0.101439E+00  0.683594E-01 -0.109575E+01  0.454118E-01 -0.205849E-01  0.448395E-01  0.261499E+00 -0.955466E+00
   313   0.339595E+01  0.330723E+01 -0.371638E+01  0.164620E+02 -0.444331E+01  0.382761E+01 -0.850705E+01  0.108988E+01 -0.131682E+01 -0.261612E+00  0.105439E+02 -0.697504E+01
   314  -0.186331E+01 -0.177718E+01 -0.154635E+00  0.227390E+01 -0.898300E+00  0.797272E+00 -0.407496E+01  0.295017E+00 -0.101608E+00  0.115741E+01  0.674661E-02 -0.294133E+01
   315  -0.212725E+01 -0.222775E+01 -0.449184E+00  0.131517E+01 -0.374699E+00  0.330012E+00 -0.300655E+01  0.155139E+00 -0.971304E-01 -0.663724E-02  0.279388E+00 -0.250050E+01
   316  -0.102299E+01 -0.107969E+01  0.247515E-01  0.283272E+00 -0.662019E-01  0.414882E-01 -0.132577E+01  0.330389E-01 -0.135706E-01  0.130438E+00 -0.163081E-01 -0.119382E+01
   317  -0.563943E+00 -0.543974E+00 -0.663391E-02  0.106837E+00 -0.241082E-01  0.151384E-01 -0.665178E+00  0.133097E-01 -0.330795E-02 -0.747212E-02  0.153647E-01 -0.551867E+00
   318  -0.137453E+01 -0.146933E+01 -0.172192E+01  0.413147E+01 -0.162706E+01  0.151873E+01 -0.385102E+01  0.450657E+00 -0.275395E+00 -0.223643E-01  0.114275E+01 -0.258972E+01
   319   0.240609E+02  0.266499E+02 -0.185610E+02  0.643975E+02 -0.253263E+02  0.234578E+02 -0.206050E+02  0.407510E+01 -0.337717E+01  0.569417E+00  0.408046E+02 -0.147242E+02
   320  -0.230718E+01 -0.231485E+01 -0.100908E+01  0.244943E+01 -0.794616E+00  0.720079E+00 -0.373717E+01  0.277054E+00 -0.212889E+00 -0.149993E+00  0.914847E+00 -0.307971E+01
   321  -0.116237E+01 -0.109131E+01 -0.191317E+00  0.501979E+00 -0.113239E+00  0.681358E-01 -0.144701E+01  0.527034E-01 -0.336170E-01 -0.442764E-01  0.809961E-01 -0.112803E+01
   322   0.281541E+01  0.217950E+01 -0.347236E+01  0.142362E+02 -0.576140E+01  0.552121E+01 -0.798700E+01  0.122552E+01 -0.946760E+00  0.538885E+00  0.718164E+01 -0.554103E+01
   323  -0.210178E+01 -0.206325E+01 -0.553825E+00  0.107431E+01 -0.377795E+00  0.309880E+00 -0.261643E+01  0.153192E+00 -0.911150E-01 -0.130337E+00  0.819066E-01 -0.201482E+01
   324  -0.236852E+00 -0.241849E+00  0.400078E+00  0.191419E+00 -0.979093E-01  0.449592E-01 -0.798841E+00  0.227136E-01  0.728980E-03  0.473430E+00 -0.124547E+00 -0.590731E+00
   325  -0.110418E+01 -0.106666E+01 -0.524115E+00  0.209291E+01 -0.429061E+00  0.393078E+00 -0.274099E+01  0.206265E+00 -0.102265E+00  0.120097E+00  0.804596E+00 -0.199135E+01
   326  -0.709169E+00 -0.600527E+00 -0.950999E-01  0.496204E+00 -0.984781E-01  0.655986E-01 -0.109697E+01  0.494257E-01 -0.298539E-01 -0.654982E-02  0.263226E+00 -0.857203E+00
   327  -0.480517E+00 -0.426110E+00  0.515606E-01  0.245920E+00 -0.529782E-01  0.329812E-01 -0.773576E+00  0.267873E-01 -0.112122E-01  0.930398E-01  0.777473E-01 -0.596897E+00
   328   0.171333E+02  0.191886E+02 -0.163115E+02  0.539121E+02 -0.208754E+02  0.165823E+02 -0.165546E+02  0.285138E+01 -0.247099E+01  0.108098E+01  0.312009E+02 -0.130933E+02
   329  -0.121219E+01 -0.105047E+01 -0.368836E+00  0.304366E+00 -0.107756E+00  0.665024E-01 -0.112714E+01  0.367561E-01 -0.160812E-01 -0.253836E+00  0.126470E+00 -0.923103E+00
   330   0.506925E+01  0.512908E+01 -0.936573E+01  0.274331E+02 -0.122908E+02  0.118142E+02 -0.136422E+02  0.242796E+01 -0.130732E+01  0.673337E+00  0.126153E+02 -0.815953E+01
   331   0.129608E+02  0.142136E+02 -0.140421E+02  0.483980E+02 -0.184189E+02  0.146928E+02 -0.180598E+02  0.284938E+01 -0.245855E+01  0.683653E-01  0.268041E+02 -0.126588E+02
   332   0.322895E+00  0.917408E+00 -0.749861E+01  0.196497E+02 -0.952764E+01  0.868833E+01 -0.113454E+02  0.182670E+01 -0.147022E+01 -0.179248E+01  0.110510E+02 -0.834115E+01
   333   0.408680E+02  0.465474E+02 -0.310896E+02  0.107299E+03 -0.444637E+02  0.292777E+02 -0.218530E+02  0.351627E+01 -0.181861E+01  0.722369E+00  0.618034E+02 -0.159784E+02
   334   0.705724E+00  0.778085E+00 -0.547309E+01  0.168141E+02 -0.531172E+01  0.469625E+01 -0.100916E+02  0.131259E+01 -0.124078E+01 -0.294222E+00  0.873680E+01 -0.766449E+01
   335  -0.132700E+01 -0.141777E+01 -0.300208E+00  0.391575E+00 -0.111480E+00  0.707306E-01 -0.139920E+01  0.486127E-01 -0.270317E-01  0.470942E-02 -0.122661E+00 -0.129981E+01
   336   0.216546E+02  0.286016E+02 -0.316304E+02  0.840134E+02 -0.434130E+02  0.389338E+02 -0.285806E+02  0.625162E+01 -0.392011E+01 -0.554626E+00  0.475985E+02 -0.184423E+02
   337   0.268218E+01  0.196654E+01 -0.162963E+01  0.879565E+01 -0.370798E+01  0.356625E+01 -0.470336E+01  0.746209E+00 -0.384963E+00  0.107462E+01  0.325756E+01 -0.236564E+01
   338   0.341945E+02  0.329997E+02 -0.387643E+02  0.106506E+03 -0.573413E+02  0.502883E+02 -0.328496E+02  0.689721E+01 -0.542075E+00  0.777335E+00  0.541150E+02 -0.218926E+02
   339   0.118037E+02  0.147181E+02 -0.148358E+02  0.448385E+02 -0.199694E+02  0.173027E+02 -0.163893E+02  0.308422E+01 -0.222735E+01 -0.166806E+00  0.258587E+02 -0.109738E+02
   340  -0.210944E+01 -0.215043E+01 -0.228400E+01  0.722714E+01 -0.221230E+01  0.211803E+01 -0.709712E+01  0.716190E+00 -0.577389E+00  0.157964E+00  0.305228E+01 -0.536068E+01
   341   0.669998E+01  0.676472E+01 -0.521568E+01  0.228493E+02 -0.661699E+01  0.511684E+01 -0.884127E+01  0.123877E+01 -0.183101E+01  0.132043E+00  0.140127E+02 -0.738004E+01
   342  -0.157862E+01 -0.161206E+01 -0.947386E+00  0.307513E+01 -0.872016E+00  0.768188E+00 -0.372045E+01  0.330642E+00 -0.212727E+00  0.121340E+00  0.961651E+00 -0.269505E+01
   343   0.168639E+02  0.164132E+02 -0.120974E+02  0.462969E+02 -0.190473E+02  0.158543E+02 -0.133343E+02  0.240062E+01 -0.320883E+01  0.166902E+01  0.254664E+02 -0.107223E+02
   344   0.117284E+02  0.130602E+02 -0.189186E+02  0.496879E+02 -0.246848E+02  0.231421E+02 -0.191616E+02  0.389240E+01 -0.222903E+01 -0.125816E+00  0.252156E+02 -0.120296E+02
   345   0.896408E+01  0.921054E+01 -0.140365E+02  0.369534E+02 -0.161112E+02  0.149694E+02 -0.133812E+02  0.271605E+01 -0.214577E+01 -0.513973E+00  0.173396E+02 -0.761514E+01
   346   0.991700E+01  0.100785E+02 -0.116656E+02  0.373776E+02 -0.145218E+02  0.128975E+02 -0.144844E+02  0.254402E+01 -0.223039E+01  0.255301E-01  0.207565E+02 -0.107036E+02
   347  -0.124928E+01 -0.114805E+01 -0.221431E+00  0.534018E+00 -0.119710E+00  0.906633E-01 -0.157109E+01  0.654143E-01 -0.271400E-01 -0.112351E-01  0.930503E-01 -0.122986E+01
   348  -0.687248E+00 -0.589365E+00 -0.223191E-01  0.240564E+00 -0.548941E-01  0.335800E-01 -0.899366E+00  0.269921E-01 -0.118040E-01  0.493877E-01  0.701890E-01 -0.708941E+00
   349  -0.181146E+01 -0.184838E+01 -0.439490E+00  0.118658E+01 -0.359869E+00  0.297405E+00 -0.257767E+01  0.152325E+00 -0.707310E-01 -0.732932E-01  0.261819E+00 -0.203690E+01
   350   0.306479E+02  0.380751E+02 -0.275268E+02  0.838711E+02 -0.441288E+02  0.363802E+02 -0.207777E+02  0.448748E+01 -0.165749E+01  0.224729E+00  0.508026E+02 -0.129523E+02
   351  -0.975992E+00 -0.889228E+00 -0.360579E+00  0.123193E+01 -0.266648E+00  0.205397E+00 -0.183178E+01  0.113371E+00 -0.676820E-01  0.139849E+00  0.588454E+00 -0.161753E+01
   352  -0.187352E+01 -0.180876E+01 -0.638372E+00  0.131616E+01 -0.512891E+00  0.448419E+00 -0.254938E+01  0.170174E+00 -0.107629E+00 -0.349520E+00  0.450776E+00 -0.191002E+01
   353  -0.206685E+01 -0.232075E+01 -0.103444E+01  0.264748E+01 -0.814297E+00  0.756208E+00 -0.376803E+01  0.327891E+00 -0.181659E+00  0.118637E-01  0.404936E+00 -0.273755E+01
   354  -0.132799E+01 -0.127247E+01 -0.107033E+01  0.276952E+01 -0.865911E+00  0.774039E+00 -0.309043E+01  0.285686E+00 -0.130571E+00 -0.569261E+00  0.135150E+01 -0.205472E+01
   355   0.503446E+00  0.504739E+00 -0.220486E+01  0.809280E+01 -0.213599E+01  0.189587E+01 -0.528256E+01  0.658453E+00 -0.520268E+00  0.404366E+00  0.439420E+01 -0.429383E+01
   356  -0.109190E+01 -0.866186E+00 -0.208130E+00  0.359469E+00 -0.126444E+00  0.852740E-01 -0.121648E+01  0.446253E-01 -0.302183E-01  0.368231E-01  0.117636E+00 -0.102065E+01
   357  -0.243819E+01 -0.230088E+01 -0.199599E+01  0.608814E+01 -0.191900E+01  0.169734E+01 -0.660689E+01  0.663640E+00 -0.365429E+00 -0.758379E-01  0.275947E+01 -0.498452E+01
   358   0.114000E+02  0.112943E+02 -0.137478E+02  0.448957E+02 -0.177068E+02  0.159117E+02 -0.182409E+02  0.310649E+01 -0.281845E+01 -0.317720E+00  0.238469E+02 -0.122348E+02
   359  -0.577911E+00 -0.596015E+00  0.436422E-01  0.941244E-01 -0.244134E-01  0.144872E-01 -0.711232E+00  0.108018E-01 -0.532117E-02  0.856444E-01 -0.220468E-02 -0.679454E+00
   360   0.190501E+02  0.200648E+02 -0.157700E+02  0.532605E+02 -0.193606E+02  0.150407E+02 -0.140488E+02  0.253995E+01 -0.261167E+01  0.121674E+01  0.294745E+02 -0.106264E+02
   361   0.756928E+01  0.934143E+01 -0.155891E+02  0.419584E+02 -0.178890E+02  0.169893E+02 -0.189661E+02  0.342577E+01 -0.236006E+01 -0.279698E+00  0.227264E+02 -0.131053E+02
   362  -0.178800E+01 -0.197505E+01 -0.118446E+01  0.327684E+01 -0.928433E+00  0.881414E+00 -0.400860E+01  0.374497E+00 -0.199261E+00 -0.277872E+00  0.120051E+01 -0.289770E+01
   363   0.931202E+00  0.520425E-01 -0.520021E+01  0.145980E+02 -0.537334E+01  0.508178E+01 -0.826998E+01  0.123982E+01 -0.114487E+01 -0.238960E+00  0.577605E+01 -0.548504E+01
   364   0.196701E+02  0.209268E+02 -0.162010E+02  0.568188E+02 -0.192017E+02  0.156185E+02 -0.173315E+02  0.317429E+01 -0.320732E+01  0.512254E+00  0.314970E+02 -0.110824E+02
   365   0.461665E-01 -0.114612E+00 -0.576701E+01  0.164248E+02 -0.643937E+01  0.629739E+01 -0.110205E+02  0.162390E+01 -0.107303E+01 -0.281565E+00  0.763093E+01 -0.746398E+01
   366  -0.145729E+01 -0.138614E+01 -0.367386E+01  0.943660E+01 -0.358839E+01  0.323615E+01 -0.679410E+01  0.888764E+00 -0.962460E+00 -0.784169E-01  0.331865E+01 -0.462637E+01
   367  -0.700024E+00 -0.865631E+00 -0.228918E+01  0.781554E+01 -0.198284E+01  0.178333E+01 -0.620860E+01  0.677199E+00 -0.495480E+00  0.118619E+00  0.340729E+01 -0.439154E+01
   368  -0.289978E+01 -0.294792E+01 -0.985427E+00  0.229154E+01 -0.746915E+00  0.627644E+00 -0.421282E+01  0.290640E+00 -0.164438E+00 -0.275369E+00  0.586567E+00 -0.325912E+01
   369   0.180312E+00 -0.669398E+00 -0.552113E+01  0.172889E+02 -0.662406E+01  0.626041E+01 -0.117275E+02  0.164909E+01 -0.114544E+01  0.687176E-01  0.737654E+01 -0.811466E+01
   370  -0.173220E+01 -0.165709E+01 -0.539826E+00  0.997579E+00 -0.315975E+00  0.227689E+00 -0.214547E+01  0.104370E+00 -0.605643E-01 -0.144933E+00  0.166202E+00 -0.167836E+01
   371  -0.109516E+01 -0.140157E+01 -0.116641E+01  0.294084E+01 -0.904399E+00  0.835372E+00 -0.297032E+01  0.304205E+00 -0.134450E+00 -0.226443E+00  0.723195E+00 -0.189833E+01
   372  -0.133964E+01 -0.137146E+01 -0.194946E+00  0.404415E+00 -0.119910E+00  0.997117E-01 -0.155952E+01  0.519989E-01 -0.213955E-01 -0.127541E-01  0.964347E-01 -0.145514E+01
   373   0.252006E+02  0.249377E+02 -0.287957E+02  0.856217E+02 -0.380268E+02  0.332171E+02 -0.282777E+02  0.553935E+01 -0.407743E+01  0.103596E+01  0.446088E+02 -0.207071E+02
   374  -0.963329E+00 -0.103448E+01 -0.623961E-01  0.119372E+00 -0.457877E-01  0.279312E-01 -0.101395E+01  0.181174E-01 -0.661866E-02 -0.151393E+00  0.209007E-01 -0.903987E+00
   375   0.326000E+01  0.359981E+01 -0.654345E+01  0.206600E+02 -0.704712E+01  0.647934E+01 -0.105318E+02  0.156562E+01 -0.132251E+01 -0.367316E+00  0.124686E+02 -0.850149E+01
   376  -0.156732E+01 -0.145903E+01 -0.200121E+01  0.587091E+01 -0.287758E+01  0.274139E+01 -0.550470E+01  0.670820E+00 -0.466948E+00  0.273971E+00  0.207102E+01 -0.380402E+01
   377  -0.298460E+00 -0.294096E+00  0.171584E+00  0.941565E-01 -0.292611E-01  0.117222E-01 -0.553044E+00  0.986820E-02 -0.348571E-02  0.100771E+00  0.928560E-01 -0.487723E+00
   378  -0.885135E+00 -0.946018E+00 -0.419438E+01  0.131409E+02 -0.420546E+01  0.407707E+01 -0.996730E+01  0.121634E+01 -0.952297E+00  0.523447E+00  0.588637E+01 -0.735583E+01
   379   0.214519E+02  0.264813E+02 -0.125058E+02  0.565630E+02 -0.191708E+02  0.133653E+02 -0.151860E+02  0.230208E+01 -0.391592E+01  0.247012E+00  0.357563E+02 -0.952196E+01
   380   0.246456E-02  0.819377E-01 -0.294816E+01  0.117848E+02 -0.384888E+01  0.353831E+01 -0.876958E+01  0.105008E+01 -0.804103E+00  0.760955E+00  0.603513E+01 -0.671415E+01
   381  -0.189924E+01 -0.181810E+01 -0.680669E+00  0.791471E+00 -0.218332E+00  0.138345E+00 -0.197431E+01  0.886567E-01 -0.444078E-01 -0.262894E+00  0.179167E+00 -0.173438E+01
   382  -0.220046E+01 -0.196388E+01 -0.828300E+00  0.107651E+01 -0.408453E+00  0.303301E+00 -0.239471E+01  0.143094E+00 -0.919121E-01 -0.879722E+00  0.936127E+00 -0.202029E+01
   383  -0.222857E+00 -0.182589E+00  0.840317E-01  0.524318E-01 -0.165948E-01  0.669472E-02 -0.351687E+00  0.579457E-02 -0.352790E-02  0.232970E-01  0.980040E-01 -0.303890E+00
   384  -0.272628E+01 -0.276978E+01 -0.170638E+01  0.367565E+01 -0.118337E+01  0.104101E+01 -0.469216E+01  0.429727E+00 -0.290756E+00 -0.220169E+00  0.875267E+00 -0.342488E+01
   385   0.766769E+01  0.797664E+01 -0.869759E+01  0.282388E+02 -0.112454E+02  0.984295E+01 -0.985533E+01  0.177544E+01 -0.239114E+01 -0.342172E+00  0.149881E+02 -0.666926E+01
   386  -0.179365E+01 -0.202166E+01 -0.182225E+01  0.506878E+01 -0.142626E+01  0.134870E+01 -0.515525E+01  0.536328E+00 -0.343690E+00  0.381794E-01  0.169398E+01 -0.375382E+01
   387  -0.938032E+00 -0.950786E+00 -0.703587E+00  0.247948E+01 -0.583720E+00  0.553907E+00 -0.282599E+01  0.252412E+00 -0.110533E+00  0.458391E-01  0.103955E+01 -0.203618E+01
   388  -0.265350E+01 -0.253105E+01 -0.185110E+01  0.550648E+01 -0.176495E+01  0.158034E+01 -0.643902E+01  0.611986E+00 -0.297235E+00 -0.542264E+00  0.266981E+01 -0.465860E+01
   389   0.337909E+01  0.379948E+01 -0.650276E+01  0.180289E+02 -0.793821E+01  0.739725E+01 -0.770669E+01  0.140880E+01 -0.130825E+01 -0.333302E+00  0.891065E+01 -0.477786E+01
   390   0.419543E+01  0.477354E+01 -0.363469E+01  0.171618E+02 -0.484205E+01  0.376340E+01 -0.768966E+01  0.102360E+01 -0.158695E+01  0.113814E+00  0.986658E+01 -0.520686E+01
   391   0.251976E+02  0.238324E+02 -0.277955E+02  0.820021E+02 -0.363233E+02  0.320402E+02 -0.255158E+02  0.514251E+01 -0.435257E+01 -0.879925E+00  0.430911E+02 -0.183788E+02
   392  -0.939708E+00 -0.882288E+00 -0.150583E+00  0.947979E-01 -0.467852E-01  0.204486E-01 -0.866641E+00  0.133823E-01 -0.432764E-02 -0.163993E+00  0.532564E-01 -0.771552E+00
   393  -0.195892E+01 -0.198881E+01 -0.667128E+00  0.174249E+01 -0.404247E+00  0.330468E+00 -0.303044E+01  0.174635E+00 -0.104695E+00 -0.626018E-01  0.623296E+00 -0.254951E+01
   394  -0.149634E+01 -0.177325E+01 -0.764958E+00  0.393219E+01 -0.180979E+01  0.173411E+01 -0.479658E+01  0.471013E+00 -0.262335E+00  0.917330E+00  0.601068E+00 -0.329165E+01
   395   0.519916E+01  0.589825E+01 -0.778801E+01  0.264393E+02 -0.107683E+02  0.993287E+01 -0.129383E+02  0.209053E+01 -0.176892E+01  0.693335E+00  0.143684E+02 -0.916346E+01
   396   0.108047E+02  0.142669E+02 -0.178528E+02  0.491799E+02 -0.258937E+02  0.227142E+02 -0.185345E+02  0.381089E+01 -0.261929E+01 -0.113771E+01  0.290048E+02 -0.136002E+02
   397  -0.192724E+01 -0.226092E+01 -0.579073E+01  0.146823E+02 -0.664703E+01  0.645456E+01 -0.111469E+02  0.156304E+01 -0.104242E+01 -0.529806E+00  0.584153E+01 -0.757265E+01
   398   0.992611E+01  0.968954E+01 -0.969987E+01  0.326984E+02 -0.963028E+01  0.864855E+01 -0.126434E+02  0.218298E+01 -0.163028E+01  0.369494E+00  0.175374E+02 -0.821735E+01
   399   0.219455E+01  0.204352E+01 -0.677321E+01  0.184183E+02 -0.750932E+01  0.706714E+01 -0.914498E+01  0.154380E+01 -0.140720E+01 -0.191943E+00  0.836390E+01 -0.612844E+01
   400   0.200934E+01  0.144340E+01 -0.468745E+01  0.160277E+02 -0.504960E+01  0.478474E+01 -0.921279E+01  0.132188E+01 -0.117515E+01 -0.626038E-01  0.779767E+01 -0.629166E+01
   401  -0.542303E+00 -0.475350E+00  0.158932E-01  0.895555E-01 -0.404569E-01  0.220026E-01 -0.634793E+00  0.120780E-01 -0.658217E-02  0.298530E-01  0.505851E-01 -0.555789E+00
   402  -0.115155E+01 -0.102021E+01 -0.257642E+01  0.661453E+01 -0.188956E+01  0.163477E+01 -0.497426E+01  0.586644E+00 -0.547253E+00 -0.299539E+00  0.327384E+01 -0.399451E+01
   403  -0.174074E+01 -0.169232E+01 -0.437959E+00  0.802974E+00 -0.231548E+00  0.180188E+00 -0.208697E+01  0.103485E+00 -0.709065E-01  0.472849E-01 -0.128460E+00 -0.161114E+01
   404   0.557525E+01  0.750020E+01 -0.144756E+02  0.389577E+02 -0.180834E+02  0.163995E+02 -0.175928E+02  0.319115E+01 -0.282123E+01 -0.117718E+01  0.209978E+02 -0.123204E+02
   405   0.834011E+01  0.855599E+01 -0.110796E+02  0.310391E+02 -0.149564E+02  0.137413E+02 -0.106979E+02  0.220703E+01 -0.191344E+01  0.401984E-01  0.143741E+02 -0.585832E+01
   406   0.383849E+02  0.437769E+02 -0.401858E+02  0.112488E+03 -0.588227E+02  0.516128E+02 -0.303329E+02  0.685243E+01 -0.322728E+01  0.253493E+01  0.615221E+02 -0.202801E+02
   407  -0.168285E+01 -0.146456E+01  0.109216E+00  0.151750E+01 -0.687678E+00  0.599498E+00 -0.335372E+01  0.207210E+00 -0.748732E-01  0.103625E+01  0.243520E-01 -0.252516E+01
   408   0.200170E+02  0.179425E+02 -0.171848E+02  0.574564E+02 -0.187215E+02  0.165951E+02 -0.186755E+02  0.347811E+01 -0.293086E+01 -0.714125E-01  0.308037E+02 -0.127898E+02
   409  -0.633998E+00 -0.582169E+00 -0.976256E+00  0.359888E+01 -0.880158E+00  0.762732E+00 -0.323348E+01  0.323220E+00 -0.228928E+00 -0.135594E-02  0.179481E+01 -0.237562E+01
   410  -0.407637E+00 -0.428380E+00 -0.260276E+01  0.813721E+01 -0.223238E+01  0.205578E+01 -0.593674E+01  0.690186E+00 -0.518930E+00 -0.216770E+00  0.406798E+01 -0.427959E+01
   411   0.118144E+00 -0.488530E+00 -0.302561E+01  0.905872E+01 -0.278621E+01  0.256547E+01 -0.598612E+01  0.759288E+00 -0.467392E+00 -0.171026E+00  0.402956E+01 -0.434707E+01
   412  -0.118489E+01 -0.105050E+01 -0.246649E+01  0.756561E+01 -0.220942E+01  0.209373E+01 -0.644547E+01  0.738295E+00 -0.461146E+00  0.145912E-01  0.363154E+01 -0.469663E+01
   413  -0.154235E+01 -0.165072E+01 -0.573252E+00  0.176876E+01 -0.507784E+00  0.436813E+00 -0.273924E+01  0.204084E+00 -0.131733E+00 -0.619718E-01  0.387335E+00 -0.197609E+01
   414  -0.180834E+01 -0.175287E+01 -0.561600E+00  0.914797E+00 -0.242400E+00  0.200755E+00 -0.215426E+01  0.106124E+00 -0.717627E-01 -0.920420E-01  0.112879E+00 -0.177371E+01
   415  -0.838681E+00 -0.758959E+00 -0.205007E+00  0.610577E-01 -0.358866E-01  0.152913E-01 -0.680436E+00  0.113126E-01 -0.501316E-02 -0.105389E+00 -0.475544E-01 -0.606016E+00
   416   0.259810E+02  0.269662E+02 -0.222042E+02  0.736172E+02 -0.260738E+02  0.220036E+02 -0.227471E+02  0.416204E+01 -0.277668E+01 -0.535010E-01  0.431629E+02 -0.161432E+02
   417  -0.133775E+01 -0.128280E+01 -0.215246E+00  0.566023E+00 -0.135298E+00  0.100981E+00 -0.168507E+01  0.618263E-01 -0.309666E-01 -0.870104E-01  0.278147E+00 -0.147394E+01
   418  -0.172521E+01 -0.178048E+01 -0.304024E+01  0.727177E+01 -0.262782E+01  0.238007E+01 -0.573352E+01  0.678077E+00 -0.653538E+00 -0.743129E+00  0.302609E+01 -0.406344E+01
   419   0.150201E+02  0.153209E+02 -0.179728E+02  0.533244E+02 -0.223577E+02  0.194649E+02 -0.178188E+02  0.343824E+01 -0.305810E+01  0.548865E+00  0.267803E+02 -0.120083E+02
   420  -0.158210E+01 -0.147547E+01 -0.229505E+00  0.547598E+00 -0.125701E+00  0.889624E-01 -0.190654E+01  0.690641E-01 -0.259720E-01  0.106578E+00 -0.210545E-01 -0.156100E+01
   421  -0.854325E+00 -0.779923E+00  0.334185E+00  0.219138E+00 -0.826265E-01  0.405077E-01 -0.138755E+01  0.297395E-01 -0.771940E-02  0.462037E+00 -0.285355E-01 -0.121342E+01
   422   0.125018E+02  0.146983E+02 -0.192493E+02  0.521995E+02 -0.270165E+02  0.255324E+02 -0.204861E+02  0.418572E+01 -0.266398E+01 -0.545668E+00  0.276995E+02 -0.124556E+02
   423  -0.492049E+00 -0.314463E+00 -0.197061E-01  0.164099E+00 -0.472294E-01  0.290952E-01 -0.623365E+00  0.185196E-01 -0.134626E-01  0.134689E+00  0.109119E+00 -0.558270E+00
   424   0.764193E+01  0.764976E+01 -0.124520E+02  0.345981E+02 -0.142421E+02  0.131670E+02 -0.143212E+02  0.259127E+01 -0.169910E+01 -0.852600E+00  0.174472E+02 -0.894482E+01
   425   0.584742E+02  0.536022E+02 -0.641151E+02  0.167687E+03 -0.936099E+02  0.724195E+02 -0.412651E+02  0.885543E+01  0.850284E+01 -0.913785E+00  0.794566E+02 -0.249407E+02
   426   0.811612E+00  0.627828E+00 -0.496539E+01  0.145992E+02 -0.472996E+01  0.415946E+01 -0.838181E+01  0.117990E+01 -0.104978E+01 -0.369421E+00  0.672316E+01 -0.572591E+01
   427   0.116155E+01  0.135250E+01 -0.297470E+01  0.123714E+02 -0.357986E+01  0.292489E+01 -0.748172E+01  0.905558E+00 -0.100402E+01  0.540579E-01  0.642641E+01 -0.512798E+01
   428   0.286432E+02  0.318235E+02 -0.387196E+02  0.104703E+03 -0.502197E+02  0.476527E+02 -0.398072E+02  0.833506E+01 -0.330096E+01  0.268316E+01  0.543456E+02 -0.252052E+02
   429   0.216124E+01  0.213616E+01 -0.107063E+02  0.277557E+02 -0.111898E+02  0.101921E+02 -0.138343E+02  0.235118E+01 -0.240731E+01 -0.212852E+00  0.116733E+02 -0.932430E+01
   430  -0.266689E+01 -0.266615E+01 -0.182309E+01  0.455981E+01 -0.141197E+01  0.127212E+01 -0.542954E+01  0.517148E+00 -0.351373E+00  0.134563E+00  0.103435E+01 -0.383507E+01
   431   0.242747E+02  0.273309E+02 -0.291126E+02  0.874266E+02 -0.383858E+02  0.342069E+02 -0.302656E+02  0.577120E+01 -0.536605E+01 -0.167450E+01  0.497645E+02 -0.207591E+02
   432   0.268069E+01  0.198899E+01 -0.417487E+01  0.135497E+02 -0.426433E+01  0.402555E+01 -0.665651E+01  0.105914E+01 -0.857972E+00  0.216037E+00  0.654980E+01 -0.477685E+01
   433   0.394455E+00  0.402966E+00 -0.157087E+01  0.636324E+01 -0.158067E+01  0.128754E+01 -0.409331E+01  0.478767E+00 -0.490244E+00  0.964971E-01  0.311412E+01 -0.280765E+01
   434  -0.115789E+01 -0.116194E+01 -0.268628E+00  0.537554E+00 -0.143592E+00  0.120604E+00 -0.142839E+01  0.673424E-01 -0.427751E-01 -0.111716E+00  0.498464E-01 -0.110007E+01
   435   0.189437E+02  0.160631E+02 -0.207873E+02  0.615330E+02 -0.254507E+02  0.215478E+02 -0.199448E+02  0.391371E+01 -0.186803E+01 -0.271673E+00  0.290691E+02 -0.127344E+02
   436   0.140811E+01  0.183696E+01 -0.405696E+01  0.125691E+02 -0.423249E+01  0.386736E+01 -0.687085E+01  0.100265E+01 -0.870690E+00  0.306081E+00  0.644844E+01 -0.491756E+01
   437   0.567435E+01  0.450656E+01 -0.808401E+01  0.241279E+02 -0.943411E+01  0.885561E+01 -0.993647E+01  0.180705E+01 -0.166164E+01 -0.393462E+00  0.112584E+02 -0.635837E+01
   438  -0.144943E+01 -0.136058E+01 -0.443454E+00  0.243760E+01 -0.972998E+00  0.908293E+00 -0.349250E+01  0.297785E+00 -0.184153E+00  0.602302E+00  0.675368E+00 -0.263825E+01
   439   0.111934E+02  0.141802E+02 -0.188586E+02  0.508935E+02 -0.228095E+02  0.212452E+02 -0.203324E+02  0.397052E+01 -0.291533E+01 -0.881664E+00  0.278303E+02 -0.127685E+02
   440  -0.249396E+01 -0.244245E+01 -0.762767E+00  0.194573E+01 -0.743998E+00  0.650507E+00 -0.368021E+01  0.254966E+00 -0.158177E+00 -0.527587E-01  0.423473E+00 -0.281316E+01
   441   0.571574E+01  0.586632E+01 -0.118232E+02  0.323858E+02 -0.134721E+02  0.130426E+02 -0.150872E+02  0.263962E+01 -0.196982E+01 -0.252188E+00  0.162422E+02 -0.101237E+02
   442   0.795227E+01  0.834497E+01 -0.153386E+02  0.419329E+02 -0.182657E+02  0.175094E+02 -0.190746E+02  0.361691E+01 -0.242808E+01 -0.130524E+01  0.220384E+02 -0.123882E+02
   443   0.251794E+01  0.239748E+01 -0.831883E+01  0.228957E+02 -0.960916E+01  0.867302E+01 -0.110246E+02  0.184531E+01 -0.194345E+01  0.341102E+00  0.917781E+01 -0.712143E+01
   444  -0.113319E+01 -0.101636E+01 -0.608736E+00  0.150205E+01 -0.435075E+00  0.387550E+00 -0.201485E+01  0.164352E+00 -0.128480E+00 -0.113747E+00  0.494398E+00 -0.139701E+01
   445  -0.248412E+01 -0.236276E+01 -0.568015E+00  0.863566E+00 -0.320702E+00  0.241688E+00 -0.275093E+01  0.117942E+00 -0.676703E-01 -0.343799E+00  0.227424E+00 -0.224639E+01
   446  -0.381023E+01 -0.380974E+01 -0.116999E+01  0.241363E+01 -0.813342E+00  0.667335E+00 -0.508305E+01  0.329056E+00 -0.153861E+00 -0.158912E+00  0.366735E+00 -0.401757E+01
   447  -0.389636E+01 -0.379116E+01 -0.147712E+01  0.282878E+01 -0.754989E+00  0.596499E+00 -0.524333E+01  0.336110E+00 -0.182313E+00 -0.250989E+00  0.565576E+00 -0.410575E+01
   448  -0.377834E+01 -0.375984E+01 -0.110193E+01  0.288288E+01 -0.970468E+00  0.813623E+00 -0.558365E+01  0.363381E+00 -0.182180E+00 -0.441593E+00  0.990167E+00 -0.430841E+01
   449  -0.354187E+01 -0.367145E+01 -0.155793E+01  0.374512E+01 -0.122483E+01  0.108149E+01 -0.578723E+01  0.474688E+00 -0.273192E+00  0.425126E-02  0.703426E+00 -0.437913E+01
   450  -0.376908E+01 -0.376317E+01 -0.133962E+01  0.317932E+01 -0.110207E+01  0.961084E+00 -0.568221E+01  0.421462E+00 -0.207044E+00 -0.416908E+00  0.989590E+00 -0.433585E+01
   451  -0.382688E+01 -0.383423E+01 -0.199722E+01  0.358943E+01 -0.989741E+00  0.803953E+00 -0.532172E+01  0.391933E+00 -0.303526E+00 -0.473835E+00  0.629921E+00 -0.399032E+01
   452  -0.391169E+01 -0.387394E+01 -0.133287E+01  0.251803E+01 -0.720716E+00  0.558276E+00 -0.504760E+01  0.301125E+00 -0.187929E+00 -0.688779E+00  0.754622E+00 -0.393978E+01
   453  -0.346629E+01 -0.363250E+01 -0.156451E+01  0.392204E+01 -0.124742E+01  0.107845E+01 -0.584393E+01  0.473093E+00 -0.284014E+00 -0.203481E-01  0.865869E+00 -0.447802E+01
   454  -0.391015E+01 -0.384721E+01 -0.131189E+01  0.237113E+01 -0.674867E+00  0.515082E+00 -0.491844E+01  0.285768E+00 -0.176933E+00 -0.671002E+00  0.610342E+00 -0.378655E+01
   455  -0.363625E+01 -0.372942E+01 -0.129022E+01  0.376376E+01 -0.129217E+01  0.113139E+01 -0.617656E+01  0.470414E+00 -0.242866E+00 -0.157976E+00  0.103077E+01 -0.460221E+01
   456  -0.384804E+01 -0.383827E+01 -0.194477E+01  0.351418E+01 -0.974888E+00  0.794021E+00 -0.533237E+01  0.387719E+00 -0.291928E+00 -0.466673E+00  0.731580E+00 -0.410317E+01
   457  -0.364495E+01 -0.372767E+01 -0.142308E+01  0.335436E+01 -0.124789E+01  0.109640E+01 -0.565980E+01  0.426336E+00 -0.191281E+00 -0.415137E+00  0.843471E+00 -0.415600E+01
   458  -0.387340E+01 -0.380971E+01 -0.176729E+01  0.377014E+01 -0.105971E+01  0.870426E+00 -0.583273E+01  0.428728E+00 -0.282963E+00 -0.277238E+00  0.904110E+00 -0.443658E+01
   459  -0.384639E+01 -0.382729E+01 -0.194015E+01  0.381980E+01 -0.113876E+01  0.960742E+00 -0.567361E+01  0.425456E+00 -0.299869E+00 -0.490160E+00  0.959552E+00 -0.429669E+01
   460  -0.356976E+01 -0.364861E+01 -0.154811E+01  0.440799E+01 -0.175622E+01  0.161812E+01 -0.656445E+01  0.570371E+00 -0.297479E+00 -0.264533E+00  0.152103E+01 -0.490511E+01
   461  -0.375163E+01 -0.374722E+01 -0.147671E+01  0.352410E+01 -0.123966E+01  0.110133E+01 -0.588156E+01  0.458384E+00 -0.237517E+00 -0.305123E+00  0.111971E+01 -0.456180E+01
   462  -0.367480E+01 -0.374727E+01 -0.163253E+01  0.381262E+01 -0.149645E+01  0.135116E+01 -0.594305E+01  0.497790E+00 -0.264342E+00 -0.628735E+00  0.138610E+01 -0.450463E+01
   463  -0.375554E+01 -0.379298E+01 -0.152616E+01  0.361750E+01 -0.116391E+01  0.995686E+00 -0.587017E+01  0.423232E+00 -0.231713E+00 -0.377115E+00  0.106649E+01 -0.448236E+01
   464  -0.365623E+01 -0.368336E+01 -0.251846E+01  0.501106E+01 -0.139401E+01  0.115435E+01 -0.599889E+01  0.530624E+00 -0.440904E+00 -0.250459E+00  0.111692E+01 -0.454982E+01
   465  -0.359669E+01 -0.373080E+01 -0.206047E+01  0.481291E+01 -0.191434E+01  0.178067E+01 -0.646370E+01  0.597451E+00 -0.349213E+00 -0.423101E+00  0.137917E+01 -0.468687E+01
   466  -0.389546E+01 -0.384998E+01 -0.199485E+01  0.450949E+01 -0.125830E+01  0.104850E+01 -0.636543E+01  0.497251E+00 -0.332121E+00 -0.239351E+00  0.121865E+01 -0.482928E+01
   467  -0.391544E+01 -0.385792E+01 -0.132956E+01  0.271724E+01 -0.864542E+00  0.717457E+00 -0.529631E+01  0.334756E+00 -0.194478E+00 -0.378357E+00  0.691996E+00 -0.417156E+01
   468  -0.379604E+01 -0.381647E+01 -0.227239E+01  0.483918E+01 -0.179290E+01  0.163401E+01 -0.643651E+01  0.600867E+00 -0.368300E+00 -0.211948E+00  0.119253E+01 -0.479706E+01
   469  -0.382600E+01 -0.385495E+01 -0.181271E+01  0.410928E+01 -0.124173E+01  0.105506E+01 -0.614424E+01  0.478706E+00 -0.270358E+00 -0.382230E+00  0.104022E+01 -0.451294E+01
   470  -0.393629E+01 -0.385019E+01 -0.186312E+01  0.346190E+01 -0.107010E+01  0.898393E+00 -0.547405E+01  0.399359E+00 -0.288667E+00 -0.525660E+00  0.794234E+00 -0.411877E+01
   471  -0.379809E+01 -0.374826E+01 -0.206353E+01  0.385001E+01 -0.118333E+01  0.100311E+01 -0.551993E+01  0.442987E+00 -0.327410E+00 -0.445138E+00  0.863271E+00 -0.416639E+01
   472  -0.390221E+01 -0.386710E+01 -0.171629E+01  0.325901E+01 -0.113674E+01  0.979210E+00 -0.545436E+01  0.411783E+00 -0.244824E+00 -0.312536E+00  0.560732E+00 -0.411529E+01
   473  -0.370940E+01 -0.374362E+01 -0.121593E+01  0.279618E+01 -0.941526E+00  0.791925E+00 -0.532700E+01  0.358563E+00 -0.171612E+00 -0.313995E+00  0.564818E+00 -0.399444E+01
   474  -0.364359E+01 -0.372291E+01 -0.194550E+01  0.469565E+01 -0.146728E+01  0.126076E+01 -0.637595E+01  0.544943E+00 -0.356210E+00 -0.167138E-01  0.964510E+00 -0.467071E+01
   475  -0.360485E+01 -0.369945E+01 -0.205426E+01  0.510733E+01 -0.205742E+01  0.187101E+01 -0.677710E+01  0.622009E+00 -0.316422E+00 -0.307018E+00  0.169677E+01 -0.508921E+01
   476  -0.386101E+01 -0.378120E+01 -0.203886E+01  0.479050E+01 -0.133231E+01  0.111339E+01 -0.657246E+01  0.524004E+00 -0.345267E+00 -0.242766E+00  0.153536E+01 -0.507380E+01
   477  -0.384979E+01 -0.382190E+01 -0.178969E+01  0.413023E+01 -0.136808E+01  0.117293E+01 -0.615901E+01  0.477277E+00 -0.313455E+00 -0.252183E+00  0.115423E+01 -0.472394E+01
   478  -0.363121E+01 -0.366951E+01 -0.249072E+01  0.505084E+01 -0.141014E+01  0.117074E+01 -0.604793E+01  0.537176E+00 -0.441183E+00 -0.213063E+00  0.103206E+01 -0.448851E+01
   479  -0.365010E+01 -0.371881E+01 -0.172061E+01  0.418872E+01 -0.161233E+01  0.145598E+01 -0.621665E+01  0.536470E+00 -0.281681E+00 -0.650601E+00  0.163081E+01 -0.469902E+01
   480  -0.379936E+01 -0.378293E+01 -0.146383E+01  0.355487E+01 -0.116399E+01  0.101196E+01 -0.596019E+01  0.455057E+00 -0.233219E+00 -0.368653E+00  0.104298E+01 -0.445726E+01
   481  -0.374603E+01 -0.370284E+01 -0.220277E+01  0.452430E+01 -0.125044E+01  0.104542E+01 -0.603623E+01  0.506605E+00 -0.332913E+00 -0.320828E+00  0.106120E+01 -0.444321E+01
   482  -0.375606E+01 -0.382223E+01 -0.181722E+01  0.423702E+01 -0.129502E+01  0.110729E+01 -0.620673E+01  0.492336E+00 -0.273739E+00 -0.386195E+00  0.115154E+01 -0.458757E+01
   483  -0.367597E+01 -0.364058E+01 -0.161796E+01  0.294299E+01 -0.774312E+00  0.614604E+00 -0.497573E+01  0.346454E+00 -0.212018E+00 -0.291334E+00  0.513523E+00 -0.386277E+01
   484  -0.358846E+01 -0.372571E+01 -0.138089E+01  0.411607E+01 -0.139082E+01  0.122272E+01 -0.638915E+01  0.501718E+00 -0.268114E+00 -0.113889E+00  0.114983E+01 -0.476165E+01
   485  -0.384996E+01 -0.376151E+01 -0.166241E+01  0.359978E+01 -0.937365E+00  0.754192E+00 -0.578119E+01  0.405026E+00 -0.227998E+00 -0.198865E+00  0.811111E+00 -0.437375E+01
   486  -0.361611E+01 -0.358420E+01 -0.147297E+01  0.408972E+01 -0.140792E+01  0.123652E+01 -0.629951E+01  0.488443E+00 -0.250393E+00 -0.303676E+00  0.134875E+01 -0.462927E+01
   487  -0.370282E+01 -0.360422E+01 -0.124586E+01  0.378864E+01 -0.151743E+01  0.137662E+01 -0.635547E+01  0.498817E+00 -0.248133E+00 -0.744182E-01  0.108386E+01 -0.461366E+01
   488  -0.380549E+01 -0.379881E+01 -0.156793E+01  0.404152E+01 -0.133116E+01  0.116913E+01 -0.636781E+01  0.509737E+00 -0.258969E+00 -0.343846E+00  0.140168E+01 -0.485665E+01
   489  -0.368192E+01 -0.370170E+01 -0.173006E+01  0.448906E+01 -0.179500E+01  0.163169E+01 -0.655254E+01  0.584320E+00 -0.309391E+00 -0.578175E+00  0.172780E+01 -0.485132E+01
   490  -0.378299E+01 -0.372894E+01 -0.185322E+01  0.333429E+01 -0.100410E+01  0.827910E+00 -0.520640E+01  0.390766E+00 -0.272234E+00 -0.245332E+00  0.401763E+00 -0.388537E+01
   491  -0.353596E+01 -0.358325E+01 -0.106974E+01  0.328436E+01 -0.103639E+01  0.884593E+00 -0.583960E+01  0.404697E+00 -0.163887E+00 -0.552274E+00  0.137091E+01 -0.440188E+01
   492  -0.385196E+01 -0.384970E+01 -0.213627E+01  0.427931E+01 -0.126055E+01  0.105680E+01 -0.589577E+01  0.460022E+00 -0.355497E+00 -0.613527E+00  0.121583E+01 -0.445201E+01
   493  -0.398281E+01 -0.389542E+01 -0.255173E+01  0.520453E+01 -0.168041E+01  0.146869E+01 -0.653653E+01  0.582403E+00 -0.469775E+00 -0.325921E+00  0.116014E+01 -0.472964E+01
   494  -0.389579E+01 -0.382439E+01 -0.245261E+01  0.504373E+01 -0.162076E+01  0.142025E+01 -0.638576E+01  0.560195E+00 -0.460829E+00 -0.349143E+00  0.124242E+01 -0.471766E+01
   495  -0.543930E+00 -0.482255E+00  0.231293E-01  0.147884E+00 -0.349614E-01  0.227520E-01 -0.715134E+00  0.190000E-01 -0.659992E-02  0.474251E-01  0.338327E-01 -0.563513E+00
   496  -0.109295E+01 -0.108975E+01 -0.319666E+00  0.801853E-01 -0.506372E-01  0.209206E-01 -0.831864E+00  0.140949E-01 -0.597864E-02 -0.331128E+00  0.110979E-01 -0.769719E+00
   497   0.201646E+01  0.224393E+01 -0.571643E+01  0.177042E+02 -0.511105E+01  0.465243E+01 -0.991593E+01  0.146186E+01 -0.105867E+01  0.230482E-01  0.933236E+01 -0.711148E+01
   498  -0.101531E+01 -0.957244E+00 -0.586202E+00  0.130284E+01 -0.398490E+00  0.334384E+00 -0.173786E+01  0.136512E+00 -0.664843E-01 -0.256543E+00  0.447763E+00 -0.114846E+01
   499  -0.829184E+00 -0.709876E+00 -0.203930E+00  0.166820E+00 -0.591765E-01  0.320768E-01 -0.778084E+00  0.203757E-01 -0.726678E-02 -0.810501E-01 -0.882037E-02 -0.620005E+00
   500  -0.243470E+01 -0.202815E+01 -0.248187E+01  0.683504E+01 -0.252601E+01  0.242351E+01 -0.700851E+01  0.750769E+00 -0.427633E+00  0.226968E+00  0.295101E+01 -0.520613E+01
   501  -0.787019E+00 -0.670127E+00 -0.101277E+00  0.165432E+00 -0.819905E-01  0.498972E-01 -0.832018E+00  0.236195E-01 -0.106831E-01 -0.627401E-01  0.908191E-01 -0.698206E+00
   502   0.395247E+01  0.386346E+01 -0.697269E+01  0.219775E+02 -0.725224E+01  0.648281E+01 -0.107138E+02  0.172875E+01 -0.129788E+01  0.453399E-01  0.114998E+02 -0.768168E+01
   503   0.145915E+01  0.183303E+01 -0.663915E+01  0.185366E+02 -0.760858E+01  0.734058E+01 -0.106080E+02  0.166101E+01 -0.122328E+01  0.595691E-01  0.911586E+01 -0.734240E+01
   504  -0.248959E+01 -0.225501E+01 -0.283253E+01  0.681811E+01 -0.206394E+01  0.182168E+01 -0.634632E+01  0.692639E+00 -0.579231E+00 -0.357706E-01  0.223909E+01 -0.445833E+01
   505  -0.154370E+01 -0.159757E+01 -0.361625E+00  0.119695E+01 -0.291835E+00  0.248402E+00 -0.239657E+01  0.137415E+00 -0.764359E-01 -0.177037E+00  0.387152E+00 -0.180768E+01
   506  -0.150115E+01 -0.154504E+01 -0.168195E+00  0.249991E+00 -0.933879E-01  0.540638E-01 -0.156604E+01  0.367583E-01 -0.143408E-01 -0.815542E-01 -0.988717E-01 -0.136461E+01
   507  -0.452092E+00 -0.452815E+00  0.332119E-01  0.620087E-01 -0.172264E-01  0.106021E-01 -0.547871E+00  0.886995E-02 -0.168769E-02  0.687239E-01 -0.566825E-01 -0.464857E+00
   508  -0.319610E+01 -0.296889E+01 -0.189889E+01  0.523887E+01 -0.232380E+01  0.215841E+01 -0.663332E+01  0.658980E+00 -0.396344E+00 -0.248025E+00  0.224154E+01 -0.496241E+01
   509  -0.147301E+01 -0.153750E+01  0.482131E-01  0.634471E+00 -0.187580E+00  0.150002E+00 -0.216169E+01  0.848845E-01 -0.413157E-01  0.214016E+00  0.840186E-01 -0.183554E+01
   510  -0.874896E+00 -0.790308E+00 -0.100861E+01  0.387897E+01 -0.933384E+00  0.746373E+00 -0.359974E+01  0.328822E+00 -0.287327E+00  0.217451E-01  0.182975E+01 -0.264180E+01
   511  -0.737893E+00 -0.673332E+00 -0.175873E-01  0.131293E+00 -0.498066E-01  0.359216E-01 -0.845776E+00  0.197794E-01 -0.117172E-01  0.697218E-01  0.187039E-01 -0.761758E+00
   512   0.302899E+00  0.282145E+00 -0.192567E+01  0.659068E+01 -0.203415E+01  0.178482E+01 -0.403527E+01  0.516276E+00 -0.593782E+00 -0.455028E-01  0.368378E+01 -0.335613E+01
   513  -0.297383E+00 -0.297797E+00 -0.558401E+01  0.165233E+02 -0.540169E+01  0.492323E+01 -0.112893E+02  0.151080E+01 -0.979674E+00 -0.446262E+00  0.791629E+01 -0.776783E+01
   514  -0.232906E+01 -0.220117E+01 -0.364457E+01  0.952187E+01 -0.389519E+01  0.380413E+01 -0.844358E+01  0.106578E+01 -0.737505E+00 -0.159822E+00  0.400541E+01 -0.604676E+01
   515  -0.886252E+00 -0.805921E+00 -0.105216E+00  0.744965E+00 -0.151183E+00  0.119324E+00 -0.153456E+01  0.764878E-01 -0.360664E-01  0.957974E-01  0.298492E+00 -0.120021E+01
   516  -0.208927E+00 -0.216103E+00 -0.364484E+01  0.108522E+02 -0.329040E+01  0.294963E+01 -0.698567E+01  0.896202E+00 -0.986097E+00  0.808535E-01  0.470890E+01 -0.500586E+01
   517  -0.509228E-01  0.767423E-01 -0.783266E+00  0.383881E+01 -0.888941E+00  0.672389E+00 -0.286424E+01  0.289946E+00 -0.315619E+00  0.693955E-01  0.194804E+01 -0.194070E+01
   518  -0.136485E+01 -0.132157E+01 -0.661571E+00  0.183430E+01 -0.442667E+00  0.402562E+00 -0.260368E+01  0.198333E+00 -0.921301E-01 -0.919899E-02  0.603839E+00 -0.191621E+01
   519  -0.321528E+01 -0.317893E+01 -0.424178E+01  0.116161E+02 -0.439811E+01  0.410279E+01 -0.108436E+02  0.124180E+01 -0.692518E+00 -0.830742E+00  0.536583E+01 -0.771401E+01
   520  -0.184171E+01 -0.185170E+01 -0.670497E+00  0.161999E+01 -0.521183E+00  0.470933E+00 -0.279972E+01  0.201045E+00 -0.142278E+00  0.450876E-01  0.263997E+00 -0.216079E+01
   521   0.101036E+02  0.974608E+01 -0.152350E+02  0.412477E+02 -0.181442E+02  0.157934E+02 -0.129731E+02  0.257791E+01 -0.316313E+01 -0.256870E+01  0.219042E+02 -0.958945E+01
   522  -0.555315E+00 -0.423729E+00 -0.159541E+00  0.388773E-01 -0.263560E-01  0.619153E-02 -0.417766E+00  0.475642E-02 -0.147799E-02 -0.832988E-01  0.282097E-02 -0.343252E+00
   523  -0.285489E+00 -0.284355E+00  0.701564E-01  0.239731E-01 -0.726164E-02  0.233908E-02 -0.377734E+00  0.259104E-02  0.447050E-03  0.119452E+00 -0.184514E-01 -0.385356E+00
   524  -0.157616E+01 -0.145196E+01 -0.316793E+00  0.834905E+00 -0.248396E+00  0.183684E+00 -0.206336E+01  0.910839E-01 -0.572877E-01 -0.158034E+00  0.348757E+00 -0.164268E+01
   525  -0.115451E+01 -0.150354E+01 -0.107642E+01  0.587389E+01 -0.202504E+01  0.190952E+01 -0.609823E+01  0.631871E+00 -0.370101E+00  0.718008E+00  0.258157E+01 -0.480311E+01
   526  -0.982783E+00 -0.765047E+00  0.303383E+00  0.224677E+00 -0.130033E+00  0.810277E-01 -0.149461E+01  0.418061E-01 -0.902954E-02  0.691424E+00 -0.189241E+00 -0.126723E+01
   527  -0.428172E+00 -0.634041E+00 -0.275618E+01  0.839073E+01 -0.262436E+01  0.246391E+01 -0.612617E+01  0.741297E+00 -0.517398E+00  0.820006E-01  0.368744E+01 -0.440348E+01
   528  -0.669959E+00 -0.567167E+00 -0.142111E+00  0.573524E-01 -0.333298E-01  0.953198E-02 -0.566011E+00  0.757081E-02 -0.296247E-02 -0.838108E-01  0.373068E-02 -0.487087E+00
   529   0.266646E+01  0.278551E+01 -0.718913E+01  0.187166E+02 -0.838021E+01  0.762893E+01 -0.794155E+01  0.139361E+01 -0.156183E+01 -0.759957E-01  0.762540E+01 -0.476389E+01
   530  -0.170131E+01 -0.157783E+01 -0.359678E+01  0.894507E+01 -0.342674E+01  0.337195E+01 -0.716622E+01  0.892183E+00 -0.720773E+00 -0.776520E+00  0.459184E+01 -0.539315E+01
   531  -0.603923E+00 -0.609861E+00 -0.366209E-01  0.920852E-01 -0.309757E-01  0.220373E-01 -0.658597E+00  0.140909E-01 -0.594272E-02 -0.460853E-02 -0.441540E-01 -0.561098E+00
   532  -0.120793E+01 -0.122424E+01 -0.252787E+00  0.127745E+01 -0.289788E+00  0.242832E+00 -0.224770E+01  0.125907E+00 -0.638494E-01  0.845863E-01  0.569550E+00 -0.187838E+01
   533  -0.875169E+00 -0.789506E+00  0.101722E+00  0.809404E+00 -0.348030E+00  0.281030E+00 -0.177947E+01  0.100616E+00 -0.404419E-01  0.428045E+00  0.122036E+00 -0.133959E+01
   534  -0.147983E+01 -0.160089E+01 -0.375275E+00  0.117538E+01 -0.367002E+00  0.347620E+00 -0.232804E+01  0.147041E+00 -0.795446E-01 -0.165654E+00  0.362293E+00 -0.179753E+01
   535  -0.128194E+01 -0.118819E+01 -0.296416E+00  0.431431E+00 -0.153709E+00  0.112625E+00 -0.140201E+01  0.590281E-01 -0.328867E-01 -0.229506E-01 -0.273770E-01 -0.113787E+01
   536  -0.935276E+00 -0.704684E+00 -0.698329E+01  0.174466E+02 -0.866064E+01  0.812499E+01 -0.111517E+02  0.177092E+01 -0.148219E+01 -0.100359E+01  0.829670E+01 -0.799780E+01
   537  -0.152557E+01 -0.141803E+01 -0.956465E-01  0.939243E+00 -0.316740E+00  0.280304E+00 -0.238180E+01  0.120468E+00 -0.713960E-01  0.344421E+00  0.203493E+00 -0.196594E+01
   538   0.166142E+02  0.148637E+02 -0.239270E+02  0.646506E+02 -0.320855E+02  0.280115E+02 -0.224955E+02  0.459460E+01 -0.213449E+01 -0.516265E+00  0.295321E+02 -0.141522E+02
   539  -0.178544E+00 -0.270373E+00 -0.296407E+01  0.829601E+01 -0.264249E+01  0.239892E+01 -0.528596E+01  0.698767E+00 -0.679714E+00  0.101866E+00  0.317880E+01 -0.355104E+01
   540  -0.917150E+00 -0.829051E+00 -0.115939E+00  0.252632E+00 -0.587036E-01  0.428376E-01 -0.105606E+01  0.331970E-01 -0.151134E-01  0.379573E-01 -0.294375E-01 -0.837571E+00
   541   0.761928E+00  0.619044E-01 -0.373913E+01  0.106587E+02 -0.400342E+01  0.392280E+01 -0.627233E+01  0.983343E+00 -0.788064E+00  0.124843E+00  0.395714E+01 -0.402008E+01
   542  -0.482891E+00 -0.442750E+00 -0.223661E+01  0.686886E+01 -0.205267E+01  0.185326E+01 -0.514992E+01  0.618694E+00 -0.384507E+00  0.497372E+00  0.312766E+01 -0.406778E+01
   543  -0.213271E+01 -0.204380E+01 -0.423515E+00  0.141771E+01 -0.342277E+00  0.255626E+00 -0.310234E+01  0.146647E+00 -0.845645E-01 -0.181789E+00  0.711367E+00 -0.257338E+01
   544   0.369990E+01  0.364304E+01 -0.678159E+01  0.241306E+02 -0.771292E+01  0.663462E+01 -0.129761E+02  0.184400E+01 -0.143869E+01  0.280964E-01  0.128106E+02 -0.919567E+01
   545  -0.302754E+00 -0.106676E+01 -0.307629E+01  0.100374E+02 -0.381297E+01  0.358676E+01 -0.744991E+01  0.987541E+00 -0.575294E+00  0.100224E+00  0.352226E+01 -0.468924E+01
   546  -0.186165E+01 -0.176496E+01 -0.687215E+00  0.320463E+01 -0.157464E+01  0.147530E+01 -0.446814E+01  0.437916E+00 -0.249504E+00  0.111643E+01  0.316000E+00 -0.319739E+01
   547  -0.214471E+01 -0.221893E+01 -0.919658E+00  0.183310E+01 -0.632208E+00  0.578146E+00 -0.305955E+01  0.231755E+00 -0.176292E+00 -0.408214E+00  0.524929E+00 -0.233565E+01
   548  -0.698906E+00 -0.788422E+00 -0.319477E+01  0.798827E+01 -0.313493E+01  0.287213E+01 -0.535929E+01  0.723161E+00 -0.593486E+00 -0.305763E-01  0.271655E+01 -0.347439E+01
   549  -0.933457E+00 -0.883828E+00 -0.192530E+00  0.252220E+00 -0.784097E-01  0.615428E-01 -0.983397E+00  0.324033E-01 -0.252861E-01 -0.626190E-01  0.675289E-01 -0.888738E+00
   550  -0.726852E+00 -0.105770E+01 -0.336059E+01  0.100781E+02 -0.314734E+01  0.293723E+01 -0.756598E+01  0.983556E+00 -0.651802E+00  0.671478E-01  0.414843E+01 -0.527328E+01
   551  -0.203921E+01 -0.203510E+01 -0.758998E+00  0.277304E+01 -0.803704E+00  0.690311E+00 -0.407507E+01  0.299200E+00 -0.163994E+00 -0.106579E+00  0.117056E+01 -0.309908E+01
   552  -0.742739E-01 -0.330835E-01  0.196243E+00  0.265394E-01 -0.109233E-01  0.311989E-02 -0.291132E+00  0.289869E-02 -0.102014E-02  0.230501E+00  0.101556E-01 -0.273740E+00
   553  -0.182439E+01 -0.180707E+01 -0.541122E+00  0.165902E+01 -0.437234E+00  0.385109E+00 -0.296800E+01  0.183643E+00 -0.105803E+00 -0.199979E+00  0.714816E+00 -0.232190E+01
   554  -0.847280E+00 -0.851813E+00 -0.839939E+00  0.373617E+01 -0.816954E+00  0.759415E+00 -0.382189E+01  0.334120E+00 -0.198203E+00  0.231710E+00  0.176450E+01 -0.284803E+01
   555   0.606279E+00 -0.397628E-01 -0.464663E+01  0.130639E+02 -0.633671E+01  0.621337E+01 -0.794298E+01  0.125583E+01 -0.100052E+01  0.697295E+00  0.460154E+01 -0.533859E+01
   556  -0.116855E+01 -0.107108E+01 -0.248198E+00  0.562171E+00 -0.153533E+00  0.119963E+00 -0.146325E+01  0.679792E-01 -0.536826E-01  0.826021E-01 -0.338576E-02 -0.115030E+01
   557  -0.933612E+00 -0.940035E+00  0.590060E-01  0.343769E+00 -0.709920E-01  0.482520E-01 -0.133123E+01  0.365140E-01 -0.189328E-01  0.939161E-01  0.120216E+00 -0.115417E+01
   558   0.264987E+00  0.477187E+00 -0.566787E+00  0.405656E+01 -0.109389E+01  0.868568E+00 -0.305477E+01  0.309310E+00 -0.254005E+00  0.349651E+00  0.293609E+01 -0.280855E+01
   559  -0.934902E+00 -0.894405E+00 -0.241129E+01  0.857281E+01 -0.252882E+01  0.228399E+01 -0.703149E+01  0.800826E+00 -0.620932E+00  0.239159E+00  0.379452E+01 -0.492809E+01
   560   0.403365E+01  0.352961E+01 -0.821129E+01  0.241394E+02 -0.954132E+01  0.855935E+01 -0.111059E+02  0.192559E+01 -0.173217E+01 -0.124225E+00  0.110806E+02 -0.742680E+01
   561   0.153229E+01  0.195905E+01 -0.462616E+01  0.154750E+02 -0.506599E+01  0.431999E+01 -0.865664E+01  0.117408E+01 -0.108801E+01  0.234985E-01  0.884539E+01 -0.690984E+01
   562   0.763221E+01  0.624728E+01 -0.147591E+02  0.392078E+02 -0.216513E+02  0.203471E+02 -0.158614E+02  0.303639E+01 -0.268730E+01 -0.116203E+01  0.179635E+02 -0.105542E+02
   563  -0.203117E+01 -0.199680E+01 -0.104187E+01  0.254047E+01 -0.906562E+00  0.783768E+00 -0.346538E+01  0.304366E+00 -0.245961E+00  0.112192E+00  0.423531E+00 -0.253253E+01
   564  -0.187286E+01 -0.187474E+01 -0.207752E+00  0.240274E+00 -0.113251E+00  0.518419E-01 -0.186737E+01  0.397804E-01 -0.163881E-01 -0.281816E+00  0.328766E-01 -0.162580E+01
   565   0.161592E+01  0.176000E+01 -0.516903E+01  0.160603E+02 -0.674608E+01  0.608976E+01 -0.840565E+01  0.129203E+01 -0.150544E+01 -0.503198E-01  0.782359E+01 -0.601327E+01
   566  -0.137271E+01 -0.129870E+01 -0.267763E+00  0.422962E+00 -0.139586E+00  0.932429E-01 -0.150680E+01  0.484281E-01 -0.231972E-01 -0.259142E+00  0.267298E+00 -0.130686E+01
   567   0.294334E-01  0.655317E-01 -0.338697E+01  0.966393E+01 -0.435952E+01  0.424168E+01 -0.652167E+01  0.926973E+00 -0.534991E+00  0.114580E+01  0.277360E+01 -0.385387E+01
   568  -0.895429E+00 -0.794214E+00 -0.239050E+00  0.531614E+00 -0.123623E+00  0.100685E+00 -0.118393E+01  0.578113E-01 -0.389349E-01 -0.101868E+00  0.259053E+00 -0.951399E+00
   569  -0.360701E+01 -0.334148E+01 -0.226925E+01  0.722843E+01 -0.288336E+01  0.272012E+01 -0.877660E+01  0.870313E+00 -0.496666E+00  0.205588E+00  0.288771E+01 -0.643478E+01
   570  -0.166297E+01 -0.166536E+01 -0.195344E+01  0.508945E+01 -0.147844E+01  0.135554E+01 -0.474543E+01  0.483853E+00 -0.414503E+00 -0.133015E+00  0.252882E+01 -0.406117E+01
   571   0.999776E+01  0.108906E+02 -0.145940E+02  0.417736E+02 -0.176282E+02  0.161875E+02 -0.166596E+02  0.314166E+01 -0.222328E+01 -0.101706E-01  0.221805E+02 -0.112797E+02
   572   0.326474E+00  0.554019E+00 -0.188312E+01  0.728738E+01 -0.211823E+01  0.188988E+01 -0.494919E+01  0.579839E+00 -0.480087E+00  0.167292E+00  0.430544E+01 -0.391871E+01
   573  -0.112898E+01 -0.110593E+01 -0.209349E+01  0.713824E+01 -0.243100E+01  0.221152E+01 -0.615138E+01  0.667011E+00 -0.469873E+00 -0.332217E+00  0.367953E+01 -0.445325E+01
   574  -0.171040E+01 -0.166046E+01 -0.931963E-01  0.114385E+01 -0.464346E+00  0.391653E+00 -0.276186E+01  0.148369E+00 -0.748634E-01  0.288603E+00  0.193612E+00 -0.214267E+01
   575   0.201704E+01  0.216401E+01 -0.343733E+01  0.123841E+02 -0.326895E+01  0.272531E+01 -0.637854E+01  0.885994E+00 -0.893549E+00  0.525928E+00  0.675974E+01 -0.512165E+01
   576  -0.621635E+00 -0.628302E+00  0.123654E+00  0.193018E+00 -0.620059E-01  0.347891E-01 -0.924974E+00  0.238024E-01 -0.992019E-02  0.194227E+00  0.266731E-03 -0.822797E+00
   577   0.244124E-01  0.216638E+00 -0.805756E+00  0.351524E+01 -0.837241E+00  0.670740E+00 -0.253346E+01  0.271612E+00 -0.256722E+00 -0.231944E+00  0.234256E+01 -0.189397E+01
   578  -0.396882E+00 -0.102867E+00 -0.328264E+01  0.988211E+01 -0.384370E+01  0.346960E+01 -0.662291E+01  0.881791E+00 -0.881127E+00  0.183064E+00  0.425654E+01 -0.454247E+01
   579  -0.120830E+01 -0.142739E+01 -0.200359E+01  0.543314E+01 -0.248986E+01  0.237908E+01 -0.473643E+01  0.580468E+00 -0.371115E+00 -0.121861E+00  0.188594E+01 -0.319147E+01
   580  -0.103126E+01 -0.102006E+01 -0.991320E-01  0.495586E+00 -0.186863E+00  0.157455E+00 -0.142378E+01  0.673491E-01 -0.418787E-01 -0.469452E-01  0.201254E+00 -0.117437E+01
   581  -0.116327E+01 -0.106584E+01  0.237940E+00  0.463730E+00 -0.187232E+00  0.127724E+00 -0.184990E+01  0.689983E-01 -0.245349E-01  0.608398E+00 -0.173024E+00 -0.150121E+01
   582  -0.738151E+00 -0.691844E+00 -0.202600E+00  0.455428E-01 -0.271324E-01  0.106877E-01 -0.567615E+00  0.814433E-02 -0.517817E-02 -0.183709E+00 -0.156416E-01 -0.492494E+00
   583  -0.148784E+01 -0.151077E+01 -0.416649E+00  0.814370E+00 -0.255622E+00  0.216359E+00 -0.190286E+01  0.101560E+00 -0.449989E-01 -0.205918E+00  0.202030E+00 -0.150688E+01
   584  -0.144816E+01 -0.144296E+01 -0.553359E+00  0.345488E+01 -0.139024E+01  0.131148E+01 -0.437733E+01  0.399029E+00 -0.292612E+00  0.761037E+00  0.106674E+01 -0.327074E+01
   585  -0.123766E+01 -0.126615E+01 -0.192302E+01  0.528733E+01 -0.160087E+01  0.142133E+01 -0.452736E+01  0.497507E+00 -0.392586E+00 -0.183744E+00  0.265973E+01 -0.374214E+01
   586  -0.132996E+01 -0.118517E+01 -0.465828E+00  0.160828E+01 -0.388743E+00  0.355012E+00 -0.254954E+01  0.180534E+00 -0.696684E-01  0.650734E-01  0.673404E+00 -0.192365E+01
   587   0.128243E+01  0.172490E+01 -0.587299E+01  0.170686E+02 -0.702404E+01  0.639192E+01 -0.934566E+01  0.143778E+01 -0.137313E+01 -0.133656E+00  0.765726E+01 -0.579871E+01
   588  -0.105250E+01 -0.996728E+00 -0.152419E+00  0.188076E+00 -0.600377E-01  0.380294E-01 -0.106966E+01  0.229516E-01 -0.194435E-01 -0.116873E+00  0.980476E-01 -0.977902E+00
   589  -0.357428E+00 -0.435923E+00 -0.133164E+01  0.466354E+01 -0.112005E+01  0.993975E+00 -0.369419E+01  0.415357E+00 -0.284410E+00  0.123953E+00  0.204792E+01 -0.260780E+01
   590   0.236861E+01  0.165136E+01 -0.973384E+01  0.239792E+02 -0.116723E+02  0.109913E+02 -0.108956E+02  0.198388E+01 -0.228403E+01 -0.170360E+01  0.109651E+02 -0.761018E+01
   591   0.254388E+01  0.240350E+01 -0.863302E+01  0.231881E+02 -0.986096E+01  0.932485E+01 -0.119409E+02  0.207119E+01 -0.160535E+01 -0.163993E+00  0.102586E+02 -0.769115E+01
   592   0.426745E+00  0.146885E+01 -0.473393E+01  0.142748E+02 -0.497938E+01  0.466211E+01 -0.924684E+01  0.125484E+01 -0.804891E+00 -0.695911E+00  0.884555E+01 -0.668079E+01
   593  -0.693062E+00 -0.635046E+00 -0.195643E+00  0.457097E-01 -0.312193E-01  0.113934E-01 -0.525231E+00  0.666456E-02 -0.473584E-02 -0.187966E+00  0.389012E-01 -0.485980E+00
   594  -0.232083E+01 -0.191367E+01 -0.241617E+01  0.654491E+01 -0.252030E+01  0.230390E+01 -0.655613E+01  0.751743E+00 -0.428794E+00 -0.365937E-01  0.258032E+01 -0.445739E+01
   595  -0.252584E+01 -0.246402E+01 -0.966060E+00  0.290886E+01 -0.106263E+01  0.936208E+00 -0.451844E+01  0.341517E+00 -0.165302E+00  0.176674E+00  0.632668E+00 -0.327336E+01
   596  -0.979688E+00 -0.945721E+00  0.789713E-01  0.528964E+00 -0.187449E+00  0.134578E+00 -0.156884E+01  0.686477E-01 -0.345627E-01  0.251027E+00  0.151682E+00 -0.134843E+01
   597  -0.985827E+00 -0.104498E+01 -0.463874E-01  0.157231E+00 -0.446934E-01  0.221173E-01 -0.108545E+01  0.191483E-01 -0.779529E-02 -0.125891E+00  0.623859E-01 -0.981477E+00
   598  -0.727046E+00 -0.621452E+00  0.493646E-02  0.591061E+00 -0.120675E+00  0.927434E-01 -0.132363E+01  0.573594E-01 -0.288390E-01  0.420119E-01  0.458473E+00 -0.112194E+01
   599  -0.975390E+00 -0.875064E+00 -0.205842E+00  0.183809E+00 -0.669677E-01  0.391177E-01 -0.932702E+00  0.260915E-01 -0.188964E-01 -0.345437E-01 -0.519544E-01 -0.788565E+00
   600  -0.985482E+00 -0.103092E+01 -0.178579E+01  0.594930E+01 -0.238842E+01  0.232702E+01 -0.525844E+01  0.628654E+00 -0.457802E+00  0.541778E+00  0.224891E+01 -0.382161E+01
   601  -0.726861E+00 -0.717290E+00 -0.688077E-01  0.136272E+00 -0.416700E-01  0.304346E-01 -0.793851E+00  0.193566E-01 -0.859537E-02  0.392851E-01 -0.875877E-01 -0.668987E+00
   602   0.400560E+01  0.448430E+01 -0.570432E+01  0.187225E+02 -0.725339E+01  0.640668E+01 -0.783147E+01  0.128721E+01 -0.162163E+01  0.139912E+00  0.945285E+01 -0.510846E+01
   603   0.157502E+01  0.598095E+00 -0.900066E+01  0.225946E+02 -0.102911E+02  0.983609E+01 -0.119768E+02  0.206874E+01 -0.165584E+01 -0.457680E+00  0.920997E+01 -0.815419E+01
   604   0.170464E+01  0.171596E+01 -0.180687E+01  0.863306E+01 -0.233421E+01  0.189809E+01 -0.453922E+01  0.569478E+00 -0.715682E+00 -0.259085E+00  0.544854E+01 -0.347350E+01
   605  -0.190596E+01 -0.179735E+01 -0.508938E+00  0.872863E+00 -0.240596E+00  0.188020E+00 -0.225189E+01  0.103745E+00 -0.691611E-01  0.119725E-01  0.992853E-02 -0.181925E+01
   606   0.174994E+01  0.250792E+01 -0.119829E+02  0.299322E+02 -0.168566E+02  0.159515E+02 -0.164031E+02  0.292377E+01 -0.181497E+01 -0.154409E+01  0.151850E+02 -0.111330E+02
   607  -0.131813E+01 -0.118855E+01 -0.265664E+00  0.101036E+01 -0.269409E+00  0.202338E+00 -0.204052E+01  0.102862E+00 -0.580941E-01 -0.398945E-01  0.609495E+00 -0.175815E+01
   608  -0.425416E+00 -0.357929E+00  0.145844E+00  0.144625E+00 -0.429602E-01  0.204696E-01 -0.702957E+00  0.151008E-01 -0.553857E-02  0.137969E+00  0.128628E+00 -0.624526E+00
   609  -0.144500E+01 -0.137681E+01 -0.312869E+00  0.100956E+01 -0.257307E+00  0.189858E+00 -0.211982E+01  0.110937E+00 -0.653554E-01 -0.297005E-01  0.364351E+00 -0.171146E+01
   610  -0.112500E+01 -0.102531E+01 -0.750730E+00  0.146757E+01 -0.429657E+00  0.342409E+00 -0.181823E+01  0.142302E+00 -0.786655E-01 -0.104353E+00  0.267777E+00 -0.118874E+01
   611  -0.148918E+01 -0.150762E+01 -0.325222E+00  0.113978E+01 -0.333682E+00  0.275492E+00 -0.229942E+01  0.140705E+00 -0.868376E-01  0.904147E-01  0.133348E+00 -0.173138E+01
   612  -0.164267E+01 -0.152260E+01 -0.374465E+00  0.882934E+00 -0.346208E+00  0.299236E+00 -0.214968E+01  0.122151E+00 -0.766453E-01 -0.184416E+00  0.469551E+00 -0.180773E+01
   613   0.321989E+00  0.587115E+00 -0.362451E+00  0.338422E+01 -0.784974E+00  0.562625E+00 -0.244739E+01  0.235405E+00 -0.265444E+00 -0.754868E-01  0.260503E+01 -0.194242E+01
   614  -0.492046E+01 -0.486156E+01 -0.318062E+01  0.704209E+01 -0.224503E+01  0.199610E+01 -0.890011E+01  0.820947E+00 -0.453850E+00 -0.576052E+00  0.238672E+01 -0.667223E+01
   615  -0.360712E+01 -0.364002E+01 -0.675297E+01  0.165982E+02 -0.555903E+01  0.518318E+01 -0.136799E+02  0.171081E+01 -0.110748E+01 -0.699911E+00  0.689769E+01 -0.983780E+01
   616  -0.378021E+01 -0.383418E+01 -0.244308E+01  0.504913E+01 -0.149247E+01  0.128076E+01 -0.626890E+01  0.528724E+00 -0.434371E+00 -0.567629E+00  0.143063E+01 -0.469719E+01
   617  -0.490891E+01 -0.486363E+01 -0.300359E+01  0.658594E+01 -0.208299E+01  0.184287E+01 -0.859751E+01  0.772995E+00 -0.426630E+00 -0.555308E+00  0.205161E+01 -0.635993E+01
   618   0.301073E+01  0.290210E+01 -0.144938E+02  0.384679E+02 -0.141904E+02  0.132378E+02 -0.205463E+02  0.329149E+01 -0.275599E+01 -0.102387E+01  0.178346E+02 -0.139086E+02
   619  -0.431437E+01 -0.427208E+01 -0.197849E+01  0.361979E+01 -0.109016E+01  0.901683E+00 -0.591735E+01  0.428625E+00 -0.278475E+00 -0.483852E+00  0.680906E+00 -0.446913E+01
   620  -0.489557E+01 -0.485613E+01 -0.281421E+01  0.609528E+01 -0.190564E+01  0.167419E+01 -0.826948E+01  0.720640E+00 -0.396343E+00 -0.547249E+00  0.171183E+01 -0.602071E+01
   621  -0.108664E+01 -0.158773E+01 -0.907863E+01  0.223309E+02 -0.765562E+01  0.697735E+01 -0.137113E+02  0.195613E+01 -0.190549E+01 -0.431167E+00  0.795251E+01 -0.910908E+01
   622  -0.272684E+01 -0.256555E+01 -0.773866E+01  0.191193E+02 -0.712353E+01  0.665364E+01 -0.141588E+02  0.191783E+01 -0.139659E+01 -0.480980E+00  0.758510E+01 -0.966967E+01
   623  -0.409970E+01 -0.414649E+01 -0.234801E+01  0.576199E+01 -0.215097E+01  0.197930E+01 -0.767388E+01  0.724014E+00 -0.392153E+00 -0.548443E+00  0.194353E+01 -0.554158E+01
   624  -0.363318E+01 -0.372990E+01 -0.166866E+01  0.422938E+01 -0.139528E+01  0.121285E+01 -0.624327E+01  0.518733E+00 -0.286931E+00 -0.461296E+00  0.130438E+01 -0.457298E+01
   625  -0.266901E+01 -0.232777E+01 -0.686875E+01  0.175821E+02 -0.676247E+01  0.642863E+01 -0.137325E+02  0.188097E+01 -0.119705E+01 -0.660409E+00  0.774784E+01 -0.941521E+01
   626  -0.407820E+01 -0.414352E+01 -0.237156E+01  0.584764E+01 -0.214602E+01  0.197125E+01 -0.770939E+01  0.727716E+00 -0.397841E+00 -0.508530E+00  0.197663E+01 -0.561162E+01
   627  -0.368405E+01 -0.377548E+01 -0.255926E+01  0.610614E+01 -0.219540E+01  0.203995E+01 -0.731538E+01  0.716167E+00 -0.476268E+00 -0.461969E+00  0.198629E+01 -0.529980E+01
   628  -0.351984E+01 -0.354993E+01 -0.139802E+01  0.290700E+01 -0.107440E+01  0.946152E+00 -0.507881E+01  0.375983E+00 -0.197745E+00 -0.407353E+00  0.667441E+00 -0.381002E+01
   629  -0.355072E+01 -0.372384E+01 -0.216649E+01  0.637748E+01 -0.247031E+01  0.230138E+01 -0.794287E+01  0.768323E+00 -0.418228E+00  0.171210E+00  0.179009E+01 -0.568514E+01
   630  -0.316760E+01 -0.335335E+01 -0.147222E+01  0.460612E+01 -0.193707E+01  0.180689E+01 -0.642218E+01  0.580335E+00 -0.329452E+00  0.161786E-01  0.133056E+01 -0.470009E+01
   631  -0.209244E+00 -0.144555E-01 -0.801502E+01  0.233367E+02 -0.882047E+01  0.833395E+01 -0.159158E+02  0.226149E+01 -0.139007E+01  0.265871E+00  0.105384E+02 -0.108187E+02
   632  -0.335765E+01 -0.326669E+01 -0.183593E+01  0.459338E+01 -0.149745E+01  0.142640E+01 -0.631659E+01  0.559071E+00 -0.286538E+00 -0.121033E+00  0.160443E+01 -0.475009E+01
   633  -0.326964E+01 -0.315083E+01 -0.175579E+01  0.393640E+01 -0.121275E+01  0.111904E+01 -0.553879E+01  0.464629E+00 -0.282385E+00 -0.262824E+00  0.123048E+01 -0.411849E+01
   634  -0.337245E+01 -0.328173E+01 -0.187058E+01  0.461537E+01 -0.150364E+01  0.143153E+01 -0.630795E+01  0.559270E+00 -0.296457E+00 -0.148620E+00  0.165027E+01 -0.478338E+01
   635  -0.139382E+01 -0.121871E+01 -0.602956E+01  0.166781E+02 -0.596590E+01  0.584362E+01 -0.125594E+02  0.170313E+01 -0.106376E+01 -0.980812E-02  0.782757E+01 -0.903647E+01
   636  -0.310278E+01 -0.320642E+01 -0.207427E+01  0.493711E+01 -0.144390E+01  0.131629E+01 -0.604778E+01  0.550276E+00 -0.340500E+00 -0.181462E-01  0.134931E+01 -0.453758E+01
   637  -0.292538E+01 -0.295405E+01 -0.183228E+01  0.447628E+01 -0.133705E+01  0.119793E+01 -0.558880E+01  0.489995E+00 -0.331443E+00 -0.506958E-01  0.132107E+01 -0.422443E+01
   638  -0.319130E+01 -0.310210E+01 -0.180671E+01  0.441954E+01 -0.121371E+01  0.110498E+01 -0.591652E+01  0.482939E+00 -0.261811E+00 -0.419230E+00  0.175718E+01 -0.444005E+01
   639  -0.230496E+01 -0.228932E+01 -0.346961E+01  0.992922E+01 -0.300116E+01  0.282085E+01 -0.899357E+01  0.985829E+00 -0.576523E+00 -0.561515E+00  0.493074E+01 -0.665854E+01
   640  -0.318484E+01 -0.310027E+01 -0.179295E+01  0.433530E+01 -0.119107E+01  0.108452E+01 -0.583678E+01  0.474762E+00 -0.258623E+00 -0.419942E+00  0.171828E+01 -0.439861E+01
   641  -0.297767E+01 -0.289778E+01 -0.114409E+01  0.254728E+01 -0.692620E+00  0.607218E+00 -0.443704E+01  0.294615E+00 -0.153026E+00 -0.390085E+00  0.922933E+00 -0.343063E+01
   642  -0.260377E+01 -0.289333E+01 -0.170445E+01  0.449581E+01 -0.136834E+01  0.129411E+01 -0.554724E+01  0.525675E+00 -0.299335E+00 -0.653778E+00  0.170382E+01 -0.394338E+01
 
 
Fit data
-----------------------------------------------------------------------------------------------
   n       R_com       beta_A     gamma_A     alpha_B      beta_B     gamma_B  
-----------------------------------------------------------------------------------------------
     1      4.68096    93.00832   103.56534   124.35271   100.90326   181.75268
     2      6.73623   149.57282   356.96637   160.25483   101.81630    50.26968
     3      5.43001    91.05085   198.66113    10.52647    48.09375   152.19753
     4      5.61423    33.01606    74.19641    76.45363   124.76086   284.13612
     5      5.61755    61.29385   194.32337   347.91549   134.75135   118.81364
     6      5.07983   166.03529    44.87413   124.07392   145.06835    59.15806
     7      5.55171   143.39184   124.66056   201.48782    59.01236   131.33688
     8      5.47413    65.60260    73.04128   237.57175    64.37331   336.55524
     9      7.54607    45.86121   145.81810    58.46263   133.95432    22.34399
    10      6.14051    95.16766   329.28801   177.01949   105.22849    55.95248
    11      2.75642    34.41488   329.61435    68.91185    66.81918   324.71706
    12      6.43545   143.64811    28.14625   253.71601    70.27846   124.13606
    13      8.30965    84.52223   270.05781   315.20554    61.05969   197.13338
    14      4.12933   140.53406   111.28775   269.93302   137.08656   215.37706
    15      5.53601   115.11229   192.21432    39.17336   104.66338    67.67099
    16      6.19808    87.89096   329.55600   334.42193   137.52086   116.57023
    17      4.98975    88.89424    14.19796   210.21796    28.78480   249.24462
    18      6.10990   100.26430   314.09817   192.80169    83.23926   257.79175
    19      7.61203    86.99493    86.65412   333.21945    71.53721   179.17697
    20      5.97773    89.71109   144.63279   138.20933   107.72825   172.28386
    21      7.02940    55.06025    57.62611   306.01483    66.49548   212.34777
    22      4.01674   136.87009   190.70406   298.06331   112.12833   245.28883
    23      4.85586    64.72367   168.05132   308.61208   135.64711   236.44494
    24      5.56418   121.33907   199.78113   179.60627    25.08389   220.04586
    25      6.03365    87.39302   180.48933    85.52754    89.62322   232.47780
    26      6.01111   111.42146   220.20466   358.06724    74.71464   215.39573
    27      5.78020    91.62872   113.37475   223.14759   149.09149     3.45283
    28      7.04564   118.26799   262.52526   209.21155   103.66467   213.59369
    29      5.69120   133.51922   215.22096   173.72900    97.54012   142.98311
    30      5.01635    40.20197   166.00507   256.06816    96.69667   116.69269
    31      6.70929    29.75731    17.08151   133.00421    58.89376   179.15184
    32      6.43904   132.60053   211.52764   102.92802   110.77968    68.92861
    33      5.67674   159.45712   217.76309   348.46733    46.92548   355.55782
    34      6.12376   132.53518   193.11368   307.03125    47.94852   219.56266
    35      6.36815   100.53204   152.70443   190.58301   117.09855     8.19669
    36      5.30117   133.62376   254.94526   107.18759   117.43411   194.57863
    37      3.60450    72.33211   339.28243   293.67504    44.36090   330.48268
    38      6.97278   112.42849   327.50929    11.76365    88.07278    31.17603
    39      4.31360   165.06624   102.71157   125.44805   118.00838   175.30551
    40      7.38427   161.57690   261.15508   181.69834   102.93966   249.84927
    41      4.75182   138.65497   325.92151   140.07188     6.40429   168.45829
    42      4.38632    33.80312   180.14041   166.44895   109.74460   166.73802
    43      5.72558    55.47852   231.66325   233.48132    73.84076   325.83579
    44      2.85271    15.30137   308.33166     1.15951    21.61411   314.18471
    45      5.35486    90.68013   331.72715     3.37435    87.83347   173.18085
    46      5.61043   120.94312   205.35910   150.85876    75.09090    27.40952
    47      4.02934    77.17493   301.89109   176.68315    34.39477     5.57174
    48      4.66827   130.76849   205.43309   187.01736   130.02273   159.26219
    49      7.94963   100.58851   254.88464     3.14299    95.21793   111.46830
    50      3.54859   117.85780   162.71774   180.33616    75.96713   272.00713
    51      6.10777    73.56388   280.91030   174.27814    35.88645   301.52667
    52      5.35458    90.95565   218.29234   130.69618    16.05653   138.05206
    53      4.58866    71.30807   183.71640    95.77281    91.83730   178.02201
    54      3.44730    12.23948   214.90446   160.24001   139.57811   243.59062
    55      4.21891    26.48827   255.36488   113.07731    19.29615   195.48959
    56      4.07890   158.67852   307.93084   248.62122    55.25807   321.98991
    57      5.63212    43.49691    28.64438   287.64053    86.03716   110.00159
    58      3.74819    48.63456   320.08267   339.36386   126.65723   140.09136
    59      6.44434    83.40779   196.21106   322.75713    48.10759    83.92977
    60      3.85296   119.52843   167.22437   342.04485    63.18385   354.16559
    61      5.10789    59.02275   344.41994   235.44767   153.35141   282.58603
    62      3.34795   115.75458   145.38150   319.74856    82.48355   168.34107
    63      4.73780    27.09987   255.19192   257.69385    97.44807    86.86287
    64      4.41231    26.46091    21.64471   197.88847   145.66636   118.95416
    65      4.79708    83.92363   359.19810   227.66739    54.82382   353.74845
    66      3.80025     9.04715   229.00447   103.35672    71.55286    24.68013
    67      6.29506   106.40309   246.75510    55.99510   103.19483    85.54302
    68      3.52264    74.14871   153.34165   242.88564   137.58897   177.12036
    69      4.14717    56.83824    47.44363   165.75251   126.44755   105.37226
    70      4.70808     6.77250   235.69431   198.82725    62.42582    58.06564
    71      4.07734    40.17593   310.83140    56.27195   134.45290   107.64609
    72      5.28320   142.28926   314.98702   278.13676   108.96600   357.53660
    73      6.20369    89.83841   217.02560   340.97232    66.15400   131.61359
    74      5.65379    97.35124   337.44051   164.63902    35.60820   177.86540
    75      5.14818    45.23014    11.14458   351.02461    35.62362   310.32818
    76      4.30458    28.73681   317.35681   240.26267    48.78787   267.03975
    77      4.88423    75.84062    42.99132    49.22505    82.09488   300.08658
    78      4.91450   120.06788    49.35617    48.45837    46.54104    21.06377
    79      3.78518    66.08676    15.10016    85.80004    66.45536   337.40925
    80      5.96649   145.35233   185.78381     4.40419    46.52880   284.79671
    81      5.45263    70.91680   226.16125   217.74190   152.43383   124.43101
    82      4.87028    43.49858     4.59977   103.25017    48.55536   142.97663
    83      4.75450   111.24381   148.00594    51.22130     9.79852    49.74001
    84      4.96092    13.38764     1.66018   146.01581    62.97326   264.59790
    85      3.94460    59.67759   210.66968   106.11661    17.14610   353.35381
    86      5.69659    75.76847   113.16079    85.17781   125.77846    75.01021
    87      6.48875    80.90778   326.20721   101.41439   113.09584   275.22061
    88      5.90593   150.97031   124.12060   139.33924   120.89836   211.75184
    89      5.62755   106.99388   255.04621   262.74138    63.07509   274.94031
    90      4.99554   112.05190   108.24501   134.74846    90.32057    64.54076
    91      5.13489    55.99283   108.67311   156.33097   143.25612   332.94576
    92      6.27970    59.78971   179.82780    53.39899   145.38276   131.31234
    93      5.45092   131.68725    19.92696    40.93143   124.61172    15.15898
    94      6.49817    50.77914    24.63367   124.33193    31.55835   114.46030
    95      5.02408    14.73695    86.15506   345.74928    53.62072   335.87346
    96      3.86689   147.72052   178.54301   356.31060   172.69844    21.19830
    97      3.66946    46.47463     6.19131   232.88400    10.97058   133.29737
    98      5.18672    90.55246   191.19038   179.59446    38.90873   238.71336
    99      5.83126   152.36212   133.06942   156.05619    92.03066    30.30377
   100      3.79454    52.64206   310.35028    89.20955    76.78342    11.33002
   101      4.39970   116.41810   148.82054   116.31842    58.44059   200.83610
   102      4.59852   104.88038   183.95944    45.19672   166.54530   123.43594
   103      3.44425    36.58011   358.42755   186.29811   143.05004   119.09154
   104      6.26654   104.83534    97.74944   332.74937    77.38447   293.24201
   105      3.82711    94.50694   141.74445   320.30429    96.33821   212.18557
   106      4.98585    46.59380   336.93907   235.23439    83.51946    97.82479
   107      5.64483   116.12314   317.00164    39.06283    75.37011    93.55563
   108      8.53839   121.30137   265.31846   159.07151    73.69172   110.86276
   109      4.44135   120.40852   187.37606   170.90678    33.82945    47.47894
   110      5.13791    35.74548   356.99306   121.39977    34.07625    10.48163
   111      4.66505    36.68639   262.40733   156.06926    79.81220    14.43485
   112      5.81017    25.38084   342.85062    29.92177   106.38293    32.30021
   113      5.49227    14.59594   138.42906    19.26619   102.36425   262.90400
   114      5.68553    26.05651   255.96794   291.97940   158.15894   277.98063
   115      4.51855    82.91275   173.80355   344.22140    52.84657   169.00053
   116      5.08405    82.76275   243.20945   355.66015    26.99474   343.88784
   117      4.28979    78.83199   212.42275    45.80482    43.84989   333.44560
   118      6.46502   124.79967   252.84988   322.44404    66.00904   345.52824
   119      7.25132    89.90241   157.86150   355.72223    46.44007   215.44660
   120      3.13321   113.31723   144.36800     1.37094   153.01467    89.45082
   121      4.40267    12.62586   289.17308   335.68397    87.82839   318.21193
   122      5.86707    71.46070    35.31878    29.68494   104.20547   335.52679
   123      3.79624   135.27665   184.70964   177.80203     6.34721   275.19493
   124      5.33985    92.31936   289.75678   303.57999   103.61606   157.38829
   125      5.11811    89.43822   328.39688   145.92308   163.56719   190.94877
   126      3.51988   125.23143   141.77420   154.94930    30.03020   226.67432
   127      6.22489    96.27138   295.10850    38.25701   127.22120    74.98657
   128      6.56877   113.77064   207.34284    49.37952    23.01205   276.47066
   129      4.70725   131.80708    42.64972   124.74440   133.26134   112.08286
   130      5.69264   146.91425   244.72782   289.77426    59.69447   279.39123
   131      6.78881   107.52265    60.21925   114.80069   137.85968   137.02007
   132      4.98426   139.78265   115.28006   236.27402   136.68319   148.45023
   133      7.54647   106.56288   294.02314   247.60301    80.98854   265.18879
   134      7.10919   120.52237   275.08361   116.97113    89.40121   113.95032
   135      4.73966    93.88068    15.05385    20.40986    68.43856   347.54069
   136      5.48655    31.27460    39.32347   178.41373   158.49890   192.75773
   137      6.36902    55.48241   256.22576    89.02043    11.90827    73.99292
   138      3.74757    32.78844   337.52903   276.96499   128.09990   193.40073
   139      6.33951    94.66231    66.96342   303.18715    90.15003    86.17417
   140      3.66779     9.64838   320.58643   218.10222     1.05459    20.04643
   141      4.39459   131.05177   229.20409   218.43517    28.38352   190.37448
   142      5.00500   125.58280    88.64973   194.72182    44.02252    39.73217
   143      5.22067    39.77498    75.38943    80.15776   162.81730   125.41087
   144      5.23576   151.23046   127.97178   185.44734    33.42941   326.53822
   145      5.22951   126.85252    71.40733   273.91571    28.42220   350.11969
   146      5.98379    85.31930   147.39483   286.56359    95.36521    71.08567
   147      5.47673    80.70760   298.64557   320.58899    44.02009    28.23168
   148      3.81288     8.92182   258.48742    29.83273   162.97124   220.69208
   149      6.33491   116.49613   232.30091   316.37602   111.48884   126.48096
   150      6.36755   119.32195   209.03303    48.66554    64.38872   175.83386
   151      3.66340   104.72020   162.29385   135.89154    64.29674   326.39677
   152      4.76641   133.27705   118.17886    78.71449    94.00318   285.93398
   153      5.55061    80.30525   251.29269    55.34104   143.09869   157.46513
   154      5.15606   138.16167   161.47865   133.27299   115.65252   108.44432
   155      6.91559    95.27012   294.31610   149.89480    47.53153   299.95650
   156      4.77618   115.70435   111.92428   121.83979    36.86877   101.17968
   157      6.50551    25.69121   247.07530    42.43086    89.05953   344.61859
   158      5.35090    61.46251   332.55999   350.18178   117.52749    38.35125
   159      4.49870   116.92651   283.68157   352.63580    51.11205   342.80702
   160      4.06010    56.36777    36.24582   255.93071   100.03562   346.27890
   161      4.27106    23.64554   348.60280   304.03114    69.50223   349.48567
   162      3.77325    38.59371   173.55718    87.01889    41.24638   354.58854
   163      6.71410    73.36477   348.47706   268.85889    79.99071   117.28610
   164      3.65180    68.02999   193.13425   112.11127    89.91256   145.03128
   165      4.75927   137.12629   129.63153    34.41866   114.76431   133.24156
   166      5.19734   127.48503     3.40053    22.25643    97.58356    19.46805
   167      5.34013    87.12723    15.05293   101.58241    51.19115   332.94177
   168      4.78572    88.26205   178.55472   128.41744   135.99397   348.82037
   169      4.70219    19.19800   173.23074   309.66224   112.30307   267.03664
   170      4.98233    79.27163   324.79110     3.75757   164.47179    43.23458
   171      3.54695    62.00003     9.04413   303.99341    72.18997   315.52224
   172      5.06586   142.16305   264.28461    36.28624   104.43284   147.01331
   173      5.66379    58.47996   294.21853   144.37671    59.59091   276.73800
   174      5.37477    27.13407    42.02576    42.99954   110.25538   123.62161
   175      4.83680    64.37559   211.80285   211.36318    72.73396   330.46689
   176      5.33939    85.41206   214.71278   276.00936    46.21247    33.61268
   177      6.13342   137.05434   180.21840   199.07799    47.81749    49.33138
   178      4.95298    49.33724   130.12161   253.45317    60.97508   354.37556
   179      4.57942    69.00203   148.12667   355.17387    35.80983    15.23052
   180      5.71454    45.88705   114.49622   190.25670    97.11916   252.74665
   181      7.26245    98.35189   244.56092    65.84813    99.87626    73.31493
   182      4.28181    63.22077   150.15402    87.80837   130.61612   140.81777
   183      5.34107    49.48398   154.56482   303.90339    39.95616    41.70726
   184      5.48293   126.38850   323.56021   101.36539   154.26268   332.27533
   185      6.37877   105.15754    75.08401    17.19707   111.20672   340.32556
   186      3.68417   168.77608   100.42228    35.85854    34.98111   298.37417
   187      7.65782   106.21033    55.51500   218.53874    98.50560   252.93681
   188      3.93157    44.67004     7.50683   339.42378   131.78841   188.98942
   189      3.84963    86.23263   348.27145    14.98134   139.31976   216.58248
   190      4.34919    65.17758    35.17096   147.11970   155.69269   102.30981
   191      4.84255    30.89186   266.83870   224.07028   122.87135   337.57923
   192      5.32839    69.81885   258.74204    46.35876    53.19133   299.36724
   193      3.94734   102.57945   173.75015   307.08590   130.13526    17.28368
   194      4.85809   120.17257    29.11674   246.42769   144.24517   141.62581
   195      5.62583   148.72128   319.96895    70.37272    66.99609   326.30305
   196      5.24804   100.61898   267.88895   357.33950    58.96421   355.78077
   197      4.57624    80.92185   315.46162   184.40745   151.74496    10.31296
   198      5.46889    84.49610   200.10828   170.79199    56.64094   348.19664
   199      6.89880   116.89095     1.32320   207.67176    21.99835    41.42437
   200      6.08895    83.79748   303.51712   315.41560   105.48399   197.11847
   201      6.43322    28.61033   120.96620   348.00586   114.88654   287.18753
   202      4.14927    25.16379    73.62835   174.33262   113.90646   177.09635
   203      3.66146   169.17585   219.66814   126.57555   119.98259   181.85079
   204      4.54328    30.88068   325.79533    34.12421   120.89319   115.78246
   205      5.74263    79.61706   248.07196    65.01974    32.28153   143.06584
   206      4.41672   124.00645   151.28420   147.56948    82.55146   144.84424
   207      6.22073    75.90174   283.36975   312.40348    95.22549   289.53653
   208      5.72670    15.53957   329.22276    75.63796   103.99261   104.54489
   209      5.63801   149.40186    28.65574    80.55190    22.93305   113.11626
   210      7.15406    38.85938   128.96599   337.32442    68.81224    63.02647
   211      4.43249   121.94187   105.71134   158.98615     3.15696   168.52115
   212      5.72691   175.77756    79.48915   234.49713    93.01389    58.93355
   213      5.53757   106.30913   359.79230   189.21348    90.63179   108.37706
   214      4.31346    37.81624    18.14402   344.80038   131.02262   263.19745
   215      5.05582   111.67472   329.27820   309.34049    71.42262   315.05860
   216      5.70772    83.40983   254.34724   141.08772   136.00278     8.68126
   217      5.66872   124.75956    55.70170   289.04107    40.62150   166.37741
   218      5.82574   130.48064   281.02115   213.03125    99.13921   315.92039
   219      4.12835   111.30471   187.15555    68.68967    75.55048   339.76883
   220      4.22077    42.22255   174.58003     4.83888   135.33447   189.19243
   221      7.78277   101.87213   226.46441    63.42560   126.43459     9.80498
   222      5.67397    21.79115     4.49054   137.54622    45.90179   196.32787
   223      4.32185   110.43318   142.30954   195.72806   176.86915   133.39763
   224      4.46358    34.09737    68.91586     0.30590    78.76387    24.81641
   225      5.71652   119.17202   211.68991   353.08457    20.14683   244.22142
   226      4.29356   143.34989    80.70950   324.33029   151.89917     4.68431
   227      5.46384   106.79889    98.03542   229.14410    62.53099   313.99359
   228      5.53082    23.24907   263.43843   264.63472    92.64437   319.90093
   229      3.36801    32.69820    40.95217    83.45616   142.26213   222.63817
   230      3.98157    35.94526     3.09545   302.12282    70.33454   144.69253
   231      6.14041    69.43502   183.66317   253.35735    51.37082   287.54746
   232      5.56963    52.84460   301.67834   275.89718   133.80522    83.39766
   233      4.23835    52.36936    49.31453   355.69633    46.06030   195.29411
   234      4.68469    76.88352   284.26874   329.59746    68.43259   327.46886
   235      5.34303    72.79741   330.91578    99.39377    89.75210    78.15654
   236      4.95054    69.43197   296.35765   231.00432    31.49789   271.73325
   237      5.97606   102.19333   277.12908    60.69129   131.10424   126.04036
   238      7.15001    93.90429   183.17835   137.67308    25.23201    37.66530
   239      5.78575   165.61259   247.49212     1.65521    72.78505    73.47410
   240      3.80253    44.16786   166.87380    77.73442   147.61387   171.35068
   241      4.11340    54.17338     9.90938     9.57761    40.41910   339.22978
   242      7.27295    99.01440    11.48334   299.76133   128.79096    95.15155
   243      4.00822    46.72178   313.38411   226.40560    14.94422   314.27434
   244      4.73863   154.90420   150.52343    32.62239    40.27505   348.02461
   245      3.64618   158.06292   227.95471   223.02973    64.26591   337.09789
   246      4.62949   127.63605   168.49020   333.53121    87.02369   126.87409
   247      5.98120   154.13775   139.48430   354.60328    39.51685   195.69324
   248      4.03593    99.98529   148.62747   332.29788   137.85283   322.32358
   249      6.35684    59.73943    28.62946   105.78053   120.29200   121.97210
   250      4.57828    27.20404    12.79730    50.29183    71.35693    96.61476
   251      4.65447    62.22355    30.34769   348.66220   157.59909   265.64659
   252      3.32961   140.14600   168.83964    42.11170   125.34921   187.33503
   253      5.29389    95.80590   162.19225    12.59001    97.90090   108.99403
   254      6.35054   151.93110    87.49083   172.20873   153.33689    74.98287
   255      5.47872   109.25378   205.95514    52.35113   116.91893   118.45946
   256      5.87312    49.23954    29.75936   146.80023   145.35817   245.77608
   257      5.17947    45.94389    63.43021   240.34314    29.21120    33.19276
   258      3.51946    35.26184   348.82527   291.00993    56.31194   287.63686
   259      4.99191    32.06018   204.40245    45.63723   165.10787   353.85609
   260      4.19189   124.52717   175.57720   240.50485   131.83484   285.95409
   261      5.04868     4.93150    75.43832   330.24789    57.53119    61.56455
   262      7.08598    52.64531   177.90356   257.67800   108.15946    98.37553
   263      4.72846    60.32530     9.41244   223.29228   161.96795    99.23219
   264      4.78429   106.68799   316.44664    79.48847    58.27272   308.29551
   265      4.26294    91.64949   115.19324   262.54921    46.63788   356.81940
   266      5.72878   173.19789   349.69515   174.49498   139.75349    93.99672
   267      3.20077    39.16295   300.02492   124.27347   121.14113   190.36635
   268      7.41528    79.29604   309.44613   155.06050   141.39867    39.25367
   269      6.03851    70.11589    17.11251   259.77010   144.96352     4.65244
   270      4.25982    62.65716   137.53619   132.05008    44.80145   315.00718
   271      5.66056     8.12223   244.37009   265.10694   126.68145    22.29138
   272      4.99095    52.88123    64.41817    74.86492   154.16288   333.81266
   273      4.75783   150.12074   269.82466   264.97242    34.60483    38.24788
   274      6.22388    96.74405     7.90236   126.57190    32.82259   214.05174
   275      5.42743    51.22125   329.93440   176.71900   113.95741   238.43523
   276      4.30304    95.01324   342.39671     9.79551    27.58213   135.77372
   277      4.58056    62.08895     0.69423   341.54240   131.01532   171.46411
   278      5.33786    72.53947   323.13438    97.97934   121.20675   209.21024
   279      4.86460   160.67216   355.26443   124.50616   109.43583    61.84030
   280      6.59291   100.16030   238.56697    88.76020    32.67188   272.32845
   281      4.32544   128.60397   179.62483   213.66351   132.66764   210.91781
   282      5.15839    41.68268    46.82007   256.77779    79.10859   267.73243
   283      6.17211    27.12867    54.83877   118.46725    61.69025    96.78720
   284      5.48399    44.32680    51.43121   342.90312    31.66596    15.91977
   285      5.36727   139.63479   356.39465    80.57712    95.43837   175.87866
   286      4.86008     1.48804   237.27295    47.25586   162.31011    48.05693
   287      7.15263    79.39919   311.99737   147.46542   115.69091    94.79563
   288      6.18140   127.03654   135.40557    24.74568    77.35254   101.46796
   289      5.39834    76.66700   134.56504   324.22091   100.95503    87.24607
   290      5.37487   119.38179   283.39917   105.07891   163.40441   315.47513
   291      5.36943    53.74597   299.49613    11.96263   133.32227   334.86787
   292      4.30786   108.77711   180.95986    20.76153   140.00234   146.24168
   293      7.37865    60.61644   232.44055    71.88801    77.19687   178.67264
   294      5.29376   116.99920   316.62109   114.39926    46.83811   114.63984
   295      7.17750    97.16172    67.28095    66.91913   104.84403    99.04338
   296      4.97738   116.28455   125.79931   323.44128    88.09288    22.41960
   297      5.29486   135.98899   208.89550   175.28685   111.78093   301.71288
   298      4.30101    89.68751   310.93740   154.85406    82.92005   352.69400
   299      4.12386   159.07082   262.74292   328.78418    88.16465   164.70289
   300      5.67882    68.39356   111.04138   108.14958    75.40824   188.94315
   301      4.52576   111.35812   175.09297   330.64580    93.78302   235.56232
   302      3.71517    38.95059   358.95527   139.98704   162.33749   154.50333
   303      4.74542    63.31018   304.20258   186.00515    89.18271   228.39220
   304      4.07390    74.03747   152.75893   110.42592    85.45082   342.65016
   305      4.91895    27.83294   300.71027   155.60450    80.61088   235.18707
   306      5.07512   102.11155   180.00943    90.94808   145.27420   150.60031
   307      5.46508   127.54059   240.21608   321.44676    34.85016   309.82844
   308      4.23510    65.02040   322.34327   109.11106   106.70028   173.04157
   309      7.88842   123.42985    62.50507   167.00717    76.70815    53.94680
   310      3.08743   115.91026   158.26871   300.34236   109.43549   180.06685
   311      5.06075   132.79008   257.27267    61.71115    72.11452   311.28507
   312      6.87161   128.49065   316.98597   204.27753    46.91954   233.75163
   313      4.96682    82.43016   166.42714   168.88036    35.96108   150.49177
   314      4.57194   116.93808   110.91975   199.85821    39.93238   340.96908
   315      5.15194   155.83140   181.54009   128.22999    52.80996   144.88254
   316      6.09333    75.55117   150.31913   290.85804   132.30116   118.70497
   317      6.98118    15.52308   180.01521    63.68884    38.64882   116.28342
   318      5.84965   126.97561   262.07573   284.32555   123.42047   213.95132
   319      4.66536    50.32812   176.69610   316.33670    69.73720   265.51537
   320      5.07331   123.60075   349.75595   181.26502    63.40572   323.66697
   321      6.04008    14.68223   192.70431   271.55095   135.51392   101.25693
   322      5.29572    76.48971   164.79916   183.44609    82.25073   260.83457
   323      5.20681   110.47134   131.38286   351.78913   152.95173    72.48978
   324      6.83494   112.46610   100.75903   352.23980    98.02115   235.25188
   325      6.69958    49.63151   200.46531   125.44941    99.18300    78.69612
   326      7.05499   143.64679   265.32295   203.92722    78.15796    27.99545
   327      7.69565   106.42464   212.94928    43.76125    48.90632    56.11988
   328      4.79254   140.34421     2.84655    20.65245    21.01687   136.12126
   329      6.46435   130.90764   209.30296   127.20561   101.10381   207.13832
   330      4.40629    98.00333    73.25240   336.26999   129.01383   180.97093
   331      3.88920   151.48984   215.04866     0.98333   131.87290   154.68911
   332      4.15447    25.63920   119.38027    96.48744    35.13083   336.55463
   333      5.30017   114.31510     8.61368   299.35809    90.62632   129.43699
   334      4.54118    44.12385   157.14500   186.73265    29.35720    22.08336
   335      6.02052    59.04067   128.41256    36.59917   136.13855   137.13639
   336      3.77483    32.53111   246.19059   265.97335    18.66733   257.95714
   337      5.90285    99.02907    92.64259    32.98036   108.07230   233.09614
   338      3.31217    16.10540   194.58593    99.41802    15.28947   353.52473
   339      5.18075    85.53799   288.19260   118.83634   112.65934     3.78412
   340      4.44294   137.40868   145.24224   268.61501   132.27124     2.27227
   341      5.00060   153.65864   211.69150    43.06362   109.53978   333.26400
   342      5.17781    86.90631   185.17135   332.24037   115.87521   173.59110
   343      4.68738   152.46548    88.96554   218.32793    29.70316   234.99873
   344      4.34268    78.33194   343.21142   250.74565    58.08372   233.94319
   345      5.35043    38.95570    53.43932   199.93600    65.12512    90.51614
   346      4.95468   123.78768   232.15999    49.61978   142.12000   272.92345
   347      6.42241    56.80445   315.50809   146.91587   126.33111    56.49237
   348      7.04683    64.15425   317.29802   220.65488    59.60259    53.98854
   349      5.58365    92.68611   306.73809    69.83713    61.25994   358.87692
   350      5.13057   147.29590   275.51030   310.66747    98.72507   272.96307
   351      6.48604   119.45645   324.05643    37.87412    65.82473   188.76330
   352      5.36989   100.89574   111.51811     3.80380   175.90666    36.01551
   353      5.48094   121.44987   281.90583    50.89747    47.45793   329.86931
   354      6.71832   104.59790   237.27743   357.94102    92.37719   252.35968
   355      6.26858    40.60764   127.83272    70.86289    78.39910    67.17614
   356      6.04652    93.55289   113.20033     0.89140    61.14922   338.40789
   357      4.79875   159.04368   233.04039   128.31537   150.49826    63.44814
   358      3.79158    32.65477   292.90903    76.81818    37.11371   297.10666
   359      6.71495    27.56748   186.86043   138.00806   142.86766   331.97392
   360      6.01114   134.69196    36.22247   150.90303   117.77187    60.85453
   361      4.14390   161.25397   316.31809   266.06690   143.12826   359.09021
   362      5.80549   114.74409   172.40324    28.43655    96.21226    47.41364
   363      4.67035   137.61673    75.49438   284.48199   164.60165   125.57703
   364      5.89626    58.41941   239.95809   337.92648   117.54270    88.42132
   365      4.41268    71.14867   359.76211   155.32945    64.54548   147.09937
   366      4.67233   140.62721   127.64396    98.66335    74.57760    14.59256
   367      5.14256    26.42956   277.47747   238.00460    42.62625   135.14035
   368      4.80610   128.33039   209.83887   343.30943   155.52957   234.36087
   369      3.85212    13.77063   208.25429   151.62951   126.51083   171.93345
   370      5.16870   161.23194   194.82339   354.25810    54.25074   308.82949
   371      6.39184   121.74859    93.90702    25.02822    59.15117    92.46361
   372      5.87321    68.98536   169.08904   118.35618    86.66659   166.65148
   373      3.73112    60.18742   323.64883   293.37286    98.09366   324.75806
   374      5.99534    66.69656   177.46725    86.72668   162.52736   198.49781
   375      4.68348   123.70841   343.47530   272.14681    87.33640   163.51661
   376      4.91737    36.46785    90.97002   125.18079   123.45530   217.43991
   377      7.14000    53.47441    93.27699   222.64466   163.24736    43.28340
   378      4.19652   103.92115   334.17270   119.31738   153.78744   154.63866
   379      5.59274    99.45729   259.70319   315.64569   113.75081   131.88524
   380      4.21668    78.58932   355.62186   295.08856    38.90275     1.78389
   381      5.99652   135.32544   194.23033   333.75061   107.20493   295.24958
   382      5.51092    28.94694    11.52462   358.00306    80.18506   210.58447
   383      8.15726   142.35628   252.04150     5.83085   110.83151   300.47813
   384      5.13885   125.35989   189.55635   126.20381    87.73558   125.66544
   385      5.64238   115.16081   250.94553   129.70946    77.96856   308.56365
   386      5.33882   131.79271   303.68746   231.12594    75.39546     5.45743
   387      6.28033    85.60517   196.98682   310.14769    75.39212   146.13180
   388      4.69219    53.50359    61.63352   341.19188    55.53128    15.13863
   389      6.13351    93.68607    90.53629   148.28933    59.16989    73.55895
   390      5.79940    57.84290   275.78958    45.40733    51.99724   123.96302
   391      4.12938    29.08558   228.86915   179.02388   149.85992   334.39228
   392      6.19760    33.75573   190.68183    65.91130   132.46155   220.52788
   393      5.41255   141.29424   203.88713   197.62364   128.42909   340.31244
   394      4.62180   127.19925   141.54895   213.05732   128.86733   232.58254
   395      4.32824    95.17552   348.26359    82.54307   115.21277   208.40337
   396      4.41803   124.11531    25.41113   259.80101   141.97290   215.43669
   397      3.78445    77.33796   343.85426   126.41439    40.89197   349.05388
   398      6.03059    92.77004   241.92559   148.89077   120.07937    22.62858
   399      5.18121   126.31495   236.42906   359.62353     4.87630   258.61677
   400      4.68728    53.51009   189.29150    97.83206   169.08309   169.96476
   401      6.79305   103.77841   154.72390   148.21310    97.25790   219.51178
   402      5.58448   113.01807    29.34847   103.82606    16.64277   129.76082
   403      5.71872   133.33614   143.14538   322.49374   118.54847    91.70565
   404      3.99059    30.29078   118.75020    15.22805    58.30342   312.35913
   405      5.23477    87.21601   310.54136   343.71669   124.39747   214.36555
   406      4.20619   111.07636    48.08552   193.66922   108.29675   152.16310
   407      4.55303    16.74641    15.80731    72.20488    33.08437   296.21666
   408      5.41151   102.98039   243.17766    74.93615   136.64715     5.41892
   409      6.58666   115.15568   215.95925   348.38893    59.52098    57.17002
   410      5.27034    91.10367   177.73996   149.87403   118.85969   349.76106
   411      5.74029   113.35526    49.38625   359.86984    44.51289   132.68611
   412      5.35687    91.12772   316.12496   354.42554    56.21012   128.41273
   413      5.42203    32.77038   226.21967     1.41385   132.64319   160.52813
   414      5.51513   166.65149   249.36804   343.10455   148.53236     7.51816
   415      6.44447    53.71952   347.44242   103.54589    72.94226    23.63659
   416      4.82095    57.57260   206.62111   257.97391    62.64278   141.96960
   417      5.99282    69.16254   186.70977   317.46293    59.08312    17.68914
   418      4.99698   125.24121    63.91752   142.60403    17.72815   349.45103
   419      5.11626    91.25846   150.24061   120.21350    88.29894    43.96276
   420      6.14489    51.07697   329.71916   317.14591    75.72956    55.52685
   421      5.18196   165.06667   135.61835    77.31027   166.80156   168.98397
   422      4.17526    91.31693    61.85236   101.92204    22.88469   357.64704
   423      7.12379   115.32543    29.86361    69.56400    98.80553   182.96936
   424      4.50656   135.97248    77.16841    88.79630    57.07381    12.07277
   425      4.04495    15.80962    82.33130   126.18279   114.99742    24.60632
   426      4.91063    39.80509   264.90015     9.06223    89.10374   346.53838
   427      4.65508    21.78126   149.12875   314.47518   164.78756   108.01129
   428      2.77826    37.98477    11.35842   150.78684   139.24859   139.87017
   429      4.42735   101.58819   198.45804   267.41724    15.12766    93.35908
   430      4.94854    57.63035   274.87737   148.48692   154.31597   193.26439
   431      3.25150   112.48926   174.25815   172.44840   145.62015   141.98201
   432      6.00000   137.99796    32.79874   306.75071   113.85866    36.22278
   433      5.74407     8.85513   253.72436   221.04846    67.57636    26.08084
   434      6.30600   112.15337   301.06341   101.65692     7.45299    97.85709
   435      4.76731   131.98624   282.42992   189.88698   106.79604   157.89275
   436      5.59935    33.39056   181.79271    90.35990   137.70739    64.00813
   437      5.49142    66.86962   220.04805    96.89749    23.35211   261.50958
   438      4.89035    18.54259   338.05458   132.99430   105.72983   189.20596
   439      4.55542   147.09149   131.54277   259.76737   100.06052    82.39951
   440      4.82684    46.93168   305.89308   213.84192   150.26108   252.27770
   441      4.15801    20.57799   189.15121   341.29032   122.03238   194.88724
   442      4.62247   106.40437   243.90905    79.81331   157.71237   180.39362
   443      4.56961   143.77364   143.07330   138.10926    41.54046   109.12626
   444      6.36613    67.88177     9.65074   125.99536   114.86011    73.50268
   445      4.75698   176.66923   200.26880   145.83748   132.45927   144.73101
   446      4.25339   123.21469   180.00000   280.00000    56.09774   360.00000
   447      4.42965   140.25422   200.00000   160.00000   140.25422   120.00000
   448      3.92784   140.25422   160.00000    40.00000    38.84104   340.00000
   449      4.44772   109.06658   180.00000    80.00000   109.06658   140.00000
   450      4.29114   109.06658   160.00000    60.00000   140.25422   120.00000
   451      4.44061   140.25422   200.00000   100.00000   140.25422   120.00000
   452      4.15060   140.25422   180.00000   340.00000    38.84104   360.00000
   453      4.30215   123.21469   180.00000   260.00000    70.32608   360.00000
   454      4.17806   140.25422   180.00000   140.00000   140.25422   140.00000
   455      3.98068   123.21469   160.00000    80.00000   140.25422   140.00000
   456      4.41710   140.25422   200.00000   280.00000    38.84104    20.00000
   457      3.99839    56.09774   340.00000   320.00000   140.25422   160.00000
   458      4.30683   123.21469   180.00000    80.00000   140.25422   120.00000
   459      4.26744   140.25422   200.00000   100.00000   140.25422   140.00000
   460      4.04137   109.06658   160.00000    60.00000   140.25422   140.00000
   461      4.27910   140.25422   200.00000    20.00000     0.00000    20.00000
   462      4.27454   140.25422   200.00000    60.00000   109.06658   180.00000
   463      3.99147   140.25422   160.00000   300.00000    38.84104   360.00000
   464      4.69994   140.25422   220.00000   280.00000    38.84104    40.00000
   465      4.07042   109.06658   160.00000   100.00000   140.25422   140.00000
   466      4.25676   140.25422   200.00000    80.00000   123.21469   140.00000
   467      4.11844   140.25422   180.00000    20.00000    38.84104   360.00000
   468      4.27007   123.21469   180.00000   300.00000    70.32608   360.00000
   469      4.18694    56.09774   340.00000   260.00000   140.25422   120.00000
   470      4.34811   123.21469   180.00000   120.00000   140.25422   120.00000
   471      4.55720   140.25422   220.00000   100.00000   123.21469   140.00000
   472      4.28351   123.21469   180.00000   120.00000   123.21469   140.00000
   473      4.08278    56.09774   340.00000   280.00000   140.25422   140.00000
   474      4.30608    70.32608   320.00000   260.00000   123.21469   140.00000
   475      4.10116   123.21469   160.00000    20.00000     0.00000   320.00000
   476      4.20883   140.25422   200.00000   260.00000    56.09774   360.00000
   477      4.08719   140.25422   180.00000   280.00000    56.09774   360.00000
   478      4.71645   140.25422   220.00000   100.00000   140.25422   100.00000
   479      4.25120   140.25422   200.00000   240.00000    70.32608   320.00000
   480      4.27179    70.32608   340.00000   240.00000   140.25422   120.00000
   481      4.70566    56.09774   300.00000   260.00000   140.25422   100.00000
   482      4.18014   123.21469   160.00000    80.00000   140.25422   120.00000
   483      4.81605   140.25422   220.00000   120.00000   123.21469   120.00000
   484      3.95686   140.25422   180.00000    80.00000   123.21469   160.00000
   485      4.38507    38.84104   300.00000   340.00000   140.25422   120.00000
   486      3.87812   140.25422   160.00000   160.00000   140.25422   180.00000
   487      3.83576   140.25422   140.00000   180.00000   140.25422   180.00000
   488      4.21480   140.25422   200.00000    60.00000   109.06658   160.00000
   489      4.22328   109.06658   140.00000    40.00000   140.25422   120.00000
   490      4.63204    38.84104   300.00000   300.00000   140.25422   100.00000
   491      3.93096   140.25422   160.00000   200.00000   140.25422   180.00000
   492      4.22753   140.25422   180.00000   300.00000    38.84104    20.00000
   493      4.36590    70.32608   320.00000   280.00000   140.25422   120.00000
   494      4.35465   109.06658   180.00000   100.00000   140.25422   120.00000
   495      7.74253    37.29797   249.58545   332.93786    83.72510    49.91480
   496      6.14589   136.18934    55.50649   152.24622    58.26040   350.79920
   497      5.45475   127.39621   233.15275   347.73212    93.55676    21.06501
   498      7.07302    83.89351    95.67665   112.45919    87.31566   112.87429
   499      7.40259    71.43782    95.62866   171.19611    62.05728   123.09686
   500      4.60038    34.13061   153.27790     4.30189    40.94280   284.43866
   501      6.56518    72.94204     4.70135   196.72347    86.57584   213.93783
   502      5.31422   103.55452   210.53747   152.51290    64.16992     5.75591
   503      4.57774    73.58870   357.88649     1.28884    80.62862   153.00881
   504      4.93732    30.48052   250.93089   201.78113   111.54236   132.44344
   505      6.17982    75.30753   260.14887   228.20721   163.60946    78.31391
   506      5.41138    28.15662   356.46985    17.46041    79.05273   156.51788
   507      7.94260    85.38636   191.27537   114.47899    79.55568    59.94911
   508      4.30001    26.52945   309.09165    72.53198    19.85353   222.35497
   509      5.10921   171.98984   191.61298   242.99305     6.47309   358.51230
   510      5.68124   157.34410   187.01449   193.69017    55.76460    47.25938
   511      6.15520   104.93685   141.92296   283.99800   156.83775    11.99795
   512      5.95366    40.43597    84.20025   197.70028   130.19064   300.28367
   513      4.15439    28.80123   293.10516   214.33197    95.26379   152.26026
   514      4.49704    29.79990   214.36624   323.93504    11.60416   143.13906
   515      6.40271   115.16347   185.01364    52.20202    43.31851   123.43311
   516      4.97303   160.80779   249.84427    93.53565    76.78267   148.40099
   517      6.42401    59.23066   278.44725     2.47881    83.48651     5.10908
   518      6.13710    87.22437   305.14840   301.60734   135.59629   351.56648
   519      3.64123   152.57490   157.58012   189.93133   118.25424   160.11762
   520      5.79639    79.96548   358.19138   333.11306    68.98062    42.54810
   521      5.35114    98.87854    29.80424    20.56414   103.13233   324.37734
   522      7.40775    72.89366    73.11649    65.98055   119.23161   130.84408
   523      7.41794   116.28094   344.52171   232.19406    53.15959   170.13512
   524      5.09458    24.47125    18.58454   339.98312   143.74443   137.46699
   525      4.61656    91.27932   347.92786   260.93740    78.90916   336.98166
   526      5.26092   126.23417   123.05389   137.84636    70.74234   318.34921
   527      5.05588    18.19056   194.63287   168.46297    69.88845   296.88218
   528      6.75927   164.24467   323.50214   222.08896    68.50445   282.41695
   529      4.94233    93.52227   181.75302    37.50668    40.09577   291.98563
   530      4.92648   156.31781    35.66134   342.39356   129.90050   354.97977
   531      6.90191   130.24026   289.01517    23.45134    70.81283   325.80807
   532      5.69611    19.74363   247.06899   359.10331    81.34948   159.91696
   533      5.69657    74.44745     6.52234   215.44666   118.75654   211.49119
   534      6.36554    92.52633   254.51487   199.60302   165.62304   292.52189
   535      6.25382   136.62526    74.03436   178.54912    44.62693    57.48090
   536      4.25027    27.02144   315.70282    62.36411    39.96703   226.16994
   537      5.20850    28.42628    29.48152   357.30911    97.16521   357.45377
   538      4.42414    70.15974   217.06102   142.14502   147.85210   146.77827
   539      5.58099    65.43076   297.33405   234.14658    67.11339   301.94604
   540      6.62816    68.49978   328.60245   250.68167   111.13233    26.63474
   541      5.42675    63.82224   203.97185   280.67069   119.68154   183.07021
   542      6.42943   102.62710   255.89210   298.77185    53.11089   230.08394
   543      5.14703    55.90731   188.74736   152.66769   132.42997   149.52507
   544      4.12931    76.30971   329.57353     7.57651    60.32168   354.08307
   545      4.86867   106.69029    79.80926   351.54986   151.50192   102.41729
   546      4.75890    98.40238   128.62317   323.22942   110.31684   183.20438
   547      5.24331   159.62732    38.23034   154.98654    19.91844    91.88973
   548      5.55272    92.93762   195.34515   351.57447   122.46317   246.36661
   549      6.36927    46.05707   146.14245   212.79168   159.81039   299.74851
   550      5.27727   130.84662   171.67223   117.72775   100.63814    43.67545
   551      4.85935   134.51129   150.25941   203.21310   153.00697    24.32769
   552      8.24764    51.58021    98.96022   118.56946   113.44737   301.74491
   553      5.37520    47.74041   190.20900   261.85557    11.05907   266.65680
   554      5.83228   110.20260   321.11404   188.13030    54.41825   152.56439
   555      4.58462   160.95482   104.90007   353.78649   104.33192   197.49480
   556      5.85443    89.47113   185.71136   241.36550   124.40314   160.28751
   557      6.10262    81.18592   173.54735    61.36580    82.32184   151.28685
   558      6.57169    70.40971   112.14503   186.93547   115.63482   274.36355
   559      4.93103     8.85112   355.04963   341.28285   111.72874    19.33971
   560      4.79734    91.55869   194.43561   222.48930    12.66217     5.81227
   561      4.86988    99.66011     3.59882   307.64740   143.55294   120.45083
   562      4.06795    94.08448   168.95348    49.27601   104.49918   175.29342
   563      5.34484    96.02936   200.70623   182.51656    59.30259   305.36374
   564      4.72049    41.43145   343.13646   167.82713    43.71802   338.89888
   565      5.06992   101.31140    25.41488   205.68941   141.37631   219.43026
   566      5.64786   131.61567   123.33729   204.97311   109.03680   349.48288
   567      4.82334    53.00427    40.13654    19.49517    49.08917   286.33607
   568      6.53412    77.99031   190.56867   200.77005    24.87751   190.95260
   569      3.69269   127.14354   167.26638    89.33017    41.01285   326.60687
   570      5.44566    50.68073   147.75344    43.07139   107.53355   332.06098
   571      4.52875   132.71717    53.96520    79.87744    89.12962   346.47427
   572      5.72813    93.03631   195.13561   195.86595    58.48550   148.34589
   573      4.39547    18.10669    48.62437    49.16507   153.43559   147.61550
   574      4.69052    39.13670    21.65823   107.70391    51.44355   342.76540
   575      5.79394    55.22584   146.62369    90.44655   132.64729    96.63776
   576      6.43655   167.95571   238.82560    50.92818   126.57221   270.36219
   577      6.80261    84.74292   132.09524   152.45545   100.76928   109.84510
   578      5.16977   103.91315   195.68963   137.15211    64.80113   281.54370
   579      5.11847    74.34977    22.43700   203.74990   100.88130   182.72000
   580      5.51117   111.09782   158.88113   283.06608    65.69420   319.88744
   581      5.26739   106.78446   109.01770   261.58626   136.35279   185.27427
   582      6.75110    28.87199   352.53431   310.42914   131.37803    80.20178
   583      6.61893    84.25924   243.85834   314.56178   107.40177   200.83367
   584      4.50638   159.59743   173.56576   197.92187    66.87876   322.02694
   585      5.51802    17.60993   194.63183   225.42792    42.83376   203.96793
   586      6.76745   144.98008   293.41587    49.91978    96.54164    61.19651
   587      4.70355    30.17114   267.19789   102.66173   129.75350   228.65582
   588      5.83498    51.37301   167.78406   302.67295   149.43782   188.55791
   589      5.99374    98.00871   201.77075   110.16499    81.96613   352.99114
   590      4.86376   104.86999   148.18237   274.22407   119.23959   286.94345
   591      4.83614   113.22035   162.88986   189.45149   114.75916   102.20769
   592      4.88248    34.57733   150.91416   246.31408   106.79283   217.75550
   593      6.68645    22.22834   352.03583   334.69202    51.05206   233.54637
   594      4.93383    80.99726   306.93379   356.14772    51.00343   271.15760
   595      4.38639   122.97230   152.22343    31.70276    43.10977   292.43157
   596      5.68539   143.59564    57.24120    26.47242    59.73168   335.12678
   597      5.87301   150.09249   162.87010   239.62722   114.55097   356.87506
   598      6.77666   129.01722   291.20307   153.12345   140.15527   348.62090
   599      6.10017   149.12978   247.53787   226.83358    36.95765   317.30825
   600      5.13242    80.93200    38.16418    39.10334   100.50525   170.41812
   601      7.12483   111.13952   248.49595    25.92333    79.98802   335.65837
   602      5.22004    60.67137    23.38445    42.69632   148.19679    84.83407
   603      4.48138   145.46790    33.65489   159.55269    84.47759   348.54678
   604      5.80435    45.26742   276.96899   151.32042   147.85039   347.01234
   605      5.38570    40.22548   299.78327   185.33679    78.15363   356.43272
   606      3.62600    29.55600   329.50058    70.67950    79.92756   322.81964
   607      6.04113   103.91568   331.65864   286.09098    96.57774   214.70828
   608      6.95941   122.31470   191.42099   339.43486    57.60451   244.67519
   609      5.50321   170.46336   101.97482   170.55468    59.93443    22.53968
   610      6.75301    74.20793   194.11473   325.23285   103.17289   259.49832
   611      5.46566    84.35886   313.83481    41.23138    25.23193   315.37955
   612      5.57845   110.94117   132.99109   283.85084    66.42350   178.26892
   613      6.46966    53.81248   156.32721   168.78252    99.02775   131.37992
   614      3.85261   134.03306   186.43077   290.97255    45.96694     6.43077
   615      3.65706   132.11951   191.72195   284.61783    42.14353    12.23972
   616      4.21967   145.37390   196.89175   285.49432    36.38081    13.25588
   617      3.88582   133.44216   187.64710   107.03912   133.83446   136.56016
   618      3.45658   136.04864   199.24027   115.44598   130.33764   136.64439
   619      4.23441   133.43832   187.74128   116.21626   129.64162   131.32735
   620      3.91471    46.61997   315.68274   284.01775   133.38003   135.68274
   621      3.98037    52.81701   304.07868   295.61281   122.58879   125.04745
   622      3.72849    55.42095   312.68230   289.75661   126.92422   132.71370
   623      4.01472    50.26417   313.34643   109.06973   174.92011   211.30509
   624      4.22477    58.07132   311.60870   104.78360   164.34477   202.36059
   625      3.79952    50.10134   303.01877   278.93534   177.13048    31.75793
   626      4.00649    49.26912   313.01403   285.59543     5.82725   294.51684
   627      4.09788    48.72807   317.48462    96.23992     3.45905   118.76450
   628      4.29773    42.83922   311.69678   277.66004     6.62270   287.71001
   629      3.84556    18.77398   320.28102    73.07335   161.22602   140.28101
   630      4.08672     9.31982   315.47514    73.33066   164.52806   133.09236
   631      3.47629     9.62980   324.40867    79.07284   151.93597   132.01310
   632      4.61052    55.25870   191.38664   250.77516   167.83480   140.36569
   633      4.70144    43.63164   197.95686   241.17988   163.80145   138.89085
   634      4.60696   168.33091   180.64174    75.47603   127.94933    12.19239
   635      4.11039   167.93768   180.34786    79.66675   123.83946     5.59722
   636      4.88120    72.10507   195.99205   175.52962   138.92076   128.77397
   637      4.85790    72.19110   192.92059   180.94391   148.59025   132.16260
   638      4.67937    56.89534   191.44729    41.03965   138.30793   195.46731
   639      4.34335    67.19251   182.38084    51.61512   143.86944   184.88727
   640      4.69801   137.25959   125.82564   225.07240   123.53594    12.17948
   641      4.87719   141.72967   120.75078   228.57551   128.96385    13.57014
   642      5.25529    78.50688   261.55356   127.52241    36.79033   345.70756
 
 
