# Supplementary material for: Reliable crystal structure predictions from first principles
Source: Nat Commun. 2022 Jun 2;13:3095. doi: 10.1038/s41467-022-30692-y (PMC9163189; doi:10.1038/s41467-022-30692-y)
Supplement: Supplementary file 3 — Supplementary Dataset 1 [file 41467_2022_30692_MOESM3_ESM.zip › fullPES@CSP_Supplemental_Data/fullPES@CSP_PES/system I/I.input_long]

   13    0    0    0    0    0.839527E+01    0.150430E+01    0.000000E+00
   13    0    0    0    0    0.839527E+01    0.150430E+01    0.000000E+00
O1      -1.0485790980    3.3195386515    0.0613756748    8    1    0
C1      -2.2133281331    1.3582307278   -1.2257817837    6    2    0
H1      -3.8912872556    1.8979422477   -2.2690058224    1    3    0
C2      -0.8827736135   -0.7588485630   -0.8092124772    6    4    0
C3      -0.1212917718   -3.5241489065   -0.9578550341    6    5    0
H2       0.4482662685   -4.1861016311   -2.8409511270    1    6    0
H3      -1.4849926329   -4.8749307110   -0.1645949522    1    7    0
C4       2.1429495299   -2.8265432520    0.8478389746    6    5    0
H4       4.0288196557   -3.1165271977    0.0283274245    1    6    0
H5       2.0807089947   -3.7525609133    2.7051267795    1    7    0
C5       1.1602201590   -0.1377675711    0.7830993271    6    4    0
C6       1.0346187756    2.3345105673    1.2937818302    6    2    0
H6       2.1116224117    3.6984204149    2.3787303592    1    3    0
O1      -1.0485790980    3.3195386515    0.0613756748    8    1    0
C1      -2.2133281331    1.3582307278   -1.2257817837    6    2    0
H1      -3.8912872556    1.8979422477   -2.2690058224    1    3    0
C2      -0.8827736135   -0.7588485630   -0.8092124772    6    4    0
C3      -0.1212917718   -3.5241489065   -0.9578550341    6    5    0
H2       0.4482662685   -4.1861016311   -2.8409511270    1    6    0
H3      -1.4849926329   -4.8749307110   -0.1645949522    1    7    0
C4       2.1429495299   -2.8265432520    0.8478389746    6    5    0
H4       4.0288196557   -3.1165271977    0.0283274245    1    6    0
H5       2.0807089947   -3.7525609133    2.7051267795    1    7    0
C5       1.1602201590   -0.1377675711    0.7830993271    6    4    0
C6       1.0346187756    2.3345105673    1.2937818302    6    2    0
H6       2.1116224117    3.6984204149    2.3787303592    1    3    0
 T F T T
 T F T T
 T F T T
 T F T T
 T F T T
 T F T T
 T F T T
