# Supplementary material for: Reliable crystal structure predictions from first principles
Source: Nat Commun. 2022 Jun 2;13:3095. doi: 10.1038/s41467-022-30692-y (PMC9163189; doi:10.1038/s41467-022-30692-y)
Supplement: Supplementary file 3 — Supplementary Dataset 1 [file 41467_2022_30692_MOESM3_ESM.zip › fullPES@CSP_Supplemental_Data/fullPES@CSP_PES/system VIII/fit_inter.dat]

    2    1    6    0    0
   11   11
    1    2    3    4    5    6    7    8    9   10   11
    1    2    3    4    5    6    7    8    9   10   11
    0
    0.03160190204550     0.00000000000000
    0.46430516163900     0.00000000000000
   -0.29579931343000     0.00000000000000
    0.05814945600500     0.00000000000000
    0.05797019334500     0.00000000000000
    0.31832905179000     0.00000000000000
    0.27997542650700     0.00000000000000
   -0.25049347848600     0.00000000000000
    0.29075968730200     0.00000000000000
   -0.50177915782900     0.00000000000000
   -0.45301892888900     0.00000000000000
   66
  1   1   0.2053521564E+01   0.8718579629E+01  -0.3857568958E+00   0.7074108872E-01   0.4076260700E+03   0.1749689825E+03   0.1516766783E+01   0.3778830635E+01   0.1000000000E+11 
  1   2   0.2313003161E+01   0.9568200640E+01  -0.5171124670E+00   0.5798571604E-01   0.4198959532E+03   0.1749689825E+03   0.1516673147E+01   0.3778782032E+01   0.1000000000E+11 
  1   3   0.2726773543E+01   0.9217880950E+01   0.6646525615E+00  -0.3913512900E+00   0.3170297120E+03   0.1495669148E+03   0.2929976270E+01   0.3778772670E+01   0.1000000000E+11 
  1   4   0.3104669879E+01   0.7917405271E+01   0.5995856471E+00  -0.5521212510E+00   0.6069075905E+02   0.4737734245E+01   0.1521588239E+01   0.3778866121E+01   0.1000000000E+11 
  1   5   0.3030789189E+01   0.7898931805E+01   0.1252282086E+00  -0.3115200350E+00   0.1487401556E+03   0.4737734245E+01   0.1517913795E+01   0.3778622078E+01   0.1000000000E+11 
  1   6   0.2161033330E+01   0.8996630169E+01  -0.7096182812E+00   0.1634683082E+00   0.4400758912E+03   0.1749689825E+03   0.1516584474E+01   0.3778496096E+01   0.1000000000E+11 
  1   7   0.2658741800E+01   0.7611673006E+01  -0.7903054135E+00   0.2273899211E+00   0.1763402321E+03   0.4737734245E+01   0.1516804042E+01   0.3778911464E+01   0.1000000000E+11 
  1   8   0.2366668748E+01   0.8379822865E+01   0.9279415940E-01  -0.1363540792E+00   0.3140330866E+03   0.1495669148E+03   0.2930824480E+01   0.3778556777E+01   0.1000000000E+11 
  1   9   0.2341679350E+01   0.7611568987E+01  -0.8169984136E+00   0.2021421545E+00   0.1132190543E+03   0.4737734245E+01   0.1516947056E+01   0.3778786203E+01   0.1000000000E+11 
  1  10   0.2031583780E+01   0.8286309227E+01  -0.3888832016E+00   0.4098799560E-01   0.3193515708E+03   0.1275873608E+03   0.2928813432E+01   0.3778870887E+01   0.1000000000E+11 
  1  11   0.2087969248E+01   0.8419915769E+01  -0.3271186774E+00  -0.1025138371E-01   0.3234564750E+03   0.1275873608E+03   0.2930570974E+01   0.3778821445E+01   0.1000000000E+11 
  2   2   0.2572484758E+01   0.1041782165E+02  -0.5992888464E+00   0.1141922726E+00   0.4325351700E+03   0.1749689825E+03   0.1516579517E+01   0.3778733430E+01   0.1000000000E+11 
  2   3   0.2986255139E+01   0.1006750196E+02  -0.1375051399E+01   0.4026405282E+00   0.3265725696E+03   0.1495669148E+03   0.2929795391E+01   0.3778724068E+01   0.1000000000E+11 
  2   4   0.3364151475E+01   0.8767026282E+01  -0.7553334316E+00   0.2860362033E+00   0.6251760129E+02   0.4737734245E+01   0.1521494305E+01   0.3778817518E+01   0.1000000000E+11 
  2   5   0.3290270785E+01   0.8748552816E+01  -0.8890372243E+00   0.3735896806E+00   0.1532173577E+03   0.4737734245E+01   0.1517820088E+01   0.3778573478E+01   0.1000000000E+11 
  2   6   0.2420514927E+01   0.9846251179E+01  -0.3715072093E+00   0.1360983079E-01   0.4533225409E+03   0.1749689825E+03   0.1516490849E+01   0.3778447497E+01   0.1000000000E+11 
  2   7   0.2918223397E+01   0.8461294017E+01  -0.5402286270E+00   0.1689429986E+00   0.1816482195E+03   0.4737734245E+01   0.1516710404E+01   0.3778862860E+01   0.1000000000E+11 
  2   8   0.2626150345E+01   0.9229443875E+01  -0.6092740751E+00   0.1025450554E+00   0.3234857432E+03   0.1495669148E+03   0.2930643549E+01   0.3778508178E+01   0.1000000000E+11 
  2   9   0.2601160946E+01   0.8461189997E+01  -0.6756196800E+00   0.1639972070E+00   0.1166270418E+03   0.4737734245E+01   0.1516853409E+01   0.3778737601E+01   0.1000000000E+11 
  2  10   0.2291065376E+01   0.9135930237E+01  -0.6767370047E+00   0.1136075496E+00   0.3289643182E+03   0.1275873608E+03   0.2928632625E+01   0.3778822284E+01   0.1000000000E+11 
  2  11   0.2347450844E+01   0.9269536779E+01  -0.8179551886E+00   0.1813049026E+00   0.3331927835E+03   0.1275873608E+03   0.2930390058E+01   0.3778772843E+01   0.1000000000E+11 
  3   3   0.3400025521E+01   0.9717182271E+01  -0.4883931939E-01   0.4132645769E+00   0.2465687200E+03   0.1275873608E+03   0.5659908324E+01   0.3778714707E+01   0.1000000000E+11 
  3   4   0.3777921857E+01   0.8416706592E+01  -0.4231443791E+00   0.3519668869E+00   0.4720201989E+02   0.3831147208E+01   0.2939289996E+01   0.3778808156E+01   0.1000000000E+11 
  3   5   0.3704041167E+01   0.8398233126E+01  -0.6402073398E+00   0.5320430533E+00   0.1156821218E+03   0.3831147208E+01   0.2932191981E+01   0.3778564117E+01   0.1000000000E+11 
  3   6   0.2834285308E+01   0.9495931490E+01  -0.6347958127E+00   0.9322817771E-01   0.3422674440E+03   0.1495669148E+03   0.2929624098E+01   0.3778438137E+01   0.1000000000E+11 
  3   7   0.3331993778E+01   0.8110974327E+01  -0.2672555690E+00  -0.1394469342E+00   0.1371479822E+03   0.3831147208E+01   0.2930048244E+01   0.3778853498E+01   0.1000000000E+11 
  3   8   0.3039920726E+01   0.8879124186E+01   0.3287488146E+01  -0.1087281578E+01   0.2442381053E+03   0.1275873608E+03   0.5661546832E+01   0.3778498817E+01   0.1000000000E+11 
  3   9   0.3014931328E+01   0.8110870308E+01  -0.6294302699E+00   0.3401610892E-01   0.8805571285E+02   0.3831147208E+01   0.2930324508E+01   0.3778728239E+01   0.1000000000E+11 
  3  10   0.2704835758E+01   0.8785610548E+01   0.9075635736E+00  -0.4022890300E+00   0.2483745373E+03   0.1086058446E+03   0.5657662042E+01   0.3778812922E+01   0.1000000000E+11 
  3  11   0.2761221226E+01   0.8919217090E+01   0.8485796359E+00  -0.3316521226E+00   0.2515671118E+03   0.1086058446E+03   0.5661057129E+01   0.3778763481E+01   0.1000000000E+11 
  4   4   0.4155818193E+01   0.7116230913E+01  -0.1846469582E+01   0.1937440563E+01   0.9036144900E+01   0.2651509878E-01   0.1526425021E+01   0.3778901608E+01   0.1000000000E+11 
  4   5   0.4081937503E+01   0.7097757447E+01  -0.1024948692E+01   0.1363678768E+01   0.2214567126E+02   0.2651509878E-01   0.1522738897E+01   0.3778657562E+01   0.1000000000E+11 
  4   6   0.3212181644E+01   0.8195455811E+01   0.1950611248E+00  -0.1788549279E+00   0.6552215828E+02   0.4737734245E+01   0.1521405350E+01   0.3778531579E+01   0.1000000000E+11 
  4   7   0.3709890114E+01   0.6810498648E+01  -0.5166081436E+00   0.6576173534E+00   0.2625500016E+02   0.2651509878E-01   0.1521625616E+01   0.3778946951E+01   0.1000000000E+11 
  4   8   0.3417817062E+01   0.7578648507E+01   0.1334532537E+01  -0.4852181732E+00   0.4675585737E+02   0.3831147208E+01   0.2940140902E+01   0.3778592261E+01   0.1000000000E+11 
  4   9   0.3392827664E+01   0.6810394629E+01  -0.5525846846E+00   0.3165156302E+00   0.1685699431E+02   0.2651509878E-01   0.1521769085E+01   0.3778821689E+01   0.1000000000E+11 
  4  10   0.3082732094E+01   0.7485134869E+01   0.4536475270E+00  -0.3759482915E+00   0.4754771753E+02   0.3086205780E+01   0.2938123462E+01   0.3778906373E+01   0.1000000000E+11 
  4  11   0.3139117562E+01   0.7618741411E+01  -0.1330840263E+00  -0.3049700073E-01   0.4815888980E+02   0.3086205780E+01   0.2939886591E+01   0.3778856931E+01   0.1000000000E+11 
  5   5   0.4008056813E+01   0.7079283982E+01  -0.1171796477E+01   0.1544666875E+01   0.5427433500E+02   0.2651509878E-01   0.1519061674E+01   0.3778413533E+01   0.1000000000E+11 
  5   6   0.3138300954E+01   0.8176982345E+01  -0.2196444182E+00   0.1224170696E-01   0.1605808886E+03   0.4737734245E+01   0.1517731348E+01   0.3778287558E+01   0.1000000000E+11 
  5   7   0.3636009424E+01   0.6792025183E+01  -0.6040483151E+00   0.7567142235E+00   0.6434542705E+02   0.2651509878E-01   0.1517951082E+01   0.3778702903E+01   0.1000000000E+11 
  5   8   0.3343936372E+01   0.7560175041E+01   0.1157412424E+01  -0.4187001341E+00   0.1145886723E+03   0.3831147208E+01   0.2933040833E+01   0.3778348236E+01   0.1000000000E+11 
  5   9   0.3318946974E+01   0.6791921163E+01  -0.6261854874E+00   0.3925677519E+00   0.4131291147E+02   0.2651509878E-01   0.1518094204E+01   0.3778577649E+01   0.1000000000E+11 
  5  10   0.3008851404E+01   0.7466661403E+01   0.6781245656E-01  -0.1740749873E+00   0.1165293533E+03   0.3086205780E+01   0.2931028265E+01   0.3778662328E+01   0.1000000000E+11 
  5  11   0.3065236872E+01   0.7600267945E+01  -0.1875513952E+00   0.2665816112E-01   0.1180272067E+03   0.3086205780E+01   0.2932787135E+01   0.3778612889E+01   0.1000000000E+11 
  6   6   0.2268545096E+01   0.9274680709E+01  -0.3709427317E+00   0.1931850786E-01   0.4751089400E+03   0.1749689825E+03   0.1516402187E+01   0.3778161587E+01   0.1000000000E+11 
  6   7   0.2766253566E+01   0.7889723546E+01  -0.5796019298E+00   0.2493934705E+00   0.1903781198E+03   0.4737734245E+01   0.1516621729E+01   0.3778576918E+01   0.1000000000E+11 
  6   8   0.2474180514E+01   0.8657873405E+01  -0.1002025995E+01   0.2778919914E+00   0.3390322666E+03   0.1495669148E+03   0.2930472207E+01   0.3778222263E+01   0.1000000000E+11 
  6   9   0.2449191115E+01   0.7889619527E+01  -0.6055818349E+00   0.1655516273E+00   0.1222320648E+03   0.4737734245E+01   0.1516764725E+01   0.3778451668E+01   0.1000000000E+11 
  6  10   0.2139095545E+01   0.8564359766E+01  -0.8538703904E+00   0.1932949899E+00   0.3447741385E+03   0.1275873608E+03   0.2928461401E+01   0.3778536344E+01   0.1000000000E+11 
  6  11   0.2195481013E+01   0.8697966308E+01  -0.9636096183E+00   0.2347240055E+00   0.3492058212E+03   0.1275873608E+03   0.2930218731E+01   0.3778486907E+01   0.1000000000E+11 
  7   7   0.3263962036E+01   0.6504766383E+01  -0.2681145699E+00   0.8866261849E+00   0.7628530100E+02   0.2651509878E-01   0.1516841302E+01   0.3778992295E+01   0.1000000000E+11 
  7   8   0.2971888984E+01   0.7272916242E+01  -0.1137703497E+01   0.3988316834E+00   0.1358516332E+03   0.3831147208E+01   0.2930896475E+01   0.3778637601E+01   0.1000000000E+11 
  7   9   0.2946899585E+01   0.6504662364E+01  -0.2035057488E+00   0.3283593708E+00   0.4897889456E+02   0.2651509878E-01   0.1516984320E+01   0.3778867031E+01   0.1000000000E+11 
  7  10   0.2636804016E+01   0.7179402604E+01  -0.6421713489E+00   0.1238808087E+00   0.1381524251E+03   0.3086205780E+01   0.2928885378E+01   0.3778951717E+01   0.1000000000E+11 
  7  11   0.2693189484E+01   0.7313009146E+01  -0.6599343048E+00   0.8161537589E-01   0.1399282187E+03   0.3086205780E+01   0.2930642963E+01   0.3778902274E+01   0.1000000000E+11 
  8   8   0.2679815932E+01   0.8041066100E+01   0.1911787073E+01  -0.5868730176E+00   0.2419295200E+03   0.1275873608E+03   0.5663185816E+01   0.3778282940E+01   0.1000000000E+11 
  8   9   0.2654826533E+01   0.7272812222E+01  -0.4350218211E+00  -0.3794501255E-01   0.8722339341E+02   0.3831147208E+01   0.2931172819E+01   0.3778512349E+01   0.1000000000E+11 
  8  10   0.2344730964E+01   0.7947552462E+01   0.7362996434E+00  -0.3178208190E+00   0.2460268536E+03   0.1086058446E+03   0.5659299901E+01   0.3778597027E+01   0.1000000000E+11 
  8  11   0.2401116432E+01   0.8081159004E+01   0.1330798103E+01  -0.5716990676E+00   0.2491892513E+03   0.1086058446E+03   0.5662695970E+01   0.3778547589E+01   0.1000000000E+11 
  9   9   0.2629837135E+01   0.6504558344E+01  -0.5237197212E+00   0.2866049710E+00   0.3144684600E+02   0.2651509878E-01   0.1517127351E+01   0.3778741772E+01   0.1000000000E+11 
  9  10   0.2319741565E+01   0.7179298584E+01  -0.8069326262E+00   0.1617346168E+00   0.8870061432E+02   0.3086205780E+01   0.2929161532E+01   0.3778826455E+01   0.1000000000E+11 
  9  11   0.2376127033E+01   0.7312905126E+01  -0.9566491212E+00   0.2266611635E+00   0.8984076066E+02   0.3086205780E+01   0.2930919283E+01   0.3778777014E+01   0.1000000000E+11 
 10  10   0.2009645995E+01   0.7854038824E+01  -0.2060122063E+00  -0.3246690860E-01   0.2501935800E+03   0.9224587421E+02   0.5655416652E+01   0.3778911139E+01   0.1000000000E+11 
 10  11   0.2066031463E+01   0.7987645366E+01  -0.1504589245E+00  -0.6708049704E-01   0.2534095363E+03   0.9224587421E+02   0.5658810391E+01   0.3778861697E+01   0.1000000000E+11 
 11  11   0.2122416931E+01   0.8121251908E+01  -0.6520719097E-02  -0.1247098252E+00   0.2566668300E+03   0.9224587421E+02   0.5662206167E+01   0.3778812256E+01   0.1000000000E+11 
