# Supplementary material for: Reliable crystal structure predictions from first principles
Source: Nat Commun. 2022 Jun 2;13:3095. doi: 10.1038/s41467-022-30692-y (PMC9163189; doi:10.1038/s41467-022-30692-y)
Supplement: Supplementary file 3 — Supplementary Dataset 1 [file 41467_2022_30692_MOESM3_ESM.zip › fullPES@CSP_Supplemental_Data/fullPES@CSP_PES/system VIII/fit_report.out]

 
 -----------------------------------------------------------------
                      viii
 -----------------------------------------------------------------

------------------------------------------------------------------
 Site         x (A)        y (A)        z (A)      Symmetry
------------------------------------------------------------------
  C1       -0.0140569    1.4123113    0.3671320       1
  C2       -1.0686525    0.4640728   -0.1874714       2
  N1        1.1400673    0.5637646    0.4761692       3
  H1       -0.3550744    1.8096272    1.3265255       4
  H2        0.1223366    2.2464281   -0.3261098       5
  C3        0.9073210   -0.7154861    0.0745606       6
  H3        2.0421930    0.8404202    0.8143169       7
  N2       -0.4360863   -0.7424541   -0.3215607       8
  H4       -0.8754313   -1.5775692   -0.6688950       9
  O1       -2.2125485    0.7224870   -0.4504928      10
  O2        1.6693114   -1.6467223    0.0521546      11

------------------------------------------------------------------
 
 
 ----------------------- FUNCTIONAL FORM -------------------------
 
V = \sum\limits_{a = 1}^{11} \sum\limits_{b = 1}^{11} u_{ab}\\
u_{ab} = \left[1 + a^{ab}_1 (r_{ab})^1 + a^{ab}_2 (r_{ab})^2\right]A^{ab}e^{-\beta^{ab} r_{ab}}\\
+ f_1(\delta_1^{ab}, r_{ab})\frac{q_a q_b}{r_{ab}}f_6(\delta_6^{ab}, r_{ab})\frac{C^{ab}_6}{(r_{ab})^6}\\
+ \frac{A^{ab}_{12}}{(r_{ab})^{12}}\\
A^{ab} = (A^a A^b)^{\frac{1}{2}}\\
\beta_{ab} = \frac{1}{2}(\beta^a + \beta^b)\\
C_{ab}^6 = (C^{a}_6 C^{b}_6)^{\frac{1}{2}} \\
\delta_n^{ab} = (\delta_n^a \delta_n^b)^{\frac{1}{2}}\\
 
 
 -------------- INTERMOLECULAR PES PARAMETER VALUES ---------------

--------------------------------------------------------------------------------------------------------------------------------------------------------------
 Site       charge          A           \beta           C_06         \delta_1   \delta_06  
            (a.u.)      (kcal/mol)      (A^-1)     (kcal/mol*A^06)    (A^-1)      (A^-1)   
--------------------------------------------------------------------------------------------------------------------------------------------------------------
  C1        0.0316019   0.61155E+04     2.0535216    0.25579E+06     1.5167668   3.7788306 
  C2        0.4643052   0.33450E+05     2.5724848    0.27142E+06     1.5165795   3.7787334 
  N1       -0.2957993   0.16600E+05     3.4000255    0.15472E+06     5.6599083   3.7787147 
  H1        0.0581495   0.12318E+04     4.1558182    0.56703E+04     1.5264250   3.7789016 
  H2        0.0579702   0.11871E+04     4.0080568    0.34058E+05     1.5190617   3.7784135 
  C3        0.3183291   0.10665E+05     2.2685451    0.29814E+06     1.5164022   3.7781616 
  H3        0.2799754   0.66832E+03     3.2639620    0.47870E+05     1.5168413   3.7789923 
  N2       -0.2504935   0.31059E+04     2.6798159    0.15181E+06     5.6631858   3.7782829 
  H4        0.2907597   0.66818E+03     2.6298371    0.19733E+05     1.5171274   3.7787418 
  O1       -0.5017792   0.25761E+04     2.0096460    0.15700E+06     5.6554167   3.7789111 
  O2       -0.4530189   0.33652E+04     2.1224169    0.16106E+06     5.6622062   3.7788123 


--------------------------------------------------------------------------------------------------------------------------------------------------------------
 Site a   Site b       a_1           a_2            A_12       
                      (A^-1)        (A^-2)     (kcal/mol*A^12) 
--------------------------------------------------------------------------------------------------------------------------------------------------------------
  C1      C1       -0.38576E+00   0.70741E-01    0.10979E+06   
  C1      C2       -0.51711E+00   0.57986E-01    0.10979E+06   
  C1      N1        0.66465E+00  -0.39135E+00    0.93855E+05   
  C1      H1        0.59959E+00  -0.55212E+00    0.29730E+04   
  C1      H2        0.12523E+00  -0.31152E+00    0.29730E+04   
  C1      C3       -0.70962E+00   0.16347E+00    0.10979E+06   
  C1      H3       -0.79031E+00   0.22739E+00    0.29730E+04   
  C1      N2        0.92794E-01  -0.13635E+00    0.93855E+05   
  C1      H4       -0.81700E+00   0.20214E+00    0.29730E+04   
  C1      O1       -0.38888E+00   0.40988E-01    0.80062E+05   
  C1      O2       -0.32712E+00  -0.10251E-01    0.80062E+05   
  C2      C2       -0.59929E+00   0.11419E+00    0.10979E+06   
  C2      N1       -0.13751E+01   0.40264E+00    0.93855E+05   
  C2      H1       -0.75533E+00   0.28604E+00    0.29730E+04   
  C2      H2       -0.88904E+00   0.37359E+00    0.29730E+04   
  C2      C3       -0.37151E+00   0.13610E-01    0.10979E+06   
  C2      H3       -0.54023E+00   0.16894E+00    0.29730E+04   
  C2      N2       -0.60927E+00   0.10255E+00    0.93855E+05   
  C2      H4       -0.67562E+00   0.16400E+00    0.29730E+04   
  C2      O1       -0.67674E+00   0.11361E+00    0.80062E+05   
  C2      O2       -0.81796E+00   0.18130E+00    0.80062E+05   
  N1      N1       -0.48839E-01   0.41326E+00    0.80062E+05   
  N1      H1       -0.42314E+00   0.35197E+00    0.24041E+04   
  N1      H2       -0.64021E+00   0.53204E+00    0.24041E+04   
  N1      C3       -0.63480E+00   0.93228E-01    0.93855E+05   
  N1      H3       -0.26726E+00  -0.13945E+00    0.24041E+04   
  N1      N2        0.32875E+01  -0.10873E+01    0.80062E+05   
  N1      H4       -0.62943E+00   0.34016E-01    0.24041E+04   
  N1      O1        0.90756E+00  -0.40229E+00    0.68151E+05   
  N1      O2        0.84858E+00  -0.33165E+00    0.68151E+05   
  H1      H1       -0.18465E+01   0.19374E+01    0.16638E+02   
  H1      H2       -0.10249E+01   0.13637E+01    0.16638E+02   
  H1      C3        0.19506E+00  -0.17885E+00    0.29730E+04   
  H1      H3       -0.51661E+00   0.65762E+00    0.16638E+02   
  H1      N2        0.13345E+01  -0.48522E+00    0.24041E+04   
  H1      H4       -0.55258E+00   0.31652E+00    0.16638E+02   
  H1      O1        0.45365E+00  -0.37595E+00    0.19366E+04   
  H1      O2       -0.13308E+00  -0.30497E-01    0.19366E+04   
  H2      H2       -0.11718E+01   0.15447E+01    0.16638E+02   
  H2      C3       -0.21964E+00   0.12242E-01    0.29730E+04   
  H2      H3       -0.60405E+00   0.75671E+00    0.16638E+02   
  H2      N2        0.11574E+01  -0.41870E+00    0.24041E+04   
  H2      H4       -0.62619E+00   0.39257E+00    0.16638E+02   
  H2      O1        0.67812E-01  -0.17407E+00    0.19366E+04   
  H2      O2       -0.18755E+00   0.26658E-01    0.19366E+04   
  C3      C3       -0.37094E+00   0.19319E-01    0.10979E+06   
  C3      H3       -0.57960E+00   0.24939E+00    0.29730E+04   
  C3      N2       -0.10020E+01   0.27789E+00    0.93855E+05   
  C3      H4       -0.60558E+00   0.16555E+00    0.29730E+04   
  C3      O1       -0.85387E+00   0.19329E+00    0.80062E+05   
  C3      O2       -0.96361E+00   0.23472E+00    0.80062E+05   
  H3      H3       -0.26811E+00   0.88663E+00    0.16638E+02   
  H3      N2       -0.11377E+01   0.39883E+00    0.24041E+04   
  H3      H4       -0.20351E+00   0.32836E+00    0.16638E+02   
  H3      O1       -0.64217E+00   0.12388E+00    0.19366E+04   
  H3      O2       -0.65993E+00   0.81615E-01    0.19366E+04   
  N2      N2        0.19118E+01  -0.58687E+00    0.80062E+05   
  N2      H4       -0.43502E+00  -0.37945E-01    0.24041E+04   
  N2      O1        0.73630E+00  -0.31782E+00    0.68151E+05   
  N2      O2        0.13308E+01  -0.57170E+00    0.68151E+05   
  H4      H4       -0.52372E+00   0.28660E+00    0.16638E+02   
  H4      O1       -0.80693E+00   0.16173E+00    0.19366E+04   
  H4      O2       -0.95665E+00   0.22666E+00    0.19366E+04   
  O1      O1       -0.20601E+00  -0.32467E-01    0.57885E+05   
  O1      O2       -0.15046E+00  -0.67080E-01    0.57885E+05   
  O2      O2       -0.65207E-02  -0.12471E+00    0.57885E+05   
 
 
 ------------------------- FIT QUALITY ---------------------------
 
Fit data
RMSE on    89 points with E <  -6.0 kcal/mol =  0.22388 kcal/mol
RMSE on  1322 points with E <   0.0 kcal/mol =  0.26366 kcal/mol
RMSE on  2097 points with E <  10.0 kcal/mol =  0.48401 kcal/mol
RMSE on  2982 points with E < 100.0 kcal/mol =  1.51365 kcal/mol
 
Minimum wall height =      35.3226 kcal/mol
Mean wall height =        118.8818 kcal/mol
Minimum wall distance =     0.7284 Angstrom between closest contact atoms
Maximum wall distance =     1.5211 Angstrom between closest contact atoms
 
 
 ------------------------ LOCAL MINIMA ---------------------------
 
------------ Minimum   1 ------------
E =   -11.77315493 kcal/mol
R_com =     5.85513406 Angstrom
beta_A, gamma_A, alpha_B, beta_B, gamma_B = 
    75.63950   187.23347    32.26340   104.36050     7.23347
 
 6    0.4032247  -1.3993012  -0.0947242   C1   
 6    0.0958188  -0.3258223  -1.1301265   C2   
 7    0.1983854  -0.7028269   1.1449885   N1   
 1    1.4289559  -1.7505165  -0.2329704   H1   
 1   -0.2758669  -2.2439532  -0.2373277   H2   
 6   -0.1733578   0.5955484   0.9777424   C3   
 1    0.3126409  -1.0908698   2.0620933   H3   
 7   -0.2274013   0.7914540  -0.4082889   N2   
 1   -0.4818628   1.6752418  -0.8147993   H4   
 8    0.1305393  -0.4381487  -2.3262174   O1   
 8   -0.4116318   1.4234288   1.8180826   O2   
 6   -0.4059962   1.3984996   5.9498583   C1   
 6   -0.0929033   0.3266656   6.9852605   C2   
 7   -0.2074224   0.7002131   4.7101456   N1   
 1    0.2738822   2.2430363   6.0881045   H1   
 1   -1.4311237   1.7502324   6.0924618   H2   
 6    0.1713192  -0.5961381   4.8773917   C3   
 1   -0.3179497   1.0893343   3.7930407   H3   
 7    0.2301966  -0.7906455   6.2634230   N2   
 1    0.4868000  -1.6738138   6.6699334   H4   
 8   -0.1235048   0.4401834   8.1813515   O1   
 8    0.4117667  -1.4233897   4.0370514   O2   
 
    R_com        Fit total        Fit exp        Fit els          Fit Cn 
  5.11428591  0.29995865E+02  0.77916742E+02 -0.23964457E+02 -0.23956419E+02
  5.18889358  0.17759386E+02  0.60960302E+02 -0.22510692E+02 -0.20690224E+02
  5.27842278  0.71157615E+01  0.45290850E+02 -0.20819707E+02 -0.17355381E+02
  5.38585781 -0.13890780E+01  0.31574201E+02 -0.18894841E+02 -0.14068438E+02
  5.51477986 -0.73788363E+01  0.20345338E+02 -0.16762161E+02 -0.10962013E+02
  5.66948631 -0.10757677E+02  0.11885588E+02 -0.14475778E+02 -0.81674876E+01
  5.85513406 -0.11773155E+02  0.61378220E+01 -0.12118737E+02 -0.57922403E+01
  6.07791136 -0.10986802E+02  0.27075923E+01 -0.97967142E+01 -0.38976802E+01
  6.34524411 -0.91382731E+01  0.97193679E+00 -0.76234787E+01 -0.24867311E+01
  6.66604341 -0.69443488E+01  0.26359219E+00 -0.57004649E+01 -0.15074760E+01
  7.05100258 -0.49218294E+01  0.47287725E-01 -0.40966321E+01 -0.87248500E+00
  7.51295358 -0.33179123E+01  0.34440081E-02 -0.28363507E+01 -0.48500552E+00
  8.06729478 -0.21621837E+01 -0.15419905E-02 -0.19003759E+01 -0.26026581E+00
 
------------ Minimum   2 ------------
E =   -11.12413107 kcal/mol
R_com =     5.55489212 Angstrom
beta_A, gamma_A, alpha_B, beta_B, gamma_B = 
    77.06645   192.15022   213.39556    75.70134    88.39370
 
 6    0.4274260  -1.3777157  -0.2209372   C1   
 6    0.0729752  -0.2287520  -1.1553676   C2   
 7    0.2411925  -0.7910920   1.0771819   N1   
 1    1.4558141  -1.6943556  -0.4126294   H1   
 1   -0.2387781  -2.2218550  -0.4172509   H2   
 6   -0.1595648   0.5084898   1.0279534   C3   
 1    0.3864030  -1.2514255   1.9556577   H3   
 7   -0.2529602   0.8176080  -0.3351701   N2   
 1   -0.5346922   1.7264871  -0.6602057   H4   
 8    0.0790927  -0.2406155  -2.3571489   O1   
 8   -0.3920007   1.2584852   1.9399910   O2   
 6    0.0082197  -0.0251694   7.0139691   C1   
 6   -0.3273125   1.0481204   5.9871390   C2   
 7    0.3603414  -1.1463597   6.1876121   N1   
 1   -0.8655883  -0.2062852   7.6450361   H1   
 1    0.8281216   0.3240568   7.6470094   H2   
 6    0.2751287  -0.8809215   4.8556120   C3   
 1    0.6391977  -2.0519147   6.5146018   H3   
 7   -0.1417506   0.4535988   4.7681485   N2   
 1   -0.2849525   0.9132535   3.8853727   H4   
 8   -0.6800300   2.1764856   6.2035614   O1   
 8    0.5017865  -1.6125513   3.9273469   O2   
 
    R_com        Fit total        Fit exp        Fit els          Fit Cn 
  4.81404397  0.30929146E+02  0.75229549E+02 -0.23556646E+02 -0.20743757E+02
  4.88865164  0.18649337E+02  0.58673302E+02 -0.22075465E+02 -0.17948500E+02
  4.97818083  0.79438783E+01  0.43387788E+02 -0.20354622E+02 -0.15089288E+02
  5.08561587 -0.62983547E+00  0.30033782E+02 -0.18398526E+02 -0.12265091E+02
  5.21453792 -0.66800169E+01  0.19144373E+02 -0.16235155E+02 -0.95892353E+01
  5.36924437 -0.10097138E+02  0.10999150E+02 -0.13921500E+02 -0.71747890E+01
  5.55489212 -0.11124131E+02  0.55353431E+01 -0.11544353E+02 -0.51151208E+01
  5.77766941 -0.10331650E+02  0.23467676E+01 -0.92135356E+01 -0.34648821E+01
  6.04500217 -0.84797806E+01  0.79559514E+00 -0.70464949E+01 -0.22288808E+01
  6.36580147 -0.63064835E+01  0.20509168E+00 -0.51468418E+01 -0.13647334E+01
  6.75076064 -0.43377026E+01  0.44756488E-01 -0.35833888E+01 -0.79907025E+00
  7.21271164 -0.28129374E+01  0.14734194E-01 -0.23778531E+01 -0.44981847E+00
  7.76705284 -0.17450340E+01  0.58237945E-02 -0.15063934E+01 -0.24446442E+00
 
------------ Minimum   3 ------------
E =   -10.69148016 kcal/mol
R_com =     5.29323355 Angstrom
beta_A, gamma_A, alpha_B, beta_B, gamma_B = 
   102.78145   263.20842    34.63857    77.21855    83.20842
 
 6    0.0474101  -0.1530589  -1.4504937   C1   
 6   -0.3127324   1.0062733  -0.5311682   C2   
 7    0.3703493  -1.1987370  -0.5198000   N1   
 1    0.8868265   0.1385799  -2.0868236   H1   
 1   -0.8083245  -0.3871363  -2.0891362   H2   
 6    0.2536291  -0.8163422   0.7810049   C3   
 1    0.6629442  -2.1272491  -0.7584764   H3   
 7   -0.1618993   0.5208274   0.7398230   N2   
 1   -0.3286631   1.0558485   1.5747030   H4   
 8   -0.6559321   2.1115830  -0.8551448   O1   
 8    0.4562881  -1.4628595   1.7756289   O2   
 6   -0.0479915   0.1528776   6.7437273   C1   
 6    0.3146616  -1.0056717   5.8244018   C2   
 7   -0.3766530   1.1967713   5.8130335   N1   
 1    0.8084085   0.3900530   7.3800572   H1   
 1   -0.8850996  -0.1409319   7.3823697   H2   
 6   -0.2553327   0.8158110   4.5122286   C3   
 1   -0.6636835   2.1270186   6.0517099   H3   
 7    0.1628338  -0.5205360   4.5534105   N2   
 1    0.3297330  -1.0555149   3.7185306   H4   
 8    0.6605481  -2.1101435   6.1483784   O1   
 8   -0.4560731   1.4629266   3.5176047   O2   
 
    R_com        Fit total        Fit exp        Fit els          Fit Cn 
  4.55238540  0.29933875E+02  0.70647448E+02 -0.23246843E+02 -0.17466729E+02
  4.62699307  0.18180652E+02  0.55105892E+02 -0.21754707E+02 -0.15170533E+02
  4.71652226  0.78735552E+01  0.40708872E+02 -0.20022841E+02 -0.12812476E+02
  4.82395730 -0.43176364E+00  0.28096128E+02 -0.18055569E+02 -0.10472322E+02
  4.95287935 -0.63288714E+01  0.17794792E+02 -0.15880970E+02 -0.82426935E+01
  5.10758580 -0.96794333E+01  0.10094664E+02 -0.13556591E+02 -0.62175058E+01
  5.29323355 -0.10691480E+02  0.49551670E+01 -0.11170497E+02 -0.44761497E+01
  5.51601084 -0.99060468E+01  0.19960834E+01 -0.88345832E+01 -0.30675470E+01
  5.78334360 -0.80676373E+01  0.60150521E+00 -0.66689185E+01 -0.20002241E+01
  6.10414290 -0.59129805E+01  0.11014092E+00 -0.47796382E+01 -0.12434832E+01
  6.48910207 -0.39728131E+01  0.41820302E-02 -0.32371211E+01 -0.73987409E+00
  6.95105307 -0.24879592E+01 -0.18550613E-02 -0.20629826E+01 -0.42312151E+00
  7.50539427 -0.14668544E+01 -0.21778176E-02 -0.12314103E+01 -0.23326624E+00
 
------------ Minimum   4 ------------
E =   -10.33031471 kcal/mol
R_com =     5.60747223 Angstrom
beta_A, gamma_A, alpha_B, beta_B, gamma_B = 
   110.88585   331.21747    12.76361   102.40720    13.73890
 
 6    0.1049729   1.2445935  -0.7547016   C1   
 6    0.0791005   0.9212799   0.7331533   C2   
 7   -0.0081185  -0.0548134  -1.3569269   N1   
 1    1.0396816   1.7570177  -0.9962175   H1   
 1   -0.7285145   1.9099865  -0.9944703   H2   
 6   -0.0910263  -1.0639531  -0.4476931   C3   
 1   -0.0215584  -0.2466989  -2.3406506   H3   
 7   -0.0367266  -0.4407569   0.8057265   N2   
 1   -0.0806095  -0.9611579   1.6649933   H4   
 8    0.1464280   1.6985384   1.6473702   O1   
 8   -0.1902033  -2.2470263  -0.6447559   O2   
 6    0.1204904   1.4305324   5.8695138   C1   
 6    0.0185332   0.2061816   6.7692265   C2   
 7    0.0687418   0.8547045   4.5543455   N1   
 1    1.0561392   1.9551653   6.0790621   H1   
 1   -0.7122471   2.1058888   6.0825399   H2   
 6   -0.0433344  -0.5014939   4.5647177   C3   
 1    0.1142623   1.3602460   3.6900142   H3   
 7   -0.0722556  -0.8620452   5.9180649   N2   
 1   -0.1529523  -1.8190863   6.2157940   H4   
 8    0.0182692   0.1849464   7.9708942   O1   
 8   -0.1062583  -1.2577024   3.6306291   O2   
 
    R_com        Fit total        Fit exp        Fit els          Fit Cn 
  4.86662408  0.27687401E+02  0.69831580E+02 -0.22967048E+02 -0.19177132E+02
  4.94123175  0.16594371E+02  0.54655965E+02 -0.21480380E+02 -0.16581214E+02
  5.03076094  0.69230693E+01  0.40616892E+02 -0.19761071E+02 -0.13932752E+02
  5.13819598 -0.82579833E+00  0.28313434E+02 -0.17816070E+02 -0.11323163E+02
  5.26711803 -0.62996199E+01  0.18231914E+02 -0.15675554E+02 -0.88559805E+01
  5.42182448 -0.93969859E+01  0.10634205E+02 -0.13397771E+02 -0.66334203E+01
  5.60747223 -0.10330315E+02  0.54778228E+01 -0.11069217E+02 -0.47389207E+01
  5.83024952 -0.96058186E+01  0.24121030E+01 -0.87975060E+01 -0.32204156E+01
  6.09758228 -0.79037265E+01  0.87326955E+00 -0.66960974E+01 -0.20808987E+01
  6.41838158 -0.58920908E+01  0.25269426E+00 -0.48635259E+01 -0.12812591E+01
  6.80334075 -0.40557581E+01  0.62718069E-01 -0.33635371E+01 -0.75493903E+00
  7.26529175 -0.26240090E+01  0.17590101E-01 -0.22138749E+01 -0.42772419E+00
  7.81963295 -0.16176739E+01  0.46727393E-02 -0.13884786E+01 -0.23386804E+00
 
------------ Minimum   5 ------------
E =    -9.95542591 kcal/mol
R_com =     5.34618038 Angstrom
beta_A, gamma_A, alpha_B, beta_B, gamma_B = 
   110.45839   335.78425   191.11522    77.65231    81.91528
 
 6    0.1459779   1.2938041  -0.6590661   C1   
 6    0.0984762   0.8615711   0.8003281   C2   
 7    0.0018895   0.0465317  -1.3572591   N1   
 1    1.0966035   1.7960356  -0.8556958   H1   
 1   -0.6666016   1.9985797  -0.8538585   H2   
 6   -0.1167931  -1.0246879  -0.5263887   C3   
 1   -0.0085260  -0.0711846  -2.3526220   H3   
 7   -0.0558235  -0.4982525   0.7703498   N2   
 1   -0.1214717  -1.0796758   1.5881026   H4   
 8    0.1796378   1.5664429   1.7703923   O1   
 8   -0.2471782  -2.1865306  -0.8117891   O2   
 6   -0.0224860  -0.1926552   6.7925500   C1   
 6    0.1162573   1.0345851   5.9017388   C2   
 7   -0.1400665  -1.2586352   5.8366290   N1   
 1   -0.9038184  -0.0786719   7.4288281   H1   
 1    0.8599241  -0.2764597   7.4322900   H2   
 6   -0.0931060  -0.8312210   4.5454844   C3   
 1   -0.2536570  -2.2308382   6.0525720   H3   
 7    0.0634925   0.5588931   4.6192568   N2   
 1    0.1294020   1.1348297   3.7976515   H4   
 8    0.2444907   2.1769191   6.2525741   O1   
 8   -0.1673860  -1.4811838   3.5353543   O2   
 
    R_com        Fit total        Fit exp        Fit els          Fit Cn 
  4.60533223  0.25805966E+02  0.64518598E+02 -0.22580072E+02 -0.16132561E+02
  4.67993989  0.15500241E+02  0.50610488E+02 -0.21098107E+02 -0.14012140E+02
  4.76946909  0.64446064E+01  0.37668129E+02 -0.19386103E+02 -0.11837420E+02
  4.87690413 -0.87006982E+00  0.26261791E+02 -0.17450306E+02 -0.96815553E+01
  5.00582618 -0.60802654E+01  0.16868658E+02 -0.15319925E+02 -0.76289977E+01
  5.16053263 -0.90529781E+01  0.97642912E+01 -0.13052303E+02 -0.57649666E+01
  5.34618038 -0.99554259E+01  0.49393305E+01 -0.10733538E+02 -0.41612185E+01
  5.56895767 -0.92477222E+01  0.20858632E+01 -0.84717523E+01 -0.28618331E+01
  5.83629043 -0.75760780E+01  0.68028346E+00 -0.63819060E+01 -0.18744554E+01
  6.15708973 -0.55929537E+01  0.14312758E+00 -0.45646426E+01 -0.11714387E+01
  6.54204890 -0.37824469E+01  0.41689963E-02 -0.30856161E+01 -0.70099979E+00
  7.00399990 -0.23783675E+01 -0.11774746E-01 -0.19633910E+01 -0.40320172E+00
  7.55834110 -0.14039029E+01 -0.92779248E-02 -0.11711268E+01 -0.22349818E+00
 
------------ Minimum   6 ------------
E =    -9.20607641 kcal/mol
R_com =     5.42283276 Angstrom
beta_A, gamma_A, alpha_B, beta_B, gamma_B = 
   110.27314   337.86514   345.57352    69.72686   157.86514
 
 6    0.1645153   1.3135198  -0.6141719   C1   
 6    0.1065486   0.8325257   0.8295032   C2   
 7    0.0071536   0.0926513  -1.3548748   N1   
 1    1.1220568   1.8100446  -0.7907120   H1   
 1   -0.6384563   2.0347704  -0.7872965   H2   
 6   -0.1278606  -1.0046221  -0.5613352   C3   
 1   -0.0013107   0.0090072  -2.3536965   H3   
 7   -0.0647432  -0.5234229   0.7527599   N2   
 1   -0.1405199  -1.1314497   1.5500324   H4   
 8    0.1932275   1.5029009   1.8232537   O1   
 8   -0.2718683  -2.1543344  -0.8865357   O2   
 6   -0.1679191  -1.3130890   6.0370047   C1   
 6   -0.1042244  -0.8328199   4.5933296   C2   
 7   -0.0161548  -0.0915121   6.7777075   N1   
 1    0.6357263  -2.0325169   6.2135448   H1   
 1   -1.1252622  -1.8115469   6.2101293   H2   
 6    0.1264601   1.0047993   5.9841680   C3   
 1   -0.0035134  -0.0083967   7.7765293   H3   
 7    0.0677026   0.5230483   4.6700729   N2   
 1    0.1457974   1.1307818   3.8728003   H4   
 8   -0.1872943  -1.5036519   3.5995790   O1   
 8    0.2734296   2.1541368   6.3093684   O2   
 
    R_com        Fit total        Fit exp        Fit els          Fit Cn 
  4.68198461  0.21139817E+02  0.57563633E+02 -0.21857904E+02 -0.14565912E+02
  4.75659228  0.12442032E+02  0.45463950E+02 -0.20375121E+02 -0.12646797E+02
  4.84612148  0.47790966E+01  0.34136799E+02 -0.18673823E+02 -0.10683879E+02
  4.95355651 -0.14312088E+01  0.24074684E+02 -0.16763161E+02 -0.87427318E+01
  5.08247856 -0.58747202E+01  0.15697750E+02 -0.14674336E+02 -0.68981346E+01
  5.23718501 -0.84257166E+01  0.92639995E+01 -0.12464979E+02 -0.52247374E+01
  5.42283276 -0.92060764E+01  0.47978206E+01 -0.10219148E+02 -0.37847491E+01
  5.64561006 -0.85841345E+01  0.20722246E+01 -0.80404486E+01 -0.26159106E+01
  5.91294281 -0.70937812E+01  0.66796388E+00 -0.60374342E+01 -0.17243109E+01
  6.23374212 -0.52913818E+01  0.97995414E-01 -0.43037360E+01 -0.10856412E+01
  6.61870128 -0.36094965E+01 -0.55728438E-01 -0.28989524E+01 -0.65481565E+00
  7.08065228 -0.22777148E+01 -0.60398859E-01 -0.18377695E+01 -0.37954648E+00
  7.63499348 -0.13404862E+01 -0.36565785E-01 -0.10920643E+01 -0.21185611E+00
 
------------ Minimum   7 ------------
E =    -8.22428086 kcal/mol
R_com =     6.00845576 Angstrom
beta_A, gamma_A, alpha_B, beta_B, gamma_B = 
    87.25522    51.93941   173.61214   104.35801     6.47877
 
 6    0.3130454   0.8596142   1.1369577   C1   
 6   -0.2363030  -0.5553152   1.0140578   C2   
 7    0.4880238   1.2452003  -0.2358603   N1   
 1    1.2462901   0.8360539   1.7053660   H1   
 1   -0.4068244   1.4812332   1.6757671   H2   
 6    0.1282382   0.2732944  -1.1178444   C3   
 1    0.8419852   2.1260539  -0.5576073   H3   
 7   -0.3060722  -0.8010754  -0.3307698   N2   
 1   -0.6344909  -1.6618415  -0.7336410   H4   
 8   -0.5425362  -1.2966614   1.9090903   O1   
 8    0.1634652   0.2991528  -2.3205175   O2   
 6   -0.5521224  -1.3486506   6.0853261   C1   
 6   -0.1319800  -0.3278793   7.1343348   C2   
 7   -0.2715798  -0.6627028   4.8545968   N1   
 1   -1.6099725  -1.5887463   6.2191028   H1   
 1    0.0315782  -2.2634516   6.2171247   H2   
 6    0.2379899   0.5856971   5.0383883   C3   
 1   -0.4258332  -1.0244670   3.9326177   H3   
 7    0.3109966   0.7570174   6.4268054   N2   
 1    0.6588699   1.6029207   6.8445542   H4   
 8   -0.1802504  -0.4509652   8.3288959   O1   
 8    0.5654225   1.3935930   4.2086750   O2   
 
    R_com        Fit total        Fit exp        Fit els          Fit Cn 
  5.21468989  0.22761261E+02  0.57188170E+02 -0.17129544E+02 -0.17297365E+02
  5.29462667  0.13591531E+02  0.44425348E+02 -0.15990703E+02 -0.14843115E+02
  5.39055081  0.56629988E+01  0.32711468E+02 -0.14684869E+02 -0.12363600E+02
  5.50565978 -0.63010392E+00  0.22539927E+02 -0.13221608E+02 -0.99484227E+01
  5.64379054 -0.50291635E+01  0.14293913E+02 -0.11627900E+02 -0.76951766E+01
  5.80954746 -0.74904779E+01  0.81556451E+01 -0.99505662E+01 -0.56955567E+01
  6.00845576 -0.82242809E+01  0.40493826E+01 -0.82548297E+01 -0.40188337E+01
  6.24714572 -0.76631495E+01  0.16521908E+01 -0.66175296E+01 -0.26978108E+01
  6.53357367 -0.63547366E+01  0.48370078E+00 -0.51152040E+01 -0.17232334E+01
  6.87728721 -0.48144482E+01  0.45367794E-01 -0.38098352E+01 -0.10499808E+01
  7.28974346 -0.34039673E+01 -0.54089819E-01 -0.27371456E+01 -0.61273191E+00
  7.78469096 -0.22908635E+01 -0.44868229E-01 -0.19021480E+01 -0.34384731E+00
  8.37862796 -0.14917321E+01 -0.22128598E-01 -0.12835402E+01 -0.18606329E+00
 
------------ Minimum   8 ------------
E =    -8.21369171 kcal/mol
R_com =     5.03057325 Angstrom
beta_A, gamma_A, alpha_B, beta_B, gamma_B = 
    72.85160   200.11376   136.51947   143.58765    74.49073
 
 6    0.4979022  -1.3213429  -0.3684469   C1   
 6    0.1637896  -0.0682759  -1.1666356   C2   
 7    0.1965179  -0.9214339   0.9780907   N1   
 1    1.5493465  -1.5771563  -0.5221130   H1   
 1   -0.1177094  -2.1514920  -0.7245549   H2   
 6   -0.2525055   0.3598356   1.0712004   C3   
 1    0.2979169  -1.4914444   1.7963322   H3   
 7   -0.2618085   0.8471367  -0.2421287   N2   
 1   -0.5567379   1.7824038  -0.4643325   H4   
 8    0.2553677   0.0824390  -2.3554816   O1   
 8   -0.5793057   0.9722399   2.0543050   O2   
 6   -1.2055455   0.6414570   5.5451601   C1   
 6    0.2759430   0.9864425   5.6165032   C2   
 7   -1.2039539  -0.5799981   4.7888743   N1   
 1   -1.7425735   1.4571773   5.0544562   H1   
 1   -1.5989111   0.5259855   6.5585050   H2   
 6    0.0421945  -0.9812462   4.4173142   C3   
 1   -2.0134671  -1.1122692   4.5317971   H3   
 7    0.9139311  -0.0139857   4.9339040   N2   
 1    1.9098031  -0.0672034   4.8054936   H4   
 8    0.7761288   1.9359399   6.1575440   O1   
 8    0.3609192  -1.9522300   3.7817537   O2   
 
    R_com        Fit total        Fit exp        Fit els          Fit Cn 
  4.28972510  0.16712648E+02  0.50941726E+02 -0.16087853E+02 -0.18141225E+02
  4.36433276  0.96486478E+01  0.40590197E+02 -0.15054047E+02 -0.15887502E+02
  4.45386196  0.33815859E+01  0.30816272E+02 -0.13875329E+02 -0.13559358E+02
  4.56129700 -0.17348669E+01  0.22050890E+02 -0.12556409E+02 -0.11229348E+02
  4.69021904 -0.54234758E+01  0.14675091E+02 -0.11115218E+02 -0.89833496E+01
  4.84492550 -0.75568860E+01  0.89400768E+01 -0.95859310E+01 -0.69110318E+01
  5.03057325 -0.82136917E+01  0.48982347E+01 -0.80196832E+01 -0.50922432E+01
  5.25335054 -0.76861570E+01  0.23776051E+01 -0.64813493E+01 -0.35824128E+01
  5.52068330 -0.64182529E+01  0.10252531E+01 -0.50415236E+01 -0.24019824E+01
  5.84148260 -0.48833871E+01  0.41578513E+00 -0.37646074E+01 -0.15345648E+01
  6.22644177 -0.34514029E+01  0.17990769E+00 -0.26962124E+01 -0.93509813E+00
  6.68839277 -0.23126251E+01  0.86226127E-01 -0.18545242E+01 -0.54432704E+00
  7.24273396 -0.14943927E+01  0.38100185E-01 -0.12293740E+01 -0.30311885E+00
 
------------ Minimum   9 ------------
E =    -8.21075390 kcal/mol
R_com =     5.03270953 Angstrom
beta_A, gamma_A, alpha_B, beta_B, gamma_B = 
    84.89677   195.98751   332.72104    39.41324    14.69783
 
 6    0.4014795  -1.3538140  -0.3682508   C1   
 6   -0.0839782  -0.1517867  -1.1672342   C2   
 7    0.3906063  -0.8559654   0.9793217   N1   
 1    1.3959645  -1.6418367  -0.7184384   H1   
 1   -0.2802419  -2.1932351  -0.5281450   H2   
 6   -0.0208490   0.4379110   1.0716857   C3   
 1    0.6570508  -1.3703908   1.7972989   H3   
 7   -0.3011860   0.8338476  -0.2424786   N2   
 1   -0.6300349   1.7576697  -0.4649498   H4   
 8   -0.2418113  -0.0851453  -2.3568156   O1   
 8   -0.1311389   1.1232553   2.0547785   O2   
 6    0.5762599   1.2358627   5.5524928   C1   
 6   -0.8149687   0.6202466   5.6189240   C2   
 7    1.3102137   0.2633647   4.7912552   N1   
 1    0.9584055   1.3738544   6.5671414   H1   
 1    0.5159818   2.2136632   5.0675074   H2   
 6    0.5576807  -0.8072418   4.4178406   C3   
 1    2.2795709   0.3221103   4.5430449   H3   
 7   -0.7216108  -0.5603967   4.9324891   N2   
 1   -1.4852443  -1.2008977   4.7994309   H4   
 8   -1.7866398   1.0759999   6.1598496   O1   
 8    0.8891563  -1.7741268   3.7825536   O2   
 
    R_com        Fit total        Fit exp        Fit els          Fit Cn 
  4.29186139  0.16680048E+02  0.51066734E+02 -0.16050760E+02 -0.18335926E+02
  4.36646905  0.96273847E+01  0.40705680E+02 -0.15018496E+02 -0.16059799E+02
  4.45599825  0.33697806E+01  0.30919637E+02 -0.13841584E+02 -0.13708273E+02
  4.56343329 -0.17395331E+01  0.22139772E+02 -0.12524752E+02 -0.11354553E+02
  4.69235533 -0.54234946E+01  0.14747759E+02 -0.11085941E+02 -0.90853127E+01
  4.84706179 -0.75545578E+01  0.89958567E+01 -0.95593135E+01 -0.69911010E+01
  5.03270953 -0.82107539E+01  0.49378283E+01 -0.79959707E+01 -0.51526115E+01
  5.25548683 -0.76835447E+01  0.24031233E+01 -0.64607223E+01 -0.36259457E+01
  5.52281958 -0.64161190E+01  0.10398673E+01 -0.50240659E+01 -0.24319204E+01
  5.84361889 -0.48814029E+01  0.42304085E+00 -0.37502792E+01 -0.15541645E+01
  6.22857805 -0.34491927E+01  0.18295066E+00 -0.26848382E+01 -0.94730516E+00
  6.69052905 -0.23100829E+01  0.87281773E-01 -0.18458047E+01 -0.55155998E+00
  7.24487025 -0.14917154E+01  0.38402951E-01 -0.12229214E+01 -0.30719697E+00
 
------------ Minimum  10 ------------
E =    -8.03922390 kcal/mol
R_com =     5.18668530 Angstrom
beta_A, gamma_A, alpha_B, beta_B, gamma_B = 
    88.94850   197.68672    99.89678   130.20374   180.85681
 
 6    0.3751899  -1.3412834  -0.4356582   C1   
 6   -0.1661686  -0.1174672  -1.1623755   C2   
 7    0.4592996  -0.8834830   0.9234841   N1   
 1    1.3425993  -1.6162136  -0.8635850   H1   
 1   -0.3156693  -2.1774111  -0.5718276   H2   
 6    0.0546958   0.4060112   1.0829932   C3   
 1    0.7831604  -1.4211384   1.7049914   H3   
 7   -0.3180216   0.8398481  -0.1957757   N2   
 1   -0.6622720   1.7689673  -0.3669816   H4   
 8   -0.4077055  -0.0161371  -2.3353411   O1   
 8    0.0137792   1.0617276   2.0913057   O2   
 6    1.3466413   0.4965345   4.9228343   C1   
 6    0.5853019  -0.7479397   4.4863032   C2   
 7    0.3840648   1.1776087   5.7435094   N1   
 1    1.6455279   1.0651678   4.0385765   H1   
 1    2.2475175   0.1974363   5.4649602   H2   
 6   -0.8030212   0.5191769   5.8396197   C3   
 1    0.5258568   2.0528587   6.2109977   H3   
 7   -0.6483920  -0.6408706   5.0697092   N2   
 1   -1.3845128  -1.3182563   4.9679399   H4   
 8    0.9848432  -1.6341456   3.7795768   O1   
 8   -1.7922060   0.8375919   6.4466266   O2   
 
    R_com        Fit total        Fit exp        Fit els          Fit Cn 
  4.39291942  0.20090755E+02  0.55492477E+02 -0.17258973E+02 -0.18142749E+02
  4.47285621  0.11947753E+02  0.43770427E+02 -0.16088224E+02 -0.15734451E+02
  4.56878035  0.48137328E+01  0.32837661E+02 -0.14747975E+02 -0.13275953E+02
  4.68388932 -0.93180831E+00  0.23164679E+02 -0.13246832E+02 -0.10849655E+02
  4.82202008 -0.50129184E+01  0.15146336E+02 -0.11610703E+02 -0.85485513E+01
  4.98777700 -0.73355674E+01  0.90147856E+01 -0.98858709E+01 -0.64644821E+01
  5.18668530 -0.80392239E+01  0.47724365E+01 -0.81385376E+01 -0.46731228E+01
  5.42537526 -0.74887712E+01  0.21799998E+01 -0.64490176E+01 -0.32197534E+01
  5.71180321 -0.61895617E+01  0.82163587E+00 -0.49000619E+01 -0.21111356E+01
  6.05551675 -0.46464059E+01  0.23236362E+00 -0.35613821E+01 -0.13173875E+01
  6.46797300 -0.32292199E+01  0.29450990E-01 -0.24752407E+01 -0.78343021E+00
  6.96292050 -0.21148129E+01 -0.20919812E-01 -0.16490153E+01 -0.44487776E+00
  7.55685749 -0.13232548E+01 -0.23297301E-01 -0.10582318E+01 -0.24172564E+00
 
------------ Minimum  11 ------------
E =    -8.01787006 kcal/mol
R_com =     5.18660592 Angstrom
beta_A, gamma_A, alpha_B, beta_B, gamma_B = 
   148.81469    50.11862   237.51715   108.96012    24.03386
 
 6    1.1249769   0.8947876   0.2517715   C1   
 6    0.7937869  -0.5224921   0.6995939   C2   
 7   -0.0087106   1.2363435  -0.5618717   N1   
 1    2.0696540   0.8878588  -0.2978884   H1   
 1    1.2387788   1.5342882   1.1309906   H2   
 6   -0.9288047   0.2374842  -0.6493336   C3   
 1   -0.1468511   2.1060025  -1.0407489   H3   
 7   -0.4147043  -0.8107029   0.1248673   N2   
 1   -0.9017974  -1.6833206   0.2360468   H4   
 8    1.4547161  -1.2345923   1.4070839   O1   
 8   -1.9697360   0.2251066  -1.2531886   O2   
 6    0.7941660  -1.1437083   5.6234565   C1   
 6   -0.1176806  -0.1636218   6.3493210   C2   
 7    0.7257865  -0.6833158   4.2643074   N1   
 1    0.4132395  -2.1591005   5.7593332   H1   
 1    1.7982085  -1.0885745   6.0521721   H2   
 6   -0.0819352   0.3999832   4.1030880   C3   
 1    1.2012182  -1.0911646   3.4817878   H3   
 7   -0.5752324   0.6898019   5.3817770   N2   
 1   -1.2038158   1.4558550   5.5524457   H4   
 8   -0.3786585  -0.1455182   7.5223594   O1   
 8   -0.3385958   1.0026399   3.0935028   O2   
 
    R_com        Fit total        Fit exp        Fit els          Fit Cn 
  4.39284005  0.19876686E+02  0.55983826E+02 -0.17175216E+02 -0.18931924E+02
  4.47277683  0.11797530E+02  0.44253156E+02 -0.16009056E+02 -0.16446571E+02
  4.56870097  0.47223099E+01  0.33299578E+02 -0.14674117E+02 -0.13903151E+02
  4.68380994 -0.97378584E+00  0.23590975E+02 -0.13179031E+02 -0.11385730E+02
  4.82194071 -0.50186559E+01  0.15521188E+02 -0.11549674E+02 -0.89901702E+01
  4.98769762 -0.73204371E+01  0.93241777E+01 -0.98322125E+01 -0.68124023E+01
  5.18660592 -0.80178701E+01  0.50078124E+01 -0.80926278E+01 -0.49330546E+01
  5.42529588 -0.74717920E+01  0.23415011E+01 -0.64109139E+01 -0.34023792E+01
  5.71172383 -0.61813186E+01  0.91906557E+00 -0.48694423E+01 -0.22309418E+01
  6.05543737 -0.46454322E+01  0.28256290E+00 -0.35375609E+01 -0.13904343E+01
  6.46789362 -0.32311998E+01  0.50848000E-01 -0.24572662E+01 -0.82478156E+00
  6.96284112 -0.21161108E+01 -0.13619880E-01 -0.16358193E+01 -0.46667158E+00
  7.55677812 -0.13226163E+01 -0.21365745E-01 -0.10487747E+01 -0.25247586E+00
 
------------ Minimum  12 ------------
E =    -7.67634609 kcal/mol
R_com =     4.91031190 Angstrom
beta_A, gamma_A, alpha_B, beta_B, gamma_B = 
    54.64477   357.55772   279.00080    92.36643    78.52308
 
 6    0.3261234   1.4116275   0.1748089   C1   
 6   -0.7592627   0.5091897   0.7461724   C2   
 7    1.0613492   0.5146709  -0.6730325   N1   
 1    0.9212342   1.8231142   0.9940224   H1   
 1   -0.1398518   2.2391744  -0.3664592   H2   
 6    0.5677069  -0.7534999  -0.6713106   C3   
 1    1.8654930   0.7526329  -1.2220678   H3   
 7   -0.5326753  -0.7231968   0.1950746   N2   
 1   -1.0905397  -1.5388315   0.3811111   H4   
 8   -1.6287132   0.8161140   1.5170872   O1   
 8    0.9669914  -1.7163608  -1.2728110   O2   
 6    0.3302926  -0.3770523   6.2808392   C1   
 6   -0.9681808   0.0083865   5.5849102   C2   
 7    1.2908423  -0.2908406   5.2160223   N1   
 1    0.2312117  -1.3823872   6.6980606   H1   
 1    0.5229773   0.3217163   7.0990893   H2   
 6    0.7435796   0.0792162   4.0262727   C3   
 1    2.2718620  -0.4813504   5.2936070   H3   
 7   -0.6224179   0.2534922   4.2832965   N2   
 1   -1.2708112   0.5327117   3.5672624   H4   
 8   -2.0626240   0.0809995   6.0762122   O1   
 8    1.2877520   0.2325687   2.9638738   O2   
 
    R_com        Fit total        Fit exp        Fit els          Fit Cn 
  4.11654602  0.18729090E+02  0.50705666E+02 -0.17062200E+02 -0.14914376E+02
  4.19648281  0.11183229E+02  0.40132851E+02 -0.15892510E+02 -0.13057112E+02
  4.29240695  0.45177973E+01  0.30212921E+02 -0.14553853E+02 -0.11141271E+02
  4.40751592 -0.89527253E+00  0.21384501E+02 -0.13053319E+02 -0.92264539E+01
  4.54564668 -0.47725716E+01  0.14025023E+02 -0.11414986E+02 -0.73826082E+01
  4.71140360 -0.69974224E+01  0.83683008E+01 -0.96835094E+01 -0.56822138E+01
  4.91031190 -0.76763461E+01  0.44375075E+01 -0.79244554E+01 -0.41893981E+01
  5.14900185 -0.71401055E+01  0.20277219E+01 -0.62193018E+01 -0.29485256E+01
  5.43542980 -0.58682829E+01  0.76201005E+00 -0.46541662E+01 -0.19761267E+01
  5.77914335 -0.43529480E+01  0.21050025E+00 -0.33038429E+01 -0.12596053E+01
  6.19159960 -0.29617096E+01  0.17612463E-01 -0.22158382E+01 -0.76348388E+00
  6.68654709 -0.18731772E+01 -0.31964757E-01 -0.14008293E+01 -0.44038312E+00
  7.28048409 -0.11092977E+01 -0.33032126E-01 -0.83418797E+00 -0.24207756E+00
 
------------ Minimum  13 ------------
E =    -7.65605986 kcal/mol
R_com =     4.91306626 Angstrom
beta_A, gamma_A, alpha_B, beta_B, gamma_B = 
   148.35644    39.70406    65.72777    68.13542    69.87880
 
 6    0.9698986   1.0775879   0.1664565   C1   
 6    0.8539697  -0.3256428   0.7464715   C2   
 7   -0.1902972   1.1620352  -0.6765961   N1   
 1    1.9126650   1.1654149  -0.3794985   H1   
 1    0.9704993   1.8064503   0.9811326   H2   
 6   -0.9442693   0.0291546  -0.6694898   C3   
 1   -0.4533032   1.9511794  -1.2358743   H3   
 7   -0.2868585  -0.8497919   0.2009391   N2   
 1   -0.6354978  -1.7729546   0.3940802   H4   
 8    1.6057391  -0.8575770   1.5187053   O1   
 8   -1.9615579  -0.2005193  -1.2700776   O2   
 6   -0.4945578   0.0530469   6.2850012   C1   
 6    0.5746880  -0.7782031   5.5888331   C2   
 7   -0.9919915   0.8760561   5.2176966   N1   
 1   -0.0363167   0.6227982   7.0973973   H1   
 1   -1.2500744  -0.6128205   6.7101523   H2   
 6   -0.3731838   0.6461555   4.0276692   C3   
 1   -1.7141923   1.5666338   5.2966979   H3   
 7    0.5671889  -0.3596185   4.2855458   N2   
 1    1.1695408  -0.7262460   3.5687203   H4   
 8    1.2750534  -1.6216780   6.0812707   O1   
 8   -0.5679445   1.1754721   2.9645491   O2   
 
    R_com        Fit total        Fit exp        Fit els          Fit Cn 
  4.11930039  0.18504415E+02  0.51126811E+02 -0.16978048E+02 -0.15644348E+02
  4.19923717  0.11026087E+02  0.40555127E+02 -0.15813402E+02 -0.13715638E+02
  4.29516131  0.44221663E+01  0.30623700E+02 -0.14480538E+02 -0.11720996E+02
  4.41027028 -0.93970511E+00  0.21768452E+02 -0.12986560E+02 -0.97215969E+01
  4.54840105 -0.47798240E+01  0.14365766E+02 -0.11355491E+02 -0.77900991E+01
  4.71415796 -0.69834342E+01  0.86512445E+01 -0.96318432E+01 -0.60028355E+01
  4.91306626 -0.76560599E+01  0.46534475E+01 -0.78809325E+01 -0.44285749E+01
  5.15175622 -0.71242175E+01  0.21759680E+01 -0.61838816E+01 -0.31163039E+01
  5.43818417 -0.58611746E+01  0.85126443E+00 -0.46263965E+01 -0.20860425E+01
  5.78189771 -0.43531852E+01  0.25627701E+00 -0.32828851E+01 -0.13265771E+01
  6.19435396 -0.29650215E+01  0.36986748E-01 -0.22005843E+01 -0.80142397E+00
  6.68930146 -0.18759265E+01 -0.25409705E-01 -0.13900771E+01 -0.46043967E+00
  7.28323846 -0.11101463E+01 -0.31304451E-01 -0.82680883E+00 -0.25203304E+00
 
------------ Minimum  14 ------------
E =    -7.58089879 kcal/mol
R_com =     4.85934630 Angstrom
beta_A, gamma_A, alpha_B, beta_B, gamma_B = 
    42.25349   247.89899   312.19700    74.08526    74.55751
 
 6    1.2193281  -0.5183450  -0.6116898   C1   
 6    0.4898020   0.8155270  -0.6982385   C2   
 7    0.3893148  -1.2684086   0.2896459   N1   
 1    2.2318793  -0.3518711  -0.2353718   H1   
 1    1.2872297  -0.9585451  -1.6099639   H2   
 6   -0.6932131  -0.5714578   0.7304811   C3   
 1    0.5551889  -2.2083369   0.5958051   H3   
 7   -0.6039458   0.6833850   0.1142154   N2   
 1   -1.2878605   1.4046520   0.2662576   H4   
 8    0.8087189   1.7781458  -1.3433069   O1   
 8   -1.5591146  -0.9270898   1.4868358   O2   
 6    0.2542870   0.2592333   6.2727617   C1   
 6   -0.9274638  -0.3266443   5.5117585   C2   
 7    1.1887266   0.5484250   5.2205668   N1   
 1    0.6215924  -0.4777629   6.9914495   H1   
 1   -0.0729563   1.1465663   6.8209314   H2   
 6    0.7264513   0.2171680   3.9842363   C3   
 1    2.1010525   0.9464338   5.3387329   H3   
 7   -0.5551524  -0.3078211   4.1946188   N2   
 1   -1.1312683  -0.6339298   3.4377662   H4   
 8   -1.9652075  -0.7211603   5.9720860   O1   
 8    1.2751038   0.3363559   2.9197614   O2   
 
    R_com        Fit total        Fit exp        Fit els          Fit Cn 
  4.11849816  0.16056281E+02  0.46250225E+02 -0.15654534E+02 -0.14539411E+02
  4.19310582  0.94162102E+01  0.36879325E+02 -0.14633966E+02 -0.12829149E+02
  4.28263502  0.34928616E+01  0.28008800E+02 -0.13467046E+02 -0.11048893E+02
  4.39007006 -0.13707206E+01  0.20037097E+02 -0.12157426E+02 -0.92503915E+01
  4.51899210 -0.48969969E+01  0.13321765E+02 -0.10722142E+02 -0.74966198E+01
  4.67369856 -0.69471870E+01  0.81033359E+01 -0.91950065E+01 -0.58555163E+01
  4.85934630 -0.75808988E+01  0.44373111E+01 -0.76277576E+01 -0.43904523E+01
  5.08212360 -0.70702366E+01  0.21663051E+01 -0.60871865E+01 -0.31493552E+01
  5.34945635 -0.58438053E+01  0.95926463E+00 -0.46471480E+01 -0.21559220E+01
  5.67025566 -0.43660851E+01  0.41653981E+00 -0.33761476E+01 -0.14064773E+01
  6.05521483 -0.30009662E+01  0.19667023E+00 -0.23236495E+01 -0.87398695E+00
  6.51716582 -0.19317989E+01  0.95592629E-01 -0.15100277E+01 -0.51736377E+00
  7.07150702 -0.11788793E+01  0.37571397E-01 -0.92455063E+00 -0.29190006E+00
 
------------ Minimum  15 ------------
E =    -7.57919648 kcal/mol
R_com =     4.86140745 Angstrom
beta_A, gamma_A, alpha_B, beta_B, gamma_B = 
    95.55263   258.13509   148.15599    45.57831    20.17558
 
 6    0.2313940  -0.2766216  -1.4140523   C1   
 6   -0.2517962   0.9504052  -0.6525764   C2   
 7    0.4432314  -1.2316226  -0.3619015   N1   
 1    1.1418786  -0.0245801  -1.9636719   H1   
 1   -0.5348662  -0.5815996  -2.1315283   H2   
 6    0.1600126  -0.7408286   0.8753742   C3   
 1    0.7715424  -2.1713562  -0.4794839   H3   
 7   -0.2584225   0.5794216   0.6650557   N2   
 1   -0.5337882   1.1810838   1.4221941   H4   
 8   -0.5608104   2.0167307  -1.1129202   O1   
 8    0.2410523  -1.2950724   1.9405401   O2   
 6   -0.6221405  -1.1684187   5.4756922   C1   
 6    0.7699646  -0.5571133   5.5609120   C2   
 7   -1.2962132  -0.2807411   4.5692829   N1   
 1   -1.0671235  -1.1926021   6.4736872   H1   
 1   -0.5445143  -2.1936643   5.1045000   H2   
 6   -0.5091124   0.7384012   4.1290965   C3   
 1   -2.2492848  -0.3607573   4.2693416   H3   
 7    0.7332627   0.5420055   4.7457936   N2   
 1    1.5114609   1.1598105   4.5914995   H4   
 8    1.7011262  -0.9565531   6.2073190   O1   
 8   -0.7892362   1.6319776   3.3731971   O2   
 
    R_com        Fit total        Fit exp        Fit els          Fit Cn 
  4.12055930  0.16048164E+02  0.46374752E+02 -0.15623039E+02 -0.14703549E+02
  4.19516697  0.94113510E+01  0.36988681E+02 -0.14603667E+02 -0.12973663E+02
  4.28469617  0.34907098E+01  0.28101980E+02 -0.13438146E+02 -0.11173124E+02
  4.39213120 -0.13708800E+01  0.20113533E+02 -0.12130153E+02 -0.93542603E+01
  4.52105325 -0.48959379E+01  0.13381536E+02 -0.10696740E+02 -0.75807337E+01
  4.67575970 -0.69455899E+01  0.81473465E+01 -0.91717284E+01 -0.59212080E+01
  4.86140745 -0.75791965E+01  0.44673707E+01 -0.76068443E+01 -0.44397229E+01
  5.08418475 -0.70685339E+01  0.21850136E+01 -0.60688376E+01 -0.31847098E+01
  5.35151750 -0.58419393E+01  0.96966642E+00 -0.46314881E+01 -0.21801177E+01
  5.67231680 -0.43638241E+01  0.42160708E+00 -0.33631954E+01 -0.14222358E+01
  6.05727597 -0.29982368E+01  0.19880482E+00 -0.23132993E+01 -0.88374232E+00
  6.51922697 -0.19287818E+01  0.96372191E-01 -0.15020529E+01 -0.52310108E+00
  7.07356817 -0.11759130E+01  0.37823599E-01 -0.91863103E+00 -0.29510554E+00
 
------------ Minimum  16 ------------
E =    -7.49384935 kcal/mol
R_com =     5.73507380 Angstrom
beta_A, gamma_A, alpha_B, beta_B, gamma_B = 
   104.10300   268.67869   353.50067    90.97544   227.20637
 
 6    0.0119469  -0.0185136  -1.4591509   C1   
 6   -0.3008740   1.0576672  -0.4281848   C2   
 7    0.3308892  -1.1527641  -0.6371564   N1   
 1    0.8437210   0.3132514  -2.0857869   H1   
 1   -0.8628254  -0.1741049  -2.0959420   H2   
 6    0.2517045  -0.8905812   0.6958600   C3   
 1    0.5965202  -2.0610294  -0.9676217   H3   
 7   -0.1334563   0.4530907   0.7884852   N2   
 1   -0.2693554   0.9115760   1.6730217   H4   
 8   -0.6253449   2.1953002  -0.6402366   O1   
 8    0.4611052  -1.6308954   1.6212887   O2   
 6    0.2395924  -0.9825871   4.6830639   C1   
 6   -0.1512028   0.4891694   4.6718813   C2   
 7    0.3410964  -1.2663343   6.0877375   N1   
 1    1.1816043  -1.1097119   4.1435810   H1   
 1   -0.5333506  -1.5655949   4.1755217   H2   
 6    0.0730340  -0.1892075   6.8750640   C3   
 1    0.5877494  -2.1498650   6.4917779   H3   
 7   -0.2219288   0.8550114   5.9890694   N2   
 1   -0.4609531   1.7777344   6.3092756   H4   
 8   -0.3537065   1.1803743   3.7097564   O1   
 8    0.0794083  -0.1159667   8.0762830   O2   
 
    R_com        Fit total        Fit exp        Fit els          Fit Cn 
  4.99422565  0.15806209E+02  0.44086879E+02 -0.15931188E+02 -0.12349482E+02
  5.06883331  0.91208621E+01  0.34733091E+02 -0.14862768E+02 -0.10749461E+02
  5.15836251  0.32365726E+01  0.25994925E+02 -0.13645677E+02 -0.91126760E+01
  5.26579755 -0.15289002E+01  0.18250654E+02 -0.12287450E+02 -0.74921042E+01
  5.39471960 -0.49374447E+01  0.11820695E+02 -0.10810082E+02 -0.59480579E+01
  5.54942605 -0.68946306E+01  0.68988974E+01 -0.92525955E+01 -0.45409324E+01
  5.73507380 -0.74938494E+01  0.34986206E+01 -0.76707882E+01 -0.33216818E+01
  5.95785109 -0.70146927E+01  0.14404310E+01 -0.61326950E+01 -0.23224287E+01
  6.22518385 -0.58614995E+01  0.39844542E+00 -0.47093399E+01 -0.15506050E+01
  6.54598315 -0.44559261E+01 -0.42010075E-02 -0.34623551E+01 -0.98937002E+00
  6.93094232 -0.31278573E+01 -0.91231027E-01 -0.24321691E+01 -0.60445712E+00
  7.39289332 -0.20563784E+01 -0.70737829E-01 -0.16312355E+01 -0.35440506E+00
  7.94723451 -0.12820280E+01 -0.37206816E-01 -0.10450645E+01 -0.19975669E+00
 
------------ Minimum  17 ------------
E =    -7.42412846 kcal/mol
R_com =     4.88355405 Angstrom
beta_A, gamma_A, alpha_B, beta_B, gamma_B = 
   100.20881   341.72604   101.19561   136.96383    69.00404
 
 6    0.2851972   1.3454934  -0.4877671   C1   
 6   -0.0304423   0.7757564   0.8887083   C2   
 7    0.2454292   0.1778522  -1.3238029   N1   
 1    1.2647139   1.8297017  -0.4617239   H1   
 1   -0.4663796   2.0947764  -0.7497699   H2   
 6   -0.0395571  -0.9639033  -0.6403412   C3   
 1    0.4110229   0.1576841  -2.3121778   H3   
 7   -0.2018162  -0.5682711   0.6936489   N2   
 1   -0.4232999  -1.2235082   1.4235061   H4   
 8   -0.1111457   1.3798195   1.9245901   O1   
 8   -0.1380969  -2.0871058  -1.0611001   O2   
 6   -0.7200138   1.0991055   5.5184981   C1   
 6    0.7246150   0.6211200   5.5775787   C2   
 7   -1.3220916   0.1574013   4.6159357   N1   
 1   -0.7444537   2.1291450   5.1537924   H1   
 1   -1.1498274   1.0755716   6.5233088   H2   
 6   -0.4484252  -0.7768270   4.1513207   C3   
 1   -2.2811232   0.1544418   4.3244524   H3   
 7    0.7791497  -0.4695477   4.7521715   N2   
 1    1.6093790  -1.0105039   4.5813855   H4   
 8    1.6238597   1.1012690   6.2141887   O1   
 8   -0.6538742  -1.6843059   3.3880351   O2   
 
    R_com        Fit total        Fit exp        Fit els          Fit Cn 
  4.14270590  0.15533636E+02  0.45017946E+02 -0.15422923E+02 -0.14061387E+02
  4.21731356  0.90846382E+01  0.35908695E+02 -0.14421210E+02 -0.12402847E+02
  4.30684276  0.33320154E+01  0.27285130E+02 -0.13275493E+02 -0.10677622E+02
  4.41427780 -0.13913000E+01  0.19533898E+02 -0.11989172E+02 -0.89360262E+01
  4.54319985 -0.48162038E+01  0.13001638E+02 -0.10578734E+02 -0.72391081E+01
  4.69790630 -0.68080798E+01  0.79215695E+01 -0.90771190E+01 -0.56525303E+01
  4.88355405 -0.74241285E+01  0.43481144E+01 -0.75349193E+01 -0.42373235E+01
  5.10633134 -0.69268620E+01  0.21302010E+01 -0.60176646E+01 -0.30393984E+01
  5.37366410 -0.57304479E+01  0.94877974E+00 -0.45980836E+01 -0.20811441E+01
  5.69446340 -0.42852391E+01  0.41723047E+00 -0.33439412E+01 -0.13585283E+01
  6.07942257 -0.29466738E+01  0.20290671E+00 -0.23044763E+01 -0.84510422E+00
  6.54137357 -0.18968849E+01  0.10447393E+00 -0.15002938E+01 -0.50106501E+00
  7.09571477 -0.11585692E+01  0.45882551E-01 -0.92115505E+00 -0.28329673E+00
 
------------ Minimum  18 ------------
E =    -7.41303284 kcal/mol
R_com =     4.88578770 Angstrom
beta_A, gamma_A, alpha_B, beta_B, gamma_B = 
   134.83526   201.94335   302.71119    61.36626   164.89980
 
 6   -0.1209588  -1.3047418  -0.6423587   C1   
 6   -0.9541050  -0.0311080  -0.6937170   C2   
 7    0.9347236  -0.9489534   0.2647646   N1   
 1    0.2316762  -1.5458388  -1.6483952   H1   
 1   -0.7431333  -2.1293987  -0.2848982   H2   
 6    0.8347682   0.3245953   0.7338331   C3   
 1    1.6916061  -1.5426815   0.5464181   H3   
 7   -0.3176070   0.8516271   0.1366301   N2   
 1   -0.6312080   1.7904199   0.3138438   H4   
 8   -1.9568073   0.1566612  -1.3291594   O1   
 8    1.5625741   0.9036188   1.4976147   O2   
 6   -1.0680048  -0.8670980   5.3727309   C1   
 6   -0.4642698  -0.6213906   3.9964877   C2   
 7   -0.3053064   0.0177349   6.2089636   N1   
 1   -0.9520017  -1.9219382   5.6343494   H1   
 1   -2.1348933  -0.6304216   5.3468217   H2   
 6    0.6368864   0.7240247   5.5267831   C3   
 1   -0.4161389   0.1309143   7.1987209   H3   
 7    0.5141478   0.3157040   4.1923948   N2   
 1    1.0976959   0.6873270   3.4627029   H4   
 8   -0.7811124  -1.1411724   2.9601992   O1   
 8    1.4220812   1.5325290   5.9488279   O2   
 
    R_com        Fit total        Fit exp        Fit els          Fit Cn 
  4.14493956  0.15504964E+02  0.45109057E+02 -0.15386414E+02 -0.14217679E+02
  4.21954722  0.90668282E+01  0.35992234E+02 -0.14385779E+02 -0.12539627E+02
  4.30907642  0.33241895E+01  0.27360006E+02 -0.13241342E+02 -0.10794475E+02
  4.41651146 -0.13907842E+01  0.19598906E+02 -0.11956555E+02 -0.90331355E+01
  4.54543350 -0.48096230E+01  0.13055662E+02 -0.10547958E+02 -0.73173270E+01
  4.70013996 -0.67980245E+01  0.79638930E+01 -0.90485396E+01 -0.57133779E+01
  4.88578770 -0.74130328E+01  0.43787672E+01 -0.75089121E+01 -0.42828879E+01
  5.10856500 -0.69165253E+01  0.21502085E+01 -0.59945837E+01 -0.30721502E+01
  5.37589775 -0.57217537E+01  0.96014091E+00 -0.45782021E+01 -0.21036925E+01
  5.69669706 -0.42782279E+01  0.42253795E+00 -0.33273924E+01 -0.13733734E+01
  6.08165622 -0.29409309E+01  0.20472143E+00 -0.22912124E+01 -0.85443984E+00
  6.54360722 -0.18919961E+01  0.10475234E+00 -0.14900805E+01 -0.50666795E+00
  7.09794842 -0.11543675E+01  0.45742194E-01 -0.91360619E+00 -0.28650346E+00
 
------------ Minimum  19 ------------
E =    -7.36318842 kcal/mol
R_com =     5.01308605 Angstrom
beta_A, gamma_A, alpha_B, beta_B, gamma_B = 
    55.42109     0.33733    75.11902    57.41254   167.28385
 
 6    0.2895796   1.4122041   0.2267818   C1   
 6   -0.7623977   0.4577731   0.7757066   C2   
 7    1.0371914   0.5704669  -0.6656746   N1   
 1    0.8846262   1.8075054   1.0539730   H1   
 1   -0.2065773   2.2471094  -0.2749148   H2   
 6    0.5787125  -0.7101319  -0.7081776   C3   
 1    1.8266635   0.8524289  -1.2151690   H3   
 7   -0.5097671  -0.7450087   0.1729456   N2   
 1   -1.0422946  -1.5826959   0.3334975   H4   
 8   -1.6290149   0.7094483   1.5694890   O1   
 8    0.9958293  -1.6368658  -1.3527783   O2   
 6    1.3727941  -0.2103197   5.4612029   C1   
 6    0.7543423   0.1601149   4.1198570   C2   
 7    0.2210052  -0.3325035   6.3111304   N1   
 1    2.0614238   0.5797452   5.7713248   H1   
 1    1.9363436  -1.1409074   5.3546363   H2   
 6   -0.9520525  -0.0874737   5.6662748   C3   
 1    0.2329357  -0.5652130   7.2860237   H3   
 7   -0.5953181   0.2059863   4.3437755   N2   
 1   -1.2796158   0.4262850   3.6407197   H4   
 8    1.3308719   0.3677446   3.0859519   O1   
 8   -2.0713919  -0.1095632   6.1077761   O2   
 
    R_com        Fit total        Fit exp        Fit els          Fit Cn 
  4.21932018  0.17255445E+02  0.47590095E+02 -0.16573086E+02 -0.13761564E+02
  4.29925697  0.10246093E+02  0.37711106E+02 -0.15429411E+02 -0.12035602E+02
  4.39518111  0.40424867E+01  0.28422388E+02 -0.14121917E+02 -0.10257985E+02
  4.51029008 -0.10073448E+01  0.20135194E+02 -0.12657976E+02 -0.84845631E+01
  4.64842084 -0.46347775E+01  0.13207202E+02 -0.11061516E+02 -0.67804637E+01
  4.81417776 -0.67234228E+01  0.78656700E+01 -0.93764437E+01 -0.52126490E+01
  5.01308605 -0.73631884E+01  0.41433818E+01 -0.76668588E+01 -0.38397115E+01
  5.25177601 -0.68543665E+01  0.18590584E+01 -0.60120609E+01 -0.27013640E+01
  5.53820396 -0.56411988E+01  0.66555702E+00 -0.44954837E+01 -0.18112721E+01
  5.88191751 -0.41872163E+01  0.15827143E+00 -0.31891471E+01 -0.11563406E+01
  6.29437375 -0.28460677E+01 -0.48780825E-02 -0.21382547E+01 -0.70293489E+00
  6.78932125 -0.17955003E+01 -0.36129688E-01 -0.13521764E+01 -0.40719421E+00
  7.38325825 -0.10610388E+01 -0.29761542E-01 -0.80622024E+00 -0.22505702E+00
 
------------ Minimum  20 ------------
E =    -7.33450550 kcal/mol
R_com =     5.01746711 Angstrom
beta_A, gamma_A, alpha_B, beta_B, gamma_B = 
    95.92578   342.38454   209.78854    34.26228   221.77490
 
 6    0.3224282   1.3503407  -0.4496964   C1   
 6   -0.0958144   0.7657152   0.8927638   C2   
 7    0.3438293   0.1923139  -1.2996607   N1   
 1    1.2978375   1.8322272  -0.3450503   H1   
 1   -0.4065908   2.1040686  -0.7585067   H2   
 6    0.0072368  -0.9565162  -0.6524840   C3   
 1    0.5827582   0.1829891  -2.2730768   H3   
 7   -0.2537353  -0.5756682   0.6701009   N2   
 1   -0.5298907  -1.2386662   1.3738438   H4   
 8   -0.2529457   1.3581861   1.9265647   O1   
 8   -0.0609339  -2.0746847  -1.0922386   O2   
 6   -1.3803690   0.4126492   4.7852843   C1   
 6   -0.5200375  -0.7192444   4.2397938   C2   
 7   -0.4784122   1.0857471   5.6782213   N1   
 1   -2.2557287  -0.0088007   5.2859979   H1   
 1   -1.7214573   1.0388651   3.9567613   H2   
 6    0.7555876   0.5141956   5.7283830   C3   
 1   -0.6943472   1.8923769   6.2326880   H3   
 7    0.6980321  -0.5731757   4.8470809   N2   
 1    1.4866006  -1.1766511   4.6887789   H4   
 8   -0.8440382  -1.5607543   3.4452242   O1   
 8    1.7119435   0.8463608   6.3790609   O2   
 
    R_com        Fit total        Fit exp        Fit els          Fit Cn 
  4.22370124  0.16974275E+02  0.48245405E+02 -0.16558196E+02 -0.14712933E+02
  4.30363802  0.10044967E+02  0.38343848E+02 -0.15415625E+02 -0.12883256E+02
  4.39956216  0.39169962E+01  0.29019708E+02 -0.14109335E+02 -0.10993376E+02
  4.51467113 -0.10672816E+01  0.20681434E+02 -0.12646686E+02 -0.91020293E+01
  4.65280190 -0.46449998E+01  0.13685276E+02 -0.11051589E+02 -0.72786874E+01
  4.81855881 -0.67039324E+01  0.82599049E+01 -0.93679228E+01 -0.55959145E+01
  5.01746711 -0.73345055E+01  0.44436979E+01 -0.76597544E+01 -0.41184490E+01
  5.25615707 -0.68325548E+01  0.20652682E+01 -0.60063424E+01 -0.28914805E+01
  5.54258502 -0.56337497E+01  0.78941479E+00 -0.44910707E+01 -0.19320937E+01
  5.88629856 -0.41924982E+01  0.22103317E+00 -0.31859050E+01 -0.12276264E+01
  6.29875481 -0.28571814E+01  0.20813570E-01 -0.21359995E+01 -0.74199545E+00
  6.79370231 -0.18059071E+01 -0.28058871E-01 -0.13506937E+01 -0.42715455E+00
  7.38763931 -0.10678517E+01 -0.27924635E-01 -0.80529595E+00 -0.23463107E+00
 
------------ Minimum  21 ------------
E =    -7.25299740 kcal/mol
R_com =     5.75385906 Angstrom
beta_A, gamma_A, alpha_B, beta_B, gamma_B = 
   111.08814   331.56894   152.64101    90.61638   226.73541
 
 6    0.1050591   1.2486658  -0.7479326   C1   
 6    0.0837170   0.9168878   0.7381297   C2   
 7   -0.0130217  -0.0470180  -1.3571812   N1   
 1    1.0400394   1.7604204  -0.9898163   H1   
 1   -0.7277975   1.9172431  -0.9809397   H2   
 6   -0.0949516  -1.0611683  -0.4534503   C3   
 1   -0.0303520  -0.2332327  -2.3419333   H3   
 7   -0.0348594  -0.4452860   0.8033155   N2   
 1   -0.0768621  -0.9705057   1.6597397   H4   
 8    0.1559814   1.6887450   1.6565362   O1   
 8   -0.1974334  -2.2428729  -0.6569290   O2   
 6    0.1240035   1.0141704   4.7118954   C1   
 6   -0.0347396  -0.5001021   4.6855809   C2   
 7    0.1326707   1.3011494   6.1195499   N1   
 1   -0.7120096   1.4737597   4.1785581   H1   
 1    1.0529439   1.2890027   4.2054618   H2   
 6    0.0011443   0.1911968   6.8958545   C3   
 1    0.2174189   2.2104478   6.5327170   H3   
 7   -0.0965231  -0.8805465   5.9990770   N2   
 1   -0.2010563  -1.8311252   6.3098104   H4   
 8   -0.0932790  -1.2082858   3.7163000   O1   
 8   -0.0287357   0.1127980   8.0963931   O2   
 
    R_com        Fit total        Fit exp        Fit els          Fit Cn 
  5.01301091  0.16073052E+02  0.43985764E+02 -0.15691995E+02 -0.12220717E+02
  5.08761858  0.93696569E+01  0.34639592E+02 -0.14634345E+02 -0.10635589E+02
  5.17714778  0.34732735E+01  0.25918108E+02 -0.13429696E+02 -0.90151390E+01
  5.28458281 -0.12972511E+01  0.18200159E+02 -0.12085657E+02 -0.74117529E+01
  5.41350486 -0.47044453E+01  0.11804614E+02 -0.10624169E+02 -0.58848902E+01
  5.56821131 -0.66568165E+01  0.69211288E+01 -0.90840174E+01 -0.44939279E+01
  5.75385906 -0.72529974E+01  0.35564098E+01 -0.75205808E+01 -0.32888264E+01
  5.97663635 -0.67790057E+01  0.15233128E+01 -0.60013389E+01 -0.23009796E+01
  6.24396911 -0.56443029E+01  0.48996955E+00 -0.45967247E+01 -0.15375478E+01
  6.56476841 -0.42713329E+01  0.78434389E-01 -0.33678470E+01 -0.98192030E+00
  6.94972758 -0.29849615E+01 -0.29816824E-01 -0.23547242E+01 -0.60042048E+00
  7.41167858 -0.19554627E+01 -0.33694419E-01 -0.15694793E+01 -0.35228907E+00
  7.96601978 -0.12155366E+01 -0.19556166E-01 -0.99731309E+00 -0.19866729E+00
 
------------ Minimum  22 ------------
E =    -6.90596715 kcal/mol
R_com =     3.35146579 Angstrom
beta_A, gamma_A, alpha_B, beta_B, gamma_B = 
   169.24047   171.63459   343.06320    10.75953   351.63459
 
 6    0.2567349  -1.3993299  -0.3249150   C1   
 6   -1.0073643  -0.6146089  -0.0006014   C2   
 7    1.2775801  -0.3919029  -0.2419141   N1   
 1    0.1611714  -1.8420317  -1.3196369   H1   
 1    0.3791039  -2.2047287   0.4039861   H2   
 6    0.7935424   0.8398758   0.0749005   C3   
 1    2.2570860  -0.5343685  -0.3999793   H3   
 7   -0.5900102   0.6711103   0.2151965   N2   
 1   -1.2012431   1.4334217   0.4525949   H4   
 8   -2.1313614  -1.0366942   0.0535357   O1   
 8    1.3968891   1.8720626   0.2123605   O2   
 6    0.6532475   1.2638452   3.6763808   C1   
 6   -0.7846258   0.8814132   3.3520671   C2   
 7    1.3363350   0.0027244   3.5933799   N1   
 1    0.6907954   1.7151847   4.6711027   H1   
 1    1.0049350   1.9986630   2.9474797   H2   
 6    0.5144540  -1.0346198   3.2765652   C3   
 1    2.3148591  -0.1463355   3.7514451   H3   
 7   -0.7599251  -0.4701223   3.1362693   N2   
 1   -1.5667208  -1.0213073   2.8988709   H4   
 8   -1.7369109   1.6126304   3.2979301   O1   
 8    0.7909384  -2.1978021   3.1391053   O2   
 
    R_com        Fit total        Fit exp        Fit els          Fit Cn 
  2.61061764  0.15716112E+02  0.58266375E+02 -0.18914451E+02 -0.23635812E+02
  2.68522531  0.92295045E+01  0.47394847E+02 -0.17321671E+02 -0.20843672E+02
  2.77475450  0.35125247E+01  0.37057188E+02 -0.15583687E+02 -0.17960976E+02
  2.88218954 -0.11189573E+01  0.27675044E+02 -0.13725678E+02 -0.15068323E+02
  3.01111159 -0.44294259E+01  0.19618770E+02 -0.11787980E+02 -0.12260216E+02
  3.16581804 -0.63268156E+01  0.13135898E+02 -0.98266794E+01 -0.96360341E+01
  3.35146579 -0.69059671E+01  0.82926898E+01 -0.79113271E+01 -0.72873298E+01
  3.57424308 -0.64467283E+01  0.49558492E+01 -0.61187705E+01 -0.52838071E+01
  3.84157584 -0.53516802E+01  0.28331353E+01 -0.45229133E+01 -0.36619022E+01
  4.16237514 -0.40362653E+01  0.15656244E+01 -0.31818712E+01 -0.24200186E+01
  4.54733431 -0.28168116E+01  0.83166162E+00 -0.21259815E+01 -0.15224917E+01
  5.00928531 -0.18523441E+01  0.40984394E+00 -0.13513555E+01 -0.91083256E+00
  5.56362651 -0.11642463E+01  0.17624258E+00 -0.82265211E+00 -0.51783672E+00
 
------------ Minimum  23 ------------
E =    -6.88160831 kcal/mol
R_com =     3.34039064 Angstrom
beta_A, gamma_A, alpha_B, beta_B, gamma_B = 
    33.81475   305.19039   288.62031   146.18525   125.19039
 
 6    1.1565385   0.8253961  -0.3327864   C1   
 6   -0.3009065   1.1407902  -0.0240890   C2   
 7    1.1936632  -0.6068156  -0.2264159   N1   
 1    1.7969442   1.3330611   0.3929860   H1   
 1    1.4024130   1.1946272  -1.3318621   H2   
 6   -0.0098858  -1.1538317   0.0963628   C3   
 1    2.0016408  -1.1846349  -0.3606166   H3   
 7   -0.8918789  -0.0714849   0.2103631   N2   
 1   -1.8625779  -0.1937067   0.4425000   H4   
 8   -0.8195262   2.2245525   0.0067177   O1   
 8   -0.2898140  -2.3132288   0.2568948   O2   
 6   -0.4129138  -1.3595448   3.6731770   C1   
 6   -1.1771539  -0.0790933   3.3644797   C2   
 7    0.9561830  -0.9374279   3.5668066   N1   
 1   -0.6895266  -2.1285238   2.9474046   H1   
 1   -0.6843110  -1.7104429   4.6722527   H2   
 6    1.0902782   0.3777813   3.2440279   C3   
 1    1.7617399  -1.5186172   3.7010073   H3   
 7   -0.2170296   0.8680185   3.1300275   N2   
 1   -0.4111450   1.8269314   2.8978906   H4   
 8   -2.3697798   0.0663394   3.3336730   O1   
 8    2.0996073   1.0132467   3.0834958   O2   
 
    R_com        Fit total        Fit exp        Fit els          Fit Cn 
  2.59954249  0.16279453E+02  0.56619547E+02 -0.18791612E+02 -0.21548482E+02
  2.67415015  0.96270872E+01  0.45882823E+02 -0.17218487E+02 -0.19037249E+02
  2.76367935  0.37682986E+01  0.35709614E+02 -0.15501484E+02 -0.16439831E+02
  2.87111439 -0.97304517E+00  0.26519680E+02 -0.13665194E+02 -0.13827531E+02
  3.00003644 -0.43569400E+01  0.18676685E+02 -0.11749119E+02 -0.11284507E+02
  3.15474289 -0.62923685E+01  0.12415899E+02 -0.98082798E+01 -0.88999881E+01
  3.34039064 -0.68816083E+01  0.77865745E+01 -0.79110417E+01 -0.67571411E+01
  3.56316793 -0.64169252E+01  0.46367652E+01 -0.61331158E+01 -0.49205746E+01
  3.83050069 -0.53143538E+01  0.26590636E+01 -0.45475574E+01 -0.34258599E+01
  4.15129999 -0.39987402E+01  0.14880941E+01 -0.32121488E+01 -0.22746855E+01
  4.53625916 -0.27884483E+01  0.80675852E+00 -0.21575376E+01 -0.14376692E+01
  4.99821016 -0.18380661E+01  0.40650688E+00 -0.13807359E+01 -0.86383706E+00
  5.55255136 -0.11626079E+01  0.17813432E+00 -0.84765886E+00 -0.49308340E+00
 
------------ Minimum  24 ------------
E =    -6.67311951 kcal/mol
R_com =     3.32861221 Angstrom
beta_A, gamma_A, alpha_B, beta_B, gamma_B = 
   169.55978   129.31003   272.08243   144.71904   127.49938
 
 6    1.1324258  -0.9055984  -0.1646515   C1   
 6   -0.3466499  -1.1208455   0.1267536   C2   
 7    1.2255601   0.5249495  -0.2583634   N1   
 1    1.3961391  -1.4211598  -1.0916039   H1   
 1    1.7264767  -1.3284934   0.6497203   H2   
 6    0.0343699   1.1552930  -0.0694828   C3   
 1    2.0593980   1.0476848  -0.4485605   H3   
 7   -0.8949120   0.1329440   0.1620774   N2   
 1   -1.8670322   0.3220689   0.3361359   H4   
 8   -0.9103587  -2.1696211   0.2903337   O1   
 8   -0.2035449   2.3348206  -0.0905377   O2   
 6   -0.8296373  -1.1506454   3.6711379   C1   
 6   -1.1418958   0.2974898   3.3185585   C2   
 7    0.6047678  -1.1855029   3.5990933   N1   
 1   -1.3183877  -1.8108265   2.9501159   H1   
 1   -1.2213923  -1.3726101   4.6672291   H2   
 6    1.1557342   0.0114315   3.2589069   C3   
 1    1.1815997  -1.9878609   3.7670202   H3   
 7    0.0738315   0.8865528   3.0975630   N2   
 1    0.1986694   1.8515278   2.8439473   H4   
 8   -2.2261191   0.8114399   3.2494826   O1   
 8    2.3177599   0.2912256   3.1183951   O2   
 
    R_com        Fit total        Fit exp        Fit els          Fit Cn 
  2.58776406  0.15126041E+02  0.55737324E+02 -0.17846894E+02 -0.22764388E+02
  2.66237173  0.89098886E+01  0.45413596E+02 -0.16368806E+02 -0.20134902E+02
  2.75190093  0.34118987E+01  0.35573408E+02 -0.14752699E+02 -0.17408811E+02
  2.85933596 -0.10584464E+01  0.26622416E+02 -0.13020734E+02 -0.14660128E+02
  2.98825801 -0.42651750E+01  0.18921171E+02 -0.11209170E+02 -0.11977177E+02
  3.14296446 -0.61090016E+01  0.12714857E+02 -0.93691758E+01 -0.94546829E+01
  3.32861221 -0.66731195E+01  0.80740706E+01 -0.75650839E+01 -0.71821062E+01
  3.55138951 -0.62250986E+01  0.48741028E+01 -0.58690257E+01 -0.52301757E+01
  3.81872226 -0.51577796E+01  0.28330381E+01 -0.43516279E+01 -0.36391898E+01
  4.13952156 -0.38799032E+01  0.16031450E+01 -0.30699235E+01 -0.24131248E+01
  4.52448073 -0.27021097E+01  0.87553057E+00 -0.20555884E+01 -0.15220518E+01
  4.98643173 -0.17770246E+01  0.44306074E+00 -0.13079939E+01 -0.91209148E+00
  5.54077293 -0.11200877E+01  0.19479433E+00 -0.79590836E+00 -0.51897369E+00
 
------------ Minimum  25 ------------
E =    -6.60776650 kcal/mol
R_com =     3.32672040 Angstrom
beta_A, gamma_A, alpha_B, beta_B, gamma_B = 
   169.42894   178.58129    49.52469   148.10795   139.69224
 
 6    0.0879116  -1.4122264  -0.3570642   C1   
 6   -1.0732912  -0.4903890  -0.0095917   C2   
 7    1.2214514  -0.5353652  -0.2564403   N1   
 1   -0.0615401  -1.8178637  -1.3609125   H1   
 1    0.1150717  -2.2427106   0.3532150   H2   
 6    0.8879133   0.7377309   0.0898563   C3   
 1    2.1767627  -0.7896005  -0.4221440   H3   
 7   -0.5056158   0.7314296   0.2327533   N2   
 1   -1.0214174   1.5554110   0.4898243   H4   
 8   -2.2393916  -0.7770454   0.0403505   O1   
 8    1.6099663   1.6875474   0.2474003   O2   
 6    1.4496969   0.0256794   3.4920269   C1   
 6    0.4470907  -1.0862413   3.2139505   C2   
 7    0.6094694   1.1880699   3.5744259   N1   
 1    2.1753289   0.0694165   2.6758565   H1   
 1    1.9834015  -0.1928747   4.4206450   H2   
 6   -0.7097050   0.9130712   3.3844335   C3   
 1    0.9197808   2.1257327   3.7453297   H3   
 7   -0.7743549  -0.4698061   3.1703001   N2   
 1   -1.6441017  -0.9457896   3.0027813   H4   
 8    0.6810532  -2.2556211   3.0647240   O1   
 8   -1.6443027   1.6712263   3.3921876   O2   
 
    R_com        Fit total        Fit exp        Fit els          Fit Cn 
  2.58587225  0.14639245E+02  0.55166170E+02 -0.17763215E+02 -0.22763709E+02
  2.66047992  0.85943608E+01  0.45008299E+02 -0.16295712E+02 -0.20118226E+02
  2.75000912  0.32410409E+01  0.35310941E+02 -0.14690934E+02 -0.17378966E+02
  2.85744416 -0.11181150E+01  0.26473557E+02 -0.12970760E+02 -0.14620912E+02
  2.98636620 -0.42503561E+01  0.18853735E+02 -0.11171045E+02 -0.11933046E+02
  3.14107266 -0.60547086E+01  0.12697970E+02 -0.93424503E+01 -0.94102286E+01
  3.32672040 -0.66077665E+01  0.80823568E+01 -0.75487370E+01 -0.71413863E+01
  3.54949770 -0.61672490E+01  0.48903193E+01 -0.58614845E+01 -0.51960838E+01
  3.81683045 -0.51157926E+01  0.28481762E+01 -0.43508906E+01 -0.36130783E+01
  4.13762976 -0.38543828E+01  0.16142369E+01 -0.30737840E+01 -0.23948357E+01
  4.52258892 -0.26896119E+01  0.88264944E+00 -0.20619235E+01 -0.15103378E+01
  4.98453992 -0.17731177E+01  0.44714427E+00 -0.13150373E+01 -0.90522476E+00
  5.53888112 -0.11209112E+01  0.19680441E+00 -0.80243186E+00 -0.51528379E+00
 
------------ Minimum  26 ------------
E =    -6.31545404 kcal/mol
R_com =     4.10827710 Angstrom
beta_A, gamma_A, alpha_B, beta_B, gamma_B = 
    57.23490   339.25949   163.78816   122.76510   159.25949
 
 6    0.5722849   1.3257630  -0.2108300   C1   
 6   -0.6095711   0.8124464   0.6007338   C2   
 7    1.0854730   0.1234903  -0.8067339   N1   
 1    1.2825870   1.8180970   0.4582492   H1   
 1    0.2182366   2.0575221  -0.9416628   H2   
 6    0.3847861  -0.9904334  -0.4601005   C3   
 1    1.8794300   0.0627416  -1.4155481   H3   
 7   -0.6334092  -0.5399047   0.3900081   N2   
 1   -1.3078998  -1.1653113   0.7962240   H4   
 8   -1.3601703   1.4592087   1.2809952   O1   
 8    0.5731280  -2.1311680  -0.7941423   O2   
 6   -0.1793894   1.4328213   4.3191071   C1   
 6    0.8121587   0.6099544   3.5075433   C2   
 7   -1.0078331   0.4216325   4.9150110   N1   
 1   -0.7239925   2.1038871   3.6500279   H1   
 1    0.3648800   2.0366361   5.0499399   H2   
 6   -0.6460041  -0.8436215   4.5683776   C3   
 1   -1.7871796   0.5849640   5.5238252   H3   
 7    0.4574866  -0.6952772   3.7182690   N2   
 1    0.9305497  -1.4841258   3.3120531   H4   
 8    1.7134804   1.0214394   2.8272818   O1   
 8   -1.1453380  -1.8864129   4.9024194   O2   
 
    R_com        Fit total        Fit exp        Fit els          Fit Cn 
  3.31451122  0.15287469E+02  0.43537941E+02 -0.13654687E+02 -0.14595785E+02
  3.39444801  0.91603041E+01  0.34739496E+02 -0.12654486E+02 -0.12924707E+02
  3.49037215  0.37146442E+01  0.26438859E+02 -0.11538628E+02 -0.11185588E+02
  3.60548112 -0.72897318E+00  0.19012018E+02 -0.10315632E+02 -0.94253591E+01
  3.74361188 -0.39218116E+01  0.12783821E+02 -0.90046429E+01 -0.77009898E+01
  3.90936880 -0.57561063E+01  0.79561034E+01 -0.76376800E+01 -0.60745298E+01
  4.10827710 -0.63154540E+01  0.45504024E+01 -0.62603528E+01 -0.46055037E+01
  4.34696706 -0.58756010E+01  0.23959253E+01 -0.49296352E+01 -0.33418911E+01
  4.63339501 -0.48373230E+01  0.11822027E+01 -0.37074778E+01 -0.23120479E+01
  4.97710855 -0.36077111E+01  0.56282131E+00 -0.26502220E+01 -0.15203104E+01
  5.38956480 -0.24850142E+01  0.25918902E+00 -0.17961210E+01 -0.94808220E+00
  5.88451230 -0.16086271E+01  0.10727026E+00 -0.11557920E+01 -0.56010537E+00
  6.47844930 -0.99043335E+00  0.33923420E-01 -0.71083493E+00 -0.31352183E+00
 
------------ Minimum  27 ------------
E =    -6.23393245 kcal/mol
R_com =     4.13142913 Angstrom
beta_A, gamma_A, alpha_B, beta_B, gamma_B = 
   157.70284    13.87769   112.02178    22.29716   193.87769
 
 6    0.4653344   1.3677144  -0.2059808   C1   
 6    0.9917428   0.1942102   0.6093077   C2   
 7   -0.7182605   0.8207534  -0.8091889   N1   
 1    1.2238181   1.6716395  -0.9318739   H1   
 1    0.2649038   2.2101972   0.4610937   H2   
 6   -0.9454636  -0.4769801  -0.4682943   C3   
 1   -1.3388777   1.3057083  -1.4291615   H3   
 7    0.1049359  -0.8253771   0.3905786   N2   
 1    0.1824572  -1.7414921   0.7977717   H4   
 8    1.9767675   0.1707178   1.2975160   O1   
 8   -1.8450568  -1.1982700  -0.8129755   O2   
 6    1.0934464   0.9442211   4.3374099   C1   
 6   -0.1918221   0.9922075   3.5221214   C2   
 7    1.0301907  -0.3581083   4.9406180   N1   
 1    1.0907973   1.7613264   5.0633030   H1   
 1    1.9496162   1.0743102   3.6703354   H2   
 6   -0.0876702  -1.0553319   4.5997235   C3   
 1    1.7124699  -0.7516079   5.5605906   H3   
 7   -0.8045054  -0.2122027   3.7408505   N2   
 1   -1.6828492  -0.4838428   3.3336574   H4   
 8   -0.5829444   1.8965575   2.8339131   O1   
 8   -0.4190251  -2.1597461   4.9444047   O2   
 
    R_com        Fit total        Fit exp        Fit els          Fit Cn 
  3.33766326  0.13818061E+02  0.44409262E+02 -0.13538607E+02 -0.17052594E+02
  3.41760004  0.81518282E+01  0.35738914E+02 -0.12548479E+02 -0.15038607E+02
  3.51352418  0.31082430E+01  0.27500974E+02 -0.11443335E+02 -0.12949396E+02
  3.62863315 -0.10167824E+01  0.20059109E+02 -0.10231472E+02 -0.10844419E+02
  3.76676392 -0.39907412E+01  0.13736002E+02 -0.89317445E+01 -0.87949988E+01
  3.93252083 -0.57073999E+01  0.87459140E+01 -0.75758404E+01 -0.68774734E+01
  4.13142913 -0.62339325E+01  0.51381416E+01 -0.62090347E+01 -0.51630393E+01
  4.37011909 -0.58148518E+01  0.27793846E+01 -0.48880136E+01 -0.37062227E+01
  4.65654704 -0.48152504E+01  0.13946311E+01 -0.36745256E+01 -0.25353559E+01
  5.00026058 -0.36153837E+01  0.65803111E+00 -0.26248054E+01 -0.16486094E+01
  5.41271683 -0.25036560E+01  0.29075672E+00 -0.17770749E+01 -0.10173377E+01
  5.90766433 -0.16241948E+01  0.11315848E+00 -0.11419676E+01 -0.59538576E+00
  6.50160133 -0.99845380E+00  0.33253179E-01 -0.70113773E+00 -0.33056924E+00
 
------------ Minimum  28 ------------
E =    -6.03632470 kcal/mol
R_com =     3.37440351 Angstrom
beta_A, gamma_A, alpha_B, beta_B, gamma_B = 
   170.34694   171.75363   175.97903     9.65306   351.75363
 
 6    0.2475462  -1.3997249  -0.3302996   C1   
 6   -1.0084448  -0.6125512   0.0186376   C2   
 7    1.2718651  -0.3944159  -0.2666765   N1   
 1    0.1318860  -1.8418448  -1.3231448   H1   
 1    0.3823176  -2.2056544   0.3958218   H2   
 6    0.7965593   0.8382253   0.0598553   C3   
 1    2.2478423  -0.5388192  -0.4436768   H3   
 7   -0.5843689   0.6722297   0.2267837   N2   
 1   -1.1893411   1.4356949   0.4762067   H4   
 8   -2.1320491  -1.0323624   0.0943226   O1   
 8    1.4045608   1.8691250   0.1859981   O2   
 6   -0.3450877  -1.3789211   3.7047031   C1   
 6    0.9630095  -0.6817570   3.3557659   C2   
 7   -1.2963914  -0.3042599   3.6410800   N1   
 1   -0.2607143  -1.8280630   4.6975483   H1   
 1   -0.5360403  -2.1734164   2.9785817   H2   
 6   -0.7358210   0.8920179   3.3145482   C3   
 1   -2.2800919  -0.3798708   3.8180803   H3   
 7    0.6300682   0.6295982   3.1476198   N2   
 1    1.2870865   1.3487625   2.8981968   H4   
 8    2.0544102  -1.1793237   3.2800809   O1   
 8   -1.2700376   1.9630140   3.1884054   O2   
 
    R_com        Fit total        Fit exp        Fit els          Fit Cn 
  2.63355536  0.12189932E+02  0.52463374E+02 -0.17935301E+02 -0.22338140E+02
  2.70816302  0.70496941E+01  0.43207635E+02 -0.16425677E+02 -0.19732265E+02
  2.79769222  0.24763429E+01  0.34286818E+02 -0.14774575E+02 -0.17035900E+02
  2.90512726 -0.12685351E+01  0.26059905E+02 -0.13005091E+02 -0.14323349E+02
  3.03404930 -0.39774005E+01  0.18860189E+02 -0.11155082E+02 -0.11682507E+02
  3.18875576 -0.55501758E+01  0.12934531E+02 -0.92780017E+01 -0.92067050E+01
  3.37440351 -0.60363247E+01  0.83876370E+01 -0.74409923E+01 -0.69829695E+01
  3.59718080 -0.56431846E+01  0.51547572E+01 -0.57191398E+01 -0.50788020E+01
  3.86451355 -0.46937137E+01  0.30229688E+01 -0.41855830E+01 -0.35310996E+01
  4.18531286 -0.35383377E+01  0.17015424E+01 -0.28987853E+01 -0.23410949E+01
  4.57027203 -0.24558969E+01  0.91189191E+00 -0.18903149E+01 -0.14774739E+01
  5.03222302 -0.15943015E+01  0.45008527E+00 -0.11578447E+01 -0.88654211E+00
  5.58656422 -0.97930702E+00  0.19337367E+00 -0.66725589E+00 -0.50542480E+00
 
------------ Minimum  29 ------------
E =    -5.66464285 kcal/mol
R_com =     5.26709537 Angstrom
beta_A, gamma_A, alpha_B, beta_B, gamma_B = 
    81.63012    36.17514   239.23879   131.78504   179.36976
 
 6    0.2402251   1.1317439   0.8894124   C1   
 6   -0.3509150  -0.2561707   1.0971611   C2   
 7    0.5566181   1.1280110  -0.5119459   N1   
 1    1.1151932   1.2511764   1.5334275   H1   
 1   -0.5012733   1.8855637   1.1666737   H2   
 6    0.2418515  -0.0420011  -1.1315718   C3   
 1    0.9733946   1.8838165  -1.0216205   H3   
 7   -0.3055851  -0.8567235  -0.1321105   N2   
 1   -0.6290908  -1.7901680  -0.3194813   H4   
 8   -0.7677464  -0.7227653   2.1233177   O1   
 8    0.3892297  -0.3439413  -2.2871859   O2   
 6   -1.3541850   0.4862944   5.0235640   C1   
 6    0.0250803   0.9724118   4.5990284   C2   
 7   -1.0458701  -0.6794894   5.8044694   N1   
 1   -1.9499642   0.2694372   4.1332782   H1   
 1   -1.8548397   1.2729626   5.5940341   H2   
 6    0.2884057  -0.9337835   5.8880475   C3   
 1   -1.7124889  -1.2779978   6.2540471   H3   
 7    0.9078641   0.0831361   5.1501259   N2   
 1    1.9066038   0.1378645   5.0471407   H4   
 8    0.2813877   1.9328511   3.9235145   O1   
 8    0.8481374  -1.8303915   6.4634835   O2   
 
    R_com        Fit total        Fit exp        Fit els          Fit Cn 
  4.42041177  0.15008719E+02  0.37914784E+02 -0.10521020E+02 -0.12385045E+02
  4.50567767  0.91238243E+01  0.29722954E+02 -0.98027375E+01 -0.10796393E+02
  4.60799676  0.39035108E+01  0.22065164E+02 -0.89913497E+01 -0.91703031E+01
  4.73077966 -0.34707701E+00  0.15301394E+02 -0.80911513E+01 -0.75573201E+01
  4.87811914 -0.33928708E+01  0.97375376E+01 -0.71151088E+01 -0.60152996E+01
  5.05492651 -0.51359060E+01  0.55540821E+01 -0.60869960E+01 -0.46029921E+01
  5.26709537 -0.56646428E+01  0.27488102E+01 -0.50420792E+01 -0.33713739E+01
  5.52169799 -0.52541222E+01  0.11255878E+01 -0.40250373E+01 -0.23546727E+01
  5.82722114 -0.42971538E+01  0.35111887E+00 -0.30842056E+01 -0.15640671E+01
  6.19384891 -0.31834954E+01  0.65967760E-01 -0.22626584E+01 -0.98680476E+00
  6.63380225 -0.21866321E+01 -0.63827517E-02 -0.15887780E+01 -0.59147143E+00
  7.16174625 -0.14224347E+01 -0.14817974E-01 -0.10703603E+01 -0.33725635E+00
  7.79527905 -0.88970260E+00 -0.11088901E-01 -0.69527150E+00 -0.18334220E+00
 
------------ Minimum  30 ------------
E =    -5.62710952 kcal/mol
R_com =     5.29111102 Angstrom
beta_A, gamma_A, alpha_B, beta_B, gamma_B = 
   148.87809    53.74319     5.93262    80.43703   224.42581
 
 6    1.1718090   0.8239135   0.2786340   C1   
 6    0.7645005  -0.5872788   0.6805659   C2   
 7    0.0580888   1.2527345  -0.5211555   N1   
 1    2.1146057   0.7839005  -0.2728388   H1   
 1    1.3202470   1.4271989   1.1780510   H2   
 6   -0.9147338   0.3084980  -0.6393763   C3   
 1   -0.0328890   2.1438011  -0.9710847   H3   
 7   -0.4579439  -0.7907402   0.0991363   N2   
 1   -0.9915242  -1.6389083   0.1827131   H4   
 8    1.3860781  -1.3568596   1.3630927   O1   
 8   -1.9549423   0.3722093  -1.2412396   O2   
 6    0.6283394  -0.9388569   4.3673448   C1   
 6   -0.0471496   0.4139637   4.1870557   C2   
 7    0.5218058  -1.1528883   5.7839480   N1   
 1    1.6601883  -0.8769134   4.0123240   H1   
 1    0.1002144  -1.6886230   3.7724727   H2   
 6   -0.1038678  -0.1356034   6.4363334   C3   
 1    0.8646996  -1.9507707   6.2844681   H3   
 7   -0.4361637   0.7946577   5.4430680   N2   
 1   -0.9150155   1.6537037   5.6524083   H4   
 8   -0.2039330   1.0171511   3.1594175   O1   
 8   -0.3370875  -0.0274623   7.6120230   O2   
 
    R_com        Fit total        Fit exp        Fit els          Fit Cn 
  4.44442742  0.14587009E+02  0.38533760E+02 -0.10432858E+02 -0.13513892E+02
  4.52969332  0.87966940E+01  0.30337367E+02 -0.97243060E+01 -0.11816367E+02
  4.63201241  0.36827258E+01  0.22673575E+02 -0.89236477E+01 -0.10067201E+02
  4.75479531 -0.46398146E+00  0.15890637E+02 -0.80349469E+01 -0.83196717E+01
  4.90213479 -0.34247489E+01  0.10282774E+02 -0.70707707E+01 -0.66367524E+01
  5.07894217 -0.51148968E+01  0.60240574E+01 -0.60543268E+01 -0.50846274E+01
  5.29111102 -0.56271095E+01  0.31161826E+01 -0.50202073E+01 -0.37230848E+01
  5.54571364 -0.52285677E+01  0.13785467E+01 -0.40124344E+01 -0.25946800E+01
  5.85123679 -0.42954320E+01  0.49961194E+00 -0.30788656E+01 -0.17161783E+01
  6.21786457 -0.32010172E+01  0.13749898E+00 -0.22624081E+01 -0.10761081E+01
  6.65781790 -0.22111257E+01  0.20613913E-01 -0.15916144E+01 -0.64012519E+00
  7.18576190 -0.14439779E+01 -0.72937691E-02 -0.10746940E+01 -0.36199010E+00
  7.81929470 -0.90483144E+00 -0.96646288E-02 -0.70000948E+00 -0.19515733E+00
 
------------ Minimum  31 ------------
E =    -5.59989043 kcal/mol
R_com =     5.01241082 Angstrom
beta_A, gamma_A, alpha_B, beta_B, gamma_B = 
   130.47216    45.70733   310.61083   117.07104   197.37769
 
 6    0.9418147   0.9761888   0.5381888   C1   
 6    0.5573788  -0.4408493   0.9420764   C2   
 7    0.1074017   1.2097299  -0.6077330   N1   
 1    2.0108104   1.0095497   0.3129686   H1   
 1    0.7401577   1.6563003   1.3698864   H2   
 6   -0.6869526   0.1498032  -0.9199816   C3   
 1    0.0842681   2.0486505  -1.1558116   H3   
 7   -0.3918979  -0.8306161   0.0361059   N2   
 1   -0.8449754  -1.7282720   0.0402171   H4   
 8    0.9958419  -1.0791727   1.8611790   O1   
 8   -1.4820335   0.0449179  -1.8172985   O2   
 6   -0.9361661  -0.9724142   4.4577843   C1   
 6   -0.5457550   0.4464336   4.0661679   C2   
 7   -0.1185208  -1.2114597   5.6146062   N1   
 1   -0.7221919  -1.6480261   3.6257072   H1   
 1   -2.0084522  -1.0073758   4.6673507   H2   
 6    0.6756731  -0.1553129   5.9398022   C3   
 1   -0.0969463  -2.0561801   6.1537675   H3   
 7    0.3928072   0.8305392   4.9856193   N2   
 1    0.8458244   1.7282091   4.9924309   H4   
 8   -0.9723160   1.0899099   3.1450597   O1   
 8    1.4624080  -0.0571438   6.8451989   O2   
 
    R_com        Fit total        Fit exp        Fit els          Fit Cn 
  4.05989178  0.13343191E+02  0.37656700E+02 -0.10017330E+02 -0.14296179E+02
  4.15581592  0.81711348E+01  0.30202264E+02 -0.94278321E+01 -0.12603297E+02
  4.27092489  0.34759300E+01  0.23035141E+02 -0.87324586E+01 -0.10826752E+02
  4.40905565 -0.45195655E+00  0.16488389E+02 -0.79247711E+01 -0.90155740E+01
  4.57481257 -0.33528812E+01  0.10888281E+02 -0.70074189E+01 -0.72337434E+01
  4.77372087 -0.50658362E+01  0.64875146E+01 -0.59976087E+01 -0.55557421E+01
  5.01241082 -0.55998904E+01  0.33888253E+01 -0.49317878E+01 -0.40569279E+01
  5.29883878 -0.51718947E+01  0.14936634E+01 -0.38662376E+01 -0.27993205E+01
  5.64255232 -0.41646660E+01  0.52205113E+00 -0.28698924E+01 -0.18168247E+01
  6.05500857 -0.29963253E+01  0.11900349E+00 -0.20085319E+01 -0.11067969E+01
  6.54995606 -0.19697016E+01 -0.10604385E-01 -0.13256673E+01 -0.63342985E+00
  7.14389306 -0.12076178E+01 -0.35403469E-01 -0.83042042E+00 -0.34179393E+00
  7.85661746 -0.70115585E+00 -0.26349930E-01 -0.49997956E+00 -0.17482636E+00
 
------------ Minimum  32 ------------
E =    -5.48910662 kcal/mol
R_com =     5.02507509 Angstrom
beta_A, gamma_A, alpha_B, beta_B, gamma_B = 
    31.77100   260.45862   278.44455    81.90657   227.02636
 
 6    1.3793647  -0.2202421  -0.4224371   C1   
 6    0.4409663   0.9769443  -0.4936151   C2   
 7    0.5627136  -1.2177453   0.2115910   N1   
 1    2.2656759   0.0501988   0.1571344   H1   
 1    1.6944564  -0.4930118  -1.4330072   H2   
 6   -0.6884661  -0.7761703   0.5140867   C3   
 1    0.8455750  -2.1532495   0.4341540   H3   
 7   -0.7303279   0.5531226   0.0740751   N2   
 1   -1.5514539   1.1248183   0.1740675   H4   
 8    0.6803334   2.0621811  -0.9512402   O1   
 8   -1.5883917  -1.3732579   1.0450787   O2   
 6   -0.8671682  -0.6446406   4.0442262   C1   
 6    0.4553348   0.1032282   3.9413125   C2   
 7   -1.1435462  -0.5944652   5.4531340   N1   
 1   -0.7379585  -1.6601683   3.6613461   H1   
 1   -1.6183966  -0.1359406   3.4344571   H2   
 6   -0.1869982   0.0601503   6.1661819   C3   
 1   -1.9423528  -0.9927916   5.9091569   H3   
 7    0.7643897   0.4703384   5.2233196   N2   
 1    1.5885134   0.9846750   5.4828580   H4   
 8    1.0907608   0.3229270   2.9451085   O1   
 8   -0.1386549   0.2606606   7.3518423   O2   
 
    R_com        Fit total        Fit exp        Fit els          Fit Cn 
  4.23130922  0.11162199E+02  0.33436753E+02 -0.94335905E+01 -0.12840963E+02
  4.31124601  0.64957803E+01  0.26577649E+02 -0.87928997E+01 -0.11288969E+02
  4.40717015  0.23242869E+01  0.20091732E+02 -0.80810451E+01 -0.96863996E+01
  4.52227912 -0.11059093E+01  0.14276993E+02 -0.73031889E+01 -0.80797129E+01
  4.66040988 -0.35949580E+01  0.93991020E+01 -0.64702911E+01 -0.65237689E+01
  4.82616680 -0.50421508E+01  0.56344255E+01 -0.56001561E+01 -0.50764202E+01
  5.02507509 -0.54891066E+01  0.30192738E+01 -0.47176932E+01 -0.37906872E+01
  5.26376505 -0.51301210E+01  0.14296771E+01 -0.38537811E+01 -0.27060170E+01
  5.55019300 -0.42710532E+01  0.61241078E+00 -0.30422363E+01 -0.18412276E+01
  5.89390655 -0.32407634E+01  0.26604531E+00 -0.23149120E+01 -0.11918966E+01
  6.30636279 -0.22923103E+01  0.13713682E+00 -0.16959131E+01 -0.73353403E+00
  6.80131029 -0.15479580E+01  0.78268510E-01 -0.11968973E+01 -0.42932920E+00
  7.39524729 -0.10158774E+01  0.38940740E-01 -0.81558316E+00 -0.23923494E+00
 
------------ Minimum  33 ------------
E =    -5.47648472 kcal/mol
R_com =     5.03412985 Angstrom
beta_A, gamma_A, alpha_B, beta_B, gamma_B = 
   144.83896   189.53606   116.43553    97.04956   220.28403
 
 6    0.0088061  -1.3904666  -0.4428679   C1   
 6   -1.0324044  -0.2806181  -0.4979176   C2   
 7    1.1170258  -0.7448473   0.2043941   N1   
 1    0.2325440  -1.7257963  -1.4587833   H1   
 1   -0.3934225  -2.2356532   0.1217646   H2   
 6    0.8713612   0.5552848   0.5225891   C3   
 1    2.0016163  -1.1671336   0.4138858   H3   
 7   -0.4362113   0.8044402   0.0860596   N2   
 1   -0.8773423   1.7008008   0.2001796   H4   
 8   -2.1411261  -0.3459541  -0.9571819   O1   
 8    1.5989315   1.3474150   1.0624997   O2   
 6    0.8448567   0.7003200   4.0721653   C1   
 6   -0.1579509  -0.4391696   3.9502900   C2   
 7    0.8071752   0.9983028   5.4770531   N1   
 1    0.5231832   1.5328527   3.4412895   H1   
 1    1.8236681   0.3589625   3.7252625   H2   
 6   -0.0594615   0.2113464   6.1710151   C3   
 1    1.3412266   1.7084063   5.9410088   H3   
 7   -0.6256164  -0.6472378   5.2198662   N2   
 1   -1.3081647  -1.3434758   5.4657581   H4   
 8   -0.4706964  -1.0286758   2.9507256   O1   
 8   -0.3091619   0.2245635   7.3482182   O2   
 
    R_com        Fit total        Fit exp        Fit els          Fit Cn 
  4.24036397  0.11248650E+02  0.33416354E+02 -0.94039461E+01 -0.12763759E+02
  4.32030076  0.65622988E+01  0.26542378E+02 -0.87646538E+01 -0.11215426E+02
  4.41622490  0.23720508E+01  0.20044684E+02 -0.80540037E+01 -0.96186299E+01
  4.53133387 -0.10739418E+01  0.14222959E+02 -0.72770925E+01 -0.80198079E+01
  4.66946463 -0.35743348E+01  0.93439776E+01 -0.64448548E+01 -0.64734576E+01
  4.83522155 -0.50277789E+01  0.55840590E+01 -0.55751376E+01 -0.50367003E+01
  5.03412985 -0.54764847E+01  0.29780416E+01 -0.46929802E+01 -0.37615461E+01
  5.27281981 -0.51164418E+01  0.13994148E+01 -0.38294747E+01 -0.26863820E+01
  5.55924776 -0.42555817E+01  0.59232734E+00 -0.30186930E+01 -0.18292161E+01
  5.90296130 -0.32242817E+01  0.25372436E+00 -0.22927090E+01 -0.11852970E+01
  6.31541755 -0.22760849E+01  0.12995722E+00 -0.16757284E+01 -0.73031372E+00
  6.81036505 -0.15329975E+01  0.74298313E-01 -0.11793377E+01 -0.42795814E+00
  7.40430204 -0.10028054E+01  0.36968733E-01 -0.80102629E+00 -0.23874786E+00
 
------------ Minimum  34 ------------
E =    -5.39356829 kcal/mol
R_com =     6.11336832 Angstrom
beta_A, gamma_A, alpha_B, beta_B, gamma_B = 
    86.59975    53.32913   315.89132    93.40025   233.32913
 
 6    0.2988014   0.8321822   1.1609467   C1   
 6   -0.2470714  -0.5799918   0.9975432   C2   
 7    0.4888943   1.2511145  -0.2000396   N1   
 1    1.2255256   0.7959430   1.7392700   H1   
 1   -0.4280692   1.4397296   1.7063670   H2   
 6    0.1406050   0.3004427  -1.1093581   C3   
 1    0.8452403   2.1399145  -0.4962914   H3   
 7   -0.3011215  -0.7931823  -0.3535510   N2   
 1   -0.6236785  -1.6443172  -0.7808784   H4   
 8   -0.5624414  -1.3431578   1.8707991   O1   
 8    0.1895298   0.3554691  -2.3105703   O2   
 6   -0.3646711  -0.8054964   4.9524216   C1   
 6    0.2262844   0.5884133   5.1158251   C2   
 7   -0.5197664  -1.2386074   6.3134079   N1   
 1    0.3259595  -1.4244960   4.3740983   H1   
 1   -1.3094455  -0.7358105   4.4070013   H2   
 6   -0.1081573  -0.3135882   7.2227265   C3   
 1   -0.8825264  -2.1248087   6.6096597   H3   
 7    0.3358605   0.7791085   6.4669193   N2   
 1    0.6966661   1.6147477   6.8942468   H4   
 8    0.5310221   1.3558866   4.2425693   O1   
 8   -0.1113278  -0.3871510   8.4239386   O2   
 
    R_com        Fit total        Fit exp        Fit els          Fit Cn 
  5.31960245  0.12310550E+02  0.32844360E+02 -0.10012166E+02 -0.10521644E+02
  5.39953924  0.72113330E+01  0.25689329E+02 -0.93432294E+01 -0.91347666E+01
  5.49546338  0.27213940E+01  0.19043265E+02 -0.85972451E+01 -0.77246261E+01
  5.61057235 -0.90563988E+00  0.13210887E+02 -0.77799265E+01 -0.63366000E+01
  5.74870311 -0.34844193E+01  0.84403405E+01 -0.69036159E+01 -0.50211440E+01
  5.91446003 -0.49505066E+01  0.48654580E+01 -0.59882782E+01 -0.38276863E+01
  6.11336832 -0.53935683E+01  0.24647817E+01 -0.50613802E+01 -0.27969698E+01
  6.35205828 -0.50487235E+01  0.10611288E+01 -0.41560475E+01 -0.19538048E+01
  6.63848623 -0.42366314E+01  0.37343486E+00 -0.33072390E+01 -0.13028273E+01
  6.98219978 -0.32705382E+01  0.10510372E+00 -0.25464308E+01 -0.82921112E+00
  7.39465602 -0.23741285E+01  0.26333834E-01 -0.18962114E+01 -0.50425091E+00
  7.88960352 -0.16517201E+01  0.83827171E-02 -0.13666814E+01 -0.29342143E+00
  8.48354052 -0.11155255E+01  0.31806035E-02 -0.95507168E+00 -0.16363447E+00
 
------------ Minimum  35 ------------
E =    -5.36781758 kcal/mol
R_com =     4.66383172 Angstrom
beta_A, gamma_A, alpha_B, beta_B, gamma_B = 
    62.18041     7.14120   194.25847   134.51530    50.04334
 
 6    0.2362528   1.3996083   0.3389515   C1   
 6   -0.6875873   0.3276233   0.9013401   C2   
 7    0.9163563   0.7011189  -0.7162713   N1   
 1    0.9037956   1.7514485   1.1296372   H1   
 1   -0.3620981   2.2442104  -0.0125618   H2   
 6    0.5276051  -0.5971423  -0.8400982   C3   
 1    1.6171171   1.0877762  -1.3197142   H3   
 7   -0.4432586  -0.7909068   0.1509929   N2   
 1   -0.9054450  -1.6741609   0.2826294   H4   
 8   -1.4649039   0.4418295   1.8108411   O1   
 8    0.9146697  -1.4264278  -1.6216343   O2   
 6   -0.7747365  -1.1215884   5.1848206   C1   
 6   -0.7068466   0.3580599   5.5382963   C2   
 7    0.1791936  -1.2296971   4.1160582   N1   
 1   -1.7950670  -1.3744406   4.8855207   H1   
 1   -0.5128914  -1.7156225   6.0643084   H2   
 6    0.7752024  -0.0465012   3.8049895   C3   
 1    0.4091485  -2.0680635   3.6170838   H3   
 7    0.2188765   0.8924853   4.6831628   N2   
 1    0.4871346   1.8614960   4.6714090   H4   
 8   -1.3339320   0.9321722   6.3877756   O1   
 8    1.6048105   0.1787249   2.9627570   O2   
 
    R_com        Fit total        Fit exp        Fit els          Fit Cn 
  3.76423039  0.12836907E+02  0.36778713E+02 -0.98183585E+01 -0.14123448E+02
  3.85482541  0.78650173E+01  0.29503986E+02 -0.91395224E+01 -0.12499446E+02
  3.96353944  0.33501226E+01  0.22523646E+02 -0.83743036E+01 -0.10799219E+02
  4.09399627 -0.42564429E+00  0.16166680E+02 -0.75245932E+01 -0.90677308E+01
  4.25054447 -0.32118853E+01  0.10749510E+02 -0.65994020E+01 -0.73619931E+01
  4.43840231 -0.48555974E+01  0.65090979E+01 -0.56176936E+01 -0.57470017E+01
  4.66383172 -0.53678176E+01  0.35310689E+01 -0.46107584E+01 -0.42881281E+01
  4.93434700 -0.49571460E+01  0.17059010E+01 -0.36224683E+01 -0.30405787E+01
  5.25896535 -0.39905948E+01  0.75298987E+00 -0.27051790E+01 -0.20384057E+01
  5.64850736 -0.28724203E+01  0.32472633E+00 -0.19099386E+01 -0.12872080E+01
  6.11595778 -0.18980367E+01  0.13924906E+00 -0.12729738E+01 -0.76431192E+00
  6.67689828 -0.11825080E+01  0.49206063E-01 -0.80471404E+00 -0.42699998E+00
  7.35002687 -0.70599558E+00  0.75464638E-02 -0.48842028E+00 -0.22512176E+00
 
------------ Minimum  36 ------------
E =    -5.34496263 kcal/mol
R_com =     4.65894371 Angstrom
beta_A, gamma_A, alpha_B, beta_B, gamma_B = 
   137.71127    38.01818   170.46618    57.61809    15.57971
 
 6    0.8987130   1.1039828   0.3211599   C1   
 6    0.7081090  -0.2925916   0.8974959   C2   
 7   -0.0871619   1.1463229  -0.7229575   N1   
 1    1.9240298   1.2069578  -0.0431344   H1   
 1    0.7328113   1.8451191   1.1073735   H2   
 6   -0.8046106  -0.0048416  -0.8326400   C3   
 1   -0.2593373   1.9199059  -1.3366658   H3   
 7   -0.3005013  -0.8535073   0.1613534   N2   
 1   -0.6586645  -1.7820214   0.3050993   H4   
 8    1.3155308  -0.7935475   1.8055368   O1   
 8   -1.6880706  -0.2691652  -1.6059210   O2   
 6   -0.3229677  -1.3214026   5.1873318   C1   
 6    0.7391457  -0.2863844   5.5331147   C2   
 7   -1.0372756  -0.6869327   4.1144220   N1   
 1   -0.9403459  -1.5129191   6.0686684   H1   
 1    0.1641722  -2.2550852   4.8942967   H2   
 6   -0.5514068   0.5443585   3.7985162   C3   
 1   -1.8228840  -1.0708983   3.6244191   H3   
 7    0.5222021   0.7562513   4.6730720   N2   
 1    1.0693113   1.5997134   4.6550311   H4   
 8    1.5864780  -0.3695702   6.3813861   O1   
 8   -0.9378369   1.3113220   2.9554440   O2   
 
    R_com        Fit total        Fit exp        Fit els          Fit Cn 
  3.75934238  0.12555701E+02  0.37570309E+02 -0.97201972E+01 -0.15294411E+02
  3.84993740  0.76648837E+01  0.30252198E+02 -0.90453061E+01 -0.13542008E+02
  3.95865143  0.32256503E+01  0.23213492E+02 -0.82849497E+01 -0.11702892E+02
  4.08910826 -0.48572790E+00  0.16780796E+02 -0.74411294E+01 -0.98253944E+01
  4.24565646 -0.32244232E+01  0.11270242E+02 -0.65229025E+01 -0.79717621E+01
  4.43351430 -0.48407903E+01  0.69223435E+01 -0.55491688E+01 -0.62139649E+01
  4.65894371 -0.53449626E+01  0.38313136E+01 -0.45510060E+01 -0.46252703E+01
  4.92945899 -0.49396313E+01  0.19003733E+01 -0.35719183E+01 -0.32680863E+01
  5.25407734 -0.39829074E+01  0.86185622E+00 -0.26637868E+01 -0.21809768E+01
  5.64361935 -0.28715405E+01  0.37560803E+00 -0.18771757E+01 -0.13699729E+01
  6.11106977 -0.18984616E+01  0.15839086E+00 -0.12479224E+01 -0.80893011E+00
  6.67201026 -0.11809076E+01  0.54797627E-01 -0.78622115E+00 -0.44948403E+00
  7.34513886 -0.70227647E+00  0.87722462E-02 -0.47525064E+00 -0.23579808E+00
 
 
 ------------------------- GRID POINTS ---------------------------
 
Fit data
-------------------------------------------------------------------------------------------------------------------------------------------------------------------------------
   n     SAPT total      Fit total    SAPT els      SAPT exch     SAPT ind    SAPT exch-ind   SAPT disp  SAPT exch-disp  SAPT DeltaHF    Fit els       Fit exp       Fit Cn    
-------------------------------------------------------------------------------------------------------------------------------------------------------------------------------
     1   0.194868E+01  0.173209E+01  0.126162E+01  0.649659E+01 -0.361006E+01  0.253348E+01 -0.501581E+01  0.593070E+00 -0.310210E+00 -0.107893E+00  0.649553E+01 -0.465555E+01
     2  -0.207441E-02  0.659583E+00  0.773752E+00  0.146538E+01 -0.683610E+00  0.384678E+00 -0.205127E+01  0.152506E+00 -0.435114E-01  0.138642E+01  0.638243E+00 -0.136508E+01
     3  -0.133869E+01 -0.209195E+01 -0.601702E+01  0.120707E+02 -0.585437E+01  0.485300E+01 -0.661237E+01  0.984685E+00 -0.763315E+00 -0.510529E+01  0.723069E+01 -0.421734E+01
     4   0.600004E-01 -0.176646E-02  0.145161E+01  0.786490E+00 -0.602069E+00  0.197475E+00 -0.182040E+01  0.702599E-01 -0.233655E-01  0.238035E+00  0.177614E+01 -0.201594E+01
     5   0.159543E+01 -0.120339E+00 -0.113201E+02  0.220253E+02 -0.912771E+01  0.792068E+01 -0.843839E+01  0.159892E+01 -0.106325E+01 -0.512347E+01  0.943803E+01 -0.443490E+01
     6   0.489435E+00  0.333657E+00 -0.190147E+01  0.974138E+01 -0.422973E+01  0.313714E+01 -0.654267E+01  0.789634E+00 -0.504859E+00 -0.241420E+01  0.849510E+01 -0.574724E+01
     7  -0.184170E+01 -0.197704E+01 -0.368838E+01  0.951096E+01 -0.428451E+01  0.346828E+01 -0.715698E+01  0.832997E+00 -0.524069E+00 -0.253159E+01  0.632073E+01 -0.576619E+01
     8  -0.330370E+01 -0.321597E+01 -0.290073E+01  0.302770E+01 -0.118124E+01  0.764136E+00 -0.301243E+01  0.256053E+00 -0.257198E+00 -0.264741E+01  0.176723E+01 -0.233579E+01
     9  -0.479221E+01 -0.482301E+01 -0.614948E+01  0.616593E+01 -0.264346E+01  0.143331E+01 -0.331305E+01  0.409141E+00 -0.694602E+00 -0.508667E+01  0.229085E+01 -0.202720E+01
    10  -0.475611E+01 -0.463495E+01 -0.358616E+01  0.409802E+01 -0.212642E+01  0.153495E+01 -0.491422E+01  0.430004E+00 -0.192275E+00 -0.350876E+01  0.242845E+01 -0.355464E+01
    11   0.162686E+00  0.270383E+00  0.800900E+00  0.190494E+00 -0.165759E+00  0.376233E-01 -0.723463E+00  0.239606E-01 -0.106933E-02  0.864562E+00 -0.870949E-01 -0.507084E+00
    12   0.379591E+01  0.331299E+01 -0.148950E+02  0.360344E+02 -0.152390E+02  0.127771E+02 -0.138576E+02  0.222940E+01 -0.325329E+01 -0.592372E+01  0.187854E+02 -0.954869E+01
    13   0.302303E+02  0.330906E+02 -0.458769E+02  0.120271E+03 -0.676112E+02  0.532598E+02 -0.267300E+02  0.595840E+01 -0.904074E+01 -0.148036E+02  0.633407E+02 -0.154465E+02
    14   0.224513E+02  0.256802E+02 -0.226170E+02  0.716335E+02 -0.409696E+02  0.328644E+02 -0.201197E+02  0.358455E+01 -0.192486E+01 -0.566138E+01  0.467445E+02 -0.154029E+02
    15  -0.384640E+01 -0.408055E+01 -0.286619E+01  0.762670E+00 -0.588071E+00  0.179271E+00 -0.130666E+01  0.681518E-01 -0.955670E-01 -0.318274E+01  0.296695E+00 -0.119451E+01
    16   0.739774E-01  0.479725E-01  0.466662E+00  0.364823E-01 -0.637061E-01  0.771770E-02 -0.377052E+00  0.398805E-02 -0.114150E-03  0.222545E+00  0.198411E+00 -0.372983E+00
    17   0.393934E+01  0.438335E+01  0.200978E+01  0.539995E+01 -0.231464E+01  0.184432E+01 -0.323725E+01  0.475860E+00 -0.238677E+00  0.322006E+01  0.283784E+01 -0.167455E+01
    18  -0.154335E+01 -0.151742E+01 -0.684610E+00  0.423904E+00 -0.276618E+00  0.701418E-01 -0.109570E+01  0.462763E-01 -0.267494E-01 -0.578429E+00 -0.145531E+00 -0.793462E+00
    19  -0.220835E+01 -0.219613E+01 -0.296004E+01  0.482391E+01 -0.212970E+01  0.143617E+01 -0.351346E+01  0.421214E+00 -0.286446E+00 -0.204882E+01  0.193623E+01 -0.208353E+01
    20  -0.331011E+00 -0.146464E+00  0.278104E+00  0.459587E+00 -0.212947E+00  0.794767E-01 -0.963632E+00  0.424994E-01 -0.140991E-01  0.199091E+00  0.346260E+00 -0.691815E+00
    21  -0.100629E+01 -0.345822E+00 -0.613170E+01  0.127097E+02 -0.565533E+01  0.497315E+01 -0.727547E+01  0.108124E+01 -0.707865E+00 -0.336559E+01  0.748814E+01 -0.446837E+01
    22  -0.225488E+01 -0.256360E+01 -0.128587E+01  0.164506E+01 -0.858957E+00  0.534494E+00 -0.239533E+01  0.182151E+00 -0.764313E-01 -0.166828E+01  0.812746E+00 -0.170807E+01
    23  -0.379529E+00 -0.402409E+00  0.106964E+00  0.343496E+01 -0.168140E+01  0.112804E+01 -0.347426E+01  0.306058E+00 -0.199880E+00 -0.145787E+01  0.358236E+01 -0.252690E+01
    24   0.786826E-02 -0.353095E+00  0.107973E+01  0.226337E+00 -0.207919E+00  0.602304E-01 -0.117331E+01  0.255658E-01 -0.276903E-02 -0.186237E-01  0.927612E+00 -0.126208E+01
    25  -0.680513E+00 -0.802852E+00  0.221617E+00  0.370854E+00 -0.311236E+00  0.921358E-01 -0.106817E+01  0.403913E-01 -0.261072E-01 -0.149711E+00  0.257196E+00 -0.910337E+00
    26  -0.701734E+00 -0.819859E+00  0.296992E+00  0.561378E+00 -0.374110E+00  0.177472E+00 -0.142008E+01  0.701263E-01 -0.135130E-01 -0.824723E-02  0.292290E+00 -0.110390E+01
    27   0.119909E+01  0.103589E+01 -0.497172E+01  0.171696E+02 -0.940058E+01  0.825721E+01 -0.106533E+02  0.153600E+01 -0.738103E+00 -0.415363E+01  0.137420E+02 -0.855248E+01
    28  -0.418637E+01 -0.434282E+01 -0.305705E+01  0.408594E+01 -0.215591E+01  0.140889E+01 -0.458218E+01  0.383580E+00 -0.269643E+00 -0.465420E+01  0.387978E+01 -0.356840E+01
    29   0.166488E+02  0.171001E+02 -0.655431E+01  0.430742E+02 -0.192975E+02  0.133097E+02 -0.127064E+02  0.189359E+01 -0.307047E+01 -0.273264E+01  0.299451E+02 -0.101123E+02
    30  -0.116150E+01 -0.121200E+01 -0.823580E+00  0.236461E-01 -0.657589E-01  0.322231E-02 -0.297744E+00  0.316737E-02 -0.444829E-02 -0.880883E+00 -0.115166E+00 -0.215955E+00
    31  -0.130160E+01 -0.824540E+00 -0.256763E+00  0.681388E+00 -0.439781E+00  0.177430E+00 -0.149330E+01  0.653153E-01 -0.358859E-01 -0.775077E+00  0.118218E+01 -0.123164E+01
    32   0.994831E+01  0.858138E+01 -0.945409E+01  0.337860E+02 -0.177921E+02  0.163113E+02 -0.141028E+02  0.271831E+01 -0.151837E+01 -0.290805E+01  0.201015E+02 -0.861210E+01
    33   0.161382E+01  0.211872E+01 -0.963611E+01  0.236050E+02 -0.118631E+02  0.106801E+02 -0.120143E+02  0.194646E+01 -0.110423E+01 -0.501424E+01  0.149514E+02 -0.781846E+01
    34   0.519850E+00  0.319853E+00  0.991340E+00  0.209495E-01 -0.114772E+00  0.566597E-02 -0.388914E+00  0.274859E-02  0.283222E-02  0.609780E+00  0.165393E+00 -0.455320E+00
    35  -0.250354E+01 -0.274839E+01 -0.146241E+01  0.186206E+01 -0.103064E+01  0.605080E+00 -0.253816E+01  0.172110E+00 -0.111578E+00 -0.313796E+01  0.242382E+01 -0.203424E+01
    36   0.173163E+02  0.156617E+02 -0.164301E+02  0.553103E+02 -0.249259E+02  0.204915E+02 -0.181404E+02  0.328452E+01 -0.227354E+01 -0.322847E+01  0.329097E+02 -0.140195E+02
    37   0.113861E+01  0.117382E+01  0.221719E+01  0.730956E+00 -0.496567E+00  0.151841E+00 -0.151130E+01  0.607550E-01 -0.142675E-01  0.138773E+01  0.103221E+01 -0.124612E+01
    38  -0.226034E+01 -0.241050E+01 -0.894865E+00  0.311600E+01 -0.147850E+01  0.118391E+01 -0.439954E+01  0.315584E+00 -0.102937E+00 -0.271104E+01  0.396176E+01 -0.366122E+01
    39   0.110641E+02  0.114916E+02 -0.718680E+01  0.357501E+02 -0.199603E+02  0.165503E+02 -0.148208E+02  0.234731E+01 -0.161571E+01 -0.124646E+01  0.251661E+02 -0.124280E+02
    40   0.629843E+01  0.650863E+01 -0.368779E+01  0.240976E+02 -0.101649E+02  0.828245E+01 -0.128559E+02  0.175175E+01 -0.112484E+01 -0.391109E+01  0.211673E+02 -0.107476E+02
    41   0.170020E+02  0.173249E+02 -0.643790E+01  0.433369E+02 -0.230909E+02  0.177033E+02 -0.145518E+02  0.249288E+01 -0.245040E+01 -0.767054E+01  0.355427E+02 -0.105472E+02
    42   0.566664E+01  0.504543E+01 -0.905209E+01  0.313960E+02 -0.157580E+02  0.133757E+02 -0.152178E+02  0.234523E+01 -0.142238E+01 -0.575764E+01  0.242226E+02 -0.134195E+02
    43   0.685035E+01  0.762614E+01 -0.322527E+01  0.177509E+02 -0.776081E+01  0.690628E+01 -0.728577E+01  0.136101E+01 -0.896008E+00  0.269069E+01  0.893363E+01 -0.399819E+01
    44   0.206305E+00  0.393723E+00  0.188061E+00  0.607349E+01 -0.313285E+01  0.210294E+01 -0.506278E+01  0.472474E+00 -0.435032E+00 -0.233985E+01  0.787319E+01 -0.513962E+01
    45   0.112105E+01  0.134698E+01  0.167646E+01  0.416881E+00 -0.266338E+00  0.787867E-01 -0.829494E+00  0.448361E-01 -0.822700E-04  0.182497E+01 -0.302309E-01 -0.447758E+00
    46   0.969065E+02  0.896612E+02 -0.580685E+02  0.204401E+03 -0.109286E+03  0.872990E+02 -0.387550E+02  0.901982E+01  0.229617E+01 -0.123729E+02  0.129373E+03 -0.273389E+02
    47   0.837922E+01  0.494019E+01 -0.210270E+02  0.476925E+02 -0.254813E+02  0.221176E+02 -0.164058E+02  0.333653E+01 -0.185321E+01 -0.730167E+01  0.234000E+02 -0.111581E+02
    48   0.789492E+01  0.759931E+01 -0.392291E+01  0.218967E+02 -0.109065E+02  0.994830E+01 -0.972187E+01  0.175702E+01 -0.115579E+01  0.196056E+01  0.116775E+02 -0.603877E+01
    49  -0.319107E+01 -0.300945E+01 -0.185461E+01  0.983158E+00 -0.515227E+00  0.256036E+00 -0.211123E+01  0.107437E+00 -0.566384E-01 -0.188649E+01  0.411410E+00 -0.153437E+01
    50   0.183230E+02  0.196024E+02 -0.227900E+02  0.646647E+02 -0.370326E+02  0.303474E+02 -0.181455E+02  0.362747E+01 -0.234847E+01 -0.596866E+01  0.357270E+02 -0.101560E+02
    51   0.355856E+00  0.547782E+00  0.140907E+01  0.250867E+01 -0.990101E+00  0.495250E+00 -0.309508E+01  0.178663E+00 -0.150614E+00  0.834002E+00  0.213189E+01 -0.241811E+01
    52  -0.482004E+00 -0.223273E+00  0.595727E+00  0.229015E+01 -0.135327E+01  0.699550E+00 -0.274497E+01  0.184861E+00 -0.154053E+00 -0.124187E+01  0.333092E+01 -0.231232E+01
    53  -0.101497E+01 -0.922222E+00  0.639468E+00  0.242766E+00 -0.181743E+00  0.537271E-01 -0.179470E+01  0.315016E-01 -0.599223E-02 -0.918994E-01  0.954674E+00 -0.178500E+01
    54  -0.459754E+00 -0.561593E+00  0.860733E+00  0.611858E+00 -0.378257E+00  0.132015E+00 -0.173032E+01  0.603613E-01 -0.161442E-01  0.706227E-01  0.118040E+01 -0.181261E+01
    55  -0.598245E-02  0.114481E+00  0.186179E+01  0.139996E+01 -0.858652E+00  0.382638E+00 -0.288922E+01  0.138110E+00 -0.406077E-01 -0.260186E+00  0.312627E+01 -0.275160E+01
    56  -0.899874E+00 -0.770232E+00 -0.170524E+01  0.880033E+01 -0.366946E+01  0.299839E+01 -0.762995E+01  0.751194E+00 -0.445141E+00 -0.198101E+01  0.781103E+01 -0.660025E+01
    57  -0.116474E+00 -0.234793E+00  0.291281E+00  0.530148E-01 -0.947709E-01  0.946420E-02 -0.385201E+00  0.746490E-02  0.227356E-02  0.271002E+00 -0.229866E+00 -0.275929E+00
    58  -0.294547E+01 -0.321286E+01 -0.180903E+01  0.408983E+01 -0.200338E+01  0.143803E+01 -0.484561E+01  0.400390E+00 -0.215695E+00 -0.380369E+01  0.473007E+01 -0.413924E+01
    59   0.148568E+02  0.175182E+02 -0.599412E+01  0.374537E+02 -0.173095E+02  0.148072E+02 -0.147702E+02  0.249790E+01 -0.182821E+01 -0.439764E+01  0.357559E+02 -0.138401E+02
    60  -0.148588E+01 -0.144985E+01 -0.180390E+01  0.416882E+01 -0.166792E+01  0.111714E+01 -0.336509E+01  0.359707E+00 -0.294636E+00 -0.925172E+00  0.156472E+01 -0.208940E+01
    61   0.398248E+00  0.510599E+00  0.574198E+00  0.498007E+01 -0.209824E+01  0.162361E+01 -0.493599E+01  0.455868E+00 -0.201267E+00  0.744905E+00  0.325079E+01 -0.348509E+01
    62   0.135837E+01  0.636346E+00 -0.588084E+01  0.150920E+02 -0.886667E+01  0.770776E+01 -0.744565E+01  0.147223E+01 -0.720430E+00 -0.220220E+01  0.766055E+01 -0.482200E+01
    63  -0.284573E+01 -0.263862E+01 -0.281396E+01  0.517264E+01 -0.240023E+01  0.189838E+01 -0.500032E+01  0.524042E+00 -0.226292E+00 -0.256163E+01  0.324546E+01 -0.332245E+01
    64   0.152662E+02  0.159626E+02 -0.425430E+01  0.358527E+02 -0.156109E+02  0.124948E+02 -0.133193E+02  0.214277E+01 -0.203957E+01 -0.599037E+01  0.337564E+02 -0.118034E+02
    65   0.458027E-01  0.306404E+00 -0.653616E+00  0.382732E+01 -0.164582E+01  0.120634E+01 -0.288715E+01  0.383626E+00 -0.184890E+00  0.251208E+00  0.152957E+01 -0.147437E+01
    66   0.139347E+02  0.114594E+02 -0.667321E+01  0.332015E+02 -0.120935E+02  0.965249E+01 -0.102781E+02  0.170322E+01 -0.157778E+01  0.107489E+01  0.174755E+02 -0.709097E+01
    67  -0.142304E+01 -0.151168E+01 -0.947585E+00  0.594619E-01 -0.101396E+00  0.112145E-01 -0.448070E+00  0.784217E-02 -0.450404E-02 -0.103449E+01 -0.147177E+00 -0.330019E+00
    68   0.194471E+01  0.264713E+01  0.139999E+01  0.696015E+01 -0.337428E+01  0.276506E+01 -0.621240E+01  0.671425E+00 -0.265234E+00  0.168662E+01  0.569227E+01 -0.473176E+01
    69  -0.399199E+00 -0.166784E+00  0.307948E+00  0.101419E+01 -0.466406E+00  0.258925E+00 -0.157905E+01  0.109532E+00 -0.443332E-01  0.430217E+00  0.378089E+00 -0.975089E+00
    70   0.653710E+01  0.716270E+01 -0.161622E+02  0.432831E+02 -0.183895E+02  0.157276E+02 -0.177044E+02  0.284658E+01 -0.306409E+01 -0.639130E+01  0.243485E+02 -0.107945E+02
    71  -0.214954E+01 -0.205892E+01 -0.554601E+00  0.219394E+01 -0.929349E+00  0.683598E+00 -0.371592E+01  0.232150E+00 -0.593601E-01 -0.166938E+01  0.256761E+01 -0.295715E+01
    72  -0.107824E+01 -0.138220E+01 -0.885147E+00  0.611096E+01 -0.315558E+01  0.204183E+01 -0.517439E+01  0.475920E+00 -0.491838E+00 -0.352190E+01  0.641339E+01 -0.427370E+01
    73  -0.298149E+01 -0.282381E+01 -0.323276E+01  0.506139E+01 -0.206432E+01  0.156458E+01 -0.448218E+01  0.474031E+00 -0.302235E+00 -0.313368E+01  0.321936E+01 -0.290948E+01
    74  -0.389235E+01 -0.417689E+01 -0.668405E+01  0.879759E+01 -0.446073E+01  0.375975E+01 -0.561517E+01  0.834195E+00 -0.523937E+00 -0.513882E+01  0.432262E+01 -0.336068E+01
    75   0.115698E+02  0.136974E+02 -0.183228E+02  0.464406E+02 -0.221110E+02  0.189822E+02 -0.145086E+02  0.302741E+01 -0.193802E+01 -0.581375E+01  0.285689E+02 -0.905776E+01
    76  -0.195720E+01 -0.275773E+01 -0.313632E+01  0.488136E+01 -0.172802E+01  0.130142E+01 -0.343953E+01  0.424379E+00 -0.260483E+00 -0.252477E+01  0.169540E+01 -0.192836E+01
    77  -0.345709E+01 -0.382431E+01 -0.245139E+01  0.477320E+01 -0.228953E+01  0.178404E+01 -0.557995E+01  0.513660E+00 -0.207119E+00 -0.370100E+01  0.423758E+01 -0.436089E+01
    78   0.155018E+01  0.123851E+01 -0.116993E+01  0.971451E+01 -0.478188E+01  0.376119E+01 -0.631694E+01  0.767231E+00 -0.423997E+00 -0.379455E+01  0.106894E+02 -0.565633E+01
    79  -0.630949E+00 -0.657789E+00  0.261174E+00  0.211065E+00 -0.207170E+00  0.610058E-01 -0.975680E+00  0.233088E-01 -0.465363E-02 -0.421869E+00  0.746967E+00 -0.982887E+00
    80  -0.118148E+00 -0.387160E-01  0.397768E+00  0.440168E-01 -0.107508E+00  0.990328E-02 -0.469317E+00  0.526888E-02  0.171923E-02  0.263713E+00  0.184894E+00 -0.487323E+00
    81  -0.198192E+01 -0.185526E+01 -0.145473E+01  0.117806E+00 -0.127119E+00  0.187669E-01 -0.539653E+00  0.134846E-01 -0.104698E-01 -0.149718E+01  0.485054E-01 -0.406585E+00
    82   0.133276E+02  0.112608E+02 -0.967315E+01  0.385312E+02 -0.189718E+02  0.165026E+02 -0.139726E+02  0.263807E+01 -0.172694E+01  0.311009E+00  0.197865E+02 -0.883668E+01
    83   0.143614E+02  0.152410E+02 -0.921623E+01  0.359300E+02 -0.181720E+02  0.167418E+02 -0.110375E+02  0.236304E+01 -0.224769E+01  0.389365E+01  0.170580E+02 -0.571066E+01
    84  -0.189398E+01 -0.179353E+01 -0.128079E+01  0.139657E+00 -0.144853E+00  0.213051E-01 -0.629141E+00  0.154224E-01 -0.155808E-01 -0.133223E+01 -0.215840E-01 -0.439719E+00
    85   0.833598E+01  0.691296E+01 -0.611066E+01  0.243625E+02 -0.131405E+02  0.117397E+02 -0.911988E+01  0.186489E+01 -0.126011E+01 -0.406322E+01  0.174782E+02 -0.650206E+01
    86   0.174465E+02  0.176553E+02 -0.116896E+02  0.521235E+02 -0.211144E+02  0.147898E+02 -0.149972E+02  0.214588E+01 -0.381159E+01 -0.312348E+01  0.282310E+02 -0.745228E+01
    87   0.529278E+01  0.546868E+01  0.103697E+01  0.114268E+02 -0.518316E+01  0.334598E+01 -0.492439E+01  0.589744E+00 -0.999177E+00 -0.677289E+00  0.907184E+01 -0.292588E+01
    88  -0.476506E+00 -0.168281E+00 -0.366649E+01  0.986653E+01 -0.417124E+01  0.346669E+01 -0.605626E+01  0.795190E+00 -0.710923E+00 -0.151882E+01  0.636268E+01 -0.501214E+01
    89  -0.777267E+00 -0.927760E+00 -0.224140E+01  0.844429E+01 -0.369930E+01  0.288596E+01 -0.649963E+01  0.711344E+00 -0.378535E+00 -0.223163E+01  0.571844E+01 -0.441457E+01
    90  -0.109643E+01 -0.160876E+01 -0.549575E+01  0.950645E+01 -0.326690E+01  0.251321E+01 -0.431254E+01  0.689033E+00 -0.729931E+00 -0.302495E+01  0.328971E+01 -0.187352E+01
    91   0.274050E+01  0.278940E+01 -0.225896E+02  0.449581E+02 -0.241228E+02  0.194829E+02 -0.139783E+02  0.268539E+01 -0.369518E+01 -0.104656E+02  0.238029E+02 -0.105479E+02
    92   0.154448E+02  0.144890E+02 -0.881611E+01  0.405825E+02 -0.182861E+02  0.158417E+02 -0.141466E+02  0.262460E+01 -0.235518E+01 -0.175522E+00  0.253320E+02 -0.106675E+02
    93   0.572318E+01  0.444923E+01 -0.795038E+01  0.292940E+02 -0.158244E+02  0.126559E+02 -0.126990E+02  0.205669E+01 -0.180962E+01 -0.100528E+02  0.240936E+02 -0.959152E+01
    94  -0.975491E+00 -0.116563E+01 -0.338234E+00  0.152591E+00 -0.176333E+00  0.372901E-01 -0.657975E+00  0.178295E-01 -0.106605E-01 -0.670867E+00  0.928044E-01 -0.587570E+00
    95   0.111390E+01  0.108616E+01  0.199058E+01  0.196012E+01 -0.946161E+00  0.611874E+00 -0.264144E+01  0.204270E+00 -0.653514E-01  0.180706E+01  0.102626E+01 -0.174716E+01
    96  -0.913724E+00 -0.898048E+00  0.148434E+00  0.148833E+00 -0.140389E+00  0.390315E-01 -0.112509E+01  0.210008E-01 -0.554436E-02 -0.211672E+00  0.399635E+00 -0.108601E+01
    97   0.388622E+01  0.401611E+01 -0.104219E+02  0.258241E+02 -0.112897E+02  0.911852E+01 -0.839066E+01  0.163712E+01 -0.259132E+01 -0.219565E+01  0.987674E+01 -0.366498E+01
    98  -0.454721E+01 -0.492669E+01 -0.366951E+01  0.235869E+01 -0.130457E+01  0.692030E+00 -0.258706E+01  0.209653E+00 -0.246438E+00 -0.443047E+01  0.138738E+01 -0.188359E+01
    99  -0.123562E+01 -0.112639E+01 -0.317058E+00  0.381970E+00 -0.246616E+00  0.739032E-01 -0.114327E+01  0.419666E-01 -0.265127E-01 -0.282063E+00  0.449763E-01 -0.889306E+00
   100   0.944187E+01  0.928570E+01 -0.984736E+01  0.326459E+02 -0.160005E+02  0.138148E+02 -0.109615E+02  0.211269E+01 -0.232207E+01 -0.628050E+00  0.150386E+02 -0.512486E+01
   101  -0.469509E+01 -0.457461E+01 -0.593930E+01  0.717473E+01 -0.296193E+01  0.210359E+01 -0.497408E+01  0.590056E+00 -0.688158E+00 -0.460106E+01  0.351194E+01 -0.348550E+01
   102   0.633444E+00  0.191425E+01 -0.101568E+02  0.214418E+02 -0.921626E+01  0.796831E+01 -0.979463E+01  0.166754E+01 -0.127653E+01 -0.522391E+01  0.130449E+02 -0.590678E+01
   103   0.149269E+02  0.149445E+02 -0.668635E+00  0.253964E+02 -0.126512E+02  0.108520E+02 -0.823447E+01  0.170742E+01 -0.147457E+01  0.583170E+01  0.146960E+02 -0.558323E+01
   104  -0.738625E+00 -0.115699E+01  0.137383E+00  0.124485E+01 -0.612552E+00  0.301379E+00 -0.186637E+01  0.119813E+00 -0.631333E-01 -0.724181E+00  0.103927E+01 -0.147208E+01
   105   0.556559E+01  0.574898E+01 -0.301092E+01  0.198580E+02 -0.950632E+01  0.805428E+01 -0.104514E+02  0.152140E+01 -0.899417E+00 -0.293736E+01  0.168084E+02 -0.812203E+01
   106  -0.271600E+01 -0.257791E+01 -0.268449E+01  0.394121E+01 -0.155998E+01  0.950098E+00 -0.336052E+01  0.330470E+00 -0.332789E+00 -0.244315E+01  0.234959E+01 -0.248434E+01
   107  -0.195784E+01 -0.214518E+01 -0.874029E+00  0.327908E+01 -0.178947E+01  0.122869E+01 -0.402593E+01  0.346298E+00 -0.122483E+00 -0.130830E+01  0.232748E+01 -0.316436E+01
   108  -0.370522E+01 -0.371051E+01 -0.314722E+01  0.144527E+01 -0.665206E+00  0.315184E+00 -0.169011E+01  0.138492E+00 -0.101625E+00 -0.284621E+01  0.144792E+00 -0.100909E+01
   109   0.564035E+01  0.491352E+01 -0.103966E+02  0.281640E+02 -0.146314E+02  0.131611E+02 -0.118125E+02  0.222817E+01 -0.107243E+01 -0.118050E+01  0.133443E+02 -0.725026E+01
   110   0.168831E+02  0.170467E+02 -0.295020E+02  0.708400E+02 -0.390206E+02  0.343524E+02 -0.207842E+02  0.449539E+01 -0.349791E+01 -0.107335E+02  0.405772E+02 -0.127969E+02
   111   0.139163E+01  0.185134E+01  0.809527E+00  0.472651E+01 -0.164921E+01  0.963537E+00 -0.331716E+01  0.276350E+00 -0.417932E+00  0.488263E+00  0.312962E+01 -0.176655E+01
   112   0.136934E+02  0.157824E+02 -0.164596E+02  0.479671E+02 -0.217302E+02  0.191566E+02 -0.165936E+02  0.319329E+01 -0.184029E+01 -0.644188E+01  0.331708E+02 -0.109465E+02
   113  -0.381856E+01 -0.342744E+01 -0.355905E+01  0.409446E+01 -0.170680E+01  0.114174E+01 -0.380993E+01  0.361843E+00 -0.340814E+00 -0.276467E+01  0.239777E+01 -0.306054E+01
   114   0.864551E+01  0.768831E+01 -0.479971E+01  0.251017E+02 -0.121490E+02  0.101457E+02 -0.100007E+02  0.178837E+01 -0.144086E+01 -0.248573E+00  0.160368E+02 -0.809996E+01
   115   0.262996E+01  0.275643E+01 -0.166716E+01  0.106901E+02 -0.460700E+01  0.377591E+01 -0.565828E+01  0.753749E+00 -0.657394E+00 -0.480750E+00  0.760360E+01 -0.436642E+01
   116   0.343203E+02  0.383561E+02 -0.303174E+02  0.953946E+02 -0.493404E+02  0.402710E+02 -0.245085E+02  0.524343E+01 -0.242239E+01 -0.933438E+01  0.620789E+02 -0.143883E+02
   117   0.254747E+00 -0.229405E+00  0.289358E+00  0.457302E+01 -0.262147E+01  0.191050E+01 -0.419493E+01  0.451727E+00 -0.153453E+00 -0.164578E+01  0.466595E+01 -0.324957E+01
   118   0.462513E+00  0.260046E+00 -0.347107E+00  0.659888E+01 -0.294577E+01  0.188334E+01 -0.486011E+01  0.509364E+00 -0.376080E+00 -0.197792E+01  0.638765E+01 -0.414969E+01
   119  -0.234861E+01 -0.256873E+01 -0.813144E+01  0.139759E+02 -0.695264E+01  0.606973E+01 -0.799722E+01  0.126319E+01 -0.576113E+00 -0.432592E+01  0.627235E+01 -0.451516E+01
   120  -0.536308E-01 -0.367087E+00  0.120028E+01  0.547303E+00 -0.435187E+00  0.134436E+00 -0.152447E+01  0.535666E-01 -0.295642E-01 -0.178982E+00  0.145140E+01 -0.163950E+01
   121  -0.230282E+01 -0.194551E+01 -0.101774E+02  0.210130E+02 -0.883963E+01  0.748651E+01 -0.121234E+02  0.161692E+01 -0.127889E+01 -0.844064E+01  0.150078E+02 -0.851266E+01
   122  -0.741884E+00 -0.797866E+00  0.118891E+00  0.131555E+00 -0.150171E+00  0.317506E-01 -0.887122E+00  0.182492E-01 -0.503523E-02 -0.129775E+00  0.164583E+00 -0.832673E+00
   123   0.729379E+01  0.764123E+01 -0.146224E+02  0.374052E+02 -0.200107E+02  0.185082E+02 -0.157935E+02  0.296112E+01 -0.115404E+01 -0.560977E+01  0.235231E+02 -0.102721E+02
   124  -0.141155E+01 -0.134134E+01 -0.308923E+01  0.687084E+01 -0.284684E+01  0.187360E+01 -0.411999E+01  0.545973E+00 -0.645906E+00 -0.154939E+01  0.267221E+01 -0.246416E+01
   125   0.218419E+01  0.270811E+01  0.233183E+01  0.254183E+01 -0.114923E+01  0.724180E+00 -0.239945E+01  0.233501E+00 -0.984691E-01  0.272265E+01  0.148993E+01 -0.150447E+01
   126  -0.131105E+01 -0.121028E+01 -0.170286E+00  0.236576E+01 -0.992296E+00  0.637283E+00 -0.325621E+01  0.212095E+00 -0.107398E+00 -0.106616E+01  0.228436E+01 -0.242848E+01
   127   0.365174E+02  0.363037E+02 -0.350469E+02  0.107216E+03 -0.563151E+02  0.479755E+02 -0.289639E+02  0.619364E+01 -0.454170E+01 -0.375153E+01  0.594643E+02 -0.194090E+02
   128   0.141691E+02  0.168291E+02 -0.208631E+02  0.562155E+02 -0.265900E+02  0.235669E+02 -0.200229E+02  0.377639E+01 -0.191371E+01 -0.707528E+01  0.382198E+02 -0.143154E+02
   129  -0.298491E+01 -0.311998E+01 -0.483961E+01  0.803616E+01 -0.370673E+01  0.318127E+01 -0.585037E+01  0.695596E+00 -0.501220E+00 -0.476399E+01  0.571071E+01 -0.406670E+01
   130   0.220858E+01  0.257423E+01 -0.445669E+01  0.179661E+02 -0.833087E+01  0.701056E+01 -0.104095E+02  0.134968E+01 -0.920654E+00 -0.197359E+01  0.129921E+02 -0.844425E+01
   131  -0.409402E+00 -0.498127E+00  0.394209E+00  0.737292E-01 -0.130081E+00  0.125971E-01 -0.766301E+00  0.929800E-02 -0.285286E-02  0.134317E-01  0.299763E+00 -0.811321E+00
   132   0.146298E+02  0.174123E+02 -0.227667E+02  0.549894E+02 -0.263159E+02  0.231917E+02 -0.158836E+02  0.346575E+01 -0.205091E+01 -0.672076E+01  0.319118E+02 -0.777880E+01
   133   0.633940E+01  0.653580E+01  0.247400E+01  0.118684E+02 -0.567383E+01  0.354481E+01 -0.585899E+01  0.662599E+00 -0.677567E+00 -0.323085E+01  0.155379E+02 -0.577126E+01
   134   0.592111E+01  0.605811E+01 -0.127937E+02  0.324611E+02 -0.146587E+02  0.124349E+02 -0.107518E+02  0.198035E+01 -0.275098E+01 -0.388248E+01  0.154368E+02 -0.549617E+01
   135   0.129237E+02  0.110334E+02 -0.965298E+01  0.370554E+02 -0.123147E+02  0.980806E+01 -0.120128E+02  0.192539E+01 -0.188469E+01 -0.162875E+01  0.197490E+02 -0.708680E+01
   136   0.392970E+00  0.222710E+01 -0.133533E+02  0.249714E+02 -0.103983E+02  0.809194E+01 -0.876091E+01  0.155579E+01 -0.171356E+01 -0.681521E+01  0.149287E+02 -0.588639E+01
   137   0.553008E+02  0.480867E+02 -0.382862E+02  0.123740E+03 -0.761376E+02  0.689118E+02 -0.286808E+02  0.766091E+01 -0.190683E+01 -0.218855E+01  0.680171E+02 -0.177419E+02
   138   0.109407E+02  0.119172E+02 -0.213192E+02  0.534797E+02 -0.304390E+02  0.261672E+02 -0.178306E+02  0.363192E+01 -0.274930E+01 -0.961756E+01  0.333843E+02 -0.118496E+02
   139   0.564246E+01  0.466891E+01 -0.728714E+01  0.244671E+02 -0.106678E+02  0.903547E+01 -0.101026E+02  0.164648E+01 -0.144911E+01 -0.280629E+01  0.158413E+02 -0.836610E+01
   140   0.860451E+00  0.899911E+00  0.178359E+01  0.204752E+00 -0.225458E+00  0.492220E-01 -0.981332E+00  0.251212E-01  0.455724E-02  0.164303E+01  0.155992E+00 -0.899113E+00
   141  -0.176848E+01 -0.183306E+01 -0.716075E+00  0.307904E+00 -0.235315E+00  0.731119E-01 -0.121718E+01  0.374560E-01 -0.183788E-01 -0.113234E+01  0.255925E+00 -0.956645E+00
   142   0.129610E+02  0.130697E+02 -0.297015E+01  0.290310E+02 -0.157928E+02  0.137037E+02 -0.114341E+02  0.213423E+01 -0.171089E+01  0.193118E+01  0.201159E+02 -0.897736E+01
   143   0.214179E+02  0.197922E+02 -0.816915E+01  0.531814E+02 -0.240372E+02  0.180989E+02 -0.173938E+02  0.277202E+01 -0.303427E+01 -0.418420E+01  0.375096E+02 -0.135333E+02
   144   0.146337E+02  0.162626E+02 -0.954749E+01  0.433213E+02 -0.234323E+02  0.196451E+02 -0.168329E+02  0.289708E+01 -0.141714E+01 -0.538954E-01  0.266232E+02 -0.103067E+02
   145   0.827139E+01  0.936050E+01  0.159380E+01  0.163068E+02 -0.742320E+01  0.455981E+01 -0.594527E+01  0.727207E+00 -0.154778E+01 -0.233698E+00  0.139707E+02 -0.437653E+01
   146   0.569167E+01  0.695661E+01 -0.186900E+02  0.475900E+02 -0.229575E+02  0.202346E+02 -0.217990E+02  0.350078E+01 -0.218729E+01 -0.124563E+02  0.364531E+02 -0.170401E+02
   147   0.263002E+00  0.202127E+00  0.127279E+01  0.211788E+00 -0.181118E+00  0.500400E-01 -0.110831E+01  0.221621E-01 -0.434915E-02  0.595284E+00  0.699800E+00 -0.109296E+01
   148   0.701727E+00  0.552117E+00  0.111663E+01  0.733515E-01 -0.120585E+00  0.110078E-01 -0.392480E+00  0.887265E-02  0.493026E-02  0.110268E+01 -0.313512E+00 -0.237056E+00
   149   0.134105E+02  0.142296E+02 -0.680668E+01  0.312099E+02 -0.155207E+02  0.144326E+02 -0.100071E+02  0.214128E+01 -0.203880E+01  0.455192E+01  0.149406E+02 -0.526288E+01
   150   0.249628E+01  0.251486E+01 -0.171772E+01  0.142348E+02 -0.532670E+01  0.414525E+01 -0.927929E+01  0.105660E+01 -0.616655E+00 -0.193989E+01  0.125903E+02 -0.813558E+01
   151  -0.626467E+00 -0.824630E+00  0.555383E-01  0.498145E-01 -0.779188E-01  0.134355E-01 -0.673251E+00  0.709606E-02 -0.118146E-02 -0.648547E+00  0.503539E+00 -0.679622E+00
   152  -0.312727E+01 -0.278061E+01 -0.199985E+01  0.224550E+01 -0.113078E+01  0.795590E+00 -0.320753E+01  0.254896E+00 -0.851031E-01 -0.155644E+01  0.112113E+01 -0.234530E+01
   153   0.656524E+01  0.534306E+01 -0.208991E+01  0.173375E+02 -0.901398E+01  0.803485E+01 -0.836337E+01  0.149745E+01 -0.837255E+00  0.373625E+00  0.103919E+02 -0.542248E+01
   154  -0.428209E+01 -0.391639E+01 -0.540128E+01  0.832219E+01 -0.410992E+01  0.343641E+01 -0.688867E+01  0.745380E+00 -0.386201E+00 -0.684801E+01  0.826677E+01 -0.533514E+01
   155  -0.662200E+00 -0.931275E+00  0.290533E-01  0.560645E+00 -0.356495E+00  0.131988E+00 -0.108125E+01  0.669306E-01 -0.130734E-01 -0.560828E-01 -0.228657E+00 -0.646536E+00
   156   0.456262E+01  0.429051E+01  0.310725E+01  0.733246E+01 -0.284707E+01  0.193635E+01 -0.514677E+01  0.514257E+00 -0.333844E+00  0.352584E+00  0.930067E+01 -0.536275E+01
   157   0.111172E+02  0.105524E+02 -0.216396E+02  0.563556E+02 -0.269818E+02  0.242490E+02 -0.226158E+02  0.405980E+01 -0.231007E+01 -0.102016E+02  0.359663E+02 -0.152122E+02
   158  -0.265394E+01 -0.236178E+01 -0.151043E+01  0.267021E+01 -0.126008E+01  0.872437E+00 -0.355170E+01  0.277289E+00 -0.151659E+00 -0.157388E+01  0.221642E+01 -0.300431E+01
   159   0.760541E+01  0.610089E+01 -0.885046E+01  0.309911E+02 -0.156813E+02  0.132565E+02 -0.127064E+02  0.220124E+01 -0.160538E+01 -0.361398E+01  0.191107E+02 -0.939580E+01
   160   0.593140E+00  0.385501E+00 -0.207174E+01  0.931503E+01 -0.365794E+01  0.300146E+01 -0.614158E+01  0.713194E+00 -0.565286E+00 -0.155110E+01  0.720377E+01 -0.526717E+01
   161  -0.787646E+00 -0.130831E+01 -0.613690E+01  0.126019E+02 -0.560130E+01  0.448058E+01 -0.610458E+01  0.935724E+00 -0.963059E+00 -0.383823E+01  0.702629E+01 -0.449637E+01
   162   0.588202E+01  0.623338E+01  0.763645E+00  0.159083E+02 -0.741178E+01  0.491064E+01 -0.802680E+01  0.940454E+00 -0.120244E+01 -0.173611E+01  0.147612E+02 -0.679167E+01
   163   0.336317E+00 -0.879926E-02  0.904280E+00  0.767018E-01 -0.103433E+00  0.193957E-01 -0.567864E+00  0.814032E-02 -0.903430E-03 -0.332410E-02  0.508810E+00 -0.514285E+00
   164   0.111586E+02  0.127118E+02 -0.210124E+02  0.563796E+02 -0.282884E+02  0.252751E+02 -0.233746E+02  0.407379E+01 -0.189456E+01 -0.117418E+02  0.408894E+02 -0.164358E+02
   165  -0.148024E+01 -0.160136E+01 -0.819252E+00  0.605216E-01 -0.906274E-01  0.167581E-01 -0.651730E+00  0.849078E-02 -0.439641E-02 -0.113322E+01  0.116780E+00 -0.584926E+00
   166  -0.139229E+01 -0.146307E+01 -0.943256E+00  0.463684E-01 -0.799428E-01  0.913861E-02 -0.425613E+00  0.577997E-02 -0.476510E-02 -0.110472E+01 -0.245617E-01 -0.333784E+00
   167  -0.197628E+01 -0.208423E+01 -0.471763E+01  0.724026E+01 -0.262334E+01  0.184371E+01 -0.360798E+01  0.553353E+00 -0.664653E+00 -0.251798E+01  0.255632E+01 -0.212257E+01
   168   0.751231E+00  0.132071E+00  0.177667E+01  0.164746E+01 -0.978932E+00  0.625227E+00 -0.245416E+01  0.181872E+00 -0.469029E-01  0.109820E+00  0.200343E+01 -0.198118E+01
   169   0.526387E+01  0.618234E+01 -0.440080E+01  0.162653E+02 -0.771916E+01  0.693877E+01 -0.630389E+01  0.135854E+01 -0.874861E+00  0.134523E+01  0.754468E+01 -0.270756E+01
   170  -0.163190E+01 -0.144845E+01 -0.660781E+01  0.139368E+02 -0.657069E+01  0.598395E+01 -0.873155E+01  0.116505E+01 -0.807637E+00 -0.537393E+01  0.100508E+02 -0.612536E+01
   171  -0.178482E+01 -0.170454E+01 -0.112843E+01  0.199945E+00 -0.186409E+00  0.303069E-01 -0.699678E+00  0.213945E-01 -0.219514E-01 -0.110379E+01 -0.142957E+00 -0.457793E+00
   172  -0.367880E+00 -0.342025E+00  0.989405E+00  0.551230E+00 -0.352719E+00  0.142134E+00 -0.174704E+01  0.642844E-01 -0.151696E-01  0.609256E+00  0.531586E+00 -0.148287E+01
   173  -0.275832E+01 -0.260853E+01 -0.196742E+01  0.590341E+00 -0.457510E+00  0.123609E+00 -0.103110E+01  0.525256E-01 -0.687640E-01 -0.196032E+01  0.215556E+00 -0.863768E+00
   174  -0.514231E+01 -0.515412E+01 -0.252281E+01  0.334531E+01 -0.129482E+01  0.916593E+00 -0.579126E+01  0.343201E+00 -0.138523E+00 -0.434574E+01  0.463616E+01 -0.544454E+01
   175   0.367595E+02  0.359225E+02 -0.208326E+02  0.875437E+02 -0.371695E+02  0.259020E+02 -0.204335E+02  0.323187E+01 -0.148249E+01  0.211196E+00  0.520419E+02 -0.163306E+02
   176   0.529129E+01  0.428713E+01 -0.600904E+01  0.225463E+02 -0.981300E+01  0.821804E+01 -0.998902E+01  0.159546E+01 -0.125741E+01 -0.168363E+01  0.129726E+02 -0.700183E+01
   177  -0.341390E+01 -0.284083E+01 -0.713830E+01  0.157376E+02 -0.675507E+01  0.569961E+01 -0.116634E+02  0.141029E+01 -0.704670E+00 -0.594739E+01  0.117700E+02 -0.866345E+01
   178   0.253025E+02  0.237404E+02 -0.316037E+02  0.865154E+02 -0.433820E+02  0.381356E+02 -0.278493E+02  0.559750E+01 -0.211096E+01 -0.885507E+01  0.511209E+02 -0.185254E+02
   179  -0.206886E+01 -0.193753E+01 -0.404075E+00  0.143431E+01 -0.888244E+00  0.444979E+00 -0.271770E+01  0.140400E+00 -0.785273E-01 -0.199870E+01  0.279317E+01 -0.273200E+01
   180   0.808340E+01  0.734241E+01 -0.183224E+02  0.428707E+02 -0.190278E+02  0.160738E+02 -0.131183E+02  0.259392E+01 -0.298645E+01 -0.544228E+01  0.196017E+02 -0.681697E+01
   181   0.166869E+02  0.164792E+02 -0.238976E+02  0.638217E+02 -0.339816E+02  0.318359E+02 -0.242083E+02  0.470529E+01 -0.158853E+01 -0.100928E+02  0.437757E+02 -0.172037E+02
   182   0.120484E+02  0.109062E+02 -0.801095E+01  0.315208E+02 -0.163752E+02  0.151276E+02 -0.109976E+02  0.229303E+01 -0.150929E+01  0.195037E+01  0.153424E+02 -0.638661E+01
   183   0.293132E+01  0.222149E+01 -0.438932E+01  0.183998E+02 -0.915634E+01  0.820474E+01 -0.110697E+02  0.156824E+01 -0.626152E+00 -0.440591E+01  0.146717E+02 -0.804429E+01
   184  -0.277112E+01 -0.301472E+01 -0.110820E+01  0.112534E+01 -0.552179E+00  0.354068E+00 -0.268176E+01  0.127726E+00 -0.361143E-01 -0.232782E+01  0.162248E+01 -0.230937E+01
   185  -0.334007E+01 -0.334334E+01 -0.237468E+01  0.752718E+00 -0.405930E+00  0.144492E+00 -0.147510E+01  0.757861E-01 -0.573564E-01 -0.255106E+01  0.209678E+00 -0.100196E+01
   186   0.117459E+01  0.132949E+01  0.117165E+01  0.213361E+01 -0.936352E+00  0.618325E+00 -0.196145E+01  0.216762E+00 -0.679567E-01  0.148855E+01  0.880337E+00 -0.103940E+01
   187   0.439681E+01  0.519714E+01 -0.108575E+02  0.318579E+02 -0.161138E+02  0.144651E+02 -0.162253E+02  0.254978E+01 -0.127931E+01 -0.821995E+01  0.251380E+02 -0.117209E+02
   188  -0.810032E+00 -0.529935E+00 -0.102424E+01  0.834088E+01 -0.404564E+01  0.319094E+01 -0.768965E+01  0.769392E+00 -0.351705E+00 -0.234654E+01  0.913329E+01 -0.731668E+01
   189   0.883789E+00  0.120988E+01 -0.569408E+01  0.143106E+02 -0.737099E+01  0.666849E+01 -0.762832E+01  0.126044E+01 -0.662360E+00 -0.168672E+01  0.751831E+01 -0.462171E+01
   190   0.324129E+02  0.309801E+02 -0.219915E+02  0.771323E+02 -0.452291E+02  0.391485E+02 -0.199161E+02  0.492997E+01 -0.166110E+01 -0.312139E+01  0.484288E+02 -0.143273E+02
   191   0.344033E+00  0.305705E+00  0.119494E+01  0.102436E+00 -0.121153E+00  0.249886E-01 -0.873018E+00  0.132892E-01  0.254970E-02  0.885161E+00  0.248677E+00 -0.828134E+00
   192  -0.311157E+01 -0.280118E+01 -0.105084E+02  0.167577E+02 -0.930473E+01  0.769457E+01 -0.814518E+01  0.144835E+01 -0.105383E+01 -0.523658E+01  0.767843E+01 -0.524304E+01
   193  -0.245438E+01 -0.230283E+01 -0.689979E+00  0.749415E+00 -0.400152E+00  0.177124E+00 -0.233564E+01  0.834842E-01 -0.386266E-01 -0.147789E+01  0.120812E+01 -0.203306E+01
   194   0.113552E+02  0.920117E+01 -0.229624E+02  0.577273E+02 -0.304304E+02  0.275922E+02 -0.224178E+02  0.427256E+01 -0.242637E+01 -0.866751E+01  0.333248E+02 -0.154561E+02
   195   0.499876E+01  0.693744E+01 -0.146346E+02  0.330582E+02 -0.136056E+02  0.118474E+02 -0.126912E+02  0.231130E+01 -0.128672E+01 -0.509067E+01  0.186808E+02 -0.665269E+01
   196  -0.594890E+00 -0.553063E+00  0.934529E+00  0.506630E+00 -0.404770E+00  0.141288E+00 -0.181017E+01  0.546504E-01 -0.170502E-01 -0.726469E+00  0.186425E+01 -0.169085E+01
   197  -0.455924E+01 -0.481422E+01 -0.351208E+01  0.370397E+01 -0.166546E+01  0.128171E+01 -0.453154E+01  0.378714E+00 -0.214556E+00 -0.438141E+01  0.296907E+01 -0.340187E+01
   198  -0.155204E+01 -0.141460E+01 -0.243770E+00  0.880069E+00 -0.472043E+00  0.268083E+00 -0.205201E+01  0.104551E+00 -0.369187E-01 -0.527929E+00  0.728406E+00 -0.161507E+01
   199  -0.956852E+00 -0.107628E+01  0.103576E+01  0.249117E+01 -0.108558E+01  0.714532E+00 -0.430997E+01  0.258116E+00 -0.608781E-01 -0.117708E+00  0.308810E+01 -0.404667E+01
   200   0.416982E+02  0.468596E+02 -0.336741E+02  0.112373E+03 -0.580167E+02  0.491605E+02 -0.345090E+02  0.662960E+01 -0.265150E+00 -0.661462E+01  0.754363E+02 -0.219621E+02
   201   0.342939E+02  0.310934E+02 -0.403869E+02  0.105435E+03 -0.648260E+02  0.560873E+02 -0.269063E+02  0.645825E+01 -0.156779E+01 -0.631288E+01  0.547538E+02 -0.173475E+02
   202   0.298772E+00  0.144431E+00  0.275747E-01  0.620085E+01 -0.223975E+01  0.168181E+01 -0.565663E+01  0.528854E+00 -0.243940E+00  0.215239E+00  0.446933E+01 -0.454014E+01
   203  -0.463577E+01 -0.453969E+01 -0.297774E+01  0.187901E+01 -0.887331E+00  0.527194E+00 -0.327005E+01  0.198896E+00 -0.105746E+00 -0.367862E+01  0.186115E+01 -0.272222E+01
   204   0.968607E+00  0.752011E+00  0.198146E+01  0.402585E+00 -0.424691E+00  0.114122E+00 -0.114139E+01  0.386611E-01 -0.213674E-02  0.805167E+00  0.131960E+01 -0.137275E+01
   205  -0.331810E+01 -0.341353E+01 -0.370761E+01  0.554212E+01 -0.287020E+01  0.223333E+01 -0.479384E+01  0.538354E+00 -0.260251E+00 -0.396387E+01  0.420163E+01 -0.365129E+01
   206   0.922010E+01  0.919913E+01 -0.981906E+01  0.339338E+02 -0.178767E+02  0.153046E+02 -0.131098E+02  0.232884E+01 -0.154154E+01 -0.298218E+01  0.222707E+02 -0.100894E+02
   207  -0.194560E+01 -0.222703E+01 -0.662110E+00  0.159071E+00 -0.115719E+00  0.366547E-01 -0.138266E+01  0.210461E-01 -0.188595E-02 -0.144499E+01  0.683706E+00 -0.146575E+01
   208   0.108212E+02  0.984298E+01 -0.208489E+02  0.522228E+02 -0.274724E+02  0.253958E+02 -0.207547E+02  0.399950E+01 -0.172099E+01 -0.104305E+02  0.342855E+02 -0.140119E+02
   209  -0.350867E+01 -0.377783E+01 -0.309932E+01  0.486953E+01 -0.250016E+01  0.188616E+01 -0.492334E+01  0.485901E+00 -0.227423E+00 -0.420440E+01  0.457838E+01 -0.415182E+01
   210   0.446723E+02  0.418087E+02 -0.561148E+02  0.143802E+03 -0.793409E+02  0.708098E+02 -0.421564E+02  0.911289E+01 -0.144025E+01 -0.186261E+02  0.895013E+02 -0.290665E+02
   211   0.969899E+01  0.831670E+01 -0.285132E+02  0.640784E+02 -0.320095E+02  0.280396E+02 -0.229923E+02  0.419530E+01 -0.309933E+01 -0.152094E+02  0.384802E+02 -0.149540E+02
   212   0.218892E+02  0.167607E+02 -0.255652E+02  0.720332E+02 -0.395163E+02  0.340397E+02 -0.213557E+02  0.457970E+01 -0.232618E+01 -0.565378E+01  0.364673E+02 -0.140528E+02
   213   0.229818E+02  0.250079E+02 -0.273842E+02  0.794010E+02 -0.418419E+02  0.382894E+02 -0.287896E+02  0.561896E+01 -0.231184E+01 -0.795904E+01  0.538542E+02 -0.208873E+02
   214   0.227225E+02  0.220357E+02 -0.222559E+02  0.711797E+02 -0.388549E+02  0.352195E+02 -0.264645E+02  0.515412E+01 -0.125572E+01 -0.587931E+01  0.458263E+02 -0.179113E+02
   215  -0.706257E+00 -0.504168E+00 -0.323100E+01  0.106006E+02 -0.545137E+01  0.442989E+01 -0.734929E+01  0.881440E+00 -0.586481E+00 -0.222088E+01  0.632076E+01 -0.460405E+01
   216   0.422021E+01  0.584810E+01 -0.149163E+02  0.338790E+02 -0.148631E+02  0.125133E+02 -0.126004E+02  0.224182E+01 -0.203403E+01 -0.639471E+01  0.214351E+02 -0.919224E+01
   217  -0.426805E+01 -0.418675E+01 -0.291066E+01  0.987201E+00 -0.578062E+00  0.288555E+00 -0.207775E+01  0.100013E+00 -0.773510E-01 -0.372758E+01  0.127266E+01 -0.173184E+01
   218  -0.146722E+00 -0.434455E+00  0.903173E+00  0.432704E+00 -0.408061E+00  0.113650E+00 -0.120741E+01  0.421258E-01 -0.229073E-01 -0.404043E+00  0.120833E+01 -0.123874E+01
   219   0.468110E+02  0.454236E+02 -0.384741E+02  0.125721E+03 -0.662991E+02  0.549148E+02 -0.331390E+02  0.656124E+01 -0.247400E+01 -0.136843E+02  0.855744E+02 -0.264665E+02
   220  -0.903454E+00 -0.625430E+00 -0.100601E+01  0.525565E+01 -0.198141E+01  0.145327E+01 -0.474920E+01  0.442418E+00 -0.318164E+00 -0.654607E+00  0.449009E+01 -0.446092E+01
   221  -0.102269E+01 -0.103436E+01 -0.363684E-01  0.699868E-01 -0.860075E-01  0.131380E-01 -0.992340E+00  0.946033E-02 -0.562480E-03 -0.445075E+00  0.500033E+00 -0.108932E+01
   222  -0.448790E+00 -0.631201E+00  0.769641E+00  0.205898E+00 -0.163042E+00  0.551966E-01 -0.133910E+01  0.268258E-01 -0.421210E-02  0.660502E-01  0.528758E+00 -0.122601E+01
   223  -0.471365E-01  0.100296E+00  0.100974E+01  0.681940E+00 -0.336250E+00  0.128887E+00 -0.158146E+01  0.677945E-01 -0.177927E-01  0.790270E+00  0.509163E+00 -0.119914E+01
   224  -0.473597E+00 -0.117484E+01 -0.685150E+01  0.156229E+02 -0.781261E+01  0.604706E+01 -0.723415E+01  0.112817E+01 -0.137341E+01 -0.694878E+01  0.109806E+02 -0.520670E+01
   225   0.226400E+01  0.179867E+01 -0.174536E+01  0.116673E+02 -0.458604E+01  0.347898E+01 -0.659777E+01  0.803340E+00 -0.756462E+00 -0.127626E+01  0.727735E+01 -0.420242E+01
   226   0.106359E+02  0.894309E+01 -0.115581E+02  0.370734E+02 -0.173970E+02  0.155485E+02 -0.143090E+02  0.249564E+01 -0.121751E+01 -0.400390E+01  0.227442E+02 -0.979715E+01
   227  -0.405941E+01 -0.402874E+01 -0.479580E+01  0.791235E+01 -0.309784E+01  0.247249E+01 -0.685772E+01  0.702796E+00 -0.395665E+00 -0.478323E+01  0.577060E+01 -0.501611E+01
   228  -0.775684E+00 -0.684735E+00 -0.153670E+02  0.289225E+02 -0.146706E+02  0.112938E+02 -0.961697E+01  0.168939E+01 -0.302678E+01 -0.911258E+01  0.155001E+02 -0.707225E+01
   229   0.194955E+02  0.206990E+02 -0.328784E+02  0.809130E+02 -0.418213E+02  0.366940E+02 -0.258853E+02  0.536160E+01 -0.288805E+01 -0.920171E+01  0.463150E+02 -0.164143E+02
   230  -0.585067E+00 -0.238583E+00 -0.927640E+00  0.372180E+01 -0.162519E+01  0.119546E+01 -0.318891E+01  0.388565E+00 -0.149160E+00  0.787979E-01  0.152433E+01 -0.184171E+01
   231  -0.250494E+01 -0.238202E+01 -0.255436E+01  0.431839E+01 -0.189416E+01  0.157006E+01 -0.410385E+01  0.414063E+00 -0.255078E+00 -0.265922E+01  0.308133E+01 -0.280413E+01
   232  -0.180288E+01 -0.184913E+01 -0.107245E+01  0.288197E+01 -0.116340E+01  0.837586E+00 -0.343854E+01  0.277993E+00 -0.126044E+00 -0.147112E+01  0.212729E+01 -0.250530E+01
   233  -0.173714E+01 -0.173795E+01 -0.819988E+00  0.394323E-01 -0.106159E+00  0.924465E-02 -0.856416E+00  0.664627E-02 -0.989776E-02 -0.115370E+01  0.349031E+00 -0.933287E+00
   234   0.590082E+01  0.711740E+01 -0.622851E+01  0.213191E+02 -0.998926E+01  0.907606E+01 -0.894959E+01  0.164870E+01 -0.975654E+00 -0.282704E+00  0.124232E+02 -0.502310E+01
   235   0.126345E+02  0.118905E+02 -0.211369E+01  0.284793E+02 -0.128252E+02  0.943765E+01 -0.102855E+02  0.160346E+01 -0.166151E+01  0.541289E+00  0.176205E+02 -0.627133E+01
   236   0.112391E+02  0.116289E+02 -0.120835E+02  0.401456E+02 -0.200882E+02  0.179539E+02 -0.156338E+02  0.290026E+01 -0.195514E+01 -0.466721E+01  0.278503E+02 -0.115542E+02
   237  -0.313920E+01 -0.313589E+01 -0.619762E+01  0.111872E+02 -0.588321E+01  0.492599E+01 -0.775948E+01  0.105732E+01 -0.469417E+00 -0.511804E+01  0.711533E+01 -0.513318E+01
   238  -0.115395E+01 -0.116189E+01 -0.100925E+01  0.411173E+01 -0.179177E+01  0.137358E+01 -0.394873E+01  0.377814E+00 -0.267326E+00 -0.102500E+01  0.248821E+01 -0.262509E+01
   239   0.328884E+02  0.298830E+02 -0.182834E+02  0.770710E+02 -0.441254E+02  0.368020E+02 -0.216647E+02  0.430583E+01 -0.121696E+01 -0.363128E+01  0.471828E+02 -0.136685E+02
   240   0.321666E+02  0.320300E+02 -0.183227E+02  0.799532E+02 -0.378998E+02  0.285039E+02 -0.214177E+02  0.388261E+01 -0.253302E+01 -0.574642E+01  0.584864E+02 -0.207100E+02
   241   0.589075E+02  0.568227E+02 -0.610262E+02  0.158923E+03 -0.970651E+02  0.855350E+02 -0.373994E+02  0.946407E+01  0.476687E+00 -0.115933E+02  0.924152E+02 -0.239993E+02
   242  -0.819022E+00 -0.718278E+00  0.638282E+00  0.164626E+00 -0.133220E+00  0.325558E-01 -0.153799E+01  0.209302E-01 -0.420426E-02 -0.162479E-01  0.809169E+00 -0.151120E+01
   243   0.803548E+01  0.760486E+01  0.183356E+01  0.169247E+02 -0.774219E+01  0.537598E+01 -0.805471E+01  0.914830E+00 -0.121668E+01 -0.109364E+00  0.129108E+02 -0.519661E+01
   244   0.850980E+00  0.101048E+01 -0.755384E+01  0.219390E+02 -0.108354E+02  0.866515E+01 -0.114142E+02  0.157357E+01 -0.152338E+01 -0.783526E+01  0.170702E+02 -0.822442E+01
   245   0.369421E+02  0.265037E+02 -0.407894E+02  0.102320E+03 -0.576383E+02  0.513501E+02 -0.233336E+02  0.636123E+01 -0.132787E+01 -0.192430E+01  0.393332E+02 -0.109052E+02
   246  -0.457233E+01 -0.427269E+01 -0.111098E+02  0.198701E+02 -0.105998E+02  0.769926E+01 -0.951607E+01  0.136827E+01 -0.228426E+01 -0.951631E+01  0.120127E+02 -0.676906E+01
   247   0.662438E+00  0.590122E+00  0.142286E+01  0.962553E-01 -0.152860E+00  0.166929E-01 -0.734814E+00  0.105352E-01  0.376953E-02  0.108687E+01  0.336514E+00 -0.833265E+00
   248  -0.931366E+00 -0.843102E+00 -0.520079E-02  0.181608E+00 -0.155931E+00  0.496805E-01 -0.102218E+01  0.249147E-01 -0.425282E-02 -0.220964E+00  0.208889E+00 -0.831028E+00
   249  -0.224991E+01 -0.210169E+01 -0.339242E+01  0.508272E+01 -0.190134E+01  0.129217E+01 -0.320673E+01  0.401445E+00 -0.525764E+00 -0.192158E+01  0.192752E+01 -0.210764E+01
   250   0.141353E+02  0.154939E+02 -0.868274E+01  0.452181E+02 -0.253815E+02  0.193026E+02 -0.159263E+02  0.255652E+01 -0.295142E+01 -0.610567E+01  0.332815E+02 -0.116819E+02
   251  -0.210789E+01 -0.161657E+01 -0.164331E+02  0.320639E+02 -0.168958E+02  0.119053E+02 -0.100008E+02  0.172607E+01 -0.447354E+01 -0.101769E+02  0.150778E+02 -0.651747E+01
   252  -0.513538E+00 -0.584144E+00  0.409874E+00  0.140215E+00 -0.156612E+00  0.340868E-01 -0.956400E+00  0.186146E-01 -0.331584E-02 -0.914682E-02  0.408889E+00 -0.983886E+00
   253   0.557699E+00  0.454505E+00  0.138134E+01  0.162125E+00 -0.173385E+00  0.360698E-01 -0.867042E+00  0.200018E-01 -0.140778E-02  0.114241E+01  0.132419E+00 -0.820320E+00
   254   0.929353E+01  0.932149E+01 -0.169966E+02  0.434148E+02 -0.246989E+02  0.225110E+02 -0.167474E+02  0.335971E+01 -0.154905E+01 -0.495031E+01  0.248151E+02 -0.105433E+02
   255   0.289482E+01  0.354606E+01 -0.399760E+01  0.136414E+02 -0.643701E+01  0.587870E+01 -0.656424E+01  0.116755E+01 -0.793968E+00 -0.174628E+00  0.722634E+01 -0.350565E+01
   256  -0.472503E+01 -0.484333E+01 -0.355750E+01  0.497073E+01 -0.238191E+01  0.183751E+01 -0.582699E+01  0.488338E+00 -0.255209E+00 -0.459529E+01  0.466394E+01 -0.491198E+01
   257  -0.323915E+01 -0.336411E+01 -0.593578E+01  0.107454E+02 -0.503128E+01  0.433798E+01 -0.791942E+01  0.100797E+01 -0.444033E+00 -0.480784E+01  0.709620E+01 -0.565247E+01
   258   0.114397E+02  0.112108E+02  0.790765E+01  0.127535E+02 -0.713224E+01  0.405526E+01 -0.577794E+01  0.619046E+00 -0.985628E+00 -0.459927E+01  0.207036E+02 -0.489351E+01
   259  -0.232076E+01 -0.245001E+01 -0.133958E+01  0.904128E+00 -0.458877E+00  0.251158E+00 -0.173884E+01  0.106876E+00 -0.456279E-01 -0.152790E+01  0.299606E+00 -0.122171E+01
   260  -0.767546E+00 -0.570977E+00  0.860715E+00  0.489516E+01 -0.199425E+01  0.145604E+01 -0.629851E+01  0.470418E+00 -0.157115E+00 -0.558386E+00  0.567099E+01 -0.568358E+01
   261  -0.262985E+01 -0.269415E+01 -0.152021E+01  0.177060E+01 -0.101117E+01  0.595443E+00 -0.256000E+01  0.193455E+00 -0.979725E-01 -0.218122E+01  0.138747E+01 -0.190040E+01
   262  -0.210355E+01 -0.212602E+01 -0.107874E+01  0.203876E+00 -0.181321E+00  0.527329E-01 -0.111173E+01  0.273771E-01 -0.157446E-01 -0.136833E+01  0.189217E+00 -0.946909E+00
   263  -0.105371E+01 -0.108242E+01  0.208915E+00  0.170076E+01 -0.987640E+00  0.512082E+00 -0.254261E+01  0.148747E+00 -0.939717E-01 -0.178196E+01  0.332960E+01 -0.263006E+01
   264   0.519802E+01  0.506726E+01 -0.845872E+01  0.275773E+02 -0.120528E+02  0.100810E+02 -0.122889E+02  0.194705E+01 -0.160697E+01 -0.313725E+01  0.156402E+02 -0.743571E+01
   265  -0.835744E-01 -0.614641E-01  0.797892E+00  0.274789E+01 -0.116692E+01  0.839034E+00 -0.347081E+01  0.277249E+00 -0.107907E+00  0.513061E+00  0.222705E+01 -0.280157E+01
   266   0.799933E+01  0.792667E+01 -0.182278E+02  0.462984E+02 -0.217812E+02  0.186225E+02 -0.176490E+02  0.311163E+01 -0.237516E+01 -0.678151E+01  0.260238E+02 -0.113156E+02
   267   0.661962E+01  0.715074E+01 -0.325499E+01  0.230037E+02 -0.108142E+02  0.905826E+01 -0.119294E+02  0.171065E+01 -0.115444E+01 -0.218678E+01  0.182463E+02 -0.890877E+01
   268   0.486021E+01  0.418345E+01 -0.663218E+01  0.227914E+02 -0.114511E+02  0.975819E+01 -0.100613E+02  0.151458E+01 -0.105932E+01 -0.809513E+01  0.195956E+02 -0.731699E+01
   269  -0.139587E+01 -0.125074E+01 -0.166492E+01  0.480073E+01 -0.203571E+01  0.153695E+01 -0.406299E+01  0.424315E+00 -0.394244E+00 -0.122793E+01  0.337409E+01 -0.339690E+01
   270  -0.840087E+00 -0.676775E+00  0.496336E+00  0.461987E+00 -0.281639E+00  0.106939E+00 -0.166656E+01  0.524941E-01 -0.964745E-02  0.667229E-01  0.798453E+00 -0.154195E+01
   271   0.609041E+01  0.543244E+01 -0.522122E+01  0.271331E+02 -0.134113E+02  0.104218E+02 -0.133422E+02  0.190541E+01 -0.139511E+01 -0.660722E+01  0.230352E+02 -0.109956E+02
   272  -0.364291E+01 -0.399533E+01 -0.240134E+01  0.770380E+00 -0.669467E+00  0.247472E+00 -0.161467E+01  0.799088E-01 -0.552025E-01 -0.376569E+01  0.151639E+01 -0.174603E+01
   273  -0.205381E+01 -0.201808E+01 -0.527072E+00  0.213520E+01 -0.105747E+01  0.719462E+00 -0.349364E+01  0.236660E+00 -0.669491E-01 -0.105372E+01  0.174207E+01 -0.270642E+01
   274  -0.275170E+01 -0.382705E+01 -0.620250E+01  0.100747E+02 -0.493914E+01  0.391487E+01 -0.570629E+01  0.850964E+00 -0.744322E+00 -0.533790E+01  0.551991E+01 -0.400905E+01
   275   0.241612E+02  0.213155E+02 -0.264474E+02  0.742370E+02 -0.353257E+02  0.307650E+02 -0.206718E+02  0.443525E+01 -0.283110E+01 -0.746013E+01  0.412884E+02 -0.125128E+02
   276  -0.606448E+00 -0.110365E+01  0.224578E-01  0.430506E+01 -0.226776E+01  0.172434E+01 -0.469390E+01  0.472372E+00 -0.169017E+00 -0.112197E+01  0.391990E+01 -0.390158E+01
   277   0.163740E+02  0.171376E+02 -0.105012E+02  0.489723E+02 -0.262853E+02  0.213011E+02 -0.178048E+02  0.319601E+01 -0.250405E+01 -0.409208E+01  0.375807E+02 -0.163510E+02
   278  -0.755173E+00 -0.835450E+00 -0.135880E+01  0.749820E+01 -0.325938E+01  0.263600E+01 -0.668275E+01  0.688645E+00 -0.277095E+00 -0.171502E+01  0.643431E+01 -0.555474E+01
   279   0.337457E+01  0.388772E+01 -0.887930E+01  0.268256E+02 -0.130247E+02  0.971731E+01 -0.109696E+02  0.174082E+01 -0.203550E+01 -0.600807E+01  0.195506E+02 -0.965479E+01
   280   0.308868E+02  0.308036E+02 -0.518766E+02  0.115406E+03 -0.715331E+02  0.623837E+02 -0.284339E+02  0.740117E+01 -0.246029E+01 -0.995226E+01  0.571217E+02 -0.163658E+02
   281  -0.288162E+01 -0.295931E+01 -0.158761E+01  0.611583E+00 -0.509455E+00  0.152269E+00 -0.155737E+01  0.610102E-01 -0.520516E-01 -0.255027E+01  0.125514E+01 -0.166418E+01
   282   0.498562E+01  0.617770E+01  0.455965E+00  0.987395E+01 -0.431173E+01  0.374882E+01 -0.507088E+01  0.821267E+00 -0.531773E+00  0.368877E+01  0.537079E+01 -0.288186E+01
   283  -0.402948E+00 -0.678291E+00  0.525729E+00  0.142240E+00 -0.145044E+00  0.472469E-01 -0.992524E+00  0.197747E-01 -0.370460E-03 -0.189752E+00  0.424900E+00 -0.913439E+00
   284   0.127340E+02  0.114312E+02 -0.832329E+01  0.361614E+02 -0.190723E+02  0.164993E+02 -0.134695E+02  0.238435E+01 -0.144600E+01 -0.720466E+01  0.292977E+02 -0.106618E+02
   285   0.892849E+00  0.664565E+00  0.210240E+01  0.690163E+00 -0.554821E+00  0.191320E+00 -0.158344E+01  0.605345E-01 -0.133008E-01  0.169420E+00  0.229063E+01 -0.179549E+01
   286  -0.168224E+01 -0.140252E+01 -0.382100E+01  0.849645E+01 -0.339422E+01  0.275414E+01 -0.594406E+01  0.713322E+00 -0.486884E+00 -0.242823E+01  0.528984E+01 -0.426413E+01
   287   0.442262E+01  0.437207E+01 -0.799291E+01  0.257573E+02 -0.151664E+02  0.129856E+02 -0.121841E+02  0.211923E+01 -0.109593E+01 -0.672497E+01  0.206460E+02 -0.954899E+01
   288   0.445666E+01  0.491669E+01 -0.892719E+01  0.258915E+02 -0.142435E+02  0.123447E+02 -0.113703E+02  0.206658E+01 -0.130517E+01 -0.549301E+01  0.176523E+02 -0.724263E+01
   289   0.516476E+01  0.415178E+01 -0.853576E+01  0.243758E+02 -0.120167E+02  0.108612E+02 -0.103384E+02  0.190811E+01 -0.108948E+01 -0.177943E+01  0.123764E+02 -0.644521E+01
   290   0.186811E+02  0.179055E+02 -0.253534E+02  0.626602E+02 -0.344833E+02  0.316012E+02 -0.187765E+02  0.439156E+01 -0.135862E+01 -0.587843E+01  0.340501E+02 -0.102662E+02
   291  -0.732468E+00 -0.781904E+00 -0.251556E-01  0.158530E+00 -0.110818E+00  0.347606E-01 -0.798446E+00  0.193852E-01 -0.107239E-01 -0.278296E+00  0.261224E+00 -0.764832E+00
   292   0.162952E+02  0.155631E+02 -0.264249E+02  0.615615E+02 -0.338813E+02  0.303429E+02 -0.173626E+02  0.390056E+01 -0.184086E+01 -0.652143E+01  0.309312E+02 -0.884658E+01
   293   0.896407E+00  0.784755E+00  0.243304E+01  0.131670E+01 -0.810236E+00  0.437898E+00 -0.260998E+01  0.142826E+00 -0.138371E-01  0.155488E+01  0.173266E+01 -0.250279E+01
   294   0.627250E+01  0.645048E+01 -0.140415E+02  0.332316E+02 -0.173587E+02  0.156249E+02 -0.126285E+02  0.253347E+01 -0.108885E+01 -0.365503E+01  0.170919E+02 -0.698643E+01
   295   0.394564E+02  0.365673E+02 -0.297673E+02  0.988475E+02 -0.560345E+02  0.494114E+02 -0.267913E+02  0.620579E+01 -0.241504E+01 -0.412478E+01  0.586352E+02 -0.179431E+02
   296  -0.659258E+00 -0.736150E+00 -0.116477E+02  0.229606E+02 -0.102573E+02  0.898884E+01 -0.108505E+02  0.168908E+01 -0.154239E+01 -0.708347E+01  0.129893E+02 -0.664199E+01
   297  -0.105842E+01 -0.109682E+01  0.100472E+01  0.179627E+01 -0.881986E+00  0.548930E+00 -0.367816E+01  0.194146E+00 -0.423443E-01 -0.157825E+00  0.193485E+01 -0.287384E+01
   298   0.103025E+02  0.100562E+02 -0.254075E+01  0.251093E+02 -0.875861E+01  0.688463E+01 -0.104305E+02  0.149008E+01 -0.145162E+01  0.143897E+01  0.152224E+02 -0.660514E+01
   299   0.254959E+01  0.127980E+01 -0.612030E+01  0.174226E+02 -0.740007E+01  0.632679E+01 -0.784823E+01  0.128887E+01 -0.112008E+01 -0.239241E+01  0.755048E+01 -0.387827E+01
   300   0.254553E+02  0.155359E+02 -0.256113E+02  0.695851E+02 -0.291957E+02  0.243809E+02 -0.157311E+02  0.349001E+01 -0.146265E+01 -0.447505E+01  0.272392E+02 -0.722824E+01
   301   0.144871E+02  0.134529E+02 -0.440535E+01  0.332860E+02 -0.142439E+02  0.109442E+02 -0.106518E+02  0.169274E+01 -0.213482E+01 -0.869685E+00  0.213258E+02 -0.700322E+01
   302   0.166191E+02  0.153104E+02 -0.219123E+02  0.569477E+02 -0.305607E+02  0.271757E+02 -0.168437E+02  0.378037E+01 -0.196806E+01 -0.204430E+01  0.264337E+02 -0.907904E+01
   303   0.912679E+01  0.105813E+02 -0.159237E+02  0.391505E+02 -0.159853E+02  0.139533E+02 -0.127810E+02  0.250343E+01 -0.179036E+01 -0.462027E+01  0.224207E+02 -0.721915E+01
   304   0.870418E+00  0.930634E+00  0.190057E+01  0.523037E+00 -0.394223E+00  0.129409E+00 -0.133298E+01  0.523079E-01 -0.770293E-02  0.139744E+01  0.760605E+00 -0.122741E+01
   305   0.182731E+01  0.137557E+01  0.247544E+01  0.175566E+00 -0.226272E+00  0.386013E-01 -0.662151E+00  0.215829E-01  0.454202E-02  0.209219E+01 -0.190197E+00 -0.526423E+00
   306  -0.159517E+01 -0.162818E+01 -0.109187E+01  0.491199E-01 -0.101734E+00  0.129369E-01 -0.465651E+00  0.625032E-02 -0.422810E-02 -0.126893E+01  0.583519E-01 -0.417609E+00
   307   0.110314E+02  0.936172E+01 -0.112720E+02  0.376851E+02 -0.166555E+02  0.146426E+02 -0.141794E+02  0.249663E+01 -0.168611E+01 -0.227449E+01  0.210478E+02 -0.941158E+01
   308   0.266911E+01  0.203473E+01 -0.766698E+01  0.221467E+02 -0.102618E+02  0.856403E+01 -0.105922E+02  0.161053E+01 -0.113118E+01 -0.360131E+01  0.132321E+02 -0.759606E+01
   309   0.275257E+02  0.265016E+02 -0.344969E+02  0.870721E+02 -0.398352E+02  0.329242E+02 -0.217158E+02  0.471647E+01 -0.113928E+01 -0.541667E+01  0.442643E+02 -0.123460E+02
   310   0.879694E+00  0.116957E+01  0.118040E+01  0.320469E+01 -0.155416E+01  0.100373E+01 -0.313757E+01  0.305718E+00 -0.123122E+00  0.157129E+01  0.159847E+01 -0.200020E+01
   311  -0.124845E+00 -0.249819E+00  0.146652E+01  0.192797E+01 -0.839483E+00  0.485832E+00 -0.327478E+01  0.181240E+00 -0.721494E-01  0.169055E+00  0.266418E+01 -0.308305E+01
   312  -0.444084E+01 -0.467374E+01 -0.550241E+01  0.710943E+01 -0.358973E+01  0.261961E+01 -0.507416E+01  0.589836E+00 -0.593413E+00 -0.509685E+01  0.447235E+01 -0.404924E+01
   313  -0.209077E+01 -0.190260E+01 -0.136796E+01  0.109594E+00 -0.201577E+00  0.258404E-01 -0.653757E+00  0.120661E-01 -0.149821E-01 -0.140605E+01  0.939234E-01 -0.590466E+00
   314  -0.155381E+01 -0.157636E+01 -0.128761E+00  0.172067E+01 -0.101249E+01  0.584355E+00 -0.284333E+01  0.185397E+00 -0.596579E-01 -0.100280E+01  0.160268E+01 -0.217624E+01
   315  -0.283098E+01 -0.298978E+01 -0.234236E+01  0.258845E+01 -0.117990E+01  0.749166E+00 -0.279633E+01  0.275961E+00 -0.125965E+00 -0.230693E+01  0.990450E+00 -0.167329E+01
   316  -0.154927E+01 -0.143134E+01 -0.223346E+00  0.197147E+01 -0.864189E+00  0.563682E+00 -0.309883E+01  0.196353E+00 -0.944117E-01 -0.927237E+00  0.200492E+01 -0.250902E+01
   317  -0.315095E+01 -0.320918E+01 -0.180622E+01  0.533304E+00 -0.323975E+00  0.125970E+00 -0.170530E+01  0.622201E-01 -0.369535E-01 -0.212704E+01  0.357962E+00 -0.144010E+01
   318   0.325988E+00  0.313871E+00  0.834695E+00  0.413865E-01 -0.892230E-01  0.945593E-02 -0.478573E+00  0.588525E-02  0.236101E-02  0.843442E+00 -0.973191E-01 -0.432252E+00
   319   0.400409E+01  0.482268E+01 -0.129454E+02  0.308822E+02 -0.166976E+02  0.154143E+02 -0.139297E+02  0.255147E+01 -0.127122E+01 -0.734077E+01  0.215421E+02 -0.937860E+01
   320  -0.736488E+00 -0.779158E+00 -0.491551E+00  0.550840E+01 -0.275536E+01  0.200129E+01 -0.516057E+01  0.469687E+00 -0.308394E+00 -0.316336E+01  0.641982E+01 -0.403562E+01
   321  -0.369056E+01 -0.382315E+01 -0.273212E+01  0.120001E+01 -0.764947E+00  0.298901E+00 -0.166607E+01  0.103099E+00 -0.129429E+00 -0.340137E+01  0.107162E+01 -0.149340E+01
   322   0.133550E+01  0.212091E+01  0.188245E+01  0.485520E+01 -0.220839E+01  0.173911E+01 -0.519590E+01  0.457550E+00 -0.194517E+00  0.182529E+01  0.441261E+01 -0.411699E+01
   323   0.524052E+01  0.570717E+01 -0.214315E+01  0.159249E+02 -0.565112E+01  0.388031E+01 -0.599331E+01  0.761694E+00 -0.153882E+01 -0.555210E+00  0.962208E+01 -0.335970E+01
   324   0.368551E+02  0.298734E+02 -0.465866E+02  0.117586E+03 -0.624644E+02  0.508070E+02 -0.262317E+02  0.587151E+01 -0.212728E+01 -0.791638E+01  0.526454E+02 -0.148556E+02
   325   0.109311E+02  0.112556E+02 -0.209245E+02  0.487162E+02 -0.257070E+02  0.230409E+02 -0.166531E+02  0.350073E+01 -0.104212E+01 -0.469650E+01  0.253607E+02 -0.940864E+01
   326   0.267068E+02  0.257274E+02 -0.319496E+02  0.844388E+02 -0.470973E+02  0.428947E+02 -0.253510E+02  0.574865E+01 -0.197756E+01 -0.633916E+01  0.487120E+02 -0.166455E+02
   327   0.662232E+01  0.671005E+01 -0.544925E+01  0.243441E+02 -0.118530E+02  0.101600E+02 -0.111357E+02  0.168267E+01 -0.112657E+01 -0.152254E+01  0.173901E+02 -0.915748E+01
   328   0.897245E+01  0.112010E+02 -0.243747E+02  0.536273E+02 -0.287193E+02  0.252146E+02 -0.180716E+02  0.386890E+01 -0.257271E+01 -0.121814E+02  0.369720E+02 -0.135896E+02
   329  -0.218765E+01 -0.204581E+01 -0.119991E+01  0.122702E+01 -0.588112E+00  0.241292E+00 -0.188667E+01  0.113584E+00 -0.948602E-01 -0.132294E+01  0.733046E+00 -0.145592E+01
   330   0.819176E+01  0.654137E+01 -0.136725E+02  0.355125E+02 -0.163022E+02  0.144072E+02 -0.128627E+02  0.239104E+01 -0.128160E+01 -0.479325E+01  0.197409E+02 -0.840624E+01
   331   0.952365E+00  0.722949E+00 -0.300146E+01  0.128653E+02 -0.519798E+01  0.412127E+01 -0.814163E+01  0.100564E+01 -0.698805E+00 -0.167009E+01  0.836217E+01 -0.596914E+01
   332   0.530490E+00  0.575963E+00 -0.178977E+00  0.731241E+01 -0.316431E+01  0.260727E+01 -0.639294E+01  0.657857E+00 -0.310816E+00  0.173089E+00  0.509804E+01 -0.469517E+01
   333  -0.627007E+00 -0.701648E+00 -0.285739E+01  0.105166E+02 -0.402329E+01  0.324016E+01 -0.786933E+01  0.874300E+00 -0.508029E+00 -0.317175E+01  0.807232E+01 -0.560222E+01
   334   0.295482E+01  0.302183E+01  0.218568E+01  0.519081E+01 -0.241047E+01  0.137886E+01 -0.330269E+01  0.316772E+00 -0.404135E+00  0.449146E+00  0.504614E+01 -0.247345E+01
   335  -0.285656E+01 -0.281623E+01 -0.286917E+01  0.776958E+01 -0.407226E+01  0.302187E+01 -0.698819E+01  0.696002E+00 -0.414404E+00 -0.558216E+01  0.950018E+01 -0.673426E+01
   336   0.108893E+02  0.139244E+02 -0.217762E+02  0.500344E+02 -0.275947E+02  0.251699E+02 -0.177894E+02  0.377079E+01 -0.925417E+00 -0.543653E+01  0.296008E+02 -0.102399E+02
   337   0.718102E+00  0.874770E+00  0.138702E+01  0.280980E+00 -0.218309E+00  0.602957E-01 -0.824463E+00  0.332259E-01 -0.645270E-03  0.149196E+01 -0.760928E-01 -0.541098E+00
   338   0.138656E+02  0.140839E+02 -0.844250E+00  0.289237E+02 -0.161810E+02  0.128905E+02 -0.114062E+02  0.198061E+01 -0.149773E+01 -0.541654E+01  0.276652E+02 -0.816478E+01
   339  -0.236900E+00 -0.607336E+00 -0.104878E+02  0.216708E+02 -0.101913E+02  0.734232E+01 -0.720536E+01  0.124210E+01 -0.260773E+01 -0.637119E+01  0.112371E+02 -0.547324E+01
   340  -0.940710E+00 -0.103592E+01  0.203250E+00  0.739037E+00 -0.425947E+00  0.172294E+00 -0.166538E+01  0.669358E-01 -0.308958E-01 -0.739575E+00  0.101043E+01 -0.130677E+01
   341   0.455109E+02  0.425519E+02 -0.300412E+02  0.107178E+03 -0.658690E+02  0.574396E+02 -0.283382E+02  0.664817E+01 -0.150612E+01 -0.423927E+01  0.684438E+02 -0.216526E+02
   342  -0.310951E-01  0.464996E-01  0.171949E+01  0.749996E+00 -0.392941E+00  0.172953E+00 -0.234381E+01  0.818940E-01 -0.186752E-01  0.106441E+01  0.102902E+01 -0.204693E+01
   343  -0.136482E+01 -0.132935E+01 -0.103654E+01  0.204121E-01 -0.537539E-01  0.408095E-02 -0.298625E+00  0.244690E-02 -0.283785E-02 -0.108198E+01 -0.175220E-02 -0.245614E+00
   344   0.489571E+02  0.501590E+02 -0.507106E+02  0.142506E+03 -0.796460E+02  0.687802E+02 -0.365695E+02  0.870795E+01 -0.411111E+01 -0.671234E+01  0.814784E+02 -0.246070E+02
   345  -0.137662E+01 -0.115679E+01 -0.829397E-01  0.597115E+00 -0.343088E+00  0.158458E+00 -0.174344E+01  0.651070E-01 -0.278260E-01 -0.422112E+00  0.633863E+00 -0.136855E+01
   346  -0.410817E+01 -0.407072E+01 -0.318872E+01  0.429233E+01 -0.227177E+01  0.152425E+01 -0.455012E+01  0.406995E+00 -0.321135E+00 -0.471356E+01  0.436640E+01 -0.372356E+01
   347  -0.232000E+01 -0.232791E+01 -0.120647E+01  0.275967E+00 -0.243667E+00  0.520417E-01 -0.120265E+01  0.314376E-01 -0.266577E-01 -0.157395E+01  0.419773E+00 -0.117373E+01
   348  -0.181970E+00 -0.204648E+00  0.637028E+00  0.416767E+00 -0.219864E+00  0.657733E-01 -0.109798E+01  0.349981E-01 -0.186902E-01  0.251346E+00  0.471558E+00 -0.927551E+00
   349  -0.273080E+01 -0.293275E+01 -0.118669E+01  0.118121E+01 -0.772822E+00  0.420549E+00 -0.244709E+01  0.134929E+00 -0.608883E-01 -0.269288E+01  0.175490E+01 -0.199477E+01
   350   0.142922E+02  0.139173E+02 -0.721030E+01  0.320443E+02 -0.165163E+02  0.152063E+02 -0.946931E+01  0.217410E+01 -0.193661E+01  0.299836E+01  0.158307E+02 -0.491173E+01
   351  -0.124089E+01 -0.117916E+01 -0.903683E+00  0.353996E-01 -0.652031E-01  0.466145E-02 -0.311569E+00  0.429072E-02 -0.478398E-02 -0.926711E+00  0.324635E-02 -0.255692E+00
   352  -0.259241E+01 -0.227698E+01 -0.201520E+01  0.721191E+01 -0.290340E+01  0.223286E+01 -0.750373E+01  0.690661E+00 -0.305502E+00 -0.267606E+01  0.603692E+01 -0.563784E+01
   353   0.921945E+01  0.925647E+01 -0.795946E+01  0.322777E+02 -0.179986E+02  0.156248E+02 -0.135093E+02  0.239422E+01 -0.160992E+01 -0.569050E+01  0.241917E+02 -0.924468E+01
   354  -0.667906E+01 -0.674255E+01 -0.597341E+01  0.451415E+01 -0.264756E+01  0.177505E+01 -0.451568E+01  0.458859E+00 -0.290460E+00 -0.572323E+01  0.239076E+01 -0.341008E+01
   355   0.162110E+02  0.149987E+02 -0.125914E+02  0.446503E+02 -0.232607E+02  0.212295E+02 -0.150924E+02  0.317488E+01 -0.189923E+01  0.266779E+01  0.225941E+02 -0.102632E+02
   356   0.151530E+02  0.163535E+02 -0.206763E+02  0.574876E+02 -0.340344E+02  0.281214E+02 -0.163338E+02  0.325889E+01 -0.267041E+01 -0.535093E+01  0.298633E+02 -0.815884E+01
   357  -0.168690E+00  0.256423E+00  0.520307E+00  0.206054E+01 -0.898693E+00  0.608612E+00 -0.258647E+01  0.207894E+00 -0.808796E-01  0.986811E+00  0.108264E+01 -0.181303E+01
   358  -0.266558E+01 -0.203485E+01 -0.374108E+01  0.865699E+01 -0.346701E+01  0.260569E+01 -0.673209E+01  0.708015E+00 -0.696096E+00 -0.281603E+01  0.572170E+01 -0.494053E+01
   359  -0.157463E+01 -0.153152E+01 -0.783778E+00  0.121015E+00 -0.115424E+00  0.228252E-01 -0.820834E+00  0.142276E-01 -0.126581E-01 -0.103321E+01  0.236629E+00 -0.734939E+00
   360   0.138434E+02  0.128436E+02 -0.283722E+02  0.691119E+02 -0.358619E+02  0.316977E+02 -0.239421E+02  0.475644E+01 -0.354636E+01 -0.103916E+02  0.397887E+02 -0.165535E+02
   361   0.449883E+01  0.403266E+01 -0.769733E+01  0.215890E+02 -0.856698E+01  0.735258E+01 -0.862130E+01  0.161736E+01 -0.117453E+01 -0.136980E+01  0.961190E+01 -0.420945E+01
   362   0.272913E+02  0.248103E+02 -0.272597E+02  0.793890E+02 -0.410898E+02  0.333759E+02 -0.195687E+02  0.417459E+01 -0.173009E+01 -0.259333E+01  0.367123E+02 -0.930867E+01
   363  -0.149369E+01 -0.167202E+01 -0.264754E+00  0.133721E+01 -0.614382E+00  0.346520E+00 -0.237152E+01  0.145134E+00 -0.718988E-01 -0.965628E+00  0.106084E+01 -0.176724E+01
   364  -0.497145E+01 -0.476730E+01 -0.483206E+01  0.405862E+01 -0.180716E+01  0.105661E+01 -0.339346E+01  0.342954E+00 -0.396962E+00 -0.433937E+01  0.156701E+01 -0.199494E+01
   365   0.155261E+02  0.123696E+02 -0.180356E+02  0.482277E+02 -0.267426E+02  0.243650E+02 -0.138818E+02  0.331447E+01 -0.172109E+01 -0.421468E+00  0.195556E+02 -0.676454E+01
   366   0.191494E+02  0.139674E+02 -0.224081E+02  0.601383E+02 -0.345183E+02  0.315117E+02 -0.184185E+02  0.425754E+01 -0.141318E+01 -0.185919E+01  0.267050E+02 -0.108784E+02
   367  -0.417081E+00 -0.380780E+00  0.288647E+00  0.105452E+00 -0.858877E-01  0.246429E-01 -0.759810E+00  0.126758E-01 -0.280006E-02  0.477060E-02  0.290165E+00 -0.675716E+00
   368   0.407521E+00  0.448525E+00  0.138901E+01  0.285974E+00 -0.233145E+00  0.682601E-01 -0.113364E+01  0.341436E-01 -0.307895E-02  0.120227E+01  0.850863E-01 -0.838835E+00
   369   0.634019E+01  0.594070E+01  0.176338E+00  0.183874E+02 -0.864828E+01  0.632010E+01 -0.103153E+02  0.127280E+01 -0.852816E+00 -0.223546E+01  0.158808E+02 -0.770464E+01
   370  -0.240532E+01 -0.262384E+01 -0.792473E+00  0.129942E+01 -0.895395E+00  0.448647E+00 -0.255011E+01  0.149378E+00 -0.647796E-01 -0.244329E+01  0.222499E+01 -0.240554E+01
   371  -0.394050E+01 -0.373534E+01 -0.347369E+01  0.384262E+01 -0.149890E+01  0.101635E+01 -0.400798E+01  0.370344E+00 -0.189242E+00 -0.316364E+01  0.214160E+01 -0.271330E+01
   372   0.169805E+02  0.166198E+02 -0.260341E+02  0.640416E+02 -0.307021E+02  0.267564E+02 -0.200881E+02  0.421618E+01 -0.120924E+01 -0.553953E+01  0.333296E+02 -0.111703E+02
   373  -0.128095E+01 -0.127258E+01 -0.635848E+00  0.229244E+00 -0.200319E+00  0.399971E-01 -0.717760E+00  0.255112E-01 -0.217701E-01 -0.661498E+00 -0.356249E-01 -0.575458E+00
   374   0.148591E+02  0.143602E+02 -0.137149E+02  0.456452E+02 -0.242625E+02  0.226258E+02 -0.172124E+02  0.339987E+01 -0.162192E+01 -0.148031E+01  0.272481E+02 -0.114077E+02
   375   0.396316E+00  0.971651E-01  0.129776E+01  0.333033E+01 -0.180074E+01  0.970069E+00 -0.353591E+01  0.284756E+00 -0.149948E+00 -0.196226E+01  0.573655E+01 -0.367713E+01
   376  -0.335207E+01 -0.316377E+01 -0.346734E+01  0.293775E+01 -0.112580E+01  0.687347E+00 -0.238675E+01  0.252903E+00 -0.250182E+00 -0.264026E+01  0.102958E+01 -0.155308E+01
   377   0.105361E+01  0.232383E+01 -0.162488E+02  0.325693E+02 -0.155705E+02  0.132962E+02 -0.134136E+02  0.230790E+01 -0.188697E+01 -0.889722E+01  0.208917E+02 -0.967069E+01
   378  -0.544537E+01 -0.570065E+01 -0.587159E+01  0.533467E+01 -0.268317E+01  0.186004E+01 -0.424121E+01  0.502855E+00 -0.346965E+00 -0.520268E+01  0.207024E+01 -0.256820E+01
   379   0.486884E+01  0.541283E+01 -0.108746E+02  0.311570E+02 -0.154250E+02  0.138330E+02 -0.152248E+02  0.252014E+01 -0.111687E+01 -0.405349E+01  0.197041E+02 -0.102378E+02
   380  -0.123776E+01 -0.124778E+01 -0.100467E+00  0.284253E+00 -0.210577E+00  0.718677E-01 -0.130690E+01  0.352101E-01 -0.111534E-01 -0.405462E+00  0.226680E+00 -0.106899E+01
   381  -0.352563E+01 -0.325923E+01 -0.245288E+01  0.136586E+01 -0.622031E+00  0.305815E+00 -0.212662E+01  0.128572E+00 -0.124350E+00 -0.236852E+01  0.908841E+00 -0.179956E+01
   382  -0.452444E+01 -0.449002E+01 -0.405946E+01  0.361081E+01 -0.173776E+01  0.120494E+01 -0.372545E+01  0.380532E+00 -0.198056E+00 -0.344055E+01  0.143627E+01 -0.248573E+01
   383   0.134149E+02  0.136590E+02 -0.104044E+02  0.437882E+02 -0.212848E+02  0.185501E+02 -0.183210E+02  0.300727E+01 -0.192032E+01 -0.233101E+01  0.287197E+02 -0.127297E+02
   384  -0.393981E+01 -0.403900E+01 -0.983449E+01  0.159702E+02 -0.808236E+01  0.655064E+01 -0.868537E+01  0.133044E+01 -0.118883E+01 -0.631040E+01  0.881023E+01 -0.653883E+01
   385  -0.418270E+00 -0.381293E+00 -0.438938E-01  0.364039E-01 -0.605802E-01  0.588050E-02 -0.359987E+00  0.413231E-02 -0.225730E-03 -0.197465E+00  0.865125E-01 -0.270340E+00
   386   0.264115E+01  0.229638E+01 -0.144215E+01  0.114490E+02 -0.436052E+01  0.353754E+01 -0.673291E+01  0.878350E+00 -0.688198E+00  0.569315E+00  0.627843E+01 -0.455136E+01
   387   0.193219E+02  0.173312E+02 -0.955824E+01  0.503994E+02 -0.295240E+02  0.237353E+02 -0.167418E+02  0.294263E+01 -0.193129E+01 -0.744980E+01  0.403334E+02 -0.155524E+02
   388   0.257978E+01  0.285666E+01  0.216562E+01  0.473812E+01 -0.239120E+01  0.130859E+01 -0.313850E+01  0.278694E+00 -0.381536E+00  0.278822E+00  0.530892E+01 -0.273108E+01
   389  -0.288346E+01 -0.303398E+01 -0.576090E+01  0.920139E+01 -0.378922E+01  0.291576E+01 -0.538541E+01  0.739903E+00 -0.804986E+00 -0.325568E+01  0.306153E+01 -0.283983E+01
   390   0.350285E+01  0.378151E+01 -0.194326E+01  0.127648E+02 -0.558340E+01  0.478074E+01 -0.694659E+01  0.105918E+01 -0.628618E+00  0.128031E+01  0.642698E+01 -0.392578E+01
   391   0.479022E+01  0.603127E+01 -0.127853E+02  0.313568E+02 -0.165879E+02  0.148411E+02 -0.131330E+02  0.248653E+01 -0.138804E+01 -0.525121E+01  0.206592E+02 -0.937671E+01
   392  -0.901410E+00 -0.108001E+01  0.141511E+00  0.467191E+00 -0.234730E+00  0.111566E+00 -0.140842E+01  0.515673E-01 -0.300935E-01 -0.317069E+00  0.318249E+00 -0.108119E+01
   393   0.318078E+02  0.297959E+02 -0.297136E+02  0.101214E+03 -0.488070E+02  0.396416E+02 -0.291977E+02  0.520904E+01 -0.653902E+01 -0.107043E+02  0.628204E+02 -0.223202E+02
   394   0.179858E+02  0.183293E+02 -0.124516E+02  0.500306E+02 -0.225292E+02  0.185014E+02 -0.160919E+02  0.295052E+01 -0.242390E+01  0.328136E+00  0.310462E+02 -0.130451E+02
   395   0.207722E+02  0.186306E+02 -0.312087E+02  0.789720E+02 -0.337026E+02  0.283929E+02 -0.210779E+02  0.458067E+01 -0.518424E+01 -0.688897E+01  0.379068E+02 -0.123872E+02
   396   0.206604E+02  0.171637E+02 -0.188155E+02  0.630376E+02 -0.290891E+02  0.251654E+02 -0.212651E+02  0.391979E+01 -0.229255E+01 -0.518024E+01  0.387139E+02 -0.163699E+02
   397  -0.102828E+01 -0.118312E+01 -0.102000E+01  0.679812E+01 -0.282706E+01  0.223031E+01 -0.644061E+01  0.575881E+00 -0.344912E+00 -0.151560E+01  0.517072E+01 -0.483824E+01
   398   0.139823E+02  0.144639E+02 -0.904565E+01  0.401990E+02 -0.196941E+02  0.168051E+02 -0.154872E+02  0.272962E+01 -0.152436E+01 -0.550535E+01  0.326605E+02 -0.126912E+02
   399  -0.202432E+01 -0.212355E+01 -0.119577E+01  0.338314E+00 -0.216078E+00  0.733734E-01 -0.103752E+01  0.386313E-01 -0.252694E-01 -0.147319E+01  0.115811E+00 -0.766165E+00
   400   0.972062E-01  0.282929E-01  0.601801E+00  0.541501E-01 -0.707824E-01  0.985672E-02 -0.503554E+00  0.602020E-02 -0.285590E-03  0.400744E+00  0.182820E+00 -0.555271E+00
   401   0.220361E+02  0.242089E+02 -0.238916E+02  0.758008E+02 -0.363623E+02  0.334108E+02 -0.298984E+02  0.547596E+01 -0.249921E+01 -0.704069E+01  0.532098E+02 -0.219602E+02
   402   0.790410E+01  0.623803E+01 -0.638059E+01  0.261533E+02 -0.130739E+02  0.114634E+02 -0.110454E+02  0.190061E+01 -0.111337E+01 -0.234967E+01  0.169229E+02 -0.833518E+01
   403  -0.277509E+01 -0.253934E+01 -0.849564E+01  0.141838E+02 -0.602709E+01  0.483284E+01 -0.722522E+01  0.111429E+01 -0.115808E+01 -0.402191E+01  0.608286E+01 -0.460030E+01
   404   0.104296E+02  0.996306E+01 -0.411692E+01  0.319350E+02 -0.164453E+02  0.131253E+02 -0.148416E+02  0.228515E+01 -0.151198E+01 -0.387337E+01  0.255519E+02 -0.117154E+02
   405  -0.511221E+00 -0.521073E+00  0.548892E-01  0.466893E-01 -0.672575E-01  0.840008E-02 -0.555461E+00  0.578015E-02 -0.426088E-02 -0.632910E-01  0.140797E+00 -0.598579E+00
   406  -0.549196E+00 -0.478162E+00  0.761582E-01  0.284512E+01 -0.119697E+01  0.856167E+00 -0.322422E+01  0.262910E+00 -0.168357E+00 -0.725537E-01  0.260532E+01 -0.301093E+01
   407  -0.611290E+00 -0.798930E+00  0.996596E+00  0.652178E+00 -0.396684E+00  0.204104E+00 -0.212007E+01  0.735101E-01 -0.209263E-01 -0.581530E+00  0.177420E+01 -0.199160E+01
   408   0.614669E+00  0.503906E+00 -0.131902E+02  0.240979E+02 -0.115483E+02  0.995690E+01 -0.909163E+01  0.173498E+01 -0.134493E+01 -0.677302E+01  0.128765E+02 -0.559953E+01
   409  -0.600607E+00 -0.531165E+00  0.110793E+00  0.260632E+00 -0.177631E+00  0.599032E-01 -0.869884E+00  0.253669E-01 -0.978737E-02 -0.290171E+00  0.427429E+00 -0.668423E+00
   410   0.997173E+01  0.118784E+02 -0.160421E+02  0.392624E+02 -0.203659E+02  0.186545E+02 -0.127052E+02  0.276764E+01 -0.159958E+01 -0.464635E+01  0.231326E+02 -0.660782E+01
   411  -0.280025E+01 -0.297059E+01 -0.282054E+01  0.617066E+01 -0.298625E+01  0.233650E+01 -0.580399E+01  0.589376E+00 -0.286004E+00 -0.321419E+01  0.459106E+01 -0.434746E+01
   412  -0.110161E+01 -0.143641E+01  0.226673E-01  0.185956E+01 -0.780219E+00  0.522087E+00 -0.280970E+01  0.177853E+00 -0.938608E-01 -0.692909E+00  0.138086E+01 -0.212437E+01
   413   0.625028E+02  0.638047E+02 -0.483914E+02  0.155527E+03 -0.762621E+02  0.628331E+02 -0.374431E+02  0.811938E+01 -0.187997E+01 -0.990907E+01  0.103078E+03 -0.293640E+02
   414  -0.625300E+00 -0.824015E+00  0.452677E+00  0.220933E+00 -0.235280E+00  0.702501E-01 -0.115841E+01  0.281635E-01 -0.362848E-02 -0.429657E+00  0.873038E+00 -0.126740E+01
   415  -0.675854E+00 -0.630240E+00  0.124760E+01  0.129367E+01 -0.706623E+00  0.340740E+00 -0.295593E+01  0.132662E+00 -0.279779E-01  0.227075E+00  0.201289E+01 -0.287021E+01
   416  -0.232219E+01 -0.212656E+01 -0.387946E+00  0.294706E+01 -0.133783E+01  0.100928E+01 -0.476582E+01  0.308471E+00 -0.954084E-01 -0.171348E+01  0.362688E+01 -0.403996E+01
   417  -0.193364E+00 -0.344057E+00 -0.496956E+01  0.145371E+02 -0.753054E+01  0.551292E+01 -0.752105E+01  0.101568E+01 -0.123793E+01 -0.725695E+01  0.132060E+02 -0.629308E+01
   418   0.207979E+00  0.690869E+00 -0.672157E+01  0.212031E+02 -0.106168E+02  0.789813E+01 -0.114435E+02  0.150453E+01 -0.161596E+01 -0.785779E+01  0.172335E+02 -0.868486E+01
   419   0.441748E+02  0.466796E+02 -0.436050E+02  0.124111E+03 -0.711447E+02  0.621701E+02 -0.318865E+02  0.738502E+01 -0.285536E+01 -0.932507E+01  0.779148E+02 -0.219102E+02
   420   0.495841E-01 -0.709190E-01  0.142814E+01  0.815758E+00 -0.595985E+00  0.255357E+00 -0.192371E+01  0.889635E-01 -0.189439E-01  0.546414E+00  0.117006E+01 -0.178739E+01
   421   0.561950E+01  0.570770E+01 -0.823230E+01  0.294432E+02 -0.121613E+02  0.103461E+02 -0.144784E+02  0.210290E+01 -0.140072E+01 -0.520315E+01  0.239010E+02 -0.129902E+02
   422  -0.261080E+01 -0.269480E+01 -0.124701E+01  0.521805E+00 -0.341466E+00  0.144669E+00 -0.171809E+01  0.598362E-01 -0.305395E-01 -0.189192E+01  0.767910E+00 -0.157079E+01
   423  -0.137402E+01 -0.124044E+01 -0.510803E+00  0.308280E+01 -0.161109E+01  0.109777E+01 -0.363818E+01  0.316033E+00 -0.110559E+00 -0.478460E+00  0.196606E+01 -0.272804E+01
   424   0.118890E+02  0.125688E+02 -0.173372E+02  0.495239E+02 -0.244737E+02  0.207589E+02 -0.178067E+02  0.318317E+01 -0.195934E+01 -0.621097E+01  0.327007E+02 -0.139209E+02
   425  -0.661276E+00 -0.735073E+00  0.574430E-01  0.134168E+00 -0.138757E+00  0.270829E-01 -0.753145E+00  0.169896E-01 -0.505773E-02  0.240844E-02 -0.129389E+00 -0.608092E+00
   426  -0.208341E+01 -0.215222E+01 -0.137306E+01  0.251028E+00 -0.179633E+00  0.453228E-01 -0.837255E+00  0.282259E-01 -0.180400E-01 -0.151685E+01 -0.555038E-02 -0.629821E+00
   427   0.106505E+02  0.102751E+02 -0.628387E+00  0.227291E+02 -0.116230E+02  0.989559E+01 -0.103073E+02  0.158712E+01 -0.100264E+01 -0.280429E+01  0.211961E+02 -0.811673E+01
   428  -0.889382E+00 -0.102437E+01 -0.281896E+00  0.363922E-01 -0.110898E+00  0.109643E-01 -0.545983E+00  0.481815E-02 -0.277844E-02 -0.740961E+00  0.344169E+00 -0.627576E+00
   429   0.324478E+02  0.350999E+02 -0.361018E+02  0.926399E+02 -0.517728E+02  0.449485E+02 -0.216006E+02  0.534657E+01 -0.101208E+01 -0.486587E+01  0.508354E+02 -0.108696E+02
   430   0.865748E+01  0.772268E+01 -0.131176E+02  0.417097E+02 -0.231492E+02  0.187586E+02 -0.155660E+02  0.279095E+01 -0.276900E+01 -0.117970E+02  0.316118E+02 -0.120922E+02
   431   0.122014E+02  0.100773E+02 -0.186335E+02  0.457090E+02 -0.193663E+02  0.163157E+02 -0.117346E+02  0.249687E+01 -0.258576E+01 -0.455607E+01  0.196295E+02 -0.499608E+01
   432   0.732123E+01  0.729487E+01 -0.985974E+01  0.326930E+02 -0.172594E+02  0.144839E+02 -0.133368E+02  0.216071E+01 -0.156032E+01 -0.436191E+01  0.224452E+02 -0.107884E+02
   433  -0.346405E+01 -0.331180E+01 -0.363103E+01  0.425311E+01 -0.192437E+01  0.145072E+01 -0.379638E+01  0.422969E+00 -0.239067E+00 -0.316185E+01  0.226854E+01 -0.241849E+01
   434  -0.314860E+01 -0.289183E+01 -0.600257E+01  0.115048E+02 -0.555088E+01  0.475453E+01 -0.849022E+01  0.109054E+01 -0.454756E+00 -0.434617E+01  0.760420E+01 -0.614986E+01
   435   0.826720E+00  0.823997E+00 -0.159335E+01  0.854445E+01 -0.402476E+01  0.304542E+01 -0.528521E+01  0.594281E+00 -0.454115E+00 -0.544212E+01  0.104392E+02 -0.417313E+01
   436   0.147925E+01  0.140128E+01  0.182905E+01  0.359850E+01 -0.153327E+01  0.904556E+00 -0.350645E+01  0.287265E+00 -0.100403E+00  0.885887E+00  0.388316E+01 -0.336776E+01
   437   0.422601E+01  0.543820E+01 -0.144666E+02  0.325672E+02 -0.162686E+02  0.147897E+02 -0.130857E+02  0.240811E+01 -0.171815E+01 -0.697927E+01  0.216318E+02 -0.921432E+01
   438  -0.963386E+00 -0.102216E+01 -0.436550E+00  0.220063E-01 -0.553983E-01  0.611295E-02 -0.500626E+00  0.308472E-02 -0.201532E-02 -0.796087E+00  0.304204E+00 -0.530281E+00
   439   0.212235E+01  0.168664E+01  0.300998E+01  0.137306E+01 -0.908215E+00  0.348316E+00 -0.172047E+01  0.886162E-01 -0.689321E-01 -0.152479E+01  0.479096E+01 -0.157953E+01
   440  -0.321445E+01 -0.334660E+01 -0.139548E+01  0.568041E+00 -0.309299E+00  0.147598E+00 -0.227230E+01  0.690854E-01 -0.220959E-01 -0.254558E+01  0.146143E+01 -0.226244E+01
   441   0.968966E+01  0.100341E+02 -0.122526E+02  0.423717E+02 -0.176957E+02  0.148026E+02 -0.187465E+02  0.287357E+01 -0.166339E+01 -0.406824E+01  0.278572E+02 -0.137549E+02
   442   0.119561E+02  0.131021E+02 -0.647175E+01  0.274320E+02 -0.124561E+02  0.114586E+02 -0.851503E+01  0.193224E+01 -0.142393E+01  0.390868E+01  0.128278E+02 -0.363440E+01
   443   0.333697E+01  0.300951E+01 -0.466760E+01  0.189298E+02 -0.747458E+01  0.648515E+01 -0.105099E+02  0.143312E+01 -0.858962E+00 -0.260787E+01  0.140118E+02 -0.839437E+01
   444  -0.200862E+01 -0.163724E+01 -0.817353E+01  0.171099E+02 -0.815676E+01  0.696071E+01 -0.104884E+02  0.151947E+01 -0.779994E+00 -0.493717E+01  0.102731E+02 -0.697319E+01
   445   0.314094E+01  0.361231E+01 -0.381168E+01  0.184523E+02 -0.768386E+01  0.653943E+01 -0.108323E+02  0.143770E+01 -0.960640E+00 -0.303798E+01  0.152603E+02 -0.860996E+01
   446   0.448397E+01  0.528501E+01 -0.969723E+01  0.277217E+02 -0.118678E+02  0.103046E+02 -0.127488E+02  0.201327E+01 -0.124178E+01 -0.419805E+01  0.185808E+02 -0.909771E+01
   447   0.142278E+02  0.158294E+02 -0.188939E+02  0.552363E+02 -0.255318E+02  0.223787E+02 -0.199239E+02  0.377559E+01 -0.281315E+01 -0.578533E+01  0.341851E+02 -0.125704E+02
   448   0.509705E+02  0.532873E+02 -0.348259E+02  0.121248E+03 -0.676915E+02  0.585303E+02 -0.307825E+02  0.702969E+01 -0.253774E+01 -0.277853E+01  0.759169E+02 -0.198510E+02
   449  -0.101925E+01 -0.103674E+01 -0.353947E+01  0.110210E+02 -0.601875E+01  0.478288E+01 -0.757844E+01  0.953973E+00 -0.640417E+00 -0.435152E+01  0.922684E+01 -0.591206E+01
   450   0.929698E+01  0.952277E+01 -0.430479E+00  0.198564E+02 -0.841986E+01  0.577823E+01 -0.713683E+01  0.101018E+01 -0.136064E+01  0.341495E+00  0.164738E+02 -0.729251E+01
   451   0.507635E+01  0.500038E+01 -0.123142E+02  0.322682E+02 -0.184353E+02  0.160909E+02 -0.133738E+02  0.247230E+01 -0.163179E+01 -0.583988E+01  0.195521E+02 -0.871183E+01
   452   0.181668E+01  0.169291E+01  0.100746E+01  0.436062E+01 -0.135096E+01  0.922066E+00 -0.323343E+01  0.319699E+00 -0.208772E+00  0.138913E+01  0.285547E+01 -0.255169E+01
   453   0.179829E+02  0.211694E+02 -0.257422E+02  0.640487E+02 -0.316791E+02  0.274326E+02 -0.186058E+02  0.404682E+01 -0.151800E+01 -0.777500E+01  0.402140E+02 -0.112696E+02
   454   0.464764E+00  0.960937E+00 -0.544178E+01  0.140580E+02 -0.552496E+01  0.457394E+01 -0.744944E+01  0.107435E+01 -0.825313E+00 -0.364275E+01  0.952501E+01 -0.492132E+01
   455  -0.184692E+01 -0.228460E+01 -0.543386E+01  0.122437E+02 -0.516781E+01  0.384353E+01 -0.719795E+01  0.890268E+00 -0.102480E+01 -0.471011E+01  0.851561E+01 -0.609011E+01
   456  -0.164644E+01 -0.114173E+01 -0.297107E+01  0.625920E+01 -0.300210E+01  0.254175E+01 -0.478531E+01  0.607780E+00 -0.296689E+00 -0.125886E+01  0.310488E+01 -0.298775E+01
   457  -0.374878E+00 -0.402593E+00  0.354537E+00  0.313366E+00 -0.227487E+00  0.654547E-01 -0.909016E+00  0.380751E-01 -0.980816E-02  0.272959E+00 -0.117353E+00 -0.558198E+00
   458  -0.830549E+00 -0.744815E+00 -0.119150E+00  0.149444E+00 -0.139955E+00  0.290734E-01 -0.757362E+00  0.177749E-01 -0.103753E-01 -0.255615E+00  0.167837E+00 -0.657038E+00
   459  -0.110723E+01 -0.926033E+00 -0.255610E+00  0.354966E+00 -0.222724E+00  0.751550E-01 -0.108915E+01  0.428931E-01 -0.127638E-01 -0.248178E+00  0.892267E-01 -0.767082E+00
   460  -0.673807E+00 -0.592942E+00 -0.545323E+01  0.114682E+02 -0.570589E+01  0.491877E+01 -0.651068E+01  0.110467E+01 -0.495617E+00 -0.252605E+01  0.582388E+01 -0.389077E+01
   461   0.462454E+02  0.470013E+02 -0.391548E+02  0.123100E+03 -0.580871E+02  0.455417E+02 -0.300113E+02  0.602619E+01 -0.116923E+01 -0.427194E+01  0.743551E+02 -0.230819E+02
   462   0.128845E+02  0.128058E+02 -0.172653E+02  0.460253E+02 -0.249931E+02  0.225869E+02 -0.149327E+02  0.315449E+01 -0.169111E+01 -0.107182E+01  0.222222E+02 -0.834464E+01
   463  -0.124326E+01 -0.481567E+00 -0.160731E+01  0.611956E+01 -0.291241E+01  0.173174E+01 -0.457290E+01  0.445960E+00 -0.447912E+00 -0.317597E+01  0.729652E+01 -0.460211E+01
   464   0.138676E+02  0.136920E+02 -0.152257E+02  0.474087E+02 -0.237266E+02  0.192127E+02 -0.139241E+02  0.262009E+01 -0.249739E+01 -0.498781E+01  0.307262E+02 -0.120465E+02
   465   0.848049E-01  0.299163E+00 -0.778690E+01  0.208001E+02 -0.113903E+02  0.913782E+01 -0.111040E+02  0.165774E+01 -0.122959E+01 -0.855763E+01  0.168313E+02 -0.797450E+01
   466  -0.622871E+00  0.116964E+00 -0.136145E+02  0.257396E+02 -0.118397E+02  0.104795E+02 -0.117930E+02  0.196530E+01 -0.156009E+01 -0.748785E+01  0.147170E+02 -0.711222E+01
   467   0.308260E+01  0.333203E+01 -0.166821E+01  0.146536E+02 -0.575903E+01  0.465023E+01 -0.933843E+01  0.115451E+01 -0.610058E+00 -0.612670E+00  0.113332E+02 -0.738853E+01
   468  -0.127051E+01 -0.143243E+01 -0.415262E+01  0.817177E+01 -0.303094E+01  0.231149E+01 -0.457159E+01  0.645909E+00 -0.644535E+00 -0.184702E+01  0.314674E+01 -0.273214E+01
   469  -0.420734E+00 -0.460358E+00 -0.948999E-01  0.172812E-01 -0.642438E-01  0.291740E-02 -0.281686E+00  0.213806E-02 -0.224048E-02 -0.193264E+00  0.552056E-02 -0.272614E+00
   470  -0.742588E+00 -0.606209E+00  0.324559E+00  0.840642E+00 -0.441157E+00  0.228881E+00 -0.175650E+01  0.836963E-01 -0.227130E-01 -0.127629E+00  0.807269E+00 -0.128585E+01
   471  -0.353910E+01 -0.349814E+01 -0.224691E+01  0.270621E+01 -0.157613E+01  0.956830E+00 -0.348617E+01  0.266545E+00 -0.159481E+00 -0.357844E+01  0.316085E+01 -0.308054E+01
   472  -0.298516E+01 -0.343448E+01 -0.135899E+02  0.239757E+02 -0.104064E+02  0.844137E+01 -0.107576E+02  0.164809E+01 -0.229643E+01 -0.864810E+01  0.117391E+02 -0.652548E+01
   473   0.301860E+01  0.297507E+01 -0.532674E+01  0.201319E+02 -0.762516E+01  0.595668E+01 -0.103353E+02  0.134384E+01 -0.112671E+01 -0.291410E+01  0.132698E+02 -0.738062E+01
   474  -0.610016E+00 -0.116202E+01  0.553458E+00  0.527603E+00 -0.462490E+00  0.152652E+00 -0.140732E+01  0.518660E-01 -0.257854E-01 -0.139631E+01  0.166451E+01 -0.143022E+01
   475  -0.977521E+00 -0.893023E+00  0.639738E+00  0.207999E+01 -0.862955E+00  0.506521E+00 -0.346712E+01  0.197763E+00 -0.714533E-01 -0.397699E+00  0.274294E+01 -0.323827E+01
   476   0.912876E+01  0.101914E+02  0.103095E+01  0.186474E+02 -0.890968E+01  0.717776E+01 -0.890583E+01  0.131487E+01 -0.122676E+01  0.272349E+01  0.140690E+02 -0.660104E+01
   477  -0.879945E+00 -0.805655E+00 -0.354843E+00  0.257927E-01 -0.729394E-01  0.564102E-02 -0.484801E+00  0.407280E-02 -0.286822E-02 -0.438280E+00  0.785302E-01 -0.445905E+00
   478   0.731231E+01  0.785686E+01 -0.114419E+02  0.353110E+02 -0.191445E+02  0.162795E+02 -0.150625E+02  0.250936E+01 -0.113859E+01 -0.413407E+01  0.243262E+02 -0.123352E+02
   479  -0.468908E+01 -0.497375E+01 -0.482662E+01  0.406601E+01 -0.198225E+01  0.113222E+01 -0.297110E+01  0.320330E+00 -0.427664E+00 -0.416453E+01  0.156499E+01 -0.237422E+01
   480   0.152934E+02  0.163967E+02 -0.147772E+02  0.538627E+02 -0.287070E+02  0.252047E+02 -0.221952E+02  0.395593E+01 -0.205059E+01 -0.583563E+01  0.401238E+02 -0.178915E+02
   481  -0.154528E+01 -0.135187E+01 -0.184721E+01  0.486351E+01 -0.202248E+01  0.159879E+01 -0.434332E+01  0.481387E+00 -0.275951E+00 -0.161195E+01  0.346880E+01 -0.320872E+01
   482   0.720015E+00  0.842632E+00  0.109636E+01  0.258689E+01 -0.932705E+00  0.492060E+00 -0.251258E+01  0.173132E+00 -0.183148E+00  0.735901E+00  0.191601E+01 -0.180928E+01
   483   0.248032E+02  0.201964E+02 -0.274303E+02  0.751154E+02 -0.453793E+02  0.412873E+02 -0.227548E+02  0.530318E+01 -0.133832E+01 -0.384645E+01  0.396903E+02 -0.156475E+02
   484  -0.184646E+01 -0.245619E+01 -0.872579E+01  0.183707E+02 -0.877455E+01  0.719236E+01 -0.100756E+02  0.142277E+01 -0.125636E+01 -0.646524E+01  0.105606E+02 -0.655156E+01
   485  -0.406660E+00 -0.345380E+00  0.330001E+00  0.307720E+01 -0.156049E+01  0.114222E+01 -0.363841E+01  0.337938E+00 -0.951186E-01  0.545562E+00  0.194631E+01 -0.283726E+01
   486   0.524094E+01  0.527640E+01 -0.789303E+01  0.258472E+02 -0.113716E+02  0.953781E+01 -0.114070E+02  0.185946E+01 -0.133193E+01 -0.454364E+01  0.186199E+02 -0.879985E+01
   487   0.250155E+01  0.241861E+01 -0.671594E+00  0.111240E+02 -0.624493E+01  0.510908E+01 -0.737942E+01  0.101160E+01 -0.447166E+00 -0.123865E+01  0.963698E+01 -0.597973E+01
   488  -0.233257E+01 -0.254340E+01 -0.123556E+01  0.280032E+00 -0.286900E+00  0.758305E-01 -0.118231E+01  0.351957E-01 -0.188583E-01 -0.182817E+01  0.357620E+00 -0.107285E+01
   489   0.128867E+02  0.121640E+02 -0.866045E+01  0.395873E+02 -0.215709E+02  0.174498E+02 -0.140710E+02  0.264684E+01 -0.249483E+01 -0.524178E+01  0.303660E+02 -0.129602E+02
   490   0.168742E+02  0.175178E+02 -0.239371E+02  0.706713E+02 -0.307887E+02  0.265079E+02 -0.266987E+02  0.446621E+01 -0.334678E+01 -0.982471E+01  0.494223E+02 -0.220798E+02
   491   0.383617E+02  0.380956E+02 -0.232405E+02  0.994998E+02 -0.488609E+02  0.356557E+02 -0.230525E+02  0.442015E+01 -0.606007E+01 -0.661182E+01  0.644989E+02 -0.197916E+02
   492  -0.118646E+01 -0.118176E+01  0.543869E+00  0.811217E+00 -0.521713E+00  0.266583E+00 -0.235987E+01  0.942485E-01 -0.207954E-01 -0.587998E+00  0.161256E+01 -0.220632E+01
   493   0.229889E+02  0.229560E+02 -0.232768E+02  0.704215E+02 -0.348158E+02  0.285349E+02 -0.188304E+02  0.397851E+01 -0.302295E+01 -0.455707E+01  0.405037E+02 -0.129907E+02
   494  -0.132148E+01 -0.122306E+01 -0.756152E+00  0.141706E+01 -0.572755E+00  0.326531E+00 -0.175632E+01  0.133802E+00 -0.113647E+00 -0.439878E+00  0.509871E+00 -0.129305E+01
   495  -0.137052E+01 -0.140281E+01 -0.926099E+00  0.277772E-01 -0.872866E-01  0.380674E-02 -0.386516E+00  0.373846E-02 -0.594289E-02 -0.986681E+00 -0.721886E-01 -0.343940E+00
   496  -0.184315E+01 -0.167546E+01 -0.113721E+01  0.169490E+00 -0.155878E+00  0.346354E-01 -0.758130E+00  0.206024E-01 -0.166552E-01 -0.117963E+01  0.179385E+00 -0.675215E+00
   497   0.719804E+00  0.608338E+00  0.206401E+01  0.154978E+01 -0.916829E+00  0.382258E+00 -0.244227E+01  0.134332E+00 -0.514724E-01  0.642361E+00  0.265335E+01 -0.268737E+01
   498  -0.288860E+01 -0.287918E+01 -0.146656E+01  0.847963E+00 -0.544779E+00  0.268775E+00 -0.205497E+01  0.100197E+00 -0.392220E-01 -0.195651E+01  0.661512E+00 -0.158418E+01
   499  -0.120989E+00 -0.201266E+00  0.132501E+01  0.477536E+00 -0.269116E+00  0.153000E+00 -0.186072E+01  0.589431E-01 -0.563445E-02  0.332165E+00  0.116924E+01 -0.170267E+01
   500  -0.115652E+01 -0.133610E+01 -0.263440E-01  0.402324E+00 -0.361547E+00  0.121879E+00 -0.131997E+01  0.447775E-01 -0.176429E-01 -0.884757E+00  0.103788E+01 -0.148923E+01
   501  -0.465854E+00 -0.420372E+00  0.566754E+00  0.337042E+01 -0.148943E+01  0.100279E+01 -0.409445E+01  0.323421E+00 -0.145360E+00 -0.329469E+00  0.347656E+01 -0.356746E+01
   502   0.346802E+01  0.524143E+01 -0.152722E+02  0.322532E+02 -0.144382E+02  0.126294E+02 -0.131293E+02  0.245547E+01 -0.103043E+01 -0.590069E+01  0.183711E+02 -0.722899E+01
   503  -0.175120E+01 -0.227948E+01 -0.890756E+01  0.198334E+02 -0.106404E+02  0.850478E+01 -0.107806E+02  0.149855E+01 -0.125943E+01 -0.916409E+01  0.163225E+02 -0.943784E+01
   504   0.131474E+01  0.126780E+01 -0.101922E+01  0.950298E+01 -0.393229E+01  0.323794E+01 -0.683049E+01  0.798438E+00 -0.442625E+00 -0.164138E+01  0.859006E+01 -0.568087E+01
   505  -0.167187E+01 -0.148329E+01 -0.544723E+01  0.150227E+02 -0.640282E+01  0.550702E+01 -0.109399E+02  0.129939E+01 -0.711011E+00 -0.467179E+01  0.114639E+02 -0.827536E+01
   506   0.261632E+01  0.156438E+01 -0.209672E+02  0.443129E+02 -0.233517E+02  0.179191E+02 -0.133482E+02  0.257683E+01 -0.452535E+01 -0.127499E+02  0.228423E+02 -0.852794E+01
   507  -0.240545E+01 -0.201793E+01 -0.319043E+01  0.525714E+01 -0.231096E+01  0.185569E+01 -0.428035E+01  0.510262E+00 -0.246800E+00 -0.249585E+01  0.315084E+01 -0.267292E+01
   508  -0.358936E+01 -0.349004E+01 -0.215278E+01  0.382814E+01 -0.171377E+01  0.119834E+01 -0.495944E+01  0.398686E+00 -0.188536E+00 -0.287498E+01  0.347648E+01 -0.409153E+01
   509   0.195831E+02  0.186540E+02 -0.153102E+02  0.545145E+02 -0.290675E+02  0.243988E+02 -0.157565E+02  0.324289E+01 -0.243889E+01 -0.659157E+01  0.353537E+02 -0.101082E+02
   510  -0.252588E+01 -0.251052E+01 -0.428213E+01  0.742112E+01 -0.303978E+01  0.231647E+01 -0.496000E+01  0.611207E+00 -0.592762E+00 -0.338309E+01  0.445804E+01 -0.358547E+01
   511   0.124320E+02  0.139303E+02 -0.190486E+02  0.459112E+02 -0.239197E+02  0.216240E+02 -0.139242E+02  0.313510E+01 -0.134569E+01 -0.534846E+01  0.264472E+02 -0.716844E+01
   512  -0.148125E+01 -0.145981E+01 -0.929091E+00  0.719054E-01 -0.949256E-01  0.184933E-01 -0.550433E+00  0.896338E-02 -0.616694E-02 -0.111453E+01  0.122978E+00 -0.468262E+00
   513  -0.176860E+01 -0.201739E+01 -0.688402E+00  0.363520E+00 -0.239872E+00  0.956677E-01 -0.132184E+01  0.445045E-01 -0.221820E-01 -0.116880E+01  0.276041E+00 -0.112464E+01
   514   0.339859E+02  0.371884E+02 -0.242901E+02  0.882575E+02 -0.472574E+02  0.383024E+02 -0.244493E+02  0.478307E+01 -0.136021E+01 -0.665867E+00  0.519606E+02 -0.141063E+02
   515   0.252910E+02  0.225982E+02 -0.329870E+02  0.894838E+02 -0.502051E+02  0.435157E+02 -0.274758E+02  0.570540E+01 -0.274590E+01 -0.110107E+02  0.563507E+02 -0.227418E+02
   516   0.178211E+02  0.170023E+02 -0.170010E+02  0.556686E+02 -0.267487E+02  0.239473E+02 -0.197612E+02  0.373651E+01 -0.202045E+01 -0.238211E+01  0.331414E+02 -0.137570E+02
   517   0.501611E+00 -0.393403E+00 -0.398070E+01  0.110342E+02 -0.452615E+01  0.383784E+01 -0.607612E+01  0.899458E+00 -0.686895E+00 -0.204652E+01  0.559159E+01 -0.393847E+01
   518   0.544071E+01  0.633450E+01 -0.198768E+02  0.466396E+02 -0.226895E+02  0.179392E+02 -0.142486E+02  0.263809E+01 -0.496119E+01 -0.758683E+01  0.237684E+02 -0.984705E+01
   519  -0.839930E+00 -0.570032E+00  0.173666E+00  0.289903E+01 -0.132567E+01  0.973299E+00 -0.376442E+01  0.299953E+00 -0.957948E-01  0.201878E+00  0.228863E+01 -0.306054E+01
   520   0.671054E+01  0.650957E+01  0.332750E+01  0.784870E+01 -0.363320E+01  0.286691E+01 -0.398039E+01  0.636502E+00 -0.355479E+00  0.394026E+01  0.495246E+01 -0.238315E+01
   521   0.261866E+01  0.255626E+01 -0.174939E+01  0.140537E+02 -0.734034E+01  0.576177E+01 -0.868825E+01  0.115542E+01 -0.574272E+00 -0.898318E+00  0.101407E+02 -0.668616E+01
   522  -0.471385E+01 -0.487007E+01 -0.387449E+01  0.304750E+01 -0.169184E+01  0.110873E+01 -0.339865E+01  0.303958E+00 -0.209058E+00 -0.438095E+01  0.189250E+01 -0.238163E+01
   523   0.335490E+01  0.336749E+01 -0.299069E+01  0.143710E+02 -0.511190E+01  0.381418E+01 -0.636885E+01  0.816433E+00 -0.117529E+01 -0.117817E+01  0.101359E+02 -0.559024E+01
   524  -0.297963E+00  0.113449E+00 -0.677700E+01  0.139039E+02 -0.635502E+01  0.566064E+01 -0.712472E+01  0.118613E+01 -0.791911E+00 -0.429566E+01  0.873063E+01 -0.432153E+01
   525  -0.161011E+01 -0.140432E+01 -0.110532E+01  0.665242E+01 -0.252609E+01  0.192369E+01 -0.679804E+01  0.584832E+00 -0.341597E+00 -0.180391E+01  0.553247E+01 -0.513287E+01
   526   0.972793E+00  0.507872E+00  0.168996E+01  0.161989E+00 -0.231443E+00  0.392582E-01 -0.701780E+00  0.142192E-01  0.585330E-03  0.118574E+00  0.116997E+01 -0.780677E+00
   527   0.130881E+01  0.132120E+01  0.233245E+01  0.466865E+01 -0.260579E+01  0.161893E+01 -0.496617E+01  0.422294E+00 -0.161560E+00 -0.315354E+00  0.644477E+01 -0.480822E+01
   528  -0.151972E+01 -0.153611E+01 -0.957189E+00  0.695184E-01 -0.101859E+00  0.179259E-01 -0.549300E+00  0.864220E-02 -0.745629E-02 -0.121243E+01  0.155300E+00 -0.478973E+00
   529   0.411929E+01  0.493548E+01 -0.349631E+01  0.163713E+02 -0.780359E+01  0.671737E+01 -0.814002E+01  0.130713E+01 -0.836553E+00 -0.104763E+01  0.112326E+02 -0.524953E+01
   530   0.145407E+02  0.136886E+02 -0.221290E+02  0.536809E+02 -0.283746E+02  0.248276E+02 -0.147708E+02  0.362954E+01 -0.232298E+01 -0.446799E+01  0.264107E+02 -0.825412E+01
   531   0.251718E+01  0.267664E+01 -0.726603E+01  0.208796E+02 -0.942859E+01  0.803312E+01 -0.101812E+02  0.158062E+01 -0.110033E+01 -0.421125E+01  0.141803E+02 -0.729237E+01
   532  -0.242933E+01 -0.274812E+01 -0.132038E+01  0.930209E+00 -0.502738E+00  0.214321E+00 -0.177365E+01  0.934110E-01 -0.704951E-01 -0.199641E+01  0.592145E+00 -0.134385E+01
   533   0.206485E+01  0.175594E+01 -0.678472E+01  0.168871E+02 -0.826951E+01  0.744357E+01 -0.778669E+01  0.144000E+01 -0.864891E+00 -0.286832E+01  0.947239E+01 -0.484813E+01
   534  -0.170330E+01 -0.133843E+01 -0.130982E+01  0.273749E+01 -0.110623E+01  0.699769E+00 -0.268152E+01  0.240235E+00 -0.283216E+00 -0.806352E+00  0.162455E+01 -0.215663E+01
   535   0.240954E+00  0.379680E+00  0.107185E+01  0.294736E+01 -0.133093E+01  0.905084E+00 -0.349503E+01  0.278909E+00 -0.136286E+00  0.116461E+01  0.170277E+01 -0.248769E+01
   536   0.956313E+00  0.199816E+01 -0.303615E+01  0.963133E+01 -0.453495E+01  0.381514E+01 -0.529423E+01  0.862173E+00 -0.487008E+00 -0.117860E+00  0.497470E+01 -0.285868E+01
   537   0.265312E+01  0.239880E+01  0.286618E+00  0.113654E+02 -0.614009E+01  0.434317E+01 -0.738103E+01  0.865305E+00 -0.686265E+00 -0.328175E+01  0.116024E+02 -0.592185E+01
   538  -0.109818E+01 -0.107480E+01 -0.144783E-01  0.287372E+01 -0.125432E+01  0.797222E+00 -0.363017E+01  0.253221E+00 -0.123371E+00 -0.100674E+01  0.306880E+01 -0.313685E+01
   539  -0.154339E+01 -0.145916E+01 -0.113624E+01  0.220274E+01 -0.108361E+01  0.755164E+00 -0.244020E+01  0.248775E+00 -0.900180E-01 -0.682749E+00  0.635734E+00 -0.141215E+01
   540  -0.299488E+01 -0.269999E+01 -0.160617E+02  0.255383E+02 -0.139679E+02  0.116515E+02 -0.106549E+02  0.202281E+01 -0.152287E+01 -0.726978E+01  0.107032E+02 -0.613339E+01
   541   0.101285E+02  0.100726E+02 -0.629671E+01  0.291789E+02 -0.109165E+02  0.886615E+01 -0.109831E+02  0.177138E+01 -0.149164E+01  0.413733E+00  0.155473E+02 -0.588843E+01
   542  -0.166606E+01 -0.210883E+01 -0.167995E+01  0.438826E+01 -0.223404E+01  0.152769E+01 -0.373998E+01  0.409507E+00 -0.337550E+00 -0.181985E+01  0.271570E+01 -0.300468E+01
   543   0.979135E+01  0.942716E+01 -0.129214E+02  0.425069E+02 -0.176907E+02  0.140144E+02 -0.165491E+02  0.239437E+01 -0.196302E+01 -0.572316E+01  0.275453E+02 -0.123950E+02
   544  -0.339231E+01 -0.320307E+01 -0.406609E+01  0.696687E+01 -0.302606E+01  0.240729E+01 -0.593388E+01  0.629596E+00 -0.370029E+00 -0.476067E+01  0.585580E+01 -0.429821E+01
   545   0.552465E+01  0.667814E+01 -0.442017E+00  0.174236E+02 -0.931045E+01  0.717289E+01 -0.943417E+01  0.128735E+01 -0.117259E+01 -0.856162E+00  0.146191E+02 -0.708480E+01
   546   0.649512E+01  0.408331E+01 -0.186639E+02  0.415728E+02 -0.197528E+02  0.170435E+02 -0.145023E+02  0.280000E+01 -0.200220E+01 -0.842859E+01  0.206706E+02 -0.815868E+01
   547   0.138564E+02  0.154142E+02 -0.238706E+02  0.614786E+02 -0.319538E+02  0.289058E+02 -0.235042E+02  0.450482E+01 -0.170424E+01 -0.905169E+01  0.402872E+02 -0.158213E+02
   548   0.257796E+01  0.235177E+01 -0.465831E+01  0.175707E+02 -0.696777E+01  0.570218E+01 -0.935247E+01  0.128560E+01 -0.100201E+01 -0.427941E+01  0.140991E+02 -0.746791E+01
   549   0.987126E+01  0.110031E+02 -0.154253E+02  0.447578E+02 -0.212630E+02  0.178034E+02 -0.159214E+02  0.290069E+01 -0.298077E+01 -0.222260E+01  0.231183E+02 -0.989259E+01
   550  -0.340243E+01 -0.359516E+01 -0.181306E+01  0.125130E+01 -0.686147E+00  0.425658E+00 -0.265266E+01  0.139647E+00 -0.671668E-01 -0.317924E+01  0.195984E+01 -0.237575E+01
   551   0.205829E+02  0.189350E+02 -0.317139E+02  0.773107E+02 -0.367799E+02  0.305602E+02 -0.204844E+02  0.417693E+01 -0.248677E+01 -0.789841E+01  0.369388E+02 -0.101053E+02
   552   0.182305E+01  0.171377E+01 -0.103080E+01  0.120040E+02 -0.565170E+01  0.382895E+01 -0.737805E+01  0.818011E+00 -0.767396E+00 -0.402043E+01  0.112318E+02 -0.549756E+01
   553   0.152631E+01  0.107865E+01  0.112373E+01  0.592958E+01 -0.282334E+01  0.175053E+01 -0.465907E+01  0.445254E+00 -0.240374E+00 -0.169203E+01  0.686296E+01 -0.409228E+01
   554   0.268642E+00  0.208285E+00  0.714010E+00  0.511514E-01 -0.924743E-01  0.106262E-01 -0.420038E+00  0.490497E-02  0.462790E-03  0.298067E+00  0.257596E+00 -0.347377E+00
   555   0.229417E+01  0.187683E+01 -0.341224E+01  0.141250E+02 -0.723935E+01  0.616694E+01 -0.773869E+01  0.114224E+01 -0.749732E+00 -0.103028E+01  0.905123E+01 -0.614412E+01
   556   0.134804E+02  0.159081E+02 -0.154023E+02  0.520243E+02 -0.259327E+02  0.233565E+02 -0.227006E+02  0.391759E+01 -0.178234E+01 -0.351295E+01  0.362609E+02 -0.168398E+02
   557   0.130184E+01  0.116359E+01  0.264852E+01  0.263008E+01 -0.138854E+01  0.922898E+00 -0.370252E+01  0.254557E+00 -0.631429E-01  0.589253E+00  0.368335E+01 -0.310901E+01
   558   0.676534E+01  0.885128E+01 -0.154587E+02  0.381779E+02 -0.200343E+02  0.183647E+02 -0.158744E+02  0.292948E+01 -0.133943E+01 -0.685977E+01  0.260609E+02 -0.103499E+02
   559   0.246037E+01  0.248257E+01 -0.306932E+01  0.111996E+02 -0.542112E+01  0.490532E+01 -0.562718E+01  0.100816E+01 -0.535060E+00 -0.398534E+00  0.576658E+01 -0.288547E+01
   560   0.271791E+02  0.295332E+02 -0.257740E+02  0.821651E+02 -0.456685E+02  0.396263E+02 -0.255911E+02  0.545712E+01 -0.303598E+01 -0.546845E+01  0.568977E+02 -0.218961E+02
   561  -0.157540E+01 -0.176163E+01 -0.549541E+00  0.331509E+00 -0.285011E+00  0.723399E-01 -0.115063E+01  0.337014E-01 -0.277671E-01 -0.106490E+01  0.422980E+00 -0.111971E+01
   562   0.151652E+02  0.171655E+02 -0.183700E+02  0.521066E+02 -0.311141E+02  0.277114E+02 -0.168737E+02  0.374394E+01 -0.203883E+01 -0.901506E+01  0.382924E+02 -0.121118E+02
   563  -0.137117E+01 -0.142509E+01 -0.377462E+00  0.125150E+01 -0.523516E+00  0.283092E+00 -0.203558E+01  0.119039E+00 -0.882406E-01 -0.622396E+00  0.895075E+00 -0.169777E+01
   564   0.128334E+02  0.132116E+02 -0.165825E+02  0.476190E+02 -0.280734E+02  0.245098E+02 -0.160573E+02  0.352072E+01 -0.210289E+01 -0.103735E+02  0.350509E+02 -0.114659E+02
   565  -0.178260E+01 -0.769678E+00 -0.607315E+01  0.108215E+02 -0.494834E+01  0.430948E+01 -0.623361E+01  0.962484E+00 -0.620976E+00 -0.354811E+01  0.659167E+01 -0.381323E+01
   566  -0.128310E+01 -0.178559E+01 -0.104517E+02  0.207711E+02 -0.106048E+02  0.823144E+01 -0.861943E+01  0.143382E+01 -0.204358E+01 -0.863911E+01  0.123616E+02 -0.550803E+01
   567  -0.418716E+01 -0.428959E+01 -0.285391E+01  0.331865E+01 -0.168241E+01  0.104599E+01 -0.411978E+01  0.326072E+00 -0.221774E+00 -0.401082E+01  0.298302E+01 -0.326179E+01
   568  -0.117422E+01 -0.105363E+01 -0.383084E+00  0.672142E-01 -0.111852E+00  0.148106E-01 -0.764250E+00  0.892175E-02 -0.598020E-02 -0.544007E+00  0.251378E+00 -0.761002E+00
   569   0.479811E+01  0.507847E+01 -0.541361E+01  0.223664E+02 -0.108223E+02  0.961183E+01 -0.115784E+02  0.170390E+01 -0.106975E+01 -0.437316E+01  0.186481E+02 -0.919651E+01
   570  -0.296433E+01 -0.307606E+01 -0.163954E+01  0.362562E+01 -0.174582E+01  0.120350E+01 -0.459437E+01  0.354481E+00 -0.168207E+00 -0.381997E+01  0.479069E+01 -0.404678E+01
   571   0.286620E+02  0.310249E+02 -0.166479E+02  0.719337E+02 -0.372122E+02  0.315410E+02 -0.227780E+02  0.445525E+01 -0.262989E+01  0.236119E+01  0.444438E+02 -0.157801E+02
   572   0.341373E+02  0.321595E+02 -0.347146E+02  0.915044E+02 -0.491865E+02  0.432846E+02 -0.212582E+02  0.537152E+01 -0.863894E+00 -0.464540E+01  0.470455E+02 -0.102406E+02
   573   0.614592E+00  0.125338E+00 -0.257913E+01  0.122762E+02 -0.631443E+01  0.531470E+01 -0.866890E+01  0.108145E+01 -0.495268E+00 -0.530661E+01  0.119421E+02 -0.651016E+01
   574  -0.313234E+01 -0.315038E+01 -0.194744E+01  0.273885E+01 -0.120235E+01  0.766680E+00 -0.361267E+01  0.260302E+00 -0.135725E+00 -0.250179E+01  0.211018E+01 -0.275878E+01
   575   0.302864E+01  0.253363E+01  0.312556E+01  0.457464E+01 -0.251938E+01  0.171848E+01 -0.409408E+01  0.407784E+00 -0.184363E+00 -0.684716E+00  0.691055E+01 -0.369221E+01
   576   0.130060E+01  0.403271E+00 -0.126951E+02  0.274686E+02 -0.139097E+02  0.124606E+02 -0.132071E+02  0.225121E+01 -0.106794E+01 -0.603749E+01  0.148827E+02 -0.844191E+01
   577   0.183750E+02  0.172512E+02 -0.159478E+02  0.546053E+02 -0.295583E+02  0.250222E+02 -0.172174E+02  0.329261E+01 -0.182154E+01 -0.633374E+01  0.364584E+02 -0.128734E+02
   578   0.179263E+01  0.156668E+01  0.691582E+00  0.574014E+01 -0.245798E+01  0.188647E+01 -0.427081E+01  0.455893E+00 -0.252663E+00  0.366086E+00  0.454285E+01 -0.334226E+01
   579  -0.152087E+01 -0.132835E+01 -0.146564E+01  0.537227E+01 -0.231418E+01  0.174551E+01 -0.510122E+01  0.505020E+00 -0.262630E+00 -0.143949E+01  0.436342E+01 -0.425228E+01
   580  -0.227756E+01 -0.200541E+01 -0.318626E+01  0.675587E+01 -0.340888E+01  0.281994E+01 -0.558150E+01  0.669590E+00 -0.346330E+00 -0.326280E+01  0.543439E+01 -0.417700E+01
   581   0.643950E+01  0.646601E+01 -0.422851E+01  0.225016E+02 -0.118846E+02  0.103538E+02 -0.111353E+02  0.178345E+01 -0.950940E+00 -0.104402E+01  0.169326E+02 -0.942259E+01
   582   0.374761E+01  0.328494E+01 -0.870815E+01  0.281922E+02 -0.123774E+02  0.109444E+02 -0.152298E+02  0.223803E+01 -0.131161E+01 -0.424113E+01  0.199870E+02 -0.124609E+02
   583   0.180295E+02  0.170912E+02 -0.113721E+02  0.505919E+02 -0.266131E+02  0.229072E+02 -0.189636E+02  0.359935E+01 -0.212021E+01 -0.239378E+01  0.356208E+02 -0.161358E+02
   584   0.112692E+01  0.160978E+01 -0.564749E+01  0.177691E+02 -0.783586E+01  0.673930E+01 -0.102539E+02  0.146944E+01 -0.111367E+01 -0.310508E+01  0.119200E+02 -0.720517E+01
   585  -0.815292E+00 -0.714940E+00 -0.469628E+00  0.181558E-01 -0.635599E-01  0.267220E-02 -0.301950E+00  0.238915E-02 -0.337129E-02 -0.470093E+00  0.159918E-02 -0.246446E+00
   586   0.137831E+02  0.138829E+02 -0.686327E+01  0.372112E+02 -0.153335E+02  0.118239E+02 -0.129424E+02  0.198325E+01 -0.209599E+01 -0.109758E+01  0.250154E+02 -0.100349E+02
   587   0.116452E+02  0.122264E+02 -0.213425E+02  0.518635E+02 -0.269471E+02  0.247621E+02 -0.187559E+02  0.378415E+01 -0.171905E+01 -0.804563E+01  0.327502E+02 -0.124782E+02
   588   0.895722E+00  0.787991E+00  0.129239E+01  0.230976E-01 -0.891236E-01  0.486000E-02 -0.339668E+00  0.270740E-02  0.145310E-02  0.103767E+01  0.744239E-01 -0.324105E+00
   589   0.170550E+02  0.185563E+02 -0.150268E+02  0.535202E+02 -0.269990E+02  0.244457E+02 -0.201723E+02  0.375622E+01 -0.246904E+01 -0.624529E+01  0.407919E+02 -0.159904E+02
   590   0.203388E+02  0.242449E+02 -0.338288E+02  0.805985E+02 -0.480438E+02  0.431812E+02 -0.253269E+02  0.578421E+01 -0.202556E+01 -0.117866E+02  0.538487E+02 -0.178173E+02
   591  -0.285346E+01 -0.254864E+01 -0.389706E+01  0.460278E+01 -0.169634E+01  0.104861E+01 -0.282576E+01  0.367869E+00 -0.453549E+00 -0.230128E+01  0.100135E+01 -0.124871E+01
   592  -0.357645E+01 -0.381960E+01 -0.113799E+01  0.218563E+01 -0.962478E+00  0.683113E+00 -0.453876E+01  0.247237E+00 -0.531941E-01 -0.331843E+01  0.345614E+01 -0.395731E+01
   593   0.771024E+01  0.746871E+01 -0.696966E+00  0.173295E+02 -0.745924E+01  0.558080E+01 -0.674325E+01  0.963147E+00 -0.126374E+01 -0.281908E+00  0.142543E+02 -0.650373E+01
   594  -0.239730E+01 -0.215597E+01 -0.148339E+00  0.167469E+01 -0.744518E+00  0.465479E+00 -0.378551E+01  0.184247E+00 -0.433433E-01 -0.129104E+01  0.266395E+01 -0.352888E+01
   595   0.245558E+02  0.265462E+02 -0.261513E+02  0.821743E+02 -0.404465E+02  0.328610E+02 -0.260089E+02  0.479501E+01 -0.266776E+01 -0.106680E+02  0.605965E+02 -0.233822E+02
   596  -0.360976E+01 -0.391820E+01 -0.359127E+01  0.491882E+01 -0.238841E+01  0.167345E+01 -0.425227E+01  0.431296E+00 -0.401371E+00 -0.372644E+01  0.343113E+01 -0.362289E+01
   597   0.215013E+00  0.783451E-01  0.125791E+01  0.165873E+01 -0.111618E+01  0.478453E+00 -0.210202E+01  0.126751E+00 -0.886190E-01 -0.222041E+01  0.445706E+01 -0.215831E+01
   598   0.596420E+01  0.578726E+01 -0.486995E+01  0.230918E+02 -0.913770E+01  0.732947E+01 -0.106009E+02  0.150632E+01 -0.135478E+01 -0.156114E+01  0.132515E+02 -0.590308E+01
   599   0.157793E+02  0.198312E+02 -0.209183E+02  0.522812E+02 -0.264662E+02  0.239070E+02 -0.142119E+02  0.337886E+01 -0.219129E+01 -0.425655E+01  0.312661E+02 -0.717836E+01
   600  -0.183998E+01 -0.192572E+01 -0.843454E+00  0.811860E-01 -0.121041E+00  0.206530E-01 -0.983267E+00  0.116504E-01 -0.570277E-02 -0.137128E+01  0.505535E+00 -0.105998E+01
   601   0.714900E-01  0.328117E+00 -0.898619E+00  0.650074E+01 -0.296242E+01  0.249754E+01 -0.542836E+01  0.623417E+00 -0.260803E+00 -0.320781E+00  0.430609E+01 -0.365719E+01
   602  -0.173931E+01 -0.235070E+01 -0.141919E+02  0.278975E+02 -0.150894E+02  0.111844E+02 -0.108648E+02  0.192709E+01 -0.260224E+01 -0.134109E+02  0.220653E+02 -0.110052E+02
   603   0.295497E+01  0.336746E+01 -0.658374E+01  0.215905E+02 -0.885966E+01  0.713891E+01 -0.102754E+02  0.146888E+01 -0.152459E+01 -0.316059E+01  0.139713E+02 -0.744330E+01
   604   0.257186E+02  0.264170E+02 -0.196733E+02  0.712037E+02 -0.357061E+02  0.298845E+02 -0.216801E+02  0.416548E+01 -0.247571E+01 -0.909273E+01  0.526670E+02 -0.171572E+02
   605  -0.195813E+01 -0.217918E+01 -0.331247E+00  0.176092E+01 -0.988601E+00  0.493874E+00 -0.296336E+01  0.169982E+00 -0.996962E-01 -0.223606E+01  0.304393E+01 -0.298705E+01
   606   0.135749E+02  0.131801E+02 -0.163810E+02  0.488153E+02 -0.273140E+02  0.231977E+02 -0.155747E+02  0.306392E+01 -0.223220E+01 -0.347119E+01  0.284426E+02 -0.117913E+02
   607   0.197620E+01  0.157993E+01 -0.405001E+01  0.140587E+02 -0.647326E+01  0.556578E+01 -0.739865E+01  0.104449E+01 -0.770862E+00 -0.180409E+01  0.912706E+01 -0.574303E+01
   608   0.232901E+01  0.339842E+01 -0.131133E+02  0.272301E+02 -0.148000E+02  0.134033E+02 -0.116713E+02  0.222249E+01 -0.942220E+00 -0.485094E+01  0.151490E+02 -0.689965E+01
   609   0.143269E+02  0.132585E+02 -0.101652E+02  0.406759E+02 -0.150440E+02  0.116940E+02 -0.124476E+02  0.206175E+01 -0.244801E+01 -0.112283E+01  0.229041E+02 -0.852277E+01
   610   0.218659E+02  0.214679E+02 -0.105344E+02  0.581855E+02 -0.248534E+02  0.183121E+02 -0.184115E+02  0.268575E+01 -0.351809E+01 -0.226289E+00  0.314069E+02 -0.971271E+01
   611   0.507165E+01  0.545323E+01 -0.194738E+00  0.139170E+02 -0.770215E+01  0.619592E+01 -0.752065E+01  0.117643E+01 -0.800206E+00 -0.100094E+00  0.117120E+02 -0.615872E+01
   612   0.385852E+00  0.102897E+00 -0.578212E+01  0.178331E+02 -0.820066E+01  0.699564E+01 -0.110045E+02  0.147562E+01 -0.931272E+00 -0.378013E+01  0.127923E+02 -0.890924E+01
   613   0.480858E+02  0.519549E+02 -0.388224E+02  0.123901E+03 -0.616441E+02  0.525336E+02 -0.323660E+02  0.683167E+01 -0.234797E+01 -0.779048E+01  0.838482E+02 -0.241028E+02
   614   0.701332E+01  0.703497E+01 -0.219737E+01  0.193297E+02 -0.732971E+01  0.598712E+01 -0.932239E+01  0.135264E+01 -0.806674E+00  0.491719E+00  0.127766E+02 -0.623337E+01
   615   0.930438E+01  0.609392E+01 -0.204653E+02  0.467065E+02 -0.228806E+02  0.194214E+02 -0.147550E+02  0.310465E+01 -0.182737E+01 -0.814763E+01  0.231507E+02 -0.890916E+01
   616  -0.105337E+01 -0.158894E+01 -0.389748E+01  0.112122E+02 -0.451159E+01  0.376906E+01 -0.800616E+01  0.951245E+00 -0.570611E+00 -0.366524E+01  0.832374E+01 -0.624745E+01
   617  -0.180585E+00 -0.268715E+00  0.746133E+00  0.732874E-01 -0.110487E+00  0.153728E-01 -0.918567E+00  0.102035E-01  0.347241E-02  0.414919E+00  0.359559E+00 -0.104319E+01
   618  -0.106209E+01 -0.101672E+01 -0.486649E+00  0.127418E+00 -0.108417E+00  0.221437E-01 -0.620094E+00  0.148714E-01 -0.113616E-01 -0.550409E+00  0.880867E-02 -0.475118E+00
   619   0.725776E+01  0.576517E+01 -0.139804E+02  0.359950E+02 -0.171220E+02  0.148776E+02 -0.134112E+02  0.242061E+01 -0.152188E+01 -0.449298E+01  0.202180E+02 -0.995988E+01
   620   0.428193E+01  0.286498E+01 -0.163222E+02  0.394537E+02 -0.213574E+02  0.185977E+02 -0.171251E+02  0.311548E+01 -0.208028E+01 -0.101890E+02  0.269212E+02 -0.138672E+02
   621   0.964375E+01  0.100825E+02  0.261746E+01  0.167105E+02 -0.838353E+01  0.559518E+01 -0.666199E+01  0.857364E+00 -0.109121E+01 -0.453956E+01  0.211552E+02 -0.653314E+01
   622  -0.692337E+00 -0.744507E+00  0.558431E-01  0.424616E+01 -0.171673E+01  0.103100E+01 -0.442202E+01  0.339884E+00 -0.226474E+00 -0.132262E+01  0.474158E+01 -0.416347E+01
   623  -0.192064E-02  0.272011E+00 -0.287890E+01  0.100714E+02 -0.437513E+01  0.356192E+01 -0.666118E+01  0.830818E+00 -0.550883E+00 -0.268242E+01  0.743581E+01 -0.448138E+01
   624  -0.130662E+00 -0.133462E+00 -0.102436E+01  0.636100E+01 -0.244234E+01  0.174446E+01 -0.500706E+01  0.538126E+00 -0.300480E+00 -0.373309E+00  0.381012E+01 -0.357027E+01
   625  -0.455393E+00 -0.585094E+00  0.143574E+00  0.446483E-01 -0.612291E-01  0.123040E-01 -0.599795E+00  0.572194E-02 -0.616890E-03 -0.353759E+00  0.380187E+00 -0.611522E+00
   626   0.456347E+00  0.723159E-01 -0.500477E+01  0.151630E+02 -0.748729E+01  0.629888E+01 -0.894381E+01  0.122016E+01 -0.789848E+00 -0.324271E+01  0.101623E+02 -0.684729E+01
   627  -0.402776E+01 -0.417869E+01 -0.179276E+02  0.286868E+02 -0.148001E+02  0.108814E+02 -0.966824E+01  0.178106E+01 -0.298100E+01 -0.116633E+02  0.146900E+02 -0.720538E+01
   628  -0.513089E+01 -0.503091E+01 -0.482571E+01  0.703546E+01 -0.268024E+01  0.196176E+01 -0.664068E+01  0.581864E+00 -0.563334E+00 -0.507294E+01  0.493499E+01 -0.489297E+01
   629   0.255306E+02  0.260135E+02 -0.165153E+02  0.615927E+02 -0.334390E+02  0.303721E+02 -0.186083E+02  0.403664E+01 -0.190825E+01 -0.769788E+00  0.383623E+02 -0.115790E+02
   630  -0.295961E+01 -0.290698E+01 -0.162625E+01  0.694083E+00 -0.472158E+00  0.165933E+00 -0.173534E+01  0.674810E-01 -0.533554E-01 -0.203795E+01  0.794961E+00 -0.166399E+01
   631   0.100501E+01  0.114168E+01 -0.339408E+01  0.121438E+02 -0.528208E+01  0.446846E+01 -0.711209E+01  0.997966E+00 -0.816969E+00 -0.113755E+01  0.799392E+01 -0.571469E+01
   632  -0.155221E+01 -0.157873E+01 -0.241733E+01  0.713851E+01 -0.319679E+01  0.251872E+01 -0.587283E+01  0.621727E+00 -0.344214E+00 -0.212632E+01  0.455215E+01 -0.400456E+01
   633  -0.411424E+01 -0.433096E+01 -0.229506E+01  0.117712E+01 -0.595637E+00  0.320280E+00 -0.278836E+01  0.131459E+00 -0.640464E-01 -0.337504E+01  0.142752E+01 -0.238343E+01
   634   0.156063E+02  0.144594E+02 -0.622158E+01  0.390491E+02 -0.178031E+02  0.136849E+02 -0.132830E+02  0.223674E+01 -0.205671E+01 -0.311247E+01  0.301672E+02 -0.125953E+02
   635  -0.287617E+01 -0.286131E+01 -0.110460E+01  0.103471E+01 -0.662690E+00  0.298689E+00 -0.249548E+01  0.108283E+00 -0.550846E-01 -0.238118E+01  0.196708E+01 -0.244722E+01
   636   0.195379E+01  0.200059E+01 -0.186036E+02  0.377554E+02 -0.188080E+02  0.143848E+02 -0.111701E+02  0.208361E+01 -0.368824E+01 -0.933081E+01  0.179221E+02 -0.659071E+01
   637  -0.675656E+00 -0.795331E+00 -0.102954E+00  0.468766E-01 -0.785325E-01  0.920314E-02 -0.552528E+00  0.678856E-02 -0.450993E-02 -0.347542E+00  0.103231E+00 -0.551020E+00
   638   0.448240E+01  0.401253E+01 -0.575118E+01  0.195794E+02 -0.804851E+01  0.670589E+01 -0.814179E+01  0.130677E+01 -0.116823E+01 -0.163913E+01  0.120834E+02 -0.643173E+01
   639   0.290823E+02  0.281454E+02 -0.107753E+02  0.632221E+02 -0.278614E+02  0.233481E+02 -0.194394E+02  0.340196E+01 -0.281385E+01 -0.911999E+00  0.441215E+02 -0.150641E+02
   640  -0.445420E+01 -0.454222E+01 -0.330085E+01  0.409668E+01 -0.175404E+01  0.125144E+01 -0.489938E+01  0.397986E+00 -0.246035E+00 -0.423420E+01  0.352829E+01 -0.383631E+01
   641   0.649334E+00  0.898611E+00  0.205157E+01  0.154060E+01 -0.753632E+00  0.416921E+00 -0.271945E+01  0.154639E+00 -0.413121E-01  0.189622E+01  0.134584E+01 -0.234345E+01
   642  -0.126392E+01 -0.121281E+01 -0.298579E+01  0.889951E+01 -0.469169E+01  0.372697E+01 -0.661183E+01  0.776626E+00 -0.377713E+00 -0.558703E+01  0.939961E+01 -0.502539E+01
   643  -0.271412E+00  0.146023E+00 -0.167156E+01  0.657591E+01 -0.313011E+01  0.269757E+01 -0.505635E+01  0.626650E+00 -0.313530E+00 -0.762040E+00  0.428666E+01 -0.337860E+01
   644  -0.194728E+00 -0.514524E-01  0.983605E+00  0.553732E+00 -0.309540E+00  0.139708E+00 -0.160644E+01  0.586162E-01 -0.144044E-01  0.651346E+00  0.553438E+00 -0.125624E+01
   645   0.403869E+00  0.561046E+00 -0.280657E+01  0.132684E+02 -0.756508E+01  0.578558E+01 -0.882032E+01  0.115023E+01 -0.608418E+00 -0.322794E+01  0.113415E+02 -0.755253E+01
   646   0.888270E+01  0.957578E+01 -0.930273E+01  0.353982E+02 -0.169569E+02  0.156934E+02 -0.178213E+02  0.287735E+01 -0.100528E+01 -0.270142E+01  0.256259E+02 -0.133487E+02
   647   0.368085E+02  0.346750E+02 -0.162978E+02  0.780002E+02 -0.416310E+02  0.361658E+02 -0.221606E+02  0.457710E+01 -0.184521E+01 -0.518615E+01  0.541817E+02 -0.143206E+02
   648  -0.192089E+01 -0.211983E+01 -0.747720E+00  0.186591E+00 -0.140999E+00  0.491294E-01 -0.128898E+01  0.249141E-01 -0.382768E-02 -0.144926E+01  0.615169E+00 -0.128573E+01
   649   0.878720E+01  0.914425E+01 -0.105106E+02  0.348910E+02 -0.158213E+02  0.133510E+02 -0.136709E+02  0.228583E+01 -0.173771E+01 -0.259756E+01  0.197256E+02 -0.798381E+01
   650   0.431614E+00  0.399066E+00  0.968469E+00  0.110319E+00 -0.109808E+00  0.219877E-01 -0.574085E+00  0.137511E-01  0.978810E-03  0.964589E+00 -0.152893E+00 -0.412630E+00
   651  -0.461904E+00 -0.592658E+00  0.607587E+00  0.140130E+00 -0.204223E+00  0.270512E-01 -0.104702E+01  0.151598E-01 -0.588330E-03 -0.158374E+00  0.750064E+00 -0.118435E+01
   652   0.550191E+00  0.728644E+00 -0.425870E+00  0.709050E+01 -0.339269E+01  0.270066E+01 -0.585081E+01  0.657392E+00 -0.228983E+00  0.356475E+00  0.448809E+01 -0.411592E+01
   653  -0.613085E+00 -0.536764E+00 -0.447965E+00  0.340859E+01 -0.138390E+01  0.111799E+01 -0.347518E+01  0.313502E+00 -0.146122E+00 -0.514209E+00  0.294719E+01 -0.296974E+01
   654   0.837549E+00  0.808412E+00  0.153781E+01  0.572978E+00 -0.336578E+00  0.138898E+00 -0.113191E+01  0.660409E-01 -0.969049E-02  0.152234E+01  0.427178E-01 -0.756649E+00
   655   0.139382E+01  0.187244E+01  0.118576E+01  0.444272E+01 -0.239699E+01  0.135064E+01 -0.317887E+01  0.290571E+00 -0.300016E+00 -0.270836E+01  0.853771E+01 -0.395691E+01
   656   0.409550E+01  0.389358E+01 -0.483659E+01  0.181918E+02 -0.831955E+01  0.716589E+01 -0.836150E+01  0.124431E+01 -0.988886E+00 -0.195382E+01  0.108143E+02 -0.496686E+01
   657  -0.288893E+01 -0.290669E+01 -0.208018E+01  0.231157E+00 -0.262307E+00  0.529062E-01 -0.824026E+00  0.240664E-01 -0.305405E-01 -0.233950E+01  0.209729E+00 -0.776918E+00
   658   0.802904E+00  0.752604E+00 -0.398481E+01  0.148539E+02 -0.720661E+01  0.636525E+01 -0.992030E+01  0.132936E+01 -0.633933E+00 -0.201619E+01  0.978970E+01 -0.702091E+01
   659   0.470961E+00  0.535146E+00  0.100375E+01  0.298126E-01 -0.665572E-01  0.711858E-02 -0.508848E+00  0.439591E-02  0.128595E-02  0.881053E+00  0.142882E+00 -0.488789E+00
   660   0.105141E+02  0.117089E+02 -0.884080E+01  0.390057E+02 -0.201363E+02  0.178830E+02 -0.189708E+02  0.303761E+01 -0.146436E+01 -0.181597E+01  0.274805E+02 -0.139556E+02
   661   0.277616E+02  0.256094E+02 -0.976932E+01  0.620901E+02 -0.280284E+02  0.192624E+02 -0.152545E+02  0.254101E+01 -0.307971E+01  0.241918E+00  0.376253E+02 -0.122578E+02
   662   0.176113E+02  0.184190E+02 -0.300787E+02  0.679913E+02 -0.407597E+02  0.367355E+02 -0.195404E+02  0.492882E+01 -0.166539E+01 -0.721039E+01  0.360542E+02 -0.104249E+02
   663   0.624983E+01  0.620920E+01 -0.798613E+01  0.285031E+02 -0.144274E+02  0.124179E+02 -0.129995E+02  0.212495E+01 -0.138317E+01 -0.111664E+01  0.177635E+02 -0.104377E+02
   664   0.172324E+02  0.160469E+02 -0.951970E+01  0.442922E+02 -0.190352E+02  0.153096E+02 -0.142224E+02  0.244692E+01 -0.203900E+01  0.856942E+00  0.239585E+02 -0.876849E+01
   665   0.760441E+01  0.673648E+01 -0.399950E+01  0.243676E+02 -0.122279E+02  0.915227E+01 -0.919896E+01  0.138164E+01 -0.187073E+01 -0.468957E+01  0.199360E+02 -0.850992E+01
   666   0.117227E+02  0.116020E+02  0.211498E+00  0.225479E+02 -0.102085E+02  0.742945E+01 -0.785597E+01  0.115650E+01 -0.155828E+01  0.170700E+01  0.149613E+02 -0.506627E+01
   667   0.256446E+00  0.908470E-01  0.129443E+01  0.410697E+00 -0.335027E+00  0.965731E-01 -0.124783E+01  0.422795E-01 -0.468203E-02  0.614844E+00  0.731793E+00 -0.125579E+01
   668  -0.187634E+01 -0.175195E+01 -0.145641E+01  0.315352E+01 -0.136153E+01  0.952174E+00 -0.337399E+01  0.329729E+00 -0.119837E+00 -0.509719E+00  0.979911E+00 -0.222214E+01
   669   0.159379E+02  0.136425E+02 -0.714914E+01  0.409993E+02 -0.191364E+02  0.146795E+02 -0.138629E+02  0.226696E+01 -0.185940E+01 -0.394091E+01  0.276464E+02 -0.100630E+02
   670   0.788638E+01  0.761235E+01 -0.268524E+01  0.223902E+02 -0.105527E+02  0.846731E+01 -0.102748E+02  0.158935E+01 -0.104776E+01 -0.500897E-01  0.154654E+02 -0.780293E+01
   671  -0.237525E+01 -0.228579E+01 -0.227184E+01  0.440832E+01 -0.216797E+01  0.168999E+01 -0.424675E+01  0.447431E+00 -0.234439E+00 -0.227068E+01  0.306315E+01 -0.307826E+01
   672   0.210228E+02  0.213138E+02 -0.199874E+02  0.649986E+02 -0.307072E+02  0.260940E+02 -0.212337E+02  0.387305E+01 -0.201461E+01 -0.401321E+01  0.389328E+02 -0.136058E+02
   673   0.772393E+01  0.696709E+01 -0.923081E+01  0.310647E+02 -0.172546E+02  0.157623E+02 -0.139616E+02  0.271222E+01 -0.136822E+01 -0.291046E+01  0.202526E+02 -0.103751E+02
   674   0.504244E-01  0.348251E+00 -0.805405E+00  0.629383E+01 -0.310471E+01  0.223386E+01 -0.476107E+01  0.531760E+00 -0.337835E+00 -0.189163E+01  0.586616E+01 -0.362628E+01
   675   0.357781E+02  0.333067E+02 -0.271329E+02  0.884666E+02 -0.501002E+02  0.446650E+02 -0.232153E+02  0.546700E+01 -0.237208E+01  0.222208E+01  0.470194E+02 -0.159347E+02
   676   0.277846E+02  0.250198E+02 -0.295490E+02  0.793029E+02 -0.461271E+02  0.408276E+02 -0.200047E+02  0.480601E+01 -0.147103E+01 -0.938902E+00  0.370562E+02 -0.110975E+02
   677   0.164717E+02  0.169937E+02 -0.270058E+02  0.634350E+02 -0.327776E+02  0.284706E+02 -0.179436E+02  0.404532E+01 -0.175224E+01 -0.720510E+01  0.344021E+02 -0.102033E+02
   678   0.234133E+02  0.232990E+02 -0.341841E+02  0.831941E+02 -0.459609E+02  0.408253E+02 -0.233568E+02  0.530791E+01 -0.241222E+01 -0.101687E+02  0.493121E+02 -0.158444E+02
   679   0.120127E+01  0.124237E+01  0.226095E+01  0.108320E+01 -0.586887E+00  0.262798E+00 -0.189575E+01  0.106870E+00 -0.299049E-01  0.204722E+01  0.714601E+00 -0.151945E+01
   680   0.968750E+00  0.628902E+00 -0.787995E+00  0.826264E+01 -0.382155E+01  0.321707E+01 -0.628707E+01  0.723693E+00 -0.338032E+00 -0.353185E+00  0.633123E+01 -0.534914E+01
   681   0.871640E+01  0.805262E+01 -0.670938E+01  0.276563E+02 -0.114614E+02  0.929004E+01 -0.104713E+02  0.166226E+01 -0.125009E+01 -0.208538E+01  0.176746E+02 -0.753663E+01
   682   0.524920E+00  0.483989E+00  0.115557E+01  0.424933E+01 -0.178237E+01  0.112327E+01 -0.440242E+01  0.343975E+00 -0.162428E+00  0.564992E-01  0.402927E+01 -0.360178E+01
   683  -0.342765E+01 -0.383236E+01 -0.319495E+01  0.311104E+01 -0.139167E+01  0.839205E+00 -0.287379E+01  0.287327E+00 -0.204806E+00 -0.325495E+01  0.132732E+01 -0.190474E+01
   684  -0.291292E+01 -0.323163E+01 -0.199696E+01  0.136535E+01 -0.762288E+00  0.372874E+00 -0.190782E+01  0.132359E+00 -0.116439E+00 -0.228517E+01  0.642394E+00 -0.158886E+01
   685   0.315711E+00  0.617600E-01  0.158928E+01  0.676850E+00 -0.426456E+00  0.203261E+00 -0.179493E+01  0.798736E-01 -0.121637E-01  0.858522E+00  0.777868E+00 -0.157463E+01
   686   0.959667E+00  0.556689E+00 -0.477279E+01  0.140989E+02 -0.678725E+01  0.578829E+01 -0.747450E+01  0.111494E+01 -0.100791E+01 -0.223974E+01  0.709290E+01 -0.429647E+01
   687  -0.317783E+01 -0.308493E+01 -0.194490E+01  0.533965E+00 -0.327437E+00  0.105399E+00 -0.155206E+01  0.566250E-01 -0.494195E-01 -0.218554E+01  0.464200E+00 -0.136359E+01
   688   0.415264E+01  0.496403E+01  0.217920E+00  0.129321E+02 -0.590372E+01  0.480687E+01 -0.839402E+01  0.108391E+01 -0.590386E+00  0.244882E+01  0.754638E+01 -0.503117E+01
   689   0.237150E+02  0.231813E+02 -0.419933E+01  0.447783E+02 -0.229593E+02  0.205524E+02 -0.161911E+02  0.315329E+01 -0.141928E+01  0.152097E+01  0.348454E+02 -0.131851E+02
   690  -0.273589E+01 -0.275661E+01 -0.210557E+01  0.210311E+01 -0.830177E+00  0.467885E+00 -0.241141E+01  0.194602E+00 -0.154333E+00 -0.213901E+01  0.859440E+00 -0.147703E+01
   691   0.385583E+00  0.849603E+00  0.353370E+00  0.377211E+01 -0.161998E+01  0.118432E+01 -0.353816E+01  0.368774E+00 -0.134849E+00  0.149155E+01  0.167464E+01 -0.231659E+01
   692  -0.152686E+01 -0.133348E+01 -0.557530E+00  0.142484E+01 -0.828981E+00  0.342669E+00 -0.195264E+01  0.118133E+00 -0.733547E-01 -0.113279E+01  0.172098E+01 -0.192168E+01
   693   0.272189E+02  0.259473E+02 -0.207804E+02  0.647247E+02 -0.376232E+02  0.343889E+02 -0.159014E+02  0.419415E+01 -0.178373E+01  0.336846E+01  0.301658E+02 -0.758692E+01
   694   0.779921E+01  0.816525E+01  0.572383E+01  0.864270E+01 -0.472368E+01  0.298628E+01 -0.505442E+01  0.635966E+00 -0.411466E+00  0.122029E+01  0.113884E+02 -0.444345E+01
   695   0.339746E+00  0.387192E+00  0.163039E+01  0.112485E+01 -0.699897E+00  0.370131E+00 -0.219641E+01  0.130460E+00 -0.197793E-01  0.148048E+01  0.645829E+00 -0.173911E+01
   696   0.305576E+01  0.335521E+01 -0.570897E+00  0.116217E+02 -0.398262E+01  0.278101E+01 -0.669476E+01  0.728961E+00 -0.827657E+00 -0.628874E+00  0.917181E+01 -0.518773E+01
   697  -0.359615E+01 -0.360954E+01 -0.184127E+01  0.198912E+01 -0.914994E+00  0.545534E+00 -0.347566E+01  0.201161E+00 -0.100037E+00 -0.258537E+01  0.196211E+01 -0.298627E+01
   698   0.123471E+02  0.109494E+02 -0.156454E+02  0.440136E+02 -0.219758E+02  0.189426E+02 -0.128582E+02  0.272359E+01 -0.285335E+01 -0.277539E+01  0.194651E+02 -0.574038E+01
   699   0.106695E+02  0.112054E+02 -0.205572E+02  0.559754E+02 -0.308112E+02  0.241278E+02 -0.171147E+02  0.339935E+01 -0.434995E+01 -0.147553E+02  0.407507E+02 -0.147900E+02
   700  -0.200962E+01 -0.193440E+01 -0.117074E+01  0.155076E+00 -0.153519E+00  0.240259E-01 -0.864782E+00  0.172430E-01 -0.169319E-01 -0.134632E+01  0.201390E+00 -0.789468E+00
   701   0.173179E+02  0.174283E+02 -0.145653E+02  0.529476E+02 -0.252425E+02  0.203098E+02 -0.165835E+02  0.325855E+01 -0.280674E+01 -0.191077E+01  0.325159E+02 -0.131769E+02
   702  -0.150449E+01 -0.158527E+01 -0.284806E+00  0.154511E+01 -0.694782E+00  0.381493E+00 -0.253468E+01  0.146356E+00 -0.631765E-01 -0.723194E+00  0.114222E+01 -0.200430E+01
   703  -0.728127E+00 -0.784843E+00 -0.772420E+01  0.147189E+02 -0.671656E+01  0.569407E+01 -0.720014E+01  0.129160E+01 -0.791836E+00 -0.315055E+01  0.585522E+01 -0.348951E+01
   704  -0.203195E+01 -0.225061E+01 -0.717521E+00  0.142191E+01 -0.808654E+00  0.439356E+00 -0.246528E+01  0.159797E+00 -0.615622E-01 -0.980385E+00  0.685723E+00 -0.195595E+01
   705   0.574656E+01  0.496664E+01 -0.731868E+01  0.243338E+02 -0.121389E+02  0.108858E+02 -0.110583E+02  0.191746E+01 -0.874589E+00 -0.567005E-01  0.125388E+02 -0.751542E+01
   706   0.276205E+01  0.367958E+01 -0.183310E+01  0.110177E+02 -0.546542E+01  0.481817E+01 -0.628417E+01  0.965134E+00 -0.456264E+00  0.623813E+00  0.688979E+01 -0.383402E+01
   707   0.111453E+02  0.114112E+02 -0.262728E+02  0.574075E+02 -0.314028E+02  0.285226E+02 -0.189631E+02  0.416127E+01 -0.230728E+01 -0.999733E+01  0.326883E+02 -0.112798E+02
   708   0.371304E+01  0.357103E+01 -0.792787E+01  0.247435E+02 -0.117043E+02  0.102438E+02 -0.122164E+02  0.192370E+01 -0.134945E+01 -0.267982E+01  0.156892E+02 -0.943831E+01
   709   0.406189E+01  0.372186E+01 -0.694741E+01  0.219719E+02 -0.122902E+02  0.109082E+02 -0.103584E+02  0.180177E+01 -0.102400E+01 -0.438423E+01  0.164287E+02 -0.832257E+01
   710   0.591679E+02  0.588614E+02 -0.749031E+02  0.192400E+03 -0.104068E+03  0.904767E+02 -0.500328E+02  0.111856E+02 -0.589122E+01 -0.204376E+02  0.115708E+03 -0.364087E+02
   711  -0.139477E+01 -0.155289E+01 -0.904234E+00  0.562950E-01 -0.105034E+00  0.116204E-01 -0.455030E+00  0.776359E-02 -0.615187E-02 -0.111879E+01 -0.427365E-01 -0.391364E+00
   712  -0.213882E+01 -0.240834E+01 -0.634782E+00  0.437011E+00 -0.261393E+00  0.119460E+00 -0.183754E+01  0.543163E-01 -0.158916E-01 -0.162261E+01  0.918235E+00 -0.170396E+01
   713   0.150370E+01  0.113804E+01 -0.127914E+01  0.933872E+01 -0.436576E+01  0.348283E+01 -0.601664E+01  0.801757E+00 -0.458072E+00 -0.956718E+00  0.654687E+01 -0.445212E+01
   714  -0.290978E+01 -0.298716E+01 -0.340894E+01  0.418959E+01 -0.168115E+01  0.115483E+01 -0.327504E+01  0.373725E+00 -0.262800E+00 -0.301416E+01  0.197843E+01 -0.195143E+01
   715   0.241537E+00  0.845465E+00 -0.435472E+01  0.138438E+02 -0.669641E+01  0.585202E+01 -0.900161E+01  0.124787E+01 -0.649379E+00 -0.210016E+01  0.907882E+01 -0.613320E+01
   716   0.855159E+00  0.794344E+00  0.118993E+01  0.308637E-01 -0.819037E-01  0.433747E-02 -0.296015E+00  0.391989E-02  0.402789E-02  0.124351E+01 -0.260191E+00 -0.188971E+00
   717   0.559434E+01  0.348220E+01 -0.126425E+02  0.306603E+02 -0.156310E+02  0.131597E+02 -0.977540E+01  0.206415E+01 -0.224086E+01 -0.661811E+01  0.174415E+02 -0.734120E+01
   718   0.100738E+01  0.120615E+01 -0.192577E+02  0.407783E+02 -0.216541E+02  0.166177E+02 -0.137549E+02  0.251913E+01 -0.424102E+01 -0.144470E+02  0.253742E+02 -0.972102E+01
   719  -0.286347E+01 -0.319284E+01 -0.195489E+01  0.425996E+00 -0.313035E+00  0.119488E+00 -0.116774E+01  0.512590E-01 -0.245457E-01 -0.230542E+01 -0.648432E-01 -0.822584E+00
   720  -0.224017E+01 -0.216144E+01 -0.108368E+01  0.252677E+01 -0.116907E+01  0.774233E+00 -0.342901E+01  0.259459E+00 -0.118877E+00 -0.122120E+01  0.140367E+01 -0.234392E+01
   721  -0.100247E+01 -0.104899E+01  0.216048E+00  0.856560E+00 -0.415866E+00  0.209177E+00 -0.192162E+01  0.846474E-01 -0.314234E-01 -0.580913E+00  0.118912E+01 -0.165720E+01
   722   0.118561E+02  0.150536E+02 -0.176938E+02  0.459991E+02 -0.233908E+02  0.209740E+02 -0.156863E+02  0.326877E+01 -0.161489E+01 -0.468496E+01  0.286751E+02 -0.893655E+01
   723  -0.147424E+01 -0.178862E+01 -0.750414E-01  0.124236E+01 -0.691426E+00  0.405118E+00 -0.243927E+01  0.129147E+00 -0.451331E-01 -0.174187E+01  0.226076E+01 -0.230750E+01
   724   0.312740E+01  0.344006E+01 -0.709199E+01  0.231432E+02 -0.103975E+02  0.892542E+01 -0.121450E+02  0.174551E+01 -0.105226E+01 -0.434561E+01  0.166910E+02 -0.890534E+01
   725   0.140016E+02  0.144662E+02 -0.503826E+01  0.360027E+02 -0.138345E+02  0.974739E+01 -0.116235E+02  0.149066E+01 -0.274284E+01  0.240817E-02  0.248523E+02 -0.103885E+02
   726   0.288569E-01  0.749196E-01  0.157497E+01  0.418801E+01 -0.180697E+01  0.128097E+01 -0.551922E+01  0.410443E+00 -0.993494E-01  0.939873E+00  0.384208E+01 -0.470703E+01
   727  -0.583672E+00 -0.525137E+00 -0.144837E+00  0.394516E-01 -0.563443E-01  0.735307E-02 -0.432535E+00  0.519297E-02 -0.195323E-02 -0.214170E+00  0.121621E+00 -0.432588E+00
   728   0.267144E+00  0.462083E+00  0.959311E+00  0.125677E+00 -0.121791E+00  0.194960E-01 -0.729710E+00  0.127462E-01  0.141471E-02  0.809623E+00  0.249732E+00 -0.597272E+00
   729   0.130184E+02  0.151339E+02 -0.989184E+01  0.415267E+02 -0.207895E+02  0.178631E+02 -0.167936E+02  0.291308E+01 -0.180946E+01 -0.306821E+01  0.319622E+02 -0.137601E+02
   730   0.132524E+01  0.129666E+01  0.201335E+01  0.271529E+00 -0.284250E+00  0.559782E-01 -0.747117E+00  0.220765E-01 -0.633485E-02  0.139089E+01  0.565048E+00 -0.659284E+00
   731  -0.576571E+01 -0.606706E+01 -0.538982E+01  0.509934E+01 -0.264134E+01  0.185951E+01 -0.475350E+01  0.456699E+00 -0.396601E+00 -0.591876E+01  0.399492E+01 -0.414322E+01
   732   0.291297E+01  0.330878E+01 -0.509372E+00  0.135579E+02 -0.529503E+01  0.379704E+01 -0.896164E+01  0.964274E+00 -0.640178E+00 -0.281956E+01  0.151481E+02 -0.901977E+01
   733   0.760393E+01  0.707080E+01 -0.112862E+02  0.352926E+02 -0.169144E+02  0.149261E+02 -0.154056E+02  0.263509E+01 -0.164366E+01 -0.310009E+01  0.199362E+02 -0.976536E+01
   734  -0.346302E+01 -0.326197E+01 -0.937294E+00  0.161041E+01 -0.640157E+00  0.338285E+00 -0.392696E+01  0.161663E+00 -0.689627E-01 -0.207868E+01  0.240560E+01 -0.358890E+01
   735   0.298584E+01  0.356246E+01 -0.147608E+02  0.344264E+02 -0.163153E+02  0.143287E+02 -0.156192E+02  0.266694E+01 -0.174083E+01 -0.718101E+01  0.207679E+02 -0.100245E+02
   736  -0.708469E+00 -0.822485E+00  0.789357E+00  0.276883E+01 -0.118634E+01  0.781403E+00 -0.403924E+01  0.274561E+00 -0.970376E-01 -0.362996E+00  0.355213E+01 -0.401162E+01
   737  -0.850395E-01 -0.189930E+00  0.943907E+00  0.681465E+00 -0.334418E+00  0.178425E+00 -0.159595E+01  0.693663E-01 -0.278374E-01  0.388800E+00  0.907586E+00 -0.148632E+01
   738  -0.734015E+00 -0.576486E+00  0.322945E-01  0.311905E+01 -0.168766E+01  0.100328E+01 -0.320784E+01  0.246220E+00 -0.239357E+00 -0.215420E+01  0.488064E+01 -0.330293E+01
   739  -0.782477E+00 -0.907153E+00  0.104388E+00  0.117805E+00 -0.117305E+00  0.376307E-01 -0.935616E+00  0.167828E-01 -0.616150E-02 -0.420870E+00  0.365937E+00 -0.852221E+00
   740   0.235318E+02  0.266354E+02 -0.180197E+02  0.678151E+02 -0.356819E+02  0.288819E+02 -0.222538E+02  0.398131E+01 -0.119115E+01 -0.236153E+01  0.457688E+02 -0.167720E+02
   741   0.135058E+02  0.136848E+02 -0.979029E+01  0.416135E+02 -0.171428E+02  0.132930E+02 -0.145657E+02  0.218556E+01 -0.208749E+01 -0.134515E+01  0.224759E+02 -0.744590E+01
   742  -0.307518E+01 -0.302767E+01 -0.295037E+01  0.658031E+01 -0.303075E+01  0.234177E+01 -0.623868E+01  0.582394E+00 -0.359848E+00 -0.459216E+01  0.645504E+01 -0.489055E+01
   743   0.433309E+00  0.270264E+00  0.124938E+01  0.103461E+00 -0.983415E-01  0.284371E-01 -0.862909E+00  0.137762E-01 -0.489310E-03  0.715727E+00  0.375023E+00 -0.820486E+00
   744   0.335281E+00  0.379332E+00 -0.892589E+01  0.199584E+02 -0.830824E+01  0.679825E+01 -0.920598E+01  0.144252E+01 -0.142381E+01 -0.569239E+01  0.137844E+02 -0.771266E+01
   745   0.498359E+01  0.570284E+01 -0.122726E+01  0.156014E+02 -0.577754E+01  0.386552E+01 -0.676722E+01  0.756287E+00 -0.146758E+01 -0.198052E+00  0.101368E+02 -0.423595E+01
   746   0.209001E+02  0.167607E+02 -0.813917E+01  0.470780E+02 -0.213778E+02  0.171671E+02 -0.140330E+02  0.265730E+01 -0.245233E+01 -0.619015E+01  0.340200E+02 -0.110691E+02
   747  -0.339374E+01 -0.329044E+01 -0.513041E+01  0.888720E+01 -0.445390E+01  0.375421E+01 -0.679103E+01  0.806124E+00 -0.465947E+00 -0.613271E+01  0.799677E+01 -0.515450E+01
   748   0.386596E+02  0.389522E+02 -0.382588E+02  0.107967E+03 -0.640480E+02  0.512770E+02 -0.235382E+02  0.544924E+01 -0.189032E+00 -0.119269E+02  0.687946E+02 -0.179154E+02
   749   0.358516E+01  0.288764E+01  0.228318E+01  0.775658E+01 -0.375553E+01  0.228022E+01 -0.519976E+01  0.538476E+00 -0.318017E+00 -0.989231E+00  0.955427E+01 -0.567740E+01
   750   0.144976E+02  0.151001E+02 -0.863200E+01  0.423562E+02 -0.205222E+02  0.169860E+02 -0.160884E+02  0.260297E+01 -0.220500E+01 -0.193039E+01  0.296502E+02 -0.126197E+02
   751  -0.931527E+00 -0.869419E+00 -0.230009E+01  0.683321E+01 -0.275955E+01  0.193820E+01 -0.460434E+01  0.522795E+00 -0.561745E+00 -0.266085E+01  0.546072E+01 -0.366929E+01
   752   0.244202E+02  0.238986E+02 -0.827218E+01  0.541221E+02 -0.243621E+02  0.173880E+02 -0.137575E+02  0.219015E+01 -0.288831E+01 -0.390565E+00  0.375691E+02 -0.132800E+02
   753  -0.256651E+01 -0.271660E+01 -0.547346E+00  0.242314E+01 -0.109150E+01  0.724683E+00 -0.426289E+01  0.262904E+00 -0.755079E-01 -0.164359E+01  0.239092E+01 -0.346394E+01
   754   0.119032E+02  0.125070E+02 -0.732146E+01  0.349954E+02 -0.175601E+02  0.141877E+02 -0.126818E+02  0.227939E+01 -0.199585E+01 -0.247712E+01  0.228721E+02 -0.788799E+01
   755   0.236137E+00  0.265212E+00  0.859807E+00  0.678452E-01 -0.957807E-01  0.165667E-01 -0.623320E+00  0.916089E-02  0.185800E-02  0.689960E+00  0.974269E-01 -0.522176E+00
   756  -0.155207E+01 -0.161137E+01 -0.440521E+00  0.121249E+00 -0.117626E+00  0.311094E-01 -0.115827E+01  0.167540E-01 -0.477249E-02 -0.103891E+01  0.525669E+00 -0.109813E+01
   757   0.184681E+01  0.148495E+01 -0.309165E+01  0.141874E+02 -0.623560E+01  0.493480E+01 -0.818508E+01  0.102523E+01 -0.788270E+00 -0.314254E+01  0.110763E+02 -0.644879E+01
   758  -0.273036E+01 -0.241026E+01 -0.579987E+01  0.872492E+01 -0.339275E+01  0.264925E+01 -0.516515E+01  0.723354E+00 -0.470113E+00 -0.432583E+01  0.532076E+01 -0.340518E+01
   759  -0.391953E+01 -0.368439E+01 -0.542327E+01  0.791213E+01 -0.335280E+01  0.231642E+01 -0.531071E+01  0.627997E+00 -0.689305E+00 -0.459878E+01  0.538839E+01 -0.447400E+01
   760   0.123472E+02  0.120590E+02 -0.125649E+02  0.444869E+02 -0.203973E+02  0.176047E+02 -0.176869E+02  0.300613E+01 -0.210157E+01 -0.613264E+01  0.325955E+02 -0.144038E+02
   761   0.644428E+00  0.632286E+00  0.684247E+00  0.319710E+01 -0.138005E+01  0.868525E+00 -0.276803E+01  0.241770E+00 -0.199128E+00 -0.270287E+00  0.369519E+01 -0.279262E+01
   762   0.105258E+02  0.882184E+01 -0.169156E+02  0.491924E+02 -0.235591E+02  0.191984E+02 -0.167071E+02  0.295921E+01 -0.364238E+01 -0.107130E+02  0.318563E+02 -0.123214E+02
   763  -0.610772E+00 -0.979302E+00 -0.374047E+01  0.870638E+01 -0.349086E+01  0.274584E+01 -0.474376E+01  0.698392E+00 -0.786290E+00 -0.162689E+01  0.361605E+01 -0.296845E+01
   764  -0.197186E+01 -0.195880E+01 -0.352873E+00  0.290987E+01 -0.118399E+01  0.796801E+00 -0.430745E+01  0.277616E+00 -0.111825E+00 -0.117893E+01  0.336630E+01 -0.414617E+01
   765  -0.499587E+00 -0.653872E+00 -0.367062E+01  0.114660E+02 -0.474117E+01  0.394169E+01 -0.782942E+01  0.951344E+00 -0.617401E+00 -0.187762E+01  0.656696E+01 -0.534321E+01
   766  -0.206494E+01 -0.177932E+01 -0.993671E+01  0.171022E+02 -0.741160E+01  0.583361E+01 -0.690942E+01  0.115952E+01 -0.190256E+01 -0.467391E+01  0.610065E+01 -0.320607E+01
   767   0.227337E+02  0.234511E+02 -0.391365E+02  0.945290E+02 -0.531829E+02  0.449525E+02 -0.265850E+02  0.566195E+01 -0.350542E+01 -0.156205E+02  0.564199E+02 -0.173484E+02
   768   0.233631E+02  0.238898E+02 -0.206602E+02  0.686262E+02 -0.272686E+02  0.218275E+02 -0.199309E+02  0.352216E+01 -0.275317E+01 -0.422604E+01  0.397598E+02 -0.116439E+02
   769   0.665923E+00  0.929783E+00 -0.507182E+01  0.145651E+02 -0.662448E+01  0.522360E+01 -0.768254E+01  0.110613E+01 -0.850026E+00 -0.609493E+01  0.136279E+02 -0.660317E+01
   770   0.295112E+02  0.285253E+02 -0.345406E+02  0.984751E+02 -0.581046E+02  0.470591E+02 -0.256586E+02  0.530250E+01 -0.302179E+01 -0.153665E+02  0.614121E+02 -0.175203E+02
   771   0.134874E+02  0.153773E+02 -0.283205E+02  0.632751E+02 -0.325408E+02  0.283959E+02 -0.198386E+02  0.421300E+01 -0.169678E+01 -0.770960E+01  0.346237E+02 -0.115367E+02
   772   0.238462E+01  0.222648E+01 -0.511365E+01  0.157707E+02 -0.812097E+01  0.728827E+01 -0.806382E+01  0.141394E+01 -0.789839E+00 -0.189577E+01  0.910395E+01 -0.498170E+01
   773   0.644297E+02  0.710869E+02 -0.543114E+02  0.162289E+03 -0.899581E+02  0.757618E+02 -0.389210E+02  0.903929E+01  0.529971E+00 -0.708358E+01  0.108010E+03 -0.298394E+02
   774   0.126798E+01  0.120529E+01  0.424922E+00  0.664459E+01 -0.299540E+01  0.248304E+01 -0.559713E+01  0.626028E+00 -0.318071E+00  0.412686E+00  0.450885E+01 -0.371625E+01
   775   0.431034E+01  0.374547E+01 -0.101442E+02  0.263046E+02 -0.130756E+02  0.115668E+02 -0.112571E+02  0.210127E+01 -0.118535E+01 -0.296622E+01  0.139972E+02 -0.728547E+01
   776  -0.101306E+01 -0.100989E+01  0.310885E+00  0.114639E+01 -0.521852E+00  0.288637E+00 -0.230556E+01  0.119804E+00 -0.513613E-01  0.532627E-01  0.857150E+00 -0.192030E+01
   777   0.682211E+01  0.598959E+01 -0.748854E+01  0.308848E+02 -0.160308E+02  0.132975E+02 -0.144946E+02  0.216687E+01 -0.151327E+01 -0.706110E+01  0.256017E+02 -0.125510E+02
   778  -0.349103E+01 -0.342767E+01 -0.234754E+01  0.202844E+01 -0.911563E+00  0.524379E+00 -0.288888E+01  0.208995E+00 -0.104867E+00 -0.226793E+01  0.949737E+00 -0.210948E+01
   779   0.117760E+01  0.127621E+01 -0.142852E+01  0.116025E+02 -0.427837E+01  0.340081E+01 -0.848463E+01  0.910419E+00 -0.544563E+00 -0.243056E+01  0.109158E+02 -0.720906E+01
   780   0.407871E+02  0.435953E+02 -0.399583E+02  0.114292E+03 -0.693516E+02  0.614243E+02 -0.310914E+02  0.757724E+01 -0.210469E+01 -0.118703E+02  0.775114E+02 -0.220458E+02
   781  -0.110137E+01 -0.861355E+00 -0.366780E+01  0.793391E+01 -0.316203E+01  0.233264E+01 -0.454684E+01  0.647521E+00 -0.638776E+00 -0.141692E+01  0.293650E+01 -0.238093E+01
   782  -0.795148E+00 -0.943878E+00  0.317279E+00  0.708034E+00 -0.512476E+00  0.200128E+00 -0.154074E+01  0.656982E-01 -0.330664E-01 -0.134823E+01  0.207559E+01 -0.167124E+01
   783   0.109886E+01  0.907524E+00  0.142954E+01  0.250192E-01 -0.971878E-01  0.293951E-02 -0.269935E+00  0.298470E-02  0.550102E-02  0.146379E+01 -0.388545E+00 -0.167717E+00
   784  -0.143717E+01 -0.111043E+01 -0.411957E+00  0.177669E+01 -0.857791E+00  0.517182E+00 -0.253834E+01  0.166009E+00 -0.889677E-01 -0.947122E+00  0.163298E+01 -0.179629E+01
   785   0.651649E+00  0.512011E+00  0.165778E+01  0.167115E+00 -0.143769E+00  0.490249E-01 -0.109969E+01  0.209946E-01  0.195600E-03  0.884468E+00  0.687769E+00 -0.106023E+01
   786   0.111940E+02  0.136250E+02 -0.415742E+01  0.237678E+02 -0.101864E+02  0.927486E+01 -0.768773E+01  0.161100E+01 -0.142807E+01  0.488776E+01  0.120753E+02 -0.333808E+01
   787   0.180404E-01 -0.422917E+00 -0.640893E+01  0.138719E+02 -0.531614E+01  0.417058E+01 -0.612791E+01  0.100069E+01 -0.117211E+01 -0.320781E+01  0.680733E+01 -0.402244E+01
   788  -0.248639E+01 -0.253061E+01 -0.539138E+00  0.340544E+01 -0.143194E+01  0.100709E+01 -0.512977E+01  0.325330E+00 -0.123397E+00 -0.241016E+01  0.408345E+01 -0.420390E+01
   789  -0.790496E+00 -0.801930E+00  0.123520E+00  0.208022E+00 -0.129766E+00  0.470085E-01 -0.105647E+01  0.233037E-01 -0.611489E-02 -0.249422E+00  0.369525E+00 -0.922033E+00
   790  -0.308799E+01 -0.317273E+01 -0.184813E+01  0.921104E+00 -0.536705E+00  0.245681E+00 -0.192305E+01  0.104809E+00 -0.516991E-01 -0.192477E+01  0.219707E+00 -0.146767E+01
   791  -0.215571E+01 -0.165506E+01 -0.102702E+01  0.878700E+00 -0.494073E+00  0.242345E+00 -0.181760E+01  0.104215E+00 -0.422796E-01 -0.704147E+00  0.304715E+00 -0.125563E+01
   792   0.206380E+02  0.202750E+02 -0.192128E+02  0.676992E+02 -0.338110E+02  0.259519E+02 -0.189533E+02  0.373205E+01 -0.476802E+01 -0.103035E+02  0.501449E+02 -0.195664E+02
   793   0.102289E+02  0.102051E+02 -0.175035E+01  0.219881E+02 -0.989239E+01  0.861254E+01 -0.925243E+01  0.165911E+01 -0.113568E+01  0.404799E+01  0.110373E+02 -0.488024E+01
   794   0.121757E+01  0.126473E+01  0.246863E+01  0.240650E+01 -0.129344E+01  0.577758E+00 -0.295457E+01  0.165563E+00 -0.152866E+00  0.168230E+00  0.387102E+01 -0.277452E+01
   795  -0.162704E+01 -0.157515E+01 -0.102382E+01  0.757105E-01 -0.127248E+00  0.117120E-01 -0.561359E+00  0.908868E-02 -0.111185E-01 -0.108462E+01 -0.142384E-01 -0.476291E+00
   796   0.924663E+00  0.103080E+01  0.142756E+01  0.622188E-01 -0.107380E+00  0.101440E-01 -0.478634E+00  0.679302E-02  0.396055E-02  0.127131E+01  0.167118E+00 -0.407628E+00
   797   0.115439E+02  0.116958E+02 -0.164809E+02  0.417009E+02 -0.212401E+02  0.192870E+02 -0.132637E+02  0.287741E+01 -0.133681E+01 -0.394210E+01  0.224532E+02 -0.681538E+01
   798  -0.234712E+00  0.536708E+00 -0.655041E+00  0.398264E+01 -0.154647E+01  0.111248E+01 -0.330621E+01  0.373577E+00 -0.195691E+00  0.500725E+00  0.199781E+01 -0.196182E+01
   799   0.106047E+02  0.850116E+01 -0.289048E+02  0.612455E+02 -0.372408E+02  0.330640E+02 -0.199577E+02  0.456952E+01 -0.217097E+01 -0.864664E+01  0.298167E+02 -0.126689E+02
   800   0.101954E+02  0.807481E+01 -0.146842E+02  0.377515E+02 -0.185718E+02  0.169714E+02 -0.124274E+02  0.281258E+01 -0.165654E+01 -0.196497E+01  0.165862E+02 -0.654638E+01
   801   0.131848E+01  0.121997E+01 -0.583711E+01  0.159587E+02 -0.731266E+01  0.618733E+01 -0.804098E+01  0.121779E+01 -0.854576E+00 -0.365986E+01  0.962197E+01 -0.474213E+01
   802  -0.262578E+01 -0.267798E+01 -0.139696E+01  0.673967E+00 -0.387532E+00  0.180309E+00 -0.173999E+01  0.788924E-01 -0.344663E-01 -0.168358E+01  0.332563E+00 -0.132696E+01
   803   0.123120E+02  0.123149E+02  0.192288E+01  0.244679E+02 -0.123283E+02  0.783202E+01 -0.809453E+01  0.103015E+01 -0.251809E+01 -0.179451E+01  0.209832E+02 -0.687375E+01
   804   0.429635E+02  0.410167E+02 -0.433825E+02  0.124979E+03 -0.755351E+02  0.648303E+02 -0.324124E+02  0.727513E+01 -0.279043E+01 -0.127166E+02  0.751990E+02 -0.214656E+02
   805  -0.268393E+01 -0.260512E+01 -0.102801E+02  0.190027E+02 -0.993484E+01  0.710492E+01 -0.790858E+01  0.124732E+01 -0.191543E+01 -0.839649E+01  0.111178E+02 -0.532648E+01
   806   0.122976E+01  0.106887E+01  0.224439E+01  0.250631E+01 -0.137436E+01  0.802317E+00 -0.308004E+01  0.241519E+00 -0.110380E+00  0.364411E+00  0.311602E+01 -0.241157E+01
   807  -0.834875E+00 -0.940072E+00 -0.501082E+00  0.317222E+01 -0.138124E+01  0.106657E+01 -0.333496E+01  0.296147E+00 -0.152525E+00 -0.815759E+00  0.208605E+01 -0.221037E+01
   808   0.346287E+01  0.314898E+01  0.453944E+00  0.107714E+02 -0.433173E+01  0.333464E+01 -0.693794E+01  0.754157E+00 -0.581562E+00  0.653992E+00  0.729281E+01 -0.479782E+01
   809   0.581302E+02  0.614090E+02 -0.548201E+02  0.159297E+03 -0.100639E+03  0.800084E+02 -0.352246E+02  0.824238E+01  0.126584E+01 -0.192174E+02  0.106803E+03 -0.261763E+02
   810  -0.268965E+01 -0.269647E+01 -0.184024E+01  0.949655E+00 -0.462667E+00  0.178755E+00 -0.153461E+01  0.917713E-01 -0.723103E-01 -0.196810E+01  0.396002E+00 -0.112438E+01
   811  -0.140243E+01 -0.147067E+01 -0.872914E+00  0.434379E+01 -0.169834E+01  0.127186E+01 -0.459200E+01  0.394513E+00 -0.249347E+00 -0.142266E+01  0.405268E+01 -0.410068E+01
   812   0.613609E+01  0.657916E+01 -0.205197E+02  0.455751E+02 -0.230514E+02  0.186175E+02 -0.124974E+02  0.247510E+01 -0.446305E+01 -0.629908E+01  0.204791E+02 -0.760089E+01
   813   0.532687E+01  0.340187E+01 -0.595261E+01  0.219350E+02 -0.948825E+01  0.814523E+01 -0.988007E+01  0.157811E+01 -0.101057E+01 -0.219514E+01  0.118524E+02 -0.625537E+01
   814  -0.303782E+01 -0.329362E+01 -0.135163E+01  0.178881E+01 -0.873207E+00  0.541466E+00 -0.325005E+01  0.195900E+00 -0.891017E-01 -0.291360E+01  0.249097E+01 -0.287099E+01
   815   0.977134E+01  0.970647E+01 -0.104666E+02  0.353262E+02 -0.163160E+02  0.147545E+02 -0.145612E+02  0.259093E+01 -0.155640E+01 -0.210354E+01  0.205729E+02 -0.876287E+01
   816   0.356647E+00  0.697644E+00 -0.235824E+01  0.915653E+01 -0.469573E+01  0.404048E+01 -0.627174E+01  0.837770E+00 -0.352420E+00 -0.102774E+01  0.596967E+01 -0.424429E+01
   817  -0.188886E+00 -0.535544E+00 -0.120713E+01  0.544954E+01 -0.225548E+01  0.175829E+01 -0.409495E+01  0.460557E+00 -0.299724E+00 -0.701037E+00  0.290646E+01 -0.274097E+01
   818   0.171314E+01  0.168908E+01 -0.462062E+01  0.147459E+02 -0.792229E+01  0.698382E+01 -0.824895E+01  0.135020E+01 -0.574897E+00 -0.267811E+01  0.995512E+01 -0.558793E+01
   819  -0.113161E+01 -0.113540E+01 -0.391439E+00  0.843912E-01 -0.107118E+00  0.200806E-01 -0.745091E+00  0.112004E-01 -0.363829E-02 -0.645384E+00  0.328255E+00 -0.818270E+00
   820   0.415704E+01  0.434109E+01  0.154545E+01  0.929234E+01 -0.442979E+01  0.365736E+01 -0.632604E+01  0.844116E+00 -0.426390E+00  0.308547E+01  0.527225E+01 -0.401663E+01
   821   0.603820E+01  0.677563E+01 -0.138601E+02  0.343989E+02 -0.189381E+02  0.171452E+02 -0.134656E+02  0.252010E+01 -0.176226E+01 -0.652360E+01  0.226853E+02 -0.938604E+01
   822  -0.898821E+00 -0.824371E+00  0.307086E+00  0.625336E+00 -0.363221E+00  0.142838E+00 -0.164881E+01  0.673526E-01 -0.293997E-01  0.244832E+00  0.368458E+00 -0.143766E+01
   823   0.522219E+02  0.492208E+02 -0.289662E+02  0.119029E+03 -0.607675E+02  0.495910E+02 -0.291098E+02  0.609028E+01 -0.364464E+01 -0.232327E+01  0.740626E+02 -0.225185E+02
   824  -0.177456E+01 -0.169674E+01 -0.219100E+01  0.589266E+01 -0.294102E+01  0.241418E+01 -0.528113E+01  0.583152E+00 -0.251402E+00 -0.152710E+01  0.358162E+01 -0.375126E+01
   825   0.166994E+02  0.186894E+02 -0.171130E+02  0.567713E+02 -0.292696E+02  0.234502E+02 -0.169816E+02  0.301229E+01 -0.317026E+01 -0.162948E+01  0.339171E+02 -0.135982E+02
   826   0.589537E+01  0.562565E+01 -0.633441E+01  0.207697E+02 -0.920058E+01  0.829288E+01 -0.842089E+01  0.161545E+01 -0.826832E+00  0.117806E+01  0.884979E+01 -0.440220E+01
   827  -0.126411E+01 -0.138866E+01  0.208897E+00  0.150766E+01 -0.703368E+00  0.478065E+00 -0.286971E+01  0.161146E+00 -0.467950E-01 -0.762051E+00  0.169855E+01 -0.232516E+01
   828  -0.784591E+00 -0.913872E+00 -0.797252E+00  0.719575E+01 -0.280085E+01  0.217281E+01 -0.681284E+01  0.590159E+00 -0.332357E+00 -0.173849E+01  0.589524E+01 -0.507062E+01
   829   0.361224E+01  0.403323E+01 -0.307239E+00  0.120098E+02 -0.586696E+01  0.429987E+01 -0.673275E+01  0.910839E+00 -0.701286E+00  0.443629E-01  0.899811E+01 -0.500924E+01
   830  -0.289607E+00 -0.223671E+00  0.776014E+00  0.869746E+00 -0.389266E+00  0.227946E+00 -0.183995E+01  0.900948E-01 -0.241920E-01  0.285287E+00  0.952558E+00 -0.146152E+01
   831  -0.434202E+00 -0.301619E+00  0.371809E+00  0.103023E+00 -0.112266E+00  0.269689E-01 -0.835823E+00  0.135038E-01 -0.141754E-02  0.176220E+00  0.337213E+00 -0.815052E+00
   832  -0.390494E+00 -0.248636E+00 -0.105750E+02  0.202665E+02 -0.117466E+02  0.104045E+02 -0.953632E+01  0.180861E+01 -0.101212E+01 -0.551526E+01  0.109126E+02 -0.564600E+01
   833  -0.147833E+01 -0.111840E+01 -0.210154E+01  0.502514E+01 -0.228355E+01  0.186692E+01 -0.417169E+01  0.474165E+00 -0.287784E+00 -0.157159E+01  0.325880E+01 -0.280561E+01
   834  -0.340697E-01  0.137734E-01  0.675986E+00  0.247627E+01 -0.103852E+01  0.694664E+00 -0.295384E+01  0.229180E+00 -0.117802E+00  0.510369E+00  0.141405E+01 -0.191065E+01
   835   0.237943E+01  0.290411E+01 -0.899519E+01  0.216027E+02 -0.874011E+01  0.741300E+01 -0.920015E+01  0.155050E+01 -0.125132E+01 -0.429729E+01  0.140014E+02 -0.679997E+01
   836   0.201602E+02  0.181845E+02 -0.214849E+02  0.669601E+02 -0.385934E+02  0.315008E+02 -0.195614E+02  0.365414E+01 -0.231509E+01 -0.984969E+01  0.433720E+02 -0.153378E+02
   837   0.103085E+02  0.117875E+02 -0.108216E+02  0.407064E+02 -0.183350E+02  0.150016E+02 -0.172646E+02  0.268171E+01 -0.165995E+01 -0.283604E+01  0.293907E+02 -0.147671E+02
   838   0.573970E+01  0.550151E+01 -0.570872E+01  0.243755E+02 -0.108540E+02  0.928664E+01 -0.118350E+02  0.185558E+01 -0.138031E+01 -0.900934E+00  0.150061E+02 -0.860365E+01
   839   0.619223E+00  0.542485E+00 -0.483635E+01  0.136191E+02 -0.557034E+01  0.459830E+01 -0.744402E+01  0.107648E+01 -0.823921E+00 -0.201966E+01  0.778728E+01 -0.522514E+01
   840  -0.220411E+01 -0.228817E+01 -0.227906E+00  0.440219E+00 -0.256056E+00  0.900737E-01 -0.228457E+01  0.517867E-01 -0.176545E-01 -0.131228E+01  0.132458E+01 -0.230047E+01
   841  -0.303593E+01 -0.309332E+01 -0.885696E+00  0.372383E+01 -0.140267E+01  0.934771E+00 -0.559530E+01  0.355187E+00 -0.166059E+00 -0.218847E+01  0.347299E+01 -0.437784E+01
   842   0.529315E+01  0.779083E+01  0.125416E+00  0.102223E+02 -0.408286E+01  0.350174E+01 -0.467211E+01  0.790812E+00 -0.592130E+00  0.411790E+01  0.587661E+01 -0.220369E+01
   843   0.128721E+02  0.154605E+02 -0.244931E+02  0.609545E+02 -0.280812E+02  0.238201E+02 -0.203326E+02  0.387052E+01 -0.286610E+01 -0.815896E+01  0.386843E+02 -0.150648E+02
   844   0.162152E+00  0.854061E+00 -0.913257E+01  0.224050E+02 -0.944638E+01  0.794329E+01 -0.120812E+02  0.174059E+01 -0.126656E+01 -0.517867E+01  0.147600E+02 -0.872723E+01
   845   0.268103E+02  0.241365E+02 -0.383517E+02  0.964062E+02 -0.588609E+02  0.500897E+02 -0.281343E+02  0.575478E+01 -0.936439E-01 -0.192762E+02  0.620192E+02 -0.186066E+02
   846   0.571164E+01  0.610090E+01 -0.735895E+01  0.248303E+02 -0.131755E+02  0.117482E+02 -0.111289E+02  0.202529E+01 -0.122889E+01 -0.245476E+01  0.157913E+02 -0.723565E+01
   847  -0.367074E+00 -0.207692E+00  0.282459E+00  0.423360E+01 -0.193510E+01  0.129757E+01 -0.439989E+01  0.383980E+00 -0.229693E+00 -0.477012E+00  0.387232E+01 -0.360300E+01
   848   0.221517E+02  0.196325E+02 -0.257144E+02  0.684391E+02 -0.380760E+02  0.345911E+02 -0.202771E+02  0.449753E+01 -0.130852E+01 -0.311892E+01  0.344667E+02 -0.117153E+02
   849   0.310563E+01  0.350358E+01 -0.810702E+01  0.219963E+02 -0.109166E+02  0.966762E+01 -0.102610E+02  0.172902E+01 -0.100269E+01 -0.236423E+01  0.124287E+02 -0.656090E+01
   850   0.183294E+01  0.153192E+01 -0.979344E+01  0.265578E+02 -0.140384E+02  0.122685E+02 -0.140239E+02  0.214378E+01 -0.128146E+01 -0.783641E+01  0.214366E+02 -0.120682E+02
   851   0.381034E+02  0.369263E+02 -0.286092E+02  0.103706E+03 -0.612011E+02  0.481903E+02 -0.276187E+02  0.553954E+01 -0.190319E+01 -0.126534E+02  0.690966E+02 -0.195168E+02
   852  -0.251991E+01 -0.237182E+01 -0.168243E+01  0.170108E+01 -0.727538E+00  0.438824E+00 -0.225490E+01  0.159433E+00 -0.154389E+00 -0.175746E+01  0.129379E+01 -0.190815E+01
   853   0.878164E+00  0.188858E+01 -0.111220E+02  0.240551E+02 -0.112997E+02  0.983605E+01 -0.116666E+02  0.195701E+01 -0.881793E+00 -0.515255E+01  0.145255E+02 -0.748437E+01
   854  -0.356719E+01 -0.289994E+01 -0.923224E+01  0.134495E+02 -0.662706E+01  0.558709E+01 -0.722367E+01  0.117471E+01 -0.695538E+00 -0.616737E+01  0.738781E+01 -0.412038E+01
   855  -0.199811E+01 -0.208388E+01 -0.833999E-01  0.173995E+01 -0.965086E+00  0.631149E+00 -0.348245E+01  0.208515E+00 -0.467934E-01 -0.116699E+01  0.228078E+01 -0.319766E+01
   856   0.198711E+01  0.198364E+01  0.972969E+00  0.621804E+01 -0.217451E+01  0.146486E+01 -0.453613E+01  0.440005E+00 -0.398116E+00  0.106160E+01  0.461891E+01 -0.369687E+01
   857   0.197253E+02  0.215309E+02 -0.526007E+01  0.473522E+02 -0.188640E+02  0.123214E+02 -0.132527E+02  0.158180E+01 -0.415316E+01 -0.725740E+00  0.308538E+02 -0.859725E+01
   858  -0.474298E+00 -0.728828E+00 -0.425364E+01  0.112867E+02 -0.520592E+01  0.425745E+01 -0.659464E+01  0.865609E+00 -0.829815E+00 -0.252746E+01  0.725217E+01 -0.545354E+01
   859   0.220069E+01  0.218449E+01  0.642234E+00  0.613745E+01 -0.217523E+01  0.154051E+01 -0.397588E+01  0.430824E+00 -0.399214E+00  0.132359E+01  0.418475E+01 -0.332385E+01
   860   0.875431E-01  0.106828E+01 -0.729366E+01  0.146307E+02 -0.627360E+01  0.561205E+01 -0.690131E+01  0.118713E+01 -0.873767E+00 -0.390530E+01  0.865626E+01 -0.368268E+01
   861  -0.765053E+00 -0.786287E+00 -0.138465E+00  0.228749E+00 -0.182040E+00  0.405099E-01 -0.722293E+00  0.248802E-01 -0.163938E-01 -0.275943E+00  0.656232E-01 -0.575967E+00
   862   0.184217E+02  0.189366E+02 -0.233411E+02  0.606651E+02 -0.341185E+02  0.306989E+02 -0.172766E+02  0.381554E+01 -0.202165E+01 -0.285321E+01  0.309696E+02 -0.917975E+01
   863  -0.320944E+01 -0.324294E+01 -0.235827E+01  0.159227E+01 -0.720489E+00  0.354273E+00 -0.212414E+01  0.161297E+00 -0.114392E+00 -0.242423E+01  0.521936E+00 -0.134064E+01
   864  -0.569994E+01 -0.546659E+01 -0.495140E+01  0.204350E+01 -0.117756E+01  0.534338E+00 -0.210674E+01  0.169131E+00 -0.211217E+00 -0.472963E+01  0.653764E+00 -0.139072E+01
   865  -0.115375E+01 -0.956799E+00 -0.204113E+01  0.952051E+01 -0.415485E+01  0.334130E+01 -0.824656E+01  0.835270E+00 -0.408290E+00 -0.271614E+01  0.854169E+01 -0.678235E+01
   866  -0.410584E-01  0.120473E+00  0.710192E+00  0.844642E-01 -0.107848E+00  0.175839E-01 -0.757048E+00  0.107641E-01  0.833200E-03  0.561954E+00  0.300918E+00 -0.742400E+00
   867  -0.412014E+01 -0.416398E+01 -0.302004E+01  0.121916E+01 -0.695916E+00  0.291542E+00 -0.194229E+01  0.120468E+00 -0.930622E-01 -0.305765E+01  0.407070E+00 -0.151340E+01
   868   0.196396E+02  0.167551E+02 -0.239912E+02  0.632238E+02 -0.369594E+02  0.340701E+02 -0.191209E+02  0.475244E+01 -0.233519E+01 -0.217766E+01  0.292283E+02 -0.102956E+02
   869   0.604768E+01  0.653106E+01 -0.240375E+01  0.179169E+02 -0.835057E+01  0.746092E+01 -0.905601E+01  0.138122E+01 -0.901078E+00  0.191184E+01  0.104106E+02 -0.579137E+01
   870   0.737025E+00  0.844365E+00  0.135068E+01  0.323680E+00 -0.237923E+00  0.563171E-01 -0.791712E+00  0.352393E-01  0.742060E-03  0.151672E+01 -0.217091E+00 -0.455264E+00
   871  -0.371386E+01 -0.403836E+01 -0.366368E+01  0.666420E+01 -0.390510E+01  0.282430E+01 -0.592281E+01  0.642459E+00 -0.353231E+00 -0.482134E+01  0.570406E+01 -0.492108E+01
   872   0.168488E+01  0.193257E+01 -0.210267E+02  0.425109E+02 -0.226395E+02  0.187689E+02 -0.156810E+02  0.285140E+01 -0.309911E+01 -0.116401E+02  0.240563E+02 -0.104836E+02
   873   0.290280E+01  0.453058E+01  0.190126E+01  0.402423E+01 -0.158650E+01  0.108606E+01 -0.270507E+01  0.368175E+00 -0.185360E+00  0.341432E+01  0.238499E+01 -0.126872E+01
   874   0.638316E+01  0.652443E+01 -0.429768E+01  0.217981E+02 -0.952400E+01  0.795015E+01 -0.984563E+01  0.153430E+01 -0.123205E+01 -0.178536E+01  0.173601E+02 -0.905028E+01
   875   0.531450E+01  0.558930E+01 -0.143694E+02  0.378540E+02 -0.170921E+02  0.149566E+02 -0.163971E+02  0.271097E+01 -0.234851E+01 -0.595472E+01  0.222136E+02 -0.106696E+02
   876  -0.219537E+01 -0.219566E+01 -0.400228E+00  0.139061E+01 -0.705050E+00  0.420373E+00 -0.299647E+01  0.149692E+00 -0.543061E-01 -0.123605E+01  0.190938E+01 -0.286898E+01
   877  -0.572428E+00 -0.633682E+00  0.796836E+00  0.928112E+00 -0.435510E+00  0.207344E+00 -0.213437E+01  0.921662E-01 -0.270020E-01  0.108204E+00  0.111392E+01 -0.185581E+01
   878  -0.182542E+01 -0.169577E+01 -0.112197E+01  0.181647E+00 -0.152772E+00  0.286466E-01 -0.759197E+00  0.195626E-01 -0.213358E-01 -0.116333E+01  0.512925E-01 -0.583736E+00
   879   0.605169E+00  0.885476E+00  0.176874E+01  0.148903E+01 -0.707276E+00  0.449677E+00 -0.249100E+01  0.151219E+00 -0.552240E-01  0.146056E+01  0.145282E+01 -0.202790E+01
   880  -0.136944E+01 -0.135798E+01 -0.968143E+00  0.402868E-01 -0.735435E-01  0.794978E-02 -0.374610E+00  0.446531E-02 -0.584071E-02 -0.106229E+01  0.158348E-01 -0.311526E+00
   881  -0.101144E+01 -0.985106E+00 -0.299363E+01  0.930859E+01 -0.431970E+01  0.282580E+01 -0.586331E+01  0.665257E+00 -0.634445E+00 -0.355463E+01  0.731104E+01 -0.474151E+01
   882   0.205950E+00  0.106105E+00  0.829295E+00  0.253496E+00 -0.204378E+00  0.482232E-01 -0.750905E+00  0.309451E-01 -0.726530E-03  0.823299E+00 -0.257598E+00 -0.459596E+00
   883   0.817272E+01  0.953711E+01  0.219073E+00  0.191947E+02 -0.102223E+02  0.734597E+01 -0.815075E+01  0.115819E+01 -0.137216E+01 -0.428347E+01  0.228262E+02 -0.900560E+01
   884  -0.141263E+00 -0.180328E+00  0.117924E+01  0.150141E+01 -0.746650E+00  0.492015E+00 -0.267354E+01  0.157194E+00 -0.509321E-01  0.501037E+00  0.180725E+01 -0.248862E+01
   885  -0.192668E+01 -0.199067E+01 -0.736252E+00  0.279742E+00 -0.214294E+00  0.574215E-01 -0.132612E+01  0.329287E-01 -0.201050E-01 -0.121706E+01  0.376220E+00 -0.114983E+01
   886  -0.163222E+01 -0.159007E+01 -0.931532E+00  0.312840E+01 -0.144730E+01  0.103689E+01 -0.360067E+01  0.315175E+00 -0.133175E+00 -0.757708E+00  0.180750E+01 -0.263986E+01
   887   0.278127E+01  0.232669E+01 -0.125490E+02  0.288509E+02 -0.158336E+02  0.143978E+02 -0.134871E+02  0.239099E+01 -0.988756E+00 -0.553909E+01  0.168989E+02 -0.903308E+01
   888  -0.249181E+00 -0.380551E+00 -0.810040E+01  0.175979E+02 -0.887895E+01  0.802385E+01 -0.971091E+01  0.156615E+01 -0.746775E+00 -0.391855E+01  0.994811E+01 -0.641010E+01
   889   0.105082E+02  0.103304E+02 -0.212276E+02  0.508455E+02 -0.246864E+02  0.203444E+02 -0.146247E+02  0.296709E+01 -0.311011E+01 -0.486108E+01  0.243939E+02 -0.920234E+01
   890   0.145936E+02  0.169910E+02 -0.282587E+02  0.703525E+02 -0.392578E+02  0.327465E+02 -0.220460E+02  0.441276E+01 -0.335559E+01 -0.157502E+02  0.478164E+02 -0.150751E+02
   891   0.100151E+01  0.172120E+01 -0.887028E+01  0.201158E+02 -0.104759E+02  0.954151E+01 -0.986939E+01  0.166782E+01 -0.110805E+01 -0.572893E+01  0.142665E+02 -0.681637E+01
   892   0.222325E+02  0.229753E+02 -0.228097E+02  0.735698E+02 -0.407421E+02  0.346972E+02 -0.244057E+02  0.464111E+01 -0.271804E+01 -0.809070E+01  0.471514E+02 -0.160854E+02
   893   0.649702E+01  0.602623E+01 -0.128331E+02  0.324428E+02 -0.174383E+02  0.157684E+02 -0.127932E+02  0.248976E+01 -0.113933E+01 -0.280322E+01  0.164719E+02 -0.764248E+01
   894   0.709864E-01  0.100530E+00  0.101238E+01  0.246471E+00 -0.211914E+00  0.502094E-01 -0.104313E+01  0.228539E-01 -0.587835E-02  0.125800E+00  0.104617E+01 -0.107144E+01
   895  -0.403187E+01 -0.406150E+01 -0.522671E+01  0.639137E+01 -0.242016E+01  0.170029E+01 -0.437917E+01  0.499257E+00 -0.596746E+00 -0.402984E+01  0.240580E+01 -0.243746E+01
   896  -0.892859E+00 -0.106229E+01  0.497442E+00  0.388869E+00 -0.200240E+00  0.117766E+00 -0.173817E+01  0.470588E-01 -0.558635E-02 -0.433932E+00  0.101035E+01 -0.163871E+01
   897  -0.212408E+01 -0.187477E+01 -0.190352E+01  0.401445E+01 -0.155228E+01  0.110236E+01 -0.375525E+01  0.336363E+00 -0.366195E+00 -0.138490E+01  0.249703E+01 -0.298689E+01
   898  -0.250999E+01 -0.262799E+01 -0.175002E+00  0.198454E+01 -0.950423E+00  0.637489E+00 -0.417631E+01  0.221237E+00 -0.515225E-01 -0.233081E+01  0.351485E+01 -0.381203E+01
   899   0.192280E+01  0.121230E+01 -0.464202E+01  0.185542E+02 -0.825087E+01  0.626957E+01 -0.995751E+01  0.128216E+01 -0.133274E+01 -0.552304E+01  0.161481E+02 -0.941280E+01
   900  -0.181502E+01 -0.182059E+01 -0.628449E+00  0.665550E+00 -0.373413E+00  0.196933E+00 -0.172324E+01  0.736753E-01 -0.260825E-01 -0.108870E+01  0.955763E+00 -0.168765E+01
   901  -0.773812E+00 -0.784482E+00 -0.913899E-01  0.464116E-01 -0.948534E-01  0.106772E-01 -0.649569E+00  0.614320E-02 -0.123231E-02 -0.403761E+00  0.297681E+00 -0.678402E+00
   902   0.729472E+01  0.702235E+01 -0.316529E+01  0.218709E+02 -0.870008E+01  0.751346E+01 -0.108485E+02  0.158924E+01 -0.964954E+00 -0.339004E+00  0.162121E+02 -0.885074E+01
   903   0.207827E+02  0.158134E+02 -0.157740E+02  0.497690E+02 -0.282582E+02  0.262062E+02 -0.130866E+02  0.353458E+01 -0.160819E+01  0.227313E+01  0.191636E+02 -0.562332E+01
   904  -0.187575E+01 -0.122381E+01 -0.349429E+01  0.764193E+01 -0.363880E+01  0.302077E+01 -0.577444E+01  0.711467E+00 -0.342379E+00 -0.165429E+01  0.408727E+01 -0.365679E+01
   905  -0.106020E+01 -0.102258E+01  0.909268E-01  0.153213E+01 -0.688064E+00  0.387134E+00 -0.245965E+01  0.148578E+00 -0.712611E-01 -0.699525E+00  0.152506E+01 -0.184812E+01
   906   0.263266E+00 -0.407556E-01  0.742412E+00  0.441486E-01 -0.113251E+00  0.117607E-01 -0.426402E+00  0.515344E-02 -0.555570E-03  0.159000E+00  0.320723E+00 -0.520479E+00
   907  -0.489659E+00 -0.605331E+00 -0.139145E+01  0.532409E+01 -0.230559E+01  0.177976E+01 -0.399171E+01  0.422729E+00 -0.327496E+00 -0.190095E+01  0.461902E+01 -0.332340E+01
   908  -0.194818E+01 -0.178590E+01 -0.460933E+00  0.988465E+00 -0.477923E+00  0.274170E+00 -0.235128E+01  0.112021E+00 -0.326993E-01 -0.961206E+00  0.119670E+01 -0.202140E+01
   909   0.263256E+01  0.359741E+01 -0.104542E+02  0.228375E+02 -0.108120E+02  0.965621E+01 -0.886860E+01  0.164897E+01 -0.137524E+01 -0.410363E+01  0.124994E+02 -0.479836E+01
   910  -0.263105E+01 -0.292748E+01 -0.232829E+01  0.483858E+01 -0.231615E+01  0.181903E+01 -0.485474E+01  0.466559E+00 -0.256049E+00 -0.378414E+01  0.508795E+01 -0.423128E+01
   911   0.316139E+02  0.311676E+02 -0.329483E+02  0.965683E+02 -0.511989E+02  0.431822E+02 -0.278796E+02  0.557002E+01 -0.167980E+01 -0.762876E+01  0.552664E+02 -0.164701E+02
   912  -0.972986E+00 -0.122973E+01  0.106563E+00  0.252397E+01 -0.108523E+01  0.645831E+00 -0.328964E+01  0.228843E+00 -0.103325E+00 -0.753051E+00  0.197768E+01 -0.245435E+01
   913   0.200654E+01  0.225723E+01 -0.932474E+01  0.222790E+02 -0.970107E+01  0.789618E+01 -0.819523E+01  0.144850E+01 -0.239606E+01 -0.292115E+01  0.901864E+01 -0.384025E+01
   914  -0.133136E+01 -0.148323E+01 -0.697450E-01  0.325894E+00 -0.241230E+00  0.914862E-01 -0.146157E+01  0.404689E-01 -0.166713E-01 -0.621142E+00  0.454614E+00 -0.131670E+01
   915   0.635540E+00  0.418930E+00 -0.213604E+01  0.130326E+02 -0.514512E+01  0.415951E+01 -0.971175E+01  0.100968E+01 -0.573318E+00 -0.309103E+01  0.116568E+02 -0.814686E+01
   916   0.116224E+02  0.121283E+02 -0.161305E+02  0.468740E+02 -0.206475E+02  0.174945E+02 -0.163028E+02  0.299471E+01 -0.266002E+01 -0.643864E+01  0.311707E+02 -0.126038E+02
   917  -0.237801E+00 -0.157876E+00 -0.351742E+01  0.964454E+01 -0.418853E+01  0.341714E+01 -0.579274E+01  0.794895E+00 -0.595693E+00 -0.239741E+01  0.710898E+01 -0.486946E+01
   918   0.332552E+02  0.383618E+02 -0.236625E+02  0.876280E+02 -0.461830E+02  0.395142E+02 -0.269856E+02  0.532331E+01 -0.237919E+01 -0.618354E+01  0.649987E+02 -0.204533E+02
   919  -0.959097E-01  0.244384E+00  0.101974E+01  0.877117E+00 -0.442677E+00  0.226717E+00 -0.185141E+01  0.963059E-01 -0.217023E-01  0.118455E+01  0.475337E+00 -0.141551E+01
   920  -0.162221E+01 -0.169954E+01 -0.539701E+00  0.608433E+00 -0.360619E+00  0.141421E+00 -0.151401E+01  0.692780E-01 -0.270107E-01 -0.610988E+00 -0.154990E-01 -0.107306E+01
   921   0.204073E+02  0.186382E+02 -0.161278E+02  0.525879E+02 -0.310630E+02  0.286965E+02 -0.157056E+02  0.392974E+01 -0.191044E+01  0.861728E+00  0.273506E+02 -0.957416E+01
   922   0.268402E+02  0.236926E+02 -0.221228E+02  0.774803E+02 -0.378007E+02  0.309690E+02 -0.233144E+02  0.436717E+01 -0.273835E+01 -0.990015E+01  0.535893E+02 -0.199965E+02
   923  -0.245993E+01 -0.232260E+01 -0.462842E+01  0.979549E+01 -0.430806E+01  0.351555E+01 -0.709897E+01  0.845958E+00 -0.581477E+00 -0.391746E+01  0.787552E+01 -0.628066E+01
   924  -0.194935E+01 -0.207635E+01 -0.764032E+00  0.453841E+00 -0.284702E+00  0.115633E+00 -0.149912E+01  0.548397E-01 -0.258080E-01 -0.112258E+01  0.216642E+00 -0.117042E+01
   925   0.710402E+00  0.972371E+00 -0.657587E+01  0.163884E+02 -0.707391E+01  0.605994E+01 -0.859279E+01  0.131054E+01 -0.805903E+00 -0.268904E+01  0.875433E+01 -0.509292E+01
   926  -0.342554E+01 -0.378798E+01 -0.239195E+01  0.103736E+01 -0.620193E+00  0.280879E+00 -0.172304E+01  0.972792E-01 -0.105866E+00 -0.314326E+01  0.678566E+00 -0.132328E+01
   927   0.531532E+01  0.497292E+01 -0.149472E+01  0.161055E+02 -0.782642E+01  0.619265E+01 -0.803679E+01  0.119827E+01 -0.823170E+00  0.486253E+00  0.103341E+02 -0.584740E+01
   928  -0.212916E+01 -0.232721E+01 -0.114086E+01  0.161460E+00 -0.155961E+00  0.414959E-01 -0.104525E+01  0.227288E-01 -0.127656E-01 -0.165138E+01  0.255384E+00 -0.931214E+00
   929  -0.518619E+00 -0.703625E+00  0.273269E+00  0.139675E+00 -0.151143E+00  0.339857E-01 -0.820515E+00  0.163070E-01 -0.101977E-01 -0.424205E+00  0.474769E+00 -0.754188E+00
   930   0.464067E+01  0.338105E+01 -0.791664E+01  0.235440E+02 -0.107730E+02  0.944206E+01 -0.103596E+02  0.177001E+01 -0.106620E+01 -0.237656E+01  0.128035E+02 -0.704590E+01
   931   0.614093E+01  0.527312E+01 -0.533484E+01  0.221913E+02 -0.112114E+02  0.963630E+01 -0.957674E+01  0.169628E+01 -0.125996E+01 -0.103018E+01  0.137168E+02 -0.741345E+01
   932   0.125190E+02  0.118766E+02 -0.384891E+01  0.278352E+02 -0.137897E+02  0.125919E+02 -0.108292E+02  0.210126E+01 -0.154151E+01  0.440611E+01  0.143868E+02 -0.691634E+01
   933   0.386337E+02  0.430628E+02 -0.378551E+02  0.118646E+03 -0.597167E+02  0.484648E+02 -0.335424E+02  0.648508E+01 -0.384774E+01 -0.801466E+01  0.778406E+02 -0.267631E+02
   934   0.236075E+02  0.241108E+02 -0.926656E+01  0.518523E+02 -0.290302E+02  0.252789E+02 -0.155917E+02  0.329138E+01 -0.292654E+01  0.339184E+00  0.337044E+02 -0.993276E+01
   935   0.106289E+01  0.186952E+01 -0.857767E+01  0.193943E+02 -0.988867E+01  0.874227E+01 -0.929568E+01  0.159885E+01 -0.910556E+00 -0.367824E+01  0.112804E+02 -0.573264E+01
   936   0.207362E+00  0.280653E+00  0.967089E+00  0.412354E-01 -0.101069E+00  0.105481E-01 -0.718173E+00  0.649144E-02  0.123918E-02  0.800257E+00  0.200942E+00 -0.720546E+00
   937  -0.230350E+00  0.124979E+00 -0.111527E+01  0.577543E+01 -0.255418E+01  0.167897E+01 -0.410680E+01  0.429848E+00 -0.338346E+00 -0.178774E+01  0.513225E+01 -0.321952E+01
   938   0.921072E+01  0.858937E+01 -0.383303E+01  0.251201E+02 -0.108343E+02  0.887347E+01 -0.107277E+02  0.167386E+01 -0.106166E+01 -0.122505E+01  0.176103E+02 -0.779586E+01
   939   0.230356E+01  0.312176E+01  0.221524E+01  0.283352E+01 -0.124496E+01  0.858441E+00 -0.249675E+01  0.268849E+00 -0.130790E+00  0.298120E+01  0.162274E+01 -0.148218E+01
   940   0.143271E+02  0.146060E+02 -0.124822E+02  0.451815E+02 -0.243737E+02  0.222605E+02 -0.182456E+02  0.329100E+01 -0.130435E+01 -0.126734E+01  0.282166E+02 -0.123432E+02
   941  -0.695740E+00 -0.864975E+00 -0.994052E-01  0.181936E-01 -0.960257E-01  0.435985E-02 -0.523657E+00  0.280171E-02 -0.200711E-02 -0.486826E+00  0.244051E+00 -0.622201E+00
   942  -0.911563E+01 -0.933452E+01 -0.942773E+01  0.620295E+01 -0.345822E+01  0.201267E+01 -0.433984E+01  0.515965E+00 -0.621432E+00 -0.838901E+01  0.261515E+01 -0.356066E+01
   943  -0.926570E+01 -0.930982E+01 -0.952850E+01  0.633273E+01 -0.348373E+01  0.209306E+01 -0.458286E+01  0.533877E+00 -0.630263E+00 -0.844238E+01  0.291096E+01 -0.377840E+01
   944  -0.854123E+01 -0.857839E+01 -0.972280E+01  0.747947E+01 -0.385905E+01  0.236955E+01 -0.469610E+01  0.595968E+00 -0.708261E+00 -0.794004E+01  0.226836E+01 -0.290671E+01
   945  -0.874405E+01 -0.889337E+01 -0.108734E+02  0.954570E+01 -0.498840E+01  0.316755E+01 -0.541328E+01  0.760647E+00 -0.942887E+00 -0.825572E+01  0.297769E+01 -0.361533E+01
   946  -0.867006E+01 -0.893301E+01 -0.119999E+02  0.114177E+02 -0.601037E+01  0.405772E+01 -0.600947E+01  0.912595E+00 -0.103833E+01 -0.904872E+01  0.413377E+01 -0.401806E+01
   947  -0.893429E+01 -0.874717E+01 -0.985505E+01  0.729045E+01 -0.379237E+01  0.219182E+01 -0.453136E+01  0.551110E+00 -0.788893E+00 -0.797073E+01  0.215502E+01 -0.293147E+01
   948  -0.969738E+01 -0.950372E+01 -0.120236E+02  0.984380E+01 -0.501240E+01  0.287545E+01 -0.486521E+01  0.693333E+00 -0.120872E+01 -0.902122E+01  0.334348E+01 -0.382598E+01
   949  -0.888990E+01 -0.901820E+01 -0.121123E+02  0.115661E+02 -0.594133E+01  0.393468E+01 -0.601104E+01  0.855287E+00 -0.118133E+01 -0.934558E+01  0.463494E+01 -0.430755E+01
   950  -0.870995E+01 -0.867630E+01 -0.118375E+02  0.111888E+02 -0.576081E+01  0.377002E+01 -0.573594E+01  0.813508E+00 -0.114804E+01 -0.944448E+01  0.431564E+01 -0.354746E+01
   951  -0.906574E+01 -0.876653E+01 -0.133170E+02  0.138272E+02 -0.701301E+01  0.430086E+01 -0.598946E+01  0.910495E+00 -0.178486E+01 -0.936689E+01  0.454908E+01 -0.394873E+01
   952   0.120965E+01  0.849498E+00 -0.238319E+02  0.484946E+02 -0.244075E+02  0.163735E+02 -0.113897E+02  0.218930E+01 -0.621858E+01 -0.111144E+02  0.184932E+02 -0.652937E+01
   953   0.206584E+01  0.122529E+01 -0.242232E+02  0.498603E+02 -0.250136E+02  0.169603E+02 -0.117371E+02  0.226848E+01 -0.604933E+01 -0.113134E+02  0.192589E+02 -0.672025E+01
   954   0.327764E+01  0.187145E+01 -0.217999E+02  0.472165E+02 -0.229568E+02  0.153625E+02 -0.108764E+02  0.207612E+01 -0.574434E+01 -0.101209E+02  0.181686E+02 -0.617629E+01
   955   0.146545E+01  0.154203E+01 -0.270441E+02  0.551564E+02 -0.291228E+02  0.199461E+02 -0.131487E+02  0.266309E+01 -0.698458E+01 -0.119676E+02  0.214715E+02 -0.796191E+01
   956   0.326272E+01  0.235670E+01 -0.222348E+02  0.482719E+02 -0.236340E+02  0.157937E+02 -0.110659E+02  0.212277E+01 -0.599088E+01 -0.986268E+01  0.184974E+02 -0.627806E+01
   957   0.140422E+01  0.181063E+01 -0.275245E+02  0.552299E+02 -0.292529E+02  0.204484E+02 -0.133670E+02  0.260138E+01 -0.673110E+01 -0.126157E+02  0.222479E+02 -0.782157E+01
   958   0.137094E+01  0.129613E+01 -0.317278E+02  0.613825E+02 -0.320697E+02  0.227495E+02 -0.149726E+02  0.300067E+01 -0.699161E+01 -0.144466E+02  0.244283E+02 -0.868559E+01
   959   0.330515E+01  0.245773E+01 -0.233803E+02  0.501284E+02 -0.250287E+02  0.170328E+02 -0.116439E+02  0.226699E+01 -0.607024E+01 -0.103060E+02  0.194231E+02 -0.665932E+01
   960   0.286198E+01  0.246762E+01 -0.259582E+02  0.539919E+02 -0.285005E+02  0.200788E+02 -0.129083E+02  0.252380E+01 -0.636557E+01 -0.117939E+02  0.217987E+02 -0.753710E+01
   961   0.237716E+01  0.255560E+01 -0.228716E+02  0.496374E+02 -0.263937E+02  0.182715E+02 -0.119553E+02  0.223403E+01 -0.654515E+01 -0.108558E+02  0.204637E+02 -0.705238E+01
   962   0.272825E+01  0.286935E+01 -0.226165E+02  0.497794E+02 -0.264835E+02  0.183335E+02 -0.119492E+02  0.223236E+01 -0.656784E+01 -0.106382E+02  0.205579E+02 -0.705034E+01
   963   0.293231E+01  0.294150E+01 -0.241535E+02  0.514234E+02 -0.263418E+02  0.179672E+02 -0.118355E+02  0.237155E+01 -0.649912E+01 -0.985040E+01  0.196900E+02 -0.689810E+01
   964   0.130278E+01  0.188970E+01 -0.247493E+02  0.526272E+02 -0.290017E+02  0.203428E+02 -0.134962E+02  0.249945E+01 -0.691939E+01 -0.125468E+02  0.227702E+02 -0.833376E+01
   965   0.235879E+01  0.257114E+01 -0.254422E+02  0.529957E+02 -0.278949E+02  0.193752E+02 -0.125161E+02  0.243830E+01 -0.659721E+01 -0.113086E+02  0.212239E+02 -0.734415E+01
   966   0.179011E+01  0.224854E+01 -0.219278E+02  0.485107E+02 -0.262071E+02  0.179417E+02 -0.119778E+02  0.217627E+01 -0.672586E+01 -0.107655E+02  0.202268E+02 -0.721280E+01
   967   0.254311E+01  0.289250E+01 -0.266384E+02  0.547072E+02 -0.287524E+02  0.201201E+02 -0.129165E+02  0.254903E+01 -0.652591E+01 -0.118222E+02  0.222243E+02 -0.750961E+01
   968   0.255454E+01  0.294657E+01 -0.239574E+02  0.516341E+02 -0.274749E+02  0.191534E+02 -0.126440E+02  0.236780E+01 -0.652441E+01 -0.110110E+02  0.213925E+02 -0.743489E+01
   969   0.248434E+01  0.298460E+01 -0.232721E+02  0.505165E+02 -0.267161E+02  0.183574E+02 -0.120231E+02  0.230374E+01 -0.668211E+01 -0.102494E+02  0.203921E+02 -0.715815E+01
   970   0.126105E+01  0.183775E+01 -0.244880E+02  0.524811E+02 -0.289613E+02  0.201869E+02 -0.135438E+02  0.250237E+01 -0.691619E+01 -0.125432E+02  0.227722E+02 -0.839123E+01
   971   0.326688E+01  0.345562E+01 -0.244309E+02  0.527098E+02 -0.278743E+02  0.195270E+02 -0.126182E+02  0.244527E+01 -0.649165E+01 -0.106179E+02  0.214967E+02 -0.742313E+01
   972   0.331118E+01  0.347373E+01 -0.241077E+02  0.523127E+02 -0.277116E+02  0.193503E+02 -0.123958E+02  0.240599E+01 -0.654281E+01 -0.105495E+02  0.213135E+02 -0.729034E+01
   973   0.220586E+01  0.280884E+01 -0.218703E+02  0.487448E+02 -0.261980E+02  0.179043E+02 -0.118440E+02  0.216311E+01 -0.669405E+01 -0.104824E+02  0.204277E+02 -0.713651E+01
   974   0.237568E+01  0.298143E+01 -0.242311E+02  0.528499E+02 -0.289851E+02  0.204673E+02 -0.135434E+02  0.249090E+01 -0.667275E+01 -0.113729E+02  0.226240E+02 -0.826965E+01
   975   0.415080E+01  0.336215E+01 -0.227151E+02  0.502133E+02 -0.251991E+02  0.173207E+02 -0.116238E+02  0.222009E+01 -0.606538E+01 -0.994638E+01  0.199270E+02 -0.661844E+01
   976   0.359806E+00  0.127638E+01 -0.308222E+02  0.585032E+02 -0.308040E+02  0.213543E+02 -0.137606E+02  0.283109E+01 -0.694212E+01 -0.143329E+02  0.255468E+02 -0.993753E+01
   977   0.418863E+01  0.360765E+01 -0.254293E+02  0.546532E+02 -0.284356E+02  0.198065E+02 -0.125099E+02  0.260470E+01 -0.650088E+01 -0.100836E+02  0.210143E+02 -0.732304E+01
   978  -0.164885E+01 -0.166507E+01 -0.107241E+01  0.686498E+00 -0.306535E+00  0.134765E+00 -0.111217E+01  0.681194E-01 -0.471116E-01 -0.109039E+01  0.231376E+00 -0.806053E+00
   979  -0.112692E+00 -0.262436E+00  0.616020E+00  0.104975E+00 -0.151481E+00  0.280697E-01 -0.719395E+00  0.112861E-01 -0.216732E-02 -0.466339E-01  0.571509E+00 -0.787311E+00
   980  -0.264641E+01 -0.243894E+01 -0.198157E+01  0.643278E+00 -0.327659E+00  0.967317E-01 -0.108005E+01  0.616089E-01 -0.587548E-01 -0.183096E+01  0.142946E+00 -0.750925E+00
   981  -0.440261E+01 -0.438962E+01 -0.112804E+02  0.171298E+02 -0.675818E+01  0.516582E+01 -0.833158E+01  0.122258E+01 -0.155068E+01 -0.631110E+01  0.691733E+01 -0.499585E+01
   982  -0.217438E+00 -0.185590E+00 -0.682807E+01  0.136382E+02 -0.495164E+01  0.395871E+01 -0.601336E+01  0.977519E+00 -0.998790E+00 -0.306612E+01  0.581040E+01 -0.292987E+01
   983  -0.237758E+01 -0.271040E+01 -0.153787E+01  0.252476E+00 -0.266159E+00  0.491758E-01 -0.879361E+00  0.279363E-01 -0.237862E-01 -0.180198E+01 -0.220500E+00 -0.687921E+00
   984  -0.153426E+01 -0.160180E+01 -0.522882E+00  0.178102E+00 -0.148202E+00  0.496384E-01 -0.110635E+01  0.209159E-01 -0.548519E-02 -0.139314E+01  0.900528E+00 -0.110919E+01
   985  -0.477134E+00 -0.433515E+00  0.396388E+00  0.270396E+00 -0.173904E+00  0.609862E-01 -0.104929E+01  0.273419E-01 -0.905261E-02 -0.724484E-01  0.509583E+00 -0.870650E+00
   986  -0.508662E+00 -0.581007E+00  0.369095E+00  0.237393E+01 -0.126572E+01  0.823945E+00 -0.292536E+01  0.215731E+00 -0.100285E+00 -0.105655E+01  0.320194E+01 -0.272640E+01
   987  -0.379756E+00 -0.461360E+00  0.100223E+01  0.363754E+00 -0.302432E+00  0.968854E-01 -0.157543E+01  0.408958E-01 -0.566634E-02 -0.267322E+00  0.123455E+01 -0.142858E+01
   988   0.451969E+01  0.576072E+01 -0.106658E+02  0.277014E+02 -0.138323E+02  0.116141E+02 -0.106793E+02  0.186972E+01 -0.148829E+01 -0.766984E+01  0.219778E+02 -0.854723E+01
   989  -0.270047E+01 -0.260709E+01 -0.483177E+01  0.104583E+02 -0.418394E+01  0.346265E+01 -0.784322E+01  0.885955E+00 -0.648420E+00 -0.440786E+01  0.822107E+01 -0.642030E+01
   990  -0.337032E+01 -0.330794E+01 -0.234933E+01  0.182284E+01 -0.882702E+00  0.482809E+00 -0.248967E+01  0.171408E+00 -0.125678E+00 -0.270420E+01  0.105017E+01 -0.165391E+01
   991  -0.412563E+01 -0.362638E+01 -0.658034E+01  0.936242E+01 -0.424665E+01  0.358724E+01 -0.658659E+01  0.846132E+00 -0.507852E+00 -0.550324E+01  0.666477E+01 -0.478792E+01
   992   0.676262E-01  0.236443E+00  0.978309E+00  0.730903E+00 -0.444425E+00  0.152065E+00 -0.138999E+01  0.624026E-01 -0.216410E-01  0.417902E+00  0.107196E+01 -0.125342E+01
   993  -0.301925E+01 -0.265807E+01 -0.322812E+01  0.360364E+01 -0.136716E+01  0.827152E+00 -0.284343E+01  0.310574E+00 -0.321904E+00 -0.207960E+01  0.125620E+01 -0.183467E+01
   994  -0.336678E+00 -0.469402E+00  0.675484E+00  0.120739E+00 -0.131954E+00  0.218774E-01 -0.103743E+01  0.135573E-01  0.104599E-02  0.148046E+00  0.449515E+00 -0.106696E+01
   995  -0.432903E+01 -0.420556E+01 -0.324880E+01  0.233397E+01 -0.970310E+00  0.585074E+00 -0.309395E+01  0.224173E+00 -0.159175E+00 -0.341048E+01  0.171076E+01 -0.250583E+01
   996   0.763555E+01  0.688236E+01 -0.676424E+00  0.184316E+02 -0.760828E+01  0.600208E+01 -0.864765E+01  0.119401E+01 -0.105982E+01 -0.406170E+00  0.136963E+02 -0.640772E+01
   997   0.859812E+01  0.101872E+02  0.377704E+01  0.136340E+02 -0.615555E+01  0.366925E+01 -0.617388E+01  0.685086E+00 -0.837867E+00 -0.191229E+01  0.199057E+02 -0.780624E+01
   998  -0.786427E+00 -0.819546E+00  0.706048E+00  0.330316E+00 -0.306525E+00  0.987767E-01 -0.165325E+01  0.402771E-01 -0.207138E-02 -0.125353E+00  0.110786E+01 -0.180205E+01
   999   0.144671E+01  0.110583E+01 -0.123761E+01  0.111049E+02 -0.493408E+01  0.347000E+01 -0.713741E+01  0.780211E+00 -0.599337E+00 -0.365531E+01  0.110419E+02 -0.628081E+01
  1000   0.112727E+02  0.973639E+01 -0.143370E+02  0.419255E+02 -0.207519E+02  0.176311E+02 -0.133651E+02  0.286542E+01 -0.269539E+01 -0.105060E+01  0.177403E+02 -0.695326E+01
  1001  -0.190792E+01 -0.192315E+01 -0.122680E+01  0.361430E+01 -0.154867E+01  0.115694E+01 -0.408329E+01  0.350443E+00 -0.170842E+00 -0.134333E+01  0.222196E+01 -0.280179E+01
  1002   0.718202E+01  0.776997E+01 -0.618577E+01  0.274906E+02 -0.141685E+02  0.128483E+02 -0.140983E+02  0.226948E+01 -0.973837E+00 -0.266440E+01  0.213375E+02 -0.109031E+02
  1003  -0.417248E-01 -0.445185E+00  0.836490E-01  0.334871E+01 -0.137209E+01  0.101751E+01 -0.327053E+01  0.312038E+00 -0.161009E+00 -0.268798E+00  0.190078E+01 -0.207717E+01
  1004   0.862230E+00  0.869548E+00  0.143554E+01  0.143378E+00 -0.145963E+00  0.272130E-01 -0.617032E+00  0.172249E-01  0.186437E-02  0.142510E+01 -0.119945E+00 -0.435603E+00
  1005   0.104847E+02  0.852136E+01 -0.636336E+01  0.297749E+02 -0.144648E+02  0.126428E+02 -0.120587E+02  0.204914E+01 -0.109520E+01 -0.104005E+01  0.166975E+02 -0.713612E+01
  1006  -0.336453E+01 -0.358416E+01 -0.153706E+01  0.270360E+01 -0.131360E+01  0.838894E+00 -0.421281E+01  0.288928E+00 -0.132479E+00 -0.249250E+01  0.217193E+01 -0.326359E+01
  1007   0.355192E+01  0.470425E+01 -0.125441E+02  0.279221E+02 -0.111899E+02  0.900678E+01 -0.872438E+01  0.159758E+01 -0.251615E+01 -0.410540E+01  0.124511E+02 -0.364146E+01
  1008  -0.265717E+01 -0.266746E+01 -0.979238E+00  0.635838E+00 -0.340079E+00  0.127122E+00 -0.212115E+01  0.657846E-01 -0.454492E-01 -0.164306E+01  0.839298E+00 -0.186370E+01
  1009  -0.224964E+01 -0.240953E+01 -0.233618E+00  0.836880E+00 -0.454186E+00  0.217728E+00 -0.269504E+01  0.100423E+00 -0.218217E-01 -0.135021E+01  0.139214E+01 -0.245146E+01
  1010  -0.562289E+00 -0.697411E+00  0.221030E+00  0.648085E+00 -0.338854E+00  0.143678E+00 -0.126966E+01  0.670946E-01 -0.336680E-01 -0.180205E-01  0.118068E+00 -0.797459E+00
  1011  -0.108154E+00 -0.424438E-01 -0.842184E+01  0.192279E+02 -0.878292E+01  0.770567E+01 -0.104338E+02  0.158533E+01 -0.988439E+00 -0.479579E+01  0.111636E+02 -0.641025E+01
  1012  -0.177037E+01 -0.199355E+01 -0.711266E+00  0.248837E+01 -0.106203E+01  0.710202E+00 -0.329367E+01  0.240517E+00 -0.142499E+00 -0.142852E+01  0.196082E+01 -0.252586E+01
  1013   0.646571E+00  0.803896E+00 -0.255385E+01  0.102973E+02 -0.435724E+01  0.369117E+01 -0.676536E+01  0.890142E+00 -0.555626E+00 -0.191773E+01  0.699547E+01 -0.427384E+01
  1014  -0.237308E+00 -0.368541E+00  0.609947E+00  0.748671E+00 -0.433975E+00  0.188731E+00 -0.141580E+01  0.831618E-01 -0.180453E-01  0.510371E+00  0.852488E-01 -0.964161E+00
  1015  -0.381044E+01 -0.418467E+01 -0.622910E+01  0.104040E+02 -0.515285E+01  0.434970E+01 -0.773329E+01  0.101478E+01 -0.463692E+00 -0.446773E+01  0.563099E+01 -0.534793E+01
  1016  -0.168806E+00 -0.731738E+00  0.933380E+00  0.179887E+01 -0.117397E+01  0.675880E+00 -0.252757E+01  0.193741E+00 -0.691334E-01 -0.139381E+01  0.307644E+01 -0.241436E+01
  1017   0.580807E+00  0.260712E+00  0.112254E+01  0.194726E+00 -0.180094E+00  0.355984E-01 -0.618158E+00  0.233539E-01  0.283559E-02  0.104188E+01 -0.408525E+00 -0.372643E+00
  1018  -0.182344E+01 -0.191696E+01 -0.230882E+00  0.153379E+01 -0.819228E+00  0.392090E+00 -0.276415E+01  0.139597E+00 -0.746577E-01 -0.220556E+01  0.292422E+01 -0.263561E+01
  1019  -0.133083E+01 -0.127383E+01  0.650803E-01  0.773893E+00 -0.439506E+00  0.221681E+00 -0.201063E+01  0.936870E-01 -0.350369E-01 -0.302057E+00  0.615018E+00 -0.158679E+01
  1020  -0.166431E+01 -0.177137E+01 -0.343107E+00  0.463447E+00 -0.349952E+00  0.123164E+00 -0.158789E+01  0.550763E-01 -0.250517E-01 -0.744827E+00  0.314817E+00 -0.134136E+01
  1021   0.664170E+01  0.331099E+01 -0.869682E+01  0.256489E+02 -0.101722E+02  0.871588E+01 -0.889274E+01  0.167814E+01 -0.163951E+01 -0.307769E+01  0.117671E+02 -0.537844E+01
  1022  -0.154353E+01 -0.162199E+01 -0.149933E+00  0.260749E+01 -0.119309E+01  0.835446E+00 -0.382554E+01  0.278006E+00 -0.959063E-01 -0.835434E+00  0.207922E+01 -0.286577E+01
  1023  -0.613020E+00 -0.865404E+00  0.701240E-01  0.326375E-01 -0.109802E+00  0.756303E-02 -0.617006E+00  0.464588E-02 -0.118178E-02 -0.515698E+00  0.410296E+00 -0.760001E+00
  1024  -0.738628E+00 -0.122778E+01 -0.894190E-01  0.356238E+01 -0.142142E+01  0.101168E+01 -0.399194E+01  0.329523E+00 -0.139436E+00 -0.143954E+01  0.367135E+01 -0.345959E+01
  1025   0.355477E+00  0.111919E+01 -0.112130E+02  0.223002E+02 -0.107121E+02  0.940604E+01 -0.103309E+02  0.183211E+01 -0.926855E+00 -0.407490E+01  0.113026E+02 -0.610848E+01
  1026  -0.534464E+00 -0.288486E+00 -0.166822E+01  0.599880E+01 -0.278571E+01  0.224880E+01 -0.462851E+01  0.599407E+00 -0.299041E+00 -0.437164E+00  0.316042E+01 -0.301174E+01
  1027   0.179219E+01  0.195310E+01  0.147779E+01  0.328809E+01 -0.158548E+01  0.101328E+01 -0.260084E+01  0.323287E+00 -0.123943E+00  0.218646E+01  0.131631E+01 -0.154967E+01
  1028   0.236399E+01  0.229547E+01 -0.164531E+02  0.308891E+02 -0.165360E+02  0.149164E+02 -0.113626E+02  0.237270E+01 -0.146259E+01 -0.705670E+01  0.153652E+02 -0.601302E+01
  1029  -0.167383E+01 -0.163475E+01 -0.263036E+00  0.827308E+00 -0.395176E+00  0.203976E+00 -0.209973E+01  0.846676E-01 -0.318388E-01 -0.103046E+01  0.120033E+01 -0.180462E+01
  1030  -0.665809E+00 -0.576452E+00 -0.282738E+00  0.592704E+01 -0.249373E+01  0.194874E+01 -0.608613E+01  0.533050E+00 -0.212039E+00 -0.113563E+01  0.510484E+01 -0.454566E+01
  1031  -0.203896E+01 -0.206333E+01 -0.788524E+00  0.865199E+00 -0.434559E+00  0.220810E+00 -0.195545E+01  0.977386E-01 -0.441794E-01 -0.115767E+01  0.682545E+00 -0.158820E+01
  1032  -0.344646E+01 -0.314176E+01 -0.533544E+01  0.680242E+01 -0.233885E+01  0.159669E+01 -0.420577E+01  0.538854E+00 -0.504364E+00 -0.371245E+01  0.325617E+01 -0.268548E+01
  1033   0.128367E+02  0.113702E+02 -0.132841E+02  0.380373E+02 -0.186826E+02  0.170723E+02 -0.113066E+02  0.259845E+01 -0.159806E+01 -0.466189E-01  0.166541E+02 -0.523726E+01
  1034  -0.121633E+01 -0.114407E+01 -0.119935E+02  0.232621E+02 -0.111652E+02  0.788512E+01 -0.752745E+01  0.128369E+01 -0.296105E+01 -0.762937E+01  0.122932E+02 -0.580789E+01
  1035  -0.290267E+01 -0.284966E+01 -0.171462E+01  0.422655E+00 -0.311878E+00  0.112549E+00 -0.143431E+01  0.515009E-01 -0.285617E-01 -0.200235E+01  0.309655E+00 -0.115697E+01
  1036   0.632988E+01  0.636628E+01 -0.798691E+01  0.274958E+02 -0.124537E+02  0.106154E+02 -0.113833E+02  0.184102E+01 -0.179848E+01 -0.196661E+01  0.173071E+02 -0.897417E+01
  1037   0.446789E-01  0.393263E+00 -0.397328E+01  0.117529E+02 -0.499842E+01  0.410508E+01 -0.686569E+01  0.917642E+00 -0.893543E+00 -0.198292E+01  0.683835E+01 -0.446217E+01
  1038  -0.376807E+00 -0.757431E+00 -0.187267E+01  0.820524E+01 -0.390001E+01  0.331101E+01 -0.648756E+01  0.720529E+00 -0.353339E+00 -0.411920E+01  0.865300E+01 -0.529123E+01
  1039   0.408798E+01  0.562619E+01 -0.151602E+01  0.115425E+02 -0.560832E+01  0.501206E+01 -0.566967E+01  0.100854E+01 -0.681149E+00  0.208129E+01  0.664368E+01 -0.309878E+01
  1040  -0.197505E+01 -0.199426E+01 -0.116757E+01  0.187528E+00 -0.227016E+00  0.487347E-01 -0.823504E+00  0.216856E-01 -0.149086E-01 -0.147687E+01  0.233361E+00 -0.750747E+00
  1041  -0.102822E+01 -0.943942E+00 -0.591665E+00  0.373155E-01 -0.690664E-01  0.654454E-02 -0.410823E+00  0.483057E-02 -0.535758E-02 -0.633700E+00  0.326762E-01 -0.342918E+00
  1042  -0.296904E+00 -0.253449E+00  0.364324E+00  0.107793E+00 -0.107448E+00  0.210332E-01 -0.690970E+00  0.121801E-01 -0.381740E-02  0.115320E-01  0.323913E+00 -0.588893E+00
  1043  -0.582840E+00 -0.846047E+00  0.774679E-01  0.133665E+00 -0.116358E+00  0.313628E-01 -0.721483E+00  0.171262E-01 -0.462133E-02 -0.202158E+00 -0.729297E-01 -0.570958E+00
  1044   0.254700E+01  0.265891E+01  0.158750E+00  0.111153E+02 -0.586640E+01  0.486683E+01 -0.836880E+01  0.992943E+00 -0.351664E+00 -0.167982E+01  0.106319E+02 -0.629318E+01
  1045  -0.273476E+01 -0.264669E+01 -0.776183E+00  0.106276E+01 -0.513304E+00  0.237898E+00 -0.279252E+01  0.109922E+00 -0.633288E-01 -0.153284E+01  0.111577E+01 -0.222961E+01
  1046  -0.332366E+01 -0.310584E+01 -0.455014E+01  0.629301E+01 -0.234633E+01  0.166115E+01 -0.418065E+01  0.472248E+00 -0.672951E+00 -0.321532E+01  0.308440E+01 -0.297492E+01
  1047  -0.258431E+01 -0.300955E+01 -0.134880E+01  0.390939E+01 -0.197446E+01  0.118694E+01 -0.447018E+01  0.343157E+00 -0.230355E+00 -0.397772E+01  0.449959E+01 -0.353142E+01
  1048  -0.294515E+01 -0.301184E+01 -0.633792E+01  0.132815E+02 -0.636215E+01  0.528232E+01 -0.936428E+01  0.121268E+01 -0.657346E+00 -0.481860E+01  0.906055E+01 -0.725379E+01
  1049   0.490956E+01  0.463082E+01 -0.400126E+00  0.132676E+02 -0.597015E+01  0.455198E+01 -0.651300E+01  0.814467E+00 -0.841254E+00 -0.744864E+00  0.926035E+01 -0.388466E+01
  1050   0.612119E+01  0.625356E+01 -0.200748E+01  0.139299E+02 -0.606180E+01  0.530961E+01 -0.551469E+01  0.115066E+01 -0.685042E+00  0.253802E+01  0.618819E+01 -0.247264E+01
  1051   0.730127E+01  0.661136E+01 -0.654331E+01  0.277639E+02 -0.104872E+02  0.802078E+01 -0.111824E+02  0.154572E+01 -0.181623E+01 -0.216211E+01  0.151289E+02 -0.635546E+01
  1052   0.485004E+01  0.550291E+01 -0.760671E+01  0.209038E+02 -0.101421E+02  0.892951E+01 -0.775681E+01  0.166597E+01 -0.114361E+01 -0.667923E+00  0.987309E+01 -0.370225E+01
  1053  -0.328875E+01 -0.312476E+01 -0.230660E+01  0.200662E+01 -0.957088E+00  0.630018E+00 -0.279645E+01  0.222610E+00 -0.878601E-01 -0.211881E+01  0.860641E+00 -0.186658E+01
  1054  -0.255775E+01 -0.263099E+01 -0.683219E+01  0.129421E+02 -0.546244E+01  0.419531E+01 -0.710720E+01  0.946545E+00 -0.123992E+01 -0.510626E+01  0.672806E+01 -0.425279E+01
  1055  -0.953496E+00 -0.124089E+01 -0.367714E+00  0.236227E+01 -0.896500E+00  0.617658E+00 -0.278347E+01  0.227605E+00 -0.113344E+00 -0.522856E+00  0.125164E+01 -0.196968E+01
  1056  -0.136881E+01 -0.151158E+01 -0.605741E+00  0.191822E+00 -0.171093E+00  0.459655E-01 -0.846731E+00  0.250005E-01 -0.803746E-02 -0.763847E+00 -0.844708E-01 -0.663263E+00
  1057  -0.234022E+01 -0.186786E+01 -0.142307E+01  0.447277E+01 -0.194749E+01  0.127742E+01 -0.487816E+01  0.398036E+00 -0.239722E+00 -0.286048E+01  0.557307E+01 -0.458045E+01
  1058  -0.333478E+01 -0.350017E+01 -0.778169E+01  0.138181E+02 -0.689257E+01  0.566795E+01 -0.844724E+01  0.122014E+01 -0.919470E+00 -0.657490E+01  0.921453E+01 -0.613980E+01
  1059  -0.254321E+01 -0.223695E+01 -0.153602E+01  0.229725E+01 -0.135827E+01  0.782937E+00 -0.274788E+01  0.197503E+00 -0.178729E+00 -0.316310E+01  0.337295E+01 -0.244680E+01
  1060  -0.456396E+01 -0.480847E+01 -0.695086E+01  0.929403E+01 -0.482438E+01  0.368089E+01 -0.588586E+01  0.780123E+00 -0.657898E+00 -0.627307E+01  0.614426E+01 -0.467966E+01
  1061  -0.404808E+01 -0.417610E+01 -0.117676E+02  0.211571E+02 -0.109194E+02  0.818365E+01 -0.985972E+01  0.143916E+01 -0.228128E+01 -0.104126E+02  0.135515E+02 -0.731508E+01
  1062  -0.325058E+01 -0.298910E+01 -0.225683E+01  0.912199E+00 -0.544839E+00  0.231079E+00 -0.159715E+01  0.854655E-01 -0.805132E-01 -0.233783E+01  0.480937E+00 -0.113221E+01
  1063   0.898617E+00  0.739754E+00  0.364157E+00  0.471966E+01 -0.164082E+01  0.105839E+01 -0.367277E+01  0.331638E+00 -0.261625E+00  0.358710E+00  0.383284E+01 -0.345180E+01
  1064   0.412709E+01  0.364790E+01 -0.618897E+01  0.207069E+02 -0.111322E+02  0.977606E+01 -0.952655E+01  0.157560E+01 -0.108370E+01 -0.380677E+01  0.136640E+02 -0.620931E+01
  1065  -0.331764E+01 -0.305736E+01 -0.991781E+01  0.169586E+02 -0.805881E+01  0.535365E+01 -0.635673E+01  0.986506E+00 -0.228301E+01 -0.701036E+01  0.794410E+01 -0.399110E+01
  1066   0.498056E+00  0.816477E+00 -0.341927E+01  0.158798E+02 -0.658115E+01  0.565596E+01 -0.118331E+02  0.137956E+01 -0.583801E+00 -0.162954E+01  0.115336E+02 -0.908754E+01
  1067   0.638687E+00  0.429744E+00  0.163586E+01  0.230140E+00 -0.284964E+00  0.457483E-01 -0.101575E+01  0.231038E-01  0.455341E-02  0.836824E+00  0.784439E+00 -0.119152E+01
  1068  -0.120502E+01 -0.110653E+01  0.804972E-01  0.246316E+01 -0.127216E+01  0.871495E+00 -0.349039E+01  0.250004E+00 -0.107623E+00 -0.126473E+01  0.307239E+01 -0.291419E+01
  1069   0.493523E+00  0.387602E+00  0.169364E+01  0.166622E+01 -0.100397E+01  0.505054E+00 -0.246840E+01  0.151658E+00 -0.506846E-01  0.336160E+00  0.253635E+01 -0.248491E+01
  1070   0.777869E+01  0.704928E+01 -0.814009E+01  0.318506E+02 -0.172773E+02  0.141962E+02 -0.133009E+02  0.211809E+01 -0.166796E+01 -0.831124E+01  0.251291E+02 -0.976853E+01
  1071  -0.481768E+01 -0.474615E+01 -0.472248E+01  0.514176E+01 -0.235520E+01  0.151697E+01 -0.436246E+01  0.414095E+00 -0.450359E+00 -0.459135E+01  0.348693E+01 -0.364173E+01
  1072   0.138493E+01  0.755761E+00 -0.425665E+00  0.812008E+01 -0.404805E+01  0.342981E+01 -0.608975E+01  0.747420E+00 -0.348917E+00 -0.162411E+01  0.754477E+01 -0.516490E+01
  1073  -0.978656E+00 -0.141598E+01 -0.510092E+01  0.134596E+02 -0.628098E+01  0.560359E+01 -0.937149E+01  0.123253E+01 -0.520960E+00 -0.448702E+01  0.100250E+02 -0.695394E+01
  1074  -0.215758E+01 -0.236482E+01 -0.865266E+01  0.164406E+02 -0.831203E+01  0.710678E+01 -0.939184E+01  0.143574E+01 -0.784207E+00 -0.496315E+01  0.881199E+01 -0.621367E+01
  1075  -0.698576E+00 -0.723173E+00  0.384328E+00  0.144612E+00 -0.150543E+00  0.258306E-01 -0.111830E+01  0.167087E-01 -0.120737E-02 -0.133285E+00  0.451129E+00 -0.104102E+01
  1076  -0.327839E+01 -0.348175E+01 -0.160055E+01  0.110871E+01 -0.721787E+00  0.363782E+00 -0.249754E+01  0.130120E+00 -0.611258E-01 -0.228676E+01  0.952236E+00 -0.214722E+01
  1077   0.483553E+01  0.459305E+01 -0.727274E+01  0.265015E+02 -0.119005E+02  0.100144E+02 -0.132071E+02  0.199102E+01 -0.129098E+01 -0.397692E+01  0.187669E+02 -0.101969E+02
  1078  -0.231732E+01 -0.267773E+01 -0.105098E+01  0.403128E+00 -0.286754E+00  0.114672E+00 -0.152210E+01  0.506134E-01 -0.258991E-01 -0.185892E+01  0.529596E+00 -0.134841E+01
  1079  -0.228791E+01 -0.231330E+01 -0.895146E+00  0.353241E+00 -0.234944E+00  0.931586E-01 -0.162960E+01  0.435619E-01 -0.181792E-01 -0.148362E+01  0.627614E+00 -0.145729E+01
  1080   0.216310E+01  0.203857E+01 -0.204625E+01  0.122110E+02 -0.531615E+01  0.409793E+01 -0.687416E+01  0.847546E+00 -0.756807E+00 -0.288727E+01  0.936455E+01 -0.443871E+01
  1081  -0.110266E+01 -0.107774E+01 -0.223361E+00  0.249210E+00 -0.200328E+00  0.557407E-01 -0.100685E+01  0.319619E-01 -0.903592E-02 -0.221782E+00 -0.894890E-01 -0.766466E+00
  1082  -0.218220E+01 -0.204984E+01 -0.142710E+01  0.151005E+00 -0.173876E+00  0.389946E-01 -0.776057E+00  0.172440E-01 -0.124155E-01 -0.155360E+01  0.139714E+00 -0.635954E+00
  1083   0.780740E+00  0.696901E+00  0.144737E+01  0.100278E+00 -0.134243E+00  0.236294E-01 -0.670693E+00  0.129899E-01  0.140443E-02  0.123123E+01  0.105158E+00 -0.639488E+00
  1084  -0.649811E+00 -0.471234E+00  0.487635E-01  0.166514E+01 -0.695040E+00  0.439623E+00 -0.222001E+01  0.171511E+00 -0.597907E-01  0.525123E-01  0.914526E+00 -0.143827E+01
  1085   0.339667E+01  0.223330E+01 -0.778513E+01  0.218252E+02 -0.105110E+02  0.934839E+01 -0.990689E+01  0.160800E+01 -0.118188E+01 -0.311227E+01  0.130658E+02 -0.772026E+01
  1086  -0.420121E+00 -0.906800E-01 -0.634043E+00  0.571786E+01 -0.256717E+01  0.212820E+01 -0.539230E+01  0.539960E+00 -0.212624E+00 -0.101813E+01  0.491667E+01 -0.398922E+01
  1087  -0.118688E+01 -0.129501E+01 -0.146616E+01  0.371820E+01 -0.145369E+01  0.946623E+00 -0.298698E+01  0.336251E+00 -0.281144E+00 -0.594289E+00  0.806047E+00 -0.150676E+01
  1088   0.247239E+01  0.272764E+01 -0.919499E+01  0.261502E+02 -0.133934E+02  0.103086E+02 -0.109485E+02  0.168469E+01 -0.213429E+01 -0.675930E+01  0.203639E+02 -0.108770E+02
  1089  -0.310514E+00 -0.407172E+00  0.597895E+00  0.575322E+00 -0.425605E+00  0.140087E+00 -0.122130E+01  0.507124E-01 -0.276224E-01 -0.212275E+00  0.778535E+00 -0.973431E+00
  1090   0.485750E+01  0.472848E+01 -0.116285E+01  0.158747E+02 -0.680147E+01  0.551016E+01 -0.893147E+01  0.113966E+01 -0.771285E+00 -0.576314E+00  0.109780E+02 -0.567322E+01
  1091   0.155468E+01  0.110687E+01 -0.696742E+01  0.163294E+02 -0.628698E+01  0.515211E+01 -0.666950E+01  0.117828E+01 -0.118119E+01 -0.220781E+01  0.631522E+01 -0.300054E+01
  1092  -0.436439E+01 -0.475350E+01 -0.344916E+01  0.323276E+01 -0.144190E+01  0.101605E+01 -0.381475E+01  0.295427E+00 -0.202819E+00 -0.442067E+01  0.256483E+01 -0.289766E+01
  1093  -0.173115E+01 -0.163478E+01 -0.178504E+01  0.700225E+01 -0.335417E+01  0.280824E+01 -0.680912E+01  0.677169E+00 -0.270485E+00 -0.222483E+01  0.604410E+01 -0.545404E+01
  1094   0.221676E+02  0.228478E+02 -0.228030E+02  0.642712E+02 -0.369194E+02  0.327738E+02 -0.169243E+02  0.398199E+01 -0.221277E+01 -0.388954E+01  0.377873E+02 -0.110500E+02
  1095   0.286464E+01  0.278058E+01  0.370092E+01  0.297060E+01 -0.183874E+01  0.780246E+00 -0.278484E+01  0.189254E+00 -0.152784E+00 -0.184716E+01  0.755055E+01 -0.292281E+01
  1096  -0.957937E+00 -0.990892E+00 -0.213996E+00  0.272413E-01 -0.538893E-01  0.511276E-02 -0.724510E+00  0.403702E-02 -0.193300E-02 -0.498109E+00  0.358604E+00 -0.851387E+00
  1097  -0.110252E+01 -0.107751E+01 -0.603053E+00  0.480005E-01 -0.773550E-01  0.779952E-02 -0.477560E+00  0.582694E-02 -0.617517E-02 -0.655065E+00 -0.205948E-02 -0.420390E+00
  1098  -0.138967E+01 -0.151244E+01 -0.139234E+01  0.465937E+01 -0.225517E+01  0.132522E+01 -0.379081E+01  0.372478E+00 -0.308403E+00 -0.251122E+01  0.445691E+01 -0.345813E+01
  1099  -0.458043E+01 -0.438563E+01 -0.352903E+01  0.380961E+01 -0.171466E+01  0.123255E+01 -0.459904E+01  0.392432E+00 -0.172287E+00 -0.369206E+01  0.262782E+01 -0.332138E+01
  1100   0.724757E+01  0.801362E+01 -0.194053E+01  0.204404E+02 -0.832881E+01  0.642328E+01 -0.926828E+01  0.128714E+01 -0.136563E+01  0.156055E+01  0.113809E+02 -0.492784E+01
  1101  -0.507025E+01 -0.512126E+01 -0.698877E+01  0.720342E+01 -0.304465E+01  0.165737E+01 -0.355970E+01  0.467720E+00 -0.805637E+00 -0.558439E+01  0.321470E+01 -0.275157E+01
  1102  -0.186580E+01 -0.209819E+01 -0.703592E+00  0.429728E+00 -0.335619E+00  0.144318E+00 -0.143421E+01  0.496329E-01 -0.160587E-01 -0.173049E+01  0.107977E+01 -0.144746E+01
  1103  -0.274337E+00 -0.468819E+00  0.937760E+00  0.373854E+00 -0.275428E+00  0.101780E+00 -0.144879E+01  0.421442E-01 -0.565917E-02 -0.971716E-01  0.104282E+01 -0.141447E+01
  1104  -0.168096E+01 -0.152189E+01 -0.667271E+00  0.139357E+01 -0.641190E+00  0.416583E+00 -0.224431E+01  0.137810E+00 -0.761532E-01 -0.107254E+01  0.113550E+01 -0.158484E+01
  1105  -0.254487E+01 -0.228896E+01 -0.113868E+01  0.181027E+01 -0.963987E+00  0.632576E+00 -0.301794E+01  0.200380E+00 -0.674917E-01 -0.141979E+01  0.136542E+01 -0.223458E+01
  1106  -0.240495E+01 -0.251529E+01 -0.868013E+00  0.113533E+01 -0.533102E+00  0.326733E+00 -0.253975E+01  0.120313E+00 -0.464493E-01 -0.173411E+01  0.123211E+01 -0.201330E+01
  1107  -0.188823E+01 -0.161134E+01 -0.161765E+01  0.478388E+01 -0.227318E+01  0.182041E+01 -0.490679E+01  0.468639E+00 -0.163543E+00 -0.213685E+01  0.414931E+01 -0.362380E+01
  1108  -0.293633E+01 -0.293884E+01 -0.130479E+01  0.129521E+01 -0.798029E+00  0.459372E+00 -0.267361E+01  0.139160E+00 -0.536433E-01 -0.260176E+01  0.229061E+01 -0.262768E+01
  1109  -0.750103E+00 -0.152941E+01 -0.153096E+01  0.620371E+01 -0.319036E+01  0.245761E+01 -0.494554E+01  0.609863E+00 -0.354423E+00 -0.239378E+01  0.406946E+01 -0.320508E+01
  1110   0.893388E+00  0.967514E+00 -0.166173E+01  0.105234E+02 -0.442182E+01  0.370820E+01 -0.774982E+01  0.904137E+00 -0.408990E+00 -0.872173E+00  0.733264E+01 -0.549295E+01
  1111  -0.745402E-01  0.171279E-01  0.799091E+00  0.690263E-01 -0.100064E+00  0.152824E-01 -0.868789E+00  0.935505E-02  0.155873E-02  0.497501E+00  0.334916E+00 -0.815289E+00
  1112  -0.378955E+01 -0.431033E+01 -0.456988E+01  0.759850E+01 -0.383071E+01  0.267434E+01 -0.568937E+01  0.623551E+00 -0.595984E+00 -0.650545E+01  0.637299E+01 -0.417787E+01
  1113  -0.174360E+01 -0.181909E+01 -0.997832E+00  0.629442E-01 -0.149735E+00  0.176837E-01 -0.678103E+00  0.847774E-02 -0.703109E-02 -0.134279E+01  0.259765E+00 -0.736069E+00
  1114  -0.175066E+01 -0.185038E+01  0.951167E-01  0.253850E+01 -0.107978E+01  0.694324E+00 -0.417803E+01  0.260926E+00 -0.817139E-01 -0.915084E+00  0.218389E+01 -0.311918E+01
  1115   0.364877E+00  0.809993E-01  0.468914E-01  0.400541E+01 -0.156119E+01  0.119082E+01 -0.344160E+01  0.336249E+00 -0.211705E+00  0.858154E-02  0.313342E+01 -0.306100E+01
  1116  -0.908838E+00 -0.567972E+00 -0.655991E+01  0.129142E+02 -0.633849E+01  0.576499E+01 -0.703790E+01  0.112310E+01 -0.774828E+00 -0.403850E+01  0.760579E+01 -0.413526E+01
  1117  -0.927777E+00 -0.143936E+01 -0.438944E+01  0.130781E+02 -0.676733E+01  0.549120E+01 -0.877674E+01  0.112189E+01 -0.685420E+00 -0.551480E+01  0.108565E+02 -0.678103E+01
  1118   0.534055E+00  0.368716E+00  0.139559E+01  0.795538E-01 -0.179072E+00  0.152022E-01 -0.792252E+00  0.934281E-02  0.568790E-02  0.731225E+00  0.513801E+00 -0.876309E+00
  1119   0.733571E+01  0.906187E+01  0.537430E+00  0.123580E+02 -0.512587E+01  0.444571E+01 -0.509816E+01  0.957969E+00 -0.739336E+00  0.486562E+01  0.652795E+01 -0.233170E+01
  1120  -0.616223E+00 -0.576933E+00  0.782611E+00  0.661592E+00 -0.388761E+00  0.187323E+00 -0.191785E+01  0.773160E-01 -0.184575E-01  0.290519E+00  0.105357E+01 -0.192103E+01
  1121  -0.120844E+01 -0.131937E+01  0.583371E+00  0.165771E+01 -0.949979E+00  0.533694E+00 -0.316100E+01  0.173486E+00 -0.457254E-01 -0.802168E+00  0.223266E+01 -0.274986E+01
  1122  -0.645989E+00 -0.925189E+00 -0.173822E+01  0.667649E+01 -0.272509E+01  0.220329E+01 -0.525172E+01  0.580664E+00 -0.391402E+00 -0.147271E+01  0.506627E+01 -0.451875E+01
  1123  -0.579361E+00 -0.699283E+00  0.395151E+00  0.224028E+00 -0.181891E+00  0.596701E-01 -0.109914E+01  0.282605E-01 -0.543426E-02  0.257935E-01  0.254002E+00 -0.979079E+00
  1124   0.658014E+01  0.588127E+01 -0.369987E+00  0.163259E+02 -0.693420E+01  0.498187E+01 -0.740575E+01  0.103739E+01 -0.105505E+01 -0.411437E+01  0.158690E+02 -0.587332E+01
  1125   0.850808E+00  0.595706E+00  0.748165E+00  0.352856E+01 -0.168597E+01  0.119362E+01 -0.315181E+01  0.360838E+00 -0.142591E+00  0.110757E+01  0.154735E+01 -0.205921E+01
  1126  -0.123804E+01 -0.123038E+01  0.625676E-01  0.264446E+01 -0.135499E+01  0.101371E+01 -0.381782E+01  0.294728E+00 -0.806913E-01 -0.753907E+00  0.283316E+01 -0.330963E+01
  1127  -0.475227E+01 -0.494891E+01 -0.478356E+01  0.495448E+01 -0.232945E+01  0.182183E+01 -0.460916E+01  0.491262E+00 -0.297671E+00 -0.489032E+01  0.325021E+01 -0.330881E+01
  1128   0.205068E+01  0.227849E+01  0.246950E+01  0.469998E+01 -0.219470E+01  0.138065E+01 -0.444262E+01  0.370370E+00 -0.232494E+00  0.871341E+00  0.457805E+01 -0.317091E+01
  1129   0.144882E+01  0.139198E+01 -0.322806E+01  0.117288E+02 -0.486425E+01  0.415086E+01 -0.671270E+01  0.934734E+00 -0.560603E+00 -0.168819E+01  0.799613E+01 -0.491596E+01
  1130  -0.105151E+01 -0.110036E+01 -0.582061E+00  0.311335E+01 -0.141127E+01  0.105722E+01 -0.342771E+01  0.326193E+00 -0.127241E+00 -0.217258E+00  0.151754E+01 -0.240065E+01
  1131  -0.244572E+01 -0.265255E+01 -0.198101E+01  0.302015E+01 -0.164288E+01  0.962827E+00 -0.285627E+01  0.293617E+00 -0.242157E+00 -0.174690E+01  0.129198E+01 -0.219763E+01
  1132   0.700166E+01  0.653538E+01 -0.312520E+01  0.216332E+02 -0.940757E+01  0.750888E+01 -0.962061E+01  0.131899E+01 -0.130603E+01 -0.119284E+01  0.162592E+02 -0.853101E+01
  1133  -0.171503E+01 -0.204551E+01  0.448191E+00  0.194988E+01 -0.823574E+00  0.499490E+00 -0.392377E+01  0.201473E+00 -0.667131E-01 -0.109508E+01  0.234370E+01 -0.329414E+01
  1134   0.120718E+02  0.928551E+01 -0.110559E+02  0.371172E+02 -0.171743E+02  0.153423E+02 -0.134431E+02  0.248840E+01 -0.120283E+01 -0.204355E+01  0.202564E+02 -0.892731E+01
  1135  -0.135274E+01 -0.102554E+01 -0.524189E+01  0.131440E+02 -0.544897E+01  0.451034E+01 -0.874969E+01  0.110297E+01 -0.669482E+00 -0.493462E+01  0.998818E+01 -0.607910E+01
  1136  -0.471142E+01 -0.449798E+01 -0.396958E+01  0.420768E+01 -0.204556E+01  0.147824E+01 -0.457165E+01  0.431268E+00 -0.241817E+00 -0.385094E+01  0.266635E+01 -0.331340E+01
  1137  -0.767244E+00 -0.963650E+00 -0.106014E+01  0.641661E+01 -0.291251E+01  0.192644E+01 -0.524101E+01  0.480612E+00 -0.377240E+00 -0.349210E+01  0.640571E+01 -0.387726E+01
  1138  -0.697910E+00 -0.522345E+00 -0.128792E-01  0.162356E+00 -0.158311E+00  0.344049E-01 -0.735671E+00  0.161900E-01 -0.400089E-02 -0.346557E+00  0.491469E+00 -0.667257E+00
  1139  -0.440476E+01 -0.398779E+01 -0.491018E+01  0.657228E+01 -0.305185E+01  0.217742E+01 -0.528328E+01  0.563801E+00 -0.472942E+00 -0.483029E+01  0.498919E+01 -0.414670E+01
  1140  -0.386972E+01 -0.364957E+01 -0.304228E+01  0.286205E+01 -0.122703E+01  0.700779E+00 -0.316764E+01  0.258385E+00 -0.253980E+00 -0.289804E+01  0.176006E+01 -0.251158E+01
  1141   0.172156E+01  0.204921E+01 -0.160570E+02  0.328307E+02 -0.142850E+02  0.115207E+02 -0.115170E+02  0.202856E+01 -0.279937E+01 -0.677949E+01  0.147936E+02 -0.596488E+01
  1142  -0.497845E+01 -0.490804E+01 -0.441900E+01  0.283519E+01 -0.148169E+01  0.711779E+00 -0.249501E+01  0.216778E+00 -0.346491E+00 -0.445099E+01  0.124697E+01 -0.170402E+01
  1143  -0.117734E+01 -0.117620E+01 -0.270701E+00  0.564733E-01 -0.778100E-01  0.955271E-02 -0.899857E+00  0.736147E-02 -0.236306E-02 -0.580720E+00  0.413790E+00 -0.100927E+01
  1144   0.162627E+01  0.157197E+01  0.809184E+00  0.788306E+01 -0.361874E+01  0.236086E+01 -0.606778E+01  0.591159E+00 -0.331476E+00 -0.218815E+01  0.102765E+02 -0.651641E+01
  1145   0.249453E+01  0.331447E+01 -0.710906E+01  0.226015E+02 -0.115376E+02  0.101371E+02 -0.125334E+02  0.188957E+01 -0.953519E+00 -0.610005E+01  0.184909E+02 -0.907642E+01
  1146   0.177128E+01  0.172481E+01  0.288258E+01  0.161661E+01 -0.969205E+00  0.426890E+00 -0.224769E+01  0.136670E+00 -0.745765E-01  0.135023E+01  0.225212E+01 -0.187754E+01
  1147  -0.691649E+00 -0.550641E+00 -0.154956E+01  0.551289E+01 -0.234751E+01  0.188608E+01 -0.451356E+01  0.536090E+00 -0.216069E+00 -0.982544E-01  0.245761E+01 -0.290999E+01
  1148  -0.537683E+00  0.965372E-01 -0.200779E+01  0.625812E+01 -0.270936E+01  0.222488E+01 -0.460745E+01  0.588724E+00 -0.284807E+00  0.981412E-01  0.280392E+01 -0.280552E+01
  1149   0.465278E+01  0.568728E+01  0.169926E-01  0.101698E+02 -0.468434E+01  0.408562E+01 -0.515934E+01  0.844426E+00 -0.620356E+00  0.264942E+01  0.587074E+01 -0.283288E+01
  1150  -0.768916E+00 -0.140862E+01 -0.387900E-01  0.154183E+01 -0.712630E+00  0.381602E+00 -0.202624E+01  0.152859E+00 -0.675490E-01 -0.492600E+00  0.642609E+00 -0.155863E+01
  1151   0.316893E+01  0.321651E+01 -0.158410E+02  0.337707E+02 -0.180249E+02  0.163963E+02 -0.141336E+02  0.261631E+01 -0.161481E+01 -0.830611E+01  0.208081E+02 -0.928544E+01
  1152   0.626705E+01  0.479708E+01 -0.132443E+02  0.313831E+02 -0.161380E+02  0.144861E+02 -0.114567E+02  0.237547E+01 -0.113857E+01 -0.159398E+01  0.125312E+02 -0.614017E+01
  1153   0.720823E+00  0.600068E+00  0.166613E+01  0.225352E+00 -0.215283E+00  0.337613E-01 -0.101274E+01  0.227006E-01  0.908460E-03  0.116955E+01  0.434543E+00 -0.100402E+01
  1154   0.315300E+01  0.280666E+01 -0.401659E+01  0.161618E+02 -0.725084E+01  0.603195E+01 -0.780366E+01  0.105474E+01 -0.102444E+01 -0.303239E+01  0.122175E+02 -0.637846E+01
  1155  -0.128284E+01 -0.153492E+01 -0.386543E+00  0.166561E+00 -0.179279E+00  0.439548E-01 -0.937912E+00  0.214273E-01 -0.110503E-01 -0.102296E+01  0.400390E+00 -0.912347E+00
  1156   0.611404E+01  0.493568E+01 -0.552265E+01  0.232332E+02 -0.979397E+01  0.774234E+01 -0.988258E+01  0.155725E+01 -0.121958E+01 -0.493904E+01  0.175410E+02 -0.766632E+01
  1157  -0.214055E+01 -0.166530E+01 -0.104970E+02  0.166829E+02 -0.704078E+01  0.565838E+01 -0.705015E+01  0.119872E+01 -0.109265E+01 -0.625667E+01  0.931432E+01 -0.472295E+01
  1158  -0.346425E+01 -0.349615E+01 -0.260380E+01  0.627321E+00 -0.458247E+00  0.128574E+00 -0.113427E+01  0.562718E-01 -0.801038E-01 -0.267652E+01 -0.734703E-02 -0.812281E+00
  1159  -0.261202E+01 -0.270002E+01 -0.468417E+01  0.761708E+01 -0.349823E+01  0.295943E+01 -0.541811E+01  0.748540E+00 -0.336571E+00 -0.299230E+01  0.368545E+01 -0.339317E+01
  1160  -0.298058E+01 -0.332091E+01 -0.171355E+01  0.942633E+00 -0.657553E+00  0.304458E+00 -0.190222E+01  0.103793E+00 -0.581385E-01 -0.264073E+01  0.998334E+00 -0.167851E+01
  1161  -0.133069E+01 -0.142596E+01  0.634634E+00  0.169425E+01 -0.774293E+00  0.480072E+00 -0.349957E+01  0.181421E+00 -0.472045E-01 -0.606392E+00  0.246390E+01 -0.328347E+01
  1162   0.681441E+00  0.789880E+00  0.119936E+01  0.487658E+01 -0.268796E+01  0.178607E+01 -0.468917E+01  0.436743E+00 -0.240185E+00 -0.146143E+00  0.458629E+01 -0.365026E+01
  1163   0.610186E+01  0.502503E+01 -0.111557E+02  0.325417E+02 -0.158766E+02  0.139057E+02 -0.141770E+02  0.239695E+01 -0.153321E+01 -0.501587E+01  0.204880E+02 -0.104471E+02
  1164  -0.151551E+01 -0.182714E+01 -0.722189E+00  0.292193E+01 -0.161521E+01  0.113860E+01 -0.343227E+01  0.321620E+00 -0.127989E+00 -0.111957E+01  0.192823E+01 -0.263580E+01
  1165  -0.252381E+00 -0.526278E+00  0.910390E+00  0.167752E+01 -0.716977E+00  0.437629E+00 -0.266239E+01  0.160604E+00 -0.591618E-01 -0.197710E+00  0.202168E+01 -0.235025E+01
  1166   0.734339E+00  0.316706E+00  0.182148E+01  0.187298E+01 -0.124294E+01  0.592921E+00 -0.240094E+01  0.165811E+00 -0.749755E-01 -0.103033E+01  0.349623E+01 -0.214919E+01
  1167  -0.254706E+01 -0.225081E+01 -0.451415E+01  0.990725E+01 -0.405788E+01  0.307966E+01 -0.685716E+01  0.771798E+00 -0.876584E+00 -0.291019E+01  0.562769E+01 -0.496832E+01
  1168   0.843072E-02  0.542617E+00 -0.594755E+01  0.163541E+02 -0.701417E+01  0.568520E+01 -0.927916E+01  0.123614E+01 -0.102610E+01 -0.476265E+01  0.127502E+02 -0.744490E+01
  1169   0.129999E+01  0.162806E+01  0.173489E+01  0.169756E+01 -0.789224E+00  0.470282E+00 -0.193535E+01  0.172600E+00 -0.507602E-01  0.201275E+01  0.705055E+00 -0.108975E+01
  1170  -0.389423E+01 -0.406627E+01 -0.245838E+01  0.342986E+01 -0.164788E+01  0.124276E+01 -0.464488E+01  0.349085E+00 -0.164797E+00 -0.394827E+01  0.387190E+01 -0.398991E+01
  1171  -0.217934E+01 -0.240509E+01 -0.862711E+00  0.192701E+01 -0.810023E+00  0.513383E+00 -0.304284E+01  0.192752E+00 -0.969119E-01 -0.174400E+01  0.219200E+01 -0.285309E+01
  1172  -0.513725E+01 -0.526657E+01 -0.318720E+01  0.406687E+01 -0.187955E+01  0.139519E+01 -0.575455E+01  0.415187E+00 -0.193182E+00 -0.486275E+01  0.468910E+01 -0.509291E+01
  1173  -0.399282E+01 -0.428305E+01 -0.371734E+01  0.411935E+01 -0.203991E+01  0.125890E+01 -0.363160E+01  0.347522E+00 -0.329743E+00 -0.455269E+01  0.343272E+01 -0.316308E+01
  1174   0.467220E+01  0.425725E+01 -0.178096E+02  0.382964E+02 -0.183757E+02  0.151291E+02 -0.115093E+02  0.230265E+01 -0.336133E+01 -0.558776E+01  0.169424E+02 -0.709739E+01
  1175  -0.187513E+01 -0.229297E+01 -0.159011E+01  0.538585E+01 -0.302572E+01  0.233501E+01 -0.528452E+01  0.545369E+00 -0.240994E+00 -0.330675E+01  0.557312E+01 -0.455933E+01
  1176  -0.294426E+00 -0.208787E+00  0.507146E+00  0.371329E+01 -0.153191E+01  0.108775E+01 -0.426226E+01  0.348022E+00 -0.156466E+00 -0.113368E+00  0.342910E+01 -0.352452E+01
  1177   0.269285E+01  0.279440E+01 -0.646483E+00  0.973249E+01 -0.341894E+01  0.234481E+01 -0.512526E+01  0.577564E+00 -0.771331E+00  0.551049E-01  0.528028E+01 -0.254098E+01
  1178  -0.412903E+01 -0.449068E+01 -0.659576E+01  0.103738E+02 -0.472455E+01  0.356143E+01 -0.685271E+01  0.869385E+00 -0.760620E+00 -0.592821E+01  0.674434E+01 -0.530682E+01
  1179  -0.125245E+01 -0.129615E+01 -0.183498E+00  0.322555E+00 -0.219778E+00  0.666761E-01 -0.125343E+01  0.355236E-01 -0.204924E-01 -0.651256E+00  0.440983E+00 -0.108588E+01
  1180  -0.102303E+00 -0.156082E+00  0.125603E+01  0.161241E+01 -0.801954E+00  0.500019E+00 -0.277459E+01  0.163705E+00 -0.579264E-01  0.370580E-01  0.211206E+01 -0.230520E+01
  1181   0.933193E-01  0.320355E+00  0.963093E+00  0.232729E+01 -0.113587E+01  0.787919E+00 -0.301110E+01  0.245243E+00 -0.832595E-01  0.676887E+00  0.186601E+01 -0.222254E+01
  1182   0.175733E+01  0.299253E+01 -0.102610E+02  0.239830E+02 -0.118354E+02  0.108076E+02 -0.116114E+02  0.196909E+01 -0.129459E+01 -0.594180E+01  0.172912E+02 -0.835684E+01
  1183  -0.247050E+01 -0.256280E+01 -0.123827E+01  0.157173E+00 -0.135777E+00  0.384980E-01 -0.130350E+01  0.214428E-01 -0.100629E-01 -0.189680E+01  0.612860E+00 -0.127885E+01
  1184   0.357450E+00  0.321416E+00  0.173302E+01  0.870184E+00 -0.484206E+00  0.208361E+00 -0.203472E+01  0.834550E-01 -0.186427E-01  0.964116E+00  0.128474E+01 -0.192744E+01
  1185  -0.936589E+00 -0.285655E+00 -0.398550E+01  0.836515E+01 -0.345892E+01  0.275227E+01 -0.491223E+01  0.732416E+00 -0.429786E+00 -0.227158E+01  0.466309E+01 -0.267716E+01
  1186  -0.209574E+01 -0.190459E+01 -0.584442E+01  0.109895E+02 -0.439312E+01  0.335514E+01 -0.581343E+01  0.782868E+00 -0.117232E+01 -0.345129E+01  0.572354E+01 -0.417683E+01
  1187   0.165548E+01  0.175094E+01 -0.112141E+01  0.118340E+02 -0.534357E+01  0.442631E+01 -0.873644E+01  0.103564E+01 -0.439056E+00 -0.491100E+00  0.100049E+02 -0.776283E+01
  1188  -0.129733E+01 -0.126895E+01  0.285954E+00  0.409383E+00 -0.360225E+00  0.120135E+00 -0.179718E+01  0.493345E-01 -0.472498E-02 -0.566519E+00  0.107827E+01 -0.178070E+01
  1189  -0.239158E+01 -0.243788E+01 -0.165745E+01  0.109606E+00 -0.192912E+00  0.236079E-01 -0.669350E+00  0.124286E-01 -0.175147E-01 -0.180347E+01 -0.281217E-01 -0.606293E+00
  1190  -0.424134E+01 -0.398772E+01 -0.345024E+01  0.256516E+01 -0.103310E+01  0.582954E+00 -0.291089E+01  0.221777E+00 -0.217006E+00 -0.333861E+01  0.128984E+01 -0.193896E+01
  1191  -0.135110E+01 -0.148707E+01 -0.442138E+00  0.161154E+00 -0.170592E+00  0.478631E-01 -0.962767E+00  0.229999E-01 -0.761789E-02 -0.105677E+01  0.441397E+00 -0.871699E+00
  1192  -0.191178E+01 -0.153653E+01 -0.184124E+01  0.869080E+01 -0.338970E+01  0.269951E+01 -0.849896E+01  0.801793E+00 -0.373989E+00 -0.241807E+01  0.867700E+01 -0.779547E+01
  1193   0.212430E+01  0.151183E+01 -0.423624E+01  0.147818E+02 -0.690246E+01  0.599995E+01 -0.780956E+01  0.118097E+01 -0.890136E+00 -0.149461E+01  0.878580E+01 -0.577936E+01
  1194  -0.342011E+01 -0.317049E+01 -0.313299E+01  0.279758E+01 -0.118116E+01  0.759676E+00 -0.263322E+01  0.247701E+00 -0.277699E+00 -0.265150E+01  0.100362E+01 -0.152261E+01
  1195  -0.108615E+01 -0.962131E+00 -0.485846E+00  0.155234E+01 -0.720719E+00  0.448134E+00 -0.198447E+01  0.171841E+00 -0.674299E-01 -0.297898E+00  0.533541E+00 -0.119777E+01
  1196  -0.135261E+01 -0.162096E+01 -0.471576E+00  0.477071E+00 -0.308900E+00  0.130234E+00 -0.120892E+01  0.579148E-01 -0.284360E-01 -0.833244E+00  0.155720E+00 -0.943436E+00
  1197   0.845080E+01  0.968739E+01 -0.156926E+02  0.439493E+02 -0.202605E+02  0.175163E+02 -0.182971E+02  0.294709E+01 -0.171171E+01 -0.779187E+01  0.290821E+02 -0.116028E+02
  1198  -0.373802E+00 -0.859123E+00 -0.773576E+01  0.224954E+02 -0.806274E+01  0.662659E+01 -0.141355E+02  0.163512E+01 -0.119692E+01 -0.773003E+01  0.176409E+02 -0.107700E+02
  1199  -0.520028E+01 -0.505576E+01 -0.371166E+01  0.162125E+01 -0.100061E+01  0.436717E+00 -0.256572E+01  0.156685E+00 -0.136941E+00 -0.422842E+01  0.127254E+01 -0.209988E+01
  1200   0.750360E+01  0.666317E+01 -0.599829E+01  0.248432E+02 -0.107752E+02  0.909092E+01 -0.101154E+02  0.165540E+01 -0.119702E+01 -0.126167E+01  0.143608E+02 -0.643592E+01
  1201   0.445351E+01  0.463426E+01 -0.244510E+01  0.160976E+02 -0.826588E+01  0.655196E+01 -0.762312E+01  0.111694E+01 -0.978905E+00 -0.187345E+01  0.137476E+02 -0.723986E+01
  1202  -0.275805E+01 -0.325485E+01 -0.102083E+02  0.164696E+02 -0.709806E+01  0.495263E+01 -0.617621E+01  0.101184E+01 -0.170956E+01 -0.696601E+01  0.727557E+01 -0.356441E+01
  1203  -0.817358E+00 -0.838526E+00 -0.207788E-01  0.494067E+00 -0.277094E+00  0.103637E+00 -0.114099E+01  0.524323E-01 -0.286354E-01 -0.189778E+00  0.156831E+00 -0.805579E+00
  1204  -0.289060E+01 -0.300305E+01 -0.202592E+01  0.763872E+00 -0.478315E+00  0.159271E+00 -0.133101E+01  0.767628E-01 -0.552582E-01 -0.217709E+01  0.285158E-01 -0.854477E+00
  1205  -0.584500E-01 -0.326745E+00 -0.776994E+01  0.189932E+02 -0.979182E+01  0.821843E+01 -0.100875E+02  0.139524E+01 -0.101600E+01 -0.840791E+01  0.156691E+02 -0.758792E+01
  1206  -0.744875E+00 -0.105911E+01  0.617333E+00  0.406346E+01 -0.216686E+01  0.138739E+01 -0.489069E+01  0.390252E+00 -0.145746E+00 -0.244862E+01  0.546340E+01 -0.407390E+01
  1207   0.733649E+00  0.742581E+00 -0.106760E+01  0.924445E+01 -0.485349E+01  0.385115E+01 -0.682521E+01  0.803586E+00 -0.419235E+00 -0.427077E+01  0.107124E+02 -0.569909E+01
  1208  -0.175250E-01 -0.351568E+00 -0.359920E+01  0.119475E+02 -0.543219E+01  0.449233E+01 -0.781836E+01  0.100453E+01 -0.612141E+00 -0.214092E+01  0.693869E+01 -0.514934E+01
  1209   0.122473E+01  0.889379E+00 -0.438504E+01  0.124773E+02 -0.635724E+01  0.543465E+01 -0.638426E+01  0.113189E+01 -0.692593E+00 -0.159771E+01  0.600600E+01 -0.351891E+01
  1210  -0.106080E+01 -0.173532E+01 -0.110531E+02  0.239901E+02 -0.120131E+02  0.108061E+02 -0.139320E+02  0.202050E+01 -0.879288E+00 -0.900789E+01  0.176190E+02 -0.103464E+02
  1211   0.299054E+01  0.340076E+01 -0.450806E+01  0.201775E+02 -0.883069E+01  0.742687E+01 -0.118514E+02  0.151317E+01 -0.936817E+00 -0.237077E+01  0.153051E+02 -0.953359E+01
  1212   0.175564E+01  0.157556E+01 -0.106118E+02  0.277876E+02 -0.138789E+02  0.122236E+02 -0.146374E+02  0.221378E+01 -0.134116E+01 -0.752659E+01  0.205792E+02 -0.114770E+02
  1213  -0.336194E+00 -0.485034E+00  0.443451E+00  0.149893E+00 -0.172478E+00  0.335908E-01 -0.802822E+00  0.172331E-01 -0.506253E-02 -0.149356E+00  0.445453E+00 -0.781130E+00
  1214   0.685876E+00  0.642026E+00  0.233261E+01  0.182823E+01 -0.124547E+01  0.588716E+00 -0.292586E+01  0.176795E+00 -0.691486E-01  0.598683E+00  0.306897E+01 -0.302563E+01
  1215  -0.253159E+01 -0.253722E+01 -0.171695E+01  0.171862E+01 -0.689884E+00  0.401201E+00 -0.228117E+01  0.162704E+00 -0.126120E+00 -0.175678E+01  0.618424E+00 -0.139886E+01
  1216  -0.573149E+00 -0.843677E+00 -0.758887E+00  0.402754E+01 -0.164894E+01  0.133911E+01 -0.371108E+01  0.359590E+00 -0.180484E+00 -0.911211E+00  0.310329E+01 -0.303575E+01
  1217   0.435298E+01  0.356390E+01 -0.513516E+01  0.206425E+02 -0.791699E+01  0.687963E+01 -0.106078E+02  0.149262E+01 -0.100185E+01 -0.215615E+01  0.135671E+02 -0.784707E+01
  1218  -0.190336E+00 -0.117963E-01 -0.627439E+00  0.648628E+01 -0.361076E+01  0.240891E+01 -0.490065E+01  0.500038E+00 -0.446718E+00 -0.389383E+01  0.854817E+01 -0.466614E+01
  1219   0.354527E+01  0.302394E+01 -0.138296E+01  0.125146E+02 -0.538956E+01  0.375706E+01 -0.590368E+01  0.762168E+00 -0.812369E+00 -0.178427E+01  0.106665E+02 -0.585832E+01
  1220  -0.565703E+00 -0.110027E+01 -0.836071E+00  0.495478E+01 -0.267935E+01  0.208790E+01 -0.442889E+01  0.500802E+00 -0.164881E+00 -0.233976E+01  0.428180E+01 -0.304232E+01
  1221  -0.560260E+00 -0.395410E+00  0.845950E+00  0.194770E+01 -0.836254E+00  0.530036E+00 -0.316643E+01  0.188174E+00 -0.694336E-01  0.445788E+00  0.166786E+01 -0.250905E+01
  1222   0.643956E+01  0.396796E+01 -0.118177E+02  0.291599E+02 -0.114781E+02  0.998441E+01 -0.974699E+01  0.188902E+01 -0.155096E+01 -0.405518E+01  0.133818E+02 -0.535863E+01
  1223  -0.273482E+01 -0.272342E+01 -0.142793E+01  0.318378E+00 -0.215052E+00  0.729943E-01 -0.150051E+01  0.370154E-01 -0.197181E-01 -0.202522E+01  0.602971E+00 -0.130117E+01
  1224   0.387286E+01  0.382923E+01 -0.159839E+01  0.144530E+02 -0.699220E+01  0.505041E+01 -0.710731E+01  0.983130E+00 -0.915780E+00 -0.491673E+01  0.155625E+02 -0.681658E+01
  1225  -0.104836E+01 -0.116276E+01 -0.290630E+00  0.314750E+01 -0.144231E+01  0.109133E+01 -0.372635E+01  0.304960E+00 -0.132852E+00 -0.594752E+00  0.201701E+01 -0.258502E+01
  1226  -0.215777E+01 -0.215658E+01 -0.718483E+00  0.176192E+00 -0.138815E+00  0.447390E-01 -0.153995E+01  0.241100E-01 -0.556393E-02 -0.146653E+01  0.922486E+00 -0.161254E+01
  1227  -0.674492E+00 -0.786938E+00  0.348605E+00  0.251853E+00 -0.185375E+00  0.696583E-01 -0.118436E+01  0.329456E-01 -0.781431E-02 -0.988854E-01  0.461435E+00 -0.114949E+01
  1228   0.295947E+01  0.321256E+01 -0.426768E+01  0.188480E+02 -0.993871E+01  0.883787E+01 -0.113870E+02  0.164083E+01 -0.773813E+00 -0.173242E+01  0.143315E+02 -0.938651E+01
  1229  -0.119528E+02 -0.117224E+02 -0.186127E+02  0.188528E+02 -0.983178E+01  0.624485E+01 -0.750039E+01  0.125553E+01 -0.236108E+01 -0.124084E+02  0.678036E+01 -0.609438E+01
  1230  -0.110870E+02 -0.108563E+02 -0.176506E+02  0.185445E+02 -0.962173E+01  0.613236E+01 -0.740804E+01  0.123269E+01 -0.231621E+01 -0.120382E+02  0.720947E+01 -0.602761E+01
  1231  -0.429473E+01 -0.512469E+01 -0.300258E+02  0.483520E+02 -0.245265E+02  0.179559E+02 -0.134748E+02  0.285290E+01 -0.542842E+01 -0.146812E+02  0.196819E+02 -0.101254E+02
  1232  -0.376877E+01 -0.464226E+01 -0.350567E+02  0.580304E+02 -0.297028E+02  0.215050E+02 -0.145765E+02  0.315016E+01 -0.711832E+01 -0.168022E+02  0.237929E+02 -0.116330E+02
  1233  -0.899108E+01 -0.897269E+01 -0.960668E+01  0.735347E+01 -0.430836E+01  0.245075E+01 -0.465821E+01  0.562845E+00 -0.784903E+00 -0.945600E+01  0.493676E+01 -0.445345E+01
  1234  -0.203864E+01 -0.102232E+01 -0.413302E+02  0.736278E+02 -0.389627E+02  0.274941E+02 -0.169135E+02  0.370955E+01 -0.966368E+01 -0.190198E+02  0.324324E+02 -0.144349E+02
  1235  -0.710529E+01 -0.710737E+01 -0.584788E+01  0.181702E+01 -0.135109E+01  0.536685E+00 -0.223568E+01  0.164496E+00 -0.188835E+00 -0.620051E+01  0.117860E+01 -0.208547E+01
  1236  -0.500379E+01 -0.512058E+01 -0.247670E+02  0.396562E+02 -0.199126E+02  0.137160E+02 -0.111366E+02  0.220945E+01 -0.476918E+01 -0.127710E+02  0.158770E+02 -0.822654E+01
  1237   0.260558E+01  0.208976E+01 -0.316550E+02  0.571969E+02 -0.305163E+02  0.245290E+02 -0.160137E+02  0.370575E+01 -0.464109E+01 -0.127993E+02  0.259022E+02 -0.110131E+02
  1238  -0.971263E+01 -0.956023E+01 -0.152667E+02  0.159839E+02 -0.794414E+01  0.493404E+01 -0.646459E+01  0.105185E+01 -0.200700E+01 -0.103486E+02  0.578780E+01 -0.499940E+01
  1239  -0.808895E+01 -0.808910E+01 -0.295305E+02  0.435758E+02 -0.223186E+02  0.155638E+02 -0.122524E+02  0.248453E+01 -0.561152E+01 -0.157654E+02  0.176479E+02 -0.997166E+01
  1240  -0.860422E+01 -0.846815E+01 -0.793559E+01  0.390812E+01 -0.245268E+01  0.118163E+01 -0.319476E+01  0.316559E+00 -0.427492E+00 -0.768531E+01  0.213052E+01 -0.291336E+01
  1241   0.138236E+02  0.158294E+02 -0.554254E+02  0.123130E+03 -0.702369E+02  0.470435E+02 -0.227456E+02  0.501403E+01 -0.129561E+02 -0.192371E+02  0.521628E+02 -0.170962E+02
  1242  -0.915758E+01 -0.885651E+01 -0.835148E+01  0.351589E+01 -0.221942E+01  0.101609E+01 -0.303150E+01  0.300414E+00 -0.387572E+00 -0.739433E+01  0.102789E+01 -0.249007E+01
  1243  -0.876410E+01 -0.951128E+01 -0.203126E+02  0.259798E+02 -0.132252E+02  0.932524E+01 -0.933322E+01  0.172596E+01 -0.292408E+01 -0.125318E+02  0.101333E+02 -0.711285E+01
  1244  -0.104047E+02 -0.104279E+02 -0.139094E+02  0.124389E+02 -0.664016E+01  0.423825E+01 -0.621389E+01  0.965003E+00 -0.128341E+01 -0.986522E+01  0.412278E+01 -0.468546E+01
  1245  -0.824440E+01 -0.819967E+01 -0.782298E+01  0.421599E+01 -0.252186E+01  0.136028E+01 -0.351990E+01  0.403231E+00 -0.359163E+00 -0.660760E+01  0.997845E+00 -0.258991E+01
  1246   0.686281E+01  0.590618E+01 -0.419210E+02  0.826129E+02 -0.432707E+02  0.322066E+02 -0.188979E+02  0.435606E+01 -0.822321E+01 -0.161818E+02  0.357899E+02 -0.137019E+02
  1247  -0.112277E+02 -0.110950E+02 -0.179458E+02  0.187451E+02 -0.955028E+01  0.609054E+01 -0.747924E+01  0.122448E+01 -0.231250E+01 -0.118434E+02  0.611902E+01 -0.537066E+01
  1248  -0.834737E+01 -0.792056E+01 -0.205783E+02  0.284107E+02 -0.146502E+02  0.992411E+01 -0.961708E+01  0.171683E+01 -0.355348E+01 -0.130327E+02  0.126334E+02 -0.752128E+01
  1249  -0.107391E+02 -0.106696E+02 -0.174978E+02  0.186700E+02 -0.929632E+01  0.593271E+01 -0.746474E+01  0.119186E+01 -0.227475E+01 -0.115346E+02  0.558690E+01 -0.472181E+01
  1250   0.101147E+02  0.106547E+02 -0.467564E+02  0.101783E+03 -0.559277E+02  0.381023E+02 -0.202317E+02  0.427344E+01 -0.111279E+02 -0.178099E+02  0.400977E+02 -0.116331E+02
  1251  -0.105945E+02 -0.103177E+02 -0.161646E+02  0.164333E+02 -0.848327E+01  0.542085E+01 -0.693685E+01  0.110612E+01 -0.197013E+01 -0.112154E+02  0.573720E+01 -0.483949E+01
  1252  -0.802614E+01 -0.837488E+01 -0.141440E+02  0.161027E+02 -0.823962E+01  0.579183E+01 -0.728159E+01  0.122284E+01 -0.147827E+01 -0.973379E+01  0.592121E+01 -0.456230E+01
  1253  -0.101537E+02 -0.993895E+01 -0.154945E+02  0.158242E+02 -0.798280E+01  0.510518E+01 -0.680662E+01  0.105229E+01 -0.185141E+01 -0.108563E+02  0.516529E+01 -0.424797E+01
  1254  -0.763638E+01 -0.754937E+01 -0.932780E+01  0.869278E+01 -0.454112E+01  0.278013E+01 -0.492957E+01  0.628286E+00 -0.939088E+00 -0.773768E+01  0.343621E+01 -0.324790E+01
  1255  -0.656285E+01 -0.679979E+01 -0.617301E+01  0.346693E+01 -0.190066E+01  0.106482E+01 -0.305038E+01  0.312874E+00 -0.283422E+00 -0.589351E+01  0.969009E+00 -0.187529E+01
  1256  -0.802764E+01 -0.813722E+01 -0.102541E+02  0.110818E+02 -0.619236E+01  0.424659E+01 -0.667523E+01  0.905857E+00 -0.114018E+01 -0.802436E+01  0.503812E+01 -0.515098E+01
  1257  -0.805084E+01 -0.813510E+01 -0.102766E+02  0.110726E+02 -0.618236E+01  0.423367E+01 -0.665774E+01  0.903677E+00 -0.114416E+01 -0.803546E+01  0.498309E+01 -0.508272E+01
  1258  -0.797456E+01 -0.799279E+01 -0.103963E+02  0.109731E+02 -0.585054E+01  0.414013E+01 -0.681102E+01  0.917224E+00 -0.947184E+00 -0.814090E+01  0.520062E+01 -0.505251E+01
  1259  -0.795695E+01 -0.800728E+01 -0.105820E+02  0.112967E+02 -0.596520E+01  0.423118E+01 -0.689739E+01  0.937105E+00 -0.977305E+00 -0.820270E+01  0.496695E+01 -0.477153E+01
  1260  -0.821442E+01 -0.820536E+01 -0.113804E+02  0.110918E+02 -0.532111E+01  0.345496E+01 -0.585638E+01  0.841175E+00 -0.104455E+01 -0.831159E+01  0.418568E+01 -0.407945E+01
  1261  -0.761714E+01 -0.761672E+01 -0.100947E+02  0.109591E+02 -0.555103E+01  0.390824E+01 -0.679034E+01  0.889709E+00 -0.938107E+00 -0.794184E+01  0.454478E+01 -0.421966E+01
  1262  -0.763283E+01 -0.760544E+01 -0.991564E+01  0.106429E+02 -0.544259E+01  0.382401E+01 -0.670401E+01  0.870757E+00 -0.908287E+00 -0.787872E+01  0.475785E+01 -0.448457E+01
  1263  -0.759817E+01 -0.756277E+01 -0.995726E+01  0.113183E+02 -0.607700E+01  0.414221E+01 -0.673727E+01  0.890488E+00 -0.117767E+01 -0.775632E+01  0.471091E+01 -0.451737E+01
  1264  -0.762318E+01 -0.756194E+01 -0.997418E+01  0.113005E+02 -0.606614E+01  0.412983E+01 -0.672160E+01  0.887959E+00 -0.117954E+01 -0.776175E+01  0.465734E+01 -0.445753E+01
  1265  -0.774728E+01 -0.746774E+01 -0.106682E+02  0.106007E+02 -0.497615E+01  0.323221E+01 -0.573441E+01  0.792920E+00 -0.994332E+00 -0.781006E+01  0.379653E+01 -0.345421E+01
  1266  -0.730950E+01 -0.731653E+01 -0.893694E+01  0.922085E+01 -0.477453E+01  0.332885E+01 -0.609034E+01  0.756671E+00 -0.814059E+00 -0.758602E+01  0.435304E+01 -0.408356E+01
  1267  -0.731592E+01 -0.734240E+01 -0.891880E+01  0.918661E+01 -0.476891E+01  0.332520E+01 -0.608453E+01  0.755095E+00 -0.810591E+00 -0.758463E+01  0.406670E+01 -0.382447E+01
  1268  -0.741367E+01 -0.724660E+01 -0.978297E+01  0.948021E+01 -0.454580E+01  0.295076E+01 -0.534436E+01  0.720658E+00 -0.892172E+00 -0.744470E+01  0.343802E+01 -0.323992E+01
  1269  -0.689552E+01 -0.675008E+01 -0.616474E+01  0.851949E+01 -0.331236E+01  0.260525E+01 -0.892615E+01  0.784384E+00 -0.401402E+00 -0.753608E+01  0.773371E+01 -0.694771E+01
  1270  -0.687012E+01 -0.676779E+01 -0.591433E+01  0.795574E+01 -0.311280E+01  0.244032E+01 -0.861548E+01  0.740420E+00 -0.363982E+00 -0.739175E+01  0.806082E+01 -0.743686E+01
  1271  -0.648841E+01 -0.660450E+01 -0.606142E+01  0.907315E+01 -0.378240E+01  0.316456E+01 -0.937772E+01  0.860747E+00 -0.365319E+00 -0.772891E+01  0.886321E+01 -0.773880E+01
  1272  -0.649964E+01 -0.654291E+01 -0.606486E+01  0.910551E+01 -0.376572E+01  0.314370E+01 -0.941577E+01  0.863106E+00 -0.365605E+00 -0.773067E+01  0.892488E+01 -0.773712E+01
  1273  -0.579220E+01 -0.590428E+01 -0.672780E+01  0.106101E+02 -0.482025E+01  0.417609E+01 -0.955492E+01  0.971579E+00 -0.447050E+00 -0.813402E+01  0.102429E+02 -0.801319E+01
  1274  -0.588878E+01 -0.587043E+01 -0.676116E+01  0.104164E+02 -0.478784E+01  0.414397E+01 -0.941990E+01  0.958885E+00 -0.439155E+00 -0.818061E+01  0.969944E+01 -0.738925E+01
  1275  -0.630825E+01 -0.626278E+01 -0.567234E+01  0.609754E+01 -0.247337E+01  0.174968E+01 -0.615689E+01  0.552861E+00 -0.405741E+00 -0.585833E+01  0.383468E+01 -0.423913E+01
  1276  -0.629061E+01 -0.619560E+01 -0.567871E+01  0.613381E+01 -0.248621E+01  0.176237E+01 -0.617079E+01  0.555675E+00 -0.406753E+00 -0.586483E+01  0.448454E+01 -0.481531E+01
  1277  -0.560565E+01 -0.563857E+01 -0.602084E+01  0.637218E+01 -0.298024E+01  0.222527E+01 -0.542539E+01  0.596440E+00 -0.373067E+00 -0.490514E+01  0.259756E+01 -0.333099E+01
  1278  -0.558824E+01 -0.559955E+01 -0.602029E+01  0.639848E+01 -0.299870E+01  0.224578E+01 -0.544654E+01  0.600420E+00 -0.367392E+00 -0.491096E+01  0.301170E+01 -0.370028E+01
  1279  -0.539827E+01 -0.558249E+01 -0.562618E+01  0.672941E+01 -0.290809E+01  0.216687E+01 -0.594932E+01  0.617435E+00 -0.428401E+00 -0.483145E+01  0.330455E+01 -0.405559E+01
  1280  -0.488699E+01 -0.531867E+01 -0.614870E+01  0.643238E+01 -0.258728E+01  0.186133E+01 -0.466181E+01  0.562204E+00 -0.345117E+00 -0.486271E+01  0.232276E+01 -0.277872E+01
  1281  -0.524960E+01 -0.545907E+01 -0.560244E+01  0.655826E+01 -0.318129E+01  0.244940E+01 -0.578392E+01  0.643897E+00 -0.333505E+00 -0.477882E+01  0.320019E+01 -0.388044E+01
  1282  -0.529650E+01 -0.545632E+01 -0.561850E+01  0.654065E+01 -0.318196E+01  0.244760E+01 -0.579601E+01  0.643687E+00 -0.331964E+00 -0.477951E+01  0.315554E+01 -0.383234E+01
  1283  -0.485840E+01 -0.507829E+01 -0.375186E+01  0.498406E+01 -0.235402E+01  0.177043E+01 -0.583358E+01  0.539168E+00 -0.212591E+00 -0.408980E+01  0.348316E+01 -0.447166E+01
  1284   0.397724E+02  0.396457E+02 -0.498522E+01  0.795667E+02 -0.375065E+02  0.232083E+02 -0.177009E+02  0.252682E+01 -0.533693E+01 -0.357109E+01  0.556461E+02 -0.124294E+02
  1285   0.351204E+02  0.363802E+02 -0.159985E+01  0.698264E+02 -0.349242E+02  0.212904E+02 -0.160271E+02  0.217716E+01 -0.562252E+01 -0.399367E+01  0.523983E+02 -0.120244E+02
  1286   0.445586E+02  0.449932E+02 -0.472537E+01  0.819008E+02 -0.471744E+02  0.354297E+02 -0.214527E+02  0.412142E+01 -0.354082E+01 -0.106219E+02  0.773797E+02 -0.217647E+02
  1287   0.363352E+02  0.345141E+02 -0.338709E+01  0.707755E+02 -0.356121E+02  0.230963E+02 -0.160671E+02  0.239073E+01 -0.486097E+01 -0.466140E+01  0.498825E+02 -0.107070E+02
  1288   0.346580E+02  0.355174E+02 -0.228070E+01  0.672907E+02 -0.343336E+02  0.215673E+02 -0.144945E+02  0.201967E+01 -0.511079E+01 -0.319876E+01  0.485240E+02 -0.980778E+01
  1289   0.455804E+02  0.453356E+02 -0.107549E+02  0.930110E+02 -0.486178E+02  0.330031E+02 -0.201375E+02  0.356735E+01 -0.449076E+01 -0.105942E+02  0.776490E+02 -0.217191E+02
  1290   0.432544E+02  0.419878E+02 -0.848203E+01  0.889573E+02 -0.432438E+02  0.274159E+02 -0.203470E+02  0.289926E+01 -0.394529E+01 -0.404225E+01  0.611651E+02 -0.151351E+02
  1291   0.378526E+02  0.377573E+02  0.261344E+01  0.617986E+02 -0.310296E+02  0.201012E+02 -0.144860E+02  0.217575E+01 -0.332080E+01 -0.750102E+01  0.631054E+02 -0.178471E+02
  1292   0.388447E+02  0.381445E+02 -0.275620E+01  0.702659E+02 -0.358612E+02  0.236252E+02 -0.152741E+02  0.244440E+01 -0.359921E+01 -0.857136E+01  0.648859E+02 -0.181700E+02
  1293   0.327608E+02  0.320563E+02  0.742683E+01  0.487806E+02 -0.255502E+02  0.162695E+02 -0.126742E+02  0.180914E+01 -0.330093E+01 -0.774785E+01  0.556492E+02 -0.158451E+02
  1294   0.307143E+02  0.317113E+02  0.106930E+02  0.413706E+02 -0.223183E+02  0.131922E+02 -0.102335E+02  0.132462E+01 -0.331426E+01 -0.604039E+01  0.520379E+02 -0.142862E+02
  1295   0.377997E+02  0.371839E+02 -0.343514E+01  0.726094E+02 -0.375744E+02  0.246826E+02 -0.161345E+02  0.243356E+01 -0.478188E+01 -0.398941E+01  0.516305E+02 -0.104572E+02
  1296   0.288091E+02  0.302323E+02  0.886490E+01  0.429663E+02 -0.230168E+02  0.138924E+02 -0.118663E+02  0.162796E+01 -0.365944E+01 -0.802699E+01  0.534011E+02 -0.151418E+02
  1297   0.468839E+02  0.479316E+02 -0.103499E+02  0.938702E+02 -0.477970E+02  0.334715E+02 -0.212545E+02  0.401299E+01 -0.506941E+01 -0.134187E+02  0.838864E+02 -0.225361E+02
  1298   0.460702E+02  0.444046E+02 -0.910624E+01  0.881654E+02 -0.463575E+02  0.326393E+02 -0.197890E+02  0.351874E+01 -0.300050E+01 -0.980044E+01  0.749834E+02 -0.207784E+02
  1299   0.287945E+02  0.301921E+02  0.127755E+02  0.363300E+02 -0.198656E+02  0.112482E+02 -0.962429E+01  0.112339E+01 -0.319260E+01 -0.633878E+01  0.502201E+02 -0.136892E+02
  1300   0.317852E+02  0.324209E+02  0.701808E+01  0.486905E+02 -0.266631E+02  0.170228E+02 -0.124767E+02  0.183568E+01 -0.364198E+01 -0.799924E+01  0.563399E+02 -0.159197E+02
  1301   0.326660E+02  0.338157E+02  0.120379E+01  0.596616E+02 -0.300895E+02  0.184858E+02 -0.131530E+02  0.171358E+01 -0.515617E+01 -0.237259E+01  0.452918E+02 -0.910359E+01
  1302   0.301893E+02  0.307177E+02  0.141100E+00  0.561807E+02 -0.297499E+02  0.192748E+02 -0.136567E+02  0.208841E+01 -0.408911E+01 -0.114344E+02  0.592557E+02 -0.171035E+02
  1303   0.363593E+02  0.360736E+02 -0.107868E+01  0.680899E+02 -0.334614E+02  0.213793E+02 -0.160316E+02  0.223682E+01 -0.477491E+01 -0.274072E+01  0.496649E+02 -0.108505E+02
  1304   0.342796E+02  0.345837E+02 -0.222826E+01  0.678888E+02 -0.328752E+02  0.203162E+02 -0.158295E+02  0.208312E+01 -0.507558E+01 -0.388928E+01  0.497581E+02 -0.112852E+02
  1305   0.364618E+02  0.364908E+02  0.294749E+00  0.635797E+02 -0.340415E+02  0.226402E+02 -0.146874E+02  0.234235E+01 -0.366640E+01 -0.755775E+01  0.613465E+02 -0.172980E+02
  1306   0.369863E+02  0.380751E+02  0.190848E+01  0.629887E+02 -0.316686E+02  0.202828E+02 -0.146071E+02  0.217536E+01 -0.409339E+01 -0.752498E+01  0.636392E+02 -0.180391E+02
  1307   0.455464E+02  0.449801E+02 -0.757178E+01  0.881156E+02 -0.445476E+02  0.279346E+02 -0.181476E+02  0.284038E+01 -0.307715E+01 -0.880410E+01  0.755564E+02 -0.217722E+02
  1308   0.387642E+02  0.386101E+02  0.243530E+01  0.725607E+02 -0.381203E+02  0.228055E+02 -0.165812E+02  0.220721E+01 -0.654307E+01 -0.448291E+01  0.607313E+02 -0.176383E+02
  1309   0.562117E+02  0.593457E+02 -0.201385E+02  0.122328E+03 -0.703476E+02  0.476896E+02 -0.248170E+02  0.468013E+01 -0.318278E+01 -0.128935E+02  0.980078E+02 -0.257686E+02
  1310   0.365538E+02  0.367907E+02  0.305058E+01  0.614026E+02 -0.353780E+02  0.252013E+02 -0.170791E+02  0.307918E+01 -0.372281E+01 -0.977114E+01  0.654928E+02 -0.189310E+02
  1311   0.445314E+02  0.459372E+02 -0.129299E+02  0.956233E+02 -0.522091E+02  0.354164E+02 -0.208993E+02  0.387175E+01 -0.434158E+01 -0.142970E+02  0.836047E+02 -0.233705E+02
  1312   0.380488E+02  0.378898E+02 -0.177130E+01  0.771655E+02 -0.399840E+02  0.244174E+02 -0.174943E+02  0.241338E+01 -0.669789E+01 -0.627401E+01  0.624378E+02 -0.182740E+02
  1313   0.445580E+02  0.450284E+02 -0.113543E+02  0.907715E+02 -0.491268E+02  0.364060E+02 -0.220065E+02  0.439402E+01 -0.452585E+01 -0.131927E+02  0.807426E+02 -0.225215E+02
  1314   0.330192E+02  0.333436E+02  0.753445E+00  0.579910E+02 -0.299426E+02  0.191863E+02 -0.131650E+02  0.204159E+01 -0.384558E+01 -0.865587E+01  0.587804E+02 -0.167809E+02
  1315   0.453125E+02  0.440758E+02 -0.500922E+01  0.820114E+02 -0.395058E+02  0.280020E+02 -0.200379E+02  0.352691E+01 -0.367497E+01 -0.895887E+01  0.740168E+02 -0.209821E+02
  1316   0.726462E+02  0.677779E+02 -0.314830E+02  0.154174E+03 -0.857944E+02  0.548436E+02 -0.274329E+02  0.484868E+01  0.348970E+01 -0.110810E+02  0.106446E+03 -0.275866E+02
  1317   0.714392E+02  0.683130E+02 -0.368813E+02  0.161492E+03 -0.870759E+02  0.549464E+02 -0.283540E+02  0.506001E+01  0.225162E+01 -0.129320E+02  0.109491E+03 -0.282460E+02
  1318   0.389751E+02  0.379921E+02 -0.810876E+01  0.798742E+02 -0.391635E+02  0.249785E+02 -0.166226E+02  0.253036E+01 -0.451317E+01 -0.373247E+01  0.531816E+02 -0.114571E+02
  1319   0.401199E+02  0.392528E+02 -0.814067E+01  0.805793E+02 -0.418182E+02  0.276148E+02 -0.168908E+02  0.290343E+01 -0.412791E+01 -0.116502E+02  0.709943E+02 -0.200913E+02
  1320   0.341491E+02  0.345696E+02 -0.636938E+00  0.635125E+02 -0.308902E+02  0.192998E+02 -0.146500E+02  0.198102E+01 -0.446717E+01 -0.196483E+01  0.464887E+02 -0.995428E+01
  1321   0.587475E+02  0.606581E+02 -0.223707E+02  0.130526E+03 -0.692234E+02  0.421908E+02 -0.237909E+02  0.389511E+01 -0.247931E+01 -0.120385E+02  0.990146E+02 -0.263180E+02
  1322   0.329096E+02  0.327575E+02  0.712981E+01  0.481394E+02 -0.250254E+02  0.165472E+02 -0.125009E+02  0.182094E+01 -0.320148E+01 -0.686436E+01  0.548005E+02 -0.151786E+02
  1323   0.342069E+02  0.345854E+02  0.223315E+01  0.573391E+02 -0.298776E+02  0.197459E+02 -0.137406E+02  0.211613E+01 -0.360917E+01 -0.716308E+01  0.584028E+02 -0.166543E+02
  1324   0.324866E+02  0.324521E+02 -0.123005E+01  0.615493E+02 -0.338138E+02  0.232153E+02 -0.161387E+02  0.276936E+01 -0.386481E+01 -0.129527E+02  0.643445E+02 -0.189396E+02
  1325   0.581509E+02  0.568477E+02 -0.272191E+02  0.131559E+03 -0.671679E+02  0.436346E+02 -0.252733E+02  0.450077E+01 -0.188327E+01 -0.121572E+02  0.942239E+02 -0.252189E+02
  1326   0.309620E+02  0.321479E+02 -0.178491E+01  0.593245E+02 -0.307549E+02  0.198226E+02 -0.137311E+02  0.211546E+01 -0.402976E+01 -0.898973E+01  0.576629E+02 -0.165253E+02
  1327   0.724588E+02  0.785058E+02 -0.375891E+02  0.174266E+03 -0.102434E+03  0.623560E+02 -0.303826E+02  0.528698E+01  0.954715E+00 -0.181628E+02  0.128107E+03 -0.314385E+02
  1328   0.477785E+02  0.441879E+02 -0.116141E+02  0.914830E+02 -0.474128E+02  0.336157E+02 -0.192742E+02  0.348666E+01 -0.250582E+01 -0.109935E+02  0.761332E+02 -0.209517E+02
  1329   0.321640E+02  0.330675E+02  0.356403E+01  0.527114E+02 -0.271901E+02  0.174994E+02 -0.125093E+02  0.185665E+01 -0.376809E+01 -0.738600E+01  0.561623E+02 -0.157089E+02
  1330   0.902666E+02  0.876449E+02 -0.459566E+02  0.193366E+03 -0.110197E+03  0.753285E+02 -0.368480E+02  0.776742E+01  0.680608E+01 -0.212395E+02  0.144244E+03 -0.353591E+02
  1331   0.739944E+02  0.652654E+02 -0.301243E+02  0.150124E+03 -0.798597E+02  0.525537E+02 -0.277377E+02  0.507977E+01  0.395839E+01 -0.109129E+02  0.102919E+03 -0.267411E+02
  1332   0.451856E+02  0.440241E+02 -0.145526E+02  0.960140E+02 -0.521412E+02  0.365308E+02 -0.214036E+02  0.391639E+01 -0.317824E+01 -0.148231E+02  0.819460E+02 -0.230988E+02
  1333   0.536235E+02  0.554882E+02 -0.237487E+02  0.124914E+03 -0.683148E+02  0.438947E+02 -0.239594E+02  0.434877E+01 -0.351098E+01 -0.140229E+02  0.955837E+02 -0.260726E+02
  1334   0.407204E+02  0.393427E+02 -0.139829E+02  0.900636E+02 -0.435177E+02  0.274351E+02 -0.181797E+02  0.274599E+01 -0.384392E+01 -0.434721E+01  0.564509E+02 -0.127610E+02
  1335   0.421720E+02  0.425775E+02 -0.860717E+01  0.843303E+02 -0.459235E+02  0.312441E+02 -0.183978E+02  0.315563E+01 -0.362965E+01 -0.783339E+01  0.706592E+02 -0.202483E+02
  1336   0.377233E+02  0.368164E+02 -0.410791E+01  0.709114E+02 -0.366367E+02  0.249719E+02 -0.164538E+02  0.275513E+01 -0.371662E+01 -0.115378E+02  0.675136E+02 -0.191593E+02
  1337   0.457723E+02  0.453946E+02 -0.122652E+02  0.941621E+02 -0.480244E+02  0.305076E+02 -0.182756E+02  0.301579E+01 -0.334786E+01 -0.783990E+01  0.741813E+02 -0.209468E+02
  1338   0.256544E+02  0.269084E+02  0.913702E+01  0.369785E+02 -0.207157E+02  0.125936E+02 -0.105500E+02  0.142549E+01 -0.321453E+01 -0.859274E+01  0.495874E+02 -0.140863E+02
  1339   0.848454E+02  0.992258E+02 -0.527771E+02  0.219508E+03 -0.132372E+03  0.734034E+02 -0.341300E+02  0.536036E+01  0.585273E+01 -0.167277E+02  0.149412E+03 -0.334589E+02
  1340   0.439488E+02  0.435307E+02 -0.427798E+01  0.815035E+02 -0.439289E+02  0.294893E+02 -0.183032E+02  0.325270E+01 -0.378659E+01 -0.948741E+01  0.746684E+02 -0.216504E+02
  1341   0.338810E+02  0.338510E+02 -0.183908E+01  0.679868E+02 -0.344448E+02  0.217862E+02 -0.172522E+02  0.237984E+01 -0.473576E+01 -0.346073E+01  0.503214E+02 -0.130097E+02
  1342   0.328120E+02  0.334066E+02 -0.229156E+01  0.650798E+02 -0.338910E+02  0.221240E+02 -0.157127E+02  0.227401E+01 -0.477061E+01 -0.348735E+01  0.476755E+02 -0.107816E+02
  1343   0.394415E+02  0.387799E+02 -0.674018E+01  0.767057E+02 -0.394386E+02  0.258497E+02 -0.161304E+02  0.265807E+01 -0.346271E+01 -0.796462E+01  0.657651E+02 -0.190206E+02
  1344   0.306098E+02  0.321720E+02  0.616517E+00  0.563817E+02 -0.287582E+02  0.187769E+02 -0.144469E+02  0.228651E+01 -0.424665E+01 -0.796110E+01  0.563771E+02 -0.162441E+02
  1345   0.470290E+02  0.456986E+02 -0.819575E+01  0.871524E+02 -0.447347E+02  0.313569E+02 -0.195138E+02  0.339420E+01 -0.243027E+01 -0.870660E+01  0.755418E+02 -0.211366E+02
  1346   0.345684E+02  0.334624E+02 -0.387066E+01  0.699787E+02 -0.359936E+02  0.242404E+02 -0.180397E+02  0.264680E+01 -0.439355E+01 -0.405603E+01  0.497323E+02 -0.122139E+02
  1347   0.371496E+02  0.370193E+02  0.104107E+01  0.711723E+02 -0.361775E+02  0.215331E+02 -0.164158E+02  0.198813E+01 -0.599170E+01 -0.470809E+01  0.595059E+02 -0.177786E+02
  1348   0.383523E+02  0.361568E+02 -0.494352E+02  0.146755E+03 -0.852913E+02  0.523661E+02 -0.184891E+02  0.328510E+01 -0.108385E+02 -0.143697E+02  0.669258E+02 -0.163992E+02
  1349   0.401086E+02  0.377737E+02 -0.585852E+02  0.162304E+03 -0.953760E+02  0.596277E+02 -0.214254E+02  0.416818E+01 -0.106049E+02 -0.169874E+02  0.733001E+02 -0.185390E+02
  1350   0.101263E+03  0.113947E+03 -0.521441E+02  0.243029E+03 -0.144184E+03  0.752530E+02 -0.364820E+02  0.527586E+01  0.105158E+02 -0.159485E+02  0.167460E+03 -0.375648E+02
  1351   0.433741E+02  0.483045E+02 -0.681609E+02  0.186740E+03 -0.123467E+03  0.791965E+02 -0.305938E+02  0.650066E+01 -0.684107E+01 -0.176273E+02  0.889367E+02 -0.230050E+02
  1352   0.470626E+02  0.466333E+02 -0.621419E+02  0.175531E+03 -0.109238E+03  0.697149E+02 -0.237914E+02  0.459289E+01 -0.760470E+01 -0.169132E+02  0.842702E+02 -0.207238E+02
  1353   0.486475E+02  0.484572E+02 -0.662961E+02  0.185044E+03 -0.115629E+03  0.754949E+02 -0.265547E+02  0.536217E+01 -0.877443E+01 -0.162288E+02  0.869047E+02 -0.222187E+02
  1354   0.438864E+02  0.468971E+02 -0.598939E+02  0.177460E+03 -0.119015E+03  0.776737E+02 -0.302552E+02  0.596192E+01 -0.804431E+01 -0.175428E+02  0.862065E+02 -0.217665E+02
  1355  -0.829380E+00 -0.112795E+01  0.587193E+00  0.371274E+00 -0.235972E+00  0.108804E+00 -0.169440E+01  0.460566E-01 -0.123385E-01 -0.320730E+00  0.792930E+00 -0.160015E+01
  1356   0.786606E+01  0.716946E+01 -0.171714E+02  0.379531E+02 -0.218682E+02  0.202162E+02 -0.130851E+02  0.293887E+01 -0.111741E+01 -0.434047E+01  0.182377E+02 -0.672773E+01
  1357   0.127780E+01  0.103708E+01  0.213358E+01  0.149763E+00 -0.209632E+00  0.421990E-01 -0.864128E+00  0.193308E-01  0.668387E-02  0.160949E+01  0.301300E+00 -0.873705E+00
  1358  -0.558661E+00 -0.700371E+00 -0.119009E+00  0.682665E-01 -0.104837E+00  0.134353E-01 -0.425917E+00  0.932375E-02  0.759700E-04 -0.221636E+00 -0.167695E+00 -0.311039E+00
  1359  -0.144703E+01 -0.120925E+01 -0.351135E+00  0.878924E+00 -0.417619E+00  0.230952E+00 -0.184047E+01  0.930140E-01 -0.407006E-01 -0.662932E+00  0.978294E+00 -0.152461E+01
  1360   0.452922E+01  0.381999E+01 -0.741970E+01  0.245815E+02 -0.117152E+02  0.934235E+01 -0.103012E+02  0.169024E+01 -0.164880E+01 -0.573563E+01  0.175452E+02 -0.798957E+01
  1361  -0.162450E+01 -0.173599E+01 -0.856480E+00  0.485126E+00 -0.306695E+00  0.142080E+00 -0.113524E+01  0.612781E-01 -0.145722E-01 -0.971637E+00 -0.259274E-01 -0.738430E+00
  1362   0.202630E+01  0.191209E+01 -0.938076E+01  0.233370E+02 -0.105337E+02  0.879813E+01 -0.997936E+01  0.164441E+01 -0.185937E+01 -0.533227E+01  0.146458E+02 -0.740146E+01
  1363  -0.186126E+01 -0.194867E+01 -0.608712E+00  0.244486E+01 -0.126553E+01  0.914677E+00 -0.351351E+01  0.249172E+00 -0.822184E-01 -0.197509E+01  0.301464E+01 -0.298822E+01
  1364   0.483761E+01  0.326018E+01 -0.145268E+02  0.309917E+02 -0.151727E+02  0.130591E+02 -0.963344E+01  0.207360E+01 -0.195380E+01 -0.598650E+01  0.150837E+02 -0.583707E+01
  1365  -0.157104E+01 -0.159369E+01 -0.591238E+00  0.844770E-01 -0.112402E+00  0.190765E-01 -0.974263E+00  0.118725E-01 -0.856242E-02 -0.985716E+00  0.344101E+00 -0.952078E+00
  1366  -0.101622E+01 -0.113883E+01  0.153092E+00  0.108947E+00 -0.137680E+00  0.288500E-01 -0.118293E+01  0.166598E-01 -0.316122E-02 -0.430116E+00  0.558269E+00 -0.126698E+01
  1367   0.506945E+01  0.584433E+01 -0.572023E+01  0.189421E+02 -0.828666E+01  0.737894E+01 -0.781167E+01  0.145783E+01 -0.890856E+00  0.466902E+00  0.941356E+01 -0.403614E+01
  1368  -0.108051E+01 -0.155736E+00 -0.197023E+01  0.499207E+01 -0.215381E+01  0.169518E+01 -0.391515E+01  0.497005E+00 -0.225577E+00 -0.169186E+00  0.226350E+01 -0.225005E+01
  1369   0.386201E+00  0.301026E+00  0.913785E+00  0.255357E+00 -0.187154E+00  0.504242E-01 -0.676364E+00  0.299731E-01  0.180490E-03  0.873639E+00 -0.182207E+00 -0.390406E+00
  1370   0.494055E+01  0.537650E+01 -0.317609E+01  0.184003E+02 -0.969675E+01  0.843943E+01 -0.972124E+01  0.148540E+01 -0.790539E+00 -0.403233E+01  0.161678E+02 -0.675894E+01
  1371  -0.198169E+01 -0.191219E+01 -0.126579E+01  0.427752E+00 -0.231794E+00  0.846280E-01 -0.999599E+00  0.445524E-01 -0.414370E-01 -0.130608E+01  0.231483E-01 -0.629263E+00
  1372   0.348244E+01  0.271749E+01 -0.184764E+02  0.398634E+02 -0.215508E+02  0.183324E+02 -0.148909E+02  0.266698E+01 -0.246230E+01 -0.103491E+02  0.230297E+02 -0.996317E+01
  1373   0.237314E+01  0.189923E+01 -0.529294E+00  0.103100E+02 -0.487216E+01  0.384884E+01 -0.688207E+01  0.915761E+00 -0.417959E+00 -0.221481E+01  0.961738E+01 -0.550334E+01
  1374   0.568020E+01  0.653136E+01 -0.755228E+01  0.260664E+02 -0.113030E+02  0.985694E+01 -0.123325E+02  0.195105E+01 -0.100647E+01 -0.292150E+01  0.175460E+02 -0.809318E+01
  1375  -0.239033E+01 -0.249451E+01 -0.109528E+01  0.253762E+00 -0.195080E+00  0.647014E-01 -0.143761E+01  0.321278E-01 -0.129508E-01 -0.179694E+01  0.692537E+00 -0.139011E+01
  1376   0.820693E+00  0.143435E+01 -0.193166E+02  0.402782E+02 -0.210833E+02  0.156097E+02 -0.121738E+02  0.224441E+01 -0.473791E+01 -0.108409E+02  0.212630E+02 -0.898774E+01
  1377   0.691677E+01  0.693355E+01  0.261141E+01  0.129160E+02 -0.610321E+01  0.431450E+01 -0.709468E+01  0.885578E+00 -0.612824E+00 -0.232634E+01  0.170524E+02 -0.779252E+01
  1378  -0.198608E+01 -0.223839E+01 -0.453436E+01  0.105983E+02 -0.482308E+01  0.339522E+01 -0.641636E+01  0.766707E+00 -0.972494E+00 -0.510110E+01  0.861531E+01 -0.575261E+01
  1379  -0.129992E+01 -0.148383E+01  0.246715E+00  0.633975E+00 -0.385952E+00  0.162058E+00 -0.200861E+01  0.704619E-01 -0.185668E-01 -0.831327E+00  0.121288E+01 -0.186538E+01
  1380  -0.114302E+01 -0.116383E+01 -0.255676E+00  0.166677E+01 -0.732250E+00  0.486584E+00 -0.239758E+01  0.162473E+00 -0.733457E-01 -0.710498E+00  0.116903E+01 -0.162236E+01
  1381   0.186549E+01  0.169421E+01  0.255397E+01  0.172297E+01 -0.941060E+00  0.535207E+00 -0.213190E+01  0.177243E+00 -0.509435E-01  0.204085E+01  0.120209E+01 -0.154873E+01
  1382  -0.326621E+01 -0.302703E+01 -0.214466E+01  0.145162E+01 -0.676764E+00  0.358799E+00 -0.224995E+01  0.137301E+00 -0.142547E+00 -0.224039E+01  0.766810E+00 -0.155345E+01
  1383   0.792782E+00  0.166342E+01 -0.728849E+01  0.156466E+02 -0.629735E+01  0.549219E+01 -0.712429E+01  0.123407E+01 -0.869942E+00 -0.352757E+01  0.952639E+01 -0.433539E+01
  1384  -0.703431E+00 -0.831312E+00 -0.120937E+00  0.610337E-01 -0.103230E+00  0.182211E-01 -0.565716E+00  0.906728E-02 -0.186944E-02 -0.301093E+00 -0.311024E-01 -0.499117E+00
  1385   0.471021E+01  0.719352E+01 -0.117663E+02  0.273697E+02 -0.132882E+02  0.121144E+02 -0.103161E+02  0.202377E+01 -0.142710E+01 -0.343591E+01  0.160547E+02 -0.542523E+01
  1386  -0.166631E+01 -0.179419E+01 -0.797555E+00  0.646998E-01 -0.121038E+00  0.207995E-01 -0.838327E+00  0.101393E-01 -0.502834E-02 -0.125310E+01  0.346055E+00 -0.887147E+00
  1387  -0.156897E+01 -0.151656E+01 -0.976777E+00  0.588440E-01 -0.812715E-01  0.100138E-01 -0.579420E+00  0.691717E-02 -0.727732E-02 -0.111392E+01  0.113507E+00 -0.516140E+00
  1388  -0.403093E+00 -0.387082E+00  0.124168E+00  0.275434E-01 -0.626105E-01  0.683161E-02 -0.501908E+00  0.427906E-02 -0.139582E-02 -0.550289E-01  0.200548E+00 -0.532601E+00
  1389  -0.212114E+01 -0.221205E+01 -0.637185E+00  0.122253E+01 -0.525187E+00  0.296387E+00 -0.252987E+01  0.114817E+00 -0.626335E-01 -0.161807E+01  0.189813E+01 -0.249210E+01
  1390   0.197763E+01  0.283653E+01 -0.997177E+01  0.238382E+02 -0.117632E+02  0.104478E+02 -0.113412E+02  0.188595E+01 -0.111817E+01 -0.364706E+01  0.136216E+02 -0.713803E+01
  1391  -0.649550E-01  0.202764E+00 -0.468762E+01  0.141855E+02 -0.689409E+01  0.579907E+01 -0.896098E+01  0.114165E+01 -0.648482E+00 -0.326518E+01  0.916295E+01 -0.569500E+01
  1392   0.162342E+01  0.208805E+01 -0.789485E+00  0.900151E+01 -0.316796E+01  0.224176E+01 -0.558056E+01  0.594104E+00 -0.675949E+00 -0.501721E+00  0.772237E+01 -0.513259E+01
  1393  -0.734542E+00 -0.908618E+00 -0.249575E-01  0.813582E-01 -0.149984E+00  0.226375E-01 -0.670662E+00  0.924900E-02 -0.218247E-02 -0.541388E+00  0.448899E+00 -0.816128E+00
  1394  -0.117272E+01 -0.811846E+00 -0.143800E+01  0.622640E+01 -0.300673E+01  0.191225E+01 -0.489378E+01  0.464667E+00 -0.437533E+00 -0.308257E+01  0.709908E+01 -0.482836E+01
  1395  -0.226704E+01 -0.218165E+01 -0.116408E+01  0.531922E+00 -0.287929E+00  0.123535E+00 -0.150297E+01  0.588204E-01 -0.263333E-01 -0.146264E+01  0.428811E+00 -0.114782E+01
  1396  -0.200055E+01 -0.214041E+01 -0.124132E+01  0.939536E-01 -0.142227E+00  0.260014E-01 -0.739017E+00  0.132792E-01 -0.112192E-01 -0.162614E+01  0.187354E+00 -0.701625E+00
  1397   0.558306E+00  0.386242E+00  0.106082E+01  0.488851E-01 -0.962121E-01  0.111777E-01 -0.473875E+00  0.680037E-02  0.706710E-03  0.869841E+00 -0.425809E-01 -0.441018E+00
  1398   0.322124E+01  0.367612E+01  0.377019E+01  0.331711E+01 -0.183363E+01  0.843272E+00 -0.293455E+01  0.214418E+00 -0.155564E+00  0.159412E+00  0.725759E+01 -0.374088E+01
  1399  -0.136889E+01 -0.132971E+01 -0.347194E+00  0.406765E+00 -0.275597E+00  0.931134E-01 -0.127286E+01  0.411981E-01 -0.143120E-01 -0.889471E+00  0.785706E+00 -0.122595E+01
  1400  -0.198724E+01 -0.188921E+01 -0.534703E+00  0.482703E+00 -0.306439E+00  0.135095E+00 -0.179482E+01  0.582265E-01 -0.273055E-01 -0.109595E+01  0.695552E+00 -0.148881E+01
  1401   0.410246E+00  0.207172E+00  0.877058E+00  0.482266E-01 -0.984063E-01  0.102700E-01 -0.434533E+00  0.647659E-02  0.115445E-02  0.679324E+00 -0.116398E+00 -0.355754E+00
  1402  -0.110346E+01 -0.211458E+01 -0.113465E+02  0.206121E+02 -0.101566E+02  0.891984E+01 -0.999960E+01  0.174579E+01 -0.878576E+00 -0.462081E+01  0.857659E+01 -0.607036E+01
  1403  -0.168840E+01 -0.167967E+01 -0.194381E+01  0.725902E+01 -0.322134E+01  0.218213E+01 -0.600503E+01  0.561325E+00 -0.520701E+00 -0.371106E+01  0.776201E+01 -0.573063E+01
  1404  -0.982157E-01 -0.369144E+00  0.811548E+00  0.262707E+00 -0.286362E+00  0.593039E-01 -0.965209E+00  0.264456E-01 -0.664806E-02  0.859020E-01  0.587091E+00 -0.104214E+01
  1405   0.285110E+01  0.405961E+01  0.145398E+01  0.510531E+01 -0.217832E+01  0.170002E+01 -0.339676E+01  0.453608E+00 -0.286725E+00  0.318117E+01  0.281844E+01 -0.194000E+01
  1406  -0.848464E+00 -0.940863E+00  0.599788E+00  0.987144E+00 -0.534186E+00  0.301953E+00 -0.228550E+01  0.110606E+00 -0.282631E-01 -0.107631E+00  0.141640E+01 -0.224963E+01
  1407   0.303431E-01 -0.335046E-01  0.513946E+00  0.414157E-01 -0.795133E-01  0.109198E-01 -0.463358E+00  0.621185E-02  0.720560E-03  0.441947E+00 -0.759276E-01 -0.399524E+00
  1408   0.637684E+00  0.543463E+00  0.135155E+01  0.196520E+00 -0.191222E+00  0.422968E-01 -0.775017E+00  0.177211E-01 -0.416289E-02  0.691340E+00  0.589165E+00 -0.737043E+00
  1409  -0.185673E+01 -0.180752E+01 -0.662792E+01  0.159206E+02 -0.802991E+01  0.572363E+01 -0.819233E+01  0.107437E+01 -0.172518E+01 -0.652482E+01  0.108392E+02 -0.612191E+01
  1410   0.431723E+00  0.757556E+00  0.153440E+01  0.958628E+00 -0.499057E+00  0.256452E+00 -0.188873E+01  0.997712E-01 -0.297420E-01  0.152346E+01  0.775161E+00 -0.154106E+01
  1411   0.265338E+01  0.315168E+01 -0.609591E+01  0.169199E+02 -0.798579E+01  0.725820E+01 -0.764711E+01  0.136958E+01 -0.116549E+01 -0.239349E+01  0.104844E+02 -0.493926E+01
  1412   0.832738E+00  0.131789E+01 -0.946479E+00  0.944208E+01 -0.436508E+01  0.351234E+01 -0.720805E+01  0.826570E+00 -0.428647E+00  0.258845E+00  0.690260E+01 -0.584356E+01
  1413   0.216887E+01  0.265025E+01 -0.332377E+01  0.150219E+02 -0.628667E+01  0.520466E+01 -0.891964E+01  0.119355E+01 -0.721161E+00 -0.467179E+01  0.141619E+02 -0.683987E+01
  1414   0.342956E-01 -0.243465E-01  0.863367E+00  0.793424E-01 -0.137642E+00  0.210634E-01 -0.804298E+00  0.101803E-01  0.228235E-02  0.410509E+00  0.364153E+00 -0.799009E+00
  1415   0.305375E+01  0.424616E+01 -0.381493E+00  0.856930E+01 -0.383115E+01  0.331732E+01 -0.490574E+01  0.740898E+00 -0.455380E+00  0.251891E+01  0.453737E+01 -0.281012E+01
  1416  -0.208567E+01 -0.197128E+01 -0.118551E+01  0.190860E+00 -0.184464E+00  0.351605E-01 -0.941877E+00  0.212294E-01 -0.210690E-01 -0.132553E+01  0.302429E+00 -0.948180E+00
  1417  -0.330628E+01 -0.354672E+01 -0.365088E+01  0.598845E+01 -0.276214E+01  0.223549E+01 -0.548044E+01  0.613247E+00 -0.250018E+00 -0.331095E+01  0.379874E+01 -0.403451E+01
  1418   0.908167E+00  0.881892E+00  0.176438E+01  0.193762E+00 -0.180803E+00  0.284426E-01 -0.917217E+00  0.187453E-01  0.858800E-03  0.128760E+01  0.370646E+00 -0.776355E+00
  1419   0.635160E+01  0.403214E+01 -0.177830E+02  0.380634E+02 -0.215553E+02  0.194492E+02 -0.135236E+02  0.288302E+01 -0.118201E+01 -0.433866E+01  0.154965E+02 -0.712573E+01
  1420  -0.147393E+01 -0.229411E+01 -0.136817E+01  0.283099E+01 -0.114517E+01  0.706564E+00 -0.260292E+01  0.254325E+00 -0.149544E+00 -0.174035E+01  0.113355E+01 -0.168730E+01
  1421   0.537584E+01  0.474849E+01 -0.675978E+01  0.227811E+02 -0.113539E+02  0.101955E+02 -0.103151E+02  0.178379E+01 -0.955717E+00  0.718847E+00  0.106336E+02 -0.660400E+01
  1422  -0.159884E+01 -0.102369E+01 -0.448216E+01  0.127843E+02 -0.531337E+01  0.442574E+01 -0.954375E+01  0.113387E+01 -0.603469E+00 -0.396321E+01  0.105524E+02 -0.761289E+01
  1423  -0.281247E+00 -0.529123E+00 -0.638123E+01  0.130227E+02 -0.601432E+01  0.534190E+01 -0.639370E+01  0.106409E+01 -0.920691E+00 -0.371085E+01  0.712176E+01 -0.394003E+01
  1424  -0.563168E+00 -0.341192E+00  0.480661E+00  0.723518E+00 -0.461694E+00  0.164338E+00 -0.150968E+01  0.675988E-01 -0.279117E-01  0.131617E+00  0.877944E+00 -0.135075E+01
  1425   0.335554E+01  0.263999E+01 -0.103661E+02  0.237633E+02 -0.115068E+02  0.102849E+02 -0.975270E+01  0.186663E+01 -0.933681E+00 -0.303628E+01  0.110285E+02 -0.535228E+01
  1426   0.940142E+01  0.101531E+02 -0.151602E+02  0.395385E+02 -0.208379E+02  0.188016E+02 -0.143793E+02  0.290900E+01 -0.147027E+01 -0.324432E+01  0.223766E+02 -0.897917E+01
  1427  -0.295964E+01 -0.290985E+01 -0.164978E+01  0.194875E+01 -0.107493E+01  0.542030E+00 -0.270905E+01  0.172373E+00 -0.189046E+00 -0.266420E+01  0.202024E+01 -0.226589E+01
  1428  -0.960454E+00 -0.754502E+00 -0.548341E+00  0.342749E+01 -0.137142E+01  0.915376E+00 -0.349214E+01  0.308435E+00 -0.199850E+00 -0.308507E+00  0.167069E+01 -0.211668E+01
  1429   0.522850E+01  0.623006E+01 -0.111036E+02  0.265376E+02 -0.137591E+02  0.128289E+02 -0.986177E+01  0.204438E+01 -0.145787E+01 -0.361158E+01  0.153937E+02 -0.555206E+01
  1430  -0.288714E+01 -0.267908E+01 -0.208360E+01  0.122440E+01 -0.556473E+00  0.283876E+00 -0.176051E+01  0.116504E+00 -0.111333E+00 -0.189423E+01  0.535580E+00 -0.132043E+01
  1431  -0.416754E+01 -0.419180E+01 -0.282624E+01  0.173161E+01 -0.872571E+00  0.481535E+00 -0.275141E+01  0.176450E+00 -0.106902E+00 -0.333025E+01  0.134556E+01 -0.220712E+01
  1432  -0.395659E+01 -0.406558E+01 -0.540413E+01  0.793625E+01 -0.373856E+01  0.313830E+01 -0.619725E+01  0.721692E+00 -0.412887E+00 -0.572527E+01  0.602420E+01 -0.436451E+01
  1433  -0.183368E+01 -0.168756E+01 -0.609618E+01  0.133157E+02 -0.644369E+01  0.554622E+01 -0.850720E+01  0.113530E+01 -0.783869E+00 -0.582063E+01  0.110302E+02 -0.689717E+01
  1434   0.654705E+00  0.689092E+00  0.125220E+01  0.460832E-01 -0.105831E+00  0.702113E-02 -0.554264E+00  0.545609E-02  0.404061E-02  0.102874E+01  0.197901E+00 -0.537547E+00
  1435  -0.157748E+01 -0.173529E+01 -0.735616E+00  0.661688E-01 -0.848461E-01  0.141050E-01 -0.842709E+00  0.944260E-02 -0.402967E-02 -0.106951E+01  0.185602E+00 -0.851381E+00
  1436   0.179166E+01  0.125740E+01  0.240474E+01  0.918536E-01 -0.142209E+00  0.197443E-01 -0.589856E+00  0.788862E-02 -0.507370E-03  0.855467E+00  0.952921E+00 -0.550984E+00
  1437  -0.654677E+00 -0.396284E+00 -0.121067E+00  0.631135E-01 -0.102567E+00  0.113136E-01 -0.509148E+00  0.780770E-02 -0.412996E-02 -0.242090E-01  0.959035E-01 -0.467979E+00
  1438  -0.102883E+01 -0.105108E+01 -0.152907E+00  0.933646E+00 -0.396073E+00  0.168542E+00 -0.159934E+01  0.744574E-01 -0.571550E-01 -0.595037E+00  0.113101E+01 -0.158705E+01
  1439   0.111698E+01  0.129292E+01 -0.708450E+00  0.998770E+01 -0.493165E+01  0.330278E+01 -0.664094E+01  0.741375E+00 -0.633840E+00 -0.159439E+01  0.892552E+01 -0.603821E+01
  1440  -0.303610E+01 -0.283865E+01 -0.237529E+01  0.595526E+00 -0.347099E+00  0.994605E-01 -0.101180E+01  0.602422E-01 -0.571358E-01 -0.213410E+01 -0.150963E+00 -0.553587E+00
  1441  -0.385318E+01 -0.375890E+01 -0.278964E+01  0.455100E+00 -0.464234E+00  0.125842E+00 -0.118151E+01  0.455030E-01 -0.442439E-01 -0.328975E+01  0.564886E+00 -0.103403E+01
  1442  -0.328460E+01 -0.300486E+01 -0.243496E+01  0.123744E+01 -0.573141E+00  0.240730E+00 -0.174000E+01  0.112669E+00 -0.127335E+00 -0.219304E+01  0.530048E+00 -0.134187E+01
  1443   0.214513E+01  0.244688E+01  0.212561E+01  0.440323E+01 -0.234459E+01  0.166887E+01 -0.392831E+01  0.404036E+00 -0.183713E+00  0.151185E+01  0.387757E+01 -0.294254E+01
  1444  -0.209976E+01 -0.156569E+01 -0.426264E+01  0.825218E+01 -0.334110E+01  0.249583E+01 -0.495738E+01  0.629113E+00 -0.915766E+00 -0.224540E+01  0.441848E+01 -0.373877E+01
  1445  -0.333895E+01 -0.320794E+01 -0.342329E+01  0.512597E+01 -0.244593E+01  0.196830E+01 -0.479524E+01  0.511566E+00 -0.280337E+00 -0.319847E+01  0.350755E+01 -0.351702E+01
  1446  -0.258898E+01 -0.257129E+01 -0.113887E+01  0.510225E+00 -0.297344E+00  0.121428E+00 -0.181103E+01  0.572070E-01 -0.305958E-01 -0.167382E+01  0.992458E+00 -0.188993E+01
  1447   0.323639E+00  0.371389E+00  0.159930E+01  0.182775E+01 -0.962847E+00  0.619067E+00 -0.291124E+01  0.192858E+00 -0.412459E-01  0.115636E+01  0.160478E+01 -0.238976E+01
  1448   0.667462E+01  0.584131E+01 -0.442190E+01  0.229307E+02 -0.757628E+01  0.596332E+01 -0.103048E+02  0.133783E+01 -0.125433E+01 -0.143486E+01  0.151976E+02 -0.792145E+01
  1449   0.297323E+01  0.307530E+01  0.426139E+00  0.884630E+01 -0.445362E+01  0.356888E+01 -0.572892E+01  0.771448E+00 -0.456988E+00 -0.547223E+00  0.757006E+01 -0.394754E+01
  1450  -0.352404E+01 -0.354665E+01 -0.265117E+01  0.364422E+01 -0.174878E+01  0.127093E+01 -0.418044E+01  0.363148E+00 -0.221947E+00 -0.294278E+01  0.239289E+01 -0.299677E+01
  1451  -0.974284E+00 -0.108357E+01 -0.377765E+00  0.304910E-01 -0.530901E-01  0.826343E-02 -0.585315E+00  0.490319E-02 -0.177215E-02 -0.628952E+00  0.134973E+00 -0.589592E+00
  1452   0.117817E+02  0.113289E+02 -0.133733E+02  0.389978E+02 -0.208693E+02  0.192529E+02 -0.135823E+02  0.282927E+01 -0.147342E+01 -0.951913E+00  0.213020E+02 -0.902118E+01
  1453   0.410892E+01  0.420596E+01 -0.856373E+00  0.121586E+02 -0.421111E+01  0.292455E+01 -0.547708E+01  0.653471E+00 -0.108317E+01  0.167766E+00  0.756118E+01 -0.352299E+01
  1454   0.431356E+01  0.381854E+01 -0.923152E+01  0.290758E+02 -0.146162E+02  0.116867E+02 -0.127848E+02  0.205811E+01 -0.187447E+01 -0.816936E+01  0.210034E+02 -0.901545E+01
  1455   0.979759E+00  0.929605E+00 -0.350599E-01  0.566744E+01 -0.263270E+01  0.213962E+01 -0.444498E+01  0.523297E+00 -0.237858E+00  0.456675E+00  0.344972E+01 -0.297679E+01
  1456  -0.388348E+01 -0.391100E+01 -0.187009E+01  0.107117E+01 -0.468679E+00  0.226333E+00 -0.287599E+01  0.107346E+00 -0.735807E-01 -0.292918E+01  0.184635E+01 -0.282817E+01
  1457   0.881159E+01  0.750985E+01 -0.131301E+02  0.387632E+02 -0.179649E+02  0.158109E+02 -0.155361E+02  0.268242E+01 -0.181376E+01 -0.436472E+01  0.222424E+02 -0.103679E+02
  1458  -0.497869E+01 -0.488239E+01 -0.495579E+01  0.542162E+01 -0.292467E+01  0.181379E+01 -0.427034E+01  0.439207E+00 -0.502501E+00 -0.650143E+01  0.485382E+01 -0.323478E+01
  1459  -0.326592E+01 -0.338714E+01 -0.280788E+01  0.236692E+01 -0.977758E+00  0.507621E+00 -0.238599E+01  0.213851E+00 -0.182677E+00 -0.260429E+01  0.924640E+00 -0.170749E+01
  1460  -0.560666E+00 -0.371681E+00  0.412131E+00  0.401161E+01 -0.162888E+01  0.121155E+01 -0.474837E+01  0.371344E+00 -0.190051E+00 -0.220669E+00  0.407737E+01 -0.422838E+01
  1461  -0.356174E+00 -0.656988E+00  0.432576E+00  0.121627E+00 -0.211458E+00  0.334505E-01 -0.743233E+00  0.130326E-01 -0.216943E-02 -0.379512E+00  0.555290E+00 -0.832766E+00
  1462  -0.925085E+00 -0.201143E+00 -0.900572E+01  0.187663E+02 -0.740349E+01  0.588209E+01 -0.856301E+01  0.125986E+01 -0.186113E+01 -0.418980E+01  0.979941E+01 -0.581075E+01
  1463  -0.103487E+01 -0.169097E+01 -0.118864E+01  0.332536E+01 -0.145292E+01  0.109272E+01 -0.290031E+01  0.321448E+00 -0.232531E+00 -0.138394E+01  0.172105E+01 -0.202808E+01
  1464  -0.425704E+01 -0.431091E+01 -0.199643E+01  0.273882E+01 -0.111267E+01  0.692090E+00 -0.470692E+01  0.266390E+00 -0.138329E+00 -0.325339E+01  0.314070E+01 -0.419822E+01
  1465  -0.292761E+00 -0.202858E+00 -0.169104E+00  0.391740E+01 -0.162343E+01  0.101960E+01 -0.351117E+01  0.308124E+00 -0.234180E+00 -0.887499E+00  0.431568E+01 -0.363104E+01
  1466  -0.197790E+01 -0.200261E+01 -0.812164E+00  0.113206E+00 -0.104846E+00  0.281209E-01 -0.121338E+01  0.156159E-01 -0.445458E-02 -0.145882E+01  0.753721E+00 -0.129751E+01
  1467  -0.185390E+01 -0.206920E+01 -0.376690E+00  0.861297E+00 -0.500538E+00  0.202182E+00 -0.208253E+01  0.899278E-01 -0.475489E-01 -0.158132E+01  0.150805E+01 -0.199593E+01
  1468   0.239152E+01  0.206742E+01 -0.526463E+01  0.173915E+02 -0.879710E+01  0.756750E+01 -0.882341E+01  0.131435E+01 -0.996697E+00 -0.323776E+01  0.123207E+02 -0.701554E+01
  1469  -0.472227E+00 -0.598991E+00  0.617350E+00  0.282266E+00 -0.228151E+00  0.831928E-01 -0.125728E+01  0.351450E-01 -0.475059E-02  0.252804E-01  0.598224E+00 -0.122250E+01
  1470  -0.437185E+01 -0.390007E+01 -0.227699E+01  0.273528E+01 -0.120594E+01  0.738534E+00 -0.443676E+01  0.267806E+00 -0.193796E+00 -0.315854E+01  0.290527E+01 -0.364681E+01
  1471  -0.686321E+00 -0.780817E+00 -0.156636E+00  0.331890E-01 -0.816024E-01  0.591781E-02 -0.490035E+00  0.484566E-02 -0.199989E-02 -0.230949E+00 -0.137221E+00 -0.412648E+00
  1472  -0.316862E+01 -0.278507E+01 -0.166380E+01  0.220701E+01 -0.107664E+01  0.689588E+00 -0.344570E+01  0.231150E+00 -0.110224E+00 -0.185132E+01  0.194152E+01 -0.287527E+01
  1473  -0.151613E+00  0.413134E+00 -0.997403E+01  0.208151E+02 -0.103425E+02  0.947643E+01 -0.108217E+02  0.167960E+01 -0.984429E+00 -0.647677E+01  0.144763E+02 -0.758639E+01
  1474  -0.142144E+01 -0.163220E+01 -0.534255E+00  0.159941E+01 -0.641816E+00  0.371583E+00 -0.225325E+01  0.147104E+00 -0.110218E+00 -0.829639E+00  0.889983E+00 -0.169254E+01
  1475   0.354415E+01  0.490298E+01  0.124571E+01  0.626088E+01 -0.257562E+01  0.211624E+01 -0.366208E+01  0.541998E+00 -0.382981E+00  0.328997E+01  0.348834E+01 -0.187532E+01
  1476   0.285316E+00 -0.866222E-01  0.113827E+01  0.255246E+01 -0.132562E+01  0.952189E+00 -0.319518E+01  0.267791E+00 -0.104589E+00 -0.280435E+00  0.291463E+01 -0.272082E+01
  1477  -0.255324E+01 -0.221377E+01 -0.808384E+01  0.157450E+02 -0.773895E+01  0.637675E+01 -0.909774E+01  0.124325E+01 -0.997687E+00 -0.736340E+01  0.116226E+02 -0.647300E+01
  1478   0.234153E+01  0.218959E+01 -0.293592E+01  0.137225E+02 -0.605236E+01  0.461655E+01 -0.705768E+01  0.104077E+01 -0.992308E+00 -0.113897E+01  0.948295E+01 -0.615440E+01
  1479  -0.314853E+01 -0.320298E+01 -0.209226E+01  0.349590E+01 -0.166042E+01  0.100399E+01 -0.396981E+01  0.311748E+00 -0.237680E+00 -0.326602E+01  0.400375E+01 -0.394071E+01
  1480  -0.150995E+01 -0.197454E+01 -0.588638E+01  0.114659E+02 -0.427968E+01  0.338572E+01 -0.641179E+01  0.903391E+00 -0.687061E+00 -0.322710E+01  0.476923E+01 -0.351667E+01
  1481  -0.374734E+01 -0.357889E+01 -0.306309E+01  0.298782E+01 -0.134547E+01  0.947665E+00 -0.342820E+01  0.313893E+00 -0.159952E+00 -0.274740E+01  0.147551E+01 -0.230700E+01
  1482  -0.544646E+00 -0.229253E+00 -0.255246E+01  0.983960E+01 -0.488715E+01  0.376563E+01 -0.695401E+01  0.799437E+00 -0.555687E+00 -0.408757E+01  0.101166E+02 -0.625832E+01
  1483  -0.110786E+01 -0.183419E+01 -0.312913E+01  0.832184E+01 -0.405507E+01  0.350120E+01 -0.618213E+01  0.801351E+00 -0.365925E+00 -0.426250E+01  0.646128E+01 -0.403297E+01
  1484  -0.385890E-01 -0.117980E+00  0.817187E+00  0.452450E+00 -0.273645E+00  0.124402E+00 -0.119930E+01  0.525854E-01 -0.122635E-01  0.472436E+00  0.290388E+00 -0.880804E+00
  1485  -0.209026E+01 -0.177674E+01 -0.413360E+01  0.887626E+01 -0.408770E+01  0.316206E+01 -0.597433E+01  0.712502E+00 -0.645452E+00 -0.386685E+01  0.688839E+01 -0.479828E+01
  1486  -0.545139E+00 -0.746549E+00  0.301184E+00  0.118611E+00 -0.111363E+00  0.287176E-01 -0.892705E+00  0.155619E-01 -0.514512E-02 -0.688838E-01  0.155502E+00 -0.833167E+00
  1487   0.349795E+01  0.324842E+01 -0.495441E+01  0.184217E+02 -0.905293E+01  0.788093E+01 -0.937764E+01  0.148102E+01 -0.900756E+00 -0.140491E+01  0.116436E+02 -0.699030E+01
  1488  -0.475859E+01 -0.509440E+01 -0.399503E+01  0.249774E+01 -0.120961E+01  0.783496E+00 -0.290396E+01  0.236963E+00 -0.168196E+00 -0.453435E+01  0.145900E+01 -0.201905E+01
  1489  -0.575025E-01 -0.163144E+00  0.126035E+01  0.362799E+00 -0.302825E+00  0.705924E-01 -0.148341E+01  0.368259E-01 -0.183079E-02  0.493383E+00  0.100684E+01 -0.166336E+01
  1490  -0.233494E+01 -0.252629E+01 -0.131984E+01  0.396019E+01 -0.168705E+01  0.126250E+01 -0.474267E+01  0.383833E+00 -0.191887E+00 -0.194638E+01  0.362866E+01 -0.420856E+01
  1491   0.102473E+02  0.836174E+01 -0.315787E+02  0.662825E+02 -0.347292E+02  0.288343E+02 -0.173101E+02  0.384819E+01 -0.509973E+01 -0.133479E+02  0.317167E+02 -0.100071E+02
  1492  -0.388270E+01 -0.419982E+01 -0.311769E+01  0.224576E+01 -0.119282E+01  0.735506E+00 -0.262372E+01  0.219783E+00 -0.149533E+00 -0.364282E+01  0.154382E+01 -0.210083E+01
  1493   0.468905E-01 -0.696407E-01  0.870574E+00  0.175680E+00 -0.159502E+00  0.470713E-01 -0.906892E+00  0.229286E-01 -0.296890E-02  0.581700E+00  0.167477E+00 -0.818818E+00
  1494   0.140944E+00  0.111982E-02  0.978206E+00  0.211630E+00 -0.163565E+00  0.473640E-01 -0.952826E+00  0.267204E-01 -0.658493E-02  0.698146E+00  0.130129E+00 -0.827155E+00
  1495  -0.198948E+00  0.485206E+00  0.778321E+00  0.298299E+01 -0.147610E+01  0.999459E+00 -0.368696E+01  0.300524E+00 -0.971782E-01  0.144342E+01  0.185400E+01 -0.281221E+01
  1496  -0.968486E-01 -0.208812E+00  0.591633E+00  0.596749E-01 -0.948958E-01  0.124477E-01 -0.673939E+00  0.822884E-02  0.167000E-05  0.353300E+00  0.354611E-01 -0.597573E+00
  1497   0.178178E+02  0.149718E+02 -0.292653E+02  0.715666E+02 -0.348315E+02  0.271403E+02 -0.158993E+02  0.341484E+01 -0.430801E+01 -0.470619E+01  0.288561E+02 -0.917815E+01
  1498  -0.217614E+01 -0.220330E+01 -0.137210E+01  0.430510E+00 -0.245132E+00  0.786019E-01 -0.107217E+01  0.445602E-01 -0.404089E-01 -0.154621E+01  0.201382E+00 -0.858473E+00
  1499  -0.170885E+01 -0.180101E+01 -0.214171E+00  0.207530E+01 -0.133011E+01  0.695417E+00 -0.302119E+01  0.200552E+00 -0.114642E+00 -0.222484E+01  0.343498E+01 -0.301114E+01
  1500   0.419125E+01  0.395867E+01 -0.203761E+01  0.150351E+02 -0.556844E+01  0.449508E+01 -0.789335E+01  0.104352E+01 -0.883048E+00  0.108937E+00  0.102317E+02 -0.638198E+01
  1501  -0.965074E+00 -0.103406E+01 -0.268870E+01  0.928430E+01 -0.469767E+01  0.387001E+01 -0.711418E+01  0.832343E+00 -0.451173E+00 -0.358020E+01  0.877187E+01 -0.622572E+01
  1502  -0.314010E+01 -0.279579E+01 -0.200761E+01  0.723142E+00 -0.420128E+00  0.154448E+00 -0.160002E+01  0.716111E-01 -0.615341E-01 -0.196028E+01  0.456378E+00 -0.129189E+01
  1503  -0.983221E+00 -0.686278E+00 -0.850798E+00  0.655233E+01 -0.294510E+01  0.241891E+01 -0.653611E+01  0.627214E+00 -0.249668E+00 -0.113317E+01  0.566989E+01 -0.522300E+01
  1504  -0.133228E+01 -0.141009E+01 -0.682324E+00  0.314878E+00 -0.207456E+00  0.584344E-01 -0.830858E+00  0.340546E-01 -0.190071E-01 -0.892276E+00  0.538978E-01 -0.571714E+00
  1505   0.466394E+01  0.478461E+01 -0.179998E+02  0.380945E+02 -0.203159E+02  0.179064E+02 -0.141938E+02  0.277454E+01 -0.160200E+01 -0.673735E+01  0.196976E+02 -0.817562E+01
  1506  -0.226410E-03  0.293736E-01 -0.451334E+01  0.129549E+02 -0.546396E+01  0.460392E+01 -0.798578E+01  0.106668E+01 -0.662604E+00 -0.259572E+01  0.748714E+01 -0.486205E+01
  1507  -0.240132E+01 -0.255409E+01 -0.269518E+01  0.547955E+01 -0.233990E+01  0.178430E+01 -0.486959E+01  0.514664E+00 -0.275158E+00 -0.226581E+01  0.297869E+01 -0.326697E+01
  1508  -0.272746E+01 -0.237124E+01 -0.801639E+01  0.150469E+02 -0.623910E+01  0.486926E+01 -0.812415E+01  0.108015E+01 -0.134413E+01 -0.634201E+01  0.100163E+02 -0.604551E+01
  1509  -0.265345E+01 -0.239733E+01 -0.228655E+01  0.153838E+01 -0.624804E+00  0.288290E+00 -0.156286E+01  0.139165E+00 -0.145068E+00 -0.178262E+01  0.129872E+00 -0.744583E+00
  1510  -0.158191E+01 -0.190492E+01 -0.608976E+00  0.253473E+00 -0.216174E+00  0.739447E-01 -0.110672E+01  0.327799E-01 -0.102317E-01 -0.121129E+01  0.241882E+00 -0.935508E+00
  1511  -0.176618E+01 -0.176084E+01 -0.129145E+00  0.589046E+00 -0.347334E+00  0.172776E+00 -0.210985E+01  0.743430E-01 -0.160102E-01 -0.892179E+00  0.107566E+01 -0.194432E+01
  1512  -0.263801E+01 -0.284198E+01 -0.191611E+01  0.406845E+00 -0.274741E+00  0.604650E-01 -0.921145E+00  0.416117E-01 -0.349354E-01 -0.196005E+01 -0.246670E+00 -0.635256E+00
  1513  -0.312445E+01 -0.336832E+01 -0.285830E+01  0.331435E+01 -0.146063E+01  0.104295E+01 -0.320947E+01  0.311459E+00 -0.264804E+00 -0.280729E+01  0.199383E+01 -0.255486E+01
  1514  -0.165173E+01 -0.162812E+01 -0.105779E+01  0.639900E-01 -0.986227E-01  0.133422E-01 -0.574555E+00  0.833147E-02 -0.643077E-02 -0.117090E+01  0.355783E-02 -0.460784E+00
  1515  -0.220616E+00 -0.174519E+00  0.144059E+01  0.737895E+00 -0.447984E+00  0.204092E+00 -0.223439E+01  0.861852E-01 -0.699600E-02  0.716053E+00  0.108110E+01 -0.197167E+01
  1516  -0.332507E+00 -0.223390E+00  0.757236E+00  0.478596E+00 -0.393474E+00  0.116273E+00 -0.132767E+01  0.471470E-01 -0.106189E-01  0.260194E+00  0.644550E+00 -0.112813E+01
  1517  -0.308545E+01 -0.306930E+01 -0.156991E+01  0.344833E+00 -0.316932E+00  0.917271E-01 -0.165109E+01  0.424542E-01 -0.265250E-01 -0.223095E+01  0.773258E+00 -0.161161E+01
  1518  -0.216198E+01 -0.246092E+01 -0.256286E+01  0.430264E+01 -0.176558E+01  0.130235E+01 -0.360423E+01  0.402772E+00 -0.237076E+00 -0.196225E+01  0.185857E+01 -0.235723E+01
  1519   0.546144E+00  0.636714E+00  0.123938E+01  0.240965E+00 -0.181270E+00  0.477436E-01 -0.826340E+00  0.282849E-01 -0.262081E-02  0.125135E+01 -0.463911E-01 -0.568241E+00
  1520   0.606918E+01  0.600110E+01 -0.510429E+01  0.188222E+02 -0.940046E+01  0.841231E+01 -0.737708E+01  0.161102E+01 -0.894556E+00  0.779996E+00  0.904557E+01 -0.382447E+01
  1521   0.179606E+01  0.254576E+01 -0.184147E+01  0.104247E+02 -0.514476E+01  0.422651E+01 -0.630407E+01  0.925037E+00 -0.489842E+00  0.232531E+00  0.607528E+01 -0.376205E+01
  1522   0.264079E+02  0.266364E+02 -0.282777E+02  0.790171E+02 -0.451531E+02  0.408544E+02 -0.238989E+02  0.528599E+01 -0.141985E+01 -0.441450E+01  0.468864E+02 -0.158355E+02
  1523  -0.223982E+00 -0.637778E+00 -0.469896E+00  0.354347E+01 -0.173637E+01  0.126359E+01 -0.302658E+01  0.371500E+00 -0.169703E+00 -0.188408E+00  0.147630E+01 -0.192567E+01
  1524  -0.692403E+00 -0.389963E+00 -0.958615E+01  0.184711E+02 -0.103665E+02  0.903931E+01 -0.897786E+01  0.161597E+01 -0.888273E+00 -0.401247E+01  0.910894E+01 -0.548644E+01
  1525  -0.286111E+00 -0.305504E+00  0.486589E+00  0.386513E-01 -0.581805E-01  0.832489E-02 -0.766232E+00  0.582313E-02 -0.108661E-02  0.235223E+00  0.273892E+00 -0.814619E+00
  1526   0.375646E+02  0.369667E+02 -0.443335E+02  0.124920E+03 -0.693749E+02  0.527182E+02 -0.267660E+02  0.548456E+01 -0.508389E+01 -0.740019E+01  0.627737E+02 -0.184068E+02
  1527  -0.733382E+01 -0.748844E+01 -0.120839E+02  0.154413E+02 -0.857620E+01  0.569176E+01 -0.732454E+01  0.109255E+01 -0.157480E+01 -0.119645E+02  0.118345E+02 -0.735843E+01
  1528  -0.838065E+01 -0.856821E+01 -0.232513E+02  0.322074E+02 -0.163263E+02  0.112082E+02 -0.102164E+02  0.195558E+01 -0.395785E+01 -0.133704E+02  0.126335E+02 -0.783140E+01
  1529  -0.596171E+01 -0.625243E+01 -0.808862E+01  0.101224E+02 -0.570893E+01  0.364775E+01 -0.577961E+01  0.755156E+00 -0.909879E+00 -0.992615E+01  0.967962E+01 -0.600590E+01
  1530  -0.928436E+01 -0.919547E+01 -0.953947E+01  0.627021E+01 -0.366745E+01  0.199229E+01 -0.413219E+01  0.484612E+00 -0.692369E+00 -0.883492E+01  0.339008E+01 -0.375063E+01
  1531  -0.930255E+01 -0.928959E+01 -0.974235E+01  0.622474E+01 -0.346667E+01  0.196341E+01 -0.418384E+01  0.524236E+00 -0.622077E+00 -0.800706E+01  0.192053E+01 -0.320306E+01
  1532  -0.726600E+01 -0.738658E+01 -0.876277E+01  0.944870E+01 -0.515393E+01  0.350680E+01 -0.609712E+01  0.766076E+00 -0.973753E+00 -0.732929E+01  0.405802E+01 -0.411531E+01
  1533  -0.728811E+01 -0.739122E+01 -0.878053E+01  0.941596E+01 -0.512975E+01  0.348050E+01 -0.605998E+01  0.760829E+00 -0.975137E+00 -0.732609E+01  0.397488E+01 -0.404001E+01
  1534  -0.650357E+01 -0.659045E+01 -0.491835E+01  0.639134E+01 -0.256747E+01  0.202802E+01 -0.781228E+01  0.623851E+00 -0.248682E+00 -0.698913E+01  0.697411E+01 -0.657543E+01
  1535  -0.650606E+01 -0.655131E+01 -0.499576E+01  0.644570E+01 -0.260814E+01  0.206896E+01 -0.779165E+01  0.626303E+00 -0.251485E+00 -0.706177E+01  0.696767E+01 -0.645722E+01
  1536  -0.596620E+01 -0.600320E+01 -0.471587E+01  0.664689E+01 -0.288780E+01  0.241093E+01 -0.784131E+01  0.652735E+00 -0.231774E+00 -0.701302E+01  0.732054E+01 -0.631072E+01
  1537  -0.595421E+01 -0.597461E+01 -0.456893E+01  0.619660E+01 -0.268842E+01  0.223072E+01 -0.753390E+01  0.614643E+00 -0.204918E+00 -0.696552E+01  0.753749E+01 -0.654658E+01
  1538  -0.529908E+01 -0.546244E+01 -0.545410E+01  0.703707E+01 -0.304221E+01  0.228555E+01 -0.632999E+01  0.647385E+00 -0.442794E+00 -0.488200E+01  0.384418E+01 -0.442462E+01
  1539  -0.510979E+01 -0.527000E+01 -0.481314E+01  0.610832E+01 -0.270155E+01  0.201898E+01 -0.595240E+01  0.590665E+00 -0.360660E+00 -0.441739E+01  0.363608E+01 -0.448870E+01
  1540  -0.512090E+01 -0.529423E+01 -0.490859E+01  0.623047E+01 -0.275405E+01  0.206151E+01 -0.598030E+01  0.599282E+00 -0.369220E+00 -0.444187E+01  0.322098E+01 -0.407334E+01
  1541  -0.446822E+01 -0.515378E+01 -0.668456E+01  0.804052E+01 -0.317034E+01  0.238751E+01 -0.530099E+01  0.686218E+00 -0.426576E+00 -0.496527E+01  0.304432E+01 -0.323283E+01
  1542   0.498850E+01  0.745430E+01 -0.166255E+02  0.345497E+02 -0.163318E+02  0.140542E+02 -0.110820E+02  0.224454E+01 -0.182058E+01 -0.704495E+01  0.214174E+02 -0.691810E+01
  1543   0.268610E+01  0.371606E+01 -0.123836E+02  0.292201E+02 -0.161216E+02  0.143914E+02 -0.138294E+02  0.248002E+01 -0.107086E+01 -0.627637E+01  0.194184E+02 -0.942602E+01
  1544   0.358365E+01  0.310029E+01 -0.976228E+01  0.226123E+02 -0.112511E+02  0.102403E+02 -0.896956E+01  0.178882E+01 -0.107487E+01 -0.162869E+01  0.935102E+01 -0.462204E+01
  1545   0.454626E+00  0.477443E+00  0.144691E+01  0.125914E+00 -0.162144E+00  0.305506E-01 -0.100723E+01  0.167177E-01  0.390649E-02  0.124550E+01  0.255924E+00 -0.102398E+01
  1546   0.901448E+01  0.113111E+02 -0.270569E+01  0.198200E+02 -0.875534E+01  0.800352E+01 -0.739538E+01  0.138904E+01 -0.134163E+01  0.425094E+01  0.108809E+02 -0.382074E+01
  1547  -0.339554E+01 -0.366136E+01 -0.279239E+01  0.275930E+01 -0.122082E+01  0.911630E+00 -0.317778E+01  0.272782E+00 -0.148262E+00 -0.338141E+01  0.194528E+01 -0.222523E+01
  1548   0.256824E+00  0.413193E+00  0.969922E+00  0.168963E+00 -0.151761E+00  0.337271E-01 -0.778255E+00  0.194473E-01 -0.522022E-02  0.925821E+00  0.199252E-01 -0.532553E+00
  1549  -0.289529E+01 -0.294302E+01 -0.186266E+01  0.603262E+00 -0.374038E+00  0.154880E+00 -0.144181E+01  0.679218E-01 -0.428472E-01 -0.223763E+01  0.311065E+00 -0.101645E+01
  1550   0.756758E+00  0.682387E+00  0.128749E+00  0.495363E+01 -0.198611E+01  0.152027E+01 -0.395474E+01  0.406135E+00 -0.311173E+00  0.625404E+00  0.279024E+01 -0.273326E+01
  1551   0.725154E-01  0.209266E+00  0.501673E+00  0.409293E+01 -0.183314E+01  0.115210E+01 -0.397302E+01  0.319366E+00 -0.187395E+00 -0.221722E+01  0.617984E+01 -0.375336E+01
  1552  -0.313511E+00 -0.899498E+00  0.719135E+00  0.552405E+00 -0.373953E+00  0.175402E+00 -0.143075E+01  0.623904E-01 -0.181428E-01 -0.925869E+00  0.119519E+01 -0.116882E+01
  1553   0.685656E+00  0.867066E+00  0.170167E+01  0.768847E+00 -0.436567E+00  0.202531E+00 -0.161861E+01  0.851935E-01 -0.174047E-01  0.163731E+01  0.412227E+00 -0.118247E+01
  1554  -0.233180E+01 -0.243140E+01 -0.151928E+01  0.430904E+00 -0.378022E+00  0.858865E-01 -0.935999E+00  0.411166E-01 -0.564042E-01 -0.159825E+01 -0.196677E-01 -0.813483E+00
  1555  -0.108363E+01 -0.212159E+01 -0.512470E+01  0.943770E+01 -0.333774E+01  0.267466E+01 -0.490153E+01  0.735745E+00 -0.567760E+00 -0.315548E+01  0.366720E+01 -0.263331E+01
  1556  -0.367906E+01 -0.341186E+01 -0.501063E+01  0.956371E+01 -0.454489E+01  0.312376E+01 -0.686781E+01  0.782511E+00 -0.725719E+00 -0.504187E+01  0.785878E+01 -0.622877E+01
  1557  -0.261921E+00 -0.207728E+00  0.581388E+00  0.188126E+00 -0.160618E+00  0.275695E-01 -0.914061E+00  0.173885E-01 -0.171355E-02  0.218064E+00  0.332140E+00 -0.757932E+00
  1558   0.650829E+00  0.589001E+00 -0.204309E+01  0.952142E+01 -0.455137E+01  0.362620E+01 -0.632113E+01  0.855633E+00 -0.436840E+00 -0.168747E+00  0.547962E+01 -0.472187E+01
  1559   0.202845E+00  0.382924E-01  0.155197E+01  0.597802E+00 -0.336970E+00  0.115458E+00 -0.176492E+01  0.565428E-01 -0.170349E-01  0.931332E+00  0.607932E+00 -0.150097E+01
  1560   0.256634E+01  0.310386E+01 -0.493147E+01  0.204426E+02 -0.101789E+02  0.813401E+01 -0.114412E+02  0.158251E+01 -0.104127E+01 -0.329973E+01  0.145513E+02 -0.814770E+01
  1561   0.132737E+02  0.159489E+02 -0.975400E+01  0.410220E+02 -0.193506E+02  0.172749E+02 -0.173486E+02  0.300848E+01 -0.157846E+01 -0.279547E+01  0.328830E+02 -0.141386E+02
  1562   0.220235E+01  0.249795E+01 -0.124824E+02  0.248981E+02 -0.135886E+02  0.124682E+02 -0.103142E+02  0.204394E+01 -0.822562E+00 -0.469613E+01  0.126597E+02 -0.546560E+01
  1563   0.477744E+01  0.612974E+01 -0.115744E+02  0.288158E+02 -0.139720E+02  0.123234E+02 -0.116479E+02  0.216793E+01 -0.133537E+01 -0.342561E+01  0.162730E+02 -0.671760E+01
  1564   0.495364E+00  0.581947E+00  0.968710E+00  0.211338E+01 -0.745551E+00  0.378709E+00 -0.221779E+01  0.146631E+00 -0.148733E+00  0.589553E+00  0.161722E+01 -0.162482E+01
  1565   0.228448E+01  0.154160E+01 -0.206663E+01  0.126730E+02 -0.492653E+01  0.422762E+01 -0.805000E+01  0.986411E+00 -0.559383E+00 -0.181679E+01  0.938005E+01 -0.602166E+01
  1566   0.186735E+01  0.140789E+01 -0.809776E+01  0.192599E+02 -0.781861E+01  0.677964E+01 -0.837615E+01  0.137650E+01 -0.125619E+01 -0.329406E+01  0.946129E+01 -0.475934E+01
  1567   0.304163E+02  0.256099E+02 -0.265026E+02  0.758374E+02 -0.438225E+02  0.390636E+02 -0.160644E+02  0.448401E+01 -0.257926E+01  0.381556E+01  0.281070E+02 -0.631262E+01
  1568   0.500107E+01  0.460187E+01 -0.618449E+01  0.227419E+02 -0.971113E+01  0.819433E+01 -0.979919E+01  0.154865E+01 -0.178899E+01 -0.318280E+01  0.137957E+02 -0.601106E+01
  1569  -0.325390E+01 -0.355434E+01 -0.134020E+01  0.269922E+01 -0.136873E+01  0.947227E+00 -0.439764E+01  0.303583E+00 -0.973615E-01 -0.285651E+01  0.340272E+01 -0.410054E+01
  1570  -0.434437E+00 -0.661217E+00 -0.285603E+01  0.885086E+01 -0.397357E+01  0.331003E+01 -0.597399E+01  0.729781E+00 -0.521525E+00 -0.215912E+01  0.520373E+01 -0.370583E+01
  1571  -0.286184E+01 -0.296814E+01 -0.574085E+01  0.976108E+01 -0.467937E+01  0.406579E+01 -0.664871E+01  0.866413E+00 -0.486203E+00 -0.550878E+01  0.714764E+01 -0.460701E+01
  1572  -0.105106E+00 -0.401722E+00 -0.483157E+01  0.177518E+02 -0.665012E+01  0.556318E+01 -0.125135E+02  0.142754E+01 -0.852474E+00 -0.384416E+01  0.136127E+02 -0.101702E+02
  1573   0.657951E+01  0.804173E+01 -0.108996E+02  0.343367E+02 -0.172454E+02  0.148241E+02 -0.158650E+02  0.258795E+01 -0.115923E+01 -0.455917E+01  0.230613E+02 -0.104604E+02
  1574  -0.124195E+01 -0.120686E+01 -0.451292E+00  0.108866E+00 -0.120822E+00  0.269436E-01 -0.812701E+00  0.141409E-01 -0.708872E-02 -0.657563E+00  0.252885E+00 -0.802184E+00
  1575   0.872374E-01  0.291971E+00  0.856374E+00  0.199139E+01 -0.792984E+00  0.406878E+00 -0.241961E+01  0.150251E+00 -0.105060E+00  0.605235E+00  0.145471E+01 -0.176798E+01
  1576  -0.257847E+01 -0.255116E+01 -0.184299E+01  0.288959E+01 -0.116555E+01  0.824017E+00 -0.342395E+01  0.282495E+00 -0.142083E+00 -0.199540E+01  0.209694E+01 -0.265269E+01
  1577   0.506001E+01  0.497852E+01 -0.172644E+01  0.170945E+02 -0.732409E+01  0.622172E+01 -0.977677E+01  0.135226E+01 -0.781157E+00 -0.577765E-01  0.119303E+02 -0.689400E+01
  1578   0.772620E+00  0.107436E+01  0.108870E+01  0.365682E+01 -0.163694E+01  0.118724E+01 -0.371390E+01  0.344664E+00 -0.153963E+00  0.116291E+01  0.279401E+01 -0.288255E+01
  1579  -0.254967E+01 -0.256964E+01 -0.132314E+01  0.181597E+01 -0.923676E+00  0.481724E+00 -0.266866E+01  0.177648E+00 -0.109539E+00 -0.216514E+01  0.183979E+01 -0.224430E+01
  1580   0.722005E+01  0.715859E+01  0.149725E+01  0.151253E+02 -0.781229E+01  0.608922E+01 -0.806428E+01  0.111028E+01 -0.725438E+00 -0.842036E+00  0.145468E+02 -0.654621E+01
  1581  -0.346965E+01 -0.339169E+01 -0.394201E+01  0.516096E+01 -0.239993E+01  0.190073E+01 -0.446040E+01  0.530364E+00 -0.259363E+00 -0.292911E+01  0.243356E+01 -0.289614E+01
  1582  -0.253032E+00  0.201241E+00 -0.109612E+02  0.206250E+02 -0.996162E+01  0.889862E+01 -0.933582E+01  0.166114E+01 -0.117911E+01 -0.598042E+01  0.112751E+02 -0.509348E+01
  1583  -0.242790E+01 -0.251984E+01 -0.176711E+01  0.973469E-01 -0.190442E+00  0.251489E-01 -0.590667E+00  0.116680E-01 -0.138468E-01 -0.186064E+01 -0.131822E+00 -0.527373E+00
  1584  -0.240243E+01 -0.279810E+01 -0.959497E+00  0.145578E+01 -0.818359E+00  0.400118E+00 -0.252168E+01  0.139186E+00 -0.979802E-01 -0.281067E+01  0.206807E+01 -0.205550E+01
  1585  -0.288015E+01 -0.284513E+01 -0.128077E+01  0.981361E+00 -0.539747E+00  0.319052E+00 -0.243365E+01  0.109080E+00 -0.354701E-01 -0.279225E+01  0.214320E+01 -0.219608E+01
  1586  -0.256257E+00 -0.354874E+00  0.556203E+00  0.103112E+00 -0.107885E+00  0.161733E-01 -0.833438E+00  0.105382E-01 -0.959570E-03  0.190381E+00  0.407268E+00 -0.952523E+00
  1587   0.162084E+02  0.155644E+02 -0.252344E+02  0.660787E+02 -0.355667E+02  0.324470E+02 -0.246628E+02  0.490558E+01 -0.175890E+01 -0.928411E+01  0.440263E+02 -0.191778E+02
  1588   0.587250E+00  0.781026E+00  0.840551E+00  0.357433E+01 -0.148739E+01  0.952724E+00 -0.347252E+01  0.300234E+00 -0.120675E+00  0.579461E+00  0.288085E+01 -0.267928E+01
  1589   0.768625E+00  0.891110E+00 -0.712094E+01  0.190640E+02 -0.104949E+02  0.884864E+01 -0.100106E+02  0.148765E+01 -0.100520E+01 -0.435541E+01  0.112982E+02 -0.605167E+01
  1590  -0.898752E+00 -0.752293E-01 -0.383806E+01  0.925452E+01 -0.395981E+01  0.289416E+01 -0.525578E+01  0.715841E+00 -0.709617E+00 -0.228253E+01  0.603100E+01 -0.382370E+01
  1591   0.197121E+01  0.198881E+01 -0.295569E+01  0.137561E+02 -0.599634E+01  0.498619E+01 -0.808539E+01  0.102904E+01 -0.762732E+00 -0.178670E+01  0.102616E+02 -0.648613E+01
  1592  -0.241763E+01 -0.249742E+01 -0.144843E+01  0.226404E+00 -0.204313E+00  0.569434E-01 -0.105567E+01  0.266526E-01 -0.192144E-01 -0.184346E+01  0.305042E+00 -0.959001E+00
  1593  -0.191989E+01 -0.173343E+01 -0.520322E+00  0.938379E+00 -0.599205E+00  0.331749E+00 -0.215618E+01  0.117210E+00 -0.315184E-01 -0.719346E+00  0.735380E+00 -0.174947E+01
  1594   0.292084E+00  0.442711E+00  0.100326E+01  0.261633E+01 -0.139518E+01  0.608041E+00 -0.249636E+01  0.161114E+00 -0.205119E+00 -0.932171E+00  0.369242E+01 -0.231754E+01
  1595   0.860740E+00  0.693054E+00  0.156654E+01  0.262467E+01 -0.113081E+01  0.678385E+00 -0.304629E+01  0.232598E+00 -0.643541E-01  0.116953E+01  0.171990E+01 -0.219638E+01
  1596  -0.186945E+01 -0.217051E+01 -0.105037E+01  0.125433E+01 -0.632930E+00  0.312694E+00 -0.184036E+01  0.142018E+00 -0.548279E-01 -0.108473E+01 -0.236396E-01 -0.106213E+01
  1597  -0.128837E+01 -0.822275E+00 -0.299733E+01  0.763744E+01 -0.302376E+01  0.220252E+01 -0.511921E+01  0.610111E+00 -0.598141E+00 -0.187589E+01  0.432201E+01 -0.326839E+01
  1598   0.840207E+00  0.823077E+00 -0.484359E+00  0.854058E+01 -0.361090E+01  0.286476E+01 -0.678966E+01  0.708626E+00 -0.388835E+00 -0.305346E+01  0.946841E+01 -0.559188E+01
  1599  -0.644820E+01 -0.591368E+01 -0.585566E+01  0.295702E+01 -0.168629E+01  0.802710E+00 -0.258626E+01  0.236508E+00 -0.316233E+00 -0.522420E+01  0.141530E+01 -0.210478E+01
  1600   0.193245E+01  0.220032E+01  0.176591E+01  0.547611E+01 -0.254531E+01  0.141095E+01 -0.409489E+01  0.331863E+00 -0.412190E+00 -0.451965E+00  0.633907E+01 -0.368678E+01
  1601  -0.313065E+00 -0.305788E+00  0.456809E+00  0.697365E-01 -0.115428E+00  0.197215E-01 -0.754499E+00  0.100076E-01  0.587310E-03  0.318698E+00  0.733622E-01 -0.697848E+00
  1602  -0.293207E+01 -0.265754E+01 -0.168845E+01  0.155951E+01 -0.696201E+00  0.347854E+00 -0.245764E+01  0.143627E+00 -0.140767E+00 -0.169994E+01  0.709391E+00 -0.166700E+01
  1603   0.128788E+02  0.125995E+02 -0.196789E+02  0.505801E+02 -0.260773E+02  0.226257E+02 -0.164698E+02  0.328242E+01 -0.138339E+01 -0.567090E+01  0.277780E+02 -0.950758E+01
  1604  -0.293461E+01 -0.295590E+01 -0.195867E+01  0.220705E+01 -0.101228E+01  0.700802E+00 -0.299811E+01  0.236014E+00 -0.109426E+00 -0.228147E+01  0.142705E+01 -0.210148E+01
  1605  -0.416346E+00 -0.430371E+00  0.134134E+01  0.875266E+00 -0.530175E+00  0.282394E+00 -0.246133E+01  0.999725E-01 -0.238104E-01  0.149826E+00  0.158013E+01 -0.216033E+01
  1606  -0.165032E+01 -0.160074E+01 -0.307900E+00  0.269541E+00 -0.229984E+00  0.664291E-01 -0.146998E+01  0.346687E-01 -0.130973E-01 -0.894626E+00  0.761623E+00 -0.146773E+01
  1607  -0.101429E+01 -0.993753E+00 -0.399067E+00  0.757686E-01 -0.937733E-01  0.151841E-01 -0.617718E+00  0.921997E-02 -0.390630E-02 -0.614463E+00  0.165099E+00 -0.544389E+00
  1608  -0.831133E+00 -0.766654E+00 -0.399205E+00  0.574773E-01 -0.853325E-01  0.926572E-02 -0.412921E+00  0.704067E-02 -0.745783E-02 -0.405277E+00 -0.535801E-01 -0.307796E+00
  1609  -0.954645E+00 -0.987539E+00 -0.229082E+00  0.170314E+00 -0.166678E+00  0.358024E-01 -0.783133E+00  0.231607E-01 -0.502856E-02 -0.303726E+00 -0.780689E-01 -0.605744E+00
  1610  -0.459782E+01 -0.461689E+01 -0.326105E+01  0.174658E+01 -0.102745E+01  0.585100E+00 -0.269817E+01  0.177499E+00 -0.120333E+00 -0.419334E+01  0.193147E+01 -0.235502E+01
  1611  -0.193058E+01 -0.151617E+01 -0.138045E+01  0.344090E+01 -0.156483E+01  0.102226E+01 -0.358535E+01  0.312423E+00 -0.175529E+00 -0.135630E+01  0.282093E+01 -0.298080E+01
  1612  -0.139936E+01 -0.122982E+01  0.550946E+00  0.396460E+00 -0.242848E+00  0.790562E-01 -0.222040E+01  0.471867E-01 -0.976250E-02 -0.147010E+00  0.122176E+01 -0.230458E+01
  1613   0.290265E+00  0.206463E+00 -0.825371E+01  0.174957E+02 -0.745045E+01  0.589055E+01 -0.684358E+01  0.120752E+01 -0.175577E+01 -0.293516E+01  0.634001E+01 -0.319839E+01
  1614   0.446067E+00  0.134782E+00  0.745280E+00  0.104087E-01 -0.555085E-01  0.235502E-02 -0.259010E+00  0.117355E-02  0.136818E-02  0.215931E+00  0.212845E+00 -0.293994E+00
  1615  -0.132701E+01 -0.144232E+01 -0.857024E-01  0.399898E+00 -0.341904E+00  0.100341E+00 -0.142311E+01  0.414052E-01 -0.179333E-01 -0.126089E+01  0.134836E+01 -0.152979E+01
  1616  -0.437652E+01 -0.405155E+01 -0.143901E+02  0.242938E+02 -0.123875E+02  0.975485E+01 -0.111282E+02  0.171167E+01 -0.223090E+01 -0.120884E+02  0.160330E+02 -0.799619E+01
  1617  -0.299842E+01 -0.274970E+01 -0.193635E+01  0.544822E+00 -0.456858E+00  0.158878E+00 -0.132477E+01  0.567302E-01 -0.408785E-01 -0.202461E+01  0.409476E+00 -0.113456E+01
  1618   0.209377E+02  0.205414E+02 -0.263892E+02  0.742119E+02 -0.412240E+02  0.372346E+02 -0.258871E+02  0.530140E+01 -0.230995E+01 -0.933416E+01  0.487858E+02 -0.189102E+02
  1619  -0.396037E+01 -0.402886E+01 -0.411261E+01  0.627976E+01 -0.323061E+01  0.260597E+01 -0.585426E+01  0.624182E+00 -0.272789E+00 -0.514107E+01  0.573610E+01 -0.462389E+01
  1620   0.824331E+00  0.657544E+00  0.164011E+01  0.181395E+00 -0.188306E+00  0.437632E-01 -0.871761E+00  0.197143E-01 -0.583500E-03  0.110046E+01  0.350034E+00 -0.792950E+00
  1621   0.170003E-01 -0.196419E+00  0.119849E+01  0.224001E+00 -0.233852E+00  0.425090E-01 -0.124162E+01  0.247405E-01  0.273358E-02  0.505146E+00  0.601773E+00 -0.130334E+01
  1622   0.137822E+00  0.497984E+00 -0.255655E+01  0.122849E+02 -0.477313E+01  0.380628E+01 -0.901787E+01  0.981596E+00 -0.587426E+00 -0.170252E+01  0.967083E+01 -0.747032E+01
  1623  -0.331962E+01 -0.328833E+01 -0.209472E+01  0.155445E+01 -0.801457E+00  0.548941E+00 -0.264780E+01  0.180155E+00 -0.592029E-01 -0.232304E+01  0.982181E+00 -0.194748E+01
  1624   0.518178E+01  0.485359E+01 -0.743272E+01  0.255276E+02 -0.145152E+02  0.122919E+02 -0.112093E+02  0.177567E+01 -0.125623E+01 -0.348630E+01  0.174294E+02 -0.908951E+01
  1625  -0.290769E+01 -0.300760E+01 -0.209240E+01  0.436549E+00 -0.352509E+00  0.101325E+00 -0.100736E+01  0.449849E-01 -0.382734E-01 -0.221232E+01  0.314071E-01 -0.826694E+00
  1626   0.545201E-01 -0.691279E-01  0.557513E+00  0.424450E-01 -0.708705E-01  0.786219E-02 -0.488632E+00  0.582940E-02  0.373090E-03  0.468550E+00 -0.114650E+00 -0.423028E+00
  1627  -0.112914E+01 -0.110120E+01 -0.300641E+00  0.108335E+00 -0.137236E+00  0.229897E-01 -0.832547E+00  0.134847E-01 -0.352401E-02 -0.552972E+00  0.216363E+00 -0.764593E+00
  1628  -0.248776E+01 -0.269974E+01 -0.116734E+01  0.250127E+01 -0.126147E+01  0.874050E+00 -0.359163E+01  0.261466E+00 -0.104098E+00 -0.242723E+01  0.261002E+01 -0.288253E+01
  1629  -0.139227E+01 -0.121688E+01 -0.863925E+00  0.371934E-01 -0.807753E-01  0.779517E-02 -0.494285E+00  0.518024E-02 -0.345128E-02 -0.836207E+00  0.205715E-01 -0.401246E+00
  1630  -0.186097E+01 -0.159068E+01 -0.119801E+01  0.345022E+01 -0.190922E+01  0.122425E+01 -0.347359E+01  0.295467E+00 -0.250086E+00 -0.305239E+01  0.483535E+01 -0.337365E+01
  1631  -0.142621E+01 -0.154285E+01 -0.114799E+00  0.114480E+01 -0.539942E+00  0.241761E+00 -0.218172E+01  0.106999E+00 -0.833028E-01 -0.802884E+00  0.124503E+01 -0.198499E+01
  1632  -0.259651E+01 -0.236727E+01 -0.143785E+01  0.768273E+00 -0.458647E+00  0.237529E+00 -0.175875E+01  0.913191E-01 -0.383894E-01 -0.166577E+01  0.648591E+00 -0.135009E+01
  1633  -0.418642E+00 -0.675342E+00 -0.112937E+02  0.211461E+02 -0.918235E+01  0.733556E+01 -0.756400E+01  0.138594E+01 -0.224619E+01 -0.486736E+01  0.870098E+01 -0.450896E+01
  1634  -0.233536E+01 -0.257421E+01 -0.172404E+01  0.478754E+01 -0.229568E+01  0.163757E+01 -0.489909E+01  0.425156E+00 -0.266829E+00 -0.253608E+01  0.398934E+01 -0.402746E+01
  1635  -0.347259E+00 -0.209621E+00  0.980005E+00  0.120084E+01 -0.532761E+00  0.205309E+00 -0.223827E+01  0.969554E-01 -0.593386E-01  0.148044E+00  0.140710E+01 -0.176476E+01
  1636   0.476758E+01  0.451616E+01 -0.451320E-01  0.137247E+02 -0.618155E+01  0.404895E+01 -0.644555E+01  0.782358E+00 -0.111616E+01 -0.174224E+01  0.104494E+02 -0.419101E+01
  1637   0.194034E+01  0.123559E+01 -0.994597E+01  0.236184E+02 -0.116947E+02  0.105000E+02 -0.116440E+02  0.199175E+01 -0.885080E+00 -0.558043E+01  0.144854E+02 -0.766943E+01
  1638   0.550340E+01  0.551927E+01 -0.983988E+01  0.271573E+02 -0.130284E+02  0.111489E+02 -0.995992E+01  0.186319E+01 -0.183784E+01 -0.546188E+01  0.181615E+02 -0.718036E+01
  1639  -0.491019E+00 -0.593280E+00 -0.758306E+01  0.151823E+02 -0.615680E+01  0.476796E+01 -0.618965E+01  0.104967E+01 -0.156144E+01 -0.279016E+01  0.499573E+01 -0.279885E+01
  1640  -0.317060E+01 -0.305957E+01 -0.222995E+01  0.115989E+01 -0.592226E+00  0.295700E+00 -0.184763E+01  0.118166E+00 -0.745586E-01 -0.227840E+01  0.416537E+00 -0.119770E+01
  1641   0.738000E+01  0.788881E+01 -0.354492E+01  0.238398E+02 -0.868918E+01  0.699590E+01 -0.113630E+02  0.154843E+01 -0.140700E+01 -0.311475E+00  0.168170E+02 -0.861668E+01
  1642   0.423628E+00  0.158162E+01 -0.805552E+01  0.161019E+02 -0.684582E+01  0.605689E+01 -0.720726E+01  0.126629E+01 -0.892800E+00 -0.422290E+01  0.993438E+01 -0.412987E+01
  1643   0.711740E+00  0.544541E+00  0.102985E+01  0.347260E+01 -0.118846E+01  0.758912E+00 -0.351451E+01  0.282835E+00 -0.129493E+00  0.106509E+01  0.245915E+01 -0.297970E+01
  1644  -0.368953E+01 -0.337973E+01 -0.916713E+01  0.156809E+02 -0.665572E+01  0.525602E+01 -0.827819E+01  0.110476E+01 -0.163020E+01 -0.587367E+01  0.752302E+01 -0.502907E+01
  1645   0.116886E+01  0.120605E+01  0.573278E+00  0.787908E+01 -0.295279E+01  0.209462E+01 -0.667583E+01  0.607099E+00 -0.356592E+00 -0.770911E+00  0.740219E+01 -0.542523E+01
  1646   0.264773E+01  0.314977E+01 -0.557340E+00  0.973059E+01 -0.471536E+01  0.409885E+01 -0.633765E+01  0.892413E+00 -0.463773E+00  0.131584E+01  0.627152E+01 -0.443759E+01
  1647  -0.130853E+01 -0.131303E+01 -0.652091E+00  0.178413E+00 -0.166442E+00  0.413514E-01 -0.713851E+00  0.188243E-01 -0.147382E-01 -0.865122E+00  0.103700E+00 -0.551610E+00
  1648  -0.346919E+01 -0.331526E+01 -0.319990E+01  0.249141E+01 -0.943567E+00  0.532226E+00 -0.235480E+01  0.215877E+00 -0.210428E+00 -0.280255E+01  0.106329E+01 -0.157600E+01
  1649  -0.117442E+01 -0.149121E+01 -0.256999E+00  0.108448E+00 -0.795459E-01  0.293777E-01 -0.987676E+00  0.148524E-01 -0.287365E-02 -0.966479E+00  0.452868E+00 -0.977598E+00
  1650   0.816168E+00  0.830560E+00  0.120694E+01  0.415963E+01 -0.188167E+01  0.113283E+01 -0.393342E+01  0.340965E+00 -0.209115E+00 -0.299675E-01  0.455696E+01 -0.369643E+01
  1651   0.399812E+01  0.569131E+01 -0.988956E+00  0.104568E+02 -0.416368E+01  0.357971E+01 -0.517256E+01  0.833256E+00 -0.546420E+00  0.264118E+01  0.579713E+01 -0.274700E+01
  1652   0.362913E+01  0.513233E+01 -0.157755E+02  0.369433E+02 -0.189459E+02  0.163336E+02 -0.153130E+02  0.276118E+01 -0.237452E+01 -0.609854E+01  0.219031E+02 -0.106723E+02
  1653   0.372890E+01  0.359782E+01 -0.646223E+01  0.222346E+02 -0.940923E+01  0.803220E+01 -0.112061E+02  0.169973E+01 -0.116013E+01 -0.461454E+01  0.160700E+02 -0.785769E+01
  1654   0.118849E+01  0.138594E+01 -0.187929E+01  0.108297E+02 -0.408223E+01  0.321072E+01 -0.710828E+01  0.807948E+00 -0.590121E+00 -0.784062E+00  0.662012E+01 -0.445011E+01
  1655   0.293058E+01  0.317474E+01 -0.162571E+01  0.136405E+02 -0.547599E+01  0.446720E+01 -0.843426E+01  0.105339E+01 -0.694520E+00 -0.364983E+00  0.104175E+02 -0.687779E+01
  1656  -0.124551E+01 -0.128663E+01 -0.894647E+00  0.220803E-01 -0.634513E-01  0.365272E-02 -0.311956E+00  0.278619E-02 -0.397280E-02 -0.983881E+00 -0.533403E-01 -0.249407E+00
  1657   0.187141E+01  0.192861E+01  0.261190E+01  0.326563E+01 -0.152372E+01  0.713451E+00 -0.329186E+01  0.229584E+00 -0.133572E+00  0.120001E+01  0.435901E+01 -0.363041E+01
  1658  -0.181365E+01 -0.187713E+01 -0.885965E+00  0.958508E-01 -0.135131E+00  0.272323E-01 -0.921195E+00  0.146680E-01 -0.910524E-02 -0.127114E+01  0.277779E+00 -0.883769E+00
  1659   0.302102E+02  0.283418E+02 -0.337849E+02  0.883755E+02 -0.506371E+02  0.448532E+02 -0.225033E+02  0.507086E+01 -0.116412E+01 -0.655774E+01  0.475499E+02 -0.126504E+02
  1660  -0.155880E+01 -0.131009E+01 -0.926377E+01  0.190827E+02 -0.753321E+01  0.623106E+01 -0.102524E+02  0.140043E+01 -0.122366E+01 -0.595061E+01  0.121115E+02 -0.747100E+01
  1661  -0.902643E+00 -0.782890E+00 -0.799451E-01  0.202675E+00 -0.198388E+00  0.499129E-01 -0.887070E+00  0.221932E-01 -0.120215E-01 -0.382749E+00  0.362009E+00 -0.762150E+00
  1662  -0.100178E+01 -0.906355E+00 -0.422937E+00  0.555383E+01 -0.241139E+01  0.190354E+01 -0.601161E+01  0.550419E+00 -0.163624E+00 -0.359365E+00  0.397648E+01 -0.452347E+01
  1663   0.620125E+01  0.569583E+01 -0.557548E+01  0.250482E+02 -0.106838E+02  0.882285E+01 -0.115743E+02  0.157246E+01 -0.140868E+01 -0.409811E+01  0.192605E+02 -0.946656E+01
  1664  -0.310946E+01 -0.283893E+01 -0.456254E+01  0.658391E+01 -0.255764E+01  0.198602E+01 -0.473189E+01  0.560302E+00 -0.387630E+00 -0.371975E+01  0.429658E+01 -0.341576E+01
  1665  -0.566927E+00 -0.119757E+01 -0.334217E+01  0.895544E+01 -0.435354E+01  0.303208E+01 -0.474946E+01  0.674572E+00 -0.783845E+00 -0.252273E+01  0.513645E+01 -0.381129E+01
  1666   0.266363E+01  0.244742E+01  0.828511E+00  0.903009E+01 -0.462368E+01  0.333810E+01 -0.607367E+01  0.702111E+00 -0.537823E+00 -0.228018E+01  0.930876E+01 -0.458117E+01
  1667  -0.175436E+01 -0.160196E+01 -0.279103E+01  0.939548E+01 -0.407059E+01  0.315657E+01 -0.776003E+01  0.785258E+00 -0.470010E+00 -0.451139E+01  0.864354E+01 -0.573411E+01
  1668  -0.215880E+01 -0.222952E+01 -0.108116E+01  0.588031E+00 -0.316511E+00  0.130458E+00 -0.151608E+01  0.667941E-01 -0.303437E-01 -0.131481E+01  0.174265E+00 -0.108897E+01
  1669   0.312325E+01  0.347349E+01 -0.120568E+02  0.262520E+02 -0.129485E+02  0.117611E+02 -0.101730E+02  0.192056E+01 -0.163219E+01 -0.558412E+01  0.154426E+02 -0.638505E+01
  1670   0.922576E+01  0.760335E+01 -0.138733E+02  0.390987E+02 -0.180380E+02  0.157137E+02 -0.143130E+02  0.264896E+01 -0.201121E+01 -0.513846E+01  0.211134E+02 -0.837164E+01
  1671  -0.606599E+01 -0.579677E+01 -0.839362E+01  0.121569E+02 -0.641077E+01  0.447721E+01 -0.763149E+01  0.943045E+00 -0.120729E+01 -0.828702E+01  0.809540E+01 -0.560514E+01
  1672  -0.419154E+01 -0.365101E+01 -0.427946E+01  0.539807E+01 -0.220609E+01  0.155654E+01 -0.476610E+01  0.480205E+00 -0.374703E+00 -0.376063E+01  0.333733E+01 -0.322771E+01
  1673   0.889260E+00  0.803515E+00  0.146270E+01  0.438060E-01 -0.124145E+00  0.127546E-01 -0.515917E+00  0.656070E-02  0.350072E-02  0.130552E+01  0.571457E-02 -0.507715E+00
  1674  -0.364813E+01 -0.363393E+01 -0.672609E+01  0.116837E+02 -0.585081E+01  0.483915E+01 -0.807918E+01  0.106347E+01 -0.578390E+00 -0.570682E+01  0.765369E+01 -0.558081E+01
  1675   0.142870E+01  0.114643E+01 -0.251904E+01  0.111414E+02 -0.527609E+01  0.449039E+01 -0.664201E+01  0.907937E+00 -0.673904E+00 -0.141285E+01  0.645041E+01 -0.389114E+01
  1676   0.441421E+01  0.398122E+01 -0.478400E+01  0.217316E+02 -0.108331E+02  0.944961E+01 -0.120912E+02  0.172510E+01 -0.783802E+00 -0.365314E+01  0.168403E+02 -0.920599E+01
  1677   0.510957E+01  0.523106E+01 -0.148697E+02  0.342554E+02 -0.169193E+02  0.148240E+02 -0.131499E+02  0.246113E+01 -0.149211E+01 -0.517426E+01  0.177882E+02 -0.738288E+01
  1678  -0.244641E+01 -0.245219E+01 -0.111773E+01  0.908787E+00 -0.472606E+00  0.313615E+00 -0.214335E+01  0.946433E-01 -0.297784E-01 -0.269596E+01  0.215879E+01 -0.191502E+01
  1679   0.211084E+01  0.248256E+01 -0.852037E+01  0.198854E+02 -0.918071E+01  0.832777E+01 -0.892024E+01  0.156885E+01 -0.104990E+01 -0.346871E+01  0.110046E+02 -0.505337E+01
  1680  -0.253107E+01 -0.266524E+01 -0.372219E+01  0.678484E+01 -0.286724E+01  0.213999E+01 -0.491040E+01  0.562304E+00 -0.518378E+00 -0.358197E+01  0.398901E+01 -0.307227E+01
  1681  -0.275713E+01 -0.292271E+01 -0.178112E+01  0.424285E+01 -0.180164E+01  0.142825E+01 -0.512658E+01  0.421017E+00 -0.139905E+00 -0.267304E+01  0.370619E+01 -0.395585E+01
  1682   0.171266E+02  0.189477E+02 -0.229669E+02  0.624457E+02 -0.305499E+02  0.263100E+02 -0.191599E+02  0.378339E+01 -0.273590E+01 -0.688351E+01  0.403700E+02 -0.145388E+02
  1683  -0.127709E+01 -0.143669E+01 -0.650453E+01  0.139398E+02 -0.752255E+01  0.627419E+01 -0.796409E+01  0.123118E+01 -0.731061E+00 -0.523695E+01  0.945335E+01 -0.565308E+01
  1684   0.120857E+01  0.145695E+01 -0.223817E+01  0.109439E+02 -0.400992E+01  0.306929E+01 -0.671859E+01  0.799169E+00 -0.637118E+00 -0.761838E+00  0.593776E+01 -0.371898E+01
  1685  -0.732829E+00  0.416692E+00 -0.446570E+01  0.980860E+01 -0.446546E+01  0.390306E+01 -0.571885E+01  0.848142E+00 -0.642614E+00 -0.240857E+01  0.620336E+01 -0.337809E+01
  1686   0.385227E+00  0.806488E+00 -0.409824E+01  0.137926E+02 -0.688721E+01  0.486310E+01 -0.703755E+01  0.902605E+00 -0.115011E+01 -0.483309E+01  0.117434E+02 -0.610381E+01
  1687   0.387840E+02  0.404043E+02 -0.120645E+02  0.810560E+02 -0.454275E+02  0.352147E+02 -0.213489E+02  0.435849E+01 -0.300424E+01 -0.109819E+02  0.684749E+02 -0.170887E+02
  1688  -0.165275E+01 -0.164942E+01 -0.140086E+01  0.443937E+01 -0.212269E+01  0.162080E+01 -0.436478E+01  0.400255E+00 -0.224851E+00 -0.173038E+01  0.396521E+01 -0.388426E+01
  1689  -0.304548E+00 -0.379975E+00  0.591386E+00  0.339546E+00 -0.288841E+00  0.989538E-01 -0.106516E+01  0.319346E-01 -0.123648E-01 -0.546992E+00  0.121996E+01 -0.105294E+01
  1690  -0.157128E+01 -0.146620E+01 -0.812651E+00  0.618896E-01 -0.102797E+00  0.173169E-01 -0.738773E+00  0.880732E-02 -0.507140E-02 -0.105955E+01  0.246985E+00 -0.653635E+00
  1691  -0.825924E+00 -0.580687E+00 -0.612334E+01  0.133809E+02 -0.595108E+01  0.485439E+01 -0.675191E+01  0.100057E+01 -0.123543E+01 -0.310862E+01  0.754142E+01 -0.501349E+01
  1692  -0.456393E+00 -0.374495E+00  0.612721E+00  0.642618E-01 -0.101429E+00  0.134673E-01 -0.105588E+01  0.942187E-02  0.104498E-02  0.275721E+00  0.480181E+00 -0.113040E+01
  1693  -0.278178E+00 -0.380434E+00  0.639677E+00  0.408945E+00 -0.242353E+00  0.922886E-01 -0.120374E+01  0.394762E-01 -0.124696E-01 -0.619710E-01  0.845905E+00 -0.116437E+01
  1694  -0.134849E+01 -0.124758E+01 -0.515979E+00  0.216945E+00 -0.165728E+00  0.374706E-01 -0.922672E+00  0.237088E-01 -0.222366E-01 -0.643271E+00  0.305923E+00 -0.910227E+00
  1695   0.559873E+01  0.326617E+01 -0.143540E+02  0.324419E+02 -0.143457E+02  0.124041E+02 -0.104294E+02  0.202474E+01 -0.214296E+01 -0.503639E+01  0.143020E+02 -0.599948E+01
  1696  -0.191316E+01 -0.157868E+01 -0.132028E+01  0.304904E+01 -0.121818E+01  0.808820E+00 -0.326104E+01  0.271519E+00 -0.243033E+00 -0.119538E+01  0.236550E+01 -0.274880E+01
  1697   0.739020E+01  0.756508E+01 -0.259223E+01  0.206086E+02 -0.111291E+02  0.934965E+01 -0.931630E+01  0.163914E+01 -0.116952E+01 -0.164608E+01  0.165924E+02 -0.738128E+01
  1698  -0.905181E+00 -0.873448E+00  0.130026E+00  0.239611E+00 -0.177998E+00  0.633201E-01 -0.118538E+01  0.301305E-01 -0.489341E-02 -0.246345E+00  0.636986E+00 -0.126409E+01
  1699  -0.334172E+00 -0.310877E+00  0.691715E+00  0.250194E+00 -0.244799E+00  0.599997E-01 -0.111433E+01  0.297681E-01 -0.672350E-02  0.246956E+00  0.511026E+00 -0.106886E+01
  1700  -0.212708E-01  0.314359E-01  0.670265E+00  0.384363E-01 -0.733034E-01  0.939247E-02 -0.673494E+00  0.538545E-02  0.204684E-02  0.310504E+00  0.395668E+00 -0.674736E+00
  1701   0.879084E+01  0.778062E+01 -0.129458E+02  0.399413E+02 -0.215246E+02  0.171813E+02 -0.139443E+02  0.244871E+01 -0.236578E+01 -0.972244E+01  0.298961E+02 -0.123930E+02
  1702  -0.328564E+01 -0.307435E+01 -0.501970E+01  0.893730E+01 -0.365523E+01  0.285011E+01 -0.654047E+01  0.759842E+00 -0.617488E+00 -0.343300E+01  0.475405E+01 -0.439539E+01
  1703  -0.746862E+00 -0.880965E+00 -0.239893E+01  0.687441E+01 -0.302622E+01  0.245705E+01 -0.468434E+01  0.573609E+00 -0.542449E+00 -0.145616E+01  0.341963E+01 -0.284443E+01
  1704   0.517071E+01  0.567066E+01 -0.699682E+01  0.247567E+02 -0.120041E+02  0.102598E+02 -0.110660E+02  0.175135E+01 -0.153026E+01 -0.240116E+01  0.152626E+02 -0.719077E+01
  1705   0.870366E+00  0.112209E+01 -0.593822E+01  0.179599E+02 -0.790660E+01  0.679808E+01 -0.105909E+02  0.146258E+01 -0.914560E+00 -0.280015E+01  0.111834E+02 -0.726118E+01
  1706  -0.317665E-01 -0.540093E+00 -0.712769E+01  0.169930E+02 -0.840797E+01  0.729808E+01 -0.944919E+01  0.143390E+01 -0.771878E+00 -0.402609E+01  0.101548E+02 -0.666882E+01
  1707  -0.103242E+01 -0.971146E+00 -0.714724E+00  0.211183E-01 -0.672403E-01  0.229710E-02 -0.272894E+00  0.265980E-02 -0.364221E-02 -0.666909E+00 -0.781966E-01 -0.226041E+00
  1708   0.124154E+00  0.975201E-01  0.976700E+00  0.125083E+00 -0.105001E+00  0.254152E-01 -0.910254E+00  0.151491E-01 -0.293813E-02  0.783161E+00  0.133983E+00 -0.819624E+00
  1709  -0.267648E+01 -0.201058E+01 -0.337526E+01  0.730527E+01 -0.289418E+01  0.211592E+01 -0.581280E+01  0.599967E+00 -0.615387E+00 -0.270174E+01  0.541216E+01 -0.472100E+01
  1710  -0.153451E+01 -0.172101E+01 -0.148616E+00  0.119922E+01 -0.722529E+00  0.397434E+00 -0.234423E+01  0.132276E+00 -0.480679E-01 -0.100201E+01  0.119128E+01 -0.191029E+01
  1711   0.391353E+01  0.225285E+01 -0.641584E+01  0.194542E+02 -0.775069E+01  0.635008E+01 -0.758592E+01  0.131603E+01 -0.145436E+01 -0.308007E+01  0.103983E+02 -0.506543E+01
  1712  -0.256538E+01 -0.257401E+01 -0.173901E+01  0.111266E+01 -0.527472E+00  0.291610E+00 -0.173207E+01  0.114527E+00 -0.856222E-01 -0.186291E+01  0.424946E+00 -0.113605E+01
  1713  -0.990949E+00 -0.727470E+00 -0.269215E+00  0.190675E+01 -0.829589E+00  0.546739E+00 -0.240714E+01  0.176334E+00 -0.114828E+00 -0.337087E+00  0.178935E+01 -0.217974E+01
  1714   0.132284E+01  0.128039E+01 -0.357904E+02  0.682896E+02 -0.365610E+02  0.256190E+02 -0.157317E+02  0.334567E+01 -0.784832E+01 -0.157361E+02  0.287921E+02 -0.117757E+02
  1715  -0.990863E+01 -0.996165E+01 -0.127514E+02  0.116629E+02 -0.637334E+01  0.391195E+01 -0.585768E+01  0.841077E+00 -0.134221E+01 -0.106158E+02  0.584076E+01 -0.518657E+01
  1716  -0.105183E+02 -0.106735E+02 -0.148955E+02  0.141653E+02 -0.736576E+01  0.466173E+01 -0.646848E+01  0.101682E+01 -0.163238E+01 -0.107206E+02  0.509144E+01 -0.504438E+01
  1717  -0.733305E+01 -0.670652E+01 -0.317220E+02  0.492356E+02 -0.256721E+02  0.179287E+02 -0.133025E+02  0.272328E+01 -0.652394E+01 -0.167241E+02  0.212237E+02 -0.112061E+02
  1718  -0.828649E+01 -0.841457E+01 -0.102175E+02  0.885310E+01 -0.483641E+01  0.316725E+01 -0.532474E+01  0.792962E+00 -0.721118E+00 -0.753996E+01  0.287591E+01 -0.375053E+01
  1719  -0.957810E+01 -0.925741E+01 -0.900185E+01  0.422640E+01 -0.260120E+01  0.123296E+01 -0.329554E+01  0.343414E+00 -0.482288E+00 -0.796007E+01  0.150197E+01 -0.279931E+01
  1720  -0.592033E+01 -0.594849E+01 -0.435123E+01  0.573131E+01 -0.236455E+01  0.190119E+01 -0.720675E+01  0.565040E+00 -0.195340E+00 -0.668478E+01  0.702003E+01 -0.628374E+01
  1721   0.635411E+02  0.654609E+02 -0.879003E+01  0.112900E+03 -0.662763E+02  0.496668E+02 -0.247517E+02  0.546384E+01 -0.467167E+01 -0.113192E+02  0.101027E+03 -0.242475E+02
  1722   0.395317E+02  0.394010E+02  0.632237E+01  0.631735E+02 -0.336432E+02  0.216294E+02 -0.157309E+02  0.250912E+01 -0.472859E+01 -0.110462E+02  0.690499E+02 -0.186026E+02
  1723   0.554853E+02  0.546843E+02 -0.647838E+01  0.100494E+03 -0.577616E+02  0.422185E+02 -0.240534E+02  0.466019E+01 -0.359430E+01 -0.126240E+02  0.910626E+02 -0.237543E+02
  1724   0.475928E+02  0.473839E+02 -0.533077E+00  0.850305E+02 -0.472754E+02  0.307403E+02 -0.188154E+02  0.308362E+01 -0.463789E+01 -0.126066E+02  0.816556E+02 -0.216652E+02
  1725   0.366005E+02  0.374646E+02  0.571150E+01  0.602997E+02 -0.326565E+02  0.195654E+02 -0.133634E+02  0.184585E+01 -0.480210E+01 -0.109732E+02  0.662259E+02 -0.177882E+02
  1726   0.380071E+02  0.388730E+02  0.151358E+02  0.494185E+02 -0.288170E+02  0.173419E+02 -0.128011E+02  0.172973E+01 -0.400086E+01 -0.649316E+01  0.621424E+02 -0.167762E+02
  1727   0.393758E+02  0.382026E+02  0.804503E+01  0.592444E+02 -0.318207E+02  0.201579E+02 -0.141302E+02  0.203926E+01 -0.415996E+01 -0.949035E+01  0.653290E+02 -0.176361E+02
  1728   0.346102E+02  0.354536E+02  0.147087E+02  0.437051E+02 -0.241308E+02  0.136204E+02 -0.107365E+02  0.125335E+01 -0.381008E+01 -0.703590E+01  0.577045E+02 -0.152150E+02
  1729   0.451261E+02  0.453106E+02  0.173971E+02  0.587313E+02 -0.338122E+02  0.194967E+02 -0.136972E+02  0.167961E+01 -0.466914E+01 -0.999223E+01  0.695009E+02 -0.141981E+02
  1730   0.447437E+02  0.446392E+02  0.716210E+01  0.694982E+02 -0.400220E+02  0.267578E+02 -0.175760E+02  0.296345E+01 -0.403984E+01 -0.849071E+01  0.735543E+02 -0.204243E+02
  1731   0.468015E+02  0.458002E+02 -0.254142E+01  0.883362E+02 -0.442023E+02  0.274429E+02 -0.186178E+02  0.279736E+01 -0.641340E+01 -0.359003E+01  0.632067E+02 -0.138165E+02
  1732   0.451877E+02  0.453933E+02  0.597718E+00  0.827457E+02 -0.411824E+02  0.237357E+02 -0.167381E+02  0.210179E+01 -0.607275E+01 -0.249921E+01  0.611641E+02 -0.132716E+02
  1733   0.466969E+02  0.472002E+02 -0.451070E+01  0.913662E+02 -0.460356E+02  0.292497E+02 -0.202515E+02  0.297337E+01 -0.609446E+01 -0.654848E+01  0.701608E+02 -0.164121E+02
  1734   0.512403E+02  0.508876E+02  0.141779E+02  0.700777E+02 -0.397032E+02  0.248925E+02 -0.163955E+02  0.229225E+01 -0.410137E+01 -0.105635E+02  0.740124E+02 -0.125612E+02
  1735   0.506294E+02  0.511414E+02  0.136117E+02  0.706601E+02 -0.402007E+02  0.252405E+02 -0.168465E+02  0.238293E+01 -0.421869E+01 -0.106949E+02  0.747616E+02 -0.129253E+02
  1736   0.468400E+02  0.457651E+02 -0.197549E+01  0.881734E+02 -0.464645E+02  0.299117E+02 -0.203974E+02  0.298597E+01 -0.539374E+01 -0.482458E+01  0.665076E+02 -0.159179E+02
  1737   0.479167E+02  0.455212E+02 -0.308390E+01  0.907682E+02 -0.478514E+02  0.313498E+02 -0.213887E+02  0.314944E+01 -0.502666E+01 -0.566439E+01  0.680239E+02 -0.168383E+02
  1738   0.478331E+02  0.467614E+02 -0.944874E+00  0.871299E+02 -0.456951E+02  0.293681E+02 -0.191207E+02  0.296699E+01 -0.587131E+01 -0.275399E+01  0.638546E+02 -0.143392E+02
  1739   0.469023E+02  0.469863E+02  0.225839E+00  0.881270E+02 -0.455803E+02  0.288413E+02 -0.214167E+02  0.301270E+01 -0.630748E+01 -0.322665E+01  0.672766E+02 -0.170636E+02
  1740   0.461255E+02  0.457982E+02 -0.198844E+01  0.880411E+02 -0.461075E+02  0.295428E+02 -0.206466E+02  0.302665E+01 -0.574243E+01 -0.559958E+01  0.677992E+02 -0.164015E+02
  1741   0.450627E+02  0.447564E+02  0.516335E+00  0.825764E+02 -0.413897E+02  0.240440E+02 -0.168328E+02  0.210514E+01 -0.595672E+01 -0.261511E+01  0.608423E+02 -0.134708E+02
  1742   0.471427E+02  0.459298E+02  0.204282E+01  0.815249E+02 -0.415457E+02  0.254789E+02 -0.174414E+02  0.224711E+01 -0.516395E+01 -0.286008E+01  0.628888E+02 -0.140989E+02
[truncated: 457,346 more chars]
