# Supplementary material for: Reliable crystal structure predictions from first principles
Source: Nat Commun. 2022 Jun 2;13:3095. doi: 10.1038/s41467-022-30692-y (PMC9163189; doi:10.1038/s41467-022-30692-y)
Supplement: Supplementary file 3 — Supplementary Dataset 1 [file 41467_2022_30692_MOESM3_ESM.zip › fullPES@CSP_Supplemental_Data/fullPES@CSP_PES/system VIII/viii.input_long]

   11    1    0    0    0   0.100592E+02    0.265863E+01    0.000000E+00
   11    0    0    0    0   0.100592E+02    0.265863E+01    0.000000E+00
C1       -0.0265636683954     2.6688814302790     0.6937788170470    6    1    0
C2       -2.0194604025930     0.8769703873392    -0.3542696696522    6    2    0
N1        2.1544148201075     1.0653606218670     0.8998292729549    7    3    0
H1       -0.6709933303155     3.4196995604328     2.5067697338448    1    4    0
H2        0.2311825910960     4.2451335322126    -0.6162581725327    1    5    0
C3        1.7145880358616    -1.3520727499793     0.1408991527941    6    6    0
H3        3.8591850918919     1.5881638312213     1.5388358812274    1    7    0
N2       -0.8240835873753    -1.4030348361746    -0.6076616239012    7    8    0
H4       -1.6543252124941    -2.9811734703285    -1.2640282214041    1    9    0
O1       -4.1811104404577     1.3653025248123    -0.8513079436037    8   10    0
O2        3.1545410637139    -3.1118538361473     0.0985578430532    8   11    0
    3    0    0    0    0   1.00000
C1       -0.0265636683954     2.6688814302790     0.6937788170470    6    1    0
C2       -2.0194604025930     0.8769703873392    -0.3542696696522    6    2    0
N1        2.1544148201075     1.0653606218670     0.8998292729549    7    3    0
H1       -0.6709933303155     3.4196995604328     2.5067697338448    1    4    0
H2        0.2311825910960     4.2451335322126    -0.6162581725327    1    5    0
C3        1.7145880358616    -1.3520727499793     0.1408991527941    6    6    0
H3        3.8591850918919     1.5881638312213     1.5388358812274    1    7    0
N2       -0.8240835873753    -1.4030348361746    -0.6076616239012    7    8    0
H4       -1.6543252124941    -2.9811734703285    -1.2640282214041    1    9    0
O1       -4.1811104404577     1.3653025248123    -0.8513079436037    8   10    0
O2        3.1545410637139    -3.1118538361473     0.0985578430532    8   11    0
 T F T T
 T F T T
 T F T T
 T F T T
 T F T T
 T F T T
 T F T T
 T F T T
 T F T T
 T F T T
 T F T T
