# Supplementary material for: Reliable crystal structure predictions from first principles
Source: Nat Commun. 2022 Jun 2;13:3095. doi: 10.1038/s41467-022-30692-y (PMC9163189; doi:10.1038/s41467-022-30692-y)
Supplement: Supplementary file 3 — Supplementary Dataset 1 [file 41467_2022_30692_MOESM3_ESM.zip › fullPES@CSP_Supplemental_Data/fullPES@CSP_PES/system XIII/fit_inter.dat]

    2    1    6    0    0
   12   12
    1    1    2    3    4    5    6    7    8    6    7    5
    1    1    2    3    4    5    6    7    8    6    7    5
    0
   -0.00471687077688     0.00000000000000
   -0.01181777323390     0.00000000000000
   -0.16604240555900     0.00000000000000
    0.10563518676100     0.00000000000000
   -0.12056473859000     0.00000000000000
   -0.15270837358700     0.00000000000000
    0.10014061289500     0.00000000000000
    0.42792373215100     0.00000000000000
   36
  1   1   0.1818111451E+01   0.7547273744E+01   0.7519916471E+00  -0.2800373094E+00   0.3394169700E+03   0.2052902584E+05   0.5657113552E+01   0.3778013807E+01   0.1000000000E+11 
  1   2   0.1900355287E+01   0.8439798531E+01  -0.1364218866E+00  -0.2932808936E-01   0.6515915612E+03   0.9072050778E+04   0.5650316779E+01   0.3773156141E+01   0.1000000000E+11 
  1   3   0.2942873751E+01   0.7345892632E+01   0.1543037602E+02  -0.4182659653E+01   0.3199837641E+03   0.1671902252E+04   0.5649125139E+01   0.3032778499E+01   0.1000000000E+11 
  1   4   0.1764827277E+01   0.7391723471E+01   0.5569088057E-01  -0.1246142832E+00   0.4758484819E+03   0.2452169908E+04   0.2930644410E+01   0.3775894552E+01   0.1000000000E+11 
  1   5   0.1839392861E+01   0.7930720841E+01  -0.5838043540E+00   0.1081317039E+00   0.5193911878E+03   0.2452169908E+04   0.5657562572E+01   0.3772931630E+01   0.1000000000E+11 
  1   6   0.2243491924E+01   0.7353967108E+01   0.3241845006E+01  -0.1009665050E+01   0.4218402217E+03   0.2452169908E+04   0.5647745075E+01   0.3763246976E+01   0.1000000000E+11 
  1   7   0.2189730500E+01   0.7290558723E+01  -0.2982539289E-01  -0.8191416182E-01   0.3056467495E+03   0.1461751598E+03   0.2928924987E+01   0.3300109310E+01   0.1000000000E+11 
  1   8   0.1809318832E+01   0.7359950408E+01  -0.3565181979E+00   0.3356922748E-01   0.4637742831E+03   0.2452169908E+04   0.2927062971E+01   0.3775480979E+01   0.1000000000E+11 
  2   2   0.1982599123E+01   0.9332323318E+01  -0.3533313357E+00   0.2230205296E-01   0.1250884900E+04   0.3776874692E+04   0.5643528172E+01   0.3768304721E+01   0.1000000000E+11 
  2   3   0.3025117587E+01   0.8238417419E+01   0.4113986750E+01  -0.1012616815E+01   0.6142849028E+03   0.6060902013E+03   0.5642337964E+01   0.3028879036E+01   0.1000000000E+11 
  2   4   0.1847071113E+01   0.8284248258E+01  -0.4613187486E+00   0.6451947503E-01   0.9135042812E+03   0.9189718925E+03   0.2927123370E+01   0.3771039611E+01   0.1000000000E+11 
  2   5   0.1921636697E+01   0.8823245628E+01  -0.5537403350E+00   0.8494241736E-01   0.9970948563E+03   0.9189718925E+03   0.5650765260E+01   0.3768080499E+01   0.1000000000E+11 
  2   6   0.2325735760E+01   0.8246491895E+01   0.1118134505E+01  -0.3975708614E+00   0.8098225867E+03   0.9189718925E+03   0.5640959558E+01   0.3758408297E+01   0.1000000000E+11 
  2   7   0.2271974336E+01   0.8183083510E+01  -0.5011831535E+00   0.7162583368E-01   0.5867615949E+03   0.4165021025E+02   0.2925406013E+01   0.3295866120E+01   0.1000000000E+11 
  2   8   0.1891562668E+01   0.8252475195E+01  -0.4513338410E+00   0.5148408905E-01   0.8903249862E+03   0.9189718925E+03   0.2923546234E+01   0.3770626570E+01   0.1000000000E+11 
  3   3   0.4067636051E+01   0.7144511519E+01   0.2922949912E+02  -0.3529157555E+01   0.3016632000E+03   0.6992141650E+02   0.5641148007E+01   0.2434545213E+01   0.1000000000E+11 
  3   4   0.2889589577E+01   0.7190342358E+01   0.6174507368E+01  -0.2037997526E+01   0.4486039352E+03   0.1148922368E+03   0.2926506045E+01   0.3031077280E+01   0.1000000000E+11 
  3   5   0.2964155162E+01   0.7729339729E+01   0.3226556434E+01  -0.1152476621E+01   0.4896536179E+03   0.1148922368E+03   0.5649573526E+01   0.3028698812E+01   0.1000000000E+11 
  3   6   0.3368254224E+01   0.7152585995E+01   0.7813599329E+01   0.1782700420E+00   0.3976878999E+03   0.1148922368E+03   0.5639769892E+01   0.3020924512E+01   0.1000000000E+11 
  3   7   0.3314492800E+01   0.7089177610E+01   0.1563501208E+01  -0.6691916137E+00   0.2881470464E+03   0.2619601486E+01   0.2924789051E+01   0.2649143458E+01   0.1000000000E+11 
  3   8   0.2934081133E+01   0.7158569296E+01   0.3068711223E+01  -0.9034515005E+00   0.4372210405E+03   0.1148922368E+03   0.2922929664E+01   0.3030745287E+01   0.1000000000E+11 
  4   4   0.1711543102E+01   0.7236173197E+01   0.5910255888E+00  -0.2837486620E+00   0.6671197900E+03   0.1850967374E+03   0.1518208284E+01   0.3773776487E+01   0.1000000000E+11 
  4   5   0.1786108687E+01   0.7775170568E+01  -0.6012661639E+00   0.1073346096E+00   0.7281648535E+03   0.1850967374E+03   0.2930877023E+01   0.3770815227E+01   0.1000000000E+11 
  4   6   0.2190207750E+01   0.7198416834E+01   0.2889600739E+01  -0.9800338543E+00   0.5914024544E+03   0.1850967374E+03   0.2925791109E+01   0.3761136005E+01   0.1000000000E+11 
  4   7   0.2136446326E+01   0.7135008449E+01  -0.7854137523E+00   0.2497608884E+00   0.4285040366E+03   0.5011969200E+01   0.1517317544E+01   0.3298258133E+01   0.1000000000E+11 
  4   8   0.1756034658E+01   0.7204400134E+01  -0.6535550303E+00   0.1358595131E+00   0.6501922651E+03   0.1850967374E+03   0.1516352934E+01   0.3773363146E+01   0.1000000000E+11 
  5   5   0.1860674272E+01   0.8314167938E+01  -0.7381597516E+00   0.1615400482E+00   0.7947958700E+03   0.1850967374E+03   0.5658011628E+01   0.3767856291E+01   0.1000000000E+11 
  5   6   0.2264773334E+01   0.7737414205E+01   0.7720659327E+00  -0.4485327057E+00   0.6455189728E+03   0.1850967374E+03   0.5648193352E+01   0.3758184664E+01   0.1000000000E+11 
  5   7   0.2211011910E+01   0.7674005820E+01  -0.6167493372E+00   0.1430460738E+00   0.4677144701E+03   0.5011969200E+01   0.2929157464E+01   0.3295670010E+01   0.1000000000E+11 
  5   8   0.1830600243E+01   0.7743397505E+01  -0.4758485921E+00   0.1247519099E+00   0.7096883687E+03   0.1850967374E+03   0.2927295300E+01   0.3770402210E+01   0.1000000000E+11 
  6   6   0.2668872397E+01   0.7160660471E+01  -0.2401070420E+01   0.2070856878E+01   0.5242789500E+03   0.1850967374E+03   0.5638392113E+01   0.3748537863E+01   0.1000000000E+11 
  6   7   0.2615110973E+01   0.7097252086E+01   0.5385452594E+00  -0.3883600686E+00   0.3798693170E+03   0.5011969200E+01   0.2924074534E+01   0.3287210427E+01   0.1000000000E+11 
  6   8   0.2234699305E+01   0.7166643771E+01   0.1568343890E+01  -0.9175897520E+00   0.5763961843E+03   0.1850967374E+03   0.2922215602E+01   0.3760724048E+01   0.1000000000E+11 
  7   7   0.2561349549E+01   0.7033843701E+01  -0.9161732743E+00   0.3708325275E+00   0.2752364900E+03   0.2804987607E-01   0.1516427327E+01   0.2882657929E+01   0.1000000000E+11 
  7   8   0.2180937881E+01   0.7103235387E+01  -0.4700310172E+00   0.1561049672E+00   0.4176311577E+03   0.5011969200E+01   0.1515463283E+01   0.3297896875E+01   0.1000000000E+11 
  8   8   0.1800526214E+01   0.7172627072E+01  -0.4192035541E+00   0.1597109290E+00   0.6336942600E+03   0.1850967374E+03   0.1514499852E+01   0.3772949850E+01   0.1000000000E+11 
