# Supplementary material for: Reliable crystal structure predictions from first principles
Source: Nat Commun. 2022 Jun 2;13:3095. doi: 10.1038/s41467-022-30692-y (PMC9163189; doi:10.1038/s41467-022-30692-y)
Supplement: Supplementary file 3 — Supplementary Dataset 1 [file 41467_2022_30692_MOESM3_ESM.zip › fullPES@CSP_Supplemental_Data/fullPES@CSP_PES/system XIII/fit_report.out]

 
 -----------------------------------------------------------------
                      XIII
 -----------------------------------------------------------------

------------------------------------------------------------------
 Site         x (A)        y (A)        z (A)      Symmetry
------------------------------------------------------------------
  BR1       1.0372347   -1.3831533    2.3347067       1
  BR2      -1.1302502    2.1142009   -1.6393407       1
  CL1      -0.2656852    1.4563196    1.4175960       2
  F1        0.4330583   -2.7014682   -2.6058670       3
  C1       -0.0631165    0.2209792    0.2289653       4
  C2        0.4959315   -0.9990335    0.5714860       5
  C3        0.6629502   -2.0020106   -0.3830407       6
  H1        1.0925840   -2.9645849   -0.1202257       7
  C4        0.2777067   -1.7322820   -1.6700510       8
  C5       -0.2767810   -0.5366150   -2.0672970       6
  H2       -0.5652960   -0.3649085   -3.1002582       7
  C6       -0.4228964    0.4393338   -1.0983765       5

------------------------------------------------------------------
 
 
 ----------------------- FUNCTIONAL FORM -------------------------
 
V = \sum\limits_{a = 1}^{12} \sum\limits_{b = 1}^{12} u_{ab}\\
u_{ab} = \left[1 + a^{ab}_1 (r_{ab})^1 + a^{ab}_2 (r_{ab})^2\right]A^{ab}e^{-\beta^{ab} r_{ab}}\\
+ f_1(\delta_1^{ab}, r_{ab})\frac{q_a q_b}{r_{ab}}f_6(\delta_6^{ab}, r_{ab})\frac{C^{ab}_6}{(r_{ab})^6}\\
+ \frac{A^{ab}_{12}}{(r_{ab})^{12}}\\
A^{ab} = (A^a A^b)^{\frac{1}{2}}\\
\beta_{ab} = \frac{1}{2}(\beta^a + \beta^b)\\
C_{ab}^6 = (C^{a}_6 C^{b}_6)^{\frac{1}{2}} \\
\delta_n^{ab} = (\delta_n^a \delta_n^b)^{\frac{1}{2}}\\
 
 
 -------------- INTERMOLECULAR PES PARAMETER VALUES ---------------

--------------------------------------------------------------------------------------------------------------------------------------------------------------
 Site       charge          A           \beta           C_06         \delta_1   \delta_06  
            (a.u.)      (kcal/mol)      (A^-1)     (kcal/mol*A^06)    (A^-1)      (A^-1)   
--------------------------------------------------------------------------------------------------------------------------------------------------------------
  BR1      -0.0047169   0.18956E+04     1.8181115    0.21299E+06     5.6571136   3.7780138 
  BR2      -0.0047169   0.18956E+04     1.8181115    0.21299E+06     5.6571136   3.7780138 
  CL1      -0.0118178   0.11297E+05     1.9825991    0.78494E+06     5.6435282   3.7683047 
  F1       -0.1660424   0.12671E+04     4.0676361    0.18930E+06     5.6411480   2.4345452 
  C1        0.1056352   0.13888E+04     1.7115431    0.41862E+06     1.5182083   3.7737765 
  C2       -0.1205647   0.40813E+04     1.8606743    0.49874E+06     5.6580116   3.7678563 
  C3       -0.1527084   0.12878E+04     2.6688724    0.32899E+06     5.6383921   3.7485379 
  H1        0.1001406   0.11344E+04     2.5613495    0.17271E+06     1.5164273   2.8826579 
  C4        0.4279237   0.13033E+04     1.8005262    0.39765E+06     1.5144999   3.7729498 
  C5       -0.1527084   0.12878E+04     2.6688724    0.32899E+06     5.6383921   3.7485379 
  H2        0.1001406   0.11344E+04     2.5613495    0.17271E+06     1.5164273   2.8826579 
  C6       -0.1205647   0.40813E+04     1.8606743    0.49874E+06     5.6580116   3.7678563 


--------------------------------------------------------------------------------------------------------------------------------------------------------------
 Site a   Site b       a_1           a_2            A_12       
                      (A^-1)        (A^-2)     (kcal/mol*A^12) 
--------------------------------------------------------------------------------------------------------------------------------------------------------------
  BR1     BR1       0.75199E+00  -0.28004E+00    0.12882E+08   
  BR1     BR2       0.75199E+00  -0.28004E+00    0.12882E+08   
  BR1     CL1      -0.13642E+00  -0.29328E-01    0.56928E+07   
  BR1     F1        0.15430E+02  -0.41827E+01    0.10491E+07   
  BR1     C1        0.55691E-01  -0.12461E+00    0.15388E+07   
  BR1     C2       -0.58380E+00   0.10813E+00    0.15388E+07   
  BR1     C3        0.32418E+01  -0.10097E+01    0.15388E+07   
  BR1     H1       -0.29825E-01  -0.81914E-01    0.91726E+05   
  BR1     C4       -0.35652E+00   0.33569E-01    0.15388E+07   
  BR1     C5        0.32418E+01  -0.10097E+01    0.15388E+07   
  BR1     H2       -0.29825E-01  -0.81914E-01    0.91726E+05   
  BR1     C6       -0.58380E+00   0.10813E+00    0.15388E+07   
  BR2     BR2       0.75199E+00  -0.28004E+00    0.12882E+08   
  BR2     CL1      -0.13642E+00  -0.29328E-01    0.56928E+07   
  BR2     F1        0.15430E+02  -0.41827E+01    0.10491E+07   
  BR2     C1        0.55691E-01  -0.12461E+00    0.15388E+07   
  BR2     C2       -0.58380E+00   0.10813E+00    0.15388E+07   
  BR2     C3        0.32418E+01  -0.10097E+01    0.15388E+07   
  BR2     H1       -0.29825E-01  -0.81914E-01    0.91726E+05   
  BR2     C4       -0.35652E+00   0.33569E-01    0.15388E+07   
  BR2     C5        0.32418E+01  -0.10097E+01    0.15388E+07   
  BR2     H2       -0.29825E-01  -0.81914E-01    0.91726E+05   
  BR2     C6       -0.58380E+00   0.10813E+00    0.15388E+07   
  CL1     CL1      -0.35333E+00   0.22302E-01    0.23700E+07   
  CL1     F1        0.41140E+01  -0.10126E+01    0.38033E+06   
  CL1     C1       -0.46132E+00   0.64519E-01    0.57666E+06   
  CL1     C2       -0.55374E+00   0.84942E-01    0.57666E+06   
  CL1     C3        0.11181E+01  -0.39757E+00    0.57666E+06   
  CL1     H1       -0.50118E+00   0.71626E-01    0.26136E+05   
  CL1     C4       -0.45133E+00   0.51484E-01    0.57666E+06   
  CL1     C5        0.11181E+01  -0.39757E+00    0.57666E+06   
  CL1     H2       -0.50118E+00   0.71626E-01    0.26136E+05   
  CL1     C6       -0.55374E+00   0.84942E-01    0.57666E+06   
  F1      F1        0.29229E+02  -0.35292E+01    0.43876E+05   
  F1      C1        0.61745E+01  -0.20380E+01    0.72096E+05   
  F1      C2        0.32266E+01  -0.11525E+01    0.72096E+05   
  F1      C3        0.78136E+01   0.17827E+00    0.72096E+05   
  F1      H1        0.15635E+01  -0.66919E+00    0.16438E+04   
  F1      C4        0.30687E+01  -0.90345E+00    0.72096E+05   
  F1      C5        0.78136E+01   0.17827E+00    0.72096E+05   
  F1      H2        0.15635E+01  -0.66919E+00    0.16438E+04   
  F1      C6        0.32266E+01  -0.11525E+01    0.72096E+05   
  C1      C1        0.59103E+00  -0.28375E+00    0.11615E+06   
  C1      C2       -0.60127E+00   0.10733E+00    0.11615E+06   
  C1      C3        0.28896E+01  -0.98003E+00    0.11615E+06   
  C1      H1       -0.78541E+00   0.24976E+00    0.31451E+04   
  C1      C4       -0.65356E+00   0.13586E+00    0.11615E+06   
  C1      C5        0.28896E+01  -0.98003E+00    0.11615E+06   
  C1      H2       -0.78541E+00   0.24976E+00    0.31451E+04   
  C1      C6       -0.60127E+00   0.10733E+00    0.11615E+06   
  C2      C2       -0.73816E+00   0.16154E+00    0.11615E+06   
  C2      C3        0.77207E+00  -0.44853E+00    0.11615E+06   
  C2      H1       -0.61675E+00   0.14305E+00    0.31451E+04   
  C2      C4       -0.47585E+00   0.12475E+00    0.11615E+06   
  C2      C5        0.77207E+00  -0.44853E+00    0.11615E+06   
  C2      H2       -0.61675E+00   0.14305E+00    0.31451E+04   
  C2      C6       -0.73816E+00   0.16154E+00    0.11615E+06   
  C3      C3       -0.24011E+01   0.20709E+01    0.11615E+06   
  C3      H1        0.53855E+00  -0.38836E+00    0.31451E+04   
  C3      C4        0.15683E+01  -0.91759E+00    0.11615E+06   
  C3      C5       -0.24011E+01   0.20709E+01    0.11615E+06   
  C3      H2        0.53855E+00  -0.38836E+00    0.31451E+04   
  C3      C6        0.77207E+00  -0.44853E+00    0.11615E+06   
  H1      H1       -0.91617E+00   0.37083E+00    0.17602E+02   
  H1      C4       -0.47003E+00   0.15610E+00    0.31451E+04   
  H1      C5        0.53855E+00  -0.38836E+00    0.31451E+04   
  H1      H2       -0.91617E+00   0.37083E+00    0.17602E+02   
  H1      C6       -0.61675E+00   0.14305E+00    0.31451E+04   
  C4      C4       -0.41920E+00   0.15971E+00    0.11615E+06   
  C4      C5        0.15683E+01  -0.91759E+00    0.11615E+06   
  C4      H2       -0.47003E+00   0.15610E+00    0.31451E+04   
  C4      C6       -0.47585E+00   0.12475E+00    0.11615E+06   
  C5      C5       -0.24011E+01   0.20709E+01    0.11615E+06   
  C5      H2        0.53855E+00  -0.38836E+00    0.31451E+04   
  C5      C6        0.77207E+00  -0.44853E+00    0.11615E+06   
  H2      H2       -0.91617E+00   0.37083E+00    0.17602E+02   
  H2      C6       -0.61675E+00   0.14305E+00    0.31451E+04   
  C6      C6       -0.73816E+00   0.16154E+00    0.11615E+06   
 
 
 ------------------------- FIT QUALITY ---------------------------
 
Fit data
RMSE on    48 points with E <  -3.3 kcal/mol =  0.11866 kcal/mol
RMSE on   333 points with E <   0.0 kcal/mol =  0.26133 kcal/mol
RMSE on   495 points with E <  10.0 kcal/mol =  0.59413 kcal/mol
RMSE on   564 points with E < 100.0 kcal/mol =  0.90669 kcal/mol
 
Minimum wall height =      69.9351 kcal/mol
Mean wall height =        128.4886 kcal/mol
Minimum wall distance =     0.6438 Angstrom between closest contact atoms
Maximum wall distance =     1.9900 Angstrom between closest contact atoms
 
 
 ------------------------ LOCAL MINIMA ---------------------------
 
------------ Minimum   1 ------------
E =    -7.24473381 kcal/mol
R_com =     3.84926018 Angstrom
beta_A, gamma_A, alpha_B, beta_B, gamma_B = 
    92.73564   325.41731   267.69725    87.26436   145.41731
 
35    2.3287579  -1.7274903  -0.1802444   BR1  
35   -1.6503335   2.3821627  -0.1909169   BR2  
17    1.3869688   1.3498011  -0.6748249   CL1  
 9   -2.5467314  -2.4699418   1.2998304   F1   
 6    0.2251982   0.2177585  -0.0843067   C1   
 6    0.5784112  -1.1040004   0.1312855   C2   
 6   -0.3544201  -2.0245584   0.6081277   C3   
 1   -0.0827107  -3.0609114   0.7879961   H1   
 6   -1.6321326  -1.5838264   0.8334442   C4   
 6   -2.0395282  -0.2846999   0.6305165   C5   
 1   -3.0646267   0.0204271   0.8197347   H2   
 6   -1.0924088   0.6017409   0.1511206   C6   
35    1.6325262  -2.3962876   4.0295046   BR1  
35   -2.3139289   1.7447156   4.0401771   BR2  
17   -1.4044392  -1.3316141   4.5240850   CL1  
 9    2.5702744   2.4454330   2.5494297   F1   
 6   -0.2266311  -0.2162668   3.9335668   C1   
 6    1.0798684  -0.6223026   3.7179747   C2   
 6    2.0371640   0.2727875   3.2411325   C3   
 1    3.0617629  -0.0403429   3.0612641   H1   
 6    1.6481262   1.5671768   3.0158159   C4   
 6    0.3664178   2.0264420   3.2187437   C5   
 1    0.1027255   3.0629726   3.0295255   H2   
 6   -0.5573622   1.1157044   3.6981396   C6   
 
    R_com        Fit total        Fit exp        Fit els          Fit Cn 
  3.05549431  0.15536655E+02  0.49060422E+02 -0.81168109E+00 -0.32712086E+02
  3.13543109  0.93964456E+01  0.39508030E+02 -0.78216543E+00 -0.29329419E+02
  3.23135523  0.37893620E+01  0.30311053E+02 -0.74699080E+00 -0.25774700E+02
  3.34646420 -0.93591797E+00  0.21899776E+02 -0.70540088E+00 -0.22130293E+02
  3.48459497 -0.44610962E+01  0.14695324E+02 -0.65676087E+00 -0.18499659E+02
  3.65035188 -0.65733625E+01  0.90277446E+01 -0.60071588E+00 -0.15000391E+02
  3.84926018 -0.72447338E+01  0.50450935E+01 -0.53740977E+00 -0.11752418E+02
  4.08795014 -0.66834311E+01  0.26469547E+01 -0.46774855E+00 -0.88626372E+01
  4.37437809 -0.53168832E+01  0.14859048E+01 -0.39365180E+00 -0.64091361E+01
  4.71809163 -0.36820679E+01  0.10654979E+01 -0.31817561E+00 -0.44293902E+01
  5.13054788 -0.22487403E+01  0.91304339E+00 -0.24533802E+00 -0.29164457E+01
  5.62549538 -0.12629125E+01  0.74112654E+00 -0.17950120E+00 -0.18245378E+01
  6.21943238 -0.71221076E+00  0.49420029E+00 -0.12434736E+00 -0.10820637E+01
 
------------ Minimum   2 ------------
E =    -6.73014327 kcal/mol
R_com =     4.02038287 Angstrom
beta_A, gamma_A, alpha_B, beta_B, gamma_B = 
   101.79402   339.02600   160.00662    78.20598   159.02600
 
35    2.1886541  -1.6627819  -0.9406242   BR1  
35   -1.5437007   2.3786868   0.6273644   BR2  
17    1.3318284   1.4549287  -0.5571801   CL1  
 9   -2.4358597  -2.6774875   1.0833561   F1   
 6    0.2200102   0.2289299  -0.0665371   C1   
 6    0.5378629  -1.1103563  -0.2200557   C2   
 6   -0.3550088  -2.1066625   0.1738143   C3   
 1   -0.1093148  -3.1592444   0.0646723   H1   
 6   -1.5610582  -1.7169096   0.6944862   C4   
 6   -1.9315700  -0.4019883   0.8635525   C5   
 1   -2.9002229  -0.1383862   1.2782312   H2   
 6   -1.0266204   0.5615982   0.4571045   C6   
35   -2.6252729  -0.8142435   4.9610070   BR1  
35    2.2639657   1.7075193   3.3930184   BR2  
17   -0.7541051   1.8226107   4.5775630   CL1  
 9    1.3735918  -3.3489697   2.9370268   F1   
 6   -0.1284769   0.2903568   4.0869200   C1   
 6   -0.8850907  -0.8595360   4.2404386   C2   
 6   -0.3866790  -2.1010801   3.8465686   C3   
 1   -0.9774555  -3.0062195   3.9557105   H1   
 6    0.8799453  -2.1471790   3.3258967   C4   
 6    1.6777140  -1.0381874   3.1568304   C5   
 1    2.6781169  -1.1216657   2.7421517   H2   
 6    1.1567650   0.1767385   3.5632784   C6   
 
    R_com        Fit total        Fit exp        Fit els          Fit Cn 
  3.22661700  0.13973599E+02  0.50882225E+02 -0.23893654E+01 -0.34519261E+02
  3.30655378  0.83784560E+01  0.41448830E+02 -0.21592874E+01 -0.30911086E+02
  3.40247793  0.32768131E+01  0.32308269E+02 -0.19091268E+01 -0.27122329E+02
  3.51758689 -0.10152108E+01  0.23869970E+02 -0.16431798E+01 -0.23242001E+02
  3.65571766 -0.42113883E+01  0.16538391E+02 -0.13681870E+01 -0.19381592E+02
  3.82147457 -0.61232291E+01  0.10637597E+02 -0.10933991E+01 -0.15667427E+02
  4.02038287 -0.67301433E+01  0.63278508E+01 -0.83013502E+00 -0.12227859E+02
  4.25907283 -0.62228146E+01  0.35445471E+01 -0.59064828E+00 -0.91767134E+01
  4.54550078 -0.49848332E+01  0.19978024E+01 -0.38627860E+00 -0.65963570E+01
  4.88921432 -0.34937420E+01  0.12565213E+01 -0.22517551E+00 -0.45250878E+01
  5.30167057 -0.21667724E+01  0.89657187E+00 -0.11025444E+00 -0.29530898E+01
  5.79661807 -0.12275010E+01  0.63938956E+00 -0.38268202E-01 -0.18286224E+01
  6.39055507 -0.67738501E+00  0.39564937E+00 -0.67414037E-03 -0.10723602E+01
 
------------ Minimum   3 ------------
E =    -6.12300457 kcal/mol
R_com =     3.93554253 Angstrom
beta_A, gamma_A, alpha_B, beta_B, gamma_B = 
    67.57572   325.45074   217.55010    76.45572     2.13893
 
35    2.1848311  -1.7274498   0.8259870   BR1  
35   -1.4131203   2.3823195  -0.8731516   BR2  
17    1.5419785   1.3501555  -0.0204082   CL1  
 9   -2.8571776  -2.4706280   0.0924434   F1   
 6    0.2396266   0.2178013   0.0195515   C1   
 6    0.4679645  -1.1040928   0.3641435   C2   
 6   -0.5788868  -2.0249026   0.3986591   C3   
 1   -0.4091956  -3.0613678   0.6764196   H1   
 6   -1.8312666  -1.5842665   0.0596218   C4   
 6   -2.1140256  -0.2850105  -0.2965550   C5   
 1   -3.1223809   0.0200347  -0.5609410   H2   
 6   -1.0531485   0.6016831  -0.3273258   C6   
35   -2.8203553  -0.4735023   3.4244501   BR1  
35    2.7498261  -0.4977780   4.7263789   BR2  
17   -0.1523544  -1.9402142   4.5784975   CL1  
 9    0.2740296   3.5953044   2.8065135   F1   
 6   -0.0300902  -0.2986907   4.0585020   C1   
 6   -1.1365879   0.3621610   3.5513297   C2   
 6   -1.0458504   1.6882429   3.1291291   C3   
 1   -1.9112728   2.2160199   2.7383585   H1   
 6    0.1750005   2.3048909   3.2117712   C4   
 6    1.3079406   1.6948375   3.7008133   C5   
 1    2.2568525   2.2214388   3.7454232   H2   
 6    1.1860573   0.3778968   4.1050963   C6   
 
    R_com        Fit total        Fit exp        Fit els          Fit Cn 
  3.14177666  0.12655152E+02  0.40189009E+02 -0.78078103E+00 -0.26753076E+02
  3.22171344  0.75418976E+01  0.32237859E+02 -0.73165029E+00 -0.23964311E+02
  3.31763758  0.29007974E+01  0.24616031E+02 -0.67619001E+00 -0.21039044E+02
  3.43274655 -0.98533172E+00  0.17675154E+02 -0.61459615E+00 -0.18045889E+02
  3.57087732 -0.38655287E+01  0.11752277E+02 -0.54757029E+00 -0.15070235E+02
  3.73663423 -0.55805921E+01  0.71041331E+01 -0.47645208E+00 -0.12208273E+02
  3.93554253 -0.61230046E+01  0.38375070E+01 -0.40328868E+00 -0.95572229E+01
  4.17423249 -0.56715285E+01  0.18621318E+01 -0.33077532E+00 -0.72028850E+01
  4.46066044 -0.45712631E+01  0.89786165E+00 -0.26200630E+00 -0.52071185E+01
  4.80437398 -0.32448167E+01  0.55391230E+00 -0.20002102E+00 -0.35987080E+01
  5.21683023 -0.20581396E+01  0.45972300E+00 -0.14722156E+00 -0.23706410E+01
  5.71177773 -0.12069922E+01  0.38267213E+00 -0.10484699E+00 -0.14848173E+01
  6.30571473 -0.69479966E+00  0.26047268E+00 -0.72740610E-01 -0.88253174E+00
 
------------ Minimum   4 ------------
E =    -5.89776707 kcal/mol
R_com =     4.25341878 Angstrom
beta_A, gamma_A, alpha_B, beta_B, gamma_B = 
    59.36627     2.45875    98.20056    77.91809   135.70956
 
35    2.5671498  -1.3373823   0.2469297   BR1  
35   -2.0321603   2.0637666   0.2143386   BR2  
17    1.0526701   1.4435809   1.0044868   CL1  
 9   -1.9626839  -2.6804028  -1.7998125   F1   
 6    0.1600496   0.2180680   0.1790839   C1   
 6    0.7660375  -0.9768382  -0.1720054   C2   
 6    0.0516729  -1.9717268  -0.8389833   C3   
 1    0.5175691  -2.9149835  -1.1099327   H1   
 6   -1.2577406  -1.7187736  -1.1536457   C4   
 6   -1.9079628  -0.5479949  -0.8352604   C5   
 1   -2.9473966  -0.3888239  -1.1072435   H2   
 6   -1.1699808   0.4207870  -0.1799155   C6   
35   -2.0291529   2.0613914   4.5236561   BR1  
35    2.5276451  -1.3964387   4.5628018   BR2  
17    1.0423763   1.3758977   5.3585844   CL1  
 9   -1.8968756  -2.5144599   2.1664671   F1   
 6    0.1715071   0.2278450   4.4080557   C1   
 6   -1.1405108   0.4726954   4.0379972   C2   
 6   -1.8507503  -0.4498571   3.2702497   C3   
 1   -2.8772117  -0.2610260   2.9687103   H1   
 6   -1.2164858  -1.6114705   2.9153914   C4   
 6    0.0823545  -1.9093811   3.2605634   C5   
 1    0.5449060  -2.8449195   2.9596533   H2   
 6    0.7568729  -0.9769290   4.0274994   C6   
 
    R_com        Fit total        Fit exp        Fit els          Fit Cn 
  3.40673518  0.12569888E+02  0.42988882E+02 -0.16865452E+01 -0.28732448E+02
  3.49200108  0.75540237E+01  0.34691319E+02 -0.15186728E+01 -0.25618622E+02
  3.59432016  0.29945249E+01  0.26694695E+02 -0.13373994E+01 -0.22362771E+02
  3.71710306 -0.82948073E+00  0.19361895E+02 -0.11462978E+01 -0.19045078E+02
  3.86444255 -0.36684053E+01  0.13046751E+02 -0.95070227E+00 -0.15764454E+02
  4.04124992 -0.53616018E+01  0.80272593E+01 -0.75764341E+00 -0.12631218E+02
  4.25341878 -0.58977671E+01  0.44328660E+01 -0.57536359E+00 -0.97552695E+01
  4.50802140 -0.54510713E+01  0.21924586E+01 -0.41230948E+00 -0.72312204E+01
  4.81354455 -0.43630531E+01  0.10363353E+01 -0.27566314E+00 -0.51237252E+01
  5.18017232 -0.30545663E+01  0.57253729E+00 -0.16974485E+00 -0.34573587E+01
  5.62012566 -0.18905603E+01  0.41900907E+00 -0.94880196E-01 -0.22146892E+01
  6.14806965 -0.10648900E+01  0.32596883E+00 -0.47347983E-01 -0.13435108E+01
  6.78160245 -0.57829106E+00  0.21305065E+00 -0.20630436E-01 -0.77071128E+00
 
------------ Minimum   5 ------------
E =    -5.89776707 kcal/mol
R_com =     4.25341878 Angstrom
beta_A, gamma_A, alpha_B, beta_B, gamma_B = 
    59.36627     2.45875    98.20056    77.91809   135.70956
 
35    2.5671498  -1.3373823   0.2469297   BR1  
35   -2.0321603   2.0637666   0.2143386   BR2  
17    1.0526701   1.4435809   1.0044868   CL1  
 9   -1.9626839  -2.6804028  -1.7998125   F1   
 6    0.1600496   0.2180680   0.1790839   C1   
 6    0.7660375  -0.9768382  -0.1720054   C2   
 6    0.0516729  -1.9717268  -0.8389833   C3   
 1    0.5175691  -2.9149835  -1.1099327   H1   
 6   -1.2577406  -1.7187736  -1.1536457   C4   
 6   -1.9079628  -0.5479949  -0.8352604   C5   
 1   -2.9473966  -0.3888239  -1.1072435   H2   
 6   -1.1699808   0.4207870  -0.1799155   C6   
35   -2.0291529   2.0613914   4.5236561   BR1  
35    2.5276451  -1.3964387   4.5628018   BR2  
17    1.0423763   1.3758977   5.3585844   CL1  
 9   -1.8968756  -2.5144599   2.1664671   F1   
 6    0.1715071   0.2278450   4.4080557   C1   
 6   -1.1405108   0.4726954   4.0379972   C2   
 6   -1.8507503  -0.4498571   3.2702497   C3   
 1   -2.8772117  -0.2610260   2.9687103   H1   
 6   -1.2164858  -1.6114705   2.9153914   C4   
 6    0.0823545  -1.9093811   3.2605634   C5   
 1    0.5449060  -2.8449195   2.9596533   H2   
 6    0.7568729  -0.9769290   4.0274994   C6   
 
    R_com        Fit total        Fit exp        Fit els          Fit Cn 
  3.40673518  0.12569888E+02  0.42988882E+02 -0.16865452E+01 -0.28732448E+02
  3.49200108  0.75540237E+01  0.34691319E+02 -0.15186728E+01 -0.25618622E+02
  3.59432016  0.29945249E+01  0.26694695E+02 -0.13373994E+01 -0.22362771E+02
  3.71710306 -0.82948073E+00  0.19361895E+02 -0.11462978E+01 -0.19045078E+02
  3.86444255 -0.36684053E+01  0.13046751E+02 -0.95070227E+00 -0.15764454E+02
  4.04124992 -0.53616018E+01  0.80272593E+01 -0.75764341E+00 -0.12631218E+02
  4.25341878 -0.58977671E+01  0.44328660E+01 -0.57536359E+00 -0.97552695E+01
  4.50802140 -0.54510713E+01  0.21924586E+01 -0.41230948E+00 -0.72312204E+01
  4.81354455 -0.43630531E+01  0.10363353E+01 -0.27566314E+00 -0.51237252E+01
  5.18017232 -0.30545663E+01  0.57253729E+00 -0.16974485E+00 -0.34573587E+01
  5.62012566 -0.18905603E+01  0.41900907E+00 -0.94880196E-01 -0.22146892E+01
  6.14806965 -0.10648900E+01  0.32596883E+00 -0.47347983E-01 -0.13435108E+01
  6.78160245 -0.57829106E+00  0.21305065E+00 -0.20630436E-01 -0.77071128E+00
 
------------ Minimum   6 ------------
E =    -5.89776707 kcal/mol
R_com =     4.25341878 Angstrom
beta_A, gamma_A, alpha_B, beta_B, gamma_B = 
   102.08191   315.70956    98.20056   120.63373   182.45875
 
35    2.3297487  -1.7143706  -0.2702374   BR1  
35   -1.7426996   2.3026136  -0.3093831   BR2  
17    1.2131459   1.2279739  -1.1051656   CL1  
 9   -2.2181815  -2.2361387   2.0869516   F1   
 6    0.2010517   0.2022529  -0.1546369   C1   
 6    0.6305428  -1.0614243   0.2154215   C2   
 6   -0.1812689  -1.8959931   0.9831691   C3   
 1    0.1520444  -2.8850241   1.2847084   H1   
 6   -1.4214752  -1.4339049   1.3380274   C4   
 6   -1.9016043  -0.1908390   0.9928554   C5   
 1   -2.8935544   0.1335390   1.2937655   H2   
 6   -1.0748990   0.6097860   0.2259194   C6   
35   -1.6898819   2.3501380   4.0064891   BR1  
35    2.3325286  -1.7170084   4.0390802   BR2  
17    1.2786688   1.2478167   3.2489319   CL1  
 9   -2.3730409  -2.3249440   6.0532313   F1   
 6    0.1930090   0.1895180   4.0743349   C1   
 6   -1.0761164   0.6188699   4.4254242   C2   
 6   -1.9589361  -0.2300997   5.0924021   C3   
 1   -2.9590027   0.0964878   5.3633515   H1   
 6   -1.5217965  -1.4900434   5.4070644   C4   
 6   -0.2702426  -1.9666188   5.0886792   C5   
 1    0.0355643  -2.9727203   5.3606623   H2   
 6    0.5833688  -1.0979971   4.4333342   C6   
 
    R_com        Fit total        Fit exp        Fit els          Fit Cn 
  3.40673518  0.12569888E+02  0.42988882E+02 -0.16865452E+01 -0.28732448E+02
  3.49200108  0.75540237E+01  0.34691319E+02 -0.15186728E+01 -0.25618622E+02
  3.59432016  0.29945249E+01  0.26694695E+02 -0.13373994E+01 -0.22362771E+02
  3.71710306 -0.82948073E+00  0.19361895E+02 -0.11462978E+01 -0.19045078E+02
  3.86444255 -0.36684053E+01  0.13046751E+02 -0.95070227E+00 -0.15764454E+02
  4.04124992 -0.53616018E+01  0.80272593E+01 -0.75764341E+00 -0.12631218E+02
  4.25341878 -0.58977671E+01  0.44328660E+01 -0.57536359E+00 -0.97552695E+01
  4.50802140 -0.54510713E+01  0.21924586E+01 -0.41230948E+00 -0.72312204E+01
  4.81354455 -0.43630531E+01  0.10363353E+01 -0.27566314E+00 -0.51237252E+01
  5.18017232 -0.30545663E+01  0.57253729E+00 -0.16974485E+00 -0.34573587E+01
  5.62012566 -0.18905603E+01  0.41900907E+00 -0.94880196E-01 -0.22146892E+01
  6.14806965 -0.10648900E+01  0.32596883E+00 -0.47347983E-01 -0.13435108E+01
  6.78160245 -0.57829106E+00  0.21305065E+00 -0.20630436E-01 -0.77071128E+00
 
------------ Minimum   7 ------------
E =    -5.89776707 kcal/mol
R_com =     4.25341878 Angstrom
beta_A, gamma_A, alpha_B, beta_B, gamma_B = 
    59.36627     2.45875    98.20056    77.91809   135.70956
 
35    2.5671498  -1.3373823   0.2469297   BR1  
35   -2.0321603   2.0637666   0.2143386   BR2  
17    1.0526701   1.4435809   1.0044868   CL1  
 9   -1.9626839  -2.6804028  -1.7998125   F1   
 6    0.1600496   0.2180680   0.1790839   C1   
 6    0.7660375  -0.9768382  -0.1720054   C2   
 6    0.0516729  -1.9717268  -0.8389833   C3   
 1    0.5175691  -2.9149835  -1.1099327   H1   
 6   -1.2577406  -1.7187736  -1.1536457   C4   
 6   -1.9079628  -0.5479949  -0.8352604   C5   
 1   -2.9473966  -0.3888239  -1.1072435   H2   
 6   -1.1699808   0.4207870  -0.1799155   C6   
35   -2.0291529   2.0613914   4.5236561   BR1  
35    2.5276451  -1.3964387   4.5628018   BR2  
17    1.0423763   1.3758977   5.3585844   CL1  
 9   -1.8968756  -2.5144599   2.1664671   F1   
 6    0.1715071   0.2278450   4.4080557   C1   
 6   -1.1405108   0.4726954   4.0379972   C2   
 6   -1.8507503  -0.4498571   3.2702497   C3   
 1   -2.8772117  -0.2610260   2.9687103   H1   
 6   -1.2164858  -1.6114705   2.9153914   C4   
 6    0.0823545  -1.9093811   3.2605634   C5   
 1    0.5449060  -2.8449195   2.9596533   H2   
 6    0.7568729  -0.9769290   4.0274994   C6   
 
    R_com        Fit total        Fit exp        Fit els          Fit Cn 
  3.40673518  0.12569888E+02  0.42988882E+02 -0.16865452E+01 -0.28732448E+02
  3.49200108  0.75540237E+01  0.34691319E+02 -0.15186728E+01 -0.25618622E+02
  3.59432016  0.29945249E+01  0.26694695E+02 -0.13373994E+01 -0.22362771E+02
  3.71710306 -0.82948073E+00  0.19361895E+02 -0.11462978E+01 -0.19045078E+02
  3.86444255 -0.36684053E+01  0.13046751E+02 -0.95070227E+00 -0.15764454E+02
  4.04124992 -0.53616018E+01  0.80272593E+01 -0.75764341E+00 -0.12631218E+02
  4.25341878 -0.58977671E+01  0.44328660E+01 -0.57536359E+00 -0.97552695E+01
  4.50802140 -0.54510713E+01  0.21924586E+01 -0.41230948E+00 -0.72312204E+01
  4.81354455 -0.43630531E+01  0.10363353E+01 -0.27566314E+00 -0.51237252E+01
  5.18017232 -0.30545663E+01  0.57253729E+00 -0.16974485E+00 -0.34573587E+01
  5.62012566 -0.18905603E+01  0.41900907E+00 -0.94880196E-01 -0.22146892E+01
  6.14806965 -0.10648900E+01  0.32596883E+00 -0.47347983E-01 -0.13435108E+01
  6.78160245 -0.57829106E+00  0.21305065E+00 -0.20630436E-01 -0.77071128E+00
 
------------ Minimum   8 ------------
E =    -5.89776707 kcal/mol
R_com =     4.25341878 Angstrom
beta_A, gamma_A, alpha_B, beta_B, gamma_B = 
   102.08191   315.70956    98.20056   120.63373   182.45875
 
35    2.3297487  -1.7143706  -0.2702374   BR1  
35   -1.7426996   2.3026136  -0.3093831   BR2  
17    1.2131459   1.2279739  -1.1051656   CL1  
 9   -2.2181815  -2.2361387   2.0869516   F1   
 6    0.2010517   0.2022529  -0.1546369   C1   
 6    0.6305428  -1.0614243   0.2154215   C2   
 6   -0.1812689  -1.8959931   0.9831691   C3   
 1    0.1520444  -2.8850241   1.2847084   H1   
 6   -1.4214752  -1.4339049   1.3380274   C4   
 6   -1.9016043  -0.1908390   0.9928554   C5   
 1   -2.8935544   0.1335390   1.2937655   H2   
 6   -1.0748990   0.6097860   0.2259194   C6   
35   -1.6898819   2.3501380   4.0064891   BR1  
35    2.3325286  -1.7170084   4.0390802   BR2  
17    1.2786688   1.2478167   3.2489319   CL1  
 9   -2.3730409  -2.3249440   6.0532313   F1   
 6    0.1930090   0.1895180   4.0743349   C1   
 6   -1.0761164   0.6188699   4.4254242   C2   
 6   -1.9589361  -0.2300997   5.0924021   C3   
 1   -2.9590027   0.0964878   5.3633515   H1   
 6   -1.5217965  -1.4900434   5.4070644   C4   
 6   -0.2702426  -1.9666188   5.0886792   C5   
 1    0.0355643  -2.9727203   5.3606623   H2   
 6    0.5833688  -1.0979971   4.4333342   C6   
 
    R_com        Fit total        Fit exp        Fit els          Fit Cn 
  3.40673518  0.12569888E+02  0.42988882E+02 -0.16865452E+01 -0.28732448E+02
  3.49200108  0.75540237E+01  0.34691319E+02 -0.15186728E+01 -0.25618622E+02
  3.59432016  0.29945249E+01  0.26694695E+02 -0.13373994E+01 -0.22362771E+02
  3.71710306 -0.82948073E+00  0.19361895E+02 -0.11462978E+01 -0.19045078E+02
  3.86444255 -0.36684053E+01  0.13046751E+02 -0.95070227E+00 -0.15764454E+02
  4.04124992 -0.53616018E+01  0.80272593E+01 -0.75764341E+00 -0.12631218E+02
  4.25341878 -0.58977671E+01  0.44328660E+01 -0.57536359E+00 -0.97552695E+01
  4.50802140 -0.54510713E+01  0.21924586E+01 -0.41230948E+00 -0.72312204E+01
  4.81354455 -0.43630531E+01  0.10363353E+01 -0.27566314E+00 -0.51237252E+01
  5.18017232 -0.30545663E+01  0.57253729E+00 -0.16974485E+00 -0.34573587E+01
  5.62012566 -0.18905603E+01  0.41900907E+00 -0.94880196E-01 -0.22146892E+01
  6.14806965 -0.10648900E+01  0.32596883E+00 -0.47347983E-01 -0.13435108E+01
  6.78160245 -0.57829106E+00  0.21305065E+00 -0.20630436E-01 -0.77071128E+00
 
------------ Minimum   9 ------------
E =    -5.89776707 kcal/mol
R_com =     4.25341878 Angstrom
beta_A, gamma_A, alpha_B, beta_B, gamma_B = 
   102.08191   315.70956    98.20056   120.63373   182.45875
 
35    2.3297487  -1.7143706  -0.2702374   BR1  
35   -1.7426996   2.3026136  -0.3093831   BR2  
17    1.2131459   1.2279739  -1.1051656   CL1  
 9   -2.2181815  -2.2361387   2.0869516   F1   
 6    0.2010517   0.2022529  -0.1546369   C1   
 6    0.6305428  -1.0614243   0.2154215   C2   
 6   -0.1812689  -1.8959931   0.9831691   C3   
 1    0.1520444  -2.8850241   1.2847084   H1   
 6   -1.4214752  -1.4339049   1.3380274   C4   
 6   -1.9016043  -0.1908390   0.9928554   C5   
 1   -2.8935544   0.1335390   1.2937655   H2   
 6   -1.0748990   0.6097860   0.2259194   C6   
35   -1.6898819   2.3501380   4.0064891   BR1  
35    2.3325286  -1.7170084   4.0390802   BR2  
17    1.2786688   1.2478167   3.2489319   CL1  
 9   -2.3730409  -2.3249440   6.0532313   F1   
 6    0.1930090   0.1895180   4.0743349   C1   
 6   -1.0761164   0.6188699   4.4254242   C2   
 6   -1.9589361  -0.2300997   5.0924021   C3   
 1   -2.9590027   0.0964878   5.3633515   H1   
 6   -1.5217965  -1.4900434   5.4070644   C4   
 6   -0.2702426  -1.9666188   5.0886792   C5   
 1    0.0355643  -2.9727203   5.3606623   H2   
 6    0.5833688  -1.0979971   4.4333342   C6   
 
    R_com        Fit total        Fit exp        Fit els          Fit Cn 
  3.40673518  0.12569888E+02  0.42988882E+02 -0.16865452E+01 -0.28732448E+02
  3.49200108  0.75540237E+01  0.34691319E+02 -0.15186728E+01 -0.25618622E+02
  3.59432016  0.29945249E+01  0.26694695E+02 -0.13373994E+01 -0.22362771E+02
  3.71710306 -0.82948073E+00  0.19361895E+02 -0.11462978E+01 -0.19045078E+02
  3.86444255 -0.36684053E+01  0.13046751E+02 -0.95070227E+00 -0.15764454E+02
  4.04124992 -0.53616018E+01  0.80272593E+01 -0.75764341E+00 -0.12631218E+02
  4.25341878 -0.58977671E+01  0.44328660E+01 -0.57536359E+00 -0.97552695E+01
  4.50802140 -0.54510713E+01  0.21924586E+01 -0.41230948E+00 -0.72312204E+01
  4.81354455 -0.43630531E+01  0.10363353E+01 -0.27566314E+00 -0.51237252E+01
  5.18017232 -0.30545663E+01  0.57253729E+00 -0.16974485E+00 -0.34573587E+01
  5.62012566 -0.18905603E+01  0.41900907E+00 -0.94880196E-01 -0.22146892E+01
  6.14806965 -0.10648900E+01  0.32596883E+00 -0.47347983E-01 -0.13435108E+01
  6.78160245 -0.57829106E+00  0.21305065E+00 -0.20630436E-01 -0.77071128E+00
 
------------ Minimum  10 ------------
E =    -5.89776707 kcal/mol
R_com =     4.25341878 Angstrom
beta_A, gamma_A, alpha_B, beta_B, gamma_B = 
   102.08191   315.70956    98.20056   120.63373   182.45875
 
35    2.3297487  -1.7143706  -0.2702374   BR1  
35   -1.7426996   2.3026136  -0.3093831   BR2  
17    1.2131459   1.2279739  -1.1051656   CL1  
 9   -2.2181815  -2.2361387   2.0869516   F1   
 6    0.2010517   0.2022529  -0.1546369   C1   
 6    0.6305428  -1.0614243   0.2154215   C2   
 6   -0.1812689  -1.8959931   0.9831691   C3   
 1    0.1520444  -2.8850241   1.2847084   H1   
 6   -1.4214752  -1.4339049   1.3380274   C4   
 6   -1.9016043  -0.1908390   0.9928554   C5   
 1   -2.8935544   0.1335390   1.2937655   H2   
 6   -1.0748990   0.6097860   0.2259194   C6   
35   -1.6898819   2.3501380   4.0064891   BR1  
35    2.3325286  -1.7170084   4.0390802   BR2  
17    1.2786688   1.2478167   3.2489319   CL1  
 9   -2.3730409  -2.3249440   6.0532313   F1   
 6    0.1930090   0.1895180   4.0743349   C1   
 6   -1.0761164   0.6188699   4.4254242   C2   
 6   -1.9589361  -0.2300997   5.0924021   C3   
 1   -2.9590027   0.0964878   5.3633515   H1   
 6   -1.5217965  -1.4900434   5.4070644   C4   
 6   -0.2702426  -1.9666188   5.0886792   C5   
 1    0.0355643  -2.9727203   5.3606623   H2   
 6    0.5833688  -1.0979971   4.4333342   C6   
 
    R_com        Fit total        Fit exp        Fit els          Fit Cn 
  3.40673518  0.12569888E+02  0.42988882E+02 -0.16865452E+01 -0.28732448E+02
  3.49200108  0.75540237E+01  0.34691319E+02 -0.15186728E+01 -0.25618622E+02
  3.59432016  0.29945249E+01  0.26694695E+02 -0.13373994E+01 -0.22362771E+02
  3.71710306 -0.82948073E+00  0.19361895E+02 -0.11462978E+01 -0.19045078E+02
  3.86444255 -0.36684053E+01  0.13046751E+02 -0.95070227E+00 -0.15764454E+02
  4.04124992 -0.53616018E+01  0.80272593E+01 -0.75764341E+00 -0.12631218E+02
  4.25341878 -0.58977671E+01  0.44328660E+01 -0.57536359E+00 -0.97552695E+01
  4.50802140 -0.54510713E+01  0.21924586E+01 -0.41230948E+00 -0.72312204E+01
  4.81354455 -0.43630531E+01  0.10363353E+01 -0.27566314E+00 -0.51237252E+01
  5.18017232 -0.30545663E+01  0.57253729E+00 -0.16974485E+00 -0.34573587E+01
  5.62012566 -0.18905603E+01  0.41900907E+00 -0.94880196E-01 -0.22146892E+01
  6.14806965 -0.10648900E+01  0.32596883E+00 -0.47347983E-01 -0.13435108E+01
  6.78160245 -0.57829106E+00  0.21305065E+00 -0.20630436E-01 -0.77071128E+00
 
------------ Minimum  11 ------------
E =    -5.89776707 kcal/mol
R_com =     4.25341878 Angstrom
beta_A, gamma_A, alpha_B, beta_B, gamma_B = 
    59.36627     2.45875    98.20056    77.91809   135.70956
 
35    2.5671498  -1.3373823   0.2469297   BR1  
35   -2.0321603   2.0637666   0.2143386   BR2  
17    1.0526701   1.4435809   1.0044868   CL1  
 9   -1.9626839  -2.6804028  -1.7998125   F1   
 6    0.1600496   0.2180680   0.1790839   C1   
 6    0.7660375  -0.9768382  -0.1720054   C2   
 6    0.0516729  -1.9717268  -0.8389833   C3   
 1    0.5175691  -2.9149835  -1.1099327   H1   
 6   -1.2577406  -1.7187736  -1.1536457   C4   
 6   -1.9079628  -0.5479949  -0.8352604   C5   
 1   -2.9473966  -0.3888239  -1.1072435   H2   
 6   -1.1699808   0.4207870  -0.1799155   C6   
35   -2.0291529   2.0613914   4.5236561   BR1  
35    2.5276451  -1.3964387   4.5628018   BR2  
17    1.0423763   1.3758977   5.3585844   CL1  
 9   -1.8968756  -2.5144599   2.1664671   F1   
 6    0.1715071   0.2278450   4.4080557   C1   
 6   -1.1405108   0.4726954   4.0379972   C2   
 6   -1.8507503  -0.4498571   3.2702497   C3   
 1   -2.8772117  -0.2610260   2.9687103   H1   
 6   -1.2164858  -1.6114705   2.9153914   C4   
 6    0.0823545  -1.9093811   3.2605634   C5   
 1    0.5449060  -2.8449195   2.9596533   H2   
 6    0.7568729  -0.9769290   4.0274994   C6   
 
    R_com        Fit total        Fit exp        Fit els          Fit Cn 
  3.40673518  0.12569888E+02  0.42988882E+02 -0.16865452E+01 -0.28732448E+02
  3.49200108  0.75540237E+01  0.34691319E+02 -0.15186728E+01 -0.25618622E+02
  3.59432016  0.29945249E+01  0.26694695E+02 -0.13373994E+01 -0.22362771E+02
  3.71710306 -0.82948073E+00  0.19361895E+02 -0.11462978E+01 -0.19045078E+02
  3.86444255 -0.36684053E+01  0.13046751E+02 -0.95070227E+00 -0.15764454E+02
  4.04124992 -0.53616018E+01  0.80272593E+01 -0.75764341E+00 -0.12631218E+02
  4.25341878 -0.58977671E+01  0.44328660E+01 -0.57536359E+00 -0.97552695E+01
  4.50802140 -0.54510713E+01  0.21924586E+01 -0.41230948E+00 -0.72312204E+01
  4.81354455 -0.43630531E+01  0.10363353E+01 -0.27566314E+00 -0.51237252E+01
  5.18017232 -0.30545663E+01  0.57253729E+00 -0.16974485E+00 -0.34573587E+01
  5.62012566 -0.18905603E+01  0.41900907E+00 -0.94880196E-01 -0.22146892E+01
  6.14806965 -0.10648900E+01  0.32596883E+00 -0.47347983E-01 -0.13435108E+01
  6.78160245 -0.57829106E+00  0.21305065E+00 -0.20630436E-01 -0.77071128E+00
 
------------ Minimum  12 ------------
E =    -5.89776707 kcal/mol
R_com =     4.25341878 Angstrom
beta_A, gamma_A, alpha_B, beta_B, gamma_B = 
    59.36627     2.45875    98.20056    77.91809   135.70956
 
35    2.5671498  -1.3373823   0.2469297   BR1  
35   -2.0321603   2.0637666   0.2143386   BR2  
17    1.0526701   1.4435809   1.0044868   CL1  
 9   -1.9626839  -2.6804028  -1.7998125   F1   
 6    0.1600496   0.2180680   0.1790839   C1   
 6    0.7660375  -0.9768382  -0.1720054   C2   
 6    0.0516729  -1.9717268  -0.8389833   C3   
 1    0.5175691  -2.9149835  -1.1099327   H1   
 6   -1.2577406  -1.7187736  -1.1536457   C4   
 6   -1.9079628  -0.5479949  -0.8352604   C5   
 1   -2.9473966  -0.3888239  -1.1072435   H2   
 6   -1.1699808   0.4207870  -0.1799155   C6   
35   -2.0291529   2.0613914   4.5236561   BR1  
35    2.5276451  -1.3964387   4.5628018   BR2  
17    1.0423763   1.3758977   5.3585844   CL1  
 9   -1.8968756  -2.5144599   2.1664671   F1   
 6    0.1715071   0.2278450   4.4080557   C1   
 6   -1.1405108   0.4726954   4.0379972   C2   
 6   -1.8507503  -0.4498571   3.2702497   C3   
 1   -2.8772117  -0.2610260   2.9687103   H1   
 6   -1.2164858  -1.6114705   2.9153914   C4   
 6    0.0823545  -1.9093811   3.2605634   C5   
 1    0.5449060  -2.8449195   2.9596533   H2   
 6    0.7568729  -0.9769290   4.0274994   C6   
 
    R_com        Fit total        Fit exp        Fit els          Fit Cn 
  3.40673518  0.12569888E+02  0.42988882E+02 -0.16865452E+01 -0.28732448E+02
  3.49200108  0.75540237E+01  0.34691319E+02 -0.15186728E+01 -0.25618622E+02
  3.59432016  0.29945249E+01  0.26694695E+02 -0.13373994E+01 -0.22362771E+02
  3.71710306 -0.82948073E+00  0.19361895E+02 -0.11462978E+01 -0.19045078E+02
  3.86444255 -0.36684053E+01  0.13046751E+02 -0.95070227E+00 -0.15764454E+02
  4.04124992 -0.53616018E+01  0.80272593E+01 -0.75764341E+00 -0.12631218E+02
  4.25341878 -0.58977671E+01  0.44328660E+01 -0.57536359E+00 -0.97552695E+01
  4.50802140 -0.54510713E+01  0.21924586E+01 -0.41230948E+00 -0.72312204E+01
  4.81354455 -0.43630531E+01  0.10363353E+01 -0.27566314E+00 -0.51237252E+01
  5.18017232 -0.30545663E+01  0.57253729E+00 -0.16974485E+00 -0.34573587E+01
  5.62012566 -0.18905603E+01  0.41900907E+00 -0.94880196E-01 -0.22146892E+01
  6.14806965 -0.10648900E+01  0.32596883E+00 -0.47347983E-01 -0.13435108E+01
  6.78160245 -0.57829106E+00  0.21305065E+00 -0.20630436E-01 -0.77071128E+00
 
------------ Minimum  13 ------------
E =    -5.89776707 kcal/mol
R_com =     4.25341878 Angstrom
beta_A, gamma_A, alpha_B, beta_B, gamma_B = 
   102.08191   315.70956    98.20056   120.63373   182.45875
 
35    2.3297487  -1.7143706  -0.2702374   BR1  
35   -1.7426996   2.3026136  -0.3093831   BR2  
17    1.2131459   1.2279739  -1.1051656   CL1  
 9   -2.2181815  -2.2361387   2.0869516   F1   
 6    0.2010517   0.2022529  -0.1546369   C1   
 6    0.6305428  -1.0614243   0.2154215   C2   
 6   -0.1812689  -1.8959931   0.9831691   C3   
 1    0.1520444  -2.8850241   1.2847084   H1   
 6   -1.4214752  -1.4339049   1.3380274   C4   
 6   -1.9016043  -0.1908390   0.9928554   C5   
 1   -2.8935544   0.1335390   1.2937655   H2   
 6   -1.0748990   0.6097860   0.2259194   C6   
35   -1.6898819   2.3501380   4.0064891   BR1  
35    2.3325286  -1.7170084   4.0390802   BR2  
17    1.2786688   1.2478167   3.2489319   CL1  
 9   -2.3730409  -2.3249440   6.0532313   F1   
 6    0.1930090   0.1895180   4.0743349   C1   
 6   -1.0761164   0.6188699   4.4254242   C2   
 6   -1.9589361  -0.2300997   5.0924021   C3   
 1   -2.9590027   0.0964878   5.3633515   H1   
 6   -1.5217965  -1.4900434   5.4070644   C4   
 6   -0.2702426  -1.9666188   5.0886792   C5   
 1    0.0355643  -2.9727203   5.3606623   H2   
 6    0.5833688  -1.0979971   4.4333342   C6   
 
    R_com        Fit total        Fit exp        Fit els          Fit Cn 
  3.40673518  0.12569888E+02  0.42988882E+02 -0.16865452E+01 -0.28732448E+02
  3.49200108  0.75540237E+01  0.34691319E+02 -0.15186728E+01 -0.25618622E+02
  3.59432016  0.29945249E+01  0.26694695E+02 -0.13373994E+01 -0.22362771E+02
  3.71710306 -0.82948073E+00  0.19361895E+02 -0.11462978E+01 -0.19045078E+02
  3.86444255 -0.36684053E+01  0.13046751E+02 -0.95070227E+00 -0.15764454E+02
  4.04124992 -0.53616018E+01  0.80272593E+01 -0.75764341E+00 -0.12631218E+02
  4.25341878 -0.58977671E+01  0.44328660E+01 -0.57536359E+00 -0.97552695E+01
  4.50802140 -0.54510713E+01  0.21924586E+01 -0.41230948E+00 -0.72312204E+01
  4.81354455 -0.43630531E+01  0.10363353E+01 -0.27566314E+00 -0.51237252E+01
  5.18017232 -0.30545663E+01  0.57253729E+00 -0.16974485E+00 -0.34573587E+01
  5.62012566 -0.18905603E+01  0.41900907E+00 -0.94880196E-01 -0.22146892E+01
  6.14806965 -0.10648900E+01  0.32596883E+00 -0.47347983E-01 -0.13435108E+01
  6.78160245 -0.57829106E+00  0.21305065E+00 -0.20630436E-01 -0.77071128E+00
 
------------ Minimum  14 ------------
E =    -5.89776707 kcal/mol
R_com =     4.25341878 Angstrom
beta_A, gamma_A, alpha_B, beta_B, gamma_B = 
    59.36627     2.45875    98.20056    77.91809   135.70956
 
35    2.5671498  -1.3373823   0.2469297   BR1  
35   -2.0321603   2.0637666   0.2143386   BR2  
17    1.0526701   1.4435809   1.0044868   CL1  
 9   -1.9626839  -2.6804028  -1.7998125   F1   
 6    0.1600496   0.2180680   0.1790839   C1   
 6    0.7660375  -0.9768382  -0.1720054   C2   
 6    0.0516729  -1.9717268  -0.8389833   C3   
 1    0.5175691  -2.9149835  -1.1099327   H1   
 6   -1.2577406  -1.7187736  -1.1536457   C4   
 6   -1.9079628  -0.5479949  -0.8352604   C5   
 1   -2.9473966  -0.3888239  -1.1072435   H2   
 6   -1.1699808   0.4207870  -0.1799155   C6   
35   -2.0291529   2.0613914   4.5236561   BR1  
35    2.5276451  -1.3964387   4.5628018   BR2  
17    1.0423763   1.3758977   5.3585844   CL1  
 9   -1.8968756  -2.5144599   2.1664671   F1   
 6    0.1715071   0.2278450   4.4080557   C1   
 6   -1.1405108   0.4726954   4.0379972   C2   
 6   -1.8507503  -0.4498571   3.2702497   C3   
 1   -2.8772117  -0.2610260   2.9687103   H1   
 6   -1.2164858  -1.6114705   2.9153914   C4   
 6    0.0823545  -1.9093811   3.2605634   C5   
 1    0.5449060  -2.8449195   2.9596533   H2   
 6    0.7568729  -0.9769290   4.0274994   C6   
 
    R_com        Fit total        Fit exp        Fit els          Fit Cn 
  3.40673518  0.12569888E+02  0.42988882E+02 -0.16865452E+01 -0.28732448E+02
  3.49200108  0.75540237E+01  0.34691319E+02 -0.15186728E+01 -0.25618622E+02
  3.59432016  0.29945249E+01  0.26694695E+02 -0.13373994E+01 -0.22362771E+02
  3.71710306 -0.82948073E+00  0.19361895E+02 -0.11462978E+01 -0.19045078E+02
  3.86444255 -0.36684053E+01  0.13046751E+02 -0.95070227E+00 -0.15764454E+02
  4.04124992 -0.53616018E+01  0.80272593E+01 -0.75764341E+00 -0.12631218E+02
  4.25341878 -0.58977671E+01  0.44328660E+01 -0.57536359E+00 -0.97552695E+01
  4.50802140 -0.54510713E+01  0.21924586E+01 -0.41230948E+00 -0.72312204E+01
  4.81354455 -0.43630531E+01  0.10363353E+01 -0.27566314E+00 -0.51237252E+01
  5.18017232 -0.30545663E+01  0.57253729E+00 -0.16974485E+00 -0.34573587E+01
  5.62012566 -0.18905603E+01  0.41900907E+00 -0.94880196E-01 -0.22146892E+01
  6.14806965 -0.10648900E+01  0.32596883E+00 -0.47347983E-01 -0.13435108E+01
  6.78160245 -0.57829106E+00  0.21305065E+00 -0.20630436E-01 -0.77071128E+00
 
------------ Minimum  15 ------------
E =    -5.89776707 kcal/mol
R_com =     4.25341878 Angstrom
beta_A, gamma_A, alpha_B, beta_B, gamma_B = 
   102.08191   315.70956    98.20056   120.63373   182.45875
 
35    2.3297487  -1.7143706  -0.2702374   BR1  
35   -1.7426996   2.3026136  -0.3093831   BR2  
17    1.2131459   1.2279739  -1.1051656   CL1  
 9   -2.2181815  -2.2361387   2.0869516   F1   
 6    0.2010517   0.2022529  -0.1546369   C1   
 6    0.6305428  -1.0614243   0.2154215   C2   
 6   -0.1812689  -1.8959931   0.9831691   C3   
 1    0.1520444  -2.8850241   1.2847084   H1   
 6   -1.4214752  -1.4339049   1.3380274   C4   
 6   -1.9016043  -0.1908390   0.9928554   C5   
 1   -2.8935544   0.1335390   1.2937655   H2   
 6   -1.0748990   0.6097860   0.2259194   C6   
35   -1.6898819   2.3501380   4.0064891   BR1  
35    2.3325286  -1.7170084   4.0390802   BR2  
17    1.2786688   1.2478167   3.2489319   CL1  
 9   -2.3730409  -2.3249440   6.0532313   F1   
 6    0.1930090   0.1895180   4.0743349   C1   
 6   -1.0761164   0.6188699   4.4254242   C2   
 6   -1.9589361  -0.2300997   5.0924021   C3   
 1   -2.9590027   0.0964878   5.3633515   H1   
 6   -1.5217965  -1.4900434   5.4070644   C4   
 6   -0.2702426  -1.9666188   5.0886792   C5   
 1    0.0355643  -2.9727203   5.3606623   H2   
 6    0.5833688  -1.0979971   4.4333342   C6   
 
    R_com        Fit total        Fit exp        Fit els          Fit Cn 
  3.40673518  0.12569888E+02  0.42988882E+02 -0.16865452E+01 -0.28732448E+02
  3.49200108  0.75540237E+01  0.34691319E+02 -0.15186728E+01 -0.25618622E+02
  3.59432016  0.29945249E+01  0.26694695E+02 -0.13373994E+01 -0.22362771E+02
  3.71710306 -0.82948073E+00  0.19361895E+02 -0.11462978E+01 -0.19045078E+02
  3.86444255 -0.36684053E+01  0.13046751E+02 -0.95070227E+00 -0.15764454E+02
  4.04124992 -0.53616018E+01  0.80272593E+01 -0.75764341E+00 -0.12631218E+02
  4.25341878 -0.58977671E+01  0.44328660E+01 -0.57536359E+00 -0.97552695E+01
  4.50802140 -0.54510713E+01  0.21924586E+01 -0.41230948E+00 -0.72312204E+01
  4.81354455 -0.43630531E+01  0.10363353E+01 -0.27566314E+00 -0.51237252E+01
  5.18017232 -0.30545663E+01  0.57253729E+00 -0.16974485E+00 -0.34573587E+01
  5.62012566 -0.18905603E+01  0.41900907E+00 -0.94880196E-01 -0.22146892E+01
  6.14806965 -0.10648900E+01  0.32596883E+00 -0.47347983E-01 -0.13435108E+01
  6.78160245 -0.57829106E+00  0.21305065E+00 -0.20630436E-01 -0.77071128E+00
 
------------ Minimum  16 ------------
E =    -5.89776707 kcal/mol
R_com =     4.25341878 Angstrom
beta_A, gamma_A, alpha_B, beta_B, gamma_B = 
    59.36627     2.45875    98.20056    77.91809   135.70956
 
35    2.5671498  -1.3373823   0.2469297   BR1  
35   -2.0321603   2.0637666   0.2143386   BR2  
17    1.0526701   1.4435809   1.0044868   CL1  
 9   -1.9626839  -2.6804028  -1.7998125   F1   
 6    0.1600496   0.2180680   0.1790839   C1   
 6    0.7660375  -0.9768382  -0.1720054   C2   
 6    0.0516729  -1.9717268  -0.8389833   C3   
 1    0.5175691  -2.9149835  -1.1099327   H1   
 6   -1.2577406  -1.7187736  -1.1536457   C4   
 6   -1.9079628  -0.5479949  -0.8352604   C5   
 1   -2.9473966  -0.3888239  -1.1072435   H2   
 6   -1.1699808   0.4207870  -0.1799155   C6   
35   -2.0291529   2.0613914   4.5236561   BR1  
35    2.5276451  -1.3964387   4.5628018   BR2  
17    1.0423763   1.3758977   5.3585844   CL1  
 9   -1.8968756  -2.5144599   2.1664671   F1   
 6    0.1715071   0.2278450   4.4080557   C1   
 6   -1.1405108   0.4726954   4.0379972   C2   
 6   -1.8507503  -0.4498571   3.2702497   C3   
 1   -2.8772117  -0.2610260   2.9687103   H1   
 6   -1.2164858  -1.6114705   2.9153914   C4   
 6    0.0823545  -1.9093811   3.2605634   C5   
 1    0.5449060  -2.8449195   2.9596533   H2   
 6    0.7568729  -0.9769290   4.0274994   C6   
 
    R_com        Fit total        Fit exp        Fit els          Fit Cn 
  3.40673518  0.12569888E+02  0.42988882E+02 -0.16865452E+01 -0.28732448E+02
  3.49200108  0.75540237E+01  0.34691319E+02 -0.15186728E+01 -0.25618622E+02
  3.59432016  0.29945249E+01  0.26694695E+02 -0.13373994E+01 -0.22362771E+02
  3.71710306 -0.82948073E+00  0.19361895E+02 -0.11462978E+01 -0.19045078E+02
  3.86444255 -0.36684053E+01  0.13046751E+02 -0.95070227E+00 -0.15764454E+02
  4.04124992 -0.53616018E+01  0.80272593E+01 -0.75764341E+00 -0.12631218E+02
  4.25341878 -0.58977671E+01  0.44328660E+01 -0.57536359E+00 -0.97552695E+01
  4.50802140 -0.54510713E+01  0.21924586E+01 -0.41230948E+00 -0.72312204E+01
  4.81354455 -0.43630531E+01  0.10363353E+01 -0.27566314E+00 -0.51237252E+01
  5.18017232 -0.30545663E+01  0.57253729E+00 -0.16974485E+00 -0.34573587E+01
  5.62012566 -0.18905603E+01  0.41900907E+00 -0.94880196E-01 -0.22146892E+01
  6.14806965 -0.10648900E+01  0.32596883E+00 -0.47347983E-01 -0.13435108E+01
  6.78160245 -0.57829106E+00  0.21305065E+00 -0.20630436E-01 -0.77071128E+00
 
------------ Minimum  17 ------------
E =    -5.89776707 kcal/mol
R_com =     4.25341878 Angstrom
beta_A, gamma_A, alpha_B, beta_B, gamma_B = 
   102.08191   315.70956    98.20056   120.63373   182.45875
 
35    2.3297487  -1.7143706  -0.2702374   BR1  
35   -1.7426996   2.3026136  -0.3093831   BR2  
17    1.2131459   1.2279739  -1.1051656   CL1  
 9   -2.2181815  -2.2361387   2.0869516   F1   
 6    0.2010517   0.2022529  -0.1546369   C1   
 6    0.6305428  -1.0614243   0.2154215   C2   
 6   -0.1812689  -1.8959931   0.9831691   C3   
 1    0.1520444  -2.8850241   1.2847084   H1   
 6   -1.4214752  -1.4339049   1.3380274   C4   
 6   -1.9016043  -0.1908390   0.9928554   C5   
 1   -2.8935544   0.1335390   1.2937655   H2   
 6   -1.0748990   0.6097860   0.2259194   C6   
35   -1.6898819   2.3501380   4.0064891   BR1  
35    2.3325286  -1.7170084   4.0390802   BR2  
17    1.2786688   1.2478167   3.2489319   CL1  
 9   -2.3730409  -2.3249440   6.0532313   F1   
 6    0.1930090   0.1895180   4.0743349   C1   
 6   -1.0761164   0.6188699   4.4254242   C2   
 6   -1.9589361  -0.2300997   5.0924021   C3   
 1   -2.9590027   0.0964878   5.3633515   H1   
 6   -1.5217965  -1.4900434   5.4070644   C4   
 6   -0.2702426  -1.9666188   5.0886792   C5   
 1    0.0355643  -2.9727203   5.3606623   H2   
 6    0.5833688  -1.0979971   4.4333342   C6   
 
    R_com        Fit total        Fit exp        Fit els          Fit Cn 
  3.40673518  0.12569888E+02  0.42988882E+02 -0.16865452E+01 -0.28732448E+02
  3.49200108  0.75540237E+01  0.34691319E+02 -0.15186728E+01 -0.25618622E+02
  3.59432016  0.29945249E+01  0.26694695E+02 -0.13373994E+01 -0.22362771E+02
  3.71710306 -0.82948073E+00  0.19361895E+02 -0.11462978E+01 -0.19045078E+02
  3.86444255 -0.36684053E+01  0.13046751E+02 -0.95070227E+00 -0.15764454E+02
  4.04124992 -0.53616018E+01  0.80272593E+01 -0.75764341E+00 -0.12631218E+02
  4.25341878 -0.58977671E+01  0.44328660E+01 -0.57536359E+00 -0.97552695E+01
  4.50802140 -0.54510713E+01  0.21924586E+01 -0.41230948E+00 -0.72312204E+01
  4.81354455 -0.43630531E+01  0.10363353E+01 -0.27566314E+00 -0.51237252E+01
  5.18017232 -0.30545663E+01  0.57253729E+00 -0.16974485E+00 -0.34573587E+01
  5.62012566 -0.18905603E+01  0.41900907E+00 -0.94880196E-01 -0.22146892E+01
  6.14806965 -0.10648900E+01  0.32596883E+00 -0.47347983E-01 -0.13435108E+01
  6.78160245 -0.57829106E+00  0.21305065E+00 -0.20630436E-01 -0.77071128E+00
 
------------ Minimum  18 ------------
E =    -5.89776707 kcal/mol
R_com =     4.25341878 Angstrom
beta_A, gamma_A, alpha_B, beta_B, gamma_B = 
    59.36627     2.45875    98.20056    77.91809   135.70956
 
35    2.5671498  -1.3373823   0.2469297   BR1  
35   -2.0321603   2.0637666   0.2143386   BR2  
17    1.0526701   1.4435809   1.0044868   CL1  
 9   -1.9626839  -2.6804028  -1.7998125   F1   
 6    0.1600496   0.2180680   0.1790839   C1   
 6    0.7660375  -0.9768382  -0.1720054   C2   
 6    0.0516729  -1.9717268  -0.8389833   C3   
 1    0.5175691  -2.9149835  -1.1099327   H1   
 6   -1.2577406  -1.7187736  -1.1536457   C4   
 6   -1.9079628  -0.5479949  -0.8352604   C5   
 1   -2.9473966  -0.3888239  -1.1072435   H2   
 6   -1.1699808   0.4207870  -0.1799155   C6   
35   -2.0291529   2.0613914   4.5236561   BR1  
35    2.5276451  -1.3964387   4.5628018   BR2  
17    1.0423763   1.3758977   5.3585844   CL1  
 9   -1.8968756  -2.5144599   2.1664671   F1   
 6    0.1715071   0.2278450   4.4080557   C1   
 6   -1.1405108   0.4726954   4.0379972   C2   
 6   -1.8507503  -0.4498571   3.2702497   C3   
 1   -2.8772117  -0.2610260   2.9687103   H1   
 6   -1.2164858  -1.6114705   2.9153914   C4   
 6    0.0823545  -1.9093811   3.2605634   C5   
 1    0.5449060  -2.8449195   2.9596533   H2   
 6    0.7568729  -0.9769290   4.0274994   C6   
 
    R_com        Fit total        Fit exp        Fit els          Fit Cn 
  3.40673518  0.12569888E+02  0.42988882E+02 -0.16865452E+01 -0.28732448E+02
  3.49200108  0.75540237E+01  0.34691319E+02 -0.15186728E+01 -0.25618622E+02
  3.59432016  0.29945249E+01  0.26694695E+02 -0.13373994E+01 -0.22362771E+02
  3.71710306 -0.82948073E+00  0.19361895E+02 -0.11462978E+01 -0.19045078E+02
  3.86444255 -0.36684053E+01  0.13046751E+02 -0.95070227E+00 -0.15764454E+02
  4.04124992 -0.53616018E+01  0.80272593E+01 -0.75764341E+00 -0.12631218E+02
  4.25341878 -0.58977671E+01  0.44328660E+01 -0.57536359E+00 -0.97552695E+01
  4.50802140 -0.54510713E+01  0.21924586E+01 -0.41230948E+00 -0.72312204E+01
  4.81354455 -0.43630531E+01  0.10363353E+01 -0.27566314E+00 -0.51237252E+01
  5.18017232 -0.30545663E+01  0.57253729E+00 -0.16974485E+00 -0.34573587E+01
  5.62012566 -0.18905603E+01  0.41900907E+00 -0.94880196E-01 -0.22146892E+01
  6.14806965 -0.10648900E+01  0.32596883E+00 -0.47347983E-01 -0.13435108E+01
  6.78160245 -0.57829106E+00  0.21305065E+00 -0.20630436E-01 -0.77071128E+00
 
------------ Minimum  19 ------------
E =    -5.89776707 kcal/mol
R_com =     4.25341878 Angstrom
beta_A, gamma_A, alpha_B, beta_B, gamma_B = 
   102.08191   315.70956    98.20056   120.63373   182.45875
 
35    2.3297487  -1.7143706  -0.2702374   BR1  
35   -1.7426996   2.3026136  -0.3093831   BR2  
17    1.2131459   1.2279739  -1.1051656   CL1  
 9   -2.2181815  -2.2361387   2.0869516   F1   
 6    0.2010517   0.2022529  -0.1546369   C1   
 6    0.6305428  -1.0614243   0.2154215   C2   
 6   -0.1812689  -1.8959931   0.9831691   C3   
 1    0.1520444  -2.8850241   1.2847084   H1   
 6   -1.4214752  -1.4339049   1.3380274   C4   
 6   -1.9016043  -0.1908390   0.9928554   C5   
 1   -2.8935544   0.1335390   1.2937655   H2   
 6   -1.0748990   0.6097860   0.2259194   C6   
35   -1.6898819   2.3501380   4.0064891   BR1  
35    2.3325286  -1.7170084   4.0390802   BR2  
17    1.2786688   1.2478167   3.2489319   CL1  
 9   -2.3730409  -2.3249440   6.0532313   F1   
 6    0.1930090   0.1895180   4.0743349   C1   
 6   -1.0761164   0.6188699   4.4254242   C2   
 6   -1.9589361  -0.2300997   5.0924021   C3   
 1   -2.9590027   0.0964878   5.3633515   H1   
 6   -1.5217965  -1.4900434   5.4070644   C4   
 6   -0.2702426  -1.9666188   5.0886792   C5   
 1    0.0355643  -2.9727203   5.3606623   H2   
 6    0.5833688  -1.0979971   4.4333342   C6   
 
    R_com        Fit total        Fit exp        Fit els          Fit Cn 
  3.40673518  0.12569888E+02  0.42988882E+02 -0.16865452E+01 -0.28732448E+02
  3.49200108  0.75540237E+01  0.34691319E+02 -0.15186728E+01 -0.25618622E+02
  3.59432016  0.29945249E+01  0.26694695E+02 -0.13373994E+01 -0.22362771E+02
  3.71710306 -0.82948073E+00  0.19361895E+02 -0.11462978E+01 -0.19045078E+02
  3.86444255 -0.36684053E+01  0.13046751E+02 -0.95070227E+00 -0.15764454E+02
  4.04124992 -0.53616018E+01  0.80272593E+01 -0.75764341E+00 -0.12631218E+02
  4.25341878 -0.58977671E+01  0.44328660E+01 -0.57536359E+00 -0.97552695E+01
  4.50802140 -0.54510713E+01  0.21924586E+01 -0.41230948E+00 -0.72312204E+01
  4.81354455 -0.43630531E+01  0.10363353E+01 -0.27566314E+00 -0.51237252E+01
  5.18017232 -0.30545663E+01  0.57253729E+00 -0.16974485E+00 -0.34573587E+01
  5.62012566 -0.18905603E+01  0.41900907E+00 -0.94880196E-01 -0.22146892E+01
  6.14806965 -0.10648900E+01  0.32596883E+00 -0.47347983E-01 -0.13435108E+01
  6.78160245 -0.57829106E+00  0.21305065E+00 -0.20630436E-01 -0.77071128E+00
 
------------ Minimum  20 ------------
E =    -5.89776707 kcal/mol
R_com =     4.25341878 Angstrom
beta_A, gamma_A, alpha_B, beta_B, gamma_B = 
    59.36627     2.45875    98.20056    77.91809   135.70956
 
35    2.5671498  -1.3373823   0.2469297   BR1  
35   -2.0321603   2.0637666   0.2143386   BR2  
17    1.0526701   1.4435809   1.0044868   CL1  
 9   -1.9626839  -2.6804028  -1.7998125   F1   
 6    0.1600496   0.2180680   0.1790839   C1   
 6    0.7660375  -0.9768382  -0.1720054   C2   
 6    0.0516729  -1.9717268  -0.8389833   C3   
 1    0.5175691  -2.9149835  -1.1099327   H1   
 6   -1.2577406  -1.7187736  -1.1536457   C4   
 6   -1.9079628  -0.5479949  -0.8352604   C5   
 1   -2.9473966  -0.3888239  -1.1072435   H2   
 6   -1.1699808   0.4207870  -0.1799155   C6   
35   -2.0291529   2.0613914   4.5236561   BR1  
35    2.5276451  -1.3964387   4.5628018   BR2  
17    1.0423763   1.3758977   5.3585844   CL1  
 9   -1.8968756  -2.5144599   2.1664671   F1   
 6    0.1715071   0.2278450   4.4080557   C1   
 6   -1.1405108   0.4726954   4.0379972   C2   
 6   -1.8507503  -0.4498571   3.2702497   C3   
 1   -2.8772117  -0.2610260   2.9687103   H1   
 6   -1.2164858  -1.6114705   2.9153914   C4   
 6    0.0823545  -1.9093811   3.2605634   C5   
 1    0.5449060  -2.8449195   2.9596533   H2   
 6    0.7568729  -0.9769290   4.0274994   C6   
 
    R_com        Fit total        Fit exp        Fit els          Fit Cn 
  3.40673518  0.12569888E+02  0.42988882E+02 -0.16865452E+01 -0.28732448E+02
  3.49200108  0.75540237E+01  0.34691319E+02 -0.15186728E+01 -0.25618622E+02
  3.59432016  0.29945249E+01  0.26694695E+02 -0.13373994E+01 -0.22362771E+02
  3.71710306 -0.82948073E+00  0.19361895E+02 -0.11462978E+01 -0.19045078E+02
  3.86444255 -0.36684053E+01  0.13046751E+02 -0.95070227E+00 -0.15764454E+02
  4.04124992 -0.53616018E+01  0.80272593E+01 -0.75764341E+00 -0.12631218E+02
  4.25341878 -0.58977671E+01  0.44328660E+01 -0.57536359E+00 -0.97552695E+01
  4.50802140 -0.54510713E+01  0.21924586E+01 -0.41230948E+00 -0.72312204E+01
  4.81354455 -0.43630531E+01  0.10363353E+01 -0.27566314E+00 -0.51237252E+01
  5.18017232 -0.30545663E+01  0.57253729E+00 -0.16974485E+00 -0.34573587E+01
  5.62012566 -0.18905603E+01  0.41900907E+00 -0.94880196E-01 -0.22146892E+01
  6.14806965 -0.10648900E+01  0.32596883E+00 -0.47347983E-01 -0.13435108E+01
  6.78160245 -0.57829106E+00  0.21305065E+00 -0.20630436E-01 -0.77071128E+00
 
------------ Minimum  21 ------------
E =    -5.89776707 kcal/mol
R_com =     4.25341878 Angstrom
beta_A, gamma_A, alpha_B, beta_B, gamma_B = 
   102.08191   315.70956    98.20056   120.63373   182.45875
 
35    2.3297487  -1.7143706  -0.2702374   BR1  
35   -1.7426996   2.3026136  -0.3093831   BR2  
17    1.2131459   1.2279739  -1.1051656   CL1  
 9   -2.2181815  -2.2361387   2.0869516   F1   
 6    0.2010517   0.2022529  -0.1546369   C1   
 6    0.6305428  -1.0614243   0.2154215   C2   
 6   -0.1812689  -1.8959931   0.9831691   C3   
 1    0.1520444  -2.8850241   1.2847084   H1   
 6   -1.4214752  -1.4339049   1.3380274   C4   
 6   -1.9016043  -0.1908390   0.9928554   C5   
 1   -2.8935544   0.1335390   1.2937655   H2   
 6   -1.0748990   0.6097860   0.2259194   C6   
35   -1.6898819   2.3501380   4.0064891   BR1  
35    2.3325286  -1.7170084   4.0390802   BR2  
17    1.2786688   1.2478167   3.2489319   CL1  
 9   -2.3730409  -2.3249440   6.0532313   F1   
 6    0.1930090   0.1895180   4.0743349   C1   
 6   -1.0761164   0.6188699   4.4254242   C2   
 6   -1.9589361  -0.2300997   5.0924021   C3   
 1   -2.9590027   0.0964878   5.3633515   H1   
 6   -1.5217965  -1.4900434   5.4070644   C4   
 6   -0.2702426  -1.9666188   5.0886792   C5   
 1    0.0355643  -2.9727203   5.3606623   H2   
 6    0.5833688  -1.0979971   4.4333342   C6   
 
    R_com        Fit total        Fit exp        Fit els          Fit Cn 
  3.40673518  0.12569888E+02  0.42988882E+02 -0.16865452E+01 -0.28732448E+02
  3.49200108  0.75540237E+01  0.34691319E+02 -0.15186728E+01 -0.25618622E+02
  3.59432016  0.29945249E+01  0.26694695E+02 -0.13373994E+01 -0.22362771E+02
  3.71710306 -0.82948073E+00  0.19361895E+02 -0.11462978E+01 -0.19045078E+02
  3.86444255 -0.36684053E+01  0.13046751E+02 -0.95070227E+00 -0.15764454E+02
  4.04124992 -0.53616018E+01  0.80272593E+01 -0.75764341E+00 -0.12631218E+02
  4.25341878 -0.58977671E+01  0.44328660E+01 -0.57536359E+00 -0.97552695E+01
  4.50802140 -0.54510713E+01  0.21924586E+01 -0.41230948E+00 -0.72312204E+01
  4.81354455 -0.43630531E+01  0.10363353E+01 -0.27566314E+00 -0.51237252E+01
  5.18017232 -0.30545663E+01  0.57253729E+00 -0.16974485E+00 -0.34573587E+01
  5.62012566 -0.18905603E+01  0.41900907E+00 -0.94880196E-01 -0.22146892E+01
  6.14806965 -0.10648900E+01  0.32596883E+00 -0.47347983E-01 -0.13435108E+01
  6.78160245 -0.57829106E+00  0.21305065E+00 -0.20630436E-01 -0.77071128E+00
 
------------ Minimum  22 ------------
E =    -5.89776707 kcal/mol
R_com =     4.25341878 Angstrom
beta_A, gamma_A, alpha_B, beta_B, gamma_B = 
    59.36627     2.45875    98.20056    77.91809   135.70956
 
35    2.5671498  -1.3373823   0.2469297   BR1  
35   -2.0321603   2.0637666   0.2143386   BR2  
17    1.0526701   1.4435809   1.0044868   CL1  
 9   -1.9626839  -2.6804028  -1.7998125   F1   
 6    0.1600496   0.2180680   0.1790839   C1   
 6    0.7660375  -0.9768382  -0.1720054   C2   
 6    0.0516729  -1.9717268  -0.8389833   C3   
 1    0.5175691  -2.9149835  -1.1099327   H1   
 6   -1.2577406  -1.7187736  -1.1536457   C4   
 6   -1.9079628  -0.5479949  -0.8352604   C5   
 1   -2.9473966  -0.3888239  -1.1072435   H2   
 6   -1.1699808   0.4207870  -0.1799155   C6   
35   -2.0291529   2.0613914   4.5236561   BR1  
35    2.5276451  -1.3964387   4.5628018   BR2  
17    1.0423763   1.3758977   5.3585844   CL1  
 9   -1.8968756  -2.5144599   2.1664671   F1   
 6    0.1715071   0.2278450   4.4080557   C1   
 6   -1.1405108   0.4726954   4.0379972   C2   
 6   -1.8507503  -0.4498571   3.2702497   C3   
 1   -2.8772117  -0.2610260   2.9687103   H1   
 6   -1.2164858  -1.6114705   2.9153914   C4   
 6    0.0823545  -1.9093811   3.2605634   C5   
 1    0.5449060  -2.8449195   2.9596533   H2   
 6    0.7568729  -0.9769290   4.0274994   C6   
 
    R_com        Fit total        Fit exp        Fit els          Fit Cn 
  3.40673518  0.12569888E+02  0.42988882E+02 -0.16865452E+01 -0.28732448E+02
  3.49200108  0.75540237E+01  0.34691319E+02 -0.15186728E+01 -0.25618622E+02
  3.59432016  0.29945249E+01  0.26694695E+02 -0.13373994E+01 -0.22362771E+02
  3.71710306 -0.82948073E+00  0.19361895E+02 -0.11462978E+01 -0.19045078E+02
  3.86444255 -0.36684053E+01  0.13046751E+02 -0.95070227E+00 -0.15764454E+02
  4.04124992 -0.53616018E+01  0.80272593E+01 -0.75764341E+00 -0.12631218E+02
  4.25341878 -0.58977671E+01  0.44328660E+01 -0.57536359E+00 -0.97552695E+01
  4.50802140 -0.54510713E+01  0.21924586E+01 -0.41230948E+00 -0.72312204E+01
  4.81354455 -0.43630531E+01  0.10363353E+01 -0.27566314E+00 -0.51237252E+01
  5.18017232 -0.30545663E+01  0.57253729E+00 -0.16974485E+00 -0.34573587E+01
  5.62012566 -0.18905603E+01  0.41900907E+00 -0.94880196E-01 -0.22146892E+01
  6.14806965 -0.10648900E+01  0.32596883E+00 -0.47347983E-01 -0.13435108E+01
  6.78160245 -0.57829106E+00  0.21305065E+00 -0.20630436E-01 -0.77071128E+00
 
------------ Minimum  23 ------------
E =    -5.89776707 kcal/mol
R_com =     4.25341878 Angstrom
beta_A, gamma_A, alpha_B, beta_B, gamma_B = 
    59.36627     2.45875    98.20056    77.91809   135.70956
 
35    2.5671498  -1.3373823   0.2469297   BR1  
35   -2.0321603   2.0637666   0.2143386   BR2  
17    1.0526701   1.4435809   1.0044868   CL1  
 9   -1.9626839  -2.6804028  -1.7998125   F1   
 6    0.1600496   0.2180680   0.1790839   C1   
 6    0.7660375  -0.9768382  -0.1720054   C2   
 6    0.0516729  -1.9717268  -0.8389833   C3   
 1    0.5175691  -2.9149835  -1.1099327   H1   
 6   -1.2577406  -1.7187736  -1.1536457   C4   
 6   -1.9079628  -0.5479949  -0.8352604   C5   
 1   -2.9473966  -0.3888239  -1.1072435   H2   
 6   -1.1699808   0.4207870  -0.1799155   C6   
35   -2.0291529   2.0613914   4.5236561   BR1  
35    2.5276451  -1.3964387   4.5628018   BR2  
17    1.0423763   1.3758977   5.3585844   CL1  
 9   -1.8968756  -2.5144599   2.1664671   F1   
 6    0.1715071   0.2278450   4.4080557   C1   
 6   -1.1405108   0.4726954   4.0379972   C2   
 6   -1.8507503  -0.4498571   3.2702497   C3   
 1   -2.8772117  -0.2610260   2.9687103   H1   
 6   -1.2164858  -1.6114705   2.9153914   C4   
 6    0.0823545  -1.9093811   3.2605634   C5   
 1    0.5449060  -2.8449195   2.9596533   H2   
 6    0.7568729  -0.9769290   4.0274994   C6   
 
    R_com        Fit total        Fit exp        Fit els          Fit Cn 
  3.40673518  0.12569888E+02  0.42988882E+02 -0.16865452E+01 -0.28732448E+02
  3.49200108  0.75540237E+01  0.34691319E+02 -0.15186728E+01 -0.25618622E+02
  3.59432016  0.29945249E+01  0.26694695E+02 -0.13373994E+01 -0.22362771E+02
  3.71710306 -0.82948073E+00  0.19361895E+02 -0.11462978E+01 -0.19045078E+02
  3.86444255 -0.36684053E+01  0.13046751E+02 -0.95070227E+00 -0.15764454E+02
  4.04124992 -0.53616018E+01  0.80272593E+01 -0.75764341E+00 -0.12631218E+02
  4.25341878 -0.58977671E+01  0.44328660E+01 -0.57536359E+00 -0.97552695E+01
  4.50802140 -0.54510713E+01  0.21924586E+01 -0.41230948E+00 -0.72312204E+01
  4.81354455 -0.43630531E+01  0.10363353E+01 -0.27566314E+00 -0.51237252E+01
  5.18017232 -0.30545663E+01  0.57253729E+00 -0.16974485E+00 -0.34573587E+01
  5.62012566 -0.18905603E+01  0.41900907E+00 -0.94880196E-01 -0.22146892E+01
  6.14806965 -0.10648900E+01  0.32596883E+00 -0.47347983E-01 -0.13435108E+01
  6.78160245 -0.57829106E+00  0.21305065E+00 -0.20630436E-01 -0.77071128E+00
 
------------ Minimum  24 ------------
E =    -5.89776707 kcal/mol
R_com =     4.25341878 Angstrom
beta_A, gamma_A, alpha_B, beta_B, gamma_B = 
   102.08191   315.70956    98.20056   120.63373   182.45875
 
35    2.3297487  -1.7143706  -0.2702374   BR1  
35   -1.7426996   2.3026136  -0.3093831   BR2  
17    1.2131459   1.2279739  -1.1051656   CL1  
 9   -2.2181815  -2.2361387   2.0869516   F1   
 6    0.2010517   0.2022529  -0.1546369   C1   
 6    0.6305428  -1.0614243   0.2154215   C2   
 6   -0.1812689  -1.8959931   0.9831691   C3   
 1    0.1520444  -2.8850241   1.2847084   H1   
 6   -1.4214752  -1.4339049   1.3380274   C4   
 6   -1.9016043  -0.1908390   0.9928554   C5   
 1   -2.8935544   0.1335390   1.2937655   H2   
 6   -1.0748990   0.6097860   0.2259194   C6   
35   -1.6898819   2.3501380   4.0064891   BR1  
35    2.3325286  -1.7170084   4.0390802   BR2  
17    1.2786688   1.2478167   3.2489319   CL1  
 9   -2.3730409  -2.3249440   6.0532313   F1   
 6    0.1930090   0.1895180   4.0743349   C1   
 6   -1.0761164   0.6188699   4.4254242   C2   
 6   -1.9589361  -0.2300997   5.0924021   C3   
 1   -2.9590027   0.0964878   5.3633515   H1   
 6   -1.5217965  -1.4900434   5.4070644   C4   
 6   -0.2702426  -1.9666188   5.0886792   C5   
 1    0.0355643  -2.9727203   5.3606623   H2   
 6    0.5833688  -1.0979971   4.4333342   C6   
 
    R_com        Fit total        Fit exp        Fit els          Fit Cn 
  3.40673518  0.12569888E+02  0.42988882E+02 -0.16865452E+01 -0.28732448E+02
  3.49200108  0.75540237E+01  0.34691319E+02 -0.15186728E+01 -0.25618622E+02
  3.59432016  0.29945249E+01  0.26694695E+02 -0.13373994E+01 -0.22362771E+02
  3.71710306 -0.82948073E+00  0.19361895E+02 -0.11462978E+01 -0.19045078E+02
  3.86444255 -0.36684053E+01  0.13046751E+02 -0.95070227E+00 -0.15764454E+02
  4.04124992 -0.53616018E+01  0.80272593E+01 -0.75764341E+00 -0.12631218E+02
  4.25341878 -0.58977671E+01  0.44328660E+01 -0.57536359E+00 -0.97552695E+01
  4.50802140 -0.54510713E+01  0.21924586E+01 -0.41230948E+00 -0.72312204E+01
  4.81354455 -0.43630531E+01  0.10363353E+01 -0.27566314E+00 -0.51237252E+01
  5.18017232 -0.30545663E+01  0.57253729E+00 -0.16974485E+00 -0.34573587E+01
  5.62012566 -0.18905603E+01  0.41900907E+00 -0.94880196E-01 -0.22146892E+01
  6.14806965 -0.10648900E+01  0.32596883E+00 -0.47347983E-01 -0.13435108E+01
  6.78160245 -0.57829106E+00  0.21305065E+00 -0.20630436E-01 -0.77071128E+00
 
------------ Minimum  25 ------------
E =    -5.89776707 kcal/mol
R_com =     4.25341878 Angstrom
beta_A, gamma_A, alpha_B, beta_B, gamma_B = 
    59.36627     2.45875    98.20056    77.91809   135.70956
 
35    2.5671498  -1.3373823   0.2469297   BR1  
35   -2.0321603   2.0637666   0.2143386   BR2  
17    1.0526701   1.4435809   1.0044868   CL1  
 9   -1.9626839  -2.6804028  -1.7998125   F1   
 6    0.1600496   0.2180680   0.1790839   C1   
 6    0.7660375  -0.9768382  -0.1720054   C2   
 6    0.0516729  -1.9717268  -0.8389833   C3   
 1    0.5175691  -2.9149835  -1.1099327   H1   
 6   -1.2577406  -1.7187736  -1.1536457   C4   
 6   -1.9079628  -0.5479949  -0.8352604   C5   
 1   -2.9473966  -0.3888239  -1.1072435   H2   
 6   -1.1699808   0.4207870  -0.1799155   C6   
35   -2.0291529   2.0613914   4.5236561   BR1  
35    2.5276451  -1.3964387   4.5628018   BR2  
17    1.0423763   1.3758977   5.3585844   CL1  
 9   -1.8968756  -2.5144599   2.1664671   F1   
 6    0.1715071   0.2278450   4.4080557   C1   
 6   -1.1405108   0.4726954   4.0379972   C2   
 6   -1.8507503  -0.4498571   3.2702497   C3   
 1   -2.8772117  -0.2610260   2.9687103   H1   
 6   -1.2164858  -1.6114705   2.9153914   C4   
 6    0.0823545  -1.9093811   3.2605634   C5   
 1    0.5449060  -2.8449195   2.9596533   H2   
 6    0.7568729  -0.9769290   4.0274994   C6   
 
    R_com        Fit total        Fit exp        Fit els          Fit Cn 
  3.40673518  0.12569888E+02  0.42988882E+02 -0.16865452E+01 -0.28732448E+02
  3.49200108  0.75540237E+01  0.34691319E+02 -0.15186728E+01 -0.25618622E+02
  3.59432016  0.29945249E+01  0.26694695E+02 -0.13373994E+01 -0.22362771E+02
  3.71710306 -0.82948073E+00  0.19361895E+02 -0.11462978E+01 -0.19045078E+02
  3.86444255 -0.36684053E+01  0.13046751E+02 -0.95070227E+00 -0.15764454E+02
  4.04124992 -0.53616018E+01  0.80272593E+01 -0.75764341E+00 -0.12631218E+02
  4.25341878 -0.58977671E+01  0.44328660E+01 -0.57536359E+00 -0.97552695E+01
  4.50802140 -0.54510713E+01  0.21924586E+01 -0.41230948E+00 -0.72312204E+01
  4.81354455 -0.43630531E+01  0.10363353E+01 -0.27566314E+00 -0.51237252E+01
  5.18017232 -0.30545663E+01  0.57253729E+00 -0.16974485E+00 -0.34573587E+01
  5.62012566 -0.18905603E+01  0.41900907E+00 -0.94880196E-01 -0.22146892E+01
  6.14806965 -0.10648900E+01  0.32596883E+00 -0.47347983E-01 -0.13435108E+01
  6.78160245 -0.57829106E+00  0.21305065E+00 -0.20630436E-01 -0.77071128E+00
 
------------ Minimum  26 ------------
E =    -5.89776707 kcal/mol
R_com =     4.25341878 Angstrom
beta_A, gamma_A, alpha_B, beta_B, gamma_B = 
    59.36627     2.45875    98.20056    77.91809   135.70956
 
35    2.5671498  -1.3373823   0.2469297   BR1  
35   -2.0321603   2.0637666   0.2143386   BR2  
17    1.0526701   1.4435809   1.0044868   CL1  
 9   -1.9626839  -2.6804028  -1.7998125   F1   
 6    0.1600496   0.2180680   0.1790839   C1   
 6    0.7660375  -0.9768382  -0.1720054   C2   
 6    0.0516729  -1.9717268  -0.8389833   C3   
 1    0.5175691  -2.9149835  -1.1099327   H1   
 6   -1.2577406  -1.7187736  -1.1536457   C4   
 6   -1.9079628  -0.5479949  -0.8352604   C5   
 1   -2.9473966  -0.3888239  -1.1072435   H2   
 6   -1.1699808   0.4207870  -0.1799155   C6   
35   -2.0291529   2.0613914   4.5236561   BR1  
35    2.5276451  -1.3964387   4.5628018   BR2  
17    1.0423763   1.3758977   5.3585844   CL1  
 9   -1.8968756  -2.5144599   2.1664671   F1   
 6    0.1715071   0.2278450   4.4080557   C1   
 6   -1.1405108   0.4726954   4.0379972   C2   
 6   -1.8507503  -0.4498571   3.2702497   C3   
 1   -2.8772117  -0.2610260   2.9687103   H1   
 6   -1.2164858  -1.6114705   2.9153914   C4   
 6    0.0823545  -1.9093811   3.2605634   C5   
 1    0.5449060  -2.8449195   2.9596533   H2   
 6    0.7568729  -0.9769290   4.0274994   C6   
 
    R_com        Fit total        Fit exp        Fit els          Fit Cn 
  3.40673518  0.12569888E+02  0.42988882E+02 -0.16865452E+01 -0.28732448E+02
  3.49200108  0.75540237E+01  0.34691319E+02 -0.15186728E+01 -0.25618622E+02
  3.59432016  0.29945249E+01  0.26694695E+02 -0.13373994E+01 -0.22362771E+02
  3.71710306 -0.82948073E+00  0.19361895E+02 -0.11462978E+01 -0.19045078E+02
  3.86444255 -0.36684053E+01  0.13046751E+02 -0.95070227E+00 -0.15764454E+02
  4.04124992 -0.53616018E+01  0.80272593E+01 -0.75764341E+00 -0.12631218E+02
  4.25341878 -0.58977671E+01  0.44328660E+01 -0.57536359E+00 -0.97552695E+01
  4.50802140 -0.54510713E+01  0.21924586E+01 -0.41230948E+00 -0.72312204E+01
  4.81354455 -0.43630531E+01  0.10363353E+01 -0.27566314E+00 -0.51237252E+01
  5.18017232 -0.30545663E+01  0.57253729E+00 -0.16974485E+00 -0.34573587E+01
  5.62012566 -0.18905603E+01  0.41900907E+00 -0.94880196E-01 -0.22146892E+01
  6.14806965 -0.10648900E+01  0.32596883E+00 -0.47347983E-01 -0.13435108E+01
  6.78160245 -0.57829106E+00  0.21305065E+00 -0.20630436E-01 -0.77071128E+00
 
------------ Minimum  27 ------------
E =    -5.89776707 kcal/mol
R_com =     4.25341878 Angstrom
beta_A, gamma_A, alpha_B, beta_B, gamma_B = 
    59.36627     2.45875    98.20056    77.91809   135.70956
 
35    2.5671498  -1.3373823   0.2469297   BR1  
35   -2.0321603   2.0637666   0.2143386   BR2  
17    1.0526701   1.4435809   1.0044868   CL1  
 9   -1.9626839  -2.6804028  -1.7998125   F1   
 6    0.1600496   0.2180680   0.1790839   C1   
 6    0.7660375  -0.9768382  -0.1720054   C2   
 6    0.0516729  -1.9717268  -0.8389833   C3   
 1    0.5175691  -2.9149835  -1.1099327   H1   
 6   -1.2577406  -1.7187736  -1.1536457   C4   
 6   -1.9079628  -0.5479949  -0.8352604   C5   
 1   -2.9473966  -0.3888239  -1.1072435   H2   
 6   -1.1699808   0.4207870  -0.1799155   C6   
35   -2.0291529   2.0613914   4.5236561   BR1  
35    2.5276451  -1.3964387   4.5628018   BR2  
17    1.0423763   1.3758977   5.3585844   CL1  
 9   -1.8968756  -2.5144599   2.1664671   F1   
 6    0.1715071   0.2278450   4.4080557   C1   
 6   -1.1405108   0.4726954   4.0379972   C2   
 6   -1.8507503  -0.4498571   3.2702497   C3   
 1   -2.8772117  -0.2610260   2.9687103   H1   
 6   -1.2164858  -1.6114705   2.9153914   C4   
 6    0.0823545  -1.9093811   3.2605634   C5   
 1    0.5449060  -2.8449195   2.9596533   H2   
 6    0.7568729  -0.9769290   4.0274994   C6   
 
    R_com        Fit total        Fit exp        Fit els          Fit Cn 
  3.40673518  0.12569888E+02  0.42988882E+02 -0.16865452E+01 -0.28732448E+02
  3.49200108  0.75540237E+01  0.34691319E+02 -0.15186728E+01 -0.25618622E+02
  3.59432016  0.29945249E+01  0.26694695E+02 -0.13373994E+01 -0.22362771E+02
  3.71710306 -0.82948073E+00  0.19361895E+02 -0.11462978E+01 -0.19045078E+02
  3.86444255 -0.36684053E+01  0.13046751E+02 -0.95070227E+00 -0.15764454E+02
  4.04124992 -0.53616018E+01  0.80272593E+01 -0.75764341E+00 -0.12631218E+02
  4.25341878 -0.58977671E+01  0.44328660E+01 -0.57536359E+00 -0.97552695E+01
  4.50802140 -0.54510713E+01  0.21924586E+01 -0.41230948E+00 -0.72312204E+01
  4.81354455 -0.43630531E+01  0.10363353E+01 -0.27566314E+00 -0.51237252E+01
  5.18017232 -0.30545663E+01  0.57253729E+00 -0.16974485E+00 -0.34573587E+01
  5.62012566 -0.18905603E+01  0.41900907E+00 -0.94880196E-01 -0.22146892E+01
  6.14806965 -0.10648900E+01  0.32596883E+00 -0.47347983E-01 -0.13435108E+01
  6.78160245 -0.57829106E+00  0.21305065E+00 -0.20630436E-01 -0.77071128E+00
 
------------ Minimum  28 ------------
E =    -5.89776707 kcal/mol
R_com =     4.25341878 Angstrom
beta_A, gamma_A, alpha_B, beta_B, gamma_B = 
   102.08191   315.70956    98.20056   120.63373   182.45875
 
35    2.3297487  -1.7143706  -0.2702374   BR1  
35   -1.7426996   2.3026136  -0.3093831   BR2  
17    1.2131459   1.2279739  -1.1051656   CL1  
 9   -2.2181815  -2.2361387   2.0869516   F1   
 6    0.2010517   0.2022529  -0.1546369   C1   
 6    0.6305428  -1.0614243   0.2154215   C2   
 6   -0.1812689  -1.8959931   0.9831691   C3   
 1    0.1520444  -2.8850241   1.2847084   H1   
 6   -1.4214752  -1.4339049   1.3380274   C4   
 6   -1.9016043  -0.1908390   0.9928554   C5   
 1   -2.8935544   0.1335390   1.2937655   H2   
 6   -1.0748990   0.6097860   0.2259194   C6   
35   -1.6898819   2.3501380   4.0064891   BR1  
35    2.3325286  -1.7170084   4.0390802   BR2  
17    1.2786688   1.2478167   3.2489319   CL1  
 9   -2.3730409  -2.3249440   6.0532313   F1   
 6    0.1930090   0.1895180   4.0743349   C1   
 6   -1.0761164   0.6188699   4.4254242   C2   
 6   -1.9589361  -0.2300997   5.0924021   C3   
 1   -2.9590027   0.0964878   5.3633515   H1   
 6   -1.5217965  -1.4900434   5.4070644   C4   
 6   -0.2702426  -1.9666188   5.0886792   C5   
 1    0.0355643  -2.9727203   5.3606623   H2   
 6    0.5833688  -1.0979971   4.4333342   C6   
 
    R_com        Fit total        Fit exp        Fit els          Fit Cn 
  3.40673518  0.12569888E+02  0.42988882E+02 -0.16865452E+01 -0.28732448E+02
  3.49200108  0.75540237E+01  0.34691319E+02 -0.15186728E+01 -0.25618622E+02
  3.59432016  0.29945249E+01  0.26694695E+02 -0.13373994E+01 -0.22362771E+02
  3.71710306 -0.82948073E+00  0.19361895E+02 -0.11462978E+01 -0.19045078E+02
  3.86444255 -0.36684053E+01  0.13046751E+02 -0.95070227E+00 -0.15764454E+02
  4.04124992 -0.53616018E+01  0.80272593E+01 -0.75764341E+00 -0.12631218E+02
  4.25341878 -0.58977671E+01  0.44328660E+01 -0.57536359E+00 -0.97552695E+01
  4.50802140 -0.54510713E+01  0.21924586E+01 -0.41230948E+00 -0.72312204E+01
  4.81354455 -0.43630531E+01  0.10363353E+01 -0.27566314E+00 -0.51237252E+01
  5.18017232 -0.30545663E+01  0.57253729E+00 -0.16974485E+00 -0.34573587E+01
  5.62012566 -0.18905603E+01  0.41900907E+00 -0.94880196E-01 -0.22146892E+01
  6.14806965 -0.10648900E+01  0.32596883E+00 -0.47347983E-01 -0.13435108E+01
  6.78160245 -0.57829106E+00  0.21305065E+00 -0.20630436E-01 -0.77071128E+00
 
------------ Minimum  29 ------------
E =    -5.89776707 kcal/mol
R_com =     4.25341878 Angstrom
beta_A, gamma_A, alpha_B, beta_B, gamma_B = 
    59.36627     2.45875    98.20056    77.91809   135.70956
 
35    2.5671498  -1.3373823   0.2469297   BR1  
35   -2.0321603   2.0637666   0.2143386   BR2  
17    1.0526701   1.4435809   1.0044868   CL1  
 9   -1.9626839  -2.6804028  -1.7998125   F1   
 6    0.1600496   0.2180680   0.1790839   C1   
 6    0.7660375  -0.9768382  -0.1720054   C2   
 6    0.0516729  -1.9717268  -0.8389833   C3   
 1    0.5175691  -2.9149835  -1.1099327   H1   
 6   -1.2577406  -1.7187736  -1.1536457   C4   
 6   -1.9079628  -0.5479949  -0.8352604   C5   
 1   -2.9473966  -0.3888239  -1.1072435   H2   
 6   -1.1699808   0.4207870  -0.1799155   C6   
35   -2.0291529   2.0613914   4.5236561   BR1  
35    2.5276451  -1.3964387   4.5628018   BR2  
17    1.0423763   1.3758977   5.3585844   CL1  
 9   -1.8968756  -2.5144599   2.1664671   F1   
 6    0.1715071   0.2278450   4.4080557   C1   
 6   -1.1405108   0.4726954   4.0379972   C2   
 6   -1.8507503  -0.4498571   3.2702497   C3   
 1   -2.8772117  -0.2610260   2.9687103   H1   
 6   -1.2164858  -1.6114705   2.9153914   C4   
 6    0.0823545  -1.9093811   3.2605634   C5   
 1    0.5449060  -2.8449195   2.9596533   H2   
 6    0.7568729  -0.9769290   4.0274994   C6   
 
    R_com        Fit total        Fit exp        Fit els          Fit Cn 
  3.40673518  0.12569888E+02  0.42988882E+02 -0.16865452E+01 -0.28732448E+02
  3.49200108  0.75540237E+01  0.34691319E+02 -0.15186728E+01 -0.25618622E+02
  3.59432016  0.29945249E+01  0.26694695E+02 -0.13373994E+01 -0.22362771E+02
  3.71710306 -0.82948073E+00  0.19361895E+02 -0.11462978E+01 -0.19045078E+02
  3.86444255 -0.36684053E+01  0.13046751E+02 -0.95070227E+00 -0.15764454E+02
  4.04124992 -0.53616018E+01  0.80272593E+01 -0.75764341E+00 -0.12631218E+02
  4.25341878 -0.58977671E+01  0.44328660E+01 -0.57536359E+00 -0.97552695E+01
  4.50802140 -0.54510713E+01  0.21924586E+01 -0.41230948E+00 -0.72312204E+01
  4.81354455 -0.43630531E+01  0.10363353E+01 -0.27566314E+00 -0.51237252E+01
  5.18017232 -0.30545663E+01  0.57253729E+00 -0.16974485E+00 -0.34573587E+01
  5.62012566 -0.18905603E+01  0.41900907E+00 -0.94880196E-01 -0.22146892E+01
  6.14806965 -0.10648900E+01  0.32596883E+00 -0.47347983E-01 -0.13435108E+01
  6.78160245 -0.57829106E+00  0.21305065E+00 -0.20630436E-01 -0.77071128E+00
 
------------ Minimum  30 ------------
E =    -5.89776707 kcal/mol
R_com =     4.25341878 Angstrom
beta_A, gamma_A, alpha_B, beta_B, gamma_B = 
    59.36627     2.45875    98.20056    77.91809   135.70956
 
35    2.5671498  -1.3373823   0.2469297   BR1  
35   -2.0321603   2.0637666   0.2143386   BR2  
17    1.0526701   1.4435809   1.0044868   CL1  
 9   -1.9626839  -2.6804028  -1.7998125   F1   
 6    0.1600496   0.2180680   0.1790839   C1   
 6    0.7660375  -0.9768382  -0.1720054   C2   
 6    0.0516729  -1.9717268  -0.8389833   C3   
 1    0.5175691  -2.9149835  -1.1099327   H1   
 6   -1.2577406  -1.7187736  -1.1536457   C4   
 6   -1.9079628  -0.5479949  -0.8352604   C5   
 1   -2.9473966  -0.3888239  -1.1072435   H2   
 6   -1.1699808   0.4207870  -0.1799155   C6   
35   -2.0291529   2.0613914   4.5236561   BR1  
35    2.5276451  -1.3964387   4.5628018   BR2  
17    1.0423763   1.3758977   5.3585844   CL1  
 9   -1.8968756  -2.5144599   2.1664671   F1   
 6    0.1715071   0.2278450   4.4080557   C1   
 6   -1.1405108   0.4726954   4.0379972   C2   
 6   -1.8507503  -0.4498571   3.2702497   C3   
 1   -2.8772117  -0.2610260   2.9687103   H1   
 6   -1.2164858  -1.6114705   2.9153914   C4   
 6    0.0823545  -1.9093811   3.2605634   C5   
 1    0.5449060  -2.8449195   2.9596533   H2   
 6    0.7568729  -0.9769290   4.0274994   C6   
 
    R_com        Fit total        Fit exp        Fit els          Fit Cn 
  3.40673518  0.12569888E+02  0.42988882E+02 -0.16865452E+01 -0.28732448E+02
  3.49200108  0.75540237E+01  0.34691319E+02 -0.15186728E+01 -0.25618622E+02
  3.59432016  0.29945249E+01  0.26694695E+02 -0.13373994E+01 -0.22362771E+02
  3.71710306 -0.82948073E+00  0.19361895E+02 -0.11462978E+01 -0.19045078E+02
  3.86444255 -0.36684053E+01  0.13046751E+02 -0.95070227E+00 -0.15764454E+02
  4.04124992 -0.53616018E+01  0.80272593E+01 -0.75764341E+00 -0.12631218E+02
  4.25341878 -0.58977671E+01  0.44328660E+01 -0.57536359E+00 -0.97552695E+01
  4.50802140 -0.54510713E+01  0.21924586E+01 -0.41230948E+00 -0.72312204E+01
  4.81354455 -0.43630531E+01  0.10363353E+01 -0.27566314E+00 -0.51237252E+01
  5.18017232 -0.30545663E+01  0.57253729E+00 -0.16974485E+00 -0.34573587E+01
  5.62012566 -0.18905603E+01  0.41900907E+00 -0.94880196E-01 -0.22146892E+01
  6.14806965 -0.10648900E+01  0.32596883E+00 -0.47347983E-01 -0.13435108E+01
  6.78160245 -0.57829106E+00  0.21305065E+00 -0.20630436E-01 -0.77071128E+00
 
------------ Minimum  31 ------------
E =    -5.86192749 kcal/mol
R_com =     4.26398803 Angstrom
beta_A, gamma_A, alpha_B, beta_B, gamma_B = 
   102.52414   314.91390   359.33440    99.32367   318.07854
 
35    2.3327514  -1.7111033  -0.2649918   BR1  
35   -1.7519554   2.2931252  -0.3270748   BR2  
17    1.2008994   1.2163747  -1.1310647   CL1  
 9   -2.1953072  -2.2140319   2.1341747   F1   
 6    0.1992454   0.2007180  -0.1589156   C1   
 6    0.6353758  -1.0565641   0.2249049   C2   
 6   -0.1679851  -1.8829868   1.0101541   C3   
 1    0.1706162  -2.8668591   1.3224849   H1   
 6   -1.4068089  -1.4197294   1.3683017   C4   
 6   -1.8933219  -0.1828659   1.0100359   C5   
 1   -2.8838985   0.1426837   1.3141877   H2   
 6   -1.0749595   0.6096706   0.2259431   C6   
35    2.3083799  -1.7490727   4.0360601   BR1  
35   -1.6831187   2.3479387   3.9655850   BR2  
17    1.2878247   1.2462224   3.2692663   CL1  
 9   -2.3577865  -2.2721531   6.1492403   F1   
 6    0.2120155   0.2041418   4.1275469   C1   
 6    0.5997649  -1.0817199   4.4659198   C2   
 6   -0.2636289  -1.9296110   5.1591812   C3   
 1    0.0364384  -2.9364222   5.4357620   H1   
 6   -1.5109866  -1.4570089   5.4727217   C4   
 6   -1.9508951  -0.1917042   5.1559174   C5   
 1   -2.9502250   0.1404474   5.4219024   H2   
 6   -1.0732888   0.6219431   4.4627954   C6   
 
    R_com        Fit total        Fit exp        Fit els          Fit Cn 
  3.41730443  0.12033198E+02  0.41653838E+02 -0.16524654E+01 -0.27968175E+02
  3.50257034  0.71837300E+01  0.33632180E+02 -0.14890287E+01 -0.24959421E+02
  3.60488942  0.27705836E+01  0.25892912E+02 -0.13125151E+01 -0.21809814E+02
  3.72767232 -0.93573442E+00  0.18786715E+02 -0.11263766E+01 -0.18596073E+02
  3.87501180 -0.36919110E+01  0.12657166E+02 -0.93577148E+00 -0.15413306E+02
  4.05181918 -0.53391287E+01  0.77765144E+01 -0.74750259E+00 -0.12368141E+02
  4.26398803 -0.58619275E+01  0.42750876E+01 -0.56955236E+00 -0.95674627E+01
  4.51859066 -0.54244372E+01  0.20897602E+01 -0.41011271E+00 -0.71040847E+01
  4.82411380 -0.43548440E+01  0.96374427E+00 -0.27616890E+00 -0.50424194E+01
  5.19074158 -0.30619676E+01  0.51832180E+00 -0.17195682E+00 -0.34083326E+01
  5.63069491 -0.19045066E+01  0.38015918E+00 -0.97864162E-01 -0.21868017E+01
  6.15863891 -0.10771285E+01  0.30173693E+00 -0.50369441E-01 -0.13284960E+01
  6.79217171 -0.58544911E+00  0.20079948E+00 -0.23234580E-01 -0.76301402E+00
 
------------ Minimum  32 ------------
E =    -5.77853012 kcal/mol
R_com =     4.13991449 Angstrom
beta_A, gamma_A, alpha_B, beta_B, gamma_B = 
    95.72548   357.64991    92.30433    76.49507   169.91349
 
35    2.2253279  -1.4245221  -1.2076740   BR1  
35   -1.5271499   2.1587690   1.2009489   BR2  
17    1.4310497   1.4659893   0.0632959   CL1  
 9   -2.6249825  -2.7169537  -0.0603463   F1   
 6    0.2332104   0.2233814   0.0308905   C1   
 6    0.5232883  -1.0185291  -0.5092937   C2   
 6   -0.4390218  -2.0275113  -0.5391915   C3   
 1   -0.2164053  -3.0068932  -0.9532676   H1   
 6   -1.6823146  -1.7422125  -0.0388024   C4   
 6   -2.0271997  -0.5248142   0.5033010   C5   
 1   -3.0269515  -0.3414214   0.8861801   H2   
 6   -1.0525406   0.4563053   0.5120840   C6   
35   -1.6261464   2.0244948   5.4425629   BR1  
35    2.3347469  -1.3278146   3.0351004   BR2  
17    1.4236621   1.4383281   4.4646183   CL1  
 9   -2.6319081  -2.6308448   3.4859055   F1   
 6    0.2192612   0.2371159   4.1705929   C1   
 6   -1.0889830   0.4390895   4.5780111   C2   
 6   -2.0676748  -0.5265559   4.3441928   C3   
 1   -3.0976746  -0.3717089   4.6529462   H1   
 6   -1.6877161  -1.6860973   3.7207693   C4   
 6   -0.4020782  -1.9422886   3.3007908   C5   
 1   -0.1446746  -2.8777826   2.8126030   H2   
 6    0.5459526  -0.9675735   3.5533791   C6   
 
    R_com        Fit total        Fit exp        Fit els          Fit Cn 
  3.29323089  0.12529247E+02  0.45257794E+02 -0.14002401E+01 -0.31328307E+02
  3.37849679  0.74830656E+01  0.36515429E+02 -0.12209798E+01 -0.27811384E+02
  3.48081588  0.29358797E+01  0.28121041E+02 -0.10304567E+01 -0.24154705E+02
  3.60359878 -0.84260492E+00  0.20443852E+02 -0.83368530E+00 -0.20452772E+02
  3.75093826 -0.36210878E+01  0.13836015E+02 -0.63762910E+00 -0.16819474E+02
  3.92774564 -0.52628066E+01  0.85669008E+01 -0.45092221E+00 -0.13378785E+02
  4.13991449 -0.57785301E+01  0.47551892E+01 -0.28304831E+00 -0.10250671E+02
  4.39451711 -0.53528785E+01  0.23242703E+01 -0.14291687E+00 -0.75342319E+01
  4.70004026 -0.43189075E+01  0.10101634E+01 -0.37015991E-01 -0.52920549E+01
  5.06666804 -0.30716531E+01  0.43663319E+00  0.32348473E-01 -0.35406347E+01
  5.50662137 -0.19463179E+01  0.23625803E+00  0.67973139E-01 -0.22505491E+01
  6.03456537 -0.11218984E+01  0.15761900E+00  0.77185462E-01 -0.13567029E+01
  6.66809817 -0.60863782E+00  0.96617552E-01  0.69730850E-01 -0.77498622E+00
 
------------ Minimum  33 ------------
E =    -5.77726836 kcal/mol
R_com =     4.13660607 Angstrom
beta_A, gamma_A, alpha_B, beta_B, gamma_B = 
    64.54944   316.22780    77.46323   115.45056   136.22780
 
35    2.0188088  -1.7163210   1.1909984   BR1  
35   -1.2024571   2.3085550  -1.2881847   BR2  
17    1.6305262   1.2354016  -0.1272840   CL1  
 9   -3.0217107  -2.2503059   0.2853081   F1   
 6    0.2528541   0.2032317   0.0015104   C1   
 6    0.3729201  -1.0644799   0.5462832   C2   
 6   -0.7353194  -1.9042680   0.6537112   C3   
 1   -0.6508497  -2.8965566   1.0878015   H1   
 6   -1.9367913  -1.4429894   0.1833401   C4   
 6   -2.1120944  -0.1960124  -0.3727155   C5   
 1   -3.0832959   0.1275688  -0.7357522   H2   
 6   -0.9924065   0.6097979  -0.4707040   C6   
35   -1.2371837   2.3432293   2.9456077   BR1  
35    1.9924992  -1.6748958   5.4247907   BR2  
17    1.5598778   1.3234856   4.2638901   CL1  
 9   -2.8525625  -2.4611987   3.8512980   F1   
 6    0.2532721   0.2027106   4.1350957   C1   
 6   -0.9581511   0.5950910   3.5903229   C2   
 6   -2.0184773  -0.3044352   3.4828949   C3   
 1   -2.9687711  -0.0065873   3.0488046   H1   
 6   -1.8289957  -1.5773882   3.9532660   C4   
 6   -0.6498029  -2.0191879   4.5093216   C5   
 1   -0.5447517  -3.0374715   4.8723583   H2   
 6    0.3798406  -1.1011109   4.6073101   C6   
 
    R_com        Fit total        Fit exp        Fit els          Fit Cn 
  3.28992247  0.12602464E+02  0.45462788E+02 -0.13876612E+01 -0.31472662E+02
  3.37518838  0.75317059E+01  0.36657588E+02 -0.12049502E+01 -0.27920932E+02
  3.47750746  0.29642786E+01  0.28206643E+02 -0.10114043E+01 -0.24230961E+02
  3.60029036 -0.82878612E+00  0.20482382E+02 -0.81228832E+00 -0.20498880E+02
  3.74762984 -0.36158084E+01  0.13839173E+02 -0.61480744E+00 -0.16840174E+02
  3.92443722 -0.52609846E+01  0.85468840E+01 -0.42778215E+00 -0.13380086E+02
  4.13660607 -0.57772684E+01  0.47227069E+01 -0.26077323E+00 -0.10239202E+02
  4.39120870 -0.53518451E+01  0.22871399E+01 -0.12261296E+00 -0.75163721E+01
  4.69673184 -0.43193841E+01  0.97321245E+00 -0.19543717E-01 -0.52730528E+01
  5.06335962 -0.30746560E+01  0.40283512E+00  0.46508622E-01 -0.35239997E+01
  5.50331295 -0.19511595E+01  0.20799114E+00  0.78771818E-01 -0.22379225E+01
  6.03125695 -0.11264613E+01  0.13680078E+00  0.84949421E-01 -0.13482115E+01
  6.66478975 -0.61107805E+00  0.83767627E-01  0.75022470E-01 -0.76986815E+00
 
------------ Minimum  34 ------------
E =    -5.72370712 kcal/mol
R_com =     4.16263471 Angstrom
beta_A, gamma_A, alpha_B, beta_B, gamma_B = 
    71.53418   310.09201   356.34543    63.83501   317.47153
 
35    2.0909295  -1.6842704   1.1095365   BR1  
35   -1.2732005   2.2262353  -1.3629328   BR2  
17    1.6432911   1.1411467  -0.4454351   CL1  
 9   -3.0379501  -2.0710857   0.8703307   F1   
 6    0.2578469   0.1905991  -0.0492701   C1   
 6    0.4011499  -1.0227877   0.6029896   C2   
 6   -0.7131917  -1.7964931   0.9264122   C3   
 1   -0.6095095  -2.7450819   1.4456766   H1   
 6   -1.9471638  -1.3280677   0.5583741   C4   
 6   -2.1473434  -0.1338486  -0.0963391   C5   
 1   -3.1443671   0.1974505  -0.3718704   H2   
 6   -1.0216343   0.6064589  -0.4083594   C6   
35    1.9064801  -1.8457030   5.3452327   BR1  
35   -1.0579973   2.3943493   2.9046672   BR2  
17    1.6966387   1.1470009   4.0799311   CL1  
 9   -3.1427822  -2.0874733   4.3660754   F1   
 6    0.2634488   0.1891048   4.1712797   C1   
 6    0.3072415  -1.0932645   4.6927175   C2   
 6   -0.8462238  -1.8733606   4.7698372   C3   
 1   -0.8215458  -2.8767487   5.1855408   H1   
 6   -2.0144340  -1.3386282   4.2934887   C4   
 6   -2.1143473  -0.0737412   3.7596734   C5   
 1   -3.0615660   0.3089751   3.3908400   H2   
 6   -0.9514207   0.6716332   3.6914724   C6   
 
    R_com        Fit total        Fit exp        Fit els          Fit Cn 
  3.31595112  0.12136895E+02  0.44168292E+02 -0.14265238E+01 -0.30604874E+02
  3.40121702  0.72130121E+01  0.35653502E+02 -0.12475246E+01 -0.27192965E+02
  3.50353610  0.27774413E+01  0.27475905E+02 -0.10569236E+01 -0.23641540E+02
  3.62631900 -0.90775980E+00  0.19993377E+02 -0.85962680E+00 -0.20041510E+02
  3.77365848 -0.36179422E+01  0.13547494E+02 -0.66250223E+00 -0.16502934E+02
  3.95046586 -0.52200301E+01  0.84003090E+01 -0.47412691E+00 -0.13146212E+02
  4.16263471 -0.57237071E+01  0.46688465E+01 -0.30399322E+00 -0.10088560E+02
  4.41723734 -0.53071098E+01  0.22816707E+01 -0.16110609E+00 -0.74276744E+01
  4.72276048 -0.42928732E+01  0.98560662E+00 -0.52138003E-01 -0.52263418E+01
  5.08938826 -0.30652034E+01  0.41718091E+00  0.20358304E-01 -0.35027426E+01
  5.52934159 -0.19521293E+01  0.21907535E+00  0.58922943E-01 -0.22301276E+01
  6.05728559 -0.11312867E+01  0.14440907E+00  0.70678564E-01 -0.13463744E+01
  6.69081839 -0.61611157E+00  0.88661556E-01  0.65260398E-01 -0.77003353E+00
 
------------ Minimum  35 ------------
E =    -5.71536484 kcal/mol
R_com =     4.14641226 Angstrom
beta_A, gamma_A, alpha_B, beta_B, gamma_B = 
   107.21480   344.27737     7.53293    99.16145   352.12978
 
35    2.0455535  -1.6124728  -1.2866493   BR1  
35   -1.4134688   2.3413735   0.9771514   BR2  
17    1.3129854   1.4738267  -0.5522121   CL1  
 9   -2.3958473  -2.7177426   1.0722889   F1   
 6    0.2189667   0.2298145  -0.0669286   C1   
 6    0.4847233  -1.0960423  -0.3665336   C2   
 6   -0.3941863  -2.1067516   0.0220074   C3   
 1   -0.1883430  -3.1497334  -0.2016523   H1   
 6   -1.5354240  -1.7427215   0.6873045   C4   
 6   -1.8528009  -0.4415352   1.0052143   C5   
 1   -2.7710654  -0.1980711   1.5317582   H2   
 6   -0.9639297   0.5374928   0.6001895   C6   
35    2.3509858  -1.2144296   2.9473082   BR1  
35   -1.7682762   2.0347988   5.2269409   BR2  
17    1.2036114   1.6510198   3.9836627   CL1  
 9   -2.2011570  -3.0502079   4.5029961   F1   
 6    0.1993566   0.2558834   4.1418089   C1   
 6    0.6420154  -0.9818391   3.7054809   C2   
 6   -0.1633931  -2.1135919   3.8297081   C3   
 1    0.1801720  -3.0893099   3.4978293   H1   
 6   -1.4105575  -1.9557890   4.3749060   C4   
 6   -1.9037206  -0.7497011   4.8187786   C5   
 1   -2.9007811  -0.6701295   5.2421835   H2   
 6   -1.0830236   0.3541794   4.6754711   C6   
 
    R_com        Fit total        Fit exp        Fit els          Fit Cn 
  3.29972866  0.12373049E+02  0.44562536E+02 -0.14801008E+01 -0.30709387E+02
  3.38499456  0.73871884E+01  0.35985561E+02 -0.13023804E+01 -0.27295992E+02
  3.48731365  0.28951439E+01  0.27749168E+02 -0.11122631E+01 -0.23741761E+02
  3.61009655 -0.83743270E+00  0.20214224E+02 -0.91437873E+00 -0.20137278E+02
  3.75743603 -0.35826376E+01  0.13725055E+02 -0.71535382E+00 -0.16592338E+02
  3.93424340 -0.52053377E+01  0.85455175E+01 -0.52362019E+00 -0.13227235E+02
  4.14641226 -0.57153648E+01  0.47926541E+01 -0.34869019E+00 -0.10159329E+02
  4.40101488 -0.52939970E+01  0.23925903E+01 -0.19980431E+00 -0.74867830E+01
  4.70653803 -0.42698956E+01  0.10873638E+01 -0.84088093E-01 -0.52731713E+01
  5.07316580 -0.30344781E+01  0.50787553E+00 -0.46957931E-02 -0.35376578E+01
  5.51311914 -0.19210151E+01  0.29314077E+00  0.40296284E-01 -0.22544522E+01
  6.04106314 -0.11075885E+01  0.19699814E+00  0.57531823E-01 -0.13621185E+01
  6.67459593 -0.60338507E+00  0.11967096E+00  0.56408377E-01 -0.77946440E+00
 
 
 ------------------------- GRID POINTS ---------------------------
 
Fit data
-------------------------------------------------------------------------------------------------------------------------------------------------------------------------------
   n     SAPT total      Fit total    SAPT els      SAPT exch     SAPT ind    SAPT exch-ind   SAPT disp  SAPT exch-disp    Fit els       Fit exp       Fit Cn    
-------------------------------------------------------------------------------------------------------------------------------------------------------------------------------
     1   0.159972E+01  0.133059E+01 -0.262400E+01  0.765554E+01 -0.522360E+01  0.530073E+01 -0.410518E+01  0.596225E+00  0.920468E-02  0.297779E+01 -0.165641E+01
     2   0.227657E-01  0.203266E-01 -0.113777E+01  0.352444E+01 -0.214277E+01  0.215851E+01 -0.267291E+01  0.293267E+00 -0.966714E-02  0.103327E+01 -0.100328E+01
     3  -0.310520E+01 -0.312784E+01 -0.110568E+01  0.308530E+01 -0.250030E+01  0.241569E+01 -0.530659E+01  0.306390E+00 -0.313987E+00  0.250243E+01 -0.531628E+01
     4  -0.362419E+00 -0.813038E+00 -0.565459E+01  0.136196E+02 -0.125780E+02  0.122012E+02 -0.921803E+01  0.126739E+01 -0.257193E+00  0.347002E+01 -0.402587E+01
     5  -0.214656E+00  0.120642E+01 -0.196136E+01  0.633798E+01 -0.628409E+01  0.588685E+01 -0.466228E+01  0.468245E+00  0.280028E-01  0.224474E+01 -0.106632E+01
     6  -0.891852E+00 -0.102936E+01 -0.158957E+00  0.183055E+00 -0.177814E+00  0.161969E+00 -0.923008E+00  0.229020E-01  0.149141E-01 -0.823568E+00 -0.220704E+00
     7  -0.107170E+01 -0.120135E+01 -0.205962E+00  0.316053E+00 -0.216088E+00  0.204624E+00 -0.120872E+01  0.383848E-01 -0.154057E-01 -0.648853E+00 -0.537096E+00
     8  -0.216983E+01 -0.247011E+01 -0.391669E+00  0.932849E+00 -0.662641E+00  0.637613E+00 -0.280394E+01  0.117953E+00  0.670819E-01 -0.120635E+01 -0.133083E+01
     9  -0.112843E+01 -0.757792E+00 -0.189177E+01  0.560501E+01 -0.492933E+01  0.472276E+01 -0.514408E+01  0.508970E+00 -0.379590E-01  0.131345E+01 -0.203328E+01
    10  -0.101338E+01 -0.984367E+00 -0.595714E-01  0.397975E+00 -0.150479E+00  0.138911E+00 -0.137737E+01  0.371533E-01  0.453840E-01  0.445362E+00 -0.147511E+01
    11  -0.232981E+01 -0.240574E+01 -0.565119E+01  0.135226E+02 -0.118451E+02  0.114645E+02 -0.111606E+02  0.134006E+01 -0.751712E-01  0.287827E+01 -0.520884E+01
    12  -0.130414E+01 -0.139463E+01 -0.402058E+00  0.100686E+01 -0.802288E+00  0.782456E+00 -0.199946E+01  0.110353E+00  0.425607E-01 -0.645223E+00 -0.791964E+00
    13  -0.115885E+01 -0.912485E+00 -0.457763E+00  0.107974E+01 -0.119274E+01  0.112965E+01 -0.182863E+01  0.110892E+00 -0.217385E-02 -0.583930E+00 -0.326381E+00
    14  -0.783221E+00 -0.930021E+00 -0.305018E+01  0.763095E+01 -0.820950E+01  0.804542E+01 -0.591991E+01  0.719996E+00  0.224290E-01  0.529614E+00 -0.148206E+01
    15   0.371317E+02  0.378367E+02 -0.624119E+02  0.154541E+03 -0.128186E+03  0.120526E+03 -0.582566E+02  0.109186E+02 -0.217862E+01  0.838283E+02 -0.438129E+02
    16  -0.227611E+01 -0.215591E+01 -0.261773E+00  0.927667E+00 -0.452575E+00  0.372214E+00 -0.296620E+01  0.104552E+00 -0.117438E+00  0.150207E+01 -0.354054E+01
    17   0.238069E+01  0.264965E+01 -0.902695E+01  0.216400E+02 -0.247645E+02  0.234664E+02 -0.105562E+02  0.162195E+01 -0.103169E+00  0.670009E+01 -0.394727E+01
    18  -0.118173E+01 -0.123387E+01 -0.183743E+00  0.133648E+00 -0.652997E-01  0.453331E-01 -0.112770E+01  0.160268E-01 -0.110988E+00  0.916406E-01 -0.121452E+01
    19  -0.211257E+00  0.689110E+00 -0.207849E+01  0.564608E+01 -0.275088E+01  0.265209E+01 -0.407123E+01  0.391168E+00 -0.688497E-01  0.320090E+01 -0.244294E+01
    20   0.144716E+00 -0.320636E+00 -0.383341E+01  0.109262E+02 -0.960241E+01  0.932496E+01 -0.764722E+01  0.976611E+00 -0.201477E+00  0.438228E+01 -0.450144E+01
    21  -0.184096E+01 -0.140877E+01 -0.324909E+01  0.867105E+01 -0.600947E+01  0.580682E+01 -0.781074E+01  0.750473E+00  0.266180E-01  0.301539E+01 -0.445078E+01
    22  -0.263550E+01 -0.278917E+01 -0.278395E+01  0.757736E+01 -0.416703E+01  0.411437E+01 -0.803093E+01  0.654681E+00 -0.583486E+00  0.548606E+01 -0.769175E+01
    23  -0.147625E+01 -0.214874E+01 -0.108177E+01  0.377151E+01 -0.185843E+01  0.180547E+01 -0.445820E+01  0.345157E+00 -0.102934E+00  0.989162E+00 -0.303497E+01
    24   0.177570E+02  0.168009E+02 -0.198659E+02  0.522467E+02 -0.377297E+02  0.358740E+02 -0.157525E+02  0.298446E+01 -0.246017E+00  0.258489E+02 -0.880200E+01
    25   0.109414E+02  0.928181E+01 -0.119400E+02  0.320657E+02 -0.217478E+02  0.213042E+02 -0.107361E+02  0.199544E+01 -0.150601E+00  0.154235E+02 -0.599113E+01
    26  -0.869864E+00 -0.976590E+00 -0.110380E+00  0.736504E+00 -0.237534E+00  0.221544E+00 -0.154175E+01  0.617562E-01 -0.157750E+00  0.107341E+01 -0.189225E+01
    27  -0.916599E+00 -0.119098E+01 -0.555203E-01  0.255757E+00 -0.129832E+00  0.108134E+00 -0.112549E+01  0.303484E-01 -0.100584E-01 -0.555662E+00 -0.625261E+00
    28  -0.138362E+01 -0.159463E+01 -0.401412E+00  0.939108E+00 -0.900540E+00  0.880167E+00 -0.200846E+01  0.107518E+00 -0.381293E-01 -0.650385E+00 -0.906120E+00
    29   0.129806E+01  0.175249E+01 -0.988764E+01  0.242979E+02 -0.252122E+02  0.241734E+02 -0.141874E+02  0.211396E+01 -0.220120E-02  0.740177E+01 -0.564708E+01
    30   0.499150E+01  0.423253E+01 -0.114491E+02  0.293283E+02 -0.299516E+02  0.283143E+02 -0.133764E+02  0.212601E+01 -0.196935E+00  0.124144E+02 -0.798494E+01
    31   0.286865E+01  0.264784E+01 -0.737209E+01  0.211459E+02 -0.140771E+02  0.129708E+02 -0.113455E+02  0.154670E+01 -0.559831E+00  0.111940E+02 -0.798634E+01
    32  -0.173862E+01 -0.210531E+01 -0.490092E+00  0.110356E+01 -0.717401E+00  0.675440E+00 -0.242829E+01  0.118166E+00 -0.432028E-01 -0.546881E+00 -0.151523E+01
    33   0.982158E+01  0.103956E+02 -0.166729E+02  0.461640E+02 -0.287357E+02  0.265531E+02 -0.210524E+02  0.356545E+01 -0.121190E+01  0.292791E+02 -0.176716E+02
    34  -0.225651E+01 -0.234276E+01 -0.172254E+01  0.490405E+01 -0.192094E+01  0.174670E+01 -0.570376E+01  0.439981E+00 -0.664777E+00  0.564919E+01 -0.732717E+01
    35  -0.100269E+01 -0.107919E+01 -0.439533E-01  0.829344E-01 -0.440239E-01  0.381083E-01 -0.104675E+01  0.109943E-01 -0.346128E-01 -0.133771E+00 -0.910807E+00
    36   0.108583E+01  0.183526E+01 -0.805899E+01  0.219612E+02 -0.188294E+02  0.176876E+02 -0.135615E+02  0.188688E+01 -0.635580E-01  0.642205E+01 -0.452322E+01
    37  -0.332475E+01 -0.344426E+01 -0.498154E+01  0.133653E+02 -0.831796E+01  0.820869E+01 -0.128374E+02  0.123809E+01 -0.333309E+00  0.633780E+01 -0.944875E+01
    38  -0.973141E+00 -0.102954E+01 -0.104397E+00  0.431316E+00 -0.212477E+00  0.200892E+00 -0.132888E+01  0.404077E-01 -0.448456E-01  0.159861E+00 -0.114455E+01
    39   0.220730E+01  0.204597E+01 -0.561731E+01  0.155068E+02 -0.120325E+02  0.113167E+02 -0.808453E+01  0.111822E+01 -0.175491E+00  0.588421E+01 -0.366275E+01
    40   0.345765E+01  0.286776E+01 -0.758039E+01  0.194949E+02 -0.146763E+02  0.144500E+02 -0.983349E+01  0.160294E+01 -0.915842E-01  0.731512E+01 -0.435578E+01
    41  -0.220108E+01 -0.232284E+01 -0.212806E+01  0.557418E+01 -0.412036E+01  0.401220E+01 -0.607999E+01  0.540960E+00 -0.507739E-01  0.132915E+01 -0.360121E+01
    42  -0.115925E+01 -0.125321E+01 -0.727353E+00  0.173861E+01 -0.199199E+01  0.195457E+01 -0.231838E+01  0.185303E+00 -0.202473E-01 -0.621280E+00 -0.611687E+00
    43  -0.214437E+01 -0.159048E+01 -0.323697E+01  0.728995E+01 -0.772886E+01  0.740418E+01 -0.652378E+01  0.651122E+00 -0.709636E-01  0.111103E+01 -0.263055E+01
    44  -0.379380E+00 -0.370850E+00 -0.647883E+01  0.177187E+02 -0.117874E+02  0.110826E+02 -0.125014E+02  0.158693E+01 -0.396590E+00  0.791874E+01 -0.789300E+01
    45   0.258988E+01  0.307004E+01 -0.462348E+01  0.132246E+02 -0.572112E+01  0.570406E+01 -0.694473E+01  0.950520E+00 -0.814742E+00  0.102714E+02 -0.638662E+01
    46  -0.578621E+00 -0.566027E+00 -0.276425E-01  0.546108E-01 -0.234179E-01  0.183429E-01 -0.606404E+00  0.589010E-02 -0.316379E-01 -0.614396E-01 -0.472949E+00
    47  -0.297845E+01 -0.298453E+01 -0.824852E+00  0.209100E+01 -0.143386E+01  0.136699E+01 -0.439032E+01  0.212595E+00 -0.145072E+00  0.874883E+00 -0.371434E+01
    48  -0.170540E+01 -0.183301E+01 -0.134219E+00  0.229478E+00 -0.123334E+00  0.109536E+00 -0.181996E+01  0.330945E-01 -0.185571E-01 -0.448722E+00 -0.136573E+01
    49  -0.126850E+01 -0.133122E+01 -0.439868E+00  0.301712E+01 -0.167409E+01  0.147384E+01 -0.393319E+01  0.287683E+00 -0.170480E+00  0.274523E+01 -0.390597E+01
    50  -0.137979E+01 -0.138465E+01 -0.503407E-01  0.376183E+00 -0.181841E+00  0.169851E+00 -0.173499E+01  0.413433E-01 -0.125864E+00  0.374066E+00 -0.163285E+01
    51  -0.316248E+00 -0.298964E+00 -0.268060E+01  0.731349E+01 -0.319065E+01  0.322167E+01 -0.556285E+01  0.582695E+00 -0.430948E+00  0.543533E+01 -0.530334E+01
    52  -0.205413E+01 -0.201294E+01  0.394578E-01  0.222898E+00 -0.100594E+00  0.804181E-01 -0.232961E+01  0.333072E-01  0.460722E-01  0.601961E+00 -0.266098E+01
    53   0.468160E+01  0.481395E+01 -0.930797E+01  0.256709E+02 -0.125154E+02  0.122293E+02 -0.132101E+02  0.181487E+01 -0.324496E+00  0.161384E+02 -0.110000E+02
    54  -0.753500E+00 -0.944528E+00 -0.722318E-01  0.866535E-01 -0.648347E-01  0.577844E-01 -0.771836E+00  0.109646E-01  0.232370E-01 -0.577441E+00 -0.390325E+00
    55  -0.181493E+01 -0.141954E+01 -0.853875E+00  0.126568E+01 -0.675135E+00  0.606842E+00 -0.227227E+01  0.113820E+00 -0.661071E-01 -0.136358E+00 -0.121707E+01
    56  -0.167509E+01 -0.191458E+01 -0.239389E+01  0.583462E+01 -0.311872E+01  0.286649E+01 -0.537142E+01  0.507839E+00 -0.119859E+00  0.184348E+01 -0.363820E+01
    57   0.621325E+01  0.684250E+01 -0.965165E+01  0.261322E+02 -0.212922E+02  0.201359E+02 -0.109275E+02  0.181654E+01 -0.219244E+00  0.114619E+02 -0.440016E+01
    58  -0.137291E+01 -0.147527E+01 -0.129761E+01  0.250413E+01 -0.937827E+00  0.819576E+00 -0.265079E+01  0.189600E+00 -0.329866E+00  0.138743E+01 -0.253283E+01
    59  -0.463580E+01 -0.461887E+01 -0.180555E+01  0.465936E+01 -0.270608E+01  0.261522E+01 -0.795451E+01  0.555775E+00 -0.405492E+00  0.243904E+01 -0.665242E+01
    60  -0.448280E+00 -0.457687E+00 -0.208594E-01  0.429635E-01 -0.219392E-01  0.167818E-01 -0.469972E+00  0.474491E-02 -0.234872E-01 -0.167423E+00 -0.266777E+00
    61  -0.206556E+00  0.887755E+00 -0.298509E+01  0.773842E+01 -0.627394E+01  0.601112E+01 -0.528474E+01  0.587678E+00  0.483115E-01  0.309102E+01 -0.225158E+01
    62  -0.265925E+01 -0.270002E+01 -0.104108E+01  0.243345E+01 -0.818405E+00  0.764589E+00 -0.422378E+01  0.225972E+00 -0.310718E+00  0.205356E+01 -0.444286E+01
    63   0.112322E+01  0.140243E+01 -0.463458E+01  0.115230E+02 -0.836810E+01  0.832934E+01 -0.657288E+01  0.846383E+00 -0.104231E+00  0.472014E+01 -0.321347E+01
    64  -0.170575E+01 -0.178475E+01 -0.606507E+00  0.235639E+01 -0.167396E+01  0.163690E+01 -0.365641E+01  0.237833E+00  0.388912E-01 -0.809703E-01 -0.174267E+01
    65  -0.115569E+01 -0.128514E+01  0.579100E-02  0.579329E+00 -0.263108E+00  0.241393E+00 -0.177205E+01  0.529546E-01 -0.555717E-01  0.917085E+00 -0.214665E+01
    66  -0.170636E+01 -0.168493E+01 -0.456886E+01  0.106593E+02 -0.993131E+01  0.964851E+01 -0.838111E+01  0.867098E+00 -0.737514E-01  0.337421E+01 -0.498539E+01
    67  -0.235034E+01 -0.222957E+01 -0.598525E+00  0.156844E+01 -0.657867E+00  0.545031E+00 -0.335694E+01  0.149519E+00 -0.197921E+00  0.122555E+01 -0.325721E+01
    68   0.162406E+01  0.155219E+01 -0.163616E+02  0.386530E+02 -0.336228E+02  0.323398E+02 -0.228126E+02  0.342833E+01 -0.130755E+00  0.133557E+02 -0.116727E+02
    69   0.256657E+02  0.282216E+02 -0.340401E+02  0.912838E+02 -0.728108E+02  0.653738E+02 -0.298834E+02  0.574234E+01 -0.136674E+01  0.540229E+02 -0.244346E+02
    70  -0.982877E+00 -0.154770E+01 -0.263257E+01  0.708028E+01 -0.700611E+01  0.689144E+01 -0.594826E+01  0.632352E+00  0.583069E-01  0.434477E+00 -0.204049E+01
    71   0.592790E+01  0.495342E+01 -0.795867E+01  0.233205E+02 -0.117184E+02  0.114510E+02 -0.107922E+02  0.162579E+01 -0.139161E+01  0.177163E+02 -0.113712E+02
    72  -0.210293E+01 -0.235011E+01 -0.149542E+01  0.402952E+01 -0.312226E+01  0.305164E+01 -0.498491E+01  0.418506E+00 -0.128030E+00  0.456640E+00 -0.267872E+01
    73  -0.463958E+00 -0.477643E+00  0.112999E+00  0.552071E-01 -0.298828E-01  0.187974E-01 -0.626656E+00  0.557799E-02  0.481785E-01  0.266353E+00 -0.792174E+00
    74  -0.963020E+00 -0.198554E+00 -0.449939E+01  0.111296E+02 -0.126828E+02  0.121852E+02 -0.804028E+01  0.944695E+00  0.242059E-01  0.198279E+01 -0.220555E+01
    75  -0.118209E+01 -0.143245E+01 -0.234865E-01  0.148669E+00 -0.809814E-01  0.703536E-01 -0.132113E+01  0.244853E-01  0.407609E-01 -0.717989E+00 -0.755219E+00
    76   0.109687E+01  0.137136E+01 -0.605536E+01  0.199908E+02 -0.116439E+02  0.106841E+02 -0.135269E+02  0.164818E+01 -0.706563E+00  0.141523E+02 -0.120744E+02
    77   0.285477E+00  0.576355E+00 -0.618595E+01  0.148624E+02 -0.153638E+02  0.146952E+02 -0.891165E+01  0.118923E+01 -0.162274E+00  0.477647E+01 -0.403784E+01
    78  -0.259552E+01 -0.213273E+01 -0.233478E+01  0.527401E+01 -0.476096E+01  0.462982E+01 -0.592233E+01  0.518720E+00 -0.499545E-01  0.107830E+01 -0.316107E+01
    79  -0.228665E+01 -0.229536E+01 -0.121480E+00  0.396829E+00 -0.220575E+00  0.197500E+00 -0.259695E+01  0.580233E-01  0.476460E-01 -0.553774E+00 -0.178924E+01
    80   0.421159E+01  0.386872E+01 -0.129562E+02  0.319410E+02 -0.291101E+02  0.276458E+02 -0.157331E+02  0.242425E+01 -0.267213E+00  0.137094E+02 -0.957348E+01
    81  -0.104351E+01 -0.106311E+01 -0.183839E+00  0.102101E+00 -0.579060E-01  0.385503E-01 -0.954636E+00  0.122189E-01 -0.513829E-01 -0.211292E+00 -0.800431E+00
    82   0.570941E+01  0.525940E+01 -0.936992E+01  0.258738E+02 -0.186886E+02  0.178746E+02 -0.119885E+02  0.200801E+01 -0.569002E+00  0.144779E+02 -0.864952E+01
    83  -0.860020E+00 -0.826053E+00 -0.152729E+00  0.104411E+00 -0.458565E-01  0.332521E-01 -0.809957E+00  0.108594E-01 -0.526028E-01 -0.350488E-01 -0.738402E+00
    84  -0.188942E+01 -0.204210E+01 -0.784183E+00  0.227653E+01 -0.189832E+01  0.184667E+01 -0.358147E+01  0.251355E+00  0.168200E-01 -0.104284E+00 -0.195464E+01
    85  -0.133382E+01 -0.151634E+01 -0.278575E+00  0.404012E+00 -0.243259E+00  0.228856E+00 -0.149640E+01  0.515474E-01 -0.389656E-01 -0.570991E+00 -0.906381E+00
    86   0.449897E+01  0.434332E+01 -0.178050E+02  0.457297E+02 -0.291883E+02  0.278699E+02 -0.260686E+02  0.396130E+01 -0.102286E+01  0.265200E+02 -0.211538E+02
    87   0.496735E+00  0.671214E+00 -0.681449E+01  0.152790E+02 -0.225142E+02  0.216989E+02 -0.837851E+01  0.122609E+01  0.406744E-01  0.283663E+01 -0.220609E+01
    88  -0.204886E+01 -0.200523E+01 -0.584174E+00  0.847823E+00 -0.331861E+00  0.295269E+00 -0.236213E+01  0.862166E-01 -0.723002E-01  0.253962E+00 -0.218689E+01
    89   0.298926E+01  0.171059E+01 -0.138121E+02  0.320231E+02 -0.356563E+02  0.338518E+02 -0.160230E+02  0.260582E+01 -0.463600E-01  0.824447E+01 -0.648752E+01
    90   0.850706E+01  0.699312E+01 -0.419327E+01  0.236100E+02 -0.107925E+02  0.945280E+01 -0.109786E+02  0.140865E+01 -0.699290E+00  0.208075E+02 -0.131150E+02
    91  -0.984032E+00 -0.957035E+00 -0.208993E+01  0.643478E+01 -0.577142E+01  0.559058E+01 -0.576823E+01  0.620183E+00 -0.470550E-01  0.150690E+01 -0.241688E+01
    92   0.212294E+01  0.313659E+01 -0.109541E+02  0.254453E+02 -0.350286E+02  0.332181E+02 -0.127081E+02  0.215048E+01 -0.121011E-01  0.643268E+01 -0.328398E+01
    93  -0.102532E+01 -0.123054E+01 -0.196945E+00  0.507033E+00 -0.510540E+00  0.488397E+00 -0.137148E+01  0.582158E-01  0.128918E-01 -0.837837E+00 -0.405599E+00
    94  -0.930430E+00 -0.104137E+01 -0.555081E+01  0.150152E+02 -0.125139E+02  0.120762E+02 -0.113442E+02  0.138713E+01  0.738184E-01  0.288346E+01 -0.399865E+01
    95  -0.204085E+01 -0.192680E+01 -0.169370E+00  0.471913E+00 -0.299725E+00  0.278337E+00 -0.237445E+01  0.524471E-01 -0.156705E-01 -0.150788E+00 -0.176034E+01
    96  -0.153839E+01 -0.189651E+01 -0.449328E+01  0.133614E+02 -0.100247E+02  0.958316E+01 -0.111255E+02  0.116054E+01 -0.659441E+00  0.886398E+01 -0.101010E+02
    97  -0.508218E+00 -0.477693E+00 -0.122912E+00  0.221271E-01 -0.132745E-01  0.606239E-02 -0.402487E+00  0.226644E-02 -0.371127E-01  0.877498E-01 -0.528330E+00
    98   0.374502E+01  0.263499E+01 -0.838417E+01  0.224004E+02 -0.296622E+02  0.281083E+02 -0.104826E+02  0.176534E+01 -0.146677E+00  0.561043E+01 -0.282876E+01
    99  -0.301491E+01 -0.307986E+01 -0.835836E+00  0.214808E+01 -0.151573E+01  0.147436E+01 -0.453950E+01  0.253725E+00 -0.706785E-02 -0.238386E+00 -0.283441E+01
   100  -0.129451E+01 -0.138646E+01 -0.426167E-01  0.212127E+00 -0.141370E+00  0.127858E+00 -0.147385E+01  0.233387E-01  0.422526E-01 -0.192322E+00 -0.123639E+01
   101   0.341445E+00  0.396859E+00 -0.139945E+01  0.448890E+01 -0.226583E+01  0.231509E+01 -0.314271E+01  0.345452E+00 -0.282884E-01  0.242022E+01 -0.199507E+01
   102  -0.477194E+01 -0.461979E+01 -0.194432E+01  0.581299E+01 -0.453972E+01  0.440789E+01 -0.910165E+01  0.592882E+00 -0.184975E+00  0.355642E+01 -0.799123E+01
   103  -0.379708E+00 -0.388310E+00  0.599854E-01  0.171131E+00 -0.488577E-01  0.429122E-01 -0.618456E+00  0.135768E-01  0.354332E-01  0.240429E+00 -0.664172E+00
   104   0.139019E+01  0.813380E+00 -0.669338E+01  0.154034E+02 -0.224535E+02  0.217159E+02 -0.782206E+01  0.123983E+01  0.320966E-01  0.257217E+01 -0.179089E+01
   105   0.677587E+01  0.607017E+01 -0.169083E+02  0.426280E+02 -0.412426E+02  0.397313E+02 -0.204076E+02  0.297518E+01 -0.458661E+00  0.202687E+02 -0.137398E+02
   106  -0.148936E+01 -0.134319E+01 -0.257113E+00  0.244354E+00 -0.102430E+00  0.649031E-01 -0.146458E+01  0.255085E-01 -0.122604E+00  0.259691E+00 -0.148028E+01
   107  -0.423254E+00 -0.519912E+00 -0.537778E-01  0.251645E-01 -0.262146E-01  0.227524E-01 -0.394940E+00  0.376143E-02  0.171020E-01 -0.416470E+00 -0.120544E+00
   108  -0.113365E+01 -0.120062E+01 -0.892847E+01  0.208673E+02 -0.256847E+02  0.248579E+02 -0.138750E+02  0.162935E+01 -0.179262E+00  0.691407E+01 -0.793543E+01
   109  -0.704704E+00 -0.865409E+00 -0.131737E+00  0.112485E+00 -0.882614E-01  0.795296E-01 -0.690393E+00  0.136735E-01  0.131789E-01 -0.545687E+00 -0.332901E+00
   110  -0.111952E+01 -0.114323E+01 -0.308331E-01  0.890831E-01 -0.514967E-01  0.428171E-01 -0.118243E+01  0.133348E-01 -0.356937E-02 -0.881083E-01 -0.105155E+01
   111   0.639291E+00  0.237425E+00 -0.658177E+01  0.169676E+02 -0.126055E+02  0.118071E+02 -0.103144E+02  0.136625E+01 -0.159471E+00  0.641465E+01 -0.601776E+01
   112   0.484362E+01  0.421173E+01 -0.571136E+01  0.168651E+02 -0.109541E+02  0.109575E+02 -0.754692E+01  0.123335E+01 -0.364015E-01  0.755958E+01 -0.331145E+01
   113   0.417581E+01  0.439714E+01 -0.107964E+02  0.281750E+02 -0.222448E+02  0.210735E+02 -0.141450E+02  0.211355E+01 -0.122607E+00  0.136469E+02 -0.912711E+01
   114  -0.234822E+01 -0.255961E+01 -0.830710E+01  0.198836E+02 -0.177067E+02  0.172613E+02 -0.153118E+02  0.183257E+01 -0.162852E-01  0.537524E+01 -0.791856E+01
   115   0.658495E-01  0.989531E-01 -0.522284E+01  0.159748E+02 -0.791079E+01  0.747579E+01 -0.115329E+02  0.128180E+01 -0.498845E+00  0.117441E+02 -0.111463E+02
   116  -0.167417E+01 -0.166197E+01 -0.319481E+00  0.117175E+01 -0.473767E+00  0.452416E+00 -0.261315E+01  0.108060E+00 -0.115792E+00  0.164343E+01 -0.318961E+01
   117  -0.420879E+01 -0.395944E+01 -0.394678E+01  0.959575E+01 -0.736557E+01  0.719258E+01 -0.107149E+02  0.103013E+01  0.509291E-01  0.181543E+01 -0.582579E+01
   118  -0.130657E+01 -0.124719E+01 -0.210054E+00  0.426738E+00 -0.155882E+00  0.146062E+00 -0.155525E+01  0.418232E-01 -0.109581E+00  0.847684E+00 -0.198529E+01
   119  -0.130601E+01 -0.170086E+01 -0.211281E+01  0.537496E+01 -0.555111E+01  0.544997E+01 -0.498587E+01  0.518857E+00 -0.216232E-01  0.226802E+00 -0.190604E+01
   120  -0.220080E+01 -0.239633E+01 -0.318982E+00  0.100135E+01 -0.494260E+00  0.473746E+00 -0.297184E+01  0.109181E+00 -0.904722E-01  0.281749E+00 -0.258761E+01
   121  -0.228142E+01 -0.227491E+01 -0.352136E+01  0.851973E+01 -0.784137E+01  0.770436E+01 -0.793122E+01  0.788440E+00  0.724186E-01  0.132458E+01 -0.367191E+01
   122   0.185791E+02  0.177857E+02 -0.224226E+02  0.615376E+02 -0.308355E+02  0.297339E+02 -0.236444E+02  0.421022E+01 -0.188473E+01  0.426074E+02 -0.229370E+02
   123  -0.581320E+00 -0.867173E+00 -0.410453E-02  0.131871E+00 -0.100519E+00  0.955290E-01 -0.721855E+00  0.177597E-01 -0.179168E-01 -0.570891E+00 -0.278366E+00
   124   0.681905E+02  0.724315E+02 -0.686834E+02  0.188782E+03 -0.119891E+03  0.103419E+03 -0.452689E+02  0.983295E+01 -0.273010E+01  0.119095E+03 -0.439338E+02
   125  -0.198799E+01 -0.192580E+01 -0.370056E+00  0.151154E+01 -0.533214E+00  0.473971E+00 -0.320626E+01  0.136037E+00 -0.122794E+00  0.192307E+01 -0.372607E+01
   126   0.489615E+01  0.447087E+01 -0.140105E+02  0.336784E+02 -0.351124E+02  0.337591E+02 -0.160745E+02  0.265602E+01  0.669275E-01  0.965146E+01 -0.524751E+01
   127  -0.177504E+01 -0.184390E+01 -0.182129E+00  0.428777E+00 -0.299292E+00  0.277734E+00 -0.205334E+01  0.532101E-01 -0.575413E-01  0.566899E-01 -0.184305E+01
   128   0.598541E+01  0.580509E+01 -0.151280E+02  0.372677E+02 -0.310920E+02  0.297931E+02 -0.177411E+02  0.288579E+01 -0.221689E+00  0.163973E+02 -0.103705E+02
   129  -0.734073E+00 -0.692139E+00 -0.510695E-01  0.219539E+00 -0.105094E+00  0.997539E-01 -0.918261E+00  0.210595E-01 -0.248424E-01  0.158740E-01 -0.683171E+00
   130  -0.117151E+01 -0.114006E+01 -0.300103E+00  0.266015E+00 -0.904203E-01  0.675404E-01 -0.113730E+01  0.227530E-01 -0.119182E+00  0.540419E+00 -0.156129E+01
   131  -0.636367E+00 -0.602228E-01 -0.787018E+00  0.336043E+01 -0.404272E+01  0.383963E+01 -0.330077E+01  0.294080E+00  0.323293E-01  0.406977E+00 -0.499529E+00
   132   0.138867E+02  0.127161E+02 -0.157185E+02  0.430276E+02 -0.244310E+02  0.236768E+02 -0.154966E+02  0.282842E+01 -0.700628E+00  0.277365E+02 -0.143198E+02
   133   0.830133E+01  0.937004E+01 -0.171543E+02  0.458100E+02 -0.270371E+02  0.261797E+02 -0.229039E+02  0.340694E+01 -0.166074E+01  0.324618E+02 -0.214310E+02
   134  -0.816246E+00 -0.954067E+00 -0.103577E+00  0.595724E-01 -0.419271E-01  0.362872E-01 -0.775302E+00  0.870040E-02  0.983985E-02 -0.498179E+00 -0.465727E+00
   135  -0.276508E+01 -0.279623E+01 -0.384800E+01  0.885013E+01 -0.712814E+01  0.691012E+01 -0.844653E+01  0.897338E+00 -0.162198E+00  0.233593E+01 -0.496997E+01
   136  -0.105221E+01 -0.272813E+00 -0.304156E+01  0.694638E+01 -0.831028E+01  0.797750E+01 -0.518912E+01  0.564878E+00  0.510345E-01  0.108720E+01 -0.141105E+01
   137  -0.242869E+01 -0.253271E+01 -0.550859E+00  0.150165E+01 -0.108122E+01  0.103205E+01 -0.350185E+01  0.171540E+00 -0.375128E-01 -0.603969E+00 -0.189123E+01
   138  -0.265168E+01 -0.263088E+01 -0.112675E+01  0.233883E+01 -0.975001E+00  0.853277E+00 -0.394831E+01  0.206274E+00 -0.183266E+00  0.151598E+01 -0.396359E+01
   139   0.192543E+01  0.116091E+01 -0.888805E+01  0.211741E+02 -0.294899E+02  0.282432E+02 -0.106290E+02  0.151509E+01 -0.166820E+00  0.783687E+01 -0.650913E+01
   140  -0.124532E+01 -0.130111E+01 -0.343331E+01  0.885317E+01 -0.611653E+01  0.593183E+01 -0.726277E+01  0.782290E+00 -0.111241E+00  0.390252E+01 -0.509238E+01
   141  -0.916457E+00 -0.114413E+01 -0.460795E-01  0.289628E+00 -0.208254E+00  0.185220E+00 -0.116925E+01  0.322811E-01  0.325963E-01 -0.241796E+00 -0.934926E+00
   142   0.205840E+02  0.209487E+02 -0.228842E+02  0.667917E+02 -0.435683E+02  0.403689E+02 -0.240581E+02  0.393401E+01 -0.125926E+01  0.424614E+02 -0.202534E+02
   143  -0.276660E+01 -0.292013E+01 -0.665770E+00  0.189048E+01 -0.138156E+01  0.133447E+01 -0.417748E+01  0.233262E+00  0.145410E-01 -0.789543E+00 -0.214513E+01
   144  -0.914059E+00 -0.101803E+01 -0.546293E-01  0.156207E+00 -0.931483E-01  0.837629E-01 -0.102640E+01  0.201530E-01  0.356339E-01 -0.547040E+00 -0.506620E+00
   145  -0.175619E+01 -0.142710E+01 -0.208857E+01  0.680414E+01 -0.440104E+01  0.419572E+01 -0.684803E+01  0.581608E+00  0.394237E-01  0.252129E+01 -0.398781E+01
   146  -0.816851E+00 -0.792195E+00 -0.936796E-01  0.174832E+00 -0.826543E-01  0.784460E-01 -0.913081E+00  0.192847E-01 -0.381555E-01 -0.353077E-01 -0.718732E+00
   147  -0.105259E+01 -0.889047E+00 -0.812281E+00  0.233455E+01 -0.136468E+01  0.131493E+01 -0.272607E+01  0.200952E+00 -0.569654E-01  0.286308E+00 -0.111839E+01
   148  -0.867832E+00 -0.105684E+01 -0.301235E-01  0.103773E+00 -0.771514E-01  0.670588E-01 -0.943882E+00  0.124934E-01  0.789405E-02 -0.310351E+00 -0.754382E+00
   149   0.265643E+00 -0.227708E+00 -0.508667E+01  0.122173E+02 -0.181538E+02  0.176007E+02 -0.713859E+01  0.826722E+00  0.746093E-01  0.342422E+01 -0.372653E+01
   150  -0.324829E+01 -0.335949E+01 -0.345414E+01  0.923668E+01 -0.471716E+01  0.458917E+01 -0.981960E+01  0.916756E+00 -0.925529E+00  0.866558E+01 -0.110995E+02
   151  -0.242284E+01 -0.231387E+01 -0.256229E+00  0.801131E+00 -0.529633E+00  0.500003E+00 -0.302711E+01  0.890011E-01 -0.210246E-01 -0.217647E-01 -0.227108E+01
   152  -0.162811E+01 -0.161727E+01 -0.525389E+00  0.105730E+01 -0.105123E+01  0.102570E+01 -0.224349E+01  0.109007E+00 -0.605654E-01 -0.378572E+00 -0.117813E+01
   153  -0.164580E+01 -0.166172E+01 -0.383501E+00  0.111593E+01 -0.473505E+00  0.450288E+00 -0.245632E+01  0.101313E+00 -0.106272E+00  0.564799E+00 -0.212025E+01
   154   0.109362E+01  0.840890E+00 -0.983111E+01  0.216578E+02 -0.341413E+02  0.326523E+02 -0.107883E+02  0.154426E+01  0.431804E-01  0.430175E+01 -0.350404E+01
   155   0.103778E+02  0.925603E+01 -0.141868E+02  0.387521E+02 -0.285298E+02  0.263133E+02 -0.144374E+02  0.246639E+01 -0.655814E+00  0.187519E+02 -0.884009E+01
   156  -0.213049E+01 -0.217828E+01 -0.665168E+00  0.129032E+01 -0.860938E+00  0.832327E+00 -0.287937E+01  0.152340E+00 -0.136065E+00 -0.244704E+00 -0.179751E+01
   157   0.345038E+02  0.352472E+02 -0.355881E+02  0.996471E+02 -0.684091E+02  0.630876E+02 -0.302951E+02  0.606142E+01 -0.139245E+01  0.623437E+02 -0.257040E+02
   158   0.431420E+00 -0.362171E-01 -0.485707E+01  0.113536E+02 -0.151071E+02  0.145947E+02 -0.643715E+01  0.884412E+00 -0.336790E-01  0.256424E+01 -0.256678E+01
   159  -0.994428E+00 -0.120208E+01  0.201490E-03  0.260783E+00 -0.191729E+00  0.174413E+00 -0.126625E+01  0.281523E-01  0.460633E-01 -0.781915E-01 -0.116995E+01
   160  -0.158163E+01 -0.164226E+01 -0.175066E+00  0.254480E+00 -0.182688E+00  0.168448E+00 -0.167902E+01  0.322191E-01 -0.283878E-02 -0.581124E+00 -0.105829E+01
   161   0.274659E+01  0.224916E+01 -0.105208E+02  0.240766E+02 -0.372522E+02  0.354378E+02 -0.108627E+02  0.186790E+01 -0.732083E-01  0.488519E+01 -0.256282E+01
   162  -0.699770E+00 -0.753450E+00 -0.532992E+00  0.209208E+01 -0.991624E+00  0.998750E+00 -0.242712E+01  0.161141E+00 -0.842096E-01  0.128485E+01 -0.195409E+01
   163  -0.498184E+00 -0.682038E+00 -0.286975E+01  0.780183E+01 -0.335400E+01  0.302713E+01 -0.566685E+01  0.563458E+00 -0.531170E+00  0.573631E+01 -0.588718E+01
   164   0.592671E+01  0.767775E+01 -0.148801E+02  0.356541E+02 -0.310395E+02  0.293879E+02 -0.157716E+02  0.257589E+01 -0.261364E+00  0.154751E+02 -0.753596E+01
   165  -0.236313E+01 -0.248666E+01 -0.143646E+01  0.408234E+01 -0.175045E+01  0.167405E+01 -0.529765E+01  0.365035E+00 -0.553512E+00  0.419603E+01 -0.612918E+01
   166   0.233958E+02  0.229041E+02 -0.123000E+02  0.569416E+02 -0.243583E+02  0.188809E+02 -0.183274E+02  0.255897E+01 -0.180401E+01  0.478215E+02 -0.231134E+02
   167  -0.111026E+01 -0.113631E+01 -0.917794E+00  0.206825E+01 -0.248990E+01  0.242675E+01 -0.239294E+01  0.195372E+00 -0.304308E-01 -0.431848E+00 -0.674026E+00
   168  -0.132902E+01 -0.150825E+01 -0.773816E-01  0.142988E+00 -0.965552E-01  0.846841E-01 -0.140512E+01  0.223589E-01  0.794769E-01 -0.721142E+00 -0.866581E+00
   169  -0.103992E+01 -0.136567E+01 -0.699456E+01  0.170816E+02 -0.152794E+02  0.147047E+02 -0.122500E+02  0.169779E+01  0.839177E-01  0.309606E+01 -0.454565E+01
   170  -0.956255E+00 -0.612715E+00 -0.452800E+01  0.142013E+02 -0.850878E+01  0.793190E+01 -0.112438E+02  0.119115E+01 -0.838514E+00  0.118332E+02 -0.116074E+02
   171   0.776603E+01  0.759174E+01 -0.101888E+02  0.284603E+02 -0.195169E+02  0.187487E+02 -0.116903E+02  0.195310E+01 -0.151302E+00  0.149482E+02 -0.720511E+01
   172  -0.114493E+01 -0.143684E+01 -0.569187E-01  0.288305E+00 -0.202187E+00  0.189358E+00 -0.140089E+01  0.373934E-01  0.304450E-01 -0.812351E+00 -0.654931E+00
   173  -0.143038E+01 -0.197968E+01 -0.407384E+01  0.104976E+02 -0.105531E+02  0.103681E+02 -0.857389E+01  0.904821E+00  0.915724E-01  0.188581E+01 -0.395706E+01
   174   0.299410E+02  0.252193E+02 -0.389692E+02  0.104116E+03 -0.995736E+02  0.902192E+02 -0.318875E+02  0.603651E+01 -0.984673E-01  0.404007E+02 -0.150829E+02
   175   0.785115E+01  0.758029E+01 -0.107637E+02  0.312073E+02 -0.281649E+02  0.257839E+02 -0.121292E+02  0.191775E+01 -0.185043E+00  0.128455E+02 -0.508019E+01
   176  -0.220131E+00 -0.106416E+01 -0.291494E+01  0.801158E+01 -0.792786E+01  0.784323E+01 -0.589394E+01  0.661798E+00  0.389178E-01  0.974316E+00 -0.207739E+01
   177   0.640301E-01  0.227595E+00 -0.842873E+01  0.237369E+02 -0.146189E+02  0.141037E+02 -0.167700E+02  0.204112E+01 -0.117345E+01  0.176061E+02 -0.162051E+02
   178  -0.161834E+01 -0.856686E+00 -0.231627E+01  0.479600E+01 -0.286509E+01  0.271541E+01 -0.434476E+01  0.396368E+00 -0.104000E+00  0.158655E+01 -0.233923E+01
   179  -0.196909E+01 -0.230994E+01 -0.336292E+00  0.743296E+00 -0.469968E+00  0.445584E+00 -0.245567E+01  0.103962E+00 -0.521908E-01 -0.102555E+01 -0.123220E+01
   180  -0.730348E+00 -0.112559E+01 -0.713351E+01  0.175330E+02 -0.144413E+02  0.138562E+02 -0.122719E+02  0.172714E+01 -0.232930E+00  0.601680E+01 -0.690946E+01
   181  -0.870502E+00 -0.107391E+01 -0.748527E-01  0.913020E-01 -0.521560E-01  0.396522E-01 -0.886956E+00  0.125083E-01 -0.877424E-01 -0.357367E+00 -0.628803E+00
   182  -0.191509E+01 -0.212426E+01 -0.333992E+00  0.641274E+00 -0.295841E+00  0.244547E+00 -0.224831E+01  0.772327E-01 -0.894967E-01 -0.480366E+00 -0.155440E+01
   183  -0.248127E+01 -0.241557E+01 -0.123825E+01  0.433640E+01 -0.219268E+01  0.193939E+01 -0.573479E+01  0.408666E+00 -0.401354E+00  0.324277E+01 -0.525698E+01
   184   0.863953E+00  0.859786E+00 -0.220402E+01  0.101095E+02 -0.386520E+01  0.329148E+01 -0.719648E+01  0.728683E+00 -0.778498E+00  0.120614E+02 -0.104231E+02
   185  -0.220337E+01 -0.213195E+01 -0.373752E+00  0.767945E+00 -0.376980E+00  0.358698E+00 -0.267143E+01  0.921461E-01 -0.622428E-01  0.174153E+00 -0.224386E+01
   186  -0.131676E+01 -0.127916E+01  0.760842E-01  0.903527E+00 -0.312739E+00  0.235174E+00 -0.230418E+01  0.853761E-01 -0.151540E+00  0.215368E+01 -0.328130E+01
   187  -0.597167E+00 -0.664249E+00  0.288089E+00  0.156462E+01 -0.507970E+00  0.397467E+00 -0.245321E+01  0.113835E+00 -0.503094E-01  0.281620E+01 -0.343014E+01
   188  -0.995155E+00 -0.774017E+00 -0.142677E+01  0.449869E+01 -0.440528E+01  0.425361E+01 -0.433398E+01  0.418569E+00  0.209536E-01  0.199953E+00 -0.994924E+00
   189  -0.123016E+01 -0.105560E+01 -0.461116E+01  0.112626E+02 -0.120090E+02  0.115782E+02 -0.850859E+01  0.105782E+01 -0.515849E-01  0.204339E+01 -0.304741E+01
   190  -0.248312E+01 -0.232902E+01 -0.175379E+01  0.561375E+01 -0.310904E+01  0.287842E+01 -0.666321E+01  0.550747E+00 -0.547815E+00  0.536045E+01 -0.714165E+01
   191   0.351619E+01  0.486446E+01 -0.142519E+02  0.326988E+02 -0.402509E+02  0.384225E+02 -0.156875E+02  0.258525E+01  0.917560E-01  0.895791E+01 -0.418520E+01
   192   0.347055E+01  0.262202E+01 -0.103780E+02  0.264681E+02 -0.153742E+02  0.147629E+02 -0.140569E+02  0.204865E+01 -0.328375E+00  0.127428E+02 -0.979238E+01
   193  -0.202402E+01 -0.202244E+01 -0.245423E+01  0.608896E+01 -0.516171E+01  0.488262E+01 -0.592210E+01  0.542438E+00 -0.318287E+00  0.250382E+01 -0.420797E+01
   194  -0.109226E+01 -0.293235E+00 -0.445861E+01  0.103470E+02 -0.110745E+02  0.106613E+02 -0.746229E+01  0.894841E+00 -0.127320E+00  0.409222E+01 -0.425813E+01
   195  -0.131543E+01 -0.393739E+00 -0.389772E+01  0.105722E+02 -0.112457E+02  0.106948E+02 -0.838263E+01  0.943665E+00  0.535024E-01  0.219122E+01 -0.263846E+01
   196  -0.116546E+01 -0.115831E+01 -0.224701E+00  0.244508E+00 -0.106553E+00  0.778555E-01 -0.118092E+01  0.243518E-01 -0.717508E-01 -0.141818E+00 -0.944738E+00
   197   0.142000E+02  0.141559E+02 -0.102170E+02  0.411534E+02 -0.180228E+02  0.142659E+02 -0.150402E+02  0.206074E+01 -0.129888E+01  0.353264E+02 -0.198716E+02
   198  -0.110664E+01 -0.181811E+01 -0.542398E+01  0.138825E+02 -0.116658E+02  0.113676E+02 -0.105133E+02  0.124641E+01  0.187977E-01  0.342769E+01 -0.526460E+01
   199   0.158079E+02  0.144438E+02 -0.172979E+02  0.545721E+02 -0.275462E+02  0.236079E+02 -0.206871E+02  0.315914E+01 -0.184423E+01  0.403855E+02 -0.240975E+02
   200  -0.781829E+00 -0.667956E+00 -0.135960E+01  0.660235E+01 -0.264220E+01  0.222946E+01 -0.614396E+01  0.532110E+00 -0.379529E+00  0.742413E+01 -0.771256E+01
   201  -0.145048E+01 -0.157303E+01 -0.175763E+01  0.406784E+01 -0.226343E+01  0.218162E+01 -0.404838E+01  0.369503E+00 -0.134125E+00  0.104345E+01 -0.248235E+01
   202  -0.163803E+01 -0.154642E+01 -0.131025E+01  0.214723E+01 -0.712632E+00  0.580151E+00 -0.249710E+01  0.154583E+00 -0.402428E+00  0.217739E+01 -0.332138E+01
   203   0.297969E+01  0.367449E+01 -0.138823E+02  0.341509E+02 -0.261718E+02  0.248553E+02 -0.186642E+02  0.269173E+01 -0.287638E+00  0.167296E+02 -0.127675E+02
   204   0.164293E+01  0.117797E+01 -0.662582E+01  0.171058E+02 -0.119298E+02  0.118459E+02 -0.101484E+02  0.139533E+01 -0.204453E+00  0.713925E+01 -0.575683E+01
   205   0.648175E+00  0.603438E+00 -0.299204E+01  0.838025E+01 -0.464108E+01  0.465302E+01 -0.541706E+01  0.665084E+00 -0.389120E-02  0.422439E+01 -0.361706E+01
   206   0.550514E+00  0.102065E+00 -0.558979E+01  0.150108E+02 -0.930639E+01  0.881685E+01 -0.952093E+01  0.113994E+01 -0.163848E+00  0.728799E+01 -0.702208E+01
   207   0.135573E+01  0.629477E+00 -0.119934E+02  0.280788E+02 -0.266041E+02  0.251578E+02 -0.156886E+02  0.240525E+01 -0.190769E+00  0.766465E+01 -0.684440E+01
   208  -0.164784E+01 -0.166801E+01 -0.189643E+00  0.348422E+00 -0.266322E+00  0.251727E+00 -0.183385E+01  0.418246E-01 -0.374464E-02 -0.346528E+00 -0.131773E+01
   209  -0.154689E+01 -0.169395E+01 -0.459141E+00  0.108632E+01 -0.490154E+00  0.454865E+00 -0.224023E+01  0.101451E+00 -0.627261E-01  0.161663E+00 -0.179288E+01
   210  -0.129249E+01 -0.145617E+01 -0.155491E+01  0.455398E+01 -0.351592E+01  0.344166E+01 -0.467654E+01  0.459241E+00 -0.149891E+00  0.884403E+00 -0.219068E+01
   211  -0.865210E+00 -0.793617E+00 -0.169599E+00  0.260828E+00 -0.132285E+00  0.124038E+00 -0.974781E+00  0.265889E-01 -0.320711E-01 -0.220284E+00 -0.541261E+00
   212   0.141373E+02  0.150420E+02 -0.175813E+02  0.533572E+02 -0.434032E+02  0.380100E+02 -0.193793E+02  0.313388E+01 -0.746525E+00  0.293523E+02 -0.135638E+02
   213  -0.117754E+01 -0.158003E+01 -0.339851E+00  0.112478E+01 -0.609013E+00  0.529081E+00 -0.198466E+01  0.102125E+00 -0.704439E-01 -0.403481E+00 -0.110611E+01
   214   0.356742E+01  0.328462E+01 -0.963116E+01  0.257641E+02 -0.138406E+02  0.134871E+02 -0.141465E+02  0.193453E+01 -0.103087E+01  0.163018E+02 -0.119863E+02
   215  -0.141937E+01 -0.635190E+00 -0.171937E+01  0.334883E+01 -0.454143E+01  0.436147E+01 -0.317029E+01  0.301421E+00 -0.435127E-01  0.168083E-01 -0.608486E+00
   216  -0.599198E+00 -0.616654E+00 -0.150355E+01  0.393527E+01 -0.146257E+01  0.145743E+01 -0.332503E+01  0.299250E+00 -0.474016E+00  0.312418E+01 -0.326682E+01
   217   0.503771E+01  0.496994E+01 -0.941850E+01  0.262827E+02 -0.206765E+02  0.200298E+02 -0.131888E+02  0.200895E+01 -0.177511E+00  0.117993E+02 -0.665181E+01
   218   0.934005E+00  0.906280E+00 -0.437545E+01  0.132503E+02 -0.107053E+02  0.101874E+02 -0.846452E+01  0.104163E+01 -0.550010E-01  0.565613E+01 -0.469485E+01
   219  -0.833347E+00 -0.965112E+00 -0.556395E-01  0.162945E+00 -0.875087E-01  0.658109E-01 -0.936382E+00  0.174279E-01 -0.307624E-01 -0.429365E+00 -0.504985E+00
   220  -0.173170E+01 -0.177716E+01 -0.292326E+00  0.400015E+00 -0.190274E+00  0.153427E+00 -0.184481E+01  0.422719E-01 -0.540993E-01  0.646101E-01 -0.178767E+01
   221  -0.685305E+00 -0.607681E+00  0.137887E-01  0.530407E-01 -0.246294E-01  0.196576E-01 -0.752716E+00  0.555344E-02 -0.354458E-01  0.275387E+00 -0.847623E+00
   222   0.854031E+00  0.608261E+00 -0.117140E+02  0.309362E+02 -0.197394E+02  0.191258E+02 -0.205194E+02  0.276475E+01 -0.153584E+01  0.209762E+02 -0.188321E+02
   223  -0.834075E+00 -0.110422E+01  0.532174E-01  0.444908E-01 -0.307121E-01  0.215577E-01 -0.930230E+00  0.760077E-02  0.139779E-01 -0.593539E+00 -0.524661E+00
   224   0.220523E+02  0.242662E+02 -0.291004E+02  0.812351E+02 -0.698791E+02  0.635565E+02 -0.287738E+02  0.501407E+01 -0.138639E+01  0.496958E+02 -0.240431E+02
   225   0.100013E+02  0.970950E+01 -0.711215E+01  0.264647E+02 -0.113769E+02  0.108665E+02 -0.105329E+02  0.169204E+01 -0.119346E+01  0.230731E+02 -0.121702E+02
   226   0.261823E+01  0.270148E+01 -0.470459E+01  0.133583E+02 -0.849095E+01  0.848980E+01 -0.691536E+01  0.881078E+00 -0.107287E+00  0.780400E+01 -0.499523E+01
   227  -0.848377E+00 -0.812055E+00 -0.165497E+00  0.203940E+00 -0.932969E-01  0.793117E-01 -0.893046E+00  0.202120E-01 -0.138177E-01 -0.173631E+00 -0.624607E+00
   228  -0.945663E+00 -0.876003E+00  0.275711E-01  0.154380E+00 -0.668998E-01  0.380724E-01 -0.111574E+01  0.169572E-01 -0.315223E-01  0.672386E+00 -0.151687E+01
   229  -0.956817E+00 -0.102966E+01 -0.298504E+01  0.779265E+01 -0.872601E+01  0.851376E+01 -0.626026E+01  0.708074E+00  0.254188E-01  0.893370E+00 -0.194845E+01
   230  -0.882798E+00 -0.873359E+00 -0.956459E-01  0.120612E+00 -0.597792E-01  0.521532E-01 -0.914083E+00  0.139442E-01 -0.369049E-01 -0.276597E+00 -0.559858E+00
   231   0.305518E+01  0.268088E+01 -0.162918E+02  0.394599E+02 -0.342303E+02  0.326788E+02 -0.221000E+02  0.353872E+01 -0.929082E-01  0.140340E+02 -0.112602E+02
   232   0.544469E-01 -0.238973E+00 -0.232388E+01  0.681170E+01 -0.413178E+01  0.376331E+01 -0.457957E+01  0.514677E+00 -0.101222E+00  0.210744E+01 -0.224519E+01
   233  -0.156340E+01 -0.142049E+01 -0.147033E+00  0.653239E+00 -0.283560E+00  0.252648E+00 -0.209878E+01  0.600884E-01 -0.110769E+00  0.116167E+01 -0.247138E+01
   234  -0.282750E+01 -0.281986E+01 -0.584501E+01  0.139338E+02 -0.101608E+02  0.990876E+01 -0.121091E+02  0.144494E+01 -0.366202E-01  0.319966E+01 -0.598290E+01
   235  -0.106425E+01 -0.101882E+01 -0.696622E-01  0.909951E-01 -0.474233E-01  0.402341E-01 -0.108978E+01  0.113915E-01 -0.994820E-01  0.210833E+00 -0.113017E+01
   236   0.620181E+01  0.591710E+01 -0.779651E+01  0.227083E+02 -0.118279E+02  0.117227E+02 -0.102080E+02  0.160320E+01 -0.142441E+00  0.149251E+02 -0.886560E+01
   237   0.572266E+00  0.821947E+00 -0.527608E+01  0.118524E+02 -0.185410E+02  0.179152E+02 -0.630314E+01  0.924820E+00 -0.110768E-01  0.218462E+01 -0.135160E+01
   238  -0.294969E+01 -0.287006E+01 -0.357565E+00  0.991611E+00 -0.416142E+00  0.362122E+00 -0.365224E+01  0.122527E+00 -0.128005E+00  0.138517E+01 -0.412722E+01
   239  -0.192893E+01 -0.235803E+01 -0.172835E+00  0.522163E+00 -0.293117E+00  0.256784E+00 -0.231064E+01  0.687188E-01 -0.187934E-01 -0.130056E+01 -0.103868E+01
   240  -0.332788E+01 -0.315482E+01 -0.790663E+00  0.219016E+01 -0.136782E+01  0.131896E+01 -0.494274E+01  0.264222E+00 -0.671316E-01  0.702960E+00 -0.379065E+01
   241   0.864383E-01 -0.190575E+00 -0.958641E+00  0.358780E+01 -0.206564E+01  0.209383E+01 -0.284477E+01  0.273864E+00  0.481345E-01  0.182634E+01 -0.206505E+01
   242  -0.138216E+01 -0.168446E+01 -0.147788E+01  0.385038E+01 -0.363863E+01  0.356655E+01 -0.407772E+01  0.395147E+00 -0.548383E-02 -0.470639E+00 -0.120834E+01
   243  -0.366511E+01 -0.348840E+01 -0.227742E+01  0.522549E+01 -0.345055E+01  0.338963E+01 -0.710780E+01  0.555544E+00 -0.747650E-01  0.987015E+00 -0.440065E+01
   244   0.856453E+00  0.781378E+00 -0.268040E+01  0.796884E+01 -0.489124E+01  0.494981E+01 -0.504738E+01  0.556822E+00 -0.111886E+00  0.467708E+01 -0.378382E+01
   245  -0.426434E+01 -0.397381E+01 -0.198104E+01  0.508964E+01 -0.392760E+01  0.380210E+01 -0.781132E+01  0.563879E+00  0.225971E-01  0.145918E+01 -0.545559E+01
   246   0.134696E+02  0.107100E+02 -0.294528E+02  0.697858E+02 -0.743144E+02  0.699833E+02 -0.276593E+02  0.512695E+01  0.403212E-01  0.221792E+02 -0.115095E+02
   247   0.728627E+01  0.600435E+01 -0.123223E+02  0.344169E+02 -0.270386E+02  0.249494E+02 -0.149028E+02  0.218358E+01 -0.399532E+00  0.150445E+02 -0.864058E+01
   248   0.246919E+02  0.234508E+02 -0.223320E+02  0.626943E+02 -0.296249E+02  0.268845E+02 -0.162605E+02  0.333060E+01 -0.180718E+01  0.389853E+02 -0.137273E+02
   249  -0.298269E+01 -0.293999E+01 -0.223547E+01  0.594439E+01 -0.389616E+01  0.369736E+01 -0.716028E+01  0.667473E+00 -0.114491E+00  0.259830E+01 -0.542379E+01
   250  -0.956951E+00 -0.956082E+00 -0.302493E+00  0.201194E+00 -0.703968E-01  0.493281E-01 -0.851792E+00  0.172092E-01 -0.149147E+00  0.330628E+00 -0.113756E+01
   251   0.152412E+00  0.200404E+00 -0.485280E+01  0.128292E+02 -0.899478E+01  0.881560E+01 -0.870446E+01  0.105965E+01 -0.216566E+00  0.534697E+01 -0.493000E+01
   252  -0.785487E+00 -0.426073E+00 -0.173851E+01  0.391006E+01 -0.533108E+01  0.520355E+01 -0.319206E+01  0.362550E+00  0.629844E-01  0.727427E-01 -0.561800E+00
   253   0.124550E+02  0.122890E+02 -0.135900E+02  0.353111E+02 -0.316451E+02  0.306367E+02 -0.105903E+02  0.233262E+01 -0.720281E-01  0.154099E+02 -0.304883E+01
   254   0.790337E+00  0.862571E+00 -0.727433E+01  0.175543E+02 -0.116016E+02  0.113262E+02 -0.107556E+02  0.154128E+01 -0.155727E+00  0.748374E+01 -0.646544E+01
   255  -0.439119E+01 -0.438225E+01 -0.205191E+01  0.527077E+01 -0.349185E+01  0.337887E+01 -0.806982E+01  0.572742E+00 -0.239193E+00  0.209150E+01 -0.623456E+01
   256  -0.150462E+01 -0.141119E+01 -0.429875E+00  0.202694E+01 -0.815233E+00  0.675989E+00 -0.314316E+01  0.180719E+00 -0.149616E+00  0.166502E+01 -0.292660E+01
   257   0.807381E+01  0.790829E+01 -0.195713E+02  0.486461E+02 -0.417904E+02  0.391276E+02 -0.218671E+02  0.352895E+01 -0.160180E+00  0.206695E+02 -0.126010E+02
   258   0.200930E+00 -0.142195E+00 -0.627168E+01  0.168205E+02 -0.112409E+02  0.103755E+02 -0.106767E+02  0.119417E+01 -0.423044E+00  0.801693E+01 -0.773608E+01
   259  -0.151804E+01 -0.175609E+01 -0.106649E+01  0.228374E+01 -0.246035E+01  0.240939E+01 -0.290909E+01  0.224748E+00 -0.111225E+00 -0.309967E+00 -0.133490E+01
   260  -0.157021E+01 -0.114254E+01 -0.253189E+01  0.577353E+01 -0.681344E+01  0.664212E+01 -0.519157E+01  0.551057E+00  0.288263E-01  0.203481E+00 -0.137485E+01
   261  -0.274544E+00 -0.313603E+00 -0.249927E+00  0.329638E+01 -0.139014E+01  0.125084E+01 -0.343199E+01  0.250301E+00 -0.123878E+00  0.418739E+01 -0.437711E+01
   262  -0.377727E+01 -0.353037E+01 -0.137799E+01  0.283253E+01 -0.192313E+01  0.186447E+01 -0.552473E+01  0.351576E+00 -0.160135E+00  0.113494E+00 -0.348373E+01
   263  -0.260526E+01 -0.216576E+01 -0.327468E+01  0.757072E+01 -0.856705E+01  0.835674E+01 -0.737252E+01  0.681517E+00  0.610432E-01  0.123574E+01 -0.346254E+01
   264  -0.287116E+01 -0.297034E+01 -0.677247E+00  0.131871E+01 -0.906693E+00  0.872982E+00 -0.364251E+01  0.163600E+00 -0.245381E-01 -0.641469E+00 -0.230433E+01
   265  -0.137837E+01 -0.130862E+01 -0.178009E+01  0.453901E+01 -0.201734E+01  0.199751E+01 -0.448304E+01  0.365579E+00 -0.443219E+00  0.410205E+01 -0.496745E+01
   266  -0.111543E+01 -0.184455E+01 -0.275956E+01  0.702755E+01 -0.709798E+01  0.696079E+01 -0.593910E+01  0.692858E+00 -0.253491E-01  0.105278E+00 -0.192448E+01
   267   0.197451E+01  0.224498E+01 -0.113622E+02  0.286732E+02 -0.236532E+02  0.228283E+02 -0.169833E+02  0.247174E+01 -0.688065E-01  0.118600E+02 -0.954620E+01
   268   0.137500E+01  0.200185E+01 -0.845833E+01  0.223810E+02 -0.212365E+02  0.199672E+02 -0.130290E+02  0.175066E+01 -0.146848E-01  0.648317E+01 -0.446663E+01
   269   0.325296E+01  0.371846E+01 -0.928145E+01  0.234965E+02 -0.225654E+02  0.214337E+02 -0.116354E+02  0.180504E+01 -0.539319E-01  0.828826E+01 -0.451586E+01
   270  -0.392855E+01 -0.396236E+01 -0.300667E+01  0.824024E+01 -0.641581E+01  0.623409E+01 -0.977832E+01  0.797925E+00 -0.609721E+00  0.611152E+01 -0.946416E+01
   271  -0.348501E+01 -0.354072E+01 -0.262549E+01  0.684881E+01 -0.462759E+01  0.451335E+01 -0.831814E+01  0.724054E+00  0.762755E-02  0.134032E+01 -0.488866E+01
   272   0.106444E+01  0.319683E+00 -0.471210E+01  0.133833E+02 -0.924988E+01  0.884304E+01 -0.821369E+01  0.101380E+01 -0.315219E+00  0.580179E+01 -0.516689E+01
   273   0.299525E+01  0.268306E+01 -0.903730E+01  0.210957E+02 -0.339548E+02  0.323291E+02 -0.897040E+01  0.153296E+01 -0.304161E-01  0.427822E+01 -0.156475E+01
   274  -0.194107E+01 -0.186585E+01 -0.264589E+00  0.316601E+00 -0.154728E+00  0.135688E+00 -0.201277E+01  0.387190E-01 -0.136732E+00  0.294213E+00 -0.202333E+01
   275  -0.597017E+00 -0.590513E+00 -0.368106E+01  0.845701E+01 -0.104195E+02  0.101767E+02 -0.590115E+01  0.771032E+00 -0.715269E-02  0.845185E+00 -0.142855E+01
   276  -0.142728E+00  0.123147E-01 -0.511470E+01  0.114379E+02 -0.163474E+02  0.157942E+02 -0.675750E+01  0.844781E+00 -0.148217E+00  0.373418E+01 -0.357365E+01
   277   0.241144E+01  0.266824E+01 -0.390625E+01  0.128639E+02 -0.508048E+01  0.489049E+01 -0.723151E+01  0.875303E+00 -0.590317E+00  0.108726E+02 -0.761402E+01
   278  -0.144948E+01 -0.172749E+01 -0.138883E+00  0.681651E+00 -0.534696E+00  0.489992E+00 -0.202443E+01  0.768800E-01 -0.620746E-01 -0.696799E+00 -0.968614E+00
   279  -0.162354E+01 -0.165202E+01 -0.857479E+00  0.186561E+01 -0.181557E+01  0.177808E+01 -0.280268E+01  0.208497E+00  0.178527E-01 -0.934814E+00 -0.735063E+00
   280  -0.347940E+00 -0.362422E+00  0.551424E-01  0.740728E-01 -0.348123E-01  0.311545E-01 -0.481071E+00  0.757348E-02  0.260191E-01 -0.328984E-01 -0.355543E+00
   281   0.271262E+01  0.294233E+01 -0.891151E+01  0.257640E+02 -0.132854E+02  0.123139E+02 -0.151906E+02  0.202228E+01 -0.947075E+00  0.196235E+02 -0.157341E+02
   282  -0.201172E+01 -0.219498E+01 -0.381426E+00  0.564409E+00 -0.283486E+00  0.263764E+00 -0.224229E+01  0.673149E-01 -0.567037E-01 -0.483476E+00 -0.165480E+01
   283  -0.102404E+01 -0.129290E+01 -0.290838E-01  0.248893E+00 -0.143978E+00  0.132737E+00 -0.126034E+01  0.277375E-01  0.523777E-01 -0.602987E+00 -0.742294E+00
   284   0.910894E+00  0.569235E+00 -0.437177E+01  0.135450E+02 -0.608118E+01  0.573597E+01 -0.895422E+01  0.103706E+01 -0.802180E+00  0.122140E+02 -0.108425E+02
   285  -0.735300E+00 -0.758633E+00 -0.800563E-01  0.105935E+00 -0.799405E-01  0.729603E-01 -0.767996E+00  0.137987E-01  0.327654E-01 -0.473798E+00 -0.317600E+00
   286   0.131727E+02  0.159329E+02 -0.239416E+02  0.607582E+02 -0.674617E+02  0.618277E+02 -0.219593E+02  0.394948E+01 -0.156705E+00  0.243189E+02 -0.822929E+01
   287  -0.910132E+00 -0.776225E+00 -0.224207E+00  0.640348E+00 -0.263521E+00  0.255413E+00 -0.137231E+01  0.541444E-01 -0.405292E-01  0.313652E+00 -0.104935E+01
   288  -0.414902E+00 -0.477382E+00 -0.212106E-02  0.156227E-01 -0.155473E-01  0.119095E-01 -0.427094E+00  0.232839E-02  0.186317E-01 -0.341753E+00 -0.154261E+00
   289  -0.860073E+00 -0.884312E+00 -0.639333E+01  0.154614E+02 -0.124716E+02  0.121110E+02 -0.109987E+02  0.143111E+01 -0.106166E+00  0.401376E+01 -0.479191E+01
   290  -0.160656E+01 -0.166624E+01 -0.312298E+00  0.664159E+00 -0.322475E+00  0.305102E+00 -0.201012E+01  0.690704E-01 -0.503249E-01 -0.122725E+00 -0.149319E+01
   291  -0.645626E+00 -0.430908E+00 -0.163499E+01  0.649393E+01 -0.258982E+01  0.255843E+01 -0.595741E+01  0.484234E+00 -0.409018E+00  0.647387E+01 -0.649576E+01
   292  -0.516811E+00 -0.580531E+00 -0.104204E-01  0.256100E-01 -0.174722E-01  0.941735E-02 -0.527150E+00  0.320489E-02 -0.377175E-01 -0.567347E-01 -0.486079E+00
   293  -0.120036E+01 -0.145899E+01 -0.232362E+01  0.605559E+01 -0.476594E+01  0.465864E+01 -0.540739E+01  0.582360E+00 -0.114638E+00  0.108467E+01 -0.242902E+01
   294  -0.214990E+01 -0.227198E+01 -0.448072E+00  0.127869E+01 -0.876668E+00  0.846391E+00 -0.310141E+01  0.151178E+00 -0.253520E-01 -0.459294E+00 -0.178733E+01
   295  -0.108758E+01 -0.126166E+01 -0.232204E+00  0.485565E+00 -0.457848E+00  0.446152E+00 -0.138206E+01  0.528157E-01 -0.211020E-01 -0.606674E+00 -0.633882E+00
   296   0.193620E+02  0.186775E+02 -0.249844E+02  0.710351E+02 -0.569238E+02  0.521680E+02 -0.264188E+02  0.448586E+01 -0.153067E+01  0.447924E+02 -0.245843E+02
   297  -0.504733E+01 -0.498097E+01 -0.184136E+01  0.485708E+01 -0.248173E+01  0.238177E+01 -0.852377E+01  0.560673E+00 -0.534156E+00  0.374560E+01 -0.819241E+01
   298  -0.108588E+01 -0.118106E+01 -0.996803E+00  0.283687E+01 -0.161020E+01  0.147337E+01 -0.303262E+01  0.243502E+00 -0.905575E-01  0.336469E+00 -0.142697E+01
   299  -0.119082E+01 -0.126357E+01 -0.228852E+01  0.617428E+01 -0.350717E+01  0.313781E+01 -0.519203E+01  0.484809E+00 -0.235290E+00  0.208204E+01 -0.311032E+01
   300  -0.185334E+01 -0.192801E+01 -0.627481E+00  0.142573E+01 -0.128813E+01  0.124991E+01 -0.277017E+01  0.156813E+00  0.529085E-01 -0.676787E+00 -0.130413E+01
   301  -0.158073E+01 -0.146514E+01 -0.213300E+01  0.537253E+01 -0.447268E+01  0.433967E+01 -0.521877E+01  0.531518E+00 -0.117647E+00  0.883530E+00 -0.223102E+01
   302  -0.189408E+01 -0.167455E+01 -0.118790E+01  0.256214E+01 -0.161757E+01  0.147572E+01 -0.335415E+01  0.227690E+00 -0.734823E-01  0.582446E+00 -0.218351E+01
   303  -0.481339E+00 -0.206777E+00 -0.209487E+01  0.577479E+01 -0.311240E+01  0.312136E+01 -0.460899E+01  0.438778E+00 -0.794343E-01  0.344809E+01 -0.357543E+01
   304  -0.176278E+01 -0.202243E+01 -0.596920E+00  0.137983E+01 -0.100156E+01  0.970152E+00 -0.267210E+01  0.157808E+00 -0.328416E-01 -0.489106E+00 -0.150048E+01
   305  -0.104946E+01 -0.118969E+01 -0.194920E+00  0.333285E+00 -0.292128E+00  0.280635E+00 -0.121029E+01  0.339480E-01 -0.477601E-01 -0.348992E+00 -0.792940E+00
   306  -0.272548E+01 -0.282739E+01 -0.360116E+01  0.845125E+01 -0.834529E+01  0.818459E+01 -0.814964E+01  0.734770E+00 -0.192413E+00  0.281013E+01 -0.544511E+01
   307  -0.151706E+01 -0.171990E+01 -0.134432E+01  0.540338E+01 -0.358086E+01  0.336572E+01 -0.583486E+01  0.473887E+00 -0.382037E+00  0.496147E+01 -0.629933E+01
   308  -0.223967E+01 -0.205112E+01 -0.333666E+01  0.771671E+01 -0.668194E+01  0.648152E+01 -0.709309E+01  0.673791E+00 -0.214218E-01  0.132379E+01 -0.335349E+01
   309  -0.160783E+01 -0.169650E+01 -0.404389E+00  0.880589E+00 -0.430947E+00  0.415934E+00 -0.216359E+01  0.945688E-01 -0.375769E-01  0.625358E-01 -0.172146E+01
   310   0.367502E+01  0.329463E+01 -0.760503E+01  0.205643E+02 -0.162341E+02  0.150566E+02 -0.949460E+01  0.138788E+01 -0.172979E+00  0.782130E+01 -0.435369E+01
   311   0.482544E+01  0.482149E+01 -0.151083E+02  0.351875E+02 -0.455694E+02  0.429233E+02 -0.151404E+02  0.253275E+01 -0.110890E+00  0.107354E+02 -0.580304E+01
   312  -0.215247E+01 -0.254926E+01 -0.607566E+00  0.147847E+01 -0.844241E+00  0.794912E+00 -0.313670E+01  0.162650E+00 -0.733467E-01 -0.484235E+00 -0.199168E+01
   313   0.390276E+01  0.348100E+01 -0.738363E+01  0.236776E+02 -0.151291E+02  0.143681E+02 -0.133800E+02  0.174969E+01 -0.545214E+00  0.161282E+02 -0.121020E+02
   314   0.583165E+01  0.577518E+01 -0.886600E+01  0.261044E+02 -0.179427E+02  0.169756E+02 -0.122857E+02  0.184610E+01 -0.152983E+00  0.143397E+02 -0.841153E+01
   315   0.226844E+01  0.196744E+01 -0.818774E+01  0.239506E+02 -0.169353E+02  0.159761E+02 -0.144621E+02  0.192693E+01 -0.779959E+00  0.154564E+02 -0.127090E+02
   316   0.126314E+01  0.164397E+01 -0.809850E+01  0.229313E+02 -0.110431E+02  0.108336E+02 -0.152810E+02  0.192070E+01 -0.103141E+01  0.170353E+02 -0.143599E+02
   317  -0.571725E+00 -0.626506E+00  0.850678E-01  0.647801E-01 -0.283129E-01  0.143722E-01 -0.713845E+00  0.621292E-02  0.230022E-01  0.379200E+00 -0.102871E+01
   318  -0.656144E+00 -0.553717E+00 -0.563148E-01  0.291739E-01 -0.190312E-01  0.158920E-01 -0.629648E+00  0.378451E-02  0.190982E-02 -0.128445E+00 -0.427182E+00
   319  -0.566226E+00 -0.647718E+00 -0.732120E-01  0.268176E-01 -0.273973E-01  0.212855E-01 -0.517520E+00  0.380017E-02  0.324161E-01 -0.440869E+00 -0.239264E+00
   320  -0.143745E+01 -0.159028E+01 -0.157421E+00  0.253533E+00 -0.150314E+00  0.135902E+00 -0.155621E+01  0.370622E-01 -0.104611E+00 -0.513957E+00 -0.971713E+00
   321   0.259890E+02  0.274578E+02 -0.115197E+02  0.604902E+02 -0.315372E+02  0.256639E+02 -0.201893E+02  0.308111E+01 -0.143652E+01  0.508371E+02 -0.219428E+02
   322   0.265401E+02  0.270135E+02 -0.134486E+02  0.642162E+02 -0.333346E+02  0.266861E+02 -0.207139E+02  0.313491E+01 -0.119812E+01  0.501013E+02 -0.218897E+02
   323   0.269161E+02  0.258542E+02 -0.797535E+01  0.542601E+02 -0.232217E+02  0.183561E+02 -0.169281E+02  0.242513E+01 -0.108636E+01  0.474389E+02 -0.204984E+02
   324   0.266131E+02  0.290871E+02 -0.145325E+02  0.675029E+02 -0.363165E+02  0.292309E+02 -0.227417E+02  0.347005E+01 -0.108180E+01  0.527201E+02 -0.225513E+02
   325   0.222321E+02  0.219251E+02 -0.578752E+01  0.452557E+02 -0.176353E+02  0.132544E+02 -0.148615E+02  0.200634E+01 -0.168399E+01  0.441540E+02 -0.205449E+02
   326   0.330120E+02  0.343300E+02 -0.236054E+02  0.767495E+02 -0.463211E+02  0.377128E+02 -0.145058E+02  0.298191E+01 -0.120096E+01  0.452182E+02 -0.968728E+01
   327   0.230120E+02  0.243201E+02 -0.840032E+01  0.509937E+02 -0.208620E+02  0.150143E+02 -0.158031E+02  0.206941E+01 -0.126081E+01  0.462685E+02 -0.206876E+02
   328   0.362649E+02  0.359310E+02 -0.273703E+02  0.862303E+02 -0.511861E+02  0.416818E+02 -0.165121E+02  0.342131E+01 -0.133237E+01  0.490241E+02 -0.117607E+02
   329   0.273730E+02  0.275594E+02 -0.108770E+02  0.597472E+02 -0.239749E+02  0.174900E+02 -0.173753E+02  0.236297E+01 -0.148554E+01  0.524949E+02 -0.234500E+02
   330   0.254564E+02  0.242800E+02 -0.875901E+01  0.544433E+02 -0.227396E+02  0.174636E+02 -0.173102E+02  0.235818E+01 -0.121240E+01  0.464945E+02 -0.210021E+02
   331   0.230604E+02  0.227654E+02 -0.794832E+01  0.491661E+02 -0.244338E+02  0.199608E+02 -0.161464E+02  0.246195E+01 -0.985480E+00  0.416680E+02 -0.179171E+02
   332   0.393943E+02  0.391071E+02 -0.207885E+02  0.857281E+02 -0.501167E+02  0.439927E+02 -0.236704E+02  0.424907E+01 -0.127823E+01  0.621183E+02 -0.217329E+02
   333   0.226400E+02  0.227397E+02 -0.835928E+01  0.501657E+02 -0.283692E+02  0.236368E+02 -0.171440E+02  0.270992E+01 -0.915717E+00  0.412125E+02 -0.175571E+02
   334   0.252685E+02  0.265107E+02 -0.854669E+01  0.533517E+02 -0.208927E+02  0.149400E+02 -0.157201E+02  0.213630E+01 -0.139217E+01  0.498557E+02 -0.219528E+02
   335   0.334796E+02  0.347946E+02 -0.238031E+02  0.784464E+02 -0.479026E+02  0.394939E+02 -0.159526E+02  0.319753E+01 -0.109615E+01  0.456251E+02 -0.973435E+01
   336   0.224862E+02  0.240277E+02 -0.865387E+01  0.508138E+02 -0.244802E+02  0.189775E+02 -0.165806E+02  0.240943E+01 -0.116093E+01  0.445399E+02 -0.193512E+02
   337   0.409978E+02  0.386192E+02 -0.299870E+02  0.104009E+03 -0.987808E+02  0.862110E+02 -0.249867E+02  0.453253E+01 -0.132519E+01  0.633185E+02 -0.233741E+02
   338   0.335346E+02  0.354503E+02 -0.298750E+02  0.887808E+02 -0.518387E+02  0.416949E+02 -0.190653E+02  0.383793E+01 -0.167003E+01  0.524704E+02 -0.153501E+02
   339   0.178787E+02  0.180389E+02 -0.294229E+01  0.358100E+02 -0.137719E+02  0.967131E+01 -0.123650E+02  0.147647E+01 -0.110665E+01  0.363324E+02 -0.171869E+02
   340   0.206411E+02  0.213578E+02 -0.613245E+01  0.442922E+02 -0.173077E+02  0.122313E+02 -0.142366E+02  0.179440E+01 -0.121201E+01  0.414065E+02 -0.188367E+02
   341   0.238196E+02  0.237616E+02 -0.805959E+01  0.498762E+02 -0.262028E+02  0.220124E+02 -0.163005E+02  0.249400E+01 -0.920388E+00  0.416681E+02 -0.169861E+02
   342   0.358647E+02  0.354788E+02 -0.289387E+02  0.881381E+02 -0.513800E+02  0.419598E+02 -0.175237E+02  0.360920E+01 -0.161986E+01  0.500027E+02 -0.129040E+02
   343   0.363490E+02  0.360575E+02 -0.280637E+02  0.872840E+02 -0.517691E+02  0.422413E+02 -0.168244E+02  0.348086E+01 -0.141889E+01  0.488898E+02 -0.114134E+02
   344   0.245726E+02  0.235252E+02 -0.828617E+01  0.524300E+02 -0.214012E+02  0.164959E+02 -0.169996E+02  0.233375E+01 -0.118514E+01  0.465952E+02 -0.218848E+02
   345   0.309833E+02  0.314150E+02 -0.218696E+02  0.811365E+02 -0.694823E+02  0.608594E+02 -0.242242E+02  0.456353E+01 -0.883409E+00  0.522407E+02 -0.199423E+02
   346   0.188661E+02  0.192922E+02 -0.592338E+01  0.417727E+02 -0.226975E+02  0.182427E+02 -0.145012E+02  0.197279E+01 -0.838469E+00  0.368213E+02 -0.166906E+02
   347   0.351162E+02  0.393156E+02 -0.385476E+02  0.115371E+03 -0.143253E+03  0.123884E+03 -0.278288E+02  0.548981E+01 -0.114941E+01  0.623971E+02 -0.219321E+02
   348   0.230289E+02  0.223201E+02 -0.720463E+01  0.480705E+02 -0.195869E+02  0.150617E+02 -0.154655E+02  0.215372E+01 -0.156577E+01  0.444371E+02 -0.205513E+02
   349   0.343105E+02  0.367364E+02 -0.292207E+02  0.878837E+02 -0.528975E+02  0.425517E+02 -0.176921E+02  0.368552E+01 -0.130890E+01  0.518976E+02 -0.138523E+02
   350   0.360454E+02  0.365166E+02 -0.288383E+02  0.884024E+02 -0.521077E+02  0.425848E+02 -0.176302E+02  0.363446E+01 -0.165410E+01  0.511028E+02 -0.129321E+02
   351   0.349285E+02  0.348127E+02 -0.232634E+02  0.882111E+02 -0.678339E+02  0.578333E+02 -0.239089E+02  0.389026E+01 -0.148975E+01  0.606163E+02 -0.243139E+02
   352   0.289793E+02  0.305626E+02 -0.134591E+02  0.661633E+02 -0.268866E+02  0.188571E+02 -0.181167E+02  0.242133E+01 -0.155690E+01  0.559973E+02 -0.238778E+02
   353   0.224819E+01  0.183489E+01 -0.612945E+01  0.199750E+02 -0.927836E+01  0.840028E+01 -0.122080E+02  0.148875E+01 -0.112438E+01  0.175880E+02 -0.146287E+02
   354  -0.624336E+01 -0.610828E+01 -0.512125E+01  0.126633E+02 -0.813741E+01  0.791226E+01 -0.148203E+02  0.126003E+01 -0.499845E+00  0.644729E+01 -0.120557E+02
   355   0.269464E+00  0.107400E+01 -0.187032E+02  0.452005E+02 -0.360314E+02  0.349579E+02 -0.290394E+02  0.388512E+01 -0.493775E+00  0.224812E+02 -0.209134E+02
   356   0.205386E+00 -0.627976E-01 -0.103795E+02  0.253491E+02 -0.222497E+02  0.216980E+02 -0.162278E+02  0.201521E+01 -0.255277E-02  0.924521E+01 -0.930545E+01
   357  -0.291297E+01 -0.343609E+01 -0.757240E+01  0.198462E+02 -0.125681E+02  0.122229E+02 -0.168623E+02  0.202072E+01 -0.316182E+00  0.927726E+01 -0.123972E+02
   358  -0.418416E+01 -0.418029E+01 -0.517225E+01  0.140260E+02 -0.877977E+01  0.851245E+01 -0.141497E+02  0.137912E+01 -0.837017E+00  0.101977E+02 -0.135410E+02
   359  -0.419620E+01 -0.404795E+01 -0.607094E+01  0.147027E+02 -0.106827E+02  0.104514E+02 -0.140600E+02  0.146332E+01 -0.687537E-01  0.466541E+01 -0.864461E+01
   360   0.127744E+01  0.799712E+00 -0.707410E+01  0.222754E+02 -0.125743E+02  0.118148E+02 -0.150511E+02  0.188665E+01 -0.909984E+00  0.161224E+02 -0.144127E+02
   361  -0.181556E+01 -0.145724E+01 -0.501170E+01  0.134474E+02 -0.751342E+01  0.701520E+01 -0.108825E+02  0.112942E+01 -0.362857E+00  0.770768E+01 -0.880206E+01
   362  -0.405489E+01 -0.418500E+01 -0.577075E+01  0.144576E+02 -0.104703E+02  0.102267E+02 -0.139096E+02  0.141144E+01 -0.317321E+00  0.614059E+01 -0.100083E+02
   363  -0.670495E-01 -0.973081E+00 -0.950640E+01  0.230245E+02 -0.222446E+02  0.214662E+02 -0.147409E+02  0.193409E+01 -0.367159E-01  0.655904E+01 -0.749540E+01
   364  -0.106721E+01 -0.143513E+01 -0.107658E+02  0.244123E+02 -0.276152E+02  0.266117E+02 -0.156703E+02  0.196012E+01 -0.207157E+00  0.795074E+01 -0.917871E+01
   365   0.662516E+01  0.540043E+01 -0.178170E+02  0.424319E+02 -0.435336E+02  0.416097E+02 -0.188639E+02  0.279793E+01  0.389663E-01  0.154386E+02 -0.100772E+02
   366  -0.112371E+01 -0.118636E+01 -0.335110E+01  0.107414E+02 -0.558236E+01  0.506303E+01 -0.893290E+01  0.938229E+00 -0.691991E+00  0.947641E+01 -0.997078E+01
   367  -0.280614E+01 -0.296932E+01 -0.310140E+01  0.858492E+01 -0.395389E+01  0.387507E+01 -0.895686E+01  0.746007E+00 -0.975998E+00  0.757581E+01 -0.956913E+01
   368   0.707657E+01  0.596826E+01 -0.228691E+02  0.506679E+02 -0.932069E+02  0.855203E+02 -0.157358E+02  0.270009E+01 -0.566229E-01  0.123215E+02 -0.629665E+01
   369  -0.422167E+01 -0.415002E+01 -0.837554E+01  0.208860E+02 -0.139645E+02  0.136282E+02 -0.184510E+02  0.205522E+01 -0.756393E+00  0.110178E+02 -0.144114E+02
   370   0.327205E+00  0.207902E+00  0.466747E+00  0.399555E+01 -0.150431E+01  0.110368E+01 -0.403006E+01  0.295584E+00 -0.189015E+00  0.570441E+01 -0.530749E+01
   371  -0.783965E+00 -0.823752E+00 -0.477152E+01  0.147265E+02 -0.901951E+01  0.840108E+01 -0.114568E+02  0.133628E+01 -0.711726E+00  0.100142E+02 -0.101262E+02
   372  -0.188045E+01 -0.171509E+01 -0.477421E+01  0.127698E+02 -0.835710E+01  0.801960E+01 -0.107185E+02  0.117997E+01 -0.262260E-01  0.501009E+01 -0.669895E+01
   373  -0.163405E+01 -0.182426E+01 -0.111806E+02  0.269993E+02 -0.225749E+02  0.217240E+02 -0.188832E+02  0.228132E+01 -0.402970E+00  0.114341E+02 -0.128554E+02
   374  -0.284109E+01 -0.259227E+01 -0.224076E+01  0.663682E+01 -0.290969E+01  0.283073E+01 -0.770970E+01  0.551517E+00 -0.670542E+00  0.610816E+01 -0.802989E+01
   375  -0.355141E+01 -0.354617E+01 -0.682276E+01  0.177461E+02 -0.160022E+02  0.156318E+02 -0.157103E+02  0.160607E+01 -0.200491E+00  0.689143E+01 -0.102371E+02
   376  -0.288419E+01 -0.282801E+01 -0.780298E+01  0.191648E+02 -0.144207E+02  0.140633E+02 -0.156862E+02  0.179762E+01 -0.129807E+00  0.712858E+01 -0.982679E+01
   377  -0.101649E+01 -0.979928E+00 -0.124836E+02  0.332542E+02 -0.238729E+02  0.232636E+02 -0.241531E+02  0.297527E+01 -0.114453E+01  0.208874E+02 -0.207228E+02
   378   0.279404E+01  0.374636E+01 -0.120765E+02  0.286940E+02 -0.234808E+02  0.227280E+02 -0.151441E+02  0.207349E+01 -0.464317E+00  0.136044E+02 -0.939367E+01
   379   0.334275E+01  0.259137E+01 -0.850234E+01  0.234389E+02 -0.142576E+02  0.140640E+02 -0.130640E+02  0.166368E+01 -0.484568E+00  0.137296E+02 -0.106536E+02
   380  -0.411072E+00 -0.301047E+00 -0.135272E+01  0.574349E+01 -0.192025E+01  0.155737E+01 -0.485867E+01  0.419707E+00 -0.527212E+00  0.709297E+01 -0.686680E+01
   381  -0.128371E+01 -0.119157E+01 -0.973320E+01  0.233413E+02 -0.203650E+02  0.197621E+02 -0.163557E+02  0.206681E+01 -0.243004E+00  0.868383E+01 -0.963239E+01
   382  -0.212156E+01 -0.181823E+01 -0.371849E+01  0.103295E+02 -0.697921E+01  0.665179E+01 -0.933147E+01  0.926319E+00 -0.127677E-01  0.388924E+01 -0.569471E+01
   383  -0.285924E+01 -0.248849E+01 -0.563324E+01  0.145248E+02 -0.826817E+01  0.786090E+01 -0.127381E+02  0.139454E+01 -0.810384E+00  0.102055E+02 -0.118836E+02
   384   0.126292E+01  0.122309E+01 -0.454276E+01  0.163549E+02 -0.789994E+01  0.699286E+01 -0.109366E+02  0.129448E+01 -0.853478E+00  0.146271E+02 -0.125505E+02
   385   0.256191E+01  0.194975E+01 -0.977825E+01  0.259092E+02 -0.288191E+02  0.274401E+02 -0.141890E+02  0.199899E+01 -0.451070E+00  0.130206E+02 -0.106198E+02
   386  -0.498966E+00 -0.315485E+00 -0.382261E+01  0.102370E+02 -0.517990E+01  0.454229E+01 -0.697471E+01  0.698953E+00 -0.286425E+00  0.688620E+01 -0.691526E+01
   387   0.172114E+01  0.862252E+00 -0.113470E+02  0.277252E+02 -0.262400E+02  0.251161E+02 -0.157770E+02  0.224382E+01 -0.560108E+00  0.111193E+02 -0.969696E+01
   388   0.405055E-01 -0.737168E+00 -0.785980E+01  0.192184E+02 -0.168532E+02  0.163719E+02 -0.122802E+02  0.144342E+01  0.402145E-01  0.604791E+01 -0.682529E+01
   389  -0.144745E+01 -0.137220E+01 -0.296635E+01  0.814605E+01 -0.311952E+01  0.308466E+01 -0.726179E+01  0.669494E+00 -0.665719E+00  0.641898E+01 -0.712546E+01
   390   0.212548E+01  0.100525E+01 -0.124985E+02  0.293709E+02 -0.403327E+02  0.383828E+02 -0.148791E+02  0.208217E+01 -0.625520E+00  0.123513E+02 -0.107205E+02
   391   0.252814E+00  0.884887E-01 -0.106098E+01  0.698217E+01 -0.319877E+01  0.280265E+01 -0.583864E+01  0.566387E+00 -0.336353E+00  0.689721E+01 -0.647237E+01
   392  -0.263508E+01 -0.258109E+01 -0.234540E+01  0.595024E+01 -0.247929E+01  0.241854E+01 -0.671145E+01  0.532287E+00 -0.928022E+00  0.605759E+01 -0.771066E+01
   393  -0.194218E+00 -0.417588E+00 -0.109097E+02  0.266137E+02 -0.254236E+02  0.247669E+02 -0.175184E+02  0.227695E+01  0.625613E-01  0.877442E+01 -0.925457E+01
   394  -0.136773E+01 -0.135261E+01 -0.378733E+01  0.122092E+02 -0.656890E+01  0.607844E+01 -0.103849E+02  0.108583E+01 -0.772281E+00  0.980917E+01 -0.103895E+02
   395   0.518579E+01  0.437625E+01 -0.246287E+02  0.564838E+02 -0.795623E+02  0.741202E+02 -0.250799E+02  0.385274E+01 -0.258040E+00  0.188086E+02 -0.141743E+02
   396   0.107342E+00  0.718066E-01 -0.428218E+01  0.138147E+02 -0.694520E+01  0.625808E+01 -0.987878E+01  0.114068E+01 -0.781379E+00  0.115866E+02 -0.107334E+02
   397   0.362966E+00  0.939011E-02 -0.109254E+02  0.266393E+02 -0.210268E+02  0.204408E+02 -0.170248E+02  0.225994E+01 -0.176180E+00  0.110260E+02 -0.108404E+02
   398   0.980181E+00  0.591460E+00 -0.414799E+01  0.129058E+02 -0.704919E+01  0.695151E+01 -0.857090E+01  0.890997E+00 -0.536150E+00  0.943812E+01 -0.831051E+01
   399  -0.544755E+01 -0.526924E+01 -0.551122E+01  0.139149E+02 -0.865889E+01  0.839308E+01 -0.150414E+02  0.145599E+01 -0.681653E+00  0.849944E+01 -0.130870E+02
   400   0.222253E+01  0.232186E+01 -0.429332E+01  0.139890E+02 -0.606785E+01  0.607796E+01 -0.838524E+01  0.901971E+00 -0.577302E+00  0.111683E+02 -0.826911E+01
   401   0.792637E+01  0.745249E+01 -0.291115E+02  0.637073E+02 -0.115607E+03  0.105239E+03 -0.197299E+02  0.342767E+01 -0.510968E-01  0.154890E+02 -0.798540E+01
   402  -0.181543E+01 -0.225957E+01 -0.802964E+01  0.187626E+02 -0.212114E+02  0.205729E+02 -0.134818E+02  0.157182E+01 -0.115681E+00  0.553561E+01 -0.767950E+01
   403  -0.240078E+01 -0.225824E+01 -0.222376E+01  0.631356E+01 -0.264676E+01  0.244551E+01 -0.683050E+01  0.541161E+00 -0.475076E+00  0.535212E+01 -0.713529E+01
   404  -0.157895E+01 -0.151235E+01 -0.395099E+01  0.112540E+02 -0.680028E+01  0.651711E+01 -0.960932E+01  0.101049E+01 -0.703531E-01  0.491677E+01 -0.635877E+01
   405  -0.194431E+00 -0.330457E+00 -0.125998E+02  0.302336E+02 -0.334002E+02  0.321022E+02 -0.189316E+02  0.240149E+01 -0.916795E-01  0.111876E+02 -0.114264E+02
   406  -0.962411E-01 -0.432470E+00 -0.870199E+01  0.207242E+02 -0.183149E+02  0.177171E+02 -0.132902E+02  0.176949E+01 -0.244285E+00  0.711092E+01 -0.729910E+01
   407  -0.492098E+01 -0.476308E+01 -0.157395E+01  0.459054E+01 -0.206846E+01  0.199307E+01 -0.835710E+01  0.494936E+00 -0.822140E+00  0.499784E+01 -0.893878E+01
   408  -0.729642E+00 -0.796390E+00 -0.866232E+00  0.625658E+01 -0.309376E+01  0.275672E+01 -0.635241E+01  0.569452E+00 -0.184367E+00  0.560649E+01 -0.621851E+01
   409  -0.244283E+01 -0.266180E+01 -0.943561E+01  0.244547E+02 -0.165027E+02  0.161220E+02 -0.193888E+02  0.230762E+01 -0.101058E+01  0.144015E+02 -0.160527E+02
   410   0.552868E+01  0.188590E+01 -0.154173E+02  0.364023E+02 -0.456667E+02  0.430967E+02 -0.150525E+02  0.216619E+01 -0.216498E+00  0.105614E+02 -0.845900E+01
   411  -0.229890E+01 -0.222153E+01 -0.545908E+01  0.140086E+02 -0.106346E+02  0.103630E+02 -0.120293E+02  0.145259E+01 -0.157123E+00  0.502395E+01 -0.708836E+01
   412  -0.238992E+01 -0.240514E+01 -0.378139E+01  0.106978E+02 -0.500236E+01  0.471759E+01 -0.100113E+02  0.989730E+00 -0.911449E+00  0.992082E+01 -0.114145E+02
   413   0.220379E+00  0.132869E+01 -0.105767E+02  0.255319E+02 -0.231688E+02  0.224133E+02 -0.160654E+02  0.208614E+01 -0.131431E-01  0.100271E+02 -0.868526E+01
   414   0.871621E+00  0.437257E+00 -0.452559E+01  0.127663E+02 -0.602601E+01  0.599424E+01 -0.829335E+01  0.955982E+00 -0.100768E+01  0.956177E+01 -0.811683E+01
   415   0.774204E+00  0.230545E+00 -0.478813E+01  0.135106E+02 -0.958512E+01  0.889612E+01 -0.827247E+01  0.101324E+01 -0.152344E+00  0.621117E+01 -0.582828E+01
   416  -0.517306E+01 -0.526742E+01 -0.710784E+01  0.173581E+02 -0.119954E+02  0.116999E+02 -0.168723E+02  0.174442E+01 -0.331567E+00  0.672693E+01 -0.116628E+02
   417  -0.692686E+00 -0.623277E+00 -0.404747E+01  0.112811E+02 -0.687316E+01  0.614651E+01 -0.799459E+01  0.794905E+00 -0.392798E+00  0.593160E+01 -0.616208E+01
   418  -0.439241E+00 -0.759106E+00 -0.498846E+01  0.153170E+02 -0.944590E+01  0.886696E+01 -0.115730E+02  0.138409E+01 -0.716435E+00  0.103743E+02 -0.104170E+02
   419  -0.989743E+00 -0.559547E+00 -0.837113E+01  0.196423E+02 -0.164710E+02  0.160429E+02 -0.135653E+02  0.173249E+01 -0.339060E+00  0.798602E+01 -0.820651E+01
   420  -0.178095E+01 -0.152894E+01 -0.494497E+01  0.128147E+02 -0.869857E+01  0.835676E+01 -0.104611E+02  0.115218E+01 -0.627959E-01  0.517198E+01 -0.663812E+01
   421   0.119808E+02  0.119008E+02 -0.106810E+02  0.386546E+02 -0.193395E+02  0.168509E+02 -0.159154E+02  0.241128E+01 -0.167556E+01  0.325599E+02 -0.189835E+02
   422  -0.212814E+01 -0.219944E+01 -0.177463E+01  0.508893E+01 -0.193555E+01  0.187259E+01 -0.581512E+01  0.435638E+00 -0.319219E+00  0.430689E+01 -0.618711E+01
   423  -0.745885E+00 -0.994404E+00 -0.299239E+01  0.842500E+01 -0.401587E+01  0.357147E+01 -0.635053E+01  0.616424E+00 -0.222163E+00  0.490857E+01 -0.568081E+01
   424  -0.552192E+00 -0.351134E+00 -0.429805E+00  0.343150E+01 -0.103607E+01  0.765350E+00 -0.352835E+01  0.245178E+00 -0.386132E+00  0.565696E+01 -0.562196E+01
   425  -0.324751E+01 -0.312954E+01 -0.823809E+01  0.226209E+02 -0.173887E+02  0.169498E+02 -0.192658E+02  0.207437E+01 -0.685230E+00  0.136120E+02 -0.160563E+02
   426  -0.682407E+00 -0.645127E+00 -0.693354E+01  0.174106E+02 -0.156614E+02  0.150846E+02 -0.121487E+02  0.156595E+01 -0.499694E-01  0.489875E+01 -0.549391E+01
   427   0.464414E+00  0.900205E-01 -0.651834E+01  0.176995E+02 -0.118472E+02  0.117746E+02 -0.119540E+02  0.130979E+01 -0.403523E+00  0.942462E+01 -0.893107E+01
   428  -0.106465E+01 -0.100422E+01 -0.832114E+01  0.203482E+02 -0.157541E+02  0.151785E+02 -0.143676E+02  0.185143E+01 -0.217045E-01  0.720947E+01 -0.819198E+01
   429   0.280891E+01  0.246736E+01 -0.324562E+01  0.110533E+02 -0.464121E+01  0.468368E+01 -0.573022E+01  0.688997E+00 -0.342567E+00  0.851288E+01 -0.570296E+01
   430   0.130747E+00 -0.208721E-01 -0.129100E+02  0.318854E+02 -0.271481E+02  0.260857E+02 -0.204312E+02  0.264889E+01 -0.264636E+00  0.128045E+02 -0.125607E+02
   431  -0.303693E+01 -0.306825E+01 -0.567590E+01  0.149188E+02 -0.838981E+01  0.816904E+01 -0.134235E+02  0.136444E+01 -0.953957E+00  0.964415E+01 -0.117584E+02
   432   0.571962E+00  0.173780E+00 -0.711135E+01  0.198568E+02 -0.120175E+02  0.114892E+02 -0.134115E+02  0.176640E+01 -0.966758E+00  0.137614E+02 -0.126208E+02
   433  -0.447777E+01 -0.424780E+01 -0.410317E+01  0.100840E+02 -0.757842E+01  0.741184E+01 -0.113449E+02  0.105286E+01 -0.487970E-01  0.270569E+01 -0.690469E+01
   434   0.181174E-02  0.638279E+00 -0.726625E+01  0.187654E+02 -0.171278E+02  0.161996E+02 -0.121414E+02  0.157218E+01 -0.548716E+00  0.115329E+02 -0.103459E+02
   435   0.197453E+01  0.109832E+01 -0.191438E+02  0.451008E+02 -0.477338E+02  0.458753E+02 -0.256702E+02  0.354631E+01 -0.407586E+00  0.182691E+02 -0.167632E+02
   436   0.106387E+01  0.894881E+00 -0.569379E+01  0.167331E+02 -0.921705E+01  0.900821E+01 -0.109645E+02  0.119787E+01 -0.619202E+00  0.113292E+02 -0.981509E+01
   437   0.118726E+01  0.102140E+01 -0.118644E+02  0.269633E+02 -0.376421E+02  0.357567E+02 -0.139503E+02  0.192397E+01 -0.199756E+00  0.927689E+01 -0.805573E+01
   438  -0.119553E+01 -0.497914E+00 -0.456977E+01  0.128367E+02 -0.684490E+01  0.619462E+01 -0.983688E+01  0.102465E+01 -0.731538E+00  0.929629E+01 -0.906266E+01
   439   0.587850E+00  0.162659E+00 -0.572196E+01  0.156596E+02 -0.852313E+01  0.807906E+01 -0.100908E+02  0.118504E+01 -0.292073E+00  0.829657E+01 -0.784183E+01
   440  -0.575136E+00 -0.474138E+00 -0.672716E+01  0.182730E+02 -0.115219E+02  0.110245E+02 -0.132613E+02  0.163775E+01 -0.346435E-01  0.782421E+01 -0.826370E+01
   441  -0.423373E+01 -0.403722E+01 -0.226494E+01  0.636583E+01 -0.302965E+01  0.295640E+01 -0.887284E+01  0.611469E+00 -0.681906E+00  0.581222E+01 -0.916754E+01
   442   0.291047E-01  0.653820E-01  0.343740E-01  0.356746E+01 -0.114220E+01  0.858733E+00 -0.354300E+01  0.253748E+00 -0.273746E+00  0.586626E+01 -0.552713E+01
   443  -0.583495E-01  0.396332E+00 -0.483846E+01  0.145857E+02 -0.642436E+01  0.620002E+01 -0.107016E+02  0.112038E+01 -0.720703E+00  0.125982E+02 -0.114812E+02
   444   0.379833E+01  0.446665E+01 -0.164520E+02  0.362586E+02 -0.567532E+02  0.531692E+02 -0.148004E+02  0.237619E+01 -0.143001E+00  0.106797E+02 -0.607006E+01
   445  -0.242470E+01 -0.233615E+01 -0.289345E+01  0.937547E+01 -0.458153E+01  0.420967E+01 -0.939235E+01  0.857483E+00 -0.698537E+00  0.885907E+01 -0.104967E+02
   446   0.261814E+02  0.256343E+02 -0.158935E+02  0.511537E+02 -0.250571E+02  0.243154E+02 -0.107925E+02  0.245535E+01  0.724112E-01  0.312909E+02 -0.572903E+01
   447  -0.481234E+01 -0.490403E+01 -0.353920E+01  0.999377E+01 -0.797191E+01  0.776422E+01 -0.120175E+02  0.958256E+00 -0.374736E+00  0.610225E+01 -0.106315E+02
   448   0.217353E+01  0.164646E+01 -0.127358E+02  0.304118E+02 -0.301318E+02  0.292937E+02 -0.171737E+02  0.250931E+01  0.123036E+00  0.878643E+01 -0.726301E+01
   449  -0.651990E+01 -0.651610E+01 -0.364028E+01  0.939884E+01 -0.601864E+01  0.583958E+01 -0.130707E+02  0.971256E+00 -0.663933E+00  0.562524E+01 -0.114774E+02
   450  -0.651990E+01 -0.651610E+01 -0.364028E+01  0.939884E+01 -0.601864E+01  0.583958E+01 -0.130707E+02  0.971256E+00 -0.663933E+00  0.562524E+01 -0.114774E+02
   451  -0.651990E+01 -0.651610E+01 -0.364028E+01  0.939884E+01 -0.601864E+01  0.583958E+01 -0.130707E+02  0.971256E+00 -0.663933E+00  0.562524E+01 -0.114774E+02
   452  -0.651990E+01 -0.651610E+01 -0.364028E+01  0.939884E+01 -0.601864E+01  0.583958E+01 -0.130707E+02  0.971256E+00 -0.663933E+00  0.562524E+01 -0.114774E+02
   453  -0.651990E+01 -0.651610E+01 -0.364028E+01  0.939884E+01 -0.601864E+01  0.583958E+01 -0.130707E+02  0.971256E+00 -0.663933E+00  0.562524E+01 -0.114774E+02
   454  -0.651990E+01 -0.651610E+01 -0.364028E+01  0.939884E+01 -0.601864E+01  0.583958E+01 -0.130707E+02  0.971256E+00 -0.663933E+00  0.562524E+01 -0.114774E+02
   455  -0.651936E+01 -0.651610E+01 -0.363974E+01  0.939885E+01 -0.601864E+01  0.583958E+01 -0.130707E+02  0.971256E+00 -0.663933E+00  0.562524E+01 -0.114774E+02
   456  -0.651990E+01 -0.651610E+01 -0.364028E+01  0.939884E+01 -0.601864E+01  0.583958E+01 -0.130707E+02  0.971256E+00 -0.663933E+00  0.562524E+01 -0.114774E+02
   457  -0.651990E+01 -0.651610E+01 -0.364028E+01  0.939884E+01 -0.601864E+01  0.583958E+01 -0.130707E+02  0.971256E+00 -0.663933E+00  0.562524E+01 -0.114774E+02
   458  -0.651990E+01 -0.651610E+01 -0.364028E+01  0.939884E+01 -0.601864E+01  0.583958E+01 -0.130707E+02  0.971256E+00 -0.663933E+00  0.562524E+01 -0.114774E+02
   459   0.575535E+02  0.688820E+02 -0.412577E+02  0.151131E+03 -0.924870E+02  0.709617E+02 -0.371487E+02  0.635380E+01 -0.200650E+01  0.105179E+03 -0.342910E+02
   460   0.590790E+01  0.484241E+01 -0.179570E+02  0.431787E+02 -0.408086E+02  0.389806E+02 -0.204617E+02  0.297597E+01 -0.121787E-01  0.164009E+02 -0.115463E+02
   461   0.267278E+01  0.175645E+01 -0.168109E+02  0.379566E+02 -0.589454E+02  0.554669E+02 -0.174177E+02  0.242340E+01 -0.131297E+00  0.115239E+02 -0.963614E+01
   462   0.122425E+02  0.103568E+02 -0.251236E+02  0.595190E+02 -0.641470E+02  0.591233E+02 -0.204772E+02  0.334801E+01  0.581392E-01  0.207838E+02 -0.104851E+02
   463  -0.292658E+00 -0.239622E+00 -0.473928E+01  0.151808E+02 -0.928869E+01  0.858934E+01 -0.112769E+02  0.124206E+01 -0.655742E+00  0.120375E+02 -0.116213E+02
   464   0.114033E+02  0.909538E+01 -0.243601E+02  0.579804E+02 -0.606759E+02  0.566228E+02 -0.216028E+02  0.343886E+01  0.419850E-01  0.205942E+02 -0.115408E+02
   465   0.382962E+01  0.277888E+01 -0.138193E+02  0.310061E+02 -0.509150E+02  0.480085E+02 -0.123477E+02  0.189690E+01 -0.362582E+00  0.101186E+02 -0.697716E+01
   466   0.513224E+01  0.375314E+01 -0.169773E+02  0.384217E+02 -0.665442E+02  0.621348E+02 -0.140832E+02  0.218030E+01  0.921977E-01  0.986881E+01 -0.620786E+01
   467  -0.200616E+01 -0.190945E+01 -0.392936E+01  0.114208E+02 -0.575900E+01  0.545000E+01 -0.102737E+02  0.108517E+01 -0.816029E+00  0.950559E+01 -0.105990E+02
   468   0.172288E+01  0.151042E+01 -0.721052E+01  0.230683E+02 -0.126759E+02  0.118498E+02 -0.152128E+02  0.190385E+01 -0.790865E+00  0.166410E+02 -0.143398E+02
   469   0.168008E+02  0.170372E+02 -0.331446E+02  0.771913E+02 -0.921833E+02  0.811952E+02 -0.202351E+02  0.397727E+01  0.595769E-01  0.253809E+02 -0.840322E+01
   470  -0.968235E+00 -0.994972E+00 -0.125265E+02  0.308677E+02 -0.255831E+02  0.246941E+02 -0.212168E+02  0.279646E+01 -0.120472E+01  0.184889E+02 -0.182791E+02
   471   0.892423E+01  0.864279E+01 -0.299900E+02  0.658417E+02 -0.125868E+03  0.113194E+03 -0.175244E+02  0.327049E+01 -0.386553E+00  0.173279E+02 -0.829853E+01
   472  -0.186388E+01 -0.152610E+01 -0.100620E+02  0.238741E+02 -0.188070E+02  0.182295E+02 -0.171377E+02  0.203931E+01 -0.523403E+00  0.106484E+02 -0.116511E+02
   473  -0.122076E+01 -0.104340E+01 -0.507059E+01  0.135811E+02 -0.749751E+01  0.697496E+01 -0.102766E+02  0.106792E+01 -0.320190E+00  0.760623E+01 -0.832945E+01
   474   0.125147E+00  0.123034E+00 -0.410779E+01  0.144893E+02 -0.720967E+01  0.653601E+01 -0.107261E+02  0.114336E+01 -0.823410E+00  0.120975E+02 -0.111511E+02
   475  -0.169286E+01 -0.145403E+01 -0.806472E+01  0.210315E+02 -0.140865E+02  0.135262E+02 -0.158495E+02  0.175009E+01 -0.808446E+00  0.121851E+02 -0.128307E+02
   476  -0.123461E+00 -0.240568E+00 -0.106000E+02  0.258297E+02 -0.226981E+02  0.220631E+02 -0.168838E+02  0.216563E+01 -0.716657E-01  0.977593E+01 -0.994483E+01
   477   0.128795E+01  0.876306E+00 -0.696752E+01  0.180751E+02 -0.130776E+02  0.129398E+02 -0.110271E+02  0.134521E+01 -0.718714E+00  0.100524E+02 -0.845741E+01
   478   0.171560E+02  0.178460E+02 -0.283243E+02  0.709015E+02 -0.799496E+02  0.707107E+02 -0.197906E+02  0.360831E+01  0.766268E-01  0.256517E+02 -0.788231E+01
   479  -0.905480E+00 -0.687755E+00 -0.345065E+01  0.102001E+02 -0.473295E+01  0.455052E+01 -0.830749E+01  0.834962E+00 -0.762602E+00  0.966842E+01 -0.959358E+01
   480  -0.123266E+01 -0.152181E+01 -0.545101E+01  0.148682E+02 -0.934089E+01  0.920668E+01 -0.118865E+02  0.137082E+01 -0.741359E+00  0.889548E+01 -0.967593E+01
   481  -0.444756E+01 -0.414370E+01 -0.735054E+01  0.174521E+02 -0.152693E+02  0.148425E+02 -0.157846E+02  0.166229E+01 -0.262365E+00  0.622467E+01 -0.101060E+02
   482  -0.127035E+01 -0.151614E+01 -0.536450E+01  0.148611E+02 -0.836858E+01  0.827010E+01 -0.118886E+02  0.122011E+01 -0.658383E+00  0.950442E+01 -0.103622E+02
   483  -0.186911E+00 -0.105637E+00 -0.196450E+01  0.828223E+01 -0.309559E+01  0.261118E+01 -0.664536E+01  0.625138E+00 -0.580123E+00  0.906821E+01 -0.859372E+01
   484  -0.731371E+00 -0.968728E+00 -0.805369E+01  0.199615E+02 -0.146932E+02  0.141907E+02 -0.139028E+02  0.176602E+01 -0.115689E+00  0.783499E+01 -0.868803E+01
   485   0.287318E+01  0.316981E+01 -0.175999E+02  0.395240E+02 -0.546776E+02  0.512801E+02 -0.184290E+02  0.277548E+01 -0.366080E+00  0.136480E+02 -0.101121E+02
   486   0.117926E+00  0.102215E+00 -0.143216E+02  0.369679E+02 -0.230955E+02  0.222920E+02 -0.249515E+02  0.322674E+01 -0.165124E+01  0.245121E+02 -0.227587E+02
   487   0.157935E+02  0.164307E+02 -0.254037E+02  0.622082E+02 -0.718472E+02  0.641549E+02 -0.165123E+02  0.319354E+01  0.591807E-01  0.227634E+02 -0.639187E+01
   488  -0.131348E+00 -0.851021E-02 -0.376315E+01  0.104778E+02 -0.484348E+01  0.479517E+01 -0.760726E+01  0.809576E+00 -0.870731E+00  0.871544E+01 -0.785322E+01
   489   0.845557E+01  0.109432E+02 -0.336739E+02  0.743721E+02 -0.148302E+03  0.131847E+03 -0.193638E+02  0.357623E+01  0.187439E-01  0.163807E+02 -0.545616E+01
   490   0.476303E+00 -0.411921E+00 -0.122119E+02  0.286258E+02 -0.382765E+02  0.366000E+02 -0.163504E+02  0.208922E+01 -0.351615E+00  0.104336E+02 -0.104939E+02
   491  -0.542419E+00 -0.579967E+00 -0.559744E+01  0.151619E+02 -0.111040E+02  0.106708E+02 -0.109676E+02  0.129398E+01 -0.857521E-02  0.548618E+01 -0.605757E+01
   492  -0.275182E+01 -0.268498E+01 -0.642643E+01  0.167343E+02 -0.958519E+01  0.925778E+01 -0.142951E+02  0.156275E+01 -0.116561E+01  0.125397E+02 -0.140591E+02
   493   0.200294E+01  0.133761E+01 -0.872400E+01  0.231350E+02 -0.274322E+02  0.261281E+02 -0.127848E+02  0.168079E+01 -0.489348E+00  0.122105E+02 -0.103835E+02
   494   0.381401E+00  0.358791E+00  0.212405E+00  0.428152E+01 -0.136756E+01  0.957983E+00 -0.399166E+01  0.288720E+00 -0.276339E+00  0.663575E+01 -0.600062E+01
   495  -0.147837E+00 -0.216149E+00 -0.333947E+01  0.107442E+02 -0.456677E+01  0.451685E+01 -0.830250E+01  0.799897E+00 -0.717591E+00  0.934048E+01 -0.883904E+01
   496   0.344669E+01  0.357479E+01 -0.998793E+01  0.283340E+02 -0.198872E+02  0.181103E+02 -0.150021E+02  0.187962E+01 -0.773522E+00  0.157026E+02 -0.113543E+02
   497   0.394625E+01  0.447443E+01 -0.138142E+02  0.342800E+02 -0.229442E+02  0.223663E+02 -0.183854E+02  0.244365E+01 -0.543837E+00  0.188921E+02 -0.138739E+02
   498   0.522524E+01  0.456674E+01 -0.187026E+02  0.420949E+02 -0.666195E+02  0.621743E+02 -0.163640E+02  0.264225E+01 -0.129357E+00  0.131163E+02 -0.842017E+01
   499   0.271604E+00  0.255892E+00 -0.372691E+01  0.102705E+02 -0.516114E+01  0.516856E+01 -0.706165E+01  0.782259E+00 -0.735034E+00  0.803208E+01 -0.704116E+01
   500   0.172374E+01  0.146362E+01 -0.139009E+02  0.333469E+02 -0.375265E+02  0.362530E+02 -0.190296E+02  0.258088E+01 -0.577698E-01  0.118227E+02 -0.103013E+02
   501   0.929904E+00  0.104495E+01 -0.825457E+01  0.232346E+02 -0.147769E+02  0.137743E+02 -0.150500E+02  0.200249E+01 -0.100236E+01  0.160542E+02 -0.140069E+02
   502   0.141858E+02  0.166161E+02 -0.224355E+02  0.566510E+02 -0.626678E+02  0.559023E+02 -0.161634E+02  0.289917E+01  0.597928E-01  0.230453E+02 -0.648901E+01
   503  -0.258206E+01 -0.306996E+01 -0.511787E+01  0.129249E+02 -0.816251E+01  0.791302E+01 -0.114332E+02  0.129358E+01 -0.131232E+00  0.474531E+01 -0.768404E+01
   504  -0.162531E+01 -0.170789E+01 -0.297544E+01  0.792378E+01 -0.330815E+01  0.326818E+01 -0.718161E+01  0.647930E+00 -0.346867E+00  0.540375E+01 -0.676477E+01
   505  -0.226938E+01 -0.231917E+01 -0.226918E+01  0.700718E+01 -0.307956E+01  0.289377E+01 -0.748585E+01  0.664254E+00 -0.668748E+00  0.693626E+01 -0.858668E+01
   506  -0.243537E+00 -0.856737E-01 -0.131381E+02  0.338713E+02 -0.225514E+02  0.219327E+02 -0.234465E+02  0.308856E+01 -0.123081E+01  0.210716E+02 -0.199265E+02
   507   0.906382E+01  0.113591E+02 -0.371290E+02  0.808385E+02 -0.154772E+03  0.137778E+03 -0.217858E+02  0.413488E+01  0.106223E+00  0.186870E+02 -0.743413E+01
   508   0.436201E+00  0.346090E+00 -0.135254E+01  0.728272E+01 -0.255734E+01  0.215388E+01 -0.561182E+01  0.521295E+00 -0.494513E+00  0.864959E+01 -0.780898E+01
   509  -0.748226E+00 -0.942833E+00 -0.766199E+01  0.174199E+02 -0.227752E+02  0.219412E+02 -0.109802E+02  0.130807E+01 -0.394577E+00  0.653830E+01 -0.708655E+01
   510  -0.126802E+01 -0.124181E+01 -0.354313E+01  0.996601E+01 -0.526588E+01  0.468420E+01 -0.788171E+01  0.772474E+00 -0.251418E+00  0.561789E+01 -0.660828E+01
   511   0.140074E+01  0.131984E+01 -0.653489E+01  0.180094E+02 -0.114088E+02  0.113389E+02 -0.113257E+02  0.132183E+01 -0.253947E+00  0.103806E+02 -0.880683E+01
   512   0.687816E+01  0.651811E+01 -0.928841E+01  0.306760E+02 -0.152865E+02  0.133228E+02 -0.145716E+02  0.202581E+01 -0.161592E+01  0.259963E+02 -0.178623E+02
   513   0.774806E+01  0.146422E+02 -0.446114E+02  0.960944E+02 -0.188800E+03  0.164246E+03 -0.237242E+02  0.454250E+01  0.791108E-02  0.236553E+02 -0.902102E+01
   514  -0.113438E+01 -0.101568E+01 -0.477116E+01  0.127585E+02 -0.865879E+01  0.830288E+01 -0.988046E+01  0.111465E+01 -0.747834E-01  0.563565E+01 -0.657655E+01
   515   0.140299E+02  0.146971E+02 -0.240929E+02  0.585071E+02 -0.655026E+02  0.588471E+02 -0.168920E+02  0.316324E+01  0.620395E-01  0.213957E+02 -0.676067E+01
   516   0.556270E+00  0.109438E+01 -0.381365E+01  0.114957E+02 -0.487386E+01  0.476710E+01 -0.786207E+01  0.843081E+00 -0.872903E+00  0.102397E+02 -0.827244E+01
   517   0.500861E+00 -0.355948E+00 -0.976665E+01  0.242124E+02 -0.303795E+02  0.291960E+02 -0.145856E+02  0.182420E+01 -0.308738E+00  0.103765E+02 -0.104237E+02
   518   0.392258E+01  0.327234E+01 -0.143481E+02  0.345521E+02 -0.374747E+02  0.362266E+02 -0.176799E+02  0.264658E+01  0.378259E-01  0.115292E+02 -0.829466E+01
   519   0.212748E+01  0.212846E+01 -0.586666E+01  0.191676E+02 -0.866958E+01  0.748129E+01 -0.113446E+02  0.135943E+01 -0.110620E+01  0.169490E+02 -0.137143E+02
   520  -0.159966E+01 -0.171289E+01 -0.440726E+01  0.121462E+02 -0.563602E+01  0.551905E+01 -0.102577E+02  0.103609E+01 -0.433087E+00  0.820605E+01 -0.948586E+01
   521   0.860993E+01  0.139044E+02 -0.449601E+02  0.957599E+02 -0.194659E+03  0.169457E+03 -0.214987E+02  0.451032E+01 -0.295113E+00  0.236922E+02 -0.949270E+01
   522  -0.458129E+01 -0.468915E+01 -0.211806E+01  0.644078E+01 -0.305673E+01  0.294424E+01 -0.946889E+01  0.677365E+00 -0.575247E+00  0.547226E+01 -0.958616E+01
   523  -0.194490E+01 -0.166172E+01 -0.388612E+01  0.104139E+02 -0.769289E+01  0.736882E+01 -0.907897E+01  0.930333E+00 -0.585394E-02  0.372357E+01 -0.537944E+01
   524   0.131569E+02  0.133164E+02 -0.194586E+02  0.505035E+02 -0.538252E+02  0.486626E+02 -0.154532E+02  0.272781E+01  0.648690E-01  0.193419E+02 -0.609031E+01
   525  -0.147974E+01 -0.184213E+01 -0.909962E+01  0.213321E+02 -0.260673E+02  0.250954E+02 -0.144648E+02  0.172453E+01 -0.139981E+00  0.678115E+01 -0.848330E+01
   526   0.250494E-01  0.119395E+00  0.129308E+00  0.365616E+01 -0.111307E+01  0.761814E+00 -0.365756E+01  0.248395E+00 -0.281231E+00  0.596603E+01 -0.556540E+01
   527  -0.128771E+01 -0.126007E+01 -0.236795E+01  0.652952E+01 -0.292718E+01  0.286781E+01 -0.591519E+01  0.525276E+00 -0.674665E+00  0.620529E+01 -0.679069E+01
   528   0.108720E+01  0.769801E+00 -0.531216E+01  0.146561E+02 -0.997289E+01  0.910942E+01 -0.841666E+01  0.102339E+01 -0.409126E+00  0.725210E+01 -0.607317E+01
   529  -0.876774E+00 -0.101839E+01 -0.813688E+01  0.192150E+02 -0.168254E+02  0.162733E+02 -0.130693E+02  0.166653E+01 -0.224082E+00  0.637486E+01 -0.716917E+01
   530  -0.265825E+01 -0.266415E+01 -0.533336E+01  0.144062E+02 -0.691922E+01  0.675114E+01 -0.128707E+02  0.130767E+01 -0.941079E+00  0.992787E+01 -0.116509E+02
   531   0.617451E+01  0.532825E+01 -0.241475E+02  0.571389E+02 -0.760246E+02  0.712390E+02 -0.259058E+02  0.387452E+01 -0.807638E+00  0.237852E+02 -0.176493E+02
   532   0.118936E+02  0.111163E+02 -0.206321E+02  0.511813E+02 -0.542930E+02  0.499421E+02 -0.171670E+02  0.286219E+01  0.726725E-01  0.183695E+02 -0.732585E+01
   533  -0.581664E+01 -0.580322E+01 -0.477164E+01  0.125927E+02 -0.708897E+01  0.689700E+01 -0.147436E+02  0.129786E+01 -0.936279E+00  0.925243E+01 -0.141194E+02
   534   0.111460E+01  0.494176E+00 -0.276616E+01  0.109695E+02 -0.452869E+01  0.449930E+01 -0.781288E+01  0.753537E+00 -0.374568E+00  0.917970E+01 -0.831096E+01
   535  -0.321387E+01 -0.321691E+01 -0.414779E+01  0.104705E+02 -0.688429E+01  0.678606E+01 -0.104510E+02  0.101261E+01 -0.634816E+00  0.561691E+01 -0.819900E+01
   536  -0.274625E+01 -0.274447E+01 -0.303155E+01  0.831636E+01 -0.455691E+01  0.436397E+01 -0.865833E+01  0.820203E+00 -0.433311E-01  0.314330E+01 -0.584443E+01
   537   0.122273E+01  0.944741E+00 -0.823350E+01  0.217947E+02 -0.150105E+02  0.141964E+02 -0.131366E+02  0.161219E+01 -0.516068E+00  0.101660E+02 -0.870522E+01
   538  -0.812156E+00 -0.116855E+01 -0.483349E+01  0.150651E+02 -0.100820E+02  0.950907E+01 -0.117414E+02  0.127060E+01 -0.801694E+00  0.108185E+02 -0.111854E+02
   539   0.622852E+00  0.486788E+00 -0.114990E+02  0.283847E+02 -0.297110E+02  0.289066E+02 -0.176260E+02  0.216759E+01 -0.400694E-01  0.114268E+02 -0.109000E+02
   540  -0.212697E+01 -0.214202E+01 -0.317231E+01  0.939890E+01 -0.431206E+01  0.416858E+01 -0.901163E+01  0.801551E+00 -0.639166E+00  0.817118E+01 -0.967404E+01
   541   0.130525E+02  0.141333E+02 -0.193978E+02  0.495712E+02 -0.537667E+02  0.485678E+02 -0.145317E+02  0.260974E+01  0.589871E-01  0.198267E+02 -0.575236E+01
   542  -0.165804E+01 -0.176049E+01 -0.506202E+01  0.136962E+02 -0.103494E+02  0.100536E+02 -0.113302E+02  0.133385E+01 -0.269633E+00  0.655458E+01 -0.804544E+01
   543   0.565319E+01  0.499147E+01 -0.111170E+02  0.308078E+02 -0.253783E+02  0.232066E+02 -0.138217E+02  0.195575E+01 -0.509642E+00  0.136696E+02 -0.816851E+01
   544  -0.431840E+00 -0.456767E+00 -0.616805E+00  0.479902E+01 -0.154524E+01  0.121309E+01 -0.463808E+01  0.356178E+00 -0.431310E+00  0.653625E+01 -0.656171E+01
   545   0.711054E+00  0.996748E+00 -0.714155E+01  0.191462E+02 -0.155576E+02  0.147627E+02 -0.120279E+02  0.152918E+01 -0.183762E-01  0.816930E+01 -0.715417E+01
   546   0.280879E+01  0.237126E+01 -0.134984E+02  0.310449E+02 -0.419613E+02  0.401322E+02 -0.151644E+02  0.225577E+01  0.489099E-01  0.897102E+01 -0.664866E+01
   547   0.291290E+02  0.275482E+02 -0.192950E+02  0.601731E+02 -0.304397E+02  0.294079E+02 -0.135830E+02  0.286568E+01 -0.402899E+00  0.379750E+02 -0.100239E+02
   548  -0.169435E+01 -0.137649E+01 -0.334707E+01  0.911335E+01 -0.468777E+01  0.417498E+01 -0.763441E+01  0.686579E+00 -0.279697E+00  0.635933E+01 -0.745613E+01
   549  -0.252660E+01 -0.231156E+01 -0.208486E+01  0.719286E+01 -0.402916E+01  0.368987E+01 -0.800136E+01  0.706043E+00 -0.440649E+00  0.571463E+01 -0.758554E+01
   550  -0.163547E+01 -0.171987E+01 -0.297481E+01  0.824387E+01 -0.317273E+01  0.305533E+01 -0.748074E+01  0.693617E+00 -0.356070E+00  0.633115E+01 -0.769495E+01
   551   0.641024E+01  0.598958E+01 -0.931851E+01  0.274088E+02 -0.215592E+02  0.188661E+02 -0.105172E+02  0.153029E+01 -0.303836E+00  0.121666E+02 -0.587317E+01
   552   0.607641E+00  0.730843E+00 -0.481059E+01  0.153797E+02 -0.713946E+01  0.628339E+01 -0.102896E+02  0.118415E+01 -0.893945E+00  0.137887E+02 -0.121640E+02
   553  -0.335043E+01 -0.348798E+01 -0.541996E+01  0.139629E+02 -0.960101E+01  0.940265E+01 -0.129920E+02  0.129701E+01 -0.228074E+00  0.592425E+01 -0.918416E+01
   554   0.157501E+02  0.148283E+02 -0.158510E+02  0.516702E+02 -0.272823E+02  0.242916E+02 -0.203046E+02  0.322617E+01 -0.165225E+01  0.393795E+02 -0.228989E+02
   555  -0.640314E+01 -0.647235E+01 -0.310452E+01  0.847768E+01 -0.453479E+01  0.438532E+01 -0.125292E+02  0.902408E+00 -0.839097E+00  0.619508E+01 -0.118283E+02
   556  -0.640314E+01 -0.647235E+01 -0.310452E+01  0.847768E+01 -0.453479E+01  0.438532E+01 -0.125292E+02  0.902408E+00 -0.839097E+00  0.619508E+01 -0.118283E+02
   557  -0.591719E+01 -0.591556E+01 -0.357463E+01  0.103239E+02 -0.616401E+01  0.601551E+01 -0.135622E+02  0.104429E+01 -0.667784E+00  0.640046E+01 -0.116482E+02
   558  -0.591764E+01 -0.591556E+01 -0.357508E+01  0.103239E+02 -0.616401E+01  0.601551E+01 -0.135622E+02  0.104429E+01 -0.667784E+00  0.640046E+01 -0.116482E+02
   559  -0.591764E+01 -0.591556E+01 -0.357508E+01  0.103239E+02 -0.616401E+01  0.601551E+01 -0.135622E+02  0.104429E+01 -0.667784E+00  0.640046E+01 -0.116482E+02
   560  -0.591764E+01 -0.591556E+01 -0.357508E+01  0.103239E+02 -0.616401E+01  0.601551E+01 -0.135622E+02  0.104429E+01 -0.667784E+00  0.640046E+01 -0.116482E+02
   561  -0.591764E+01 -0.591556E+01 -0.357508E+01  0.103239E+02 -0.616401E+01  0.601551E+01 -0.135622E+02  0.104429E+01 -0.667784E+00  0.640046E+01 -0.116482E+02
   562  -0.591764E+01 -0.591556E+01 -0.357508E+01  0.103239E+02 -0.616401E+01  0.601551E+01 -0.135622E+02  0.104429E+01 -0.667784E+00  0.640046E+01 -0.116482E+02
   563  -0.591764E+01 -0.591556E+01 -0.357508E+01  0.103239E+02 -0.616401E+01  0.601551E+01 -0.135622E+02  0.104429E+01 -0.667784E+00  0.640046E+01 -0.116482E+02
   564  -0.591764E+01 -0.591556E+01 -0.357508E+01  0.103239E+02 -0.616401E+01  0.601551E+01 -0.135622E+02  0.104429E+01 -0.667784E+00  0.640046E+01 -0.116482E+02
 
 
Fit data
-----------------------------------------------------------------------------------------------
   n       R_com       beta_A     gamma_A     alpha_B      beta_B     gamma_B  
-----------------------------------------------------------------------------------------------
     1      8.05462   147.28542   280.73209   320.86287   133.61300   116.88317
     2      9.33006   137.27566    63.50851   186.92554    39.93206   102.20527
     3      5.78748    90.89255   279.15824   230.71333    44.86446   345.59860
     4      6.44108   149.53333   152.12573    82.60074   118.43208    42.81574
     5      7.91590    53.18922    89.96249    29.51700   155.35816    55.34319
     6      9.19902    20.75521   161.96733    51.02366   156.57016    72.40285
     7      8.40059    44.39955   111.93181    32.24028    27.49730   251.31405
     8      6.20088    98.80148    17.24435   336.00095   132.88124   341.00942
     9      7.18049   116.68617   336.22976    25.79257    76.11235   231.89442
    10      7.91670    76.87552   311.74352    46.70332    38.85869    62.52384
    11      4.77877    56.39212   173.10164   112.79990    64.01346   329.55739
    12      7.00804    44.86974   124.58407   323.73894    86.21133   205.89216
    13      9.24113   101.28837    70.70206   124.71613    40.45962   249.33321
    14      6.90931    64.72945   194.50168    96.15223   164.18676   225.06419
    15      2.77343    93.54288   164.09218    46.38458    96.25467   148.99152
    16      6.45013   111.10382   170.63621   321.43541    15.10158   285.57446
    17      6.01080    77.68970   290.52283    73.67080    99.47639   206.13512
    18      7.76604   125.83008   131.58181   309.31447    84.63116    78.19943
    19      7.96819    16.80404    97.24430    31.05169    67.93465    71.41720
    20      6.25108    66.24672   271.16205    52.36973    71.20845     4.94977
    21      5.03847    34.41042    36.23668   180.21786   107.92021   165.78279
    22      4.90144   111.16266   177.00552   264.30678    91.39349   125.46547
    23      6.88646   144.08542   200.58274   184.84713   151.03775   256.39559
    24      6.10034    38.21533   344.82422   272.15269    83.13880    96.31332
    25      6.23068   135.45353   222.39220   115.64268    81.79887   298.33946
    26      8.98699   144.12094   260.93626   113.80622    79.27294    96.50885
    27      8.25823    53.91296   188.19228   285.63806    49.26107   180.94551
    28      7.28675    86.79662   210.31956   234.07290   147.15300   124.37984
    29      4.65319    41.95981   316.04682    62.19110    92.15103   338.59197
    30      5.86959    86.98589   233.95360    97.45068   106.73617   199.51833
    31      6.72424   156.14374    23.96382   133.39997    20.91419   316.00429
    32      7.23718    70.18725    95.48239   168.61734    98.26071    38.62668
    33      5.33015   140.71818   162.27950   334.40072   129.39275    93.37297
    34      6.57634   120.25949   319.22016   308.85630     5.23557   279.39432
    35      7.17650    44.27388    99.89669    30.63420    68.25821     6.28366
    36      5.85926   122.75981    59.93986   212.81632    62.02530   341.33524
    37      4.14977    76.37137   307.60068   179.14390   111.27673   176.33201
    38      7.97314   139.90361   355.37738   320.87770    63.75073   142.16219
    39      7.15728   128.13184   325.99510    51.11390    52.09932   276.09485
    40      7.05611     7.29284   284.64571   185.65384    33.82273    53.77485
    41      6.02307    38.27486    82.50319   255.70921    40.81474   337.13574
    42      7.40808   119.99227   131.30191   147.75004   146.76562   129.68192
    43      6.59502   146.47369   163.50509   161.80699   168.75809    97.67868
    44      5.63235    91.89797   355.72002   254.04294   111.08884    63.22143
    45      7.88563   117.81838   294.93253   103.26319    32.79361    97.28736
    46      9.12655    81.52665    61.01438   244.16926    43.60600   115.97490
    47      5.46726    77.23593   288.10480   347.32824   107.25760   153.53080
    48      5.89626    87.05943   348.83958   281.07606   140.77414   186.09423
    49      7.61970   152.20563   349.87501   347.78277   114.83312    82.75287
    50      6.89749    81.06995   185.64595   152.85902    82.03038   101.84887
    51      6.82812   126.33503   274.42604   338.70210    70.37806   357.30236
    52      5.61030    68.04898   307.13089    69.06164   108.46441   136.57399
    53      5.43060    88.15074   171.95684   122.96002    51.59860   111.20000
    54      8.14987   144.20691    51.35105   301.44790    91.65267   318.50677
    55      8.24094    85.83332    60.39173   332.31796    90.03839    80.56967
    56      6.99267    22.70900    48.74235    49.43402    92.60453    58.93084
    57      7.16081   128.28134    98.90465   221.83405    22.92786   155.54156
    58      8.60508    71.80182   231.17937   219.66196    33.40032    55.74446
    59      4.96693   111.50844   200.68788    24.59292    83.28905   196.67288
    60     10.21272   111.41421    54.47982   142.12717    28.32120   121.84397
    61      6.74655    45.20738    72.75790   235.85072   120.28134   227.64013
    62      6.28384    64.90133   342.80344   325.01910    54.47489    51.81026
    63      6.67678    80.93172   100.86993    26.72836    92.86190    94.27457
    64      6.09209    28.68761    62.33284    61.09157   123.24086   184.70068
    65      7.46205   112.74669   207.58610     4.08499    15.36537    15.70151
    66      4.79793    89.49661   125.84025   287.68026    98.52615   132.61017
    67      6.38218    84.88360   152.38505   165.24986   100.17973    75.96587
    68      4.01838    95.27660     8.73649   290.45148   128.85081   133.84898
    69      5.69673   140.82140   114.21876   305.90143    29.35441   116.92283
    70      6.25086    36.33821    10.96812   121.25621    94.32108   260.78727
    71      6.46713   140.73329   221.08122   269.15365    79.83232    23.70547
    72      5.59408   112.94268   180.06665   100.58732   110.49526   349.62387
    73      9.17632    95.01767   213.97724   284.61056    28.58967   114.57872
    74      6.24396    14.20192   214.43266   164.78849    89.94505   191.47305
    75      7.12439   117.65672    93.80975    55.68135   107.87181   144.65201
    76      5.27643   172.76773   115.60455    83.15781    75.70993   330.08617
    77      6.71837   149.07415   327.54708    23.53351   165.16547   152.43655
    78      5.29704    58.68113   150.20050   252.90237    57.26212   351.89134
    79      5.38386   112.51763   126.80270   337.78430    82.83230   314.14963
    80      5.20814    80.71978   152.23110   184.32495    45.46420   176.47048
    81      7.56175    95.66398   221.55536    32.02997   134.53103   180.68110
    82      6.84324    70.82534   209.39964   234.69686    88.68714    60.61372
    83      8.28963    79.55280   115.04716   287.88263    19.87817   138.07375
    84      6.28767    89.55549   347.33550    85.45660    35.70693   297.71092
    85      7.84544   109.75740   213.07619   351.54312   125.58143    26.29875
    86      4.48215   143.66411   193.79223    74.90947    63.08607   190.34455
    87      5.91539    69.95863   318.61215   144.76472    82.43347   214.36985
    88      7.16180    73.40819     9.64737    75.01247    60.64833    91.23543
    89      5.19572   138.73226   110.89777   124.61863   141.46750   208.03513
    90      6.81657   133.51424   344.10638    51.22594    98.14463    89.12535
    91      6.16712    53.54933   171.20709   213.58924    54.88500   343.22730
    92      6.59466    47.44649   290.10923   135.56850   143.47887   107.16745
    93      8.31284   123.58143   120.69099   212.94350   136.03670    29.26218
    94      5.43925    53.94482   355.91449   306.79005   171.28962     8.05827
    95      5.20462    81.84980   150.92833   100.46453   102.39614   164.77024
    96      4.94093   155.99715   147.97855   253.96255    81.22680   335.53585
    97      9.88625   118.37591   245.82217    73.27111    96.95087    98.88897
    98      7.78915   154.50393    49.47397   152.75482   126.47314    48.06828
    99      5.41974    66.09172   116.08834    34.43904   112.10622   127.45162
   100      6.25990    66.54233   296.96287    31.00686   120.47018   144.86002
   101      7.75139    52.70045    13.06906   353.87213    45.06381    88.49633
   102      4.16187   104.89674   173.77607   354.03328    93.45798   172.58476
   103     10.21207   132.29217   224.69200   300.99476    56.91787    96.89440
   104      6.58343    55.85110   281.25538   317.30975   117.58467   336.58876
   105      4.01808    83.96976   345.64602   223.96408    69.94029   152.65081
   106      7.06391    85.85957   148.65762   186.97729    13.20355   214.63055
   107     10.18757    56.60972   202.01093    20.97665    64.78028   246.42354
   108      3.95597   107.65464   137.45275   239.15575    98.30489   151.72136
   109      9.41464   159.16269    26.83808    34.72812   138.24556   102.83925
   110      6.77709    72.14328   290.48433    31.20224    75.65205   307.34882
   111      6.31627    28.08171   359.55631   219.14627   111.62669    76.40755
   112      7.64971    80.67803    79.00327    48.70840    61.55801    68.49342
   113      5.34434   106.87174   320.11595   261.09514   119.03563   270.58355
   114      4.03836    77.45771   144.66272   128.56045   137.31151   154.97891
   115      5.61435    82.05843   359.66734   135.62125    73.98536    85.39791
   116      6.91283   134.61674   184.44311    94.90159    64.68259   123.10737
   117      4.60389    53.10821   305.71736    20.97465    80.97491   299.41064
   118      7.72152   138.98514   278.55001   151.49788    60.38324     6.45282
   119      6.18558    47.53765   355.77138   266.93364    42.84417   308.42736
   120      6.14066    51.05479    16.58808   140.72914    86.15502   108.12772
   121      5.09512    83.75709   185.41394   309.31194   118.55001     0.99193
   122      5.31615    95.32691   199.13165   314.67589    47.63161    47.50284
   123      9.67817   136.27336    23.42810   307.61521    41.40089   235.31399
   124      5.76525   150.13964   294.67281   301.81714    72.99150   106.40292
   125      6.72785    93.61030   346.25660   195.16476    65.74717    76.00951
   126      5.41287     9.82776    92.73501   351.47095   122.56976   206.48359
   127      6.47220   126.89361   321.96433    37.82590   136.44957   149.27864
   128      5.20663   115.13664   318.44484   355.14077   150.03249   297.54337
   129      7.85987    40.61018     7.70369    61.97628    46.28733    26.40201
   130      7.98979   103.54500   297.26173    22.89705    32.88431   338.04696
   131      8.16735    86.93524    67.39470    72.26824    69.69099   279.61827
   132      6.59606   122.94216   261.57976   146.20213    70.97681    30.12868
   133      4.32179    71.00400   320.48770   284.37961    27.19127   353.35419
   134      8.27433   142.58222    50.78413    49.75456    81.93589     4.94779
   135      5.62704   143.07780   187.18272   220.97388   145.13395   122.37001
   136      7.00940   136.16878    64.13410    83.20175   117.82945   191.66269
   137      6.17232   109.93383   174.49107   183.16926   168.13918   247.99426
   138      6.20765    99.64480   124.06110   294.03314    77.94820    97.27058
   139      5.33254   113.73730   352.34091    32.52091    54.19964   329.54030
   140      5.42159    99.06153   191.52046   204.82804   141.42617   191.28092
   141      8.52280   127.30808    11.34842    11.29472   104.62416    62.63250
   142      4.76527   150.95057   202.76053   127.61242    95.47810   140.15832
   143      5.75178    52.75799   320.72490    93.29343   105.03490   279.95562
   144      7.56855    67.19165   108.18830   150.86978   146.17312   317.46664
   145      5.38744    40.75841    77.51998   190.12285   114.30221   169.72764
   146      8.32974    37.03297   311.86398    50.64945    69.91378    98.93858
   147      8.45532   110.42310   220.56109   333.49354    71.95464   244.10756
   148      7.55573   107.33173   141.61562   302.95599    16.77417   244.35009
   149      4.83886    99.53290   175.36145   258.99938    72.03862   319.00741
   150      5.70021   142.52932   328.25909   223.52156    63.98813   133.02378
   151      5.13381    93.13931   346.36956   285.55875    72.48265   318.01824
   152      6.05091    73.45134   331.13604   264.98562   122.97235   133.73701
   153      6.78411   137.12209   219.91708    72.48295    64.66500   322.01388
   154      4.99820    81.66718   130.11612    65.27159    89.39964   289.54907
   155      6.52275    93.70501   262.62356     5.79048    71.80542   190.72628
   156      6.65442    64.03252   301.55770   288.82429    46.35558   184.51769
   157      5.23244    97.42380   249.34305   232.31497    78.21802   176.32999
   158      6.68232    85.32533   211.89638     4.38365   130.71161   132.25183
   159      7.37521    93.51217   194.80183   309.93128   110.99759   112.16994
   160      6.56408    29.44448   102.74066   251.91448    62.09395   339.64879
   161      6.15493    48.89345   287.56467   150.21864    63.26538   318.34059
   162      7.22915   103.97862   265.92518   223.61305   100.36975   191.57864
   163      7.01865   113.42418   312.35646    79.94916   114.49335    88.32706
   164      4.70789   105.22389   135.70574    29.02005    51.24790   338.89586
   165      6.17717   149.06735   337.26617   106.41429    76.50086   175.95722
   166      6.17023    75.01323   287.42035    48.98557    39.15145   131.77246
   167      8.11289    86.36267    43.45957   152.07432   109.94381    85.55001
   168      6.59550   119.47604   127.74503   293.66186    58.38438   294.65054
   169      5.27257    47.28794   317.12228    60.18141    72.95103   277.55821
   170      5.32032   149.32929   325.93380   134.80019   110.47882   178.18948
   171      6.40658   115.15750   296.86777   163.94246   135.87539   259.53779
   172      7.36835   137.30955   123.85646   292.47119    75.91316   276.96908
   173      4.61038    61.26687   337.74486   336.63564    73.51447   307.53164
   174      4.52408    94.92331   184.35868   299.54356   113.77528   277.61259
   175      6.82288    36.77306   288.85444   145.08685    24.04193    33.99479
   176      5.49198    44.08144   341.49080   290.07703    80.30330   309.71336
   177      4.21399    99.59981   343.89443   336.90812    69.13076   354.87869
   178      7.51616   162.60622   338.77733   155.94980    87.72991   276.94599
   179      6.86300    85.91340   308.29377   196.90023    73.47711   225.59956
   180      5.59187    97.71452   318.64718   359.86761   136.24466    86.32321
   181      7.72335    82.51574   204.08965   101.98471    83.73781    10.89189
   182      7.10279    64.39313   231.77552   285.39059    79.63996   172.12526
   183      6.05302    90.54128   351.14482   297.46458    28.59067   162.02915
   184      6.92936   126.78409   322.41917   159.44257    73.41293    75.79593
   185      5.81729    56.55923    20.58453    66.67893    60.13699     8.79987
   186      7.63924    77.70552   290.12430   266.96903    66.83569    70.26704
   187      8.34535   171.66859   359.63620    68.10402    87.09227    85.34259
   188      7.85542    18.35807   113.69956   262.57447    55.50408   224.04342
   189      6.27048   139.43962    48.63820   126.62874   106.06059   331.11720
   190      6.08330   125.81578   168.96327   273.80087    11.52176   153.77152
   191      5.52890   102.68757    12.89398    54.92762   128.88308    11.16045
   192      5.80231    62.48328    34.23341   340.36112    37.88515    47.47970
   193      6.26468    74.59595   299.54134   174.72735    17.28131   356.70944
   194      6.43831   119.72527    16.33369   342.26110    40.71672   347.46586
   195      6.30626    98.10573   357.60380    69.37585    72.03680   255.56854
   196      7.69086    77.18405   171.88649   201.23728   102.65917    60.39373
   197      6.49664   100.14605   215.45060    88.29485    75.36706    73.89943
   198      5.13927    24.26914    59.03811    30.95066    87.76779   185.10724
   199      6.03033   105.52402   228.74420   166.40434    41.03046   130.16797
   200      6.64461   119.82349   338.33687    11.88536   112.36499    63.92154
   201      7.40058    35.90913   317.18694    20.35708    73.25550    67.53908
   202      8.75438   153.66621   296.09107   145.28137    21.50340    93.51478
   203      4.38080    90.40680   201.08600   219.91988   140.31263   160.87166
   204      5.25792   118.15094   191.67630    34.72291    86.82262   311.23928
   205      7.66185   136.04619   255.83591   231.44800    60.22574   180.62480
   206      5.42057    51.07494   355.95286   268.99831    28.74138   353.53774
   207      5.02257    63.17085   207.65757   125.49191    95.96974   140.39846
   208      6.16711    82.69951   311.86900   130.07644   121.23988   212.24532
   209      7.02659   111.24741   220.94078   332.34074   102.11867   306.65029
   210      6.41326   125.26497   183.38234    73.42537    52.53120   300.16042
   211      8.54433   123.07306   205.37602   123.01506   117.82627    11.31399
   212      5.78993   132.23024   140.56383    83.44727    21.97364   219.71647
   213      8.73201    99.85267   227.45323   347.65130    45.08034   250.60525
   214      4.94658    64.31356   325.36481   122.80098    85.07802   122.25988
   215      8.85829    23.43277   228.76119   138.05510   116.99682    74.15570
   216      8.45398   126.89895   301.20382    61.50990    42.98118    65.48226
   217      5.94578   108.95239   308.59196   170.49030    86.13713   279.54251
   218      6.48723    50.61709   102.63453    16.87492    97.89213    31.49124
   219      9.02289   157.93772   183.30428   325.79021   168.13442    69.53855
   220      6.35350   116.35356   344.89870   141.68003   106.19744   139.39669
   221      7.50305   125.11949   215.87322    47.76959    60.86325   338.50146
   222      4.81213    79.99112   288.32075   189.75372    50.04397    30.88338
   223      7.50444   110.82080   160.69554   231.88821   168.65544    34.63789
   224      4.91289   141.33345   308.74732     5.34888    77.54761   314.35400
   225      7.58925   102.93835   235.97139    36.51978    66.33861    81.97869
   226      6.18115   161.35629   230.17884   256.78435    81.31500   324.72023
   227      9.32525   153.49080   324.99080   252.75117    25.94749   254.60885
   228      8.04995    90.48799   226.00274   319.45253    53.94565   177.55328
   229      6.31374    63.48385    61.74967   260.52649    79.68303   191.98604
   230      8.03116    81.71279    46.81178   250.95631    58.12111    12.20527
   231      4.17488    67.43375   180.64339   292.28420    92.39074   184.36334
   232      7.94625   130.96523    98.75619   105.01763    11.27931   198.07453
   233      6.92185   112.31312   158.89560   197.33109     8.99229    92.11752
   234      5.12085   132.08786   126.48018   186.23472    88.65904   217.53994
   235      7.12622   147.19121   158.73268   141.83924    57.88301   164.76654
   236      6.63646   139.16296   245.30054   170.00426    65.52812   149.41501
   237      6.22338    35.87364   320.83843   170.89863    70.16375   317.82239
   238      5.62066   123.43460   352.17872    69.60075    85.61411   172.32109
   239      6.85246   109.01164    67.54940   280.26740    95.12838   154.65457
   240      5.08429    66.41237   315.38429    60.36635    65.97417   313.49636
   241      8.30579   115.87651   252.20317   167.43109   109.73144    98.11439
   242      7.02335    37.94621   266.98940   247.00210   130.68928   188.23803
   243      4.81442    98.13120   177.12390   185.52189   119.08617   315.30624
   244      6.37564   105.61863   334.82257   211.23132    32.04042    21.81738
   245      4.66550   130.39285   130.40308   300.41817    69.06648   317.07876
   246      4.13045    97.06400    15.74659    44.29869   133.41325   194.11824
   247      4.99382    88.95815   170.91003   274.85058   102.02601   116.59654
   248      7.28304   158.06947   209.24780   222.44028    33.47201    33.59501
   249      6.05088    88.83646   322.32994    37.06795   126.50433    72.95307
   250      9.76910   123.63415   259.81047   315.54970    30.17570   124.36256
   251      6.00866   165.58933   107.48379     8.74258    88.07476   298.28687
   252      8.70248    43.47907   267.37972    13.20993    47.50088   257.23374
   253      8.16470    34.49293   256.91365   356.68483    66.66510    86.70753
   254      6.43671   122.19790   275.83000   310.34287    63.27791   288.43506
   255      4.70582   108.33647   135.20282   168.64384    85.06257    20.49000
   256      8.00453    77.71549   266.16879   156.18411   104.04434    81.28710
   257      3.93950    82.22217   128.66066   157.84386    69.02680   343.93834
   258      5.33643   126.11099   313.18183    20.80075    97.41028   303.38149
   259      6.73802   135.63576   141.09402   195.48111   105.00375   116.05730
   260      6.57606    40.85190   280.46763   255.53175    72.92045   308.77685
   261      8.18027   162.20941   266.07137   259.40454     6.90501   344.36794
   262      5.16996    92.59981   186.45725   103.45615    51.51550   304.77993
   263      4.90441    32.85018   357.18015    75.57066   100.32849   158.06653
   264      5.69761    88.45811    99.35405   198.09110    67.68336     2.36617
   265      6.62087   100.73547   325.05708   350.40106    82.43137    87.93418
   266      6.74938    46.17998   255.89392   161.00481   123.50857   333.09869
   267      4.45949    63.80089    31.98507   310.72255    95.49529   156.34160
   268      5.41521    86.06214   339.59380   235.59427    75.76146   257.94861
   269      5.80858   107.58859   108.98791    79.27854   118.22601   116.72693
   270      5.09444    91.24942   286.45185   311.37436    88.29225   125.92563
   271      4.74434    94.01176     1.64734   277.50846   112.78343   298.37150
   272      6.30262   127.12559   216.23537   134.86807    55.12034   176.95363
   273      7.67532   118.14133    64.07213   223.80358   105.46926    28.57068
   274      6.18382   107.31637   303.78670     4.56463   108.54814   331.71798
   275      7.33202     4.85972   357.66387   345.53126    29.76044   271.94518
   276      6.54354    76.62194   240.11684   102.82349    67.47825   164.54197
   277      7.53275   149.75340   310.75425   165.77622    29.81670   174.67164
   278      7.68816    41.44285   202.42065   142.28258    64.94225    11.06249
   279      7.49819    33.39155   168.61641    77.86695    65.78647   197.06571
   280      9.86516   140.65147   277.35754   342.36547    57.77944   191.52639
   281      5.34218   129.88031   354.97935   337.87754   105.60386    16.92879
   282      6.41847   114.46481   184.12516    51.67282   133.23020   321.09922
   283      6.48629    50.25437     1.39817   115.06735   135.30148   169.04822
   284      6.27169   150.36040   316.03432   321.52375    60.50448     5.15992
   285      8.36382    90.03002    56.87203    84.31718   129.27050   232.71350
   286      5.37861    81.03996    53.20100   256.20094    52.26560   354.41744
   287      8.30732   134.09514   221.03657   188.96896   137.05756   257.89822
   288      9.61290    22.15180   224.76560   211.98770   149.46364   257.34577
   289      5.50337   111.35694     0.88123   298.73819   130.16228   106.90186
   290      7.00510   110.84730   202.08596   118.09298   142.46389   220.91368
   291      5.81032   121.70341   193.93901   325.46056   104.78577   128.49933
   292      8.68153   164.09469   166.49088    11.73217   150.52071   247.35760
   293      7.29716   155.21132   205.56444     1.74044   145.31454    16.06959
   294      5.70945    93.44329   356.97052   178.27592   125.24871   136.81297
   295      6.80088    52.85163   346.36492   264.52803   125.45403   134.15016
   296      4.77625   148.48618   328.08169   144.14409   111.52165   175.96507
   297      4.90095   132.16403   187.75107    94.54405    62.07715   174.45986
   298      8.46386   118.60954    39.19451     5.89492     8.96322   109.09145
   299      6.73377    74.48533   178.30087   214.54039    28.37080   184.33499
   300      6.66709   130.66337    21.55249   125.97917    87.22464   180.35803
   301      6.79696    55.23962   197.56848   131.27645    30.47728   329.20776
   302      7.63452    78.77405   245.60518   211.15714   147.02470   270.83137
   303      6.54697    72.00444   328.63043    77.94510    66.72848    50.72571
   304      7.50495    93.59863   304.03610   338.13962    36.21382   237.08850
   305      7.08732    96.89145   349.59916   219.10440    52.45793   171.87953
   306      4.56854   103.08772   185.75951    63.85327    86.44346   337.66923
   307      6.12835   107.03554   349.82612   106.61425    90.80270   106.64944
   308      5.75808    26.76275   147.68170    25.53631    67.72685   166.27566
   309      7.59934   131.50483   233.40783    78.43786    63.95014   188.96452
   310      7.10962    31.03706   173.59079   329.06538    87.45166    65.75649
   311      5.83178    66.61129    61.89761   113.16187   103.07935   108.03857
   312      6.44419   145.68464   137.00609   143.30597   122.41662   334.66450
   313      5.45790   169.88456   335.76721    32.26434   110.35519   165.86338
   314      5.66413   144.91284   176.50907   112.43994   103.34311   303.83563
   315      5.43229    83.77588   243.31786   257.52537   103.81778   343.16779
   316      5.07958    93.26198     6.73621   139.59291    62.23901   115.03437
   317      8.91559   149.83521   342.32151    79.49505    80.23984   112.24234
   318      7.66127    36.45139   107.43513   213.83466   115.54861   138.02889
   319      8.53404    56.88989     1.94023    37.26303   147.71055    83.63797
   320      7.26863   108.55650   167.41833   116.34915   120.88991    73.72158
   321      6.40410   140.25422    20.00000   100.00000    83.36433   100.00000
   322      5.94862   140.25422    20.00000    20.00000    56.09774   160.00000
   323      6.76863   140.25422   320.00000   360.00000    38.84104   140.00000
   324      5.80214   140.25422    20.00000    20.00000    56.09774   180.00000
   325      7.04098   109.06658   240.00000    40.00000    70.32608    60.00000
   326      8.00645   140.25422   280.00000    60.00000    96.05918    60.00000
   327      6.58670    70.32608   240.00000   260.00000    83.36433    40.00000
   328      7.49270   140.25422   320.00000   340.00000    70.32608    80.00000
   329      6.67068   140.25422   340.00000   180.00000    70.32608    80.00000
   330      6.39609   140.25422   320.00000   220.00000    70.32608    40.00000
   331      6.81730   140.25422   320.00000   320.00000   109.06658    60.00000
   332      6.36191   140.25422   340.00000   240.00000    83.36433    40.00000
   333      6.57959   140.25422    20.00000    20.00000    38.84104   160.00000
   334      7.16077    96.05918   240.00000   200.00000    83.36433    60.00000
   335      7.80272   140.25422   240.00000   220.00000   109.06658    60.00000
   336      6.90688    96.05918   240.00000   240.00000   109.06658    60.00000
   337      6.82803    83.36433   240.00000   340.00000    96.05918    60.00000
   338      6.75307    96.05918   260.00000    60.00000   109.06658   100.00000
   339      6.85937   140.25422   320.00000    20.00000   109.06658    80.00000
   340      6.98289    96.05918   260.00000   240.00000    96.05918    80.00000
   341      6.63699   140.25422   340.00000   280.00000    96.05918    40.00000
   342      7.29340   140.25422   220.00000    20.00000    83.36433   100.00000
   343      7.34654   140.25422   300.00000   160.00000    96.05918   100.00000
   344      6.46961   140.25422   300.00000   220.00000    70.32608    40.00000
   345      6.32566   140.25422    40.00000    40.00000    38.84104   180.00000
   346      6.72959   140.25422   360.00000   360.00000   109.06658    60.00000
   347      6.50317    70.32608   260.00000    40.00000   109.06658    60.00000
   348      6.80625   140.25422   340.00000   140.00000    70.32608    80.00000
   349      7.23139   140.25422   220.00000   100.00000    70.32608    60.00000
   350      7.37755   140.25422   220.00000   260.00000    38.84104   120.00000
   351      6.14270   140.25422   340.00000    40.00000   109.06658   100.00000
   352      6.84306    96.05918   240.00000    20.00000     0.00000   100.00000
   353      5.58892    88.43742   278.19511    33.11717    63.55496   354.45320
   354      3.74772    91.09413   330.36542   240.81125    93.31790   146.90039
   355      3.23489    87.63604   334.99327   171.26879    66.99464   350.48975
   356      3.87985    90.50937   126.23238   308.28634    67.03561   324.88454
   357      4.21775    55.91055   306.51384   101.70029   123.39655   137.81039
   358      4.02749    88.43269   339.17671   332.43189    82.31701   359.20431
   359      3.93673    69.53274   141.86055    43.34661    70.18631   319.93510
   360      5.10853   117.05852   156.20949    95.25796    88.01010    54.99849
   361      5.12820   137.19699   351.26750   169.02046    68.71158   321.64162
   362      4.16066   102.88692   324.89417   331.26567   130.46907   139.22474
   363      4.21813    79.32672   164.02719   146.72614   138.03414   164.24636
   364      3.96493   110.15614   135.75822   204.91112    87.27766   155.89056
   365      3.88815   110.78553   138.38149    44.56416   131.17030   176.34985
   366      5.92549   119.98455   176.49060   297.06305    32.84189   173.68885
   367      5.04440    88.49139   181.47015   299.62033    72.68269    30.98746
   368      4.60502    68.13722    13.53107    97.58347   101.97705   129.24528
   369      4.06720   131.56357   141.10067   233.92582    66.48285   148.09585
   370      7.68177    89.36549   229.99291   305.27335    28.94828   209.72713
   371      5.64899   163.03343     3.50409   313.11857    82.71852   165.98465
   372      4.83656    61.89950   110.40492    79.83348    82.12923   347.42259
   373      3.70858    97.45445   345.29446   300.21201   101.43100   148.52821
   374      5.30544   107.70144   181.25297   160.42470    75.36190   106.64244
   375      3.58342    97.16365   156.09356   131.62529   103.26939   168.48722
   376      3.87535   116.10448   146.86967    75.33867   104.59947   331.54991
   377      3.43025   115.45906   171.81538   240.27860    75.70717   331.08101
   378      4.22426    74.49428   323.34911   108.19166    79.51589     5.40409
   379      4.73264    57.68562   330.83739   216.10017    63.96762    28.46953
   380      7.55542    90.53862   253.59919    62.36582   104.06688    90.87592
   381      3.89028    90.84768   167.88603   163.56192    95.11193   344.91038
   382      5.08633   112.16579   154.50837    97.12438   136.32340   294.15460
   383      4.95168   100.23855   321.20219     3.03543   116.86247   104.00794
   384      5.88644   157.25150    88.70459    67.42241    90.43050   131.27764
   385      5.40728    76.88015     3.26610   154.71471    96.96193    77.46260
   386      6.15894   100.58895   262.02867    39.87635   128.88580   180.41584
   387      4.65771   102.26283   199.34425   152.12886   113.03879   119.06072
   388      4.25112    63.92088   150.86705   201.85370   109.91909   338.12150
   389      5.84148   113.70561   282.47692   350.86814    80.42130   330.79010
   390      5.09980   128.31104   327.14598   129.80031    79.81700    26.86143
   391      7.37507    98.46564   259.87463    88.09770   105.68493    43.68611
   392      6.12076   147.03013   191.81889   248.04096    91.96947   106.42724
   393      3.99780    92.25983     7.87594   105.93797    84.04302   183.26414
   394      5.45849    85.91455   334.40718   207.03770    86.63320    53.97974
   395      3.61607   127.31534   154.24594   322.28199   104.49444   325.43194
   396      6.17318   114.94022   196.83706   265.25801    24.80355   220.00210
   397      4.08939    81.29090   317.46016   206.02306   103.34282   201.76372
   398      5.45792    91.37612   166.57090   132.78230    87.90689    91.64661
   399      4.23178   109.36175     0.70836   174.42490    74.00846   138.89071
   400      5.28158   102.75265   182.85249   275.23172    68.43652    16.03292
   401      4.01807    74.88398   148.89025    76.45407    87.48473   341.76208
   402      3.97724   109.61353   155.77444    83.99208    85.62397   322.54488
   403      6.09940   111.31148   149.66291    34.34347    26.62599   107.85285
   404      5.28894   109.23032   181.68229   181.26809   136.47683   257.52429
   405      3.67863    77.66078   167.16630   254.05656    88.07830   349.15227
   406      4.36438    96.40880   339.86946   139.90336    68.39757   317.37517
   407      4.86010   122.54630   194.20792    91.65325    40.73308     2.51856
   408      6.56292   151.87288   107.67674    62.95141   119.97215   105.54848
   409      4.10295    86.82775   301.16662    33.73793   128.67432   133.82271
   410      4.25619    93.42661   167.66445   341.14869    93.15938    12.91264
   411      4.87599    73.39278   193.62222   285.48849    91.28415   179.32380
   412      5.73382   109.39093   287.38167   267.81027    81.98430   115.04201
   413      3.93756    60.22789   350.69957    89.38755    95.03719   310.05275
   414      5.89807    82.59944   338.49842   353.32183    66.15792    49.44153
   415      6.29052    44.63147     1.50427   335.32074    96.66120    80.37593
   416      3.75249   111.83234   141.65691   222.13902    77.82477   167.13459
   417      5.76427    73.67893   151.50145   208.39082    22.50063    14.25003
   418      5.61421    76.86112   253.29079   137.24580    95.38022   144.68132
   419      4.33774    98.13918   170.00076   154.25111    89.86055   359.32958
   420      5.07559    80.55345   320.30570   243.45405   108.96778   232.83318
   421      6.05209    98.64679   306.53768    42.29265    12.89796   300.22676
   422      6.14890   109.82025   150.62351   349.34194    42.69192   112.92658
   423      6.20212    78.19465   247.02254   140.81281   105.93524   324.92423
   424      7.86564    86.15725   269.33570   177.31415    16.01587   150.98468
   425      3.58546    92.86499   160.90130   286.05729    76.62600     0.56966
   426      4.93298    73.68412   325.49730    59.54749    95.60334   277.98123
   427      4.37396    89.51144   308.04526   339.14048   106.92778   156.96011
   428      4.43062    55.55033   135.33142   156.22597   121.73880   146.50069
   429      7.01771   173.93733   172.74016   298.66812    70.53771   134.13840
   430      3.63892    98.16939   168.00182   198.76368    90.70126   163.02076
   431      4.62290    72.94341   147.44271     6.09557    66.56384   126.32362
   432      5.89150    75.31678   226.69341   114.37393    78.55553   112.69313
   433      4.11924   106.04122   144.76368    72.31244   109.44765   323.94862
   434      5.52731    84.63223   326.30008   333.24125   101.72278    42.33615
   435      3.39857   103.22987   175.72040   200.11867   113.51102   146.79456
   436      5.05110   133.01689   323.53443   279.31972    96.36952   154.13266
   437      4.47697    91.99613    11.18039   111.52867    87.01887   141.88314
   438      5.68655   142.80419   173.88902    45.23156    29.30270     5.85539
   439      5.37909   157.50899   162.28905   104.22717   100.38185   339.41503
   440      4.65230    47.88947    39.31502   219.18055    77.27596   342.82769
   441      4.47369   121.00046   183.97107   273.78447    80.59972   335.95176
   442      8.13450   171.07751   338.73432   145.09118    17.70230    91.03049
   443      5.45285   153.26014   226.46003   337.18248    81.31294     0.57411
   444      5.39629   145.63940   175.96812   288.00537   139.65744   318.59728
   445      5.72745   108.73825   187.23763    30.66546    78.70541    61.08098
   446      7.81253   123.49853   307.80792   164.11024    16.53861   128.77982
   447      3.91720    76.58165   338.45954    68.91758    88.65904   157.37224
   448      4.26984    64.76462   169.19963   279.93467   110.74272   348.77501
   449      3.93835   114.20983   181.38246    54.42281    65.79017     1.38246
   450      3.93835   114.20983   181.38246    54.42281    65.79017     1.38246
   451      3.93835   114.20983   181.38246    54.42281    65.79017     1.38246
   452      3.93835   114.20983   181.38246    54.42281    65.79017     1.38246
   453      3.93835   114.20983   181.38246    54.42281    65.79017     1.38246
   454      3.93835   114.20983   181.38246    54.42281    65.79017     1.38246
   455      3.93835   114.20983   181.38246    54.42281    65.79017     1.38246
   456      3.93835   114.20983   181.38246    54.42281    65.79017     1.38246
   457      3.93835   114.20983   181.38246    54.42281    65.79017     1.38246
   458      3.93835   114.20983   181.38246    54.42281    65.79017     1.38246
   459      6.06505    70.54929   255.93693    57.86828    15.58318   321.57139
   460      3.79379    83.62047   170.93467   335.37946   108.14049   196.43355
   461      3.92742    74.68284    11.36560    26.34071    64.35847   350.49778
   462      3.99050   105.91884   133.65484   314.34290    91.00414   301.40891
   463      5.63896   114.30791   147.21003   214.78181    76.04801    63.52299
   464      3.82389    92.51912   126.30270    34.07007   125.30760   149.96515
   465      5.53767    87.41471   221.70494     7.70365    78.29618    17.92044
   466      4.28163    89.73239     1.52075   105.75844   105.20347   156.71579
   467      5.84842    77.69241   218.24983   351.00178    33.45325    15.50156
   468      5.07717    72.99824   325.92401   171.55157    88.79102    52.35268
   469      5.01021    75.09032    99.87943   112.28411   136.21722   192.08380
   470      4.38115   118.58705   198.08992    82.65917    54.26726   172.75771
   471      5.38602    76.79862   291.29481   305.55798    94.69707   105.23680
   472      3.95565    92.78611   184.92964   120.74062   102.21088   136.76575
   473      5.13265    82.46655   353.57648   207.30203    23.17787   322.84393
   474      5.52422    99.96836   173.96926   212.76518    29.49155   143.46241
   475      4.16897   109.31464   192.31858    96.47140    62.32688   359.05701
   476      4.03884    99.77732   349.70360    72.99344   117.35091   200.82447
   477      5.13974    86.62610   297.05064   294.12351    57.27064   154.86064
   478      5.23688    76.85685   105.88909   325.73857    84.70106   280.74616
   479      5.96424    91.83978   329.94182   236.65758    12.00477   118.96545
   480      5.46958   147.61620   177.73710    32.72583    94.98712    37.27291
   481      3.87142    95.21690   345.70895   303.28505   121.17412   139.01455
   482      4.94849   121.89772   308.81260   313.40747   116.49152   127.29192
   483      6.88065    76.87627   278.56333   343.54940    27.84766   138.89945
   484      4.46039   123.49517   155.14357    47.94765   126.99502   327.85324
   485      4.39135    57.91850   152.98994   280.73305    51.61693     5.31162
   486      3.50558   113.66892   173.21750   305.54037    82.50166   350.71033
   487      5.98080    51.81873    46.32370   211.25358   127.76068   271.55359
   488      6.12782    80.74002   331.63116     3.88784    73.73076    69.14315
   489      4.49694    91.30409   138.12240   209.11091   140.05027   172.79501
   490      4.21020   106.73791   351.19255   184.05623    66.64475   162.20855
   491      4.87777    75.64540   329.36177    31.42456   150.15359   206.77226
   492      4.25286    98.67006   336.53308    30.70374    87.04989   156.84605
   493      5.41406    72.99744   327.51947   313.85560    93.76589    81.30512
   494      7.72049    93.23622   231.54508   264.94295   104.37783    57.95326
   495      5.79731   140.17337   340.01435   140.94634    63.98823   162.41994
   496      4.92544   112.30291   206.40897    79.70860    75.96233    11.26624
   497      3.99177   111.79180   192.38775   174.29592   105.03115   150.28519
   498      4.40638    90.66020   170.95416   321.63663   111.44411   135.66257
   499      6.05656    97.11000   170.65998    17.34212    36.43874   132.07602
   500      3.69150   108.91295   155.05420    60.43491   104.92662   186.79685
   501      5.41260    75.56256   249.77551   216.74397    66.33822   358.95097
   502      5.87466    51.60319    88.89842   296.88102   102.14315   286.34686
   503      4.85523    55.99372   109.23446   333.25827    75.14565   143.71687
   504      5.80512   127.09185   228.20010   217.11291    87.38993   326.63310
   505      6.32587   103.07850   286.99709   196.34906    39.41209   178.72043
   506      3.88917    51.79813   318.98087   294.79786    50.99733     4.53672
   507      4.09744    85.90924   158.34207   330.39591   123.44450   151.83847
   508      7.33042    89.00217   263.23441    38.54578    19.43721   332.58406
   509      4.89449   111.26210   199.94891   137.17682    68.11171   164.21455
   510      5.83260    84.84670   148.73270   182.70250    14.04896   245.64551
   511      5.00058   147.77713   195.06404   325.80013   107.54093   332.09924
   512      6.12548   119.62359   196.36019   289.38242     3.01234   338.14447
   513      4.20861    77.89880   345.67343    28.13840    57.80163   313.81001
   514      5.26188   126.42067   167.88614   343.24352   145.22760   291.98359
   515      5.38731    49.47912    40.78494    89.22823   131.98289   190.50687
   516      6.29858    97.81688   190.00272   301.75038    84.50915    63.97477
   517      4.18474    80.74593   341.59843   342.24708    51.56922   330.75339
   518      4.01245    68.43496    14.63429   153.26151   113.38777   158.68801
   519      6.01648   160.28214    49.25450    16.17627    68.64667   144.02679
   520      5.51573    72.57027   180.12918   317.62522    39.48966    44.07068
   521      5.88484    63.21113   270.88357   306.87246    24.16268   303.23669
   522      4.61728    85.32259   309.32125    43.51174   117.54366   127.86436
   523      5.26594    65.88723    77.61719   126.24166    91.10325   356.35262
   524      5.73239    57.32654   116.28100   304.78671   101.90586   229.55144
   525      4.17118    77.54590   139.74872   328.94137    46.09120   326.86492
   526      7.64482    93.09043   225.48281   280.04920    10.60441   227.81311
   527      6.24279    75.61221   318.94672    73.16844    88.23842    84.02851
   528      6.67271   137.37612   318.48829   151.40368    95.11236    41.79033
   529      4.27757   110.77470   137.90392   130.72149    88.00394   162.05447
   530      4.83959    89.72396   130.94076   233.49157    41.69188    27.71327
   531      3.83076    80.59567   314.64495   333.03821   103.20674   119.81907
   532      5.11839    93.77764   121.20646   341.95745    97.93200   262.30742
   533      4.11630    95.03728   187.41527    77.95166    66.34143   152.51462
   534      5.43460    90.44853   321.48593    75.48115   100.54130   117.81201
   535      5.06225   147.41327   166.85769    50.40560    89.62274    23.66131
   536      5.04729   117.67701   159.29795   131.83295   125.92278   234.97925
   537      4.79385    84.51171   307.54443   156.74376    47.67166   344.54274
   538      5.05136    73.86513   341.94071   117.76626    43.04244   164.22878
   539      3.66524    82.97244   337.13759   111.79660   119.10480   171.86382
   540      5.17382   128.96164   320.96985   331.76887    77.30174   333.01103
   541      5.95833    61.69879   102.94474   191.07610   131.76041   303.43825
   542      4.87726   109.43158     2.91855    18.68553    84.22836   169.64028
   543      5.42755    74.73679   296.70701   258.51060    85.78723   116.99692
   544      7.30466   145.76694   331.16703   166.10956    77.62182    52.60247
   545      5.15498    35.87454    92.21156     9.75715    57.22907   325.45024
   546      4.21560   108.75827   151.16430   344.28922   108.74145   189.91784
   547      6.56602    93.53382   221.38543   273.54980    48.69586    15.47483
   548      5.71807    51.79731   341.60064     4.45717    84.47464    92.93559
   549      5.70977    67.23924   334.23103   318.22381    14.96126   185.69066
   550      6.27284   147.78112   258.84581    30.38987    53.98754   342.87975
   551      6.99610   154.02971   302.15417   252.73536    57.07683   191.13150
   552      6.04901   168.82841   291.97226   221.62438    75.54463    15.47997
   553      3.91277    70.73062     0.01120   125.85922    66.51511   343.43467
   554      5.39569    94.71224   279.78190    45.59733    62.87637   359.00550
   555      4.12092   117.20192   187.10835    49.26617    62.79808     7.10834
   556      4.12092   117.20192   187.10835    49.26617    62.79808     7.10834
   557      3.81974   101.75577   180.11403   353.61980    78.24423     0.11403
   558      3.81974   101.75577   180.11403   353.61980    78.24423     0.11403
   559      3.81974   101.75577   180.11403   353.61980    78.24423     0.11403
   560      3.81974   101.75577   180.11403   353.61980    78.24423     0.11403
   561      3.81974   101.75577   180.11403   353.61980    78.24423     0.11403
   562      3.81974   101.75577   180.11403   353.61980    78.24423     0.11403
   563      3.81974   101.75577   180.11403   353.61980    78.24423     0.11403
   564      3.81974   101.75577   180.11403   353.61980    78.24423     0.11403
 
 
