# Supplementary material for: Reliable crystal structure predictions from first principles
Source: Nat Commun. 2022 Jun 2;13:3095. doi: 10.1038/s41467-022-30692-y (PMC9163189; doi:10.1038/s41467-022-30692-y)
Supplement: Supplementary file 3 — Supplementary Dataset 1 [file 41467_2022_30692_MOESM3_ESM.zip › fullPES@CSP_Supplemental_Data/fullPES@CSP_PES/system XIII/XIII.input_long]

   12    0    0    0    0.901164E+01    0.696330E+00    0.000000E+00
   12    0    0    0    0.901164E+01    0.696330E+00    0.000000E+00
Br1       1.9600894485300    -2.6137806609151     4.4119558688540   35    1    0
Br2      -2.1358630931379     3.9952603864635    -3.0979047803767   35    1    0
Cl1      -0.5020722462706     2.7520450318371     2.6788680927443   17    2    0
F1        0.8183614578786    -5.1050345845293    -4.9243746211147    9    3    0
C1       -0.1192728065934     0.4175900940944     0.4326816961691    6    4    0
C2        0.9371746009723    -1.8878995591819     1.0799520032329    6    5    0
C3        1.2527943042833    -3.7832514585194    -0.7238419462967    6    6    0
H1        2.0646843055163    -5.6022530590301    -0.2271935673213    1    7    0
C4        0.5247895511234    -3.2735383736681    -3.1559387767816    6    8    0
C5       -0.5230402144520    -1.0140553427843    -3.9066248808906    6    6    0
H2       -1.0682545974928    -0.6895771077130    -5.8586385359347    1    7    0
C6       -0.7991582257640     0.8302205462198    -2.0756305468579    6    5    0
Br1       1.9600894485300    -2.6137806609151     4.4119558688540   35    1    0
Br2      -2.1358630931379     3.9952603864635    -3.0979047803767   35    1    0
Cl1      -0.5020722462706     2.7520450318371     2.6788680927443   17    2    0
F1        0.8183614578786    -5.1050345845293    -4.9243746211147    9    3    0
C1       -0.1192728065934     0.4175900940944     0.4326816961691    6    4    0
C2        0.9371746009723    -1.8878995591819     1.0799520032329    6    5    0
C3        1.2527943042833    -3.7832514585194    -0.7238419462967    6    6    0
H1        2.0646843055163    -5.6022530590301    -0.2271935673213    1    7    0
C4        0.5247895511234    -3.2735383736681    -3.1559387767816    6    8    0
C5       -0.5230402144520    -1.0140553427843    -3.9066248808906    6    6    0
H2       -1.0682545974928    -0.6895771077130    -5.8586385359347    1    7    0
C6       -0.7991582257640     0.8302205462198    -2.0756305468579    6    5    0
 T F T T
 T F T T
 T F T T
 T F T T
 T F T T
 T F T T
 T F T T
 T F T T
