# Supplementary material for: Reliable crystal structure predictions from first principles
Source: Nat Commun. 2022 Jun 2;13:3095. doi: 10.1038/s41467-022-30692-y (PMC9163189; doi:10.1038/s41467-022-30692-y)
Supplement: Supplementary file 3 — Supplementary Dataset 1 [file 41467_2022_30692_MOESM3_ESM.zip › fullPES@CSP_Supplemental_Data/fullPES@CSP_PES/system XII/fit_inter.dat]

    2    2    6    0    0
    8    8
    1    2    3    4    5    6    7    8
    1    2    3    4    5    6    7    8
    0
    0.33817797767400     0.00000000000000
    0.07322793171430     0.00000000000000
   -0.51237876628600     0.00000000000000
    0.07721899385230     0.00000000000000
    0.19850367853200     0.00000000000000
    0.22793185188400     0.00000000000000
   -0.41491390258400     0.00000000000000
    0.01223223521340     0.00000000000000
   36
  1   1   0.3892901885E+01   0.1334332340E+02  -0.9909626701E+00   0.2723273780E+00   0.3929228100E+03   0.4497546800E+04   0.1208556828E+04   0.1513795876E+01   0.3698776683E+01   0.3693603072E+01   0.1000000000E+11 
  1   2   0.3363677214E+01   0.1206755344E+02  -0.5969459199E+00   0.9997096199E-01   0.4009116903E+03   0.4480003485E+04   0.1208556828E+04   0.1514404580E+01   0.3657764236E+01   0.3735141725E+01   0.1000000000E+11 
  1   3   0.2797872120E+01   0.1037240935E+02  -0.5379939867E+00   0.9681191492E-01   0.4084827686E+03   0.4530831982E+04   0.1208556828E+04   0.2928767236E+01   0.3220118718E+01   0.3726461376E+01   0.1000000000E+11 
  1   4   0.3476055713E+01   0.9924795913E+01  -0.1059410958E+01   0.3804569375E+00   0.6641023750E+02   0.1270396192E+04   0.3272477778E+02   0.1514604771E+01   0.3738470422E+01   0.3735521473E+01   0.1000000000E+11 
  1   5   0.3469249522E+01   0.1076197668E+02  -0.8602413032E+00   0.2248493491E+00   0.1164273175E+03   0.1243146478E+04   0.3272477778E+02   0.1516607684E+01   0.3737839275E+01   0.3735352595E+01   0.1000000000E+11 
  1   6   0.3160126910E+01   0.1007065392E+02  -0.8263493328E+00   0.2125350395E+00   0.1327482832E+03   0.1270069312E+04   0.3272477778E+02   0.1515918514E+01   0.3718561852E+01   0.3464813645E+01   0.1000000000E+11 
  1   7   0.2797718522E+01   0.1061051753E+02  -0.6275753256E+00   0.1094211143E+00   0.3957544468E+03   0.2358203070E+04   0.8812794925E+03   0.2927769881E+01   0.3737918919E+01   0.3732764703E+01   0.1000000000E+11 
  1   8   0.3167011737E+01   0.9924527963E+01  -0.7794116187E+00   0.1832210203E+00   0.8742804459E+02   0.1258126993E+04   0.3272477778E+02   0.1515724531E+01   0.3738502347E+01   0.3735646991E+01   0.1000000000E+11 
  2   2   0.2834452543E+01   0.1079178347E+02  -0.5714909222E+00   0.1044339715E+00   0.4090630000E+03   0.4462528600E+04   0.1208556828E+04   0.1515013528E+01   0.3617206540E+01   0.3777147526E+01   0.1000000000E+11 
  2   3   0.2268647449E+01   0.9096639382E+01  -0.4636575698E+00   0.6841701323E-01   0.4167880129E+03   0.4513158834E+04   0.1208556828E+04   0.2929944906E+01   0.3184413683E+01   0.3768369557E+01   0.1000000000E+11 
  2   4   0.2946831042E+01   0.8649025948E+01  -0.3912805667E+00   0.3053813604E-01   0.6776048601E+02   0.1265440833E+04   0.3272477778E+02   0.1515213800E+01   0.3697017846E+01   0.3777531545E+01   0.1000000000E+11 
  2   5   0.2940024851E+01   0.9486206717E+01  -0.7211936035E+00   0.1558578146E+00   0.1187945099E+03   0.1238297410E+04   0.3272477778E+02   0.1517217519E+01   0.3696393697E+01   0.3777360768E+01   0.1000000000E+11 
  2   6   0.2630902239E+01   0.8794883955E+01  -0.7515504483E+00   0.1716031305E+00   0.1354473124E+03   0.1265115228E+04   0.3272477778E+02   0.1516528072E+01   0.3677330025E+01   0.3503779308E+01   0.1000000000E+11 
  2   7   0.2268493851E+01   0.9334747563E+01  -0.5805442698E+00   0.1101598837E+00   0.4038008997E+03   0.2349004567E+04   0.8812794925E+03   0.2928947150E+01   0.3696472458E+01   0.3774743772E+01   0.1000000000E+11 
  2   8   0.2637787066E+01   0.8648757998E+01  -0.5788013925E+00   0.1017472888E+00   0.8920562575E+02   0.1253219492E+04   0.3272477778E+02   0.1516334010E+01   0.3697049417E+01   0.3777658474E+01   0.1000000000E+11 
  3   3   0.1702842355E+01   0.7401495291E+01  -0.4625425220E+00   0.6759709133E-01   0.4246589100E+03   0.4564363500E+04   0.1208556828E+04   0.5666336961E+01   0.2803403786E+01   0.3759611987E+01   0.1000000000E+11 
  3   4   0.2381025948E+01   0.6953881857E+01  -0.1432335656E+00  -0.3901907816E-01   0.6904011929E+02   0.1279798066E+04   0.3272477778E+02   0.2930332219E+01   0.3254675698E+01   0.3768752683E+01   0.1000000000E+11 
  3   5   0.2374219758E+01   0.7791062625E+01  -0.3866692816E+00   0.1714011606E-01   0.1210379030E+03   0.1252346684E+04   0.3272477778E+02   0.2934207291E+01   0.3254126227E+01   0.3768582303E+01   0.1000000000E+11 
  3   6   0.2065097145E+01   0.7099739864E+01  -0.2711221608E+00  -0.4333183506E-01   0.1380051880E+03   0.1279468767E+04   0.3272477778E+02   0.2932873942E+01   0.3237343492E+01   0.3495636638E+01   0.1000000000E+11 
  3   7   0.1702688758E+01   0.7639603472E+01  -0.4730415497E+00   0.3653057081E-01   0.4114265397E+03   0.2375655522E+04   0.8812794925E+03   0.5664407361E+01   0.3254195564E+01   0.3765971389E+01   0.1000000000E+11 
  3   8   0.2071981972E+01   0.6953613906E+01  -0.4007117677E+00   0.2984074498E-01   0.9089024306E+02   0.1267438066E+04   0.3272477778E+02   0.2932498638E+01   0.3254703491E+01   0.3768879317E+01   0.1000000000E+11 
  4   4   0.3059209541E+01   0.6506268422E+01   0.1034202290E-01   0.2020060067E-01   0.1122439200E+02   0.3588415100E+03   0.1831467682E+00   0.1515414098E+01   0.3778590138E+01   0.3777915603E+01   0.1000000000E+11 
  4   5   0.3052403351E+01   0.7343449191E+01  -0.6848469106E+00   0.2229402272E+00   0.1967807826E+02   0.3511444398E+03   0.1831467682E+00   0.1517418082E+01   0.3777952217E+01   0.3777744808E+01   0.1000000000E+11 
  4   6   0.2743280738E+01   0.6652126429E+01  -0.3684655378E+00   0.4877249539E-01   0.2243658243E+02   0.3587491781E+03   0.1831467682E+00   0.1516728543E+01   0.3758467917E+01   0.3504135534E+01   0.1000000000E+11 
  4   7   0.2380872351E+01   0.7191990038E+01  -0.2821864502E+00  -0.6941127176E-01   0.6688882939E+02   0.6661080660E+03   0.2131723586E+02   0.2929334331E+01   0.3778032716E+01   0.3775127546E+01   0.1000000000E+11 
  4   8   0.2750165566E+01   0.6506000472E+01  -0.1624536623E+00  -0.9423099518E-01   0.1477673746E+02   0.3553759000E+03   0.1831467682E+00   0.1516534456E+01   0.3778622405E+01   0.3778042545E+01   0.1000000000E+11 
  5   5   0.3045597160E+01   0.8180629960E+01  -0.1081353089E+01   0.3792558134E+00   0.3449868500E+02   0.3436124700E+03   0.1831467682E+00   0.1519424716E+01   0.3777314404E+01   0.3777574022E+01   0.1000000000E+11 
  5   6   0.2736474547E+01   0.7489307198E+01  -0.9651253172E+00   0.3377000985E+00   0.3933476530E+02   0.3510540884E+03   0.1831467682E+00   0.1518734266E+01   0.3757833394E+01   0.3503977116E+01   0.1000000000E+11 
  5   7   0.2374066160E+01   0.8029170807E+01  -0.7310089551E+00   0.1687403448E+00   0.1172663623E+03   0.6518201968E+03   0.2131723586E+02   0.2933208083E+01   0.3777394889E+01   0.3774956878E+01   0.1000000000E+11 
  5   8   0.2743359375E+01   0.7343181241E+01  -0.8113593940E+00   0.2131384306E+00   0.2590588391E+02   0.3477531663E+03   0.1831467682E+00   0.1518539921E+01   0.3777984479E+01   0.3777871745E+01   0.1000000000E+11 
  6   6   0.2427351935E+01   0.6797984437E+01  -0.8613351137E+00   0.2995788811E+00   0.4484877500E+02   0.3586568700E+03   0.1831467682E+00   0.1518044129E+01   0.3738452854E+01   0.3250195909E+01   0.1000000000E+11 
  6   7   0.2064943547E+01   0.7337848045E+01  -0.6513296150E+00   0.1278477588E+00   0.1337049467E+03   0.6659366727E+03   0.2131723586E+02   0.2931875188E+01   0.3757913463E+01   0.3501549523E+01   0.1000000000E+11 
  6   8   0.2434236762E+01   0.6651858479E+01  -0.6385206936E+00   0.1180792011E+00   0.2953741175E+02   0.3552844598E+03   0.1831467682E+00   0.1517849873E+01   0.3758500013E+01   0.3504253276E+01   0.1000000000E+11 
  7   7   0.1702535160E+01   0.7877711653E+01  -0.5284841461E+00   0.6771447877E-01   0.3986064900E+03   0.1236478900E+04   0.6371665397E+03   0.5662478417E+01   0.3777475376E+01   0.3772341547E+01   0.1000000000E+11 
  7   8   0.2071828375E+01   0.7191722087E+01  -0.4921761749E+00   0.4601134390E-01   0.8805810337E+02   0.6596749451E+03   0.2131723586E+02   0.2931500012E+01   0.3778064978E+01   0.3775254394E+01   0.1000000000E+11 
  8   8   0.2441121590E+01   0.6505732522E+01  -0.3793071848E+00  -0.2144562079E-01   0.1945334500E+02   0.3519437600E+03   0.1831467682E+00   0.1517655642E+01   0.3778654673E+01   0.3778169491E+01   0.1000000000E+11 
