# Supplementary material for: Reliable crystal structure predictions from first principles
Source: Nat Commun. 2022 Jun 2;13:3095. doi: 10.1038/s41467-022-30692-y (PMC9163189; doi:10.1038/s41467-022-30692-y)
Supplement: Supplementary file 3 — Supplementary Dataset 1 [file 41467_2022_30692_MOESM3_ESM.zip › fullPES@CSP_Supplemental_Data/fullPES@CSP_PES/system XII/fit_report.out]

 
 -----------------------------------------------------------------
                      XII
 -----------------------------------------------------------------

------------------------------------------------------------------
 Site         x (A)        y (A)        z (A)      Symmetry
------------------------------------------------------------------
  C1       -0.1924124    0.6659042   -0.0000070       1
  C2        0.1714603   -0.7553844   -0.0000011       2
  C3        1.4481778   -1.1251171    0.0000008       3
  H1       -0.6441197   -1.4702559    0.0000009       4
  H2        2.2395691   -0.3819133   -0.0000013       5
  H3        1.7486516   -2.1652299    0.0000043       6
  O1       -1.3244759    1.0789976    0.0000049       7
  H4        0.6720552    1.3640061    0.0000054       8

------------------------------------------------------------------
 
 
 ----------------------- FUNCTIONAL FORM -------------------------
 
V = \sum\limits_{a = 1}^{8} \sum\limits_{b = 1}^{8} u_{ab}\\
u_{ab} = \left[1 + a^{ab}_1 (r_{ab})^1 + a^{ab}_2 (r_{ab})^2\right]A^{ab}e^{-\beta^{ab} r_{ab}}\\
+ f_1(\delta_1^{ab}, r_{ab})\frac{q_a q_b}{r_{ab}}+ \sum\limits_{n=6,8}f_n(\delta_n^{ab}, r_{ab})\frac{C^{ab}_n}{(r_{ab})^n}\\
+ \frac{A^{ab}_{12}}{(r_{ab})^{12}}\\
A^{ab} = (A^a A^b)^{\frac{1}{2}}\\
\beta_{ab} = \frac{1}{2}(\beta^a + \beta^b)\\
C_{ab}^n = (C^{a}_n C^{b}_n)^{\frac{1}{2}} \\
\delta_n^{ab} = (\delta_n^a \delta_n^b)^{\frac{1}{2}}\\
 
 
 -------------- INTERMOLECULAR PES PARAMETER VALUES ---------------

--------------------------------------------------------------------------------------------------------------------------------------------------------------
 Site       charge          A           \beta           C_06             C_08         \delta_1   \delta_06   \delta_08  
            (a.u.)      (kcal/mol)      (A^-1)     (kcal/mol*A^06)  (kcal/mol*A^08)    (A^-1)      (A^-1)      (A^-1)   
--------------------------------------------------------------------------------------------------------------------------------------------------------------
  C1        0.3381780   0.62364E+06     3.8929019    0.24656E+06      0.28223E+07     1.5137959   3.6987767   3.6936031 
  C2        0.0732279   0.48620E+05     2.8344525    0.25669E+06      0.28003E+07     1.5150135   3.6172065   3.7771475 
  C3       -0.5123788   0.16384E+04     1.7028424    0.26648E+06      0.28642E+07     5.6663370   2.8034038   3.7596120 
  H1        0.0772190   0.66932E+03     3.0592095    0.70434E+04      0.22518E+06     1.5154141   3.7785901   3.7779156 
  H2        0.1985037   0.35711E+04     3.0455972    0.21648E+05      0.21562E+06     1.5194247   3.7773144   3.7775740 
  H3        0.2279319   0.89604E+03     2.4273519    0.28143E+05      0.22506E+06     1.5180441   3.7384529   3.2501959 
  O1       -0.4149139   0.26378E+04     1.7025352    0.25013E+06      0.77590E+06     5.6624784   3.7774754   3.7723415 
  H4        0.0122322   0.66897E+03     2.4411216    0.12207E+05      0.22085E+06     1.5176556   3.7786547   3.7781695 


--------------------------------------------------------------------------------------------------------------------------------------------------------------
 Site a   Site b       a_1           a_2            A_12       
                      (A^-1)        (A^-2)     (kcal/mol*A^12) 
--------------------------------------------------------------------------------------------------------------------------------------------------------------
  C1      C1       -0.99096E+00   0.27233E+00    0.75838E+06   
  C1      C2       -0.59695E+00   0.99971E-01    0.75838E+06   
  C1      C3       -0.53799E+00   0.96812E-01    0.75838E+06   
  C1      H1       -0.10594E+01   0.38046E+00    0.20535E+05   
  C1      H2       -0.86024E+00   0.22485E+00    0.20535E+05   
  C1      H3       -0.82635E+00   0.21254E+00    0.20535E+05   
  C1      O1       -0.62758E+00   0.10942E+00    0.55301E+06   
  C1      H4       -0.77941E+00   0.18322E+00    0.20535E+05   
  C2      C2       -0.57149E+00   0.10443E+00    0.75838E+06   
  C2      C3       -0.46366E+00   0.68417E-01    0.75838E+06   
  C2      H1       -0.39128E+00   0.30538E-01    0.20535E+05   
  C2      H2       -0.72119E+00   0.15586E+00    0.20535E+05   
  C2      H3       -0.75155E+00   0.17160E+00    0.20535E+05   
  C2      O1       -0.58054E+00   0.11016E+00    0.55301E+06   
  C2      H4       -0.57880E+00   0.10175E+00    0.20535E+05   
  C3      C3       -0.46254E+00   0.67597E-01    0.75838E+06   
  C3      H1       -0.14323E+00  -0.39019E-01    0.20535E+05   
  C3      H2       -0.38667E+00   0.17140E-01    0.20535E+05   
  C3      H3       -0.27112E+00  -0.43332E-01    0.20535E+05   
  C3      O1       -0.47304E+00   0.36531E-01    0.55301E+06   
  C3      H4       -0.40071E+00   0.29841E-01    0.20535E+05   
  H1      H1        0.10342E-01   0.20201E-01    0.11493E+03   
  H1      H2       -0.68485E+00   0.22294E+00    0.11493E+03   
  H1      H3       -0.36847E+00   0.48772E-01    0.11493E+03   
  H1      O1       -0.28219E+00  -0.69411E-01    0.13377E+05   
  H1      H4       -0.16245E+00  -0.94231E-01    0.11493E+03   
  H2      H2       -0.10814E+01   0.37926E+00    0.11493E+03   
  H2      H3       -0.96513E+00   0.33770E+00    0.11493E+03   
  H2      O1       -0.73101E+00   0.16874E+00    0.13377E+05   
  H2      H4       -0.81136E+00   0.21314E+00    0.11493E+03   
  H3      H3       -0.86134E+00   0.29958E+00    0.11493E+03   
  H3      O1       -0.65133E+00   0.12785E+00    0.13377E+05   
  H3      H4       -0.63852E+00   0.11808E+00    0.11493E+03   
  O1      O1       -0.52848E+00   0.67714E-01    0.39983E+06   
  O1      H4       -0.49218E+00   0.46011E-01    0.13377E+05   
  H4      H4       -0.37931E+00  -0.21446E-01    0.11493E+03   
 
 
 ------------------------- FIT QUALITY ---------------------------
 
Fit data
RMSE on    58 points with E <  -2.0 kcal/mol =  0.18263 kcal/mol
RMSE on   248 points with E <   0.0 kcal/mol =  0.20080 kcal/mol
RMSE on   425 points with E <  10.0 kcal/mol =  0.33952 kcal/mol
RMSE on   507 points with E < 100.0 kcal/mol =  1.30681 kcal/mol
 
Minimum wall height =      32.6230 kcal/mol
Mean wall height =         69.6261 kcal/mol
Minimum wall distance =     0.8470 Angstrom between closest contact atoms
Maximum wall distance =     1.7691 Angstrom between closest contact atoms
 
 
 ------------------------ LOCAL MINIMA ---------------------------
 
------------ Minimum   1 ------------
E =    -3.76245801 kcal/mol
R_com =     4.41659852 Angstrom
beta_A, gamma_A, alpha_B, beta_B, gamma_B = 
    89.99952   336.90762   359.99944    90.00048   156.90762
 
 6   -0.0000063   0.6880147  -0.0841823   C1   
 6   -0.0000023  -0.7621075   0.1385511   C2   
 6    0.0000083  -1.6029622  -0.8908532   C3   
 1   -0.0000089  -1.0998166   1.1691647   H1   
 1    0.0000147  -1.2297040  -1.9103287   H2   
 1    0.0000107  -2.6775849  -0.7593036   H3   
 8   -0.0000018   1.5120205   0.7951518   O1   
 1    0.0000151   0.9911234  -1.1531892   H4   
 6   -0.0000130  -0.6880147   4.5007808   C1   
 6    0.0000051   0.7621075   4.2780474   C2   
 6    0.0000239   1.6029622   5.3074517   C3   
 1    0.0000017   1.0998166   3.2474338   H1   
 1    0.0000267   1.2297040   6.3269272   H2   
 1    0.0000367   2.6775849   5.1759021   H3   
 8   -0.0000165  -1.5120205   3.6214467   O1   
 1    0.0000054  -0.9911234   5.5697877   H4   
 
    R_com        Fit total        Fit exp        Fit els          Fit Cn 
  3.62283264  0.99725750E+01  0.28793081E+02 -0.54803455E+01 -0.13340161E+02
  3.70276943  0.60115988E+01  0.22435116E+02 -0.50906303E+01 -0.11332887E+02
  3.79869357  0.25330083E+01  0.16529363E+02 -0.46579914E+01 -0.93383631E+01
  3.91380254 -0.27512289E+00  0.11340677E+02 -0.41869863E+01 -0.74288137E+01
  4.05193330 -0.22747637E+01  0.70897444E+01 -0.36862097E+01 -0.56782983E+01
  4.21769022 -0.34158873E+01  0.39045118E+01 -0.31686128E+01 -0.41517863E+01
  4.41659852 -0.37624580E+01  0.17820936E+01 -0.26510429E+01 -0.28935087E+01
  4.65528848 -0.34907170E+01  0.58039151E+00 -0.21527433E+01 -0.19183652E+01
  4.94171643 -0.28504563E+01  0.52559858E-01 -0.16928449E+01 -0.12101712E+01
  5.28542997 -0.20969015E+01 -0.81353619E-01 -0.12873337E+01 -0.72821417E+00
  5.69788622 -0.14209928E+01 -0.54924900E-01 -0.94638753E+00 -0.41968039E+00
  6.19283372 -0.91270768E+00 -0.70931558E-02 -0.67303468E+00 -0.23257985E+00
  6.78677072 -0.57338156E+00  0.14505418E-01 -0.46362289E+00 -0.12426409E+00
 
------------ Minimum   2 ------------
E =    -3.61218836 kcal/mol
R_com =     4.15727203 Angstrom
beta_A, gamma_A, alpha_B, beta_B, gamma_B = 
   143.60342    84.77610   203.91451   103.81851   170.22237
 
 6    0.5478766  -0.1309841   0.4038877   C1   
 6   -0.6180720   0.1019719  -0.4556237   C2   
 6   -1.0080103   1.3397232  -0.7430776   C3   
 1   -1.1313302  -0.7753081  -0.8339856   H1   
 1   -0.4702687   2.1954947  -0.3466671   H2   
 1   -1.8637689   1.5442489  -1.3739227   H3   
 8    0.9619792  -1.2207342   0.7091377   O1   
 1    1.0441183   0.7934538   0.7696876   H4   
 6   -0.2625486   0.6371786   4.0829582   C1   
 6    0.3046856  -0.7110625   4.1967814   C2   
 6    0.2792761  -1.3580896   5.3575657   C3   
 1    0.7361140  -1.1388826   3.2984210   H1   
 1   -0.1609816  -0.8991484   6.2374510   H2   
 1    0.6893816  -2.3533149   5.4735793   H3   
 8   -0.2772481   1.2862907   3.0677482   O1   
 1   -0.6938224   1.0379073   5.0253329   H4   
 
    R_com        Fit total        Fit exp        Fit els          Fit Cn 
  3.36350616  0.73657327E+01  0.27784316E+02 -0.55393217E+01 -0.14879261E+02
  3.44344294  0.42630119E+01  0.22255062E+02 -0.51515091E+01 -0.12840541E+02
  3.53936708  0.15074953E+01  0.17000799E+02 -0.47188685E+01 -0.10774435E+02
  3.65447605 -0.74570120E+00  0.12248985E+02 -0.42450759E+01 -0.87496103E+01
  3.79260682 -0.23742142E+01  0.82058542E+01 -0.37379091E+01 -0.68421593E+01
  3.95836373 -0.33196891E+01  0.50164062E+01 -0.32098514E+01 -0.51262440E+01
  4.15727203 -0.36121884E+01  0.27280127E+01 -0.26779755E+01 -0.36622256E+01
  4.39596199 -0.33748063E+01  0.12731551E+01 -0.21627129E+01 -0.24852484E+01
  4.68238994 -0.27991842E+01  0.48460163E+00 -0.16853361E+01 -0.15984497E+01
  5.02610348 -0.20952488E+01  0.14345607E+00 -0.12644857E+01 -0.97421914E+00
  5.43855973 -0.14347979E+01  0.41614056E-01 -0.91269969E+00 -0.56371226E+00
  5.93350723 -0.91526159E+00  0.29658557E-01 -0.63424808E+00 -0.31067206E+00
  6.52744423 -0.55811888E+00  0.30753819E-01 -0.42522349E+00 -0.16364921E+00
 
------------ Minimum   3 ------------
E =    -3.24079859 kcal/mol
R_com =     4.26951582 Angstrom
beta_A, gamma_A, alpha_B, beta_B, gamma_B = 
    41.70400    71.95731   301.33003   138.29600   251.95731
 
 6   -0.5172091   0.0232968   0.4608719   C1   
 6    0.5758789  -0.0709330  -0.5131629   C2   
 6    1.1335720   1.0284875  -1.0101165   C3   
 1    0.8947589  -1.0678215  -0.7973119   H1   
 1    0.7889860   2.0111522  -0.7030614   H2   
 1    1.9414095   0.9920364  -1.7299699   H3   
 8   -1.0722243  -0.9251530   0.9554577   O1   
 1   -0.8128705   1.0614751   0.7243501   H4   
 6   -0.2888314   0.4296795   3.8086439   C1   
 6    0.3600279  -0.4550252   4.7826787   C2   
 6   -0.2891003  -1.5030612   5.2796323   C3   
 1    1.3773637  -0.2090592   5.0668277   H1   
 1   -1.3076525  -1.7196736   4.9725772   H2   
 1    0.1620845  -2.1741517   5.9994857   H3   
 8    0.2327321   1.3969283   3.3140582   O1   
 1   -1.3293634   0.1424111   3.5451658   H4   
 
    R_com        Fit total        Fit exp        Fit els          Fit Cn 
  3.42283222  0.78758881E+01  0.29226634E+02 -0.54499900E+01 -0.15900756E+02
  3.50809812  0.46918651E+01  0.23296797E+02 -0.50274353E+01 -0.13577497E+02
  3.61041721  0.18885298E+01  0.17698650E+02 -0.45613799E+01 -0.11248741E+02
  3.73320011 -0.38500909E+00  0.12669853E+02 -0.40575395E+01 -0.89973224E+01
  3.88053959 -0.20149569E+01  0.84225574E+01 -0.35260796E+01 -0.69114347E+01
  4.05734697 -0.29531676E+01  0.51011382E+01 -0.29819752E+01 -0.50723307E+01
  4.26951582 -0.32407986E+01  0.27437078E+01 -0.24444657E+01 -0.35400408E+01
  4.52411844 -0.30113991E+01  0.12652252E+01 -0.19352385E+01 -0.23413857E+01
  4.82964159 -0.24633174E+01  0.47729275E+00 -0.14753179E+01 -0.14652922E+01
  5.19626937 -0.18062485E+01  0.14333674E+00 -0.10812685E+01 -0.86831666E+00
  5.63622270 -0.12048042E+01  0.45752792E-01 -0.76196240E+00 -0.48859455E+00
  6.16416670 -0.74612894E+00  0.33247504E-01 -0.51728439E+00 -0.26209205E+00
  6.79769950 -0.44268307E+00  0.31292257E-01 -0.33941117E+00 -0.13456416E+00
 
------------ Minimum   4 ------------
E =    -3.15161675 kcal/mol
R_com =     4.40994729 Angstrom
beta_A, gamma_A, alpha_B, beta_B, gamma_B = 
   126.34938    79.01191   359.99995   126.35124   259.01159
 
 6    0.4091823  -0.0619603   0.5560411   C1   
 6   -0.4588851   0.0243369  -0.6235674   C2   
 6   -0.8182439   1.2071752  -1.1118958   C3   
 1   -0.7826868  -0.9125489  -1.0635781   H1   
 1   -0.4752248   2.1257161  -0.6457708   H2   
 1   -1.4573671   1.3038897  -1.9803927   H3   
 8    0.7774393  -1.0945318   1.0564377   O1   
 1    0.7177153   0.9197206   0.9752792   H4   
 6   -0.4092118   0.0619568   3.8539275   C1   
 6    0.4589036  -0.0243329   5.0335012   C2   
 6    0.8182844  -1.2071681   5.5218210   C3   
 1    0.7827205   0.9125557   5.4734948   H1   
 1    0.4752490  -2.1257120   5.0557138   H2   
 1    1.4574416  -1.3038772   6.3902935   H3   
 8   -0.7774685   1.0945251   3.3535241   O1   
 1   -0.7177361  -0.9197268   3.4346892   H4   
 
    R_com        Fit total        Fit exp        Fit els          Fit Cn 
  3.51034597  0.74423965E+01  0.28599543E+02 -0.54283208E+01 -0.15728826E+02
  3.60094099  0.44671503E+01  0.22931378E+02 -0.50095707E+01 -0.13454657E+02
  3.70965501  0.18141375E+01  0.17517597E+02 -0.45443899E+01 -0.11159069E+02
  3.84011185 -0.36528336E+00  0.12597445E+02 -0.40382251E+01 -0.89245036E+01
  3.99666004 -0.19469626E+01  0.83963221E+01 -0.35014946E+01 -0.68417901E+01
  4.18451788 -0.28672133E+01  0.50805913E+01 -0.29500976E+01 -0.49977070E+01
  4.40994729 -0.31516167E+01  0.27125018E+01 -0.24048411E+01 -0.34592774E+01
  4.68046258 -0.29230163E+01  0.12256596E+01 -0.18893185E+01 -0.22593573E+01
  5.00508092 -0.23759445E+01  0.43997002E+00 -0.14262337E+01 -0.13896808E+01
  5.39462293 -0.17216613E+01  0.11703332E+00 -0.10329919E+01 -0.80570265E+00
  5.86207335 -0.11280854E+01  0.31998660E-01 -0.71814844E+00 -0.44193561E+00
  6.42301385 -0.68345013E+00  0.27436684E-01 -0.48032673E+00 -0.23056008E+00
  7.09614245 -0.39710304E+00  0.28060839E-01 -0.31012540E+00 -0.11503848E+00
 
------------ Minimum   5 ------------
E =    -2.62259118 kcal/mol
R_com =     5.10528566 Angstrom
beta_A, gamma_A, alpha_B, beta_B, gamma_B = 
    57.02249   275.86267   132.64908    87.43585   271.38157
 
 6    0.3498587   0.2594244  -0.5392113   C1   
 6   -0.3994806  -0.2477217   0.6156731   C2   
 6   -0.5286923  -1.5555276   0.8148164   C3   
 1   -0.8318999   0.4905723   1.2821170   H1   
 1   -0.0822770  -2.2668655   0.1268020   H2   
 1   -1.0751659  -1.9606714   1.6570421   H3   
 8    0.5106027   1.4277619  -0.7869265   O1   
 1    0.7759280  -0.5292146  -1.1958422   H4   
 6   -0.1733230  -0.1194526   4.4448758   C1   
 6    0.1622357   0.1037570   5.8555644   C2   
 6    1.1178361   0.9633808   6.1940681   C3   
 1   -0.4025292  -0.4611273   6.5891571   H1   
 1    1.6634719   1.5123319   5.4327624   H2   
 1    1.3885155   1.1499103   7.2256002   H3   
 8   -1.0247566  -0.8802579   4.0595838   O1   
 1    0.4281494   0.4783155   3.7268542   H4   
 
    R_com        Fit total        Fit exp        Fit els          Fit Cn 
  4.25860207  0.63128545E+01  0.22039356E+02 -0.35571059E+01 -0.12169395E+02
  4.34386797  0.37554523E+01  0.17513449E+02 -0.33659558E+01 -0.10392041E+02
  4.44618705  0.14975418E+01  0.13245077E+02 -0.31399110E+01 -0.86076244E+01
  4.56896995 -0.33426578E+00  0.94242432E+01 -0.28785528E+01 -0.68799563E+01
  4.71630944 -0.16443375E+01  0.62180560E+01 -0.25848024E+01 -0.52775911E+01
  4.89311681 -0.23943962E+01  0.37357585E+01 -0.22658604E+01 -0.38642943E+01
  5.10528566 -0.26225912E+01  0.19985486E+01 -0.19334440E+01 -0.26876958E+01
  5.35988829 -0.24437417E+01  0.92857507E+00 -0.16028191E+01 -0.17694977E+01
  5.66541144 -0.20232646E+01  0.36854212E+00 -0.12904416E+01 -0.11013650E+01
  6.03203921 -0.15297454E+01  0.13001526E+00 -0.10106791E+01 -0.64908157E+00
  6.47199255 -0.10866388E+01  0.49879534E-01 -0.77278582E+00 -0.36373252E+00
  6.99993654 -0.74873031E+00  0.25665658E-01 -0.57947710E+00 -0.19491886E+00
  7.63346934 -0.51384085E+00  0.14334159E-01 -0.42773646E+00 -0.10043855E+00
 
------------ Minimum   6 ------------
E =    -1.06072390 kcal/mol
R_com =     5.25018815 Angstrom
beta_A, gamma_A, alpha_B, beta_B, gamma_B = 
    61.81334   270.04600   205.96814   118.18666    90.04600
 
 6    0.3144576   0.1929471  -0.5868039   C1   
 6   -0.3567383  -0.1720667   0.6656839   C2   
 6   -0.5308939  -1.4490807   0.9906686   C3   
 1   -0.6947121   0.6429390   1.2963592   H1   
 1   -0.1795468  -2.2398750   0.3350379   H2   
 1   -1.0220693  -1.7503895   1.9072267   H3   
 8    0.5091615   1.3253418  -0.9501031   O1   
 1    0.6445416  -0.6709598  -1.2027260   H4   
 6   -0.3671952   0.0357747   5.8369920   C1   
 6    0.3960642   0.0015110   4.5845043   C2   
 6    1.1118045  -1.0703148   4.2595196   C3   
 1    0.3430477   0.8822208   3.9538289   H1   
 1    1.1421965  -1.9351135   4.9151503   H2   
 1    1.6853242  -1.1261312   3.3429615   H3   
 8   -1.0380846   0.9685850   6.2002913   O1   
 1   -0.2856730  -0.8854444   6.4529142   H4   
 
    R_com        Fit total        Fit exp        Fit els          Fit Cn 
  4.35058683  0.26027570E+01  0.13616220E+02 -0.20149632E+01 -0.89984998E+01
  4.44118185  0.15788462E+01  0.11272863E+02 -0.18715060E+01 -0.78225110E+01
  4.54989588  0.66565703E+00  0.89895497E+01 -0.17041840E+01 -0.66197087E+01
  4.68035271 -0.86219894E-01  0.68534262E+01 -0.15119568E+01 -0.54276892E+01
  4.83690091 -0.63536291E+00  0.49500785E+01 -0.12958590E+01 -0.42895824E+01
  5.02475875 -0.95889381E+00  0.33507433E+01 -0.10602108E+01 -0.32494263E+01
  5.25018815 -0.10607239E+01  0.20988574E+01 -0.81375721E+00 -0.23458241E+01
  5.52070344 -0.97552049E+00  0.11997200E+01 -0.57008577E+00 -0.16051548E+01
  5.84532179 -0.76507325E+00  0.61777088E+00 -0.34643849E+00 -0.10364056E+01
  6.23486380 -0.50518537E+00  0.28490950E+00 -0.16030852E+00 -0.62978636E+00
  6.70231421 -0.26530264E+00  0.11924087E+00 -0.24353549E-01 -0.36018996E+00
  7.26325471 -0.89053310E-01  0.47251501E-01  0.58178004E-01 -0.19448282E+00
  7.93638331  0.13463571E-01  0.18569648E-01  0.94576246E-01 -0.99682323E-01
 
------------ Minimum   7 ------------
E =    -1.04552728 kcal/mol
R_com =     5.84602586 Angstrom
beta_A, gamma_A, alpha_B, beta_B, gamma_B = 
    59.73898   241.30342     0.00071    59.73885    61.29878
 
 6    0.3409121  -0.1509686  -0.5843272   C1   
 6   -0.3754033   0.2123131   0.6434281   C2   
 6   -0.8477765  -0.7300564   1.4530657   C3   
 1   -0.4940540   1.2709800   0.8467958   H1   
 1   -0.7107488  -1.7811099   1.2181999   H2   
 1   -1.3802566  -0.4941923   2.3657278   H3   
 8    0.7974616   0.6436935  -1.3668160   O1   
 1    0.4403326  -1.2444663  -0.7547064   H4   
 6   -0.3409212   0.1510192   6.4303347   C1   
 6    0.3753968  -0.2123688   5.2026124   C2   
 6    0.8478021   0.7299305   4.3929119   C3   
 1    0.4940213  -1.2710533   4.9993210   H1   
 1    0.7108000   1.7810044   4.6277016   H2   
 1    1.3802836   0.4939875   3.4802710   H3   
 8   -0.7974747  -0.6435751   7.2128900   O1   
 1   -0.4402896   1.2445316   6.6006496   H4   
 
    R_com        Fit total        Fit exp        Fit els          Fit Cn 
  4.84058909  0.22571393E+01  0.13331680E+02 -0.24662348E+01 -0.86083055E+01
  4.94184235  0.13322883E+01  0.11022487E+02 -0.22609469E+01 -0.74292522E+01
  5.06334626  0.51006717E+00  0.87768801E+01 -0.20349989E+01 -0.62318140E+01
  5.20915096 -0.16564184E+00  0.66786354E+01 -0.17891748E+01 -0.50551025E+01
  5.38411659 -0.65965108E+00  0.48089257E+01 -0.15256056E+01 -0.39429712E+01
  5.59407535 -0.95238655E+00  0.32352916E+01 -0.12486971E+01 -0.29389811E+01
  5.84602586 -0.10455273E+01  0.20006837E+01 -0.96640575E+00 -0.20798052E+01
  6.14836648 -0.96546978E+00  0.11143756E+01 -0.69133553E+00 -0.13885098E+01
  6.51117521 -0.76341741E+00  0.54689491E+00 -0.44045013E+00 -0.86986220E+00
  6.94654570 -0.50869445E+00  0.23305570E+00 -0.23200360E+00 -0.50974654E+00
  7.46899028 -0.27139728E+00  0.87764497E-01 -0.79626811E-01 -0.27953496E+00
  8.09592378 -0.98713716E-01  0.31743925E-01  0.13669668E-01 -0.14412731E+00
  8.84824398 -0.12068210E-02  0.12146088E-01  0.57089140E-01 -0.70442048E-01
 
 
 ------------------------- GRID POINTS ---------------------------
 
Fit data
-------------------------------------------------------------------------------------------------------------------------------------------------------------------------------
   n     SAPT total      Fit total    SAPT els      SAPT exch     SAPT ind    SAPT exch-ind   SAPT disp  SAPT exch-disp  SAPT DeltaHF    Fit els       Fit exp       Fit Cn    
-------------------------------------------------------------------------------------------------------------------------------------------------------------------------------
     1   0.102522E+01  0.974392E+00 -0.576297E+01  0.160282E+02 -0.698733E+01  0.632049E+01 -0.872678E+01  0.135050E+01 -0.119684E+01 -0.235523E+01  0.131315E+02 -0.980189E+01
     2   0.151945E+01  0.137670E+01 -0.336826E+01  0.120100E+02 -0.476435E+01  0.424220E+01 -0.642302E+01  0.970799E+00 -0.114790E+01 -0.694513E+00  0.877063E+01 -0.669941E+01
     3  -0.968724E+00 -0.103563E+01 -0.432057E+00  0.259792E+00 -0.105564E+00  0.392173E-01 -0.739940E+00  0.267518E-01 -0.169247E-01 -0.828249E+00  0.699120E+00 -0.906502E+00
     4   0.164244E+02  0.131318E+02 -0.184532E+02  0.548070E+02 -0.253777E+02  0.222997E+02 -0.176161E+02  0.358085E+01 -0.281612E+01 -0.539104E+01  0.385384E+02 -0.200156E+02
     5   0.326965E+01  0.314812E+01 -0.977197E-01  0.790850E+01 -0.210737E+01  0.140543E+01 -0.366506E+01  0.436083E+00 -0.610215E+00 -0.187788E+01  0.952854E+01 -0.450254E+01
     6   0.182242E+01  0.267997E+01 -0.702093E+01  0.172942E+02 -0.762547E+01  0.683269E+01 -0.703705E+01  0.128707E+01 -0.190812E+01 -0.869159E+00  0.991280E+01 -0.636366E+01
     7  -0.998327E+00 -0.962368E+00 -0.365015E+00  0.844739E+00 -0.335207E+00  0.132238E+00 -0.131810E+01  0.862600E-01 -0.432439E-01 -0.588724E-01  0.380258E+00 -0.128375E+01
     8   0.136838E+01  0.126439E+01 -0.568923E-01  0.526117E+01 -0.155773E+01  0.119978E+01 -0.344802E+01  0.384536E+00 -0.414463E+00  0.107238E+00  0.497316E+01 -0.381601E+01
     9   0.350180E+00  0.275679E+00  0.971499E+00  0.154798E+00 -0.134806E+00  0.315269E-01 -0.692873E+00  0.201097E-01 -0.746800E-04  0.836090E+00  0.176355E+00 -0.736765E+00
    10  -0.117491E+01 -0.135842E+01 -0.509076E+00  0.284189E+00 -0.126494E+00  0.342667E-01 -0.870354E+00  0.300970E-01 -0.175400E-01 -0.734363E+00  0.330141E+00 -0.954193E+00
    11   0.452818E+01  0.399677E+01 -0.942540E+01  0.239316E+02 -0.985537E+01  0.877552E+01 -0.894385E+01  0.172415E+01 -0.167850E+01 -0.341585E+01  0.169946E+02 -0.958201E+01
    12   0.937972E+01  0.975480E+01 -0.412596E+01  0.219878E+02 -0.965748E+01  0.889331E+01 -0.757445E+01  0.148086E+01 -0.162439E+01  0.387072E+01  0.128093E+02 -0.692525E+01
    13  -0.208905E+01 -0.188012E+01 -0.193482E+01  0.175206E+01 -0.556339E+00  0.304657E+00 -0.167752E+01  0.147615E+00 -0.124698E+00 -0.153860E+01  0.130825E+01 -0.164978E+01
    14   0.170727E+02  0.152346E+02 -0.135741E+02  0.442482E+02 -0.209645E+02  0.193480E+02 -0.127327E+02  0.298917E+01 -0.224129E+01  0.132836E+01  0.259929E+02 -0.120867E+02
    15   0.442789E+01  0.406079E+01 -0.213011E+01  0.145923E+02 -0.493051E+01  0.417547E+01 -0.731045E+01  0.104846E+01 -0.101731E+01  0.498828E+00  0.117037E+02 -0.814176E+01
    16  -0.194385E+01 -0.188624E+01 -0.565554E+01  0.102064E+02 -0.377610E+01  0.310561E+01 -0.576685E+01  0.824645E+00 -0.882036E+00 -0.279930E+01  0.675517E+01 -0.584211E+01
    17  -0.613202E+00 -0.504270E+00 -0.100463E+00  0.550387E+00 -0.162708E+00  0.950587E-01 -0.102819E+01  0.557750E-01 -0.230599E-01 -0.474699E+00  0.114545E+01 -0.117502E+01
    18   0.965572E+01  0.956798E+01 -0.140691E+02  0.391985E+02 -0.177964E+02  0.157910E+02 -0.131776E+02  0.251781E+01 -0.280844E+01 -0.235975E+01  0.253335E+02 -0.134057E+02
    19  -0.115798E+01 -0.122999E+01 -0.270998E+01  0.557677E+01 -0.173982E+01  0.142688E+01 -0.371560E+01  0.435727E+00 -0.431947E+00 -0.269561E+01  0.578841E+01 -0.432279E+01
    20  -0.721365E+00 -0.681614E+00 -0.166278E+01  0.538621E+01 -0.168296E+01  0.150928E+01 -0.436772E+01  0.485039E+00 -0.388442E+00 -0.147244E+01  0.563249E+01 -0.484166E+01
    21  -0.295358E+00 -0.387873E+00  0.452558E+00  0.327728E+00 -0.138446E+00  0.486260E-01 -0.100743E+01  0.355178E-01 -0.139076E-01  0.110951E+00  0.639327E+00 -0.113815E+01
    22  -0.766076E+00 -0.883725E+00 -0.496336E-01  0.934481E+00 -0.353017E+00  0.201493E+00 -0.154740E+01  0.991987E-01 -0.511933E-01 -0.294874E+00  0.100498E+01 -0.159383E+01
    23  -0.918102E+00 -0.903483E+00 -0.178969E+00  0.395056E+00 -0.117374E+00  0.621094E-01 -0.110139E+01  0.425110E-01 -0.200410E-01 -0.771145E+00  0.121746E+01 -0.134980E+01
    24  -0.334609E+00 -0.337808E+00  0.247844E+00  0.314292E+00 -0.115710E+00  0.504050E-01 -0.853601E+00  0.338255E-01 -0.116639E-01 -0.848046E-01  0.651119E+00 -0.904123E+00
    25  -0.855725E+00 -0.860539E+00 -0.209636E+00  0.163316E+01 -0.629432E+00  0.507367E+00 -0.221097E+01  0.183240E+00 -0.129454E+00 -0.332199E+00  0.183369E+01 -0.236203E+01
    26   0.109238E+00  0.281298E+00 -0.401587E+01  0.110056E+02 -0.403141E+01  0.358949E+01 -0.666855E+01  0.925033E+00 -0.695050E+00 -0.251520E+01  0.105904E+02 -0.779389E+01
    27  -0.428682E+00 -0.400373E+00  0.310830E+00  0.425599E+00 -0.165613E+00  0.789911E-01 -0.109730E+01  0.459750E-01 -0.271615E-01  0.340360E-02  0.788129E+00 -0.119191E+01
    28  -0.133067E+01 -0.122693E+01 -0.929350E+00  0.629414E-01 -0.938161E-01  0.910822E-02 -0.379557E+00  0.825139E-02 -0.825104E-02 -0.962090E+00  0.918658E-01 -0.356706E+00
    29  -0.994944E+00 -0.987208E+00 -0.159843E+01  0.440375E+01 -0.190270E+01  0.152478E+01 -0.365303E+01  0.441086E+00 -0.210394E+00 -0.268238E+00  0.279844E+01 -0.351741E+01
    30  -0.940103E+00 -0.796805E+00 -0.218699E+01  0.429426E+01 -0.171489E+01  0.135178E+01 -0.267276E+01  0.392043E+00 -0.403555E+00 -0.862908E+00  0.230161E+01 -0.223551E+01
    31   0.147814E+01  0.988039E+00 -0.478856E+01  0.141288E+02 -0.554234E+01  0.525878E+01 -0.804747E+01  0.125653E+01 -0.787558E+00 -0.231509E+01  0.120188E+02 -0.871568E+01
    32  -0.336084E+00 -0.365265E+00  0.350907E+00  0.453418E+00 -0.135412E+00  0.847575E-01 -0.111228E+01  0.501506E-01 -0.276249E-01 -0.272046E+00  0.115674E+01 -0.124996E+01
    33   0.133138E+01  0.124267E+01 -0.842307E+00  0.592254E+01 -0.155603E+01  0.121839E+01 -0.343682E+01  0.411835E+00 -0.386226E+00 -0.124216E+01  0.643036E+01 -0.394553E+01
    34  -0.104882E+01 -0.101865E+01 -0.321341E+00  0.449892E+00 -0.140606E+00  0.715380E-01 -0.113022E+01  0.459569E-01 -0.240356E-01 -0.874135E+00  0.128298E+01 -0.142749E+01
    35   0.106434E+01  0.788861E+00 -0.192370E+01  0.820483E+01 -0.269723E+01  0.232727E+01 -0.490175E+01  0.647973E+00 -0.593056E+00 -0.233867E+01  0.915473E+01 -0.602720E+01
    36  -0.119027E+01 -0.114224E+01 -0.335722E+00  0.272779E+00 -0.144478E+00  0.542547E-01 -0.105843E+01  0.330398E-01 -0.117114E-01 -0.426379E+00  0.561187E+00 -0.127705E+01
    37  -0.505444E+00 -0.529024E+00 -0.196518E+00  0.363224E-01 -0.316300E-01  0.443592E-02 -0.320418E+00  0.431671E-02 -0.195296E-02 -0.258346E+00  0.579105E-01 -0.328588E+00
    38   0.136542E+02  0.138109E+02 -0.238128E+02  0.572000E+02 -0.294629E+02  0.257857E+02 -0.164636E+02  0.391418E+01 -0.350643E+01 -0.509705E+01  0.360164E+02 -0.171085E+02
    39  -0.279177E+00 -0.312633E+00  0.178053E+00  0.885577E-01 -0.423056E-01  0.129623E-01 -0.522325E+00  0.106975E-01 -0.481634E-02 -0.720980E-01  0.373212E+00 -0.613747E+00
    40  -0.108792E+01 -0.711661E+00 -0.397274E+01  0.872132E+01 -0.295355E+01  0.256957E+01 -0.543149E+01  0.746450E+00 -0.767475E+00 -0.234869E+01  0.753113E+01 -0.589409E+01
    41   0.327603E+02  0.265010E+02 -0.317069E+02  0.905770E+02 -0.483708E+02  0.430566E+02 -0.267016E+02  0.579638E+01  0.109746E+00 -0.349308E+01  0.608440E+02 -0.308500E+02
    42  -0.897459E+00 -0.871893E+00 -0.688411E-01  0.523565E+00 -0.200022E+00  0.128919E+00 -0.131308E+01  0.624633E-01 -0.304668E-01 -0.350514E+00  0.932923E+00 -0.145430E+01
    43   0.624566E+01  0.691229E+01 -0.966358E+01  0.295468E+02 -0.119856E+02  0.106237E+02 -0.116507E+02  0.203676E+01 -0.266165E+01 -0.353769E+01  0.235100E+02 -0.130600E+02
    44   0.207493E+02  0.213440E+02 -0.182092E+02  0.623588E+02 -0.307314E+02  0.260472E+02 -0.194478E+02  0.363448E+01 -0.290282E+01 -0.117983E+01  0.467709E+02 -0.242471E+02
    45   0.157743E+01  0.150794E+01 -0.359517E+01  0.116309E+02 -0.401336E+01  0.370725E+01 -0.595798E+01  0.916246E+00 -0.111042E+01 -0.227520E+01  0.101902E+02 -0.640702E+01
    46   0.101907E+02  0.117219E+02 -0.797464E+01  0.302732E+02 -0.106738E+02  0.870827E+01 -0.100075E+02  0.176818E+01 -0.190294E+01 -0.232042E+01  0.266947E+02 -0.126523E+02
    47   0.104397E+02  0.124795E+02 -0.721804E+01  0.301183E+02 -0.121806E+02  0.100229E+02 -0.993352E+01  0.164355E+01 -0.201300E+01 -0.308363E+01  0.281120E+02 -0.125489E+02
    48  -0.136413E+01 -0.136680E+01 -0.453763E+00  0.165413E+01 -0.525875E+00  0.377182E+00 -0.249280E+01  0.168832E+00 -0.918310E-01 -0.636008E+00  0.226744E+01 -0.299824E+01
    49  -0.209273E+01 -0.211583E+01 -0.112118E+01  0.197025E+01 -0.732504E+00  0.597358E+00 -0.289693E+01  0.219520E+00 -0.129239E+00 -0.138084E+01  0.257735E+01 -0.331234E+01
    50   0.411311E+01  0.276778E+01 -0.843841E+01  0.218038E+02 -0.988871E+01  0.912846E+01 -0.861597E+01  0.174387E+01 -0.161997E+01 -0.105374E+01  0.116426E+02 -0.782105E+01
    51  -0.159666E+01 -0.170405E+01 -0.209785E+01  0.403911E+01 -0.125796E+01  0.979007E+00 -0.329903E+01  0.358212E+00 -0.318150E+00 -0.179029E+01  0.359901E+01 -0.351277E+01
    52   0.228288E+02  0.222502E+02 -0.152284E+02  0.597965E+02 -0.249246E+02  0.207255E+02 -0.179306E+02  0.315568E+01 -0.276521E+01 -0.672124E+00  0.445489E+02 -0.216265E+02
    53   0.706676E+01  0.593326E+01 -0.797677E+01  0.261792E+02 -0.127157E+02  0.118011E+02 -0.109836E+02  0.201215E+01 -0.124968E+01 -0.165212E+01  0.186730E+02 -0.110877E+02
    54   0.554756E+01  0.537938E+01  0.474381E+00  0.119627E+02 -0.395902E+01  0.281703E+01 -0.555203E+01  0.722190E+00 -0.917717E+00  0.134509E+01  0.102194E+02 -0.618509E+01
    55   0.304874E+01  0.275411E+01 -0.241189E+01  0.114132E+02 -0.301889E+01  0.250439E+01 -0.534398E+01  0.726422E+00 -0.820554E+00 -0.176604E+01  0.108635E+02 -0.634339E+01
    56   0.104589E+02  0.956092E+01 -0.472762E+01  0.268835E+02 -0.801344E+01  0.662200E+01 -0.991050E+01  0.153319E+01 -0.192820E+01 -0.282320E+01  0.244263E+02 -0.120422E+02
    57  -0.369698E+00 -0.449399E+00 -0.657258E+00  0.364255E+01 -0.103077E+01  0.857922E+00 -0.323536E+01  0.329419E+00 -0.276202E+00 -0.110023E+01  0.426156E+01 -0.361073E+01
    58   0.476917E+01  0.427027E+01 -0.932446E+01  0.248492E+02 -0.112374E+02  0.102822E+02 -0.103635E+02  0.185860E+01 -0.129549E+01 -0.210066E+01  0.174830E+02 -0.111121E+02
    59   0.495543E+02  0.521202E+02 -0.443745E+02  0.132328E+03 -0.624572E+02  0.463830E+02 -0.305386E+02  0.577507E+01  0.243807E+01 -0.943125E+01  0.996870E+02 -0.381356E+02
    60  -0.172244E+01 -0.157419E+01 -0.301746E+01  0.508231E+01 -0.163698E+01  0.126004E+01 -0.347474E+01  0.422676E+00 -0.358285E+00 -0.185610E+01  0.379233E+01 -0.351041E+01
    61  -0.277018E+00 -0.564500E+00 -0.264697E+01  0.709147E+01 -0.272069E+01  0.228096E+01 -0.446586E+01  0.658811E+00 -0.474749E+00 -0.814303E+00  0.446913E+01 -0.421933E+01
    62  -0.347527E+00 -0.417232E+00 -0.781904E-01  0.127608E+01 -0.370139E+00  0.225427E+00 -0.142585E+01  0.109833E+00 -0.846867E-01 -0.479873E+00  0.163720E+01 -0.157456E+01
    63   0.237740E+02  0.171445E+02 -0.243235E+02  0.661529E+02 -0.376755E+02  0.338015E+02 -0.174851E+02  0.435260E+01 -0.104891E+01 -0.173400E+01  0.362022E+02 -0.173237E+02
    64  -0.698786E-01 -0.948264E-01  0.418565E+00  0.182914E+00 -0.761648E-01  0.251611E-01 -0.637335E+00  0.191323E-01 -0.215005E-02 -0.160885E+00  0.820342E+00 -0.754283E+00
    65   0.759449E+00  0.854981E+00  0.130055E+01  0.153335E+00 -0.156773E+00  0.279292E-01 -0.586648E+00  0.174525E-01  0.360744E-02  0.136843E+01  0.707179E-01 -0.584170E+00
    66   0.308226E+01  0.291228E+01 -0.686171E+01  0.193078E+02 -0.681674E+01  0.588624E+01 -0.836292E+01  0.129404E+01 -0.136449E+01 -0.274081E+01  0.150436E+02 -0.939051E+01
    67  -0.777745E+00 -0.708333E+00 -0.765329E+00  0.274397E+01 -0.794711E+00  0.631787E+00 -0.262207E+01  0.259471E+00 -0.230864E+00 -0.120853E+01  0.326129E+01 -0.276109E+01
    68   0.275675E+02  0.253981E+02 -0.312826E+02  0.892856E+02 -0.458598E+02  0.380820E+02 -0.238806E+02  0.478592E+01 -0.356297E+01 -0.541160E+01  0.577443E+02 -0.269346E+02
    69  -0.626428E+00 -0.565984E+00 -0.127663E+01  0.505724E+01 -0.167329E+01  0.155863E+01 -0.441114E+01  0.511998E+00 -0.393238E+00 -0.922069E+00  0.505644E+01 -0.470036E+01
    70   0.226817E+02  0.254608E+02 -0.308836E+02  0.817664E+02 -0.495853E+02  0.420806E+02 -0.225884E+02  0.483076E+01 -0.293872E+01 -0.465429E+01  0.557827E+02 -0.256676E+02
    71   0.481342E+01  0.324047E+01 -0.101723E+02  0.237968E+02 -0.909370E+01  0.765640E+01 -0.690938E+01  0.146747E+01 -0.193182E+01 -0.275909E+01  0.124629E+02 -0.646337E+01
    72  -0.679784E+00 -0.751078E+00 -0.105807E+00  0.172635E+01 -0.489430E+00  0.369860E+00 -0.221700E+01  0.166165E+00 -0.129925E+00 -0.823810E+00  0.260603E+01 -0.253330E+01
    73   0.712490E+01  0.767378E+01 -0.856191E+01  0.283115E+02 -0.133708E+02  0.116540E+02 -0.110178E+02  0.198217E+01 -0.187222E+01 -0.358030E+01  0.246412E+02 -0.133872E+02
    74   0.154894E+02  0.149885E+02 -0.167609E+02  0.529341E+02 -0.249625E+02  0.219331E+02 -0.178869E+02  0.344059E+01 -0.320806E+01 -0.372701E+01  0.404362E+02 -0.217208E+02
    75  -0.253589E+01 -0.250353E+01 -0.188346E+01  0.135365E+01 -0.580604E+00  0.343053E+00 -0.182184E+01  0.148345E+00 -0.950289E-01 -0.176404E+01  0.977192E+00 -0.171668E+01
    76   0.235424E+00  0.235145E+00  0.538860E+00  0.906223E-01 -0.587598E-01  0.959420E-02 -0.351032E+00  0.839630E-02 -0.225665E-02  0.999157E-01  0.539431E+00 -0.404202E+00
    77  -0.172589E+01 -0.171184E+01 -0.114352E+01  0.239440E+01 -0.839358E+00  0.666564E+00 -0.286625E+01  0.251229E+00 -0.188956E+00 -0.894437E+00  0.225657E+01 -0.307397E+01
    78   0.188963E+02  0.204820E+02 -0.224693E+02  0.645460E+02 -0.334064E+02  0.287877E+02 -0.200293E+02  0.391017E+01 -0.244262E+01 -0.581206E+01  0.493838E+02 -0.230898E+02
    79   0.242267E+01  0.260936E+01 -0.258466E+01  0.121986E+02 -0.345865E+01  0.289675E+01 -0.666129E+01  0.918996E+00 -0.887101E+00 -0.248934E+01  0.129616E+02 -0.786293E+01
    80   0.831773E+01  0.753253E+01 -0.113365E+02  0.333598E+02 -0.130947E+02  0.116551E+02 -0.127155E+02  0.227081E+01 -0.182130E+01 -0.413859E+01  0.267149E+02 -0.150438E+02
    81   0.106685E+01  0.110125E+01  0.140354E+01  0.447628E-01 -0.111355E+00  0.624725E-02 -0.288572E+00  0.507623E-02  0.714905E-02  0.139865E+01 -0.451279E-01 -0.252273E+00
    82  -0.183497E+01 -0.186059E+01 -0.134615E+01  0.458601E+00 -0.231764E+00  0.638839E-01 -0.783322E+00  0.422337E-01 -0.384466E-01 -0.140143E+01  0.314521E+00 -0.773680E+00
    83  -0.176532E+01 -0.197890E+01 -0.978142E+00  0.458972E+00 -0.205262E+00  0.971286E-01 -0.116237E+01  0.567164E-01 -0.323676E-01 -0.108354E+01  0.381753E+00 -0.127711E+01
    84  -0.178034E+00 -0.261181E+00  0.259116E+00  0.112742E+00 -0.664245E-01  0.155486E-01 -0.507182E+00  0.121624E-01 -0.399683E-02  0.891096E-02  0.275325E+00 -0.545417E+00
    85   0.473858E+00  0.388534E+00  0.137480E+00  0.240641E+01 -0.559705E+00  0.399624E+00 -0.200497E+01  0.181633E+00 -0.866061E-01 -0.142078E+01  0.429651E+01 -0.248719E+01
    86   0.585378E+01  0.531463E+01 -0.883824E+01  0.275715E+02 -0.102894E+02  0.862334E+01 -0.109138E+02  0.180378E+01 -0.210338E+01 -0.322863E+01  0.209259E+02 -0.123827E+02
    87   0.966944E+01  0.937392E+01 -0.793037E+01  0.309573E+02 -0.110339E+02  0.932902E+01 -0.115936E+02  0.192881E+01 -0.198784E+01 -0.357733E+01  0.271302E+02 -0.141789E+02
    88  -0.475856E+00 -0.514072E+00  0.665586E-01  0.461204E+00 -0.133087E+00  0.729937E-01 -0.953197E+00  0.467658E-01 -0.370944E-01 -0.423907E+00  0.102376E+01 -0.111393E+01
    89  -0.697337E+00 -0.689578E+00  0.266684E+00  0.825440E+00 -0.288610E+00  0.214593E+00 -0.175408E+01  0.963529E-01 -0.577183E-01 -0.202948E+00  0.154759E+01 -0.203422E+01
    90   0.110774E+02  0.858653E+01 -0.151001E+02  0.417465E+02 -0.225699E+02  0.205491E+02 -0.154185E+02  0.312558E+01 -0.125520E+01 -0.276543E+01  0.271622E+02 -0.158102E+02
    91   0.685699E+01  0.662608E+01 -0.274857E+01  0.186767E+02 -0.473391E+01  0.364605E+01 -0.764892E+01  0.105402E+01 -0.138839E+01 -0.310857E+01  0.192224E+02 -0.948776E+01
    92   0.244639E+02  0.221848E+02 -0.205763E+02  0.686131E+02 -0.299147E+02  0.244183E+02 -0.192462E+02  0.360597E+01 -0.243618E+01 -0.293695E+01  0.481518E+02 -0.230301E+02
    93   0.139803E+02  0.134325E+02 -0.159488E+02  0.444908E+02 -0.214581E+02  0.193272E+02 -0.132187E+02  0.289632E+01 -0.210842E+01  0.336011E-02  0.263223E+02 -0.128932E+02
    94  -0.238732E+00 -0.259665E+00  0.721849E+00  0.669159E+00 -0.246225E+00  0.146165E+00 -0.157290E+01  0.771373E-01 -0.339131E-01  0.472994E+00  0.106926E+01 -0.180192E+01
    95   0.192591E+02  0.198969E+02 -0.145136E+02  0.537447E+02 -0.198217E+02  0.152675E+02 -0.151835E+02  0.261311E+01 -0.284765E+01 -0.644264E+01  0.456689E+02 -0.193293E+02
    96  -0.193140E+01 -0.194397E+01 -0.127518E+01  0.459088E+00 -0.232352E+00  0.774631E-01 -0.972370E+00  0.482715E-01 -0.363144E-01 -0.127462E+01  0.333590E+00 -0.100294E+01
    97   0.594594E+01  0.617580E+01 -0.730228E+01  0.233204E+02 -0.995160E+01  0.889882E+01 -0.887115E+01  0.158407E+01 -0.173233E+01 -0.429837E+00  0.156711E+02 -0.906546E+01
    98   0.125279E+02  0.106544E+02 -0.101857E+02  0.354511E+02 -0.123685E+02  0.105684E+02 -0.111789E+02  0.201529E+01 -0.177362E+01 -0.400465E+01  0.284564E+02 -0.137973E+02
    99  -0.237375E+01 -0.243666E+01 -0.159935E+01  0.240986E+01 -0.939726E+00  0.656978E+00 -0.297151E+01  0.249870E+00 -0.179865E+00 -0.146355E+01  0.222237E+01 -0.319548E+01
   100   0.130057E+01  0.165537E+01 -0.112369E+01  0.712462E+01 -0.188864E+01  0.147583E+01 -0.435359E+01  0.533500E+00 -0.467456E+00 -0.180311E+01  0.883734E+01 -0.537886E+01
   101  -0.124836E+01 -0.113781E+01 -0.482884E+00  0.566530E+00 -0.218731E+00  0.121256E+00 -0.126823E+01  0.682108E-01 -0.345065E-01 -0.746930E+00  0.978774E+00 -0.136965E+01
   102   0.502876E+02  0.567665E+02 -0.395007E+02  0.123935E+03 -0.603356E+02  0.453837E+02 -0.262643E+02  0.529105E+01  0.177877E+01 -0.655029E+01  0.964552E+02 -0.331384E+02
   103   0.221575E+02  0.203390E+02 -0.200621E+02  0.647552E+02 -0.273032E+02  0.235849E+02 -0.194150E+02  0.380220E+01 -0.320442E+01 -0.398395E+01  0.481090E+02 -0.237861E+02
   104  -0.135624E+01 -0.115133E+01 -0.896070E+00  0.199648E+01 -0.556321E+00  0.389336E+00 -0.234477E+01  0.181725E+00 -0.126623E+00 -0.118107E+01  0.260956E+01 -0.257982E+01
   105   0.227102E+02  0.221157E+02 -0.203358E+02  0.663998E+02 -0.270265E+02  0.212150E+02 -0.174697E+02  0.315663E+01 -0.322927E+01 -0.663811E+01  0.492785E+02 -0.205247E+02
   106   0.558392E+02  0.562783E+02 -0.482685E+02  0.144676E+03 -0.772437E+02  0.601900E+02 -0.336797E+02  0.729247E+01  0.287234E+01 -0.722489E+01  0.105906E+03 -0.424028E+02
   107   0.119659E+02  0.115491E+02 -0.151213E+02  0.435159E+02 -0.191242E+02  0.162605E+02 -0.126906E+02  0.251563E+01 -0.339004E+01 -0.412473E+01  0.295688E+02 -0.138950E+02
   108  -0.136247E+01 -0.142028E+01 -0.755247E+00  0.166009E+00 -0.118518E+00  0.314550E-01 -0.687183E+00  0.199245E-01 -0.189083E-01 -0.791408E+00  0.113315E+00 -0.742188E+00
   109   0.198146E+01  0.178503E+01 -0.317009E+01  0.118225E+02 -0.415736E+01  0.348958E+01 -0.592674E+01  0.862612E+00 -0.939047E+00 -0.135114E+01  0.964476E+01 -0.650859E+01
   110   0.111153E+01  0.136179E+01 -0.728196E+00  0.610206E+01 -0.154502E+01  0.129541E+01 -0.406981E+01  0.481118E+00 -0.424035E+00 -0.169101E+01  0.786834E+01 -0.481553E+01
   111   0.600039E+02  0.536537E+02 -0.649326E+02  0.160256E+03 -0.999310E+02  0.804431E+02 -0.341297E+02  0.897828E+01  0.931930E+01 -0.399429E+01  0.944545E+02 -0.368066E+02
   112   0.267789E+02  0.179277E+02 -0.138728E+02  0.532287E+02 -0.262027E+02  0.239311E+02 -0.113330E+02  0.305569E+01 -0.202818E+01  0.521292E+01  0.207507E+02 -0.803595E+01
   113   0.118834E+02  0.118816E+02 -0.108482E+02  0.365114E+02 -0.138580E+02  0.116223E+02 -0.113449E+02  0.215381E+01 -0.235294E+01 -0.413681E+01  0.290397E+02 -0.130213E+02
   114   0.645413E+01  0.577401E+01 -0.257279E+01  0.167354E+02 -0.468326E+01  0.358024E+01 -0.627327E+01  0.889989E+00 -0.122223E+01 -0.288596E+01  0.165806E+02 -0.792061E+01
   115   0.532457E+00  0.413495E+00 -0.134308E+01  0.662431E+01 -0.205448E+01  0.150035E+01 -0.429010E+01  0.512257E+00 -0.416799E+00 -0.119385E+01  0.641545E+01 -0.480810E+01
   116   0.224785E+01  0.199281E+01 -0.491486E+01  0.143211E+02 -0.410346E+01  0.339846E+01 -0.650274E+01  0.954876E+00 -0.905522E+00 -0.303896E+01  0.126504E+02 -0.761861E+01
   117   0.583265E+01  0.548222E+01 -0.647308E+01  0.238323E+02 -0.926861E+01  0.811078E+01 -0.102598E+02  0.169197E+01 -0.180095E+01 -0.326891E+01  0.201516E+02 -0.114005E+02
   118   0.116780E+00 -0.191512E+00 -0.799742E+01  0.175047E+02 -0.736617E+01  0.683053E+01 -0.936022E+01  0.147945E+01 -0.974094E+00 -0.304904E+01  0.130545E+02 -0.101970E+02
   119   0.540563E+01  0.600326E+01 -0.477046E+01  0.216996E+02 -0.872431E+01  0.787117E+01 -0.108891E+02  0.167239E+01 -0.145365E+01  0.388869E+00  0.181277E+02 -0.125133E+02
   120   0.140191E+02  0.125415E+02 -0.132783E+02  0.433872E+02 -0.175841E+02  0.150346E+02 -0.142538E+02  0.263256E+01 -0.191905E+01 -0.380240E+01  0.331264E+02 -0.167824E+02
   121   0.342703E+02  0.408394E+02 -0.167121E+02  0.797872E+02 -0.291306E+02  0.195394E+02 -0.187581E+02  0.287239E+01 -0.332792E+01 -0.382041E+01  0.686650E+02 -0.240052E+02
   122  -0.163921E+01 -0.159396E+01 -0.429587E+01  0.990188E+01 -0.379318E+01  0.344624E+01 -0.717061E+01  0.908747E+00 -0.636419E+00 -0.290461E+01  0.954384E+01 -0.823319E+01
   123   0.471689E+02  0.421579E+02 -0.377530E+02  0.115773E+03 -0.602445E+02  0.509257E+02 -0.265954E+02  0.601441E+01 -0.951432E+00 -0.357793E+01  0.773337E+02 -0.315978E+02
   124   0.219512E-02 -0.217117E-01 -0.197011E+01  0.747987E+01 -0.271882E+01  0.253971E+01 -0.553291E+01  0.716714E+00 -0.512257E+00 -0.190289E+01  0.797738E+01 -0.609620E+01
   125  -0.134107E+01 -0.131772E+01 -0.508972E+00  0.891562E+00 -0.319902E+00  0.193955E+00 -0.162722E+01  0.933600E-01 -0.638539E-01 -0.547361E+00  0.977304E+00 -0.174767E+01
   126   0.848672E+00  0.795290E+00  0.133727E+01  0.193197E+00 -0.174934E+00  0.441004E-01 -0.577691E+00  0.237535E-01  0.298060E-02  0.137436E+01 -0.319838E-01 -0.547083E+00
   127   0.112226E+02  0.904977E+01 -0.130392E+02  0.402934E+02 -0.174851E+02  0.153429E+02 -0.134625E+02  0.246599E+01 -0.289295E+01 -0.426457E+01  0.283506E+02 -0.150363E+02
   128   0.485138E+00  0.255287E+00  0.713744E+00  0.171600E+01 -0.523746E+00  0.346538E+00 -0.180578E+01  0.150594E+00 -0.112208E+00  0.669427E+00  0.132936E+01 -0.174350E+01
   129  -0.183079E+00 -0.174354E+00 -0.508752E-02  0.307270E+01 -0.100794E+01  0.809365E+00 -0.312921E+01  0.292538E+00 -0.215454E+00 -0.633865E+00  0.386937E+01 -0.340986E+01
   130   0.222977E+00  0.310114E+00 -0.154038E+01  0.702952E+01 -0.256157E+01  0.241097E+01 -0.522694E+01  0.677483E+00 -0.566117E+00 -0.950640E+00  0.676513E+01 -0.550438E+01
   131  -0.767242E+00 -0.751006E+00 -0.284963E+00  0.711922E-01 -0.429929E-01  0.110223E-01 -0.524626E+00  0.941457E-02 -0.628886E-02 -0.504990E+00  0.373162E+00 -0.619177E+00
   132   0.244884E+00 -0.977586E-01 -0.154908E+01  0.652662E+01 -0.198775E+01  0.175771E+01 -0.459197E+01  0.579467E+00 -0.490112E+00 -0.191968E+01  0.687271E+01 -0.505079E+01
   133   0.205033E+02  0.168093E+02 -0.224694E+02  0.620230E+02 -0.333942E+02  0.294786E+02 -0.195948E+02  0.423281E+01  0.227235E+00 -0.332904E+01  0.409264E+02 -0.207881E+02
   134  -0.845895E+00 -0.899668E+00 -0.884625E+00  0.346799E+01 -0.130361E+01  0.964535E+00 -0.320260E+01  0.329063E+00 -0.216646E+00 -0.185996E+00  0.256888E+01 -0.328256E+01
   135  -0.219077E+01 -0.178662E+01 -0.501901E+01  0.793284E+01 -0.275142E+01  0.206967E+01 -0.441733E+01  0.651168E+00 -0.656683E+00 -0.222798E+01  0.466644E+01 -0.422508E+01
   136   0.434455E+02  0.406037E+02 -0.266469E+02  0.962517E+02 -0.358775E+02  0.270109E+02 -0.197945E+02  0.352319E+01 -0.102131E+01 -0.735418E+01  0.784380E+02 -0.304801E+02
   137  -0.617538E+00 -0.592989E+00 -0.653040E-01  0.214625E+00 -0.860432E-01  0.403200E-01 -0.735639E+00  0.262947E-01 -0.117917E-01 -0.233891E+00  0.393447E+00 -0.752546E+00
   138   0.143663E+02  0.124390E+02 -0.174996E+02  0.477042E+02 -0.211645E+02  0.180472E+02 -0.123295E+02  0.270933E+01 -0.310081E+01 -0.296940E+01  0.279918E+02 -0.125834E+02
   139   0.192103E+02  0.161641E+02 -0.214182E+02  0.636964E+02 -0.299108E+02  0.263191E+02 -0.213504E+02  0.418022E+01 -0.230597E+01 -0.557005E+01  0.464514E+02 -0.247173E+02
   140   0.314581E+01  0.395323E+01 -0.322184E+01  0.136569E+02 -0.417766E+01  0.359743E+01 -0.676671E+01  0.970624E+00 -0.912980E+00 -0.300211E+01  0.148858E+02 -0.793046E+01
   141  -0.647442E+00 -0.596327E+00 -0.368699E+00  0.251096E-01 -0.582715E-01  0.252269E-02 -0.249741E+00  0.307602E-02 -0.143880E-02 -0.330186E+00 -0.359367E-01 -0.230204E+00
   142   0.176655E+01  0.226728E+01 -0.180543E+01  0.116955E+02 -0.454857E+01  0.412544E+01 -0.802082E+01  0.102497E+01 -0.704571E+00  0.372076E+00  0.111417E+02 -0.924645E+01
   143   0.726745E+00  0.611565E+00  0.788320E+00  0.141276E+01 -0.396533E+00  0.182156E+00 -0.127401E+01  0.950886E-01 -0.810378E-01 -0.585236E+00  0.272620E+01 -0.152940E+01
   144  -0.199523E+01 -0.209727E+01 -0.172349E+01  0.138735E+01 -0.494730E+00  0.258507E+00 -0.143201E+01  0.122212E+00 -0.113071E+00 -0.164583E+01  0.954436E+00 -0.140587E+01
   145   0.146774E+02  0.152468E+02 -0.145205E+02  0.474032E+02 -0.218578E+02  0.188317E+02 -0.147683E+02  0.286251E+01 -0.327330E+01 -0.305885E+01  0.348911E+02 -0.165854E+02
   146   0.418396E+01  0.441598E+01 -0.404130E+01  0.175031E+02 -0.690945E+01  0.602101E+01 -0.838969E+01  0.127374E+01 -0.127341E+01 -0.482699E+00  0.147734E+02 -0.987474E+01
   147   0.551083E+01  0.552762E+01 -0.737812E+01  0.246397E+02 -0.859883E+01  0.746106E+01 -0.103058E+02  0.171120E+01 -0.201832E+01 -0.307313E+01  0.206161E+02 -0.120154E+02
   148   0.332616E+00  0.474309E+00 -0.161715E+01  0.814530E+01 -0.288801E+01  0.256804E+01 -0.594313E+01  0.721175E+00 -0.653618E+00 -0.384578E+00  0.733455E+01 -0.647566E+01
   149  -0.499958E+00 -0.533249E+00 -0.171498E+00  0.211879E-01 -0.241990E-01  0.335500E-02 -0.329763E+00  0.288173E-02 -0.192272E-02 -0.340726E+00  0.218077E+00 -0.410600E+00
   150   0.990950E+01  0.954262E+01 -0.129166E+02  0.402914E+02 -0.193436E+02  0.160869E+02 -0.125970E+02  0.222157E+01 -0.383323E+01 -0.317712E+01  0.267451E+02 -0.140253E+02
   151  -0.440827E-01  0.438527E-01 -0.862758E+00  0.508539E+01 -0.162197E+01  0.136025E+01 -0.414221E+01  0.436941E+00 -0.299733E+00 -0.952412E+00  0.580627E+01 -0.481000E+01
   152   0.392601E+01  0.343128E+01 -0.810491E+01  0.218786E+02 -0.905865E+01  0.807003E+01 -0.894141E+01  0.152423E+01 -0.144186E+01 -0.412781E+01  0.179535E+02 -0.103944E+02
   153  -0.873963E+00 -0.857542E+00 -0.114124E+01  0.415079E+01 -0.118364E+01  0.996402E+00 -0.378457E+01  0.381726E+00 -0.293444E+00 -0.157644E+01  0.507018E+01 -0.435128E+01
   154  -0.693881E+00 -0.104093E+01 -0.115314E+01  0.320873E+01 -0.121204E+01  0.954452E+00 -0.261716E+01  0.336721E+00 -0.211449E+00 -0.584945E+00  0.193980E+01 -0.239578E+01
   155  -0.404275E+00 -0.550067E+00  0.271595E+00  0.468980E+00 -0.141272E+00  0.916711E-01 -0.111331E+01  0.532412E-01 -0.351823E-01 -0.270567E+00  0.966902E+00 -0.124640E+01
   156   0.317654E+02  0.304647E+02 -0.356183E+02  0.982022E+02 -0.555090E+02  0.479687E+02 -0.267096E+02  0.583240E+01 -0.240097E+01 -0.445483E+01  0.659844E+02 -0.310648E+02
   157  -0.759000E+00 -0.783772E+00 -0.337426E+00  0.520801E-01 -0.697025E-01  0.916561E-02 -0.415252E+00  0.717161E-02 -0.503748E-02 -0.483691E+00  0.137443E+00 -0.437524E+00
   158   0.922820E+01  0.923490E+01 -0.140605E+02  0.384898E+02 -0.187543E+02  0.166276E+02 -0.133417E+02  0.252006E+01 -0.225264E+01 -0.498650E+01  0.294364E+02 -0.152150E+02
   159  -0.586657E-01 -0.197814E+00  0.243868E+00  0.433550E-01 -0.296633E-01  0.654977E-02 -0.325855E+00  0.536103E-02 -0.228097E-02  0.103513E-01  0.165438E+00 -0.373603E+00
   160   0.106186E+02  0.111156E+02 -0.127554E+02  0.392289E+02 -0.159083E+02  0.137815E+02 -0.136325E+02  0.244131E+01 -0.253691E+01 -0.448552E+01  0.318703E+02 -0.162692E+02
   161  -0.823535E+00 -0.796093E+00 -0.311254E+00  0.221509E+01 -0.768196E+00  0.566773E+00 -0.257482E+01  0.227451E+00 -0.178579E+00 -0.371461E+00  0.229372E+01 -0.271836E+01
   162   0.101747E+01  0.113403E+01 -0.890298E+01  0.199633E+02 -0.736146E+01  0.621267E+01 -0.872117E+01  0.147456E+01 -0.164749E+01 -0.390550E+01  0.144835E+02 -0.944393E+01
   163   0.633917E+01  0.596816E+01 -0.151561E+02  0.347836E+02 -0.144647E+02  0.115741E+02 -0.911423E+01  0.197662E+01 -0.326014E+01 -0.430871E+01  0.190837E+02 -0.880687E+01
   164   0.331206E+01  0.341838E+01 -0.765500E+01  0.198320E+02 -0.732981E+01  0.640059E+01 -0.823194E+01  0.138878E+01 -0.109256E+01 -0.280878E+01  0.150816E+02 -0.885441E+01
   165   0.120552E+01  0.119455E+01 -0.835969E+00  0.630976E+01 -0.173846E+01  0.136720E+01 -0.399101E+01  0.477563E+00 -0.383553E+00 -0.166017E+01  0.762932E+01 -0.477460E+01
   166   0.104453E+00 -0.239887E-01  0.450385E+00  0.476759E-01 -0.391655E-01  0.540795E-02 -0.366303E+00  0.506997E-02  0.138174E-02  0.367700E-01  0.381252E+00 -0.442011E+00
   167  -0.161837E+01 -0.166093E+01 -0.887885E+00  0.530632E+00 -0.265604E+00  0.133886E+00 -0.114082E+01  0.638641E-01 -0.524431E-01 -0.797287E+00  0.298553E+00 -0.116220E+01
   168   0.812129E+01  0.763837E+01 -0.694778E+01  0.265597E+02 -0.930395E+01  0.815889E+01 -0.102244E+02  0.178622E+01 -0.190738E+01 -0.214279E+01  0.213735E+02 -0.115923E+02
   169  -0.111098E+01 -0.109775E+01 -0.791690E+00  0.197229E-01 -0.635546E-01  0.217878E-02 -0.276113E+00  0.260134E-02 -0.412658E-02 -0.827131E+00  0.217990E-01 -0.292417E+00
   170   0.194210E+01  0.193234E+01 -0.322334E+00  0.585325E+01 -0.146946E+01  0.106403E+01 -0.321902E+01  0.376888E+00 -0.341245E+00 -0.187598E+01  0.776290E+01 -0.395457E+01
   171  -0.599692E+00 -0.578243E+00 -0.183291E-01  0.234582E+00 -0.112930E+00  0.385641E-01 -0.758321E+00  0.275892E-01 -0.108472E-01 -0.206214E+00  0.372566E+00 -0.744595E+00
   172   0.683717E-01  0.303597E+00  0.581883E+00  0.558042E+00 -0.178281E+00  0.771062E-01 -0.100275E+01  0.492433E-01 -0.168669E-01 -0.239472E+00  0.167943E+01 -0.113636E+01
   173  -0.264052E+00 -0.337457E+00 -0.493259E+00  0.326532E+01 -0.107569E+01  0.856522E+00 -0.285430E+01  0.291176E+00 -0.253820E+00 -0.451138E+00  0.311186E+01 -0.299818E+01
   174   0.112802E+01  0.824352E+00 -0.625245E+01  0.154730E+02 -0.618961E+01  0.554892E+01 -0.724646E+01  0.121367E+01 -0.141905E+01 -0.223161E+01  0.106072E+02 -0.755126E+01
   175  -0.596969E+00 -0.663474E+00 -0.299666E+00  0.166216E+01 -0.408094E+00  0.262358E+00 -0.183248E+01  0.132840E+00 -0.114086E+00 -0.577911E+00  0.196036E+01 -0.204592E+01
   176  -0.245587E+01 -0.250346E+01 -0.175680E+01  0.169750E+01 -0.580972E+00  0.390429E+00 -0.223695E+01  0.164630E+00 -0.133706E+00 -0.189318E+01  0.193975E+01 -0.255003E+01
   177   0.152478E+00  0.233651E+00  0.210609E+00  0.208832E+01 -0.561504E+00  0.383047E+00 -0.204087E+01  0.175310E+00 -0.102432E+00 -0.812583E+00  0.338382E+01 -0.233758E+01
   178  -0.135670E+00 -0.163376E+00  0.409605E+00  0.714723E+00 -0.202653E+00  0.102002E+00 -0.119670E+01  0.661833E-01 -0.288317E-01 -0.474763E+00  0.177649E+01 -0.146510E+01
   179   0.415559E+02  0.443282E+02 -0.401423E+02  0.121392E+03 -0.637935E+02  0.510418E+02 -0.310024E+02  0.631737E+01 -0.225678E+01 -0.601390E+01  0.886696E+02 -0.383275E+02
   180  -0.541958E+00 -0.563461E+00  0.654725E-01  0.599028E+00 -0.196347E+00  0.138615E+00 -0.117640E+01  0.726167E-01 -0.449484E-01 -0.187734E+00  0.784011E+00 -0.115974E+01
   181   0.183815E+01  0.195532E+01 -0.301474E+01  0.118258E+02 -0.391985E+01  0.337019E+01 -0.628536E+01  0.898139E+00 -0.103606E+01 -0.253235E+01  0.114285E+02 -0.694083E+01
   182   0.235521E+02  0.266203E+02 -0.176759E+02  0.632290E+02 -0.276159E+02  0.221091E+02 -0.166999E+02  0.321743E+01 -0.301161E+01 -0.257621E+01  0.492608E+02 -0.200642E+02
   183   0.538130E+01  0.432713E+01 -0.904262E+01  0.271874E+02 -0.117788E+02  0.108452E+02 -0.119947E+02  0.209958E+01 -0.193482E+01 -0.187440E+01  0.194491E+02 -0.132476E+02
   184   0.810074E+01  0.718833E+01 -0.122164E+02  0.322403E+02 -0.141145E+02  0.125598E+02 -0.100244E+02  0.208952E+01 -0.243365E+01 -0.189939E+01  0.180931E+02 -0.900543E+01
   185   0.184418E+02  0.204332E+02 -0.179363E+02  0.559234E+02 -0.245173E+02  0.202566E+02 -0.149318E+02  0.313926E+01 -0.349207E+01 -0.487612E+01  0.434942E+02 -0.181849E+02
   186  -0.169322E+00 -0.183596E+00 -0.132020E+01  0.489027E+01 -0.147089E+01  0.127147E+01 -0.358471E+01  0.410482E+00 -0.365748E+00 -0.170306E+01  0.560249E+01 -0.408303E+01
   187   0.316727E+02  0.327810E+02 -0.184832E+02  0.761018E+02 -0.297963E+02  0.241240E+02 -0.199044E+02  0.381546E+01 -0.418473E+01 -0.372561E+01  0.618814E+02 -0.253748E+02
   188   0.231453E+02  0.211789E+02 -0.133349E+02  0.530621E+02 -0.173473E+02  0.132643E+02 -0.129833E+02  0.223262E+01 -0.174829E+01 -0.661452E+01  0.446694E+02 -0.168759E+02
   189   0.688845E+01  0.742157E+01 -0.423736E+01  0.197455E+02 -0.896276E+01  0.833566E+01 -0.808583E+01  0.142562E+01 -0.133234E+01  0.225942E+01  0.136070E+02 -0.844489E+01
   190  -0.127087E+01 -0.127689E+01 -0.593151E+00  0.171073E+00 -0.770886E-01  0.244933E-01 -0.798652E+00  0.192872E-01 -0.168340E-01 -0.820595E+00  0.475178E+00 -0.931473E+00
   191  -0.107585E+01 -0.123815E+01 -0.376509E+00  0.992347E+00 -0.317799E+00  0.194602E+00 -0.161962E+01  0.102166E+00 -0.510452E-01 -0.736715E+00  0.131965E+01 -0.182108E+01
   192   0.172689E+00  0.188574E+00  0.576595E+00  0.207552E-01 -0.477122E-01  0.380563E-02 -0.384546E+00  0.301061E-02  0.780120E-03  0.539628E+00  0.126751E+00 -0.477805E+00
   193  -0.300550E+00 -0.403274E+00 -0.204497E+01  0.658602E+01 -0.261842E+01  0.235843E+01 -0.466915E+01  0.603155E+00 -0.515614E+00 -0.927482E+00  0.564142E+01 -0.511722E+01
   194  -0.103280E+01 -0.876677E+00 -0.510024E+00  0.147105E+01 -0.400403E+00  0.306859E+00 -0.191593E+01  0.145451E+00 -0.129799E+00 -0.101479E+01  0.233760E+01 -0.219949E+01
   195   0.291014E+00  0.179889E+00  0.701880E+00  0.952541E-01 -0.515099E-01  0.986133E-02 -0.471268E+00  0.943595E-02 -0.264017E-02  0.436816E+00  0.248613E+00 -0.505540E+00
   196  -0.605890E+00 -0.584896E+00  0.113001E+00  0.489930E+00 -0.142075E+00  0.975885E-01 -0.118037E+01  0.561242E-01 -0.400878E-01 -0.291796E+00  0.103168E+01 -0.132478E+01
   197   0.138857E+02  0.134778E+02 -0.145908E+02  0.450314E+02 -0.204041E+02  0.179789E+02 -0.144219E+02  0.287169E+01 -0.257944E+01 -0.268553E+01  0.327035E+02 -0.165402E+02
   198   0.742037E+00  0.518855E+00 -0.231189E+01  0.840569E+01 -0.253129E+01  0.198506E+01 -0.468628E+01  0.588440E+00 -0.707684E+00 -0.107937E+01  0.671199E+01 -0.511377E+01
   199  -0.949988E+00 -0.932918E+00 -0.633258E+00  0.380792E-01 -0.652217E-01  0.616674E-02 -0.297297E+00  0.550217E-02 -0.395870E-02 -0.644181E+00 -0.134671E-01 -0.275271E+00
   200   0.507669E+00  0.536754E+00  0.970172E-01  0.305478E+01 -0.695448E+00  0.483405E+00 -0.248257E+01  0.223883E+00 -0.173399E+00 -0.925609E+00  0.440517E+01 -0.294281E+01
   201  -0.423833E+00 -0.375290E+00  0.227671E+00  0.156870E+00 -0.901929E-01  0.286828E-01 -0.757586E+00  0.194789E-01 -0.875531E-02  0.902233E-01  0.385774E+00 -0.851287E+00
   202   0.169216E+02  0.193346E+02 -0.173885E+02  0.559793E+02 -0.265737E+02  0.220146E+02 -0.175262E+02  0.332454E+01 -0.290836E+01 -0.287680E+01  0.430138E+02 -0.208024E+02
   203  -0.952848E+00 -0.107346E+01 -0.412159E+00  0.663882E-01 -0.673519E-01  0.107931E-01 -0.555606E+00  0.979121E-02 -0.470305E-02 -0.573316E+00  0.154259E+00 -0.654408E+00
   204   0.330685E+01  0.470025E+01 -0.109403E+02  0.250404E+02 -0.110592E+02  0.942456E+01 -0.800725E+01  0.159378E+01 -0.274508E+01 -0.248627E+01  0.145795E+02 -0.739297E+01
   205  -0.579399E+00 -0.426500E+00  0.122207E+00  0.658857E+00 -0.203463E+00  0.116594E+00 -0.131093E+01  0.689682E-01 -0.316315E-01 -0.486054E+00  0.148359E+01 -0.142404E+01
   206   0.143259E+02  0.103357E+02 -0.199063E+02  0.504073E+02 -0.237778E+02  0.205853E+02 -0.132799E+02  0.309318E+01 -0.279586E+01 -0.360657E+01  0.263432E+02 -0.124009E+02
   207   0.154633E+02  0.177989E+02 -0.127528E+02  0.447767E+02 -0.153377E+02  0.126041E+02 -0.145189E+02  0.260299E+01 -0.191112E+01 -0.340078E+01  0.393652E+02 -0.181656E+02
   208   0.140350E+02  0.147377E+02 -0.826353E+01  0.369453E+02 -0.117691E+02  0.925797E+01 -0.120346E+02  0.198305E+01 -0.208405E+01 -0.496934E+01  0.346881E+02 -0.149810E+02
   209   0.387187E+01  0.349727E+01 -0.554544E+01  0.185621E+02 -0.793085E+01  0.741438E+01 -0.859059E+01  0.146647E+01 -0.150422E+01 -0.195071E+01  0.143231E+02 -0.887513E+01
   210   0.128453E+02  0.116125E+02 -0.213866E+02  0.522620E+02 -0.317784E+02  0.285683E+02 -0.149936E+02  0.364012E+01 -0.346656E+01 -0.679204E+00  0.259153E+02 -0.136236E+02
   211   0.921624E+01  0.103699E+02 -0.559349E+01  0.274031E+02 -0.125581E+02  0.109934E+02 -0.110108E+02  0.193660E+01 -0.195438E+01  0.140275E+01  0.214596E+02 -0.124924E+02
   212   0.153977E+02  0.153173E+02 -0.106870E+02  0.435965E+02 -0.171473E+02  0.138632E+02 -0.135157E+02  0.234515E+01 -0.305716E+01 -0.338248E+01  0.345442E+02 -0.158445E+02
   213  -0.396057E+00 -0.427202E+00  0.675452E-01  0.163528E+00 -0.593436E-01  0.232024E-01 -0.596649E+00  0.180361E-01 -0.123769E-01 -0.224092E+00  0.460217E+00 -0.663327E+00
   214  -0.116511E+01 -0.101825E+01 -0.309524E+00  0.978089E+00 -0.286559E+00  0.166919E+00 -0.174109E+01  0.957787E-01 -0.687183E-01 -0.825174E+00  0.196151E+01 -0.215458E+01
   215   0.167391E+00  0.104372E+00 -0.414764E+01  0.112634E+02 -0.368845E+01  0.316535E+01 -0.638012E+01  0.886350E+00 -0.931527E+00 -0.238519E+01  0.957296E+01 -0.708339E+01
   216   0.468741E+02  0.482943E+02 -0.595917E+02  0.146845E+03 -0.833055E+02  0.699507E+02 -0.350251E+02  0.838848E+01 -0.387840E+00 -0.769313E+01  0.954247E+02 -0.394373E+02
   217   0.784239E+01  0.740867E+01 -0.523793E+01  0.235702E+02 -0.749377E+01  0.606846E+01 -0.866629E+01  0.135240E+01 -0.175063E+01 -0.241984E+01  0.201549E+02 -0.103263E+02
   218   0.265771E+02  0.296886E+02 -0.220548E+02  0.737621E+02 -0.301632E+02  0.240794E+02 -0.202187E+02  0.404003E+01 -0.286768E+01 -0.377896E+01  0.586976E+02 -0.252300E+02
   219   0.822195E+00  0.523677E+00 -0.201900E+01  0.808799E+01 -0.318330E+01  0.288655E+01 -0.516323E+01  0.698004E+00 -0.484815E+00 -0.119908E+01  0.744772E+01 -0.572497E+01
   220   0.101258E+01  0.774745E+00 -0.355317E+01  0.109932E+02 -0.481098E+01  0.443816E+01 -0.621616E+01  0.102319E+01 -0.861712E+00 -0.689235E+00  0.776203E+01 -0.629805E+01
   221   0.168883E+02  0.182801E+02 -0.875923E+01  0.406345E+02 -0.158721E+02  0.136101E+02 -0.123305E+02  0.242166E+01 -0.281616E+01  0.248311E+01  0.299265E+02 -0.141295E+02
   222   0.899611E+01  0.933338E+01 -0.136722E+02  0.365155E+02 -0.182629E+02  0.165249E+02 -0.125598E+02  0.260061E+01 -0.215011E+01 -0.146984E+01  0.242138E+02 -0.134106E+02
   223   0.594911E+00  0.117434E+01 -0.299826E+01  0.872991E+01 -0.402269E+01  0.358722E+01 -0.481374E+01  0.800755E+00 -0.688277E+00 -0.223620E+00  0.628103E+01 -0.488306E+01
   224   0.817500E+01  0.725358E+01 -0.116500E+02  0.340181E+02 -0.162677E+02  0.149436E+02 -0.134211E+02  0.259585E+01 -0.204375E+01 -0.382336E+01  0.257105E+02 -0.146336E+02
   225   0.221716E+01  0.224586E+01 -0.726028E+01  0.183041E+02 -0.817877E+01  0.746055E+01 -0.816334E+01  0.148291E+01 -0.142798E+01 -0.170130E+01  0.120106E+02 -0.806343E+01
   226  -0.943761E+00 -0.883733E+00 -0.591311E+00  0.400437E-01 -0.515768E-01  0.568102E-02 -0.347476E+00  0.517087E-02 -0.429386E-02 -0.672894E+00  0.178059E+00 -0.388899E+00
   227  -0.200781E+01 -0.216740E+01 -0.395288E+01  0.700366E+01 -0.271263E+01  0.223106E+01 -0.474884E+01  0.637864E+00 -0.466058E+00 -0.270115E+01  0.570093E+01 -0.516718E+01
   228   0.264286E+01  0.234739E+01 -0.106103E+01  0.931046E+01 -0.298902E+01  0.250909E+01 -0.515064E+01  0.670805E+00 -0.646805E+00  0.515805E+00  0.747307E+01 -0.564148E+01
   229  -0.959170E+00 -0.998703E+00 -0.579095E+00  0.776657E-01 -0.570680E-01  0.109740E-01 -0.415504E+00  0.925276E-02 -0.539624E-02 -0.655070E+00  0.489270E-01 -0.392560E+00
   230  -0.164713E+01 -0.158132E+01 -0.788578E+00  0.356760E+00 -0.201928E+00  0.766659E-01 -0.111208E+01  0.421616E-01 -0.201302E-01 -0.881865E+00  0.501029E+00 -0.120049E+01
   231  -0.794913E+00 -0.774758E+00 -0.510864E+00  0.279978E-01 -0.561958E-01  0.505340E-02 -0.261031E+00  0.388379E-02 -0.375718E-02 -0.499800E+00 -0.729956E-02 -0.267658E+00
   232   0.167571E+01  0.119160E+01 -0.374239E+01  0.127281E+02 -0.442830E+01  0.400910E+01 -0.691271E+01  0.101653E+01 -0.994643E+00 -0.275838E+01  0.118666E+02 -0.791667E+01
   233   0.485887E+02  0.409198E+02 -0.255817E+02  0.100366E+03 -0.328222E+02  0.238403E+02 -0.201036E+02  0.341673E+01 -0.526558E+00 -0.879861E+01  0.744069E+02 -0.246885E+02
   234   0.156933E+02  0.163726E+02 -0.156843E+02  0.504430E+02 -0.217109E+02  0.186321E+02 -0.168793E+02  0.311653E+01 -0.222390E+01 -0.520201E+01  0.421790E+02 -0.206044E+02
   235  -0.124731E+01 -0.136435E+01 -0.751012E+00  0.149256E+01 -0.543755E+00  0.349594E+00 -0.181331E+01  0.140417E+00 -0.121799E+00 -0.579697E+00  0.107006E+01 -0.185472E+01
   236   0.111947E+01  0.125506E+01 -0.255926E+01  0.994671E+01 -0.293978E+01  0.250022E+01 -0.594696E+01  0.767954E+00 -0.649426E+00 -0.273435E+01  0.113040E+02 -0.731456E+01
   237  -0.315605E-01 -0.106708E+00  0.257630E+00  0.274246E-01 -0.276288E-01  0.331534E-02 -0.295789E+00  0.323625E-02  0.251030E-03  0.378391E-01  0.199369E+00 -0.343915E+00
   238  -0.635006E-01 -0.161416E+00 -0.205751E+00  0.347736E+01 -0.106336E+01  0.915251E+00 -0.325233E+01  0.324869E+00 -0.259545E+00 -0.680598E-01  0.334518E+01 -0.343854E+01
   239  -0.108525E+00 -0.145143E+00  0.321824E-01  0.219009E+01 -0.543471E+00  0.344209E+00 -0.217387E+01  0.176468E+00 -0.134135E+00 -0.920539E+00  0.344732E+01 -0.267193E+01
   240  -0.903126E+00 -0.977699E+00 -0.407745E+00  0.181005E+00 -0.132256E+00  0.355392E-01 -0.587229E+00  0.235775E-01 -0.160173E-01 -0.438452E+00  0.247039E-01 -0.563951E+00
   241   0.446359E+02  0.441406E+02 -0.433144E+02  0.125167E+03 -0.671103E+02  0.547181E+02 -0.299120E+02  0.618259E+01 -0.109498E+01 -0.585508E+01  0.848224E+02 -0.348267E+02
   242   0.136115E+02  0.130488E+02 -0.880878E+01  0.370490E+02 -0.125267E+02  0.974565E+01 -0.111692E+02  0.178154E+01 -0.245995E+01 -0.304607E+01  0.294229E+02 -0.133280E+02
   243  -0.631421E+00 -0.688566E+00  0.616850E-01  0.811910E+00 -0.224221E+00  0.159919E+00 -0.146580E+01  0.861314E-01 -0.610452E-01 -0.415951E+00  0.132882E+01 -0.160143E+01
   244   0.152025E+01  0.177552E+01 -0.624161E+01  0.158296E+02 -0.619358E+01  0.554157E+01 -0.713303E+01  0.117587E+01 -0.145853E+01 -0.208815E+01  0.112032E+02 -0.733948E+01
   245  -0.466943E+00 -0.603572E+00 -0.517417E-01  0.151944E+01 -0.484879E+00  0.327509E+00 -0.184080E+01  0.148733E+00 -0.851998E-01 -0.109326E+00  0.132189E+01 -0.181614E+01
   246  -0.823216E+00 -0.829704E+00  0.178206E+00  0.116186E+01 -0.373790E+00  0.301871E+00 -0.214074E+01  0.136051E+00 -0.866796E-01 -0.206479E+00  0.177605E+01 -0.239928E+01
   247  -0.127621E+01 -0.131466E+01 -0.290264E+01  0.627329E+01 -0.194081E+01  0.158854E+01 -0.426590E+01  0.512504E+00 -0.541199E+00 -0.170138E+01  0.498277E+01 -0.459606E+01
   248   0.100094E+01  0.999173E+00 -0.385084E+01  0.121090E+02 -0.393680E+01  0.346994E+01 -0.690830E+01  0.967977E+00 -0.850074E+00 -0.189991E+01  0.105614E+02 -0.766236E+01
   249  -0.172248E+00 -0.112969E+00  0.283849E+00  0.805261E+00 -0.212154E+00  0.122299E+00 -0.120659E+01  0.701230E-01 -0.350380E-01 -0.673333E+00  0.198311E+01 -0.142275E+01
   250  -0.148037E+01 -0.152885E+01 -0.718763E+00  0.371961E+00 -0.192616E+00  0.858376E-01 -0.102854E+01  0.437618E-01 -0.420184E-01 -0.699196E+00  0.282581E+00 -0.111223E+01
   251   0.277345E+02  0.279251E+02 -0.163649E+02  0.674575E+02 -0.239345E+02  0.176997E+02 -0.170036E+02  0.276540E+01 -0.288503E+01 -0.467200E+01  0.541152E+02 -0.215181E+02
   252  -0.847084E+00 -0.812573E+00 -0.579550E+00  0.245578E-01 -0.449608E-01  0.389555E-02 -0.251117E+00  0.323337E-02 -0.314283E-02 -0.635650E+00  0.996344E-01 -0.276557E+00
   253   0.127330E+01  0.354787E+00 -0.616762E+01  0.141338E+02 -0.516820E+01  0.438432E+01 -0.586545E+01  0.104368E+01 -0.108724E+01 -0.213837E+01  0.784308E+01 -0.534992E+01
   254  -0.357766E+00 -0.313978E+00 -0.344662E+01  0.924762E+01 -0.315805E+01  0.279291E+01 -0.585085E+01  0.784757E+00 -0.727542E+00 -0.239022E+01  0.862045E+01 -0.654420E+01
   255   0.240523E+01  0.224452E+01 -0.363842E+01  0.135146E+02 -0.495248E+01  0.433916E+01 -0.679402E+01  0.102270E+01 -0.108637E+01 -0.270254E+01  0.130091E+02 -0.806200E+01
   256   0.215555E+02  0.293575E+02 -0.137725E+02  0.563408E+02 -0.219059E+02  0.163350E+02 -0.145791E+02  0.245748E+01 -0.332039E+01 -0.295928E+01  0.512443E+02 -0.189275E+02
   257   0.156319E+02  0.171028E+02 -0.216269E+02  0.591073E+02 -0.311224E+02  0.274783E+02 -0.192238E+02  0.384185E+01 -0.282243E+01 -0.395640E+01  0.427851E+02 -0.217259E+02
   258  -0.215928E+01 -0.221824E+01 -0.155212E+01  0.182230E+01 -0.605472E+00  0.459279E+00 -0.231864E+01  0.183075E+00 -0.147704E+00 -0.182029E+01  0.218062E+01 -0.257857E+01
   259   0.155829E+02  0.156383E+02 -0.159607E+02  0.523775E+02 -0.258162E+02  0.214418E+02 -0.162597E+02  0.298181E+01 -0.318169E+01 -0.340246E+01  0.386707E+02 -0.196299E+02
   260   0.141550E+02  0.119517E+02 -0.169777E+02  0.503726E+02 -0.230651E+02  0.207673E+02 -0.175441E+02  0.340095E+01 -0.279904E+01 -0.341210E+01  0.349523E+02 -0.195885E+02
   261   0.129238E+01  0.104595E+01 -0.273499E+01  0.971965E+01 -0.307448E+01  0.262301E+01 -0.506908E+01  0.727095E+00 -0.898838E+00 -0.200003E+01  0.858196E+01 -0.553598E+01
   262  -0.668577E+00 -0.562986E+00 -0.125354E+01  0.528174E+01 -0.183776E+01  0.170393E+01 -0.461633E+01  0.523739E+00 -0.470347E+00 -0.120905E+01  0.567525E+01 -0.502919E+01
   263   0.168066E+02  0.168349E+02 -0.201604E+02  0.583507E+02 -0.282839E+02  0.248321E+02 -0.181540E+02  0.383620E+01 -0.361416E+01 -0.411540E+01  0.420206E+02 -0.210703E+02
   264   0.431198E+02  0.393938E+02 -0.320323E+02  0.106316E+03 -0.457624E+02  0.369595E+02 -0.253824E+02  0.494119E+01 -0.192008E+01 -0.707467E+01  0.775151E+02 -0.310466E+02
   265  -0.906201E+00 -0.105327E+01 -0.141735E+00  0.362941E+00 -0.176711E+00  0.808195E-01 -0.105355E+01  0.443467E-01 -0.223074E-01 -0.403958E+00  0.520621E+00 -0.116994E+01
   266  -0.257673E-01 -0.143941E+00  0.416049E+00  0.487925E-01 -0.392864E-01  0.825866E-02 -0.464293E+00  0.677181E-02 -0.205932E-02  0.170998E+00  0.224294E+00 -0.539233E+00
   267  -0.836805E-01  0.154003E+00 -0.144256E+01  0.490534E+01 -0.127394E+01  0.100363E+01 -0.333706E+01  0.372015E+00 -0.311111E+00 -0.141162E+01  0.550767E+01 -0.394205E+01
   268   0.114337E+02  0.106868E+02 -0.170831E+02  0.452292E+02 -0.214180E+02  0.185416E+02 -0.137088E+02  0.272279E+01 -0.284992E+01 -0.361511E+01  0.281970E+02 -0.138951E+02
   269   0.362091E+01  0.308827E+01 -0.595749E+01  0.186393E+02 -0.652630E+01  0.568573E+01 -0.811620E+01  0.130324E+01 -0.140736E+01 -0.352735E+01  0.161354E+02 -0.951979E+01
   270   0.543290E+01  0.482823E+01 -0.995804E+01  0.284355E+02 -0.120661E+02  0.107926E+02 -0.119724E+02  0.204823E+01 -0.184687E+01 -0.254063E+01  0.205679E+02 -0.131990E+02
   271   0.235910E+02  0.245845E+02 -0.203725E+02  0.663215E+02 -0.253728E+02  0.197494E+02 -0.175054E+02  0.312681E+01 -0.235597E+01 -0.364327E+01  0.496894E+02 -0.214616E+02
   272   0.992249E+01  0.100267E+02 -0.101779E+02  0.322026E+02 -0.146775E+02  0.130714E+02 -0.108110E+02  0.220469E+01 -0.188992E+01 -0.693519E+00  0.221654E+02 -0.114452E+02
   273   0.492771E+00  0.494844E-01 -0.322146E+01  0.957876E+01 -0.366541E+01  0.325026E+01 -0.564194E+01  0.852423E+00 -0.659862E+00 -0.139682E+01  0.724434E+01 -0.579803E+01
   274   0.346911E+00  0.202057E+00 -0.448979E+00  0.355855E+01 -0.106815E+01  0.850152E+00 -0.260543E+01  0.293397E+00 -0.232631E+00 -0.724712E+00  0.366829E+01 -0.274152E+01
   275  -0.128361E+01 -0.125468E+01 -0.505668E+01  0.104977E+02 -0.409359E+01  0.361151E+01 -0.634412E+01  0.887454E+00 -0.785856E+00 -0.245291E+01  0.800857E+01 -0.681034E+01
   276  -0.105135E+01 -0.806924E+00 -0.384139E+01  0.716781E+01 -0.231869E+01  0.178383E+01 -0.370361E+01  0.520689E+00 -0.659994E+00 -0.237969E+01  0.534400E+01 -0.377123E+01
   277   0.738666E+01  0.773540E+01 -0.683671E+01  0.255094E+02 -0.930138E+01  0.788660E+01 -0.982886E+01  0.166462E+01 -0.170701E+01 -0.274142E+01  0.221748E+02 -0.116979E+02
   278   0.252465E+02  0.234463E+02 -0.237987E+02  0.707798E+02 -0.326872E+02  0.273481E+02 -0.175217E+02  0.392327E+01 -0.279704E+01 -0.328441E+01  0.473048E+02 -0.205741E+02
   279   0.248407E+02  0.300846E+02 -0.157074E+02  0.632079E+02 -0.224610E+02  0.164650E+02 -0.170050E+02  0.288502E+01 -0.254376E+01 -0.432352E+01  0.566820E+02 -0.222739E+02
   280   0.997239E+01  0.104719E+02 -0.102665E+02  0.339966E+02 -0.173187E+02  0.152040E+02 -0.115979E+02  0.214919E+01 -0.219420E+01 -0.170226E+01  0.257062E+02 -0.135320E+02
   281   0.535854E+01  0.464999E+01 -0.109635E+02  0.274170E+02 -0.107712E+02  0.896650E+01 -0.882307E+01  0.174053E+01 -0.220772E+01 -0.390326E+01  0.182280E+02 -0.967480E+01
   282  -0.148812E+01 -0.150414E+01 -0.292372E+01  0.754783E+01 -0.270589E+01  0.250581E+01 -0.603910E+01  0.720896E+00 -0.593956E+00 -0.204773E+01  0.730357E+01 -0.675999E+01
   283   0.243326E+02  0.210207E+02 -0.211339E+02  0.676678E+02 -0.301645E+02  0.251826E+02 -0.189924E+02  0.368037E+01 -0.190737E+01 -0.459452E+01  0.482189E+02 -0.226036E+02
   284  -0.228383E+00 -0.182286E+00  0.629409E+00  0.454021E+00 -0.163765E+00  0.897462E-01 -0.126589E+01  0.512808E-01 -0.231816E-01  0.299279E+00  0.959772E+00 -0.144134E+01
   285   0.185263E+00  0.188773E+00  0.430879E+00  0.232223E-01 -0.308426E-01  0.218352E-02 -0.244015E+00  0.240554E-02  0.143050E-02  0.202948E+00  0.263079E+00 -0.277254E+00
   286   0.251895E+01  0.176782E+01 -0.352691E+01  0.128529E+02 -0.549474E+01  0.504073E+01 -0.647449E+01  0.111365E+01 -0.992181E+00 -0.680699E+00  0.881138E+01 -0.636286E+01
   287  -0.103365E+00 -0.897567E-01 -0.252911E+01  0.688984E+01 -0.247008E+01  0.204041E+01 -0.402193E+01  0.534730E+00 -0.547226E+00 -0.222950E+01  0.680584E+01 -0.466609E+01
   288   0.241642E+02  0.238209E+02 -0.230017E+02  0.690821E+02 -0.337140E+02  0.298600E+02 -0.200344E+02  0.455326E+01 -0.258109E+01 -0.204423E+01  0.486879E+02 -0.228227E+02
   289   0.373589E+02  0.320520E+02 -0.425390E+02  0.110317E+03 -0.536099E+02  0.461097E+02 -0.263355E+02  0.629471E+01 -0.287783E+01 -0.498146E+01  0.660912E+02 -0.290578E+02
   290  -0.773601E+00 -0.674215E+00 -0.556127E-01  0.479925E+00 -0.140331E+00  0.839338E-01 -0.116134E+01  0.542343E-01 -0.344068E-01 -0.479499E+00  0.111902E+01 -0.131373E+01
   291  -0.872479E+00 -0.876671E+00 -0.370576E+00  0.146610E+00 -0.843130E-01  0.187159E-01 -0.589527E+00  0.174415E-01 -0.108304E-01 -0.646431E+00  0.458852E+00 -0.689092E+00
   292   0.146379E+02  0.123806E+02 -0.121189E+02  0.418712E+02 -0.147100E+02  0.121689E+02 -0.122901E+02  0.215340E+01 -0.243658E+01 -0.418041E+01  0.314518E+02 -0.148908E+02
   293   0.384197E+01  0.315062E+01 -0.887674E+01  0.238542E+02 -0.961767E+01  0.868080E+01 -0.103539E+02  0.189299E+01 -0.173769E+01 -0.295623E+01  0.174486E+02 -0.113418E+02
   294  -0.398969E+00 -0.619535E+00 -0.321993E+00  0.210483E+01 -0.546421E+00  0.466790E+00 -0.214941E+01  0.199177E+00 -0.151943E+00 -0.104190E+01  0.281922E+01 -0.239686E+01
   295   0.984111E+00  0.112287E+01 -0.567960E+01  0.151961E+02 -0.631877E+01  0.547724E+01 -0.786200E+01  0.124342E+01 -0.107224E+01 -0.211930E+01  0.119315E+02 -0.868936E+01
   296  -0.157638E+00 -0.279747E+00  0.407424E+00  0.605973E+00 -0.178127E+00  0.968817E-01 -0.111535E+01  0.578530E-01 -0.322938E-01 -0.224591E-01  0.973882E+00 -0.123117E+01
   297  -0.108294E+01 -0.128516E+01 -0.591435E+00  0.182086E+01 -0.718622E+00  0.536291E+00 -0.220778E+01  0.208528E+00 -0.130788E+00 -0.469896E+00  0.133737E+01 -0.215264E+01
   298   0.127988E+02  0.143233E+02 -0.133593E+02  0.427915E+02 -0.180383E+02  0.150922E+02 -0.134315E+02  0.265934E+01 -0.291528E+01 -0.169570E+01  0.314275E+02 -0.154085E+02
   299   0.403619E+02  0.487187E+02 -0.253607E+02  0.983447E+02 -0.379082E+02  0.246373E+02 -0.200159E+02  0.298687E+01 -0.232221E+01 -0.509209E+01  0.794620E+02 -0.256512E+02
   300   0.217507E+01  0.127537E+01 -0.649158E+01  0.181367E+02 -0.726824E+01  0.664083E+01 -0.886878E+01  0.141946E+01 -0.139333E+01 -0.325232E+01  0.144699E+02 -0.994217E+01
   301   0.281275E+02  0.235923E+02 -0.317666E+02  0.863679E+02 -0.517182E+02  0.430690E+02 -0.239781E+02  0.501922E+01  0.113424E+01 -0.363886E+01  0.524308E+02 -0.251997E+02
   302   0.166852E+02  0.140317E+02 -0.189319E+02  0.523181E+02 -0.250271E+02  0.215193E+02 -0.127341E+02  0.289183E+01 -0.335085E+01 -0.247360E+01  0.292744E+02 -0.127691E+02
   303  -0.107335E+00 -0.195216E+00  0.500827E+00  0.283269E+00 -0.167245E+00  0.734807E-01 -0.822610E+00  0.374351E-01 -0.124915E-01  0.515104E+00  0.100594E+00 -0.810914E+00
   304   0.319166E+01  0.252622E+01 -0.337738E+01  0.140087E+02 -0.465485E+01  0.398684E+01 -0.680625E+01  0.101979E+01 -0.985228E+00 -0.127760E+01  0.110047E+02 -0.720091E+01
   305   0.496020E+02  0.514825E+02 -0.348411E+02  0.117574E+03 -0.589883E+02  0.481934E+02 -0.260328E+02  0.603613E+01 -0.233907E+01  0.137847E+00  0.831214E+02 -0.317767E+02
   306   0.516981E+00  0.319307E+00 -0.186331E+01  0.776884E+01 -0.304948E+01  0.271059E+01 -0.524026E+01  0.686383E+00 -0.495779E+00 -0.133931E+01  0.755369E+01 -0.589507E+01
   307  -0.839114E+00 -0.793571E+00  0.596866E-01  0.571630E+00 -0.167903E+00  0.104741E+00 -0.142874E+01  0.641233E-01 -0.426498E-01 -0.413641E+00  0.134396E+01 -0.172389E+01
   308   0.169482E+02  0.155856E+02 -0.126167E+02  0.457586E+02 -0.169797E+02  0.147321E+02 -0.138315E+02  0.265090E+01 -0.276543E+01 -0.296198E+01  0.355585E+02 -0.170109E+02
   309   0.239470E+02  0.224276E+02 -0.170233E+02  0.616174E+02 -0.235166E+02  0.198068E+02 -0.180673E+02  0.347745E+01 -0.234749E+01 -0.535200E+01  0.495785E+02 -0.217989E+02
   310  -0.313642E-01  0.101518E-01  0.624757E+00  0.108511E+00 -0.790463E-01  0.230372E-01 -0.719981E+00  0.144703E-01 -0.311229E-02  0.485380E+00  0.391962E+00 -0.867191E+00
   311  -0.356471E+01 -0.355246E+01 -0.416060E+01  0.454191E+01 -0.163876E+01  0.107976E+01 -0.342621E+01  0.385847E+00 -0.346653E+00 -0.256819E+01  0.220584E+01 -0.319010E+01
   312  -0.548771E+00  0.396103E+00 -0.796608E+01  0.159804E+02 -0.669433E+01  0.539136E+01 -0.653882E+01  0.105889E+01 -0.178019E+01 -0.323956E+01  0.987135E+01 -0.623568E+01
   313  -0.190740E+01 -0.183595E+01 -0.437763E+01  0.835469E+01 -0.323759E+01  0.271863E+01 -0.550245E+01  0.716008E+00 -0.579063E+00 -0.268615E+01  0.702226E+01 -0.617206E+01
   314   0.492957E+00 -0.101457E+00 -0.220974E+01  0.686792E+01 -0.311855E+01  0.266438E+01 -0.401244E+01  0.655341E+00 -0.353955E+00 -0.303496E-01  0.335515E+01 -0.342626E+01
   315  -0.138435E+01 -0.139895E+01 -0.453615E+01  0.725704E+01 -0.239019E+01  0.168819E+01 -0.324078E+01  0.507318E+00 -0.669788E+00 -0.284162E+01  0.456211E+01 -0.311944E+01
   316  -0.246155E+01 -0.240633E+01 -0.387418E+01  0.531794E+01 -0.224045E+01  0.176935E+01 -0.349916E+01  0.500252E+00 -0.435297E+00 -0.252937E+01  0.321445E+01 -0.309141E+01
   317  -0.182125E+01 -0.204660E+01 -0.362635E+01  0.722532E+01 -0.274891E+01  0.221042E+01 -0.502589E+01  0.622729E+00 -0.478564E+00 -0.268310E+01  0.609072E+01 -0.545422E+01
   318   0.110566E+00  0.399575E+00 -0.343843E+01  0.909620E+01 -0.316542E+01  0.248434E+01 -0.468012E+01  0.639985E+00 -0.825997E+00 -0.188123E+01  0.716642E+01 -0.488562E+01
   319  -0.237595E+01 -0.206631E+01 -0.235932E+01  0.447827E+01 -0.173088E+01  0.137861E+01 -0.415785E+01  0.434181E+00 -0.418954E+00 -0.191709E+01  0.431968E+01 -0.446890E+01
   320  -0.491722E+00 -0.536527E+00 -0.235074E+01  0.708010E+01 -0.230179E+01  0.200227E+01 -0.499581E+01  0.631969E+00 -0.557725E+00 -0.196019E+01  0.696138E+01 -0.553772E+01
   321  -0.390130E+00 -0.753773E+00 -0.273887E+01  0.747462E+01 -0.230505E+01  0.163620E+01 -0.443038E+01  0.534066E+00 -0.560726E+00 -0.199549E+01  0.607277E+01 -0.483106E+01
   322   0.220516E+01  0.182133E+01 -0.164393E+01  0.869850E+01 -0.269039E+01  0.213500E+01 -0.416770E+01  0.583939E+00 -0.710248E+00 -0.113073E+01  0.737888E+01 -0.442682E+01
   323  -0.509565E+00 -0.743219E-01 -0.580005E+01  0.122238E+02 -0.531208E+01  0.467284E+01 -0.669715E+01  0.100906E+01 -0.606035E+00 -0.235982E+01  0.937837E+01 -0.709287E+01
   324   0.775512E+00  0.954229E+00  0.329416E+00  0.326589E+01 -0.876979E+00  0.546327E+00 -0.253061E+01  0.236268E+00 -0.194800E+00 -0.101354E+01  0.491206E+01 -0.294430E+01
   325  -0.212641E+01 -0.210949E+01 -0.234015E+01  0.514862E+01 -0.196415E+01  0.183416E+01 -0.495707E+01  0.537179E+00 -0.384982E+00 -0.230883E+01  0.574305E+01 -0.554371E+01
   326   0.261707E+01  0.298129E+01 -0.964637E+01  0.250916E+02 -0.110596E+02  0.987876E+01 -0.115682E+02  0.189688E+01 -0.197597E+01 -0.389728E+01  0.201516E+02 -0.132731E+02
   327   0.699989E+00  0.196105E+00 -0.827352E+01  0.173647E+02 -0.818067E+01  0.730808E+01 -0.727908E+01  0.133355E+01 -0.157308E+01 -0.324256E+01  0.102466E+02 -0.680796E+01
   328  -0.632986E+00 -0.112100E+01 -0.126665E+01  0.447852E+01 -0.186829E+01  0.146952E+01 -0.367480E+01  0.447198E+00 -0.218491E+00 -0.537356E+00  0.290233E+01 -0.348597E+01
   329  -0.759517E+00 -0.606613E+00 -0.320329E+01  0.817703E+01 -0.282328E+01  0.223384E+01 -0.511763E+01  0.662340E+00 -0.688533E+00 -0.241692E+01  0.721494E+01 -0.540463E+01
   330   0.121190E+01  0.148307E+01 -0.892585E+01  0.188110E+02 -0.698208E+01  0.548748E+01 -0.657624E+01  0.121693E+01 -0.181932E+01 -0.355353E+01  0.113334E+02 -0.629677E+01
   331  -0.255482E+01 -0.260472E+01 -0.331798E+01  0.534114E+01 -0.226268E+01  0.186948E+01 -0.432180E+01  0.512269E+00 -0.375245E+00 -0.255674E+01  0.451911E+01 -0.456709E+01
   332  -0.286578E+00 -0.190229E+00 -0.110280E+01  0.448591E+01 -0.128808E+01  0.880278E+00 -0.329561E+01  0.334721E+00 -0.300999E+00 -0.134410E+01  0.479019E+01 -0.363632E+01
   333  -0.984095E+00 -0.802646E+00 -0.291891E+01  0.804126E+01 -0.296146E+01  0.268242E+01 -0.586386E+01  0.754837E+00 -0.718381E+00 -0.214249E+01  0.767484E+01 -0.633499E+01
   334  -0.149896E+01 -0.149293E+01 -0.197922E+01  0.446625E+01 -0.132661E+01  0.104878E+01 -0.376606E+01  0.376477E+00 -0.318581E+00 -0.247970E+01  0.555570E+01 -0.456893E+01
   335  -0.220774E+01 -0.171453E+01 -0.262340E+01  0.415139E+01 -0.162632E+01  0.132381E+01 -0.338583E+01  0.383014E+00 -0.430417E+00 -0.140195E+01  0.302865E+01 -0.334124E+01
   336   0.511494E+00  0.297207E+00 -0.631845E+01  0.156183E+02 -0.770701E+01  0.679226E+01 -0.798821E+01  0.120457E+01 -0.108999E+01 -0.310373E+01  0.125663E+02 -0.916532E+01
   337  -0.218333E+01 -0.245407E+01 -0.212090E+01  0.263178E+01 -0.103308E+01  0.708103E+00 -0.246804E+01  0.253005E+00 -0.154195E+00 -0.147774E+01  0.139757E+01 -0.237390E+01
   338   0.117277E+01  0.147127E+01 -0.216009E+01  0.845859E+01 -0.261944E+01  0.181375E+01 -0.402677E+01  0.498714E+00 -0.791990E+00 -0.142643E+01  0.716851E+01 -0.427081E+01
   339   0.101341E+01  0.115846E+01 -0.208334E+01  0.795674E+01 -0.256009E+01  0.217183E+01 -0.430729E+01  0.592582E+00 -0.757010E+00 -0.247458E+01  0.838910E+01 -0.475606E+01
   340  -0.116542E+01 -0.152134E+01 -0.461985E+01  0.113201E+02 -0.477677E+01  0.450170E+01 -0.768575E+01  0.105079E+01 -0.955644E+00 -0.259876E+01  0.974244E+01 -0.866501E+01
   341   0.149500E+01  0.687027E+00 -0.467046E+01  0.122644E+02 -0.557625E+01  0.498376E+01 -0.609950E+01  0.111275E+01 -0.519701E+00 -0.805239E+00  0.699124E+01 -0.549897E+01
   342   0.149640E+01  0.133431E+01  0.426560E+00  0.417480E+01 -0.109727E+01  0.654964E+00 -0.262399E+01  0.254849E+00 -0.293522E+00 -0.143077E+01  0.600425E+01 -0.323917E+01
   343  -0.867432E+00 -0.471144E+00 -0.549708E+00  0.202946E+01 -0.868214E+00  0.605485E+00 -0.219045E+01  0.207191E+00 -0.101200E+00  0.100079E+00  0.148915E+01 -0.206038E+01
   344  -0.179726E+01 -0.159902E+01 -0.278121E+01  0.724562E+01 -0.265151E+01  0.234338E+01 -0.613660E+01  0.683231E+00 -0.500180E+00 -0.227018E+01  0.786641E+01 -0.719525E+01
   345  -0.109228E+01 -0.153517E+01 -0.357862E+01  0.676293E+01 -0.233150E+01  0.183864E+01 -0.380394E+01  0.563229E+00 -0.543021E+00 -0.184593E+01  0.380092E+01 -0.349016E+01
   346   0.448945E+00  0.573969E+00 -0.700470E+00  0.494230E+01 -0.138358E+01  0.103593E+01 -0.350544E+01  0.381476E+00 -0.321264E+00 -0.925851E+00  0.527622E+01 -0.377640E+01
   347  -0.193185E+01 -0.204202E+01 -0.553077E+01  0.102679E+02 -0.370449E+01  0.315667E+01 -0.614133E+01  0.833963E+00 -0.813757E+00 -0.288777E+01  0.714092E+01 -0.629517E+01
   348   0.616490E+00  0.406129E+00 -0.245665E+01  0.797862E+01 -0.250324E+01  0.209922E+01 -0.434203E+01  0.595372E+00 -0.754801E+00 -0.193450E+01  0.732099E+01 -0.498036E+01
   349   0.381061E+00  0.536713E+00 -0.401607E+01  0.116041E+02 -0.440525E+01  0.381189E+01 -0.651011E+01  0.918205E+00 -0.102169E+01 -0.178713E+01  0.941223E+01 -0.708839E+01
   350  -0.236493E+01 -0.200948E+01 -0.410580E+01  0.696946E+01 -0.245927E+01  0.190074E+01 -0.475286E+01  0.605953E+00 -0.523158E+00 -0.274048E+01  0.569077E+01 -0.495976E+01
   351  -0.268636E+01 -0.278972E+01 -0.303919E+01  0.390121E+01 -0.143028E+01  0.103723E+01 -0.324296E+01  0.375342E+00 -0.287705E+00 -0.218811E+01  0.247599E+01 -0.307759E+01
   352  -0.217162E+01 -0.170384E+01 -0.335413E+01  0.682097E+01 -0.294070E+01  0.247701E+01 -0.507648E+01  0.668449E+00 -0.766732E+00 -0.158546E+01  0.517646E+01 -0.529485E+01
   353   0.337916E+00 -0.368343E+00 -0.647688E+01  0.146032E+02 -0.597582E+01  0.508292E+01 -0.704678E+01  0.119532E+01 -0.104409E+01 -0.217884E+01  0.846504E+01 -0.665454E+01
   354  -0.448026E+00 -0.638169E+00 -0.363627E+01  0.971766E+01 -0.331975E+01  0.293752E+01 -0.628028E+01  0.817456E+00 -0.684357E+00 -0.293618E+01  0.961685E+01 -0.731883E+01
   355   0.188615E+00  0.237683E+00 -0.789009E+01  0.163693E+02 -0.735080E+01  0.639268E+01 -0.746677E+01  0.125899E+01 -0.112474E+01 -0.289787E+01  0.105369E+02 -0.740135E+01
   356  -0.285426E+00 -0.574896E+00 -0.440601E+01  0.113100E+02 -0.466346E+01  0.390817E+01 -0.660043E+01  0.958691E+00 -0.792406E+00 -0.237752E+01  0.892089E+01 -0.711827E+01
   357  -0.225585E+01 -0.217260E+01 -0.281920E+01  0.298023E+01 -0.986783E+00  0.563354E+00 -0.195488E+01  0.231767E+00 -0.270338E+00 -0.230277E+01  0.202796E+01 -0.189779E+01
   358   0.185235E+01  0.188751E+01 -0.343592E+01  0.121758E+02 -0.413226E+01  0.354569E+01 -0.609585E+01  0.899188E+00 -0.110427E+01 -0.196360E+01  0.108676E+02 -0.701648E+01
   359   0.629079E+00  0.710133E+00 -0.848347E+01  0.200214E+02 -0.952304E+01  0.883608E+01 -0.101627E+02  0.163987E+01 -0.169906E+01 -0.379036E+01  0.157875E+02 -0.112870E+02
   360  -0.166975E+01 -0.192354E+01 -0.228148E+01  0.512459E+01 -0.184827E+01  0.176005E+01 -0.468127E+01  0.532940E+00 -0.276316E+00 -0.222170E+01  0.538133E+01 -0.508317E+01
   361   0.140568E+01  0.957846E+00 -0.143123E+01  0.700425E+01 -0.203234E+01  0.165817E+01 -0.378678E+01  0.489568E+00 -0.495954E+00 -0.123698E+01  0.629428E+01 -0.409945E+01
   362  -0.240031E+01 -0.231562E+01 -0.168508E+01  0.296769E+01 -0.110705E+01  0.837633E+00 -0.352836E+01  0.304425E+00 -0.189578E+00 -0.163376E+01  0.330408E+01 -0.398594E+01
   363  -0.189538E+01 -0.205168E+01 -0.489853E+01  0.870315E+01 -0.345745E+01  0.283313E+01 -0.518748E+01  0.757157E+00 -0.645357E+00 -0.292160E+01  0.611848E+01 -0.524856E+01
   364   0.479375E-01 -0.250381E+00  0.567637E+00  0.116781E+01 -0.578351E+00  0.314750E+00 -0.151556E+01  0.127341E+00 -0.356970E-01  0.537018E+00  0.544089E+00 -0.133149E+01
   365  -0.799982E+00 -0.749349E+00 -0.620310E+01  0.114892E+02 -0.416775E+01  0.325439E+01 -0.500701E+01  0.844239E+00 -0.100995E+01 -0.303353E+01  0.696453E+01 -0.468035E+01
   366  -0.164899E+01 -0.125286E+01 -0.452728E+01  0.810893E+01 -0.273465E+01  0.203644E+01 -0.418481E+01  0.561734E+00 -0.909356E+00 -0.304816E+01  0.620418E+01 -0.440888E+01
   367  -0.616825E+00 -0.392264E+00 -0.229935E+01  0.661413E+01 -0.246383E+01  0.236514E+01 -0.487265E+01  0.671587E+00 -0.631865E+00 -0.148995E+01  0.610588E+01 -0.500820E+01
   368  -0.928205E+00 -0.107304E+01 -0.292765E+01  0.691943E+01 -0.232611E+01  0.196048E+01 -0.445838E+01  0.563521E+00 -0.659497E+00 -0.219177E+01  0.576498E+01 -0.464626E+01
   369   0.118313E+01  0.988253E+00 -0.160184E+00  0.518858E+01 -0.141212E+01  0.103523E+01 -0.352368E+01  0.379719E+00 -0.324418E+00 -0.148497E+01  0.658303E+01 -0.410981E+01
   370  -0.259379E+01 -0.261904E+01 -0.473794E+01  0.690778E+01 -0.253169E+01  0.178236E+01 -0.397637E+01  0.548491E+00 -0.586420E+00 -0.244526E+01  0.332434E+01 -0.349811E+01
   371   0.209167E+00  0.106522E+00 -0.597225E+01  0.148756E+02 -0.549837E+01  0.486031E+01 -0.799973E+01  0.115201E+01 -0.120844E+01 -0.271895E+01  0.116082E+02 -0.878276E+01
   372  -0.211581E+01 -0.225338E+01 -0.182796E+01  0.332808E+01 -0.110528E+01  0.817725E+00 -0.340432E+01  0.302249E+00 -0.226299E+00 -0.177205E+01  0.346801E+01 -0.394934E+01
   373   0.222053E+01  0.250057E+01 -0.115339E+01  0.799315E+01 -0.215693E+01  0.147563E+01 -0.371520E+01  0.455497E+00 -0.678228E+00 -0.142721E+01  0.818515E+01 -0.425737E+01
   374   0.174891E-01  0.106975E+00 -0.177669E+01  0.609728E+01 -0.179085E+01  0.131855E+01 -0.387514E+01  0.447211E+00 -0.402869E+00 -0.171614E+01  0.629777E+01 -0.447466E+01
   375   0.184602E+01  0.200326E+01 -0.616368E+01  0.153425E+02 -0.718411E+01  0.656390E+01 -0.723831E+01  0.130773E+01 -0.782040E+00 -0.917534E+00  0.960888E+01 -0.668808E+01
   376   0.199601E+01  0.900453E+00 -0.117029E+02  0.240890E+02 -0.106889E+02  0.936812E+01 -0.868964E+01  0.171234E+01 -0.209199E+01 -0.381069E+01  0.127493E+02 -0.803820E+01
   377  -0.169504E+01 -0.205616E+01 -0.379236E+01  0.652425E+01 -0.232836E+01  0.192851E+01 -0.409926E+01  0.561718E+00 -0.489527E+00 -0.236436E+01  0.431318E+01 -0.400499E+01
   378   0.659042E+00  0.735959E+00 -0.648622E+01  0.164715E+02 -0.739115E+01  0.693543E+01 -0.903566E+01  0.144056E+01 -0.127541E+01 -0.331821E+01  0.139234E+02 -0.986924E+01
   379  -0.106881E+01 -0.103909E+01 -0.193535E+01  0.410156E+01 -0.121265E+01  0.974262E+00 -0.309989E+01  0.337108E+00 -0.233849E+00 -0.187563E+01  0.441941E+01 -0.358287E+01
   380  -0.168498E+01 -0.137564E+01 -0.231983E+01  0.506223E+01 -0.179065E+01  0.134981E+01 -0.402881E+01  0.414669E+00 -0.372404E+00 -0.207879E+01  0.526766E+01 -0.456452E+01
   381  -0.276511E+01 -0.261071E+01 -0.245653E+01  0.256354E+01 -0.103235E+01  0.643043E+00 -0.257141E+01  0.256028E+00 -0.167439E+00 -0.156407E+01  0.137107E+01 -0.241771E+01
   382  -0.209549E+01 -0.204347E+01 -0.286646E+01  0.644721E+01 -0.255252E+01  0.226255E+01 -0.550363E+01  0.616263E+00 -0.498900E+00 -0.149281E+01  0.553676E+01 -0.608742E+01
   383  -0.515925E+00 -0.779385E+00 -0.412018E+01  0.952808E+01 -0.382522E+01  0.342012E+01 -0.543287E+01  0.811242E+00 -0.897093E+00 -0.199941E+01  0.678552E+01 -0.556549E+01
   384   0.122366E+01  0.876309E+00 -0.503539E+01  0.145275E+02 -0.591105E+01  0.529359E+01 -0.750496E+01  0.118173E+01 -0.132781E+01 -0.245640E+01  0.113275E+02 -0.799479E+01
   385  -0.222728E+01 -0.166980E+01 -0.557725E+01  0.934587E+01 -0.330814E+01  0.251469E+01 -0.530443E+01  0.809346E+00 -0.707369E+00 -0.286752E+01  0.669480E+01 -0.549708E+01
   386  -0.152802E+01 -0.142340E+01 -0.132524E+01  0.285181E+01 -0.887357E+00  0.538330E+00 -0.275395E+01  0.241322E+00 -0.192935E+00 -0.167839E+01  0.340839E+01 -0.315340E+01
   387  -0.256516E+01 -0.251923E+01 -0.620660E+01  0.104595E+02 -0.455280E+01  0.373799E+01 -0.603215E+01  0.877064E+00 -0.848135E+00 -0.320901E+01  0.675013E+01 -0.606036E+01
   388   0.204397E+01  0.223788E+01 -0.477129E+01  0.147529E+02 -0.479836E+01  0.369135E+01 -0.667459E+01  0.948492E+00 -0.110450E+01 -0.244862E+01  0.122938E+02 -0.760726E+01
   389   0.167583E+01  0.161819E+01  0.226620E+00  0.494192E+01 -0.135642E+01  0.907104E+00 -0.305202E+01  0.332879E+00 -0.324252E+00 -0.143003E+01  0.663108E+01 -0.358287E+01
   390  -0.678916E+00 -0.478367E+00 -0.973120E+00  0.326720E+01 -0.141554E+01  0.108637E+01 -0.279839E+01  0.325933E+00 -0.171380E+00  0.178835E-01  0.205010E+01 -0.254635E+01
   391   0.727309E+01  0.716134E+01 -0.194988E+01  0.170930E+02 -0.499529E+01  0.344242E+01 -0.567582E+01  0.800631E+00 -0.144197E+01 -0.349931E+01  0.175752E+02 -0.691457E+01
   392  -0.273973E+01 -0.287822E+01 -0.299844E+01  0.340914E+01 -0.131692E+01  0.929866E+00 -0.286128E+01  0.337218E+00 -0.239306E+00 -0.220994E+01  0.194173E+01 -0.261002E+01
   393   0.191286E+01  0.135784E+01 -0.746298E+01  0.180907E+02 -0.821385E+01  0.733460E+01 -0.773378E+01  0.144867E+01 -0.155048E+01 -0.129443E+01  0.978754E+01 -0.713527E+01
   394   0.941361E+00  0.436859E+00 -0.148949E+01  0.739398E+01 -0.240090E+01  0.202119E+01 -0.472926E+01  0.615687E+00 -0.469848E+00 -0.682641E+00  0.608586E+01 -0.496636E+01
   395  -0.727320E+00  0.205645E+00 -0.613606E+01  0.136833E+02 -0.583312E+01  0.513876E+01 -0.747852E+01  0.114019E+01 -0.124190E+01 -0.259954E+01  0.105158E+02 -0.771059E+01
   396  -0.139520E+01 -0.143683E+01 -0.265823E+01  0.484971E+01 -0.165946E+01  0.130508E+01 -0.320525E+01  0.386705E+00 -0.413755E+00 -0.255672E+01  0.482804E+01 -0.370815E+01
   397  -0.344962E+01 -0.336153E+01 -0.309695E+01  0.234266E+01 -0.903907E+00  0.494238E+00 -0.233242E+01  0.213932E+00 -0.167176E+00 -0.209835E+01  0.850536E+00 -0.211371E+01
   398  -0.248488E+01 -0.253867E+01 -0.385452E+01  0.692158E+01 -0.252719E+01  0.204348E+01 -0.520310E+01  0.610443E+00 -0.475567E+00 -0.300195E+01  0.640337E+01 -0.594009E+01
   399  -0.575548E+00 -0.726344E+00 -0.120785E+01  0.437297E+01 -0.154301E+01  0.149320E+01 -0.388164E+01  0.474583E+00 -0.283792E+00 -0.104616E+01  0.427761E+01 -0.395780E+01
   400   0.306146E+00  0.222968E+00 -0.249582E+01  0.813635E+01 -0.316662E+01  0.261756E+01 -0.490796E+01  0.655655E+00 -0.533022E+00 -0.240747E+01  0.837925E+01 -0.574881E+01
   401  -0.207473E+01 -0.207401E+01 -0.259834E+01  0.481771E+01 -0.194902E+01  0.165179E+01 -0.410669E+01  0.468306E+00 -0.358498E+00 -0.216437E+01  0.450053E+01 -0.441017E+01
   402   0.560102E+00  0.682111E+00 -0.164767E+01  0.677107E+01 -0.205660E+01  0.176689E+01 -0.421625E+01  0.534051E+00 -0.591377E+00 -0.220062E+01  0.751697E+01 -0.463424E+01
   403  -0.288784E+00 -0.202701E+00 -0.286814E+01  0.773631E+01 -0.212177E+01  0.180891E+01 -0.490324E+01  0.603286E+00 -0.544136E+00 -0.266791E+01  0.827888E+01 -0.581367E+01
   404   0.541738E+00  0.577415E+00 -0.155251E+01  0.601686E+01 -0.168134E+01  0.128689E+01 -0.345419E+01  0.425202E+00 -0.499173E+00 -0.139181E+01  0.590572E+01 -0.393650E+01
   405  -0.332162E+01 -0.348976E+01 -0.367838E+01  0.468243E+01 -0.181245E+01  0.135828E+01 -0.397836E+01  0.439203E+00 -0.332350E+00 -0.273782E+01  0.335393E+01 -0.410587E+01
   406  -0.297245E+01 -0.299081E+01 -0.239354E+01  0.350259E+01 -0.127488E+01  0.954467E+00 -0.383584E+01  0.332196E+00 -0.257437E+00 -0.251103E+01  0.405441E+01 -0.453418E+01
   407  -0.289740E+01 -0.304986E+01 -0.252164E+01  0.339637E+01 -0.125038E+01  0.919353E+00 -0.350617E+01  0.319346E+00 -0.254287E+00 -0.252145E+01  0.350444E+01 -0.403284E+01
   408  -0.277568E+01 -0.276818E+01 -0.249185E+01  0.304046E+01 -0.993876E+00  0.691504E+00 -0.307046E+01  0.281334E+00 -0.232792E+00 -0.220463E+01  0.274531E+01 -0.330886E+01
   409   0.188533E+01  0.205129E+01 -0.100319E+02  0.221470E+02 -0.103616E+02  0.924251E+01 -0.897380E+01  0.168162E+01 -0.181856E+01 -0.286901E+01  0.137049E+02 -0.878460E+01
   410  -0.447566E+00 -0.119903E+00 -0.674430E+01  0.157393E+02 -0.719917E+01  0.680855E+01 -0.916389E+01  0.140799E+01 -0.129605E+01 -0.272204E+01  0.123995E+02 -0.979739E+01
   411   0.604167E+00 -0.224578E+00 -0.923186E+01  0.186698E+02 -0.768011E+01  0.666100E+01 -0.761584E+01  0.136600E+01 -0.156480E+01 -0.349313E+01  0.105095E+02 -0.724099E+01
   412  -0.260009E+01 -0.264276E+01 -0.167400E+01  0.209729E+01 -0.735441E+00  0.552571E+00 -0.290946E+01  0.208926E+00 -0.139978E+00 -0.192677E+01  0.265621E+01 -0.337221E+01
   413  -0.364739E+00 -0.186034E+00 -0.266903E+01  0.709244E+01 -0.221188E+01  0.162099E+01 -0.408389E+01  0.489040E+00 -0.602414E+00 -0.190204E+01  0.606667E+01 -0.435067E+01
   414  -0.259790E+01 -0.242277E+01 -0.225299E+01  0.427136E+01 -0.165013E+01  0.143122E+01 -0.447945E+01  0.435033E+00 -0.352936E+00 -0.151654E+01  0.404581E+01 -0.495203E+01
   415  -0.100182E+01 -0.131786E+01 -0.694116E+01  0.134986E+02 -0.504618E+01  0.408738E+01 -0.644958E+01  0.101497E+01 -0.116582E+01 -0.290376E+01  0.782401E+01 -0.623810E+01
   416  -0.298819E+01 -0.274196E+01 -0.315333E+01  0.363299E+01 -0.127752E+01  0.811874E+00 -0.309043E+01  0.335842E+00 -0.247629E+00 -0.185235E+01  0.214099E+01 -0.303059E+01
   417  -0.212449E+00 -0.274753E+00 -0.450024E+01  0.113343E+02 -0.549375E+01  0.476992E+01 -0.634582E+01  0.919183E+00 -0.896088E+00 -0.248097E+01  0.947045E+01 -0.726423E+01
   418  -0.186523E+00  0.280312E+00 -0.654948E+01  0.142978E+02 -0.613153E+01  0.551340E+01 -0.700195E+01  0.113750E+01 -0.145229E+01 -0.211958E+01  0.925629E+01 -0.685640E+01
   419   0.711157E+00  0.726416E-01 -0.659815E+01  0.145564E+02 -0.638678E+01  0.568399E+01 -0.663287E+01  0.120350E+01 -0.111497E+01 -0.228766E+01  0.848194E+01 -0.612165E+01
   420  -0.988773E-01  0.270493E-01 -0.110377E+01  0.485743E+01 -0.144719E+01  0.955799E+00 -0.339143E+01  0.352362E+00 -0.322079E+00 -0.129715E+01  0.517331E+01 -0.384912E+01
   421   0.652764E+00  0.671270E+00 -0.108763E+01  0.558035E+01 -0.153745E+01  0.103611E+01 -0.333637E+01  0.369438E+00 -0.371689E+00 -0.150701E+01  0.605856E+01 -0.388027E+01
   422   0.204700E+00  0.123602E+00 -0.409237E+00  0.409051E+01 -0.107939E+01  0.843295E+00 -0.330981E+01  0.327575E+00 -0.258239E+00 -0.146186E+01  0.537089E+01 -0.378543E+01
   423  -0.163009E+01 -0.167556E+01 -0.888924E+00  0.938040E+00 -0.474009E+00  0.236440E+00 -0.150607E+01  0.104271E+00 -0.398360E-01 -0.721575E+00  0.446371E+00 -0.140035E+01
   424   0.304261E+00  0.371159E+00  0.323032E+00  0.254966E+01 -0.659528E+00  0.397078E+00 -0.234775E+01  0.194135E+00 -0.152368E+00 -0.124888E+01  0.457122E+01 -0.295117E+01
   425  -0.105458E+01 -0.135985E+01 -0.469996E+01  0.970156E+01 -0.319679E+01  0.261475E+01 -0.534100E+01  0.762581E+00 -0.895733E+00 -0.272489E+01  0.693215E+01 -0.556710E+01
   426  -0.258072E+01 -0.255142E+01 -0.230380E+01  0.202807E+01 -0.699582E+00  0.372527E+00 -0.197979E+01  0.172030E+00 -0.170168E+00 -0.207214E+01  0.156664E+01 -0.204591E+01
   427   0.555402E-01 -0.383174E-01 -0.319779E+01  0.923289E+01 -0.309688E+01  0.261147E+01 -0.564060E+01  0.743158E+00 -0.596711E+00 -0.209584E+01  0.820312E+01 -0.614560E+01
   428  -0.267614E+01 -0.250067E+01 -0.318298E+01  0.362220E+01 -0.129180E+01  0.831898E+00 -0.269432E+01  0.325068E+00 -0.286217E+00 -0.240082E+01  0.234938E+01 -0.244923E+01
   429   0.849737E+00  0.649419E+00 -0.722837E+01  0.149975E+02 -0.549499E+01  0.434717E+01 -0.518726E+01  0.949780E+00 -0.153409E+01 -0.342753E+01  0.909802E+01 -0.502108E+01
   430  -0.181381E+01 -0.166015E+01 -0.222032E+01  0.527405E+01 -0.189556E+01  0.154606E+01 -0.468182E+01  0.500388E+00 -0.336598E+00 -0.163074E+01  0.509986E+01 -0.512926E+01
   431  -0.254418E+01 -0.261241E+01 -0.146501E+01  0.190879E+01 -0.713315E+00  0.552870E+00 -0.289007E+01  0.199707E+00 -0.137156E+00 -0.137097E+01  0.209532E+01 -0.333676E+01
   432  -0.188965E+01 -0.188231E+01 -0.543508E+01  0.996026E+01 -0.365551E+01  0.293071E+01 -0.574775E+01  0.809192E+00 -0.751475E+00 -0.284128E+01  0.688815E+01 -0.592919E+01
   433  -0.251072E+01 -0.238971E+01 -0.225815E+01  0.400642E+01 -0.146242E+01  0.133626E+01 -0.421469E+01  0.424293E+00 -0.342437E+00 -0.201867E+01  0.422248E+01 -0.459352E+01
   434  -0.108515E+00 -0.238081E+00 -0.382243E+01  0.832971E+01 -0.382767E+01  0.342670E+01 -0.460553E+01  0.760509E+00 -0.369808E+00 -0.679371E+00  0.476706E+01 -0.432577E+01
   435   0.110263E+01  0.776007E+00 -0.851846E+01  0.173825E+02 -0.637085E+01  0.510900E+01 -0.607998E+01  0.112633E+01 -0.154590E+01 -0.272940E+01  0.874659E+01 -0.524118E+01
   436  -0.216224E+01 -0.206008E+01 -0.131192E+01  0.115441E+01 -0.482989E+00  0.292841E+00 -0.187919E+01  0.121121E+00 -0.565257E-01 -0.120327E+01  0.122851E+01 -0.208532E+01
   437   0.741590E+00  0.474132E+00 -0.311138E+01  0.953585E+01 -0.391101E+01  0.347608E+01 -0.503896E+01  0.774976E+00 -0.983967E+00 -0.138736E+01  0.686788E+01 -0.500639E+01
   438   0.111891E+01  0.660680E+00 -0.766231E+01  0.160169E+02 -0.722081E+01  0.631655E+01 -0.618364E+01  0.123954E+01 -0.138728E+01 -0.262964E+01  0.855357E+01 -0.526325E+01
   439  -0.131076E-02  0.912147E-02 -0.216466E+01  0.723108E+01 -0.250276E+01  0.206583E+01 -0.465948E+01  0.558540E+00 -0.529864E+00 -0.265812E+01  0.848203E+01 -0.581478E+01
   440  -0.228816E+00  0.272537E+00 -0.397304E+01  0.104874E+02 -0.367114E+01  0.294773E+01 -0.593278E+01  0.758314E+00 -0.845256E+00 -0.230393E+01  0.937492E+01 -0.679845E+01
   441  -0.157785E+01 -0.163408E+01 -0.126775E+01  0.226755E+01 -0.704214E+00  0.367485E+00 -0.224678E+01  0.169659E+00 -0.163804E+00 -0.157519E+01  0.239066E+01 -0.244955E+01
   442  -0.615824E-01 -0.613009E+00  0.312814E+00  0.127808E+01 -0.648424E+00  0.382674E+00 -0.149938E+01  0.147924E+00 -0.352742E-01  0.333416E+00  0.310177E+00 -0.125660E+01
   443  -0.625567E+00 -0.810469E+00 -0.787659E+00  0.281432E+01 -0.738275E+00  0.624157E+00 -0.256700E+01  0.261435E+00 -0.232544E+00 -0.148740E+01  0.353947E+01 -0.286254E+01
   444  -0.202922E+01 -0.192828E+01 -0.213287E+01  0.242948E+01 -0.757110E+00  0.450801E+00 -0.206786E+01  0.205860E+00 -0.157526E+00 -0.153035E+01  0.158463E+01 -0.198256E+01
   445   0.618075E+00  0.675911E+00 -0.132008E+01  0.599573E+01 -0.166799E+01  0.143970E+01 -0.384117E+01  0.466826E+00 -0.454922E+00 -0.208712E+01  0.717896E+01 -0.441594E+01
   446  -0.263479E+00 -0.726448E+00 -0.753695E+01  0.149955E+02 -0.575314E+01  0.474904E+01 -0.663548E+01  0.112884E+01 -0.121126E+01 -0.349888E+01  0.931047E+01 -0.653804E+01
   447  -0.135475E+01 -0.176341E+01 -0.600326E+01  0.113053E+02 -0.451695E+01  0.365663E+01 -0.596146E+01  0.935301E+00 -0.770321E+00 -0.264676E+01  0.638453E+01 -0.550117E+01
   448   0.127550E+02  0.132331E+02 -0.377773E+01  0.281861E+02 -0.875236E+01  0.596208E+01 -0.764625E+01  0.113250E+01 -0.234933E+01 -0.468965E+01  0.272299E+02 -0.930717E+01
   449   0.312984E+00  0.587502E+00 -0.268370E+01  0.883301E+01 -0.301016E+01  0.257258E+01 -0.526413E+01  0.679317E+00 -0.813936E+00 -0.193931E+01  0.870052E+01 -0.617371E+01
   450  -0.917190E+00 -0.839956E+00 -0.182330E+01  0.520312E+01 -0.187152E+01  0.154742E+01 -0.409226E+01  0.465507E+00 -0.346150E+00 -0.207545E+01  0.597587E+01 -0.474038E+01
   451   0.937710E+00  0.979701E+00 -0.429681E+01  0.116831E+02 -0.422592E+01  0.353975E+01 -0.553832E+01  0.801684E+00 -0.102582E+01 -0.215275E+01  0.914448E+01 -0.601204E+01
   452  -0.189360E+01 -0.184279E+01 -0.439909E+01  0.997205E+01 -0.406325E+01  0.373943E+01 -0.736732E+01  0.939487E+00 -0.714904E+00 -0.300957E+01  0.967634E+01 -0.850956E+01
   453   0.110616E+01  0.113857E+01  0.385311E+00  0.342715E+01 -0.911261E+00  0.554119E+00 -0.235914E+01  0.230797E+00 -0.220825E+00 -0.112029E+01  0.504833E+01 -0.278947E+01
   454   0.935474E+00  0.898914E+00 -0.773952E+00  0.573444E+01 -0.163606E+01  0.120602E+01 -0.352504E+01  0.389816E+00 -0.459742E+00 -0.100382E+01  0.588440E+01 -0.398166E+01
   455  -0.275803E+01 -0.275376E+01 -0.209642E+01  0.317730E+01 -0.109696E+01  0.911327E+00 -0.371093E+01  0.315268E+00 -0.257630E+00 -0.211096E+01  0.362507E+01 -0.426787E+01
   456   0.126478E+02  0.140930E+02 -0.342771E+01  0.288642E+02 -0.881390E+01  0.608500E+01 -0.900186E+01  0.127458E+01 -0.233252E+01 -0.359474E+01  0.293997E+02 -0.117120E+02
   457  -0.250942E+01 -0.240940E+01 -0.305116E+01  0.486746E+01 -0.182716E+01  0.135652E+01 -0.395809E+01  0.440809E+00 -0.337798E+00 -0.249104E+01  0.430505E+01 -0.422341E+01
   458  -0.133675E+01 -0.139318E+01 -0.694680E+00  0.134959E+01 -0.569853E+00  0.316016E+00 -0.183034E+01  0.146761E+00 -0.542411E-01 -0.418810E+00  0.792306E+00 -0.176667E+01
   459  -0.129331E+00 -0.239554E+00 -0.676764E+01  0.148789E+02 -0.650916E+01  0.572766E+01 -0.783451E+01  0.117784E+01 -0.802383E+00 -0.321609E+01  0.117303E+02 -0.875379E+01
   460   0.145848E+01  0.161304E+01 -0.289555E+01  0.103587E+02 -0.332228E+01  0.280674E+01 -0.523096E+01  0.753090E+00 -0.101125E+01 -0.254137E+01  0.991113E+01 -0.575672E+01
   461   0.133252E+00 -0.278475E+00 -0.267901E+01  0.724730E+01 -0.222429E+01  0.178892E+01 -0.414192E+01  0.557538E+00 -0.415289E+00 -0.203646E+01  0.630047E+01 -0.454248E+01
   462   0.240223E+01  0.236319E+01 -0.803787E+01  0.193452E+02 -0.887411E+01  0.788855E+01 -0.753460E+01  0.149352E+01 -0.187849E+01 -0.839843E+00  0.964179E+01 -0.643875E+01
   463  -0.114448E+00 -0.126792E+00 -0.300138E+01  0.852035E+01 -0.275859E+01  0.211267E+01 -0.487983E+01  0.600173E+00 -0.707837E+00 -0.193216E+01  0.713976E+01 -0.533439E+01
   464  -0.849511E+00 -0.109490E+01 -0.250039E+01  0.554339E+01 -0.169584E+01  0.125842E+01 -0.353762E+01  0.432089E+00 -0.349546E+00 -0.216937E+01  0.491574E+01 -0.384126E+01
   465   0.652230E+00  0.680032E+00 -0.462031E+00  0.539166E+01 -0.158999E+01  0.125466E+01 -0.409025E+01  0.464657E+00 -0.316472E+00 -0.118328E+01  0.629428E+01 -0.443097E+01
   466  -0.893530E+00 -0.584186E+00 -0.366864E+01  0.842927E+01 -0.290061E+01  0.233901E+01 -0.489128E+01  0.650973E+00 -0.852259E+00 -0.245258E+01  0.698629E+01 -0.511790E+01
   467  -0.274230E+01 -0.273345E+01 -0.233344E+01  0.222958E+01 -0.852778E+00  0.545709E+00 -0.239627E+01  0.231611E+00 -0.166715E+00 -0.191054E+01  0.166118E+01 -0.248408E+01
   468  -0.235424E+01 -0.249619E+01 -0.287005E+01  0.384773E+01 -0.140216E+01  0.100657E+01 -0.303602E+01  0.368735E+00 -0.269043E+00 -0.199864E+01  0.226477E+01 -0.276232E+01
   469  -0.301684E+01 -0.300877E+01 -0.240040E+01  0.159878E+01 -0.647191E+00  0.324406E+00 -0.192903E+01  0.150907E+00 -0.114320E+00 -0.181882E+01  0.595444E+00 -0.178539E+01
   470   0.403716E+01  0.192515E+01 -0.347631E+01  0.133827E+02 -0.639203E+01  0.581370E+01 -0.581899E+01  0.118493E+01 -0.656875E+00  0.431452E+00  0.612691E+01 -0.463321E+01
   471   0.598532E+00  0.692343E+00 -0.193844E+01  0.777843E+01 -0.235182E+01  0.180007E+01 -0.469800E+01  0.586561E+00 -0.578272E+00 -0.140741E+01  0.726043E+01 -0.516068E+01
   472  -0.283190E+01 -0.251975E+01 -0.228715E+01  0.335633E+01 -0.129851E+01  0.957654E+00 -0.363092E+01  0.331940E+00 -0.261260E+00 -0.206889E+01  0.354074E+01 -0.399160E+01
   473  -0.238398E+01 -0.244610E+01 -0.196234E+01  0.145007E+01 -0.538962E+00  0.261770E+00 -0.161007E+01  0.131104E+00 -0.115542E+00 -0.183245E+01  0.991127E+00 -0.160478E+01
   474   0.228889E+01  0.114004E+01 -0.772314E+01  0.177283E+02 -0.757806E+01  0.679506E+01 -0.699373E+01  0.137264E+01 -0.131215E+01 -0.217393E+01  0.947122E+01 -0.615725E+01
   475  -0.183903E+01 -0.177547E+01 -0.201891E+01  0.296174E+01 -0.987775E+00  0.676084E+00 -0.244959E+01  0.246320E+00 -0.266893E+00 -0.215595E+01  0.322498E+01 -0.284451E+01
   476   0.417169E+00  0.449775E+00  0.285151E+00  0.280536E+01 -0.721162E+00  0.450782E+00 -0.243288E+01  0.206243E+00 -0.176333E+00 -0.115758E+01  0.458446E+01 -0.297710E+01
   477  -0.105113E+01 -0.101126E+01 -0.527990E+01  0.101002E+02 -0.327055E+01  0.254543E+01 -0.502434E+01  0.731829E+00 -0.853845E+00 -0.296070E+01  0.709362E+01 -0.514419E+01
   478   0.271652E+00  0.356692E+00 -0.192522E+01  0.679449E+01 -0.197889E+01  0.128828E+01 -0.372409E+01  0.408604E+00 -0.591528E+00 -0.169139E+01  0.620779E+01 -0.415970E+01
   479  -0.514934E+00 -0.220257E+00 -0.823068E+00  0.366155E+01 -0.120210E+01  0.109343E+01 -0.319779E+01  0.352703E+00 -0.399654E+00 -0.109550E+01  0.427784E+01 -0.340259E+01
   480   0.106250E+01  0.754184E+00 -0.417277E+01  0.120348E+02 -0.494584E+01  0.476709E+01 -0.685539E+01  0.112575E+01 -0.891138E+00 -0.194582E+01  0.965530E+01 -0.695529E+01
   481  -0.174307E+01 -0.166846E+01 -0.162337E+01  0.252761E+01 -0.103995E+01  0.729700E+00 -0.235786E+01  0.257977E+00 -0.237178E+00 -0.868046E+00  0.134060E+01 -0.214102E+01
   482   0.219064E+00  0.111303E+00  0.732091E+00  0.941177E+00 -0.490033E+00  0.248511E+00 -0.128926E+01  0.101665E+00 -0.250894E-01  0.803222E+00  0.418498E+00 -0.111042E+01
   483  -0.645840E+00 -0.575178E+00 -0.220882E+01  0.671461E+01 -0.213415E+01  0.183724E+01 -0.486505E+01  0.588160E+00 -0.577842E+00 -0.181088E+01  0.659463E+01 -0.535893E+01
   484   0.261903E+00  0.455998E+00 -0.112540E+01  0.523737E+01 -0.163540E+01  0.132534E+01 -0.344308E+01  0.411833E+00 -0.508756E+00 -0.168609E+01  0.592534E+01 -0.378325E+01
   485  -0.711328E+00 -0.111646E+01 -0.669845E+01  0.134018E+02 -0.559163E+01  0.484158E+01 -0.683784E+01  0.112814E+01 -0.954910E+00 -0.300050E+01  0.889124E+01 -0.700720E+01
   486   0.136719E+01  0.199739E+01 -0.871646E+01  0.191295E+02 -0.957481E+01  0.850954E+01 -0.731175E+01  0.137507E+01 -0.204393E+01 -0.291366E+01  0.118932E+02 -0.698213E+01
   487  -0.737775E+00 -0.102249E+01 -0.572405E+01  0.130923E+02 -0.527418E+01  0.451927E+01 -0.756461E+01  0.112494E+01 -0.911479E+00 -0.317385E+01  0.103005E+02 -0.814911E+01
   488  -0.196241E+01 -0.213422E+01 -0.255018E+01  0.461171E+01 -0.133799E+01  0.112983E+01 -0.385317E+01  0.409957E+00 -0.372569E+00 -0.202683E+01  0.401651E+01 -0.412390E+01
   489  -0.526028E+00 -0.568594E-01 -0.318271E+01  0.800870E+01 -0.296006E+01  0.252600E+01 -0.468938E+01  0.643391E+00 -0.871959E+00 -0.192299E+01  0.686912E+01 -0.500299E+01
   490  -0.441637E+00 -0.527911E+00 -0.494106E+01  0.120934E+02 -0.482181E+01  0.429632E+01 -0.732246E+01  0.100937E+01 -0.755359E+00 -0.300018E+01  0.109349E+02 -0.846259E+01
   491  -0.122236E+01 -0.148796E+01 -0.329672E+01  0.753142E+01 -0.297091E+01  0.257153E+01 -0.517625E+01  0.648288E+00 -0.529723E+00 -0.221861E+01  0.654917E+01 -0.581852E+01
   492  -0.224596E+01 -0.229611E+01 -0.168202E+01  0.169246E+01 -0.727474E+00  0.458198E+00 -0.208664E+01  0.178408E+00 -0.788879E-01 -0.112168E+01  0.925410E+00 -0.209984E+01
   493  -0.148379E+01 -0.103308E+01 -0.238158E+01  0.460540E+01 -0.141053E+01  0.104369E+01 -0.337825E+01  0.396696E+00 -0.359228E+00 -0.220862E+01  0.513859E+01 -0.396305E+01
   494  -0.787972E+00 -0.492325E+00 -0.797257E+00  0.344319E+01 -0.881829E+00  0.719377E+00 -0.335129E+01  0.319467E+00 -0.239626E+00 -0.130323E+01  0.473386E+01 -0.392296E+01
   495  -0.120117E+01 -0.158440E+01 -0.312431E+01  0.529617E+01 -0.160494E+01  0.125762E+01 -0.317359E+01  0.423081E+00 -0.275208E+00 -0.193242E+01  0.341894E+01 -0.307092E+01
   496  -0.152213E+01 -0.131669E+01 -0.319358E+01  0.680498E+01 -0.260556E+01  0.225374E+01 -0.469343E+01  0.601780E+00 -0.690052E+00 -0.176294E+01  0.550073E+01 -0.505448E+01
   497  -0.238220E+01 -0.244589E+01 -0.149372E+01  0.233782E+01 -0.882115E+00  0.705242E+00 -0.313461E+01  0.242836E+00 -0.157664E+00 -0.131375E+01  0.241897E+01 -0.355110E+01
   498   0.625466E+00  0.663219E+00 -0.621794E+01  0.161660E+02 -0.634132E+01  0.584489E+01 -0.900805E+01  0.134513E+01 -0.116327E+01 -0.235628E+01  0.130448E+02 -0.100253E+02
   499  -0.108644E+01 -0.144126E+01 -0.537554E+01  0.111553E+02 -0.458137E+01  0.397503E+01 -0.630820E+01  0.916298E+00 -0.867961E+00 -0.261208E+01  0.767558E+01 -0.650476E+01
   500   0.696833E+00  0.463490E+00 -0.156147E+01  0.751824E+01 -0.213088E+01  0.172898E+01 -0.490488E+01  0.570956E+00 -0.524117E+00 -0.166998E+01  0.776615E+01 -0.563267E+01
   501  -0.158988E+01 -0.161489E+01 -0.500943E+01  0.819639E+01 -0.324341E+01  0.259590E+01 -0.424413E+01  0.729113E+00 -0.614315E+00 -0.251852E+01  0.449146E+01 -0.358784E+01
   502  -0.399490E+01 -0.375096E+01 -0.502427E+01  0.518601E+01 -0.188456E+01  0.116813E+01 -0.343426E+01  0.421060E+00 -0.427005E+00 -0.271458E+01  0.200047E+01 -0.303685E+01
   503  -0.339781E+01 -0.359423E+01 -0.396926E+01  0.484338E+01 -0.196458E+01  0.145471E+01 -0.385484E+01  0.446950E+00 -0.354180E+00 -0.274333E+01  0.298722E+01 -0.383812E+01
   504  -0.299820E+01 -0.318833E+01 -0.258055E+01  0.320179E+01 -0.116166E+01  0.826741E+00 -0.335329E+01  0.300797E+00 -0.232018E+00 -0.248987E+01  0.313689E+01 -0.383535E+01
   505  -0.296653E+01 -0.311650E+01 -0.253929E+01  0.311159E+01 -0.114378E+01  0.822451E+00 -0.326895E+01  0.294295E+00 -0.242850E+00 -0.246635E+01  0.305483E+01 -0.370498E+01
   506  -0.276526E+01 -0.279344E+01 -0.255669E+01  0.296388E+01 -0.997670E+00  0.677186E+00 -0.290670E+01  0.273613E+00 -0.218888E+00 -0.218461E+01  0.246524E+01 -0.307407E+01
   507  -0.255823E+01 -0.259287E+01 -0.228236E+01  0.206534E+01 -0.752163E+00  0.432772E+00 -0.207177E+01  0.191085E+00 -0.141136E+00 -0.195298E+01  0.147057E+01 -0.211046E+01
 
 
Fit data
-----------------------------------------------------------------------------------------------
   n       R_com       beta_A     gamma_A     alpha_B      beta_B     gamma_B  
-----------------------------------------------------------------------------------------------
     1      3.25069    18.81671    11.21223   183.97187   139.72215   266.51490
     2      4.19089   104.38758    87.18624    86.13033    31.96126    57.32690
     3      6.41796    84.18228   215.41913   310.47085   146.46047   262.04873
     4      3.75668    44.78883   220.14372   199.73252    94.11486   317.05706
     5      5.76777    58.09268   162.69582    23.63606   101.79041    78.36157
     6      4.60478   114.52566     1.74808   307.58514   138.59820    50.99062
     7      5.53593    56.34000    92.03139   287.27957   104.87209   202.35625
     8      4.66470   115.12104   284.69002    48.47074    70.55793   285.06432
     9      5.45961    64.57455    68.56929   330.78600   134.42934   133.64905
    10      5.61046   112.45556   285.78053   152.82483   109.10222   282.68681
    11      4.86120   122.59612   230.47263   329.23233    92.09322   266.63525
    12      3.94216    30.99331    81.19728    17.04844   136.89523   192.34642
    13      6.14883    66.58653   191.02913   358.95222   121.69791   229.07839
    14      3.99808   105.51443   333.92815   355.17608   109.60254   227.43883
    15      3.72024    61.16307   326.27219   195.15675   115.78979   124.91521
    16      3.85934   135.24905   346.74421   185.82753   135.51591   264.16603
    17      6.08795   100.95972   187.91581   246.53228   119.43199   290.50556
    18      3.29172    30.80985   276.72104   117.27329    35.49590   221.53660
    19      5.16434    16.84976    40.68227   264.32688    77.24774    25.54078
    20      4.01935    39.47524   190.02153   163.09277    12.01140   127.64710
    21      5.25925    88.37151   287.97413   208.38345    55.96363   147.51603
    22      4.61591    45.93790   307.74792    85.42579    99.94421   165.25448
    23      5.62468   101.20726   188.68902   350.35132   149.61021   330.37654
    24      5.69969    81.61846   291.15366   101.87499   102.74513   333.47956
    25      4.63688    41.26381   200.36684   173.22768   128.99293   177.64650
    26      4.26848   119.71295   244.61811   286.51811   149.34819   243.31902
    27      4.92790    27.97268   192.22920    57.44187   121.28809   157.70767
    28      6.57224    63.91082   148.94970     2.82315   103.61954   238.97231
    29      4.05006    57.49990   349.47782   272.89896    59.71272   166.15088
    30      5.20481   113.52276    30.27019   288.50075   102.66068   316.72735
    31      3.58187    54.87619   281.30995   355.75972    18.62830    40.14417
    32      5.41971   146.70523   202.21453   324.70857    33.72490    19.83623
    33      5.50072    61.19643   218.27141     6.50158   116.98364   117.13116
    34      5.81793    79.49381   215.63946   259.93998    12.33332   208.94897
    35      5.04569     3.22204   155.81525    17.78044    88.80044    45.92997
    36      4.65706   138.45869     4.04715    32.04077   139.69077   265.23007
    37      5.97178    80.06644   329.58755   289.38221    85.19752   126.24377
    38      3.89765    71.69594    76.45326   248.32665    60.46407   332.30771
    39      6.15179   120.35676   203.12200   227.29831    54.56319   132.86487
    40      4.34226   139.71026   186.50670   300.52361   112.61363   300.18934
    41      2.57893    39.00352   148.31979   328.42878    33.75303   128.48357
    42      4.70096   170.08549    42.63743   304.99858    63.91015   329.42260
    43      4.38484    79.49278   262.96963    42.46597    46.16192    48.97888
    44      2.94722    39.72302   101.89555   216.77611   123.14552   290.94899
    45      5.31766   112.21855   186.70981    13.56677   118.19874    58.89171
    46      4.76757    99.88717   180.29173   107.26417    67.97066   260.99091
    47      4.75481    29.79418    95.15697    89.09909    82.16373    53.56080
    48      4.08962    43.86660    86.24282    60.06894    33.79502   303.45399
    49      3.80379   159.24430    16.81137   284.39122   165.59492    27.88257
    50      3.82284    94.33408     0.07289   152.72956   151.25303   320.69125
    51      4.77576    49.26925   243.71754   325.22695   111.29098   129.31377
    52      2.81678    48.07469   335.06160    65.74147   155.57732   296.54997
    53      3.57821    20.94753   274.03183   121.90893   149.48321    86.13861
    54      3.95535    65.00047   330.42338   140.49610    82.04983   148.99015
    55      5.01240    78.44053   196.65301   287.80247    59.38674   116.86412
    56      4.04113   126.20033   138.23068     9.86597    55.96012   101.47276
    57      4.67654    63.44112   267.35730   157.64595   144.53558   133.17554
    58      3.42087   156.24333    56.48640   232.32673    53.96743   120.07241
    59      3.64323   131.04023   176.86443   328.18786   112.82523    15.70458
    60      4.92047    81.87337   286.21425   183.59048    51.46577   235.90312
    61      4.47821    82.60093    41.50782   126.07376     8.90009   345.37294
    62      5.96642    96.32381   256.50097   245.80618    83.42818   303.65690
    63      3.76386   136.17490   203.12295   265.48910    95.46321   190.51651
    64      6.94537    87.97455   219.62961   286.40495    61.72469   343.63868
    65      5.62621   132.70938   345.84407   114.63361    52.44364   203.52949
    66      3.88142   114.81646   133.84814   167.40509    66.72919   115.17926
    67      5.26146    76.73022   167.99298   224.04440    41.86685    44.31196
    68      2.88146   149.67736   251.05254   176.06089   155.20588   158.30899
    69      3.98831    55.65646   299.69563     8.23588    34.02298   343.43013
    70      3.45584    47.44458    92.93394   182.42032   126.50537    59.12549
    71      5.98829    80.97935   224.03806   240.65465   101.06741   229.10596
    72      4.80617    55.94043   253.80734   335.19186    16.54787   278.55470
    73      3.87748    96.44468   169.44728   278.77403    32.27061   237.87638
    74      3.12718   122.89101   128.06517   313.64945   125.33542   322.73812
    75      4.83745    90.00941   127.56928   144.15308    63.62113   164.45268
    76      8.29074    90.72909   237.07781   289.75352    77.40690    59.59549
    77      4.13278   137.48485   285.53878   334.66449   123.77755   155.05220
    78      3.37201   131.36926   224.98311   341.02348   161.98987    75.66376
    79      4.45988    40.42352   178.10563   119.72101    85.73418    99.37430
    80      3.75536   137.16607   305.94318   163.94683    64.74406   357.58564
    81      7.11822    97.08687    38.16587   256.96656   105.93037   200.29219
    82      7.06591    98.04395    11.97869   139.14241    90.14563    36.40414
    83      4.98095    61.55360   101.50541    43.62261   134.67525   291.84032
    84      6.22743   122.21055   247.16002   217.25233    81.26203   160.28957
    85      7.02737    98.64785   214.84444    79.44272    71.32821    23.51004
    86      3.42322    45.62912   148.57118   292.07991   129.38251   132.11097
    87      3.81323    75.45110   164.06281    53.06568    27.68491   356.03832
    88      6.12104   162.63384   202.25507   208.32933    92.31791    62.42736
    89      4.57621    25.52179    69.71124    44.55915    38.17864    24.11906
    90      3.27047   148.66832   247.74640    44.27958   159.68170   358.50396
    91      4.76400    82.51259   278.11084   165.33769    68.97656   104.01460
    92      3.48108    88.55273    97.30885    74.46001    44.25586   356.92665
    93      3.44865    30.80288    97.03602   288.65552    96.38521   163.61266
    94      4.46333   169.40412   242.03358    26.73495   118.80298   282.23983
    95      4.55946    88.56560   182.89554    23.17720   121.04661     5.81514
    96      6.26713    75.04138   265.53151   111.83785    78.08283   236.30950
    97      3.81052    40.83280   137.46970   313.15108    53.94307   205.32918
    98      4.77924    94.67812   200.31672   177.56617   126.70572   283.97760
    99      3.91125    61.37237   326.53146   190.68348   177.14734   303.60878
   100      5.01666    87.81148   163.78527    50.84966    53.18774   103.99208
   101      5.23378    72.45940   100.57533   255.12963    64.48181   329.02925
   102      4.08989   160.12859     1.68425     3.16178    78.00084    44.44882
   103      3.21887   146.20647   145.76678   191.24338   131.36502    99.61791
   104      4.61764   126.04015   158.08145    98.19908   103.90021   121.61753
   105      4.50905    79.35546   158.47033   330.70278    75.15926    74.52719
   106      2.87816   113.34248   136.01171   243.06975   156.00703    72.34991
   107      4.23700    60.38825   343.65062   305.83570   104.60936    81.18282
   108      5.41067    40.99511   267.39804    42.48107   151.53044   188.28357
   109      4.19137   124.77887   348.76770     0.62975    98.85027   333.12857
   110      5.62199    51.04842   253.13722   134.21581    61.58707    45.13433
   111      3.04378    55.41656    70.81549   132.02446    21.22028    68.20224
   112      4.74859   102.65718     7.34655    12.89065    76.26278   209.81340
   113      5.02208    97.26276   247.88405    74.86383   142.24423    63.21427
   114      5.10403   126.92716   176.28664   162.99526   110.76805   341.16120
   115      4.79709    85.12244   346.35650   121.44999    97.48934    83.75225
   116      4.96451    49.41366   344.12124    23.14382    98.44646    27.97241
   117      3.61301    47.24484   146.90605   186.69845    21.23138     6.79183
   118      3.15200    33.42806   329.57562   337.94502   156.89403   121.16726
   119      3.15961   141.67514    93.88205     2.55498   141.75444   121.49512
   120      3.99116    93.22002   257.31062   127.43041    35.96749   123.95714
   121      3.77393   106.45180   155.16591    80.32195    74.47141   108.66534
   122      3.16619   159.13424   298.08920   270.38338   158.55295   312.05605
   123      3.63735   129.57823    19.18855    33.21251   116.32189    20.32945
   124      3.92935    38.67396   228.20586   335.16130     4.34130   195.69701
   125      4.52228    38.39343   281.13731   148.39718    29.10948   203.85043
   126      6.22038    61.48538    62.44174   179.62981   100.58762   256.41102
   127      4.13751   114.50213   161.67176   225.88154    53.43489    58.73122
   128      4.99267   114.11618   128.38375   165.73714   107.15184   297.90600
   129      4.33263    74.30773   138.29175   141.34362    15.66273   343.82256
   130      3.87195    17.72024   240.01590   288.73980   148.81874   331.30634
   131      5.93932   124.31747   247.80243    66.53928    38.48219   105.91610
   132      4.61882    61.11914   125.38244   234.56103   130.89294    46.58528
   133      3.32010    51.80716   288.89437   312.81814    28.18998    38.94298
   134      4.26785    19.43254   166.89750     1.76668    72.02977   186.61596
   135      4.81754    79.73702    85.55402   322.05501   114.93901   247.75107
   136      3.89277   138.62675   125.25562     5.15683    69.23175    69.42359
   137      5.50352   107.22213   133.56336     4.67157    40.74436   343.55744
   138      4.76453    92.61559   262.82388    19.12570   125.89525   210.31319
   139      2.82745    19.94520   303.60588   113.06074   144.96968   359.83239
   140      4.75545   144.12069   226.93446   236.98488    97.81209   104.13890
   141      6.64856    79.06188   317.36601   327.89764    97.52119   195.09960
   142      3.09225   174.23301   192.01113   142.70223    18.20047   254.67035
   143      7.31020    94.49201   252.51244   160.31493    96.44162    67.12258
   144      6.14565   115.85122   218.68076   174.51184   122.38558   180.72212
   145      3.57894    74.89441   141.21484    38.10573   143.95291    93.98261
   146      3.58078   112.29584   118.45799   121.91090   153.48911   291.66143
   147      4.14811   147.30367   156.60649    68.24405    80.06277    79.17605
   148      3.51004    19.95012   182.14532    46.82428    40.36193   166.84010
   149      6.15616    28.45840   115.20785   105.46899   115.18312   359.64314
   150      3.91755    37.47469   198.20676    38.27826   113.31652   317.38696
   151      4.03818    63.45097   155.09841   234.53407   163.41933   254.26605
   152      4.13666   152.65913   134.08940    99.85813   129.76513    50.41949
   153      4.62545   120.41188   140.25916   144.10887    65.93866    82.14579
   154      5.37517    88.90381    47.12991   308.57943   128.92231    86.61475
   155      5.30823   140.58894   241.98022    75.23104    29.33391   332.51027
   156      2.57565   146.05262    75.66047   169.61682    31.03852   174.10574
   157      6.04018   121.87410     3.99357   305.27329   118.40717   344.33135
   158      3.64398   135.78929   219.37133    73.03097     2.99395   195.95382
   159      7.01700   117.72853   222.49858    34.18750    22.78622    34.95646
   160      3.71244    14.65340   304.58654   295.06774   118.39563     0.13598
   161      4.95357    72.71363    78.00287    12.32734    50.21348    80.87407
   162      3.75215    46.19825   167.66875   264.53974    92.13554   140.48798
   163      5.03791    67.69139   241.07197   238.70665    68.57586   171.38627
   164      4.02534    31.76087    29.79830   133.65386    71.56841   107.99983
   165      5.36616    92.70999   243.12309    17.59806    55.93224   314.33961
   166      7.74517    84.36599   188.74951   159.35838   105.45859    18.82786
   167      5.08943    59.52684    83.79903   116.24112   162.07636    59.76508
   168      3.95450   147.70093   254.03381   252.82266   105.07991   125.08547
   169      6.83451    72.33257   277.62209    67.33768   122.41005   205.30896
   170      6.18240    74.10529   166.58879   237.09748    87.25324    23.61772
   171      5.47134    95.12835   331.46666    65.61734    86.24952   325.35179
   172      6.23816    99.08934   149.77973    79.60208    67.32342     6.78424
   173      4.69972   141.07826   182.83940   144.09799   114.44311   276.74598
   174      4.07511   108.49064   128.04817   141.70466   149.15945    69.68840
   175      4.90508   126.31175   303.60606    76.12777    90.59844   105.85888
   176      4.59104   125.31159   276.80980   243.86127    22.39235   276.65453
   177      6.01901    93.17387   218.68134   129.36589    60.53436   324.32615
   178      6.58901    81.90786   221.94137     1.79491   109.50308   100.84417
   179      2.74364    26.64542   189.38924   155.40588   120.96198   111.67294
   180      5.18854   151.18572   235.48407   147.90939   116.78993   309.47678
   181      4.44080    49.96995   174.96227    96.79871    50.35962   351.98696
   182      3.78504   107.66259   282.39980   293.19579    63.88450   311.71979
   183      2.95349   160.35530   120.18765   259.40430   144.21662   163.24915
   184      4.09829   149.29376   297.46808   246.43687   107.36729   236.56989
   185      4.50475    86.61978   258.33728   138.36631    74.96099   281.82947
   186      5.24813   117.00197   127.27681   358.17037   111.41179    33.10232
   187      3.40684    84.75247   281.96116   208.21583    36.72456   162.05929
   188      5.69668    75.55556   203.19370   315.47215   101.24074     6.54614
   189      3.44003   150.27300    51.99125   353.60073     9.63552   224.99080
   190      5.23359     7.50923   210.59237   272.67100   107.28986    99.85264
   191      5.20884    63.09363   121.85052   152.05920    74.13856   100.41275
   192      5.37141   151.43294   135.15593   248.16413    32.86952   214.50030
   193      3.91007   105.06988   117.28734    85.60051    32.92137   133.48993
   194      5.50071   101.70430   245.43678   323.68120   150.94054    60.24242
   195      5.91176    65.33470   303.50036   160.46481    79.93807   121.02060
   196      5.18730    42.44027   219.72645   162.12984    17.49591   126.42438
   197      3.96391   124.70381   250.27471   127.28017    77.36136   283.16671
   198      4.25088   132.55159   300.58123   139.44271   112.32563   285.24875
   199      6.39249   102.51480     4.85128   187.29626    73.78868   293.83591
   200      6.04795    64.75191   281.41603   191.40570    82.32696    34.45659
   201      4.81285   175.27288   325.17064    97.14114   113.64579   149.19614
   202      3.01110    79.26238   316.63015    64.56757    47.40623   164.20122
   203      5.34364    79.34866    89.94446   240.83338   167.61054   234.65102
   204      4.28866   120.17991     7.06925    98.21281    71.39385   274.22450
   205      5.34504    53.07181   166.01410   287.21221    62.10640   341.48987
   206      4.47444    80.07848    46.78557   208.27648    55.87676   345.19391
   207      4.17202    90.02073   274.72970    70.85891    71.85935    91.50412
   208      4.75195    45.27859   183.64110   199.13311    69.66376    59.49085
   209      3.91138   143.76270   227.20919    94.75170   171.48012   336.27503
   210      4.05005    95.18420    75.53509   185.76207    36.62271    63.00304
   211      3.45294    25.75588   337.97638    35.05478   106.23971   294.50035
   212      3.88647    65.60780   129.95439   205.91193    52.41430   351.53491
   213      6.19401    29.55699   239.23242    54.83567    98.28017   357.89876
   214      5.12664   160.59759    41.80772   127.22998    99.27464    78.48204
   215      4.10530   134.68453   182.45348   162.43010    78.43645   119.71103
   216      2.39300    54.69235   350.14189   347.29342     7.64030    95.46205
   217      4.38752    91.55483   166.45280    16.52401    53.30533   337.50409
   218      3.78952   108.19022   321.89446   321.13744    66.94504    76.71777
   219      4.35661    46.30997   210.00679   252.80332   146.83029   234.18514
   220      4.18994   106.60575    70.66815   322.19709   136.35913   343.84381
   221      4.00363   116.92321    88.69237   164.02143    89.92705   281.14531
   222      3.26482    38.09481   322.36485    97.12898    78.08091   176.41206
   223      4.59457    85.91012    88.05532   227.53398    78.60633   307.05606
   224      3.98278   125.00981   221.85392   215.01284    34.69844    53.59489
   225      3.74539   118.59222    73.55954   276.46848    14.25084   146.71933
   226      6.68579    73.24726    92.54385    68.26243   113.70331   358.55471
   227      4.26904   108.50636    92.42627    13.76530   122.90867   284.76451
   228      4.14680    81.45320   109.32148   221.01331   126.74319   305.70681
   229      5.95364    85.62730   128.83899   191.09547    97.47454   139.22602
   230      4.68164    39.32529     4.83376   105.70416   116.27167   160.78408
   231      7.39273    94.98466    60.02010    57.27978    66.24635     9.59768
   232      4.53484    58.59565   125.67509   357.58837    61.67915    53.48776
   233      5.88234    95.66728   208.16337    25.31000    77.09671    35.22597
   234      3.81846   147.57570   202.54144   238.83875    69.37558    10.10597
   235      4.60705    34.11284    49.04560   204.67178    65.45208   135.54201
   236      4.49478    27.46263   174.20967    44.45929   101.19809     2.57081
   237      7.31415   102.42039   293.04611   233.53309    83.18816    29.21326
   238      4.03827   164.24417   238.54043   231.93913   135.93973   140.25820
   239      5.86067    89.96279   281.84969   102.13378    88.82389    74.93158
   240      6.06309    95.50965    58.76071    73.57668   156.61298    50.28840
   241      3.42076    57.44553   231.25738   171.56122   122.84964   170.96988
   242      3.96501   126.28062   177.13052   357.26922    44.21755   148.01153
   243      4.82983   168.37598   178.59013   230.51014   134.45237   351.39991
   244      4.39331   123.26302   189.74884   153.46470    52.71166   158.47288
   245      4.79438   103.72963   323.23109    60.57354    80.03181   311.96315
   246      4.23264   159.03639   207.59329   131.24622    35.67581   296.06655
   247      4.11845    67.28704   310.40586    69.45833    51.02202   110.21539
   248      3.73604   128.27670   279.26445   153.13671   156.05600   154.39244
   249      6.54253    63.51190   200.12133   343.76088    83.19539     0.73586
   250      4.80462   152.45421    49.89437    86.42523   158.24669   344.62258
   251      4.41720    85.21405   195.23462   272.13474    70.64177   318.65183
   252      7.33580    69.19168   248.50973    70.02569    88.16592   261.35864
   253      4.93562    52.94613   171.54947   353.58499    97.82244   212.68045
   254      4.02544    46.04965   155.09432    24.57270    69.58572   321.74721
   255      4.66876   159.51335   234.18495    28.86365   103.53627    59.55685
   256      4.28052    98.80343   108.58702   317.30022    97.68883   351.80279
   257      2.81868   160.27060   250.30908   308.35696   143.69272   271.14537
   258      4.65169    33.71584   318.74963   256.84907   137.16616    52.15298
   259      3.04813    54.01301   302.22493   102.64893   162.59065   314.45218
   260      3.33016   133.43234   275.87720   354.22442   124.81160   321.82307
   261      4.62475   157.27474   259.61520     1.93743    83.42618   344.16661
   262      3.85279    27.38477   122.24711    58.18031    32.89304    13.74109
   263      3.32729    96.84955   156.89737    72.70146   113.74715   158.52451
   264      3.89076   119.15483   220.71601   271.81394    45.44580   355.56651
   265      5.24179    46.98774   172.79061   146.98452   126.84890   229.01805
   266      5.83595   108.69390   286.39387   237.57992    15.29784    66.89942
   267      5.73043    79.93453   212.39688   119.77241    96.82147   285.38309
   268      3.26039    46.61333   313.01992   298.22921    43.38984   163.01809
   269      4.50052   160.12220   109.96941   158.64902    68.45821    42.63223
   270      3.03360   165.73479   271.86314   321.08378    40.56837   149.25491
   271      3.73318   113.23111   110.39609   240.81001    70.13631   108.19926
   272      4.04482   111.91373    63.04896    63.65403    58.27458   112.13648
   273      4.34838   113.76088   163.88423   333.34344   122.46198   200.58589
   274      5.41463   116.06385   186.83920   205.19046   103.15107   306.47316
   275      3.67939    18.49595   165.07498    41.72610   138.44924   266.04795
   276      5.52347   122.60110    16.30619   320.82115    80.91347    15.96175
   277      3.97723    79.96537   152.75109   308.91209   154.09971   104.55793
   278      4.04112    93.40260   177.81346   263.80043   125.43592   165.97361
   279      3.91998    75.34182   154.81622     2.82571    86.22425   125.25605
   280      3.62192    69.28256   113.15097   233.25584   131.73433   252.71404
   281      4.89906    85.45090   330.02822     3.58782    88.49400    67.09945
   282      3.24588     6.51444    68.03104   205.04557   159.86979   118.69512
   283      3.28320     8.93971    47.44677    70.27050    66.03757   339.69046
   284      4.50798   169.10283   171.66063   263.91693    61.59091   137.92896
   285      7.48832    72.59217   260.92822    58.81566   112.28852   350.62862
   286      4.16305   131.82622   264.96571   224.41313    64.43836   191.62564
   287      4.64675    80.16432   167.28099   201.04925    30.82862   196.15916
   288      3.32041    66.27494   279.71240    88.92253   126.14094   169.32580
   289      3.05243   131.49564   117.04221   207.62035   109.74237   174.98643
   290      5.16783    17.13406   255.78043    37.04084    82.53811   343.41432
   291      6.84121    92.24124   243.53493   175.24918    89.62980   280.83158
   292      4.41203    47.59249   132.00058    44.16905   119.61091    24.41799
   293      3.72564    71.06342    95.03502   141.90932   132.47314   343.73083
   294      5.85755   151.23977   248.48316   347.38311    80.89226    28.11802
   295      3.53381   144.96535   106.43651   244.91878    82.63219   165.64391
   296      5.48864    47.69986   232.47840    88.25265    61.31593   152.52765
   297      4.54931    30.32061   255.19554    40.70185    93.01561   167.84846
   298      3.59647   116.64147   344.15066   212.70611   100.09876   117.83603
   299      4.36589   101.18157   182.73812   195.64078    76.94582   100.98659
   300      3.61460    23.65945   260.73759    85.89454    67.10840   329.86850
   301      3.01319    28.89488   207.93530    52.42395    19.23192   129.14356
   302      5.18564    63.10818    43.45858   246.75281   108.12223    43.45606
   303      5.66804    89.08007    85.35664   185.82279    73.89308   305.21300
   304      4.12416    83.77788   139.28135   262.73938    67.86874   326.09472
   305      3.21020    94.63553   334.58891   346.90284    81.46216   304.52438
   306      4.02382   161.51836    71.16305   214.88824    91.95602   332.96456
   307      5.01638   111.19552   264.21247   286.48093   153.47900   131.56959
   308      4.47194   116.05555   341.76942   232.77525    83.04643    26.12482
   309      4.15106   136.13593   203.21970   134.91225   128.93283    61.92210
   310      4.93286   144.34673    70.16838    98.94743    18.04599    70.06159
   311      4.20244   123.21469   340.00000   340.00000    70.32608   160.00000
   312      4.01650    88.76822   337.32039   233.54839    39.39894   227.89122
   313      3.95714    40.00752    61.84411    17.56364    57.82541   264.56178
   314      4.78816   114.61771    45.23348   214.68442    90.72753   173.54469
   315      6.22865    90.21708     9.99563   311.99757   101.97904    61.94917
   316      4.79994   119.82406    15.26567   123.40392    91.72662   309.52989
   317      3.75788    81.17355   329.10750   206.00532   147.65988   279.05054
   318      4.55032    75.13892   126.31651   346.71516    87.80211   282.52738
   319      3.71952   139.18736    15.01697   226.54080    28.20753   184.85722
   320      4.39705   138.64671   274.27143   219.96218    80.41092   344.86935
   321      4.44674    66.08333   281.70601     4.73414    88.75701   144.74671
   322      5.19033   115.31870   134.40362   294.25183    62.70643    68.23120
   323      3.86162    43.31655    50.26351     1.08680    49.18239   210.23645
   324      5.59730    72.16546   177.84813   316.12863    92.76938   340.18408
   325      3.73106    24.09495   201.53819   137.57899   153.28492    29.60827
   326      3.04260    33.64009    72.69948   312.24483    17.10869   240.37751
   327      3.90078    47.74104   113.32317   237.86542   115.99579   175.81566
   328      4.19881    39.63302     6.37290    15.69763   123.12659   186.21067
   329      4.26520   117.81751   339.20534    13.31210    47.54353   358.73867
   330      4.62162   100.77379   148.05219   160.50155    91.30547   172.87728
   331      3.88722    60.81741   131.55399   247.94447   149.95804   161.80197
   332      4.79703   106.46223   163.15169   173.55751   102.45383   125.84841
   333      3.89298    52.00153   337.13515    15.97596    44.18049     8.43116
   334      4.50854    17.98558   296.89274   300.30042   107.66384    82.88199
   335      4.34207   151.76708   207.09474   104.87690   134.53479   159.88071
   336      3.40510   128.91860   114.37726    35.17024    11.27174   245.49267
   337      4.73035    43.11057    86.08575   135.10853    79.45546   189.70932
   338      4.64064    85.34333   307.48094   176.32653    85.43218   307.82365
   339      5.53227    85.18343   210.94003   244.28987   152.81518    17.40192
   340      3.16225   166.83622   181.91666   243.01525     7.26778    63.00917
   341      4.54005   119.79528     2.37598   172.34826   100.65700   244.83682
   342      6.04414    79.66541   274.03066   144.38303   109.12017    81.11492
   343      4.86502   123.74452     7.84068    26.03994   115.43255   199.43110
   344      3.20480    18.87024   114.77312   320.64762    14.99695   263.72401
   345      4.87938   103.74608   348.68058   311.04004   133.52370    83.19841
   346      4.94800   113.19535   160.98062   342.54131    87.33628   337.14079
   347      3.51599   147.29592   338.47274   332.93882    38.35918   172.08595
   348      5.23684    99.94744   226.25745   314.59586   150.07836   111.33040
   349      3.61632    98.19786   322.71704    11.81161   162.44010    59.97110
   350      4.05893   122.13013   147.06352   115.77245    75.95924   145.44031
   351      4.41641   142.21726   133.24144   178.20597   117.98915   183.55627
   352      4.01604    87.94003   104.92341   147.16951   167.75392    91.50492
   353      3.78568    90.50620   343.26751    50.15901    60.89953   166.41498
   354      3.85235   144.83312   145.27319   354.99236   116.25734   334.94856
   355      3.91821    37.42110    60.19271    95.91478    59.78682   197.54248
   356      3.56131    99.80797   325.54927   358.35030   158.73691   138.89560
   357      6.70970    86.21799   235.71460   211.33171    79.27672   210.63090
   358      4.54991    95.22595   177.28112    81.82382   139.16408    90.94017
   359      3.33736    32.42892   200.12160    20.42010    21.21356   336.18852
   360      3.94869   142.83150   245.17551   329.62326   153.35497    30.70732
   361      5.31447   116.92151   218.88138   246.35061   124.65264   321.43977
   362      3.68722   153.46874   353.98007   214.91585    41.12185   179.30769
   363      4.18588    94.74216   124.78326   200.39598   114.59669   162.55815
   364      5.17080   112.54089    15.54022   338.69432    56.66004   182.31425
   365      4.80813    92.85930   147.83791    99.93165    65.15277   191.23963
   366      4.87565   148.50254     8.39630   291.12469    93.99224    91.86401
   367      4.58228   133.20705   212.36896   183.60469    49.46172     9.01884
   368      4.37669    54.07905   301.56564   103.18469    41.12927    61.82159
   369      5.15620   124.13178   167.63495   352.91508    55.83468     8.88348
   370      4.43357    71.91711   356.48194    11.67897    93.84147   160.80615
   371      3.60930    58.49165   300.58133     5.92423    41.75823   101.96606
   372      4.04713   144.34567    98.22153    57.96406    45.88600   268.61597
   373      5.58493    85.43814   241.62592   315.31408    71.20251   125.13952
   374      4.91948    83.04468   177.58811   166.83920    60.89727   140.33206
   375      4.05119    55.08088    10.67625   333.71578    69.75110   187.15661
   376      4.03500    79.81762   356.99727   173.94749   117.57804   273.55946
   377      4.78494    89.84537   324.70218    92.37868    48.32672    34.17941
   378      3.59959    16.81585   163.19420   358.17840    41.13747    49.80086
   379      5.57839   139.86658    62.04764   243.73082    80.98520    38.89798
   380      3.99449    97.99651   313.07154   148.23464    37.51061   312.42577
   381      4.84578    83.61164    80.18016   214.77599   105.59044   169.48018
   382      3.35432   169.65072   156.79847   180.95259   161.29371   138.90073
   383      4.03801   157.74581   268.60395   241.65322    93.45168   314.70469
   384      3.98708   156.24664   217.84492   238.97963   100.09094   334.79740
   385      4.46040    80.85309    88.70496     5.85909   120.46313   273.92375
   386      5.05595    88.05296   316.85885   330.93318    86.05397    86.50448
   387      3.89401   141.85338    67.97969   221.38292    77.72663   173.98279
   388      4.09082    72.24637   326.63878    27.26157    89.09027   115.97906
   389      5.95375   106.03904   150.10221   192.97455   106.49845    37.22088
   390      4.69131    61.30954     4.91872   307.15372    62.74448   192.81315
   391      6.06140    82.14441   255.69002   176.18375    98.69345    83.08257
   392      4.61488    54.44165   124.32671   163.97765    66.02902   182.51842
   393      3.76178    98.96724   341.99379   139.14911    19.20285   344.44954
   394      4.24745    56.71439   131.82530   300.23531   101.70667   316.12486
   395      3.57702    33.22634     1.48470    12.04925    49.86837   200.64837
   396      5.04880   116.76699   249.82966   320.27299    19.05192   244.97678
   397      4.52717   108.55332   334.56540   337.18230    85.13562   158.63431
   398      3.67205    37.71211    79.29598   328.90942   158.43655   263.89114
   399      4.35703    36.35239   246.64136   158.95771   142.87761    65.79656
   400      4.50149    78.21515   173.91578   267.24456    36.79049   201.96776
   401      3.98383     3.34793     0.40342   265.57957    99.11781   319.17643
   402      5.28216   106.55079   267.07929   194.65624    49.38911    78.14420
   403      4.98391    96.88949   209.79431    28.02151   144.78166   148.45570
   404      5.53525    83.13128   119.41147   203.55904    67.64996    62.00202
   405      3.91512   125.52482   349.46925   165.29855   148.73469   277.75873
   406      3.63018    21.12730    62.39258   287.46264   158.87270   242.39258
   407      4.07901    45.02481    79.30226   359.99995    45.02593   259.30271
   408      4.42146    58.20518   276.90863   310.51563    48.75196   141.65102
   409      3.83958    63.88361    57.11128    38.94074   170.12780   314.54789
   410      3.27189   159.96387   257.18100    95.12050    22.23037    52.89420
   411      3.87530   126.32964     5.15907   151.91055   136.69464   266.85092
   412      3.88899   157.53016   115.88643   316.86675    32.65555   324.21093
   413      4.32229    73.22984   318.90413   143.56085    67.51656   313.08397
   414      3.47377    20.91722   293.23527   282.55802   178.50328    46.39105
   415      3.80218    76.79860   340.27140   328.78144   128.45371   161.79874
   416      5.02507   107.83152    77.80591     0.93150    97.53707   258.80952
   417      3.69250    68.81970   112.05491    30.09518   167.17241   286.65456
   418      3.95441   145.73579   240.13494    66.98239   131.97798   147.94433
   419      4.16759    88.16189    72.42944   184.37836   146.73876   145.34863
   420      5.21289    99.33907   252.75985   194.90332   110.56029   170.84452
   421      5.39901   102.04964   195.66061   196.30690    98.07063   138.99018
   422      4.55508   129.53400   158.11241   130.86867    45.69547   323.88933
   423      4.96452   120.23384     8.09007   296.75624    81.39966   171.31978
   424      5.88173    59.70189   246.98095    73.02561   102.14476    96.55761
   425      4.38553    92.71397   306.04115   288.52979   133.75036    70.77880
   426      5.32876    79.85462   275.10759   301.40990    53.76086   175.09751
   427      4.08178    73.54769   137.57215    27.14841   129.66117   318.71978
   428      5.07559   110.80585   143.44521   145.92574    86.91871   182.20088
   429      5.64671    70.57267   235.53984   241.73932    60.43003   182.18849
   430      3.62384    22.64645    29.29190    70.81792   143.69388   195.20451
   431      3.69528     5.55006   111.38403   324.47899     9.07670   312.20794
   432      3.85182   116.35476   331.80254    23.15638   102.69883   141.01260
   433      3.81165    35.34598   271.28521    10.17460    23.97320    74.88511
   434      4.75306    49.89832    48.66445   277.19816   113.92257   236.75252
   435      4.37852   112.37146   324.25268   342.22638    74.12937   182.33351
   436      4.56640   135.94781    60.83165   314.14038   133.99121   203.38171
   437      4.55734    37.88317   224.88033    23.65607   109.48150   311.13845
   438      4.81036    69.16507   136.93485   282.12395    98.51904   209.35357
   439      4.66783     8.92693   268.53257   321.80773    80.69944    73.28412
   440      3.86311    92.62763   304.20205   356.47397   140.36335   128.13452
   441      4.90951   107.87271   320.79277    12.74986    83.96717   104.31847
   442      5.53648    80.64283   351.27875   195.83417    85.70620   234.14670
   443      6.00423    65.33308   221.31443   343.44398    67.81693    71.90291
   444      5.92612    85.49118     0.76614   135.97225    62.05888    15.20043
   445      5.72577   107.33319   187.85939   329.52129   119.65833    23.41535
   446      4.10157   115.67614   136.72577   144.71259    72.35848   165.10703
   447      4.10751    96.88827   354.15203   331.41993    60.53028   180.54492
   448      6.40895    94.70707   248.91967   334.84512    92.34513    38.37620
   449      4.57373   114.49553   242.86964    80.34431     4.21323    17.44454
   450      4.16109   151.26218   342.20394   242.91307   108.50734   338.52375
   451      4.17303    52.33507   121.05043    25.14134   112.79566   293.71691
   452      3.16681   152.43937   136.13885    57.35685   169.17026    75.60672
   453      6.34014    94.65703   162.28588   135.91114    92.64595    49.63032
   454      5.06376    46.56023   142.24003   158.51756    75.59018    80.92382
   455      3.75432    14.21666   145.64989   349.12507    40.32140   324.34819
   456      4.59509    85.14558   156.53731   172.90553    72.12043   324.23748
   457      4.00745   138.70201   119.01732   146.69314    97.68621   148.83890
   458      5.21575    57.00822    13.37726   207.37147    81.08458   254.38984
   459      3.38990    31.34644    21.38533   220.61289   149.21406   203.79439
   460      5.09362    41.01531   272.35925   187.86521    91.54736    79.98599
   461      5.44277    93.19391   337.38010    34.95621    80.01027    41.26483
   462      4.23827    28.41542   239.21592   307.97129    85.42137   167.26437
   463      4.05551   121.50811   331.05007   146.21847   117.98321   297.92190
   464      5.33506    89.23222   328.88750   193.84087   105.57849    20.23001
   465      4.46356   132.34810   157.61737    54.20074    61.59813   331.65906
   466      4.51216   132.09936   196.27966    42.11159    74.97379   139.54321
   467      4.84962   123.96239    87.55336   357.35332    81.93354   279.02522
   468      4.79067    92.71079     7.94920   176.04933    54.75070   314.10285
   469      4.59563    70.08540   345.68152   359.28360   125.01175   156.41390
   470      4.51918    84.73421     7.05845    45.41947    94.26361   182.70532
   471      4.60686    84.63603   149.87805   348.24331    91.89208   308.03911
   472      3.90399   143.99449    40.75097   209.75795    44.62291   182.19053
   473      5.53600   115.49230   270.48247    49.14852   107.87345   170.96615
   474      4.28849    33.69133   313.79258   165.09731    85.16878   248.17506
   475      5.35992    96.29504   261.75474   167.36762   138.63965   278.53225
   476      5.56024   100.28450   274.63892   264.76645    45.60958    79.48371
   477      4.60195    69.43272   276.67335   292.23327    44.81140   174.85317
   478      4.51308    84.64523   314.97581     9.01373    82.92148   119.99688
   479      5.18210    54.37665   186.75023    52.20086    38.09468    55.09586
   480      4.44343   137.62781   221.79998   359.46008   125.62102    61.82985
   481      4.77156    94.38258   344.32163   127.05392    26.18095    15.53116
   482      5.44765   116.63111     4.13413     8.41503    96.81512   194.27660
   483      4.17176    17.56609   188.28691    93.79492    64.27543   347.57896
   484      5.17271    36.04263   193.75738   153.91129    70.03490   351.62451
   485      3.95230    94.70683   348.20183   140.84854   114.59731   289.01700
   486      3.99023    58.37101   105.72922   124.91360    37.74425   218.66621
   487      3.42444    22.20984   138.74844   254.46193    84.01502   150.69740
   488      4.26728   128.78372   275.13812    14.91997   124.03582   112.95561
   489      4.73077    80.70782   124.08778   247.37864    44.18337    22.30556
   490      3.27977   152.89091   128.69806   299.15220    22.98309   281.91826
   491      3.90367   125.49268   117.80930   333.34330   122.63950   299.10022
   492      5.09544   127.67511    63.52644    37.96581    65.04051   251.64429
   493      5.45766    86.46777   109.63144   223.55281    67.27372    67.70827
   494      5.14192    75.61224   263.81312   282.59165   120.96271    78.54694
   495      5.69454    89.28328   353.11465   257.08687   103.12962    18.42386
   496      4.05578    96.14849   117.78003   230.86241    27.34372   116.30163
   497      3.63842   171.91268    17.03454   281.75291   173.94124   139.24433
   498      3.13652    27.14101   289.60200    61.28487    37.65711   145.30079
   499      3.58265   167.12190    78.13060   199.02031   134.59654   188.73510
   500      4.38967    52.87440   274.86354   150.40622    54.92820   342.70961
   501      5.09049    89.50143    25.34052   203.22914    93.35915   319.93827
   502      4.40053    90.00262   338.51126   359.99782    89.99738   158.51126
   503      4.08241   144.92146    88.52294   201.66947   111.23248   169.69350
   504      3.98745    32.26606    66.73376   291.06500   147.73395   246.73376
   505      4.22017    48.32948    79.22990   359.99990    48.33061   259.23039
   506      4.53751    58.38170   276.05527   304.35257    54.58512   146.84296
   507      5.63745    89.87698    76.11860   179.70293    90.08220    97.69438
 
 
