# Supplementary material for: Reliable crystal structure predictions from first principles
Source: Nat Commun. 2022 Jun 2;13:3095. doi: 10.1038/s41467-022-30692-y (PMC9163189; doi:10.1038/s41467-022-30692-y)
Supplement: Supplementary file 3 — Supplementary Dataset 1 [file 41467_2022_30692_MOESM3_ESM.zip › fullPES@CSP_Supplemental_Data/fullPES@CSP_PES/system XII/XII.input_long]

    8    0    0    0    0.986529E+01    0.338824E+01    0.000000E+00
    8    0    0    0    0.986529E+01    0.338824E+01    0.000000E+00
C1       -0.3636068065202     1.2583764287971    -0.0000132005789    6    1    0
C2        0.3240129122055    -1.4274694815717    -0.0000020848017    6    2    0
C3        2.7366591398705    -2.1261630367774     0.0000016000462    6    3    0
H1       -1.2172096570441    -2.7783808095418     0.0000017085947    1    4    0
H2        4.2321719371243    -0.7217115313642    -0.0000025210258    1    5    0
H3        3.3044723234384    -4.0916911420844     0.0000081633149    1    6    0
O1       -2.5028965673677     2.0390098613209     0.0000091723339    8    7    0
H4        1.2700002332780     2.5775977576544     0.0000101373391    1    8    0
C1       -0.3636068065202     1.2583764287971    -0.0000132005789    6    1    0
C2        0.3240129122055    -1.4274694815717    -0.0000020848017    6    2    0
C3        2.7366591398705    -2.1261630367774     0.0000016000462    6    3    0
H1       -1.2172096570441    -2.7783808095418     0.0000017085947    1    4    0
H2        4.2321719371243    -0.7217115313642    -0.0000025210258    1    5    0
H3        3.3044723234384    -4.0916911420844     0.0000081633149    1    6    0
O1       -2.5028965673677     2.0390098613209     0.0000091723339    8    7    0
H4        1.2700002332780     2.5775977576544     0.0000101373391    1    8    0
 T F T T
 T F T T
 T F T T
 T F T T
 T F T T
 T F T T
 T F T T
 T F T T
