# Supplementary material for: Reliable crystal structure predictions from first principles
Source: Nat Commun. 2022 Jun 2;13:3095. doi: 10.1038/s41467-022-30692-y (PMC9163189; doi:10.1038/s41467-022-30692-y)
Supplement: Supplementary file 3 — Supplementary Dataset 1 [file 41467_2022_30692_MOESM3_ESM.zip › fullPES@CSP_Supplemental_Data/fullPES@CSP_PES/system XVI/fit_inter.dat]

    2    1    6    0    0
   13   13
    1    2    3    4    5    6    7    8    9   10   11   12   13
    1    2    3    4    5    6    7    8    9   10   11   12   13
    0
    0.13919945704500     0.00000000000000
    0.05297281033990     0.00000000000000
   -0.49635897393700     0.00000000000000
    0.28375587019500     0.00000000000000
   -0.06146327329590     0.00000000000000
    0.07273939105130     0.00000000000000
    0.13450959990800     0.00000000000000
    0.05952393422850     0.00000000000000
   -0.15501269253300     0.00000000000000
    0.08899598757520     0.00000000000000
   -0.39130470197100     0.00000000000000
    0.50851872746100     0.00000000000000
   -0.23607613606600     0.00000000000000
   91
  1   1   0.2675446336E+01   0.1059882510E+02  -0.8114118011E+00   0.1957151482E+00   0.4482773800E+03   0.1015007141E+04   0.1518705186E+01   0.3778387951E+01   0.1000000000E+11 
  1   2   0.2727836875E+01   0.8876905657E+01   0.2533935048E+00  -0.1995614966E+00   0.4846464920E+03   0.1015007141E+04   0.1520249965E+01   0.3778334554E+01   0.1000000000E+11 
  1   3   0.2605027788E+01   0.1012701657E+02  -0.6000359928E+00   0.9024473840E-01   0.4253162934E+03   0.1015007141E+04   0.2933337884E+01   0.3778709158E+01   0.1000000000E+11 
  1   4   0.2786557016E+01   0.8551332331E+01  -0.7936627006E+00   0.2543267724E+00   0.1918636794E+03   0.2748392327E+02   0.1517005414E+01   0.3778746358E+01   0.1000000000E+11 
  1   5   0.2505538234E+01   0.9587423469E+01  -0.5151479229E+00   0.8281192695E-01   0.4530819180E+03   0.1015007141E+04   0.2932106856E+01   0.3778598709E+01   0.1000000000E+11 
  1   6   0.2834807227E+01   0.8551453054E+01  -0.7309955886E+00   0.1876579947E+00   0.1307925534E+03   0.2748392327E+02   0.1518091605E+01   0.3778612673E+01   0.1000000000E+11 
  1   7   0.2269426655E+01   0.9286101465E+01  -0.6264626788E+00   0.1045608894E+00   0.3965992064E+03   0.1015007141E+04   0.1518510905E+01   0.3778445668E+01   0.1000000000E+11 
  1   8   0.2882563026E+01   0.8551326700E+01  -0.6425286209E+00   0.1657495140E+00   0.1737614901E+03   0.2748392327E+02   0.1517606433E+01   0.3778404561E+01   0.1000000000E+11 
  1   9   0.2815821086E+01   0.8877046354E+01   0.8370105934E+00  -0.4291497685E+00   0.4455097615E+03   0.1015007141E+04   0.2931321513E+01   0.3778367768E+01   0.1000000000E+11 
  1  10   0.2656084382E+01   0.8551637077E+01  -0.8042238781E+00   0.2349324884E+00   0.1873010515E+03   0.2748392327E+02   0.1519383309E+01   0.3778590729E+01   0.1000000000E+11 
  1  11   0.2199213395E+01   0.9089202468E+01  -0.6201476422E+00   0.8011941812E-01   0.4329320097E+03   0.7401430841E+03   0.2931004009E+01   0.3778729820E+01   0.1000000000E+11 
  1  12   0.2579792506E+01   0.1017746399E+02  -0.8055981692E+00   0.1921018508E+00   0.3883314012E+03   0.8676479934E+03   0.1517018995E+01   0.3778462072E+01   0.1000000000E+11 
  1  13   0.2652107764E+01   0.9816414902E+01  -0.4678732158E+00   0.4718056595E-01   0.4262417770E+03   0.8676479934E+03   0.2931566912E+01   0.3778515183E+01   0.1000000000E+11 
  2   2   0.2780227414E+01   0.7154986215E+01   0.1350141736E+02  -0.4266159558E+01   0.5239662600E+03   0.1015007141E+04   0.1521796314E+01   0.3778281157E+01   0.1000000000E+11 
  2   3   0.2657418326E+01   0.8405097132E+01  -0.2057280176E+00   0.1196450385E+00   0.4598225536E+03   0.1015007141E+04   0.2936321582E+01   0.3778655756E+01   0.1000000000E+11 
  2   4   0.2838947554E+01   0.6829412889E+01   0.1152030974E+01  -0.6017716282E+00   0.2074297373E+03   0.2748392327E+02   0.1518548463E+01   0.3778692955E+01   0.1000000000E+11 
  2   5   0.2557928773E+01   0.7865504027E+01   0.2082260315E+01  -0.8718815788E+00   0.4898408262E+03   0.1015007141E+04   0.2935089302E+01   0.3778545309E+01   0.1000000000E+11 
  2   6   0.2887197765E+01   0.6829533612E+01   0.6594086825E+00  -0.1872667988E+00   0.1414038607E+03   0.2748392327E+02   0.1519635760E+01   0.3778559272E+01   0.1000000000E+11 
  2   7   0.2321817194E+01   0.7564182023E+01  -0.2119292839E+00   0.1138630498E+00   0.4287756258E+03   0.1015007141E+04   0.1520055486E+01   0.3778392269E+01   0.1000000000E+11 
  2   8   0.2934953565E+01   0.6829407257E+01   0.2015237092E+01  -0.8798266090E+00   0.1878589025E+03   0.2748392327E+02   0.1519150094E+01   0.3778351163E+01   0.1000000000E+11 
  2   9   0.2868211624E+01   0.7155126912E+01   0.9934848441E+01  -0.3026346182E+01   0.4816543344E+03   0.1015007141E+04   0.2934303160E+01   0.3778314371E+01   0.1000000000E+11 
  2  10   0.2708474921E+01   0.6829717635E+01   0.1031740989E+01  -0.5612522922E+00   0.2024969397E+03   0.2748392327E+02   0.1520928777E+01   0.3778537329E+01   0.1000000000E+11 
  2  11   0.2251603934E+01   0.7367283026E+01   0.7458195787E+00  -0.3035563978E+00   0.4680561392E+03   0.7401430841E+03   0.2933985333E+01   0.3778676418E+01   0.1000000000E+11 
  2  12   0.2632183045E+01   0.8455544546E+01  -0.4679816933E+00   0.4791751405E-01   0.4198370468E+03   0.8676479934E+03   0.1518562058E+01   0.3778408673E+01   0.1000000000E+11 
  2  13   0.2704498303E+01   0.8094495460E+01   0.1057929560E+01  -0.3779617584E+00   0.4608231224E+03   0.8676479934E+03   0.2934548809E+01   0.3778461784E+01   0.1000000000E+11 
  3   3   0.2534609239E+01   0.9655208049E+01  -0.3846976064E+00  -0.1028550565E-01   0.4035312900E+03   0.1015007141E+04   0.5665662580E+01   0.3779030391E+01   0.1000000000E+11 
  3   4   0.2716138467E+01   0.8079523807E+01  -0.7374105534E+00   0.3031984068E+00   0.1820362851E+03   0.2748392327E+02   0.2930054820E+01   0.3779067595E+01   0.1000000000E+11 
  3   5   0.2435119685E+01   0.9115614944E+01  -0.4947899869E+00   0.1141275303E+00   0.4298747396E+03   0.1015007141E+04   0.5663284883E+01   0.3778919934E+01   0.1000000000E+11 
  3   6   0.2764388678E+01   0.8079644529E+01  -0.6082735062E+00   0.1461918107E+00   0.1240932657E+03   0.2748392327E+02   0.2932152770E+01   0.3778933898E+01   0.1000000000E+11 
  3   7   0.2199008106E+01   0.8814292940E+01  -0.3681293938E+00  -0.3472205042E-02   0.3762851127E+03   0.1015007141E+04   0.2932962636E+01   0.3778766879E+01   0.1000000000E+11 
  3   8   0.2812144477E+01   0.8079518175E+01  -0.6610826489E+00   0.2392278160E+00   0.1648613029E+03   0.2748392327E+02   0.2931215672E+01   0.3778725769E+01   0.1000000000E+11 
  3   9   0.2745402537E+01   0.8405237830E+01  -0.1013666087E+01   0.5229176776E+00   0.4226904343E+03   0.1015007141E+04   0.5661768015E+01   0.3778688973E+01   0.1000000000E+11 
  3  10   0.2585665834E+01   0.8079828552E+01  -0.5198049771E+00   0.8025880152E-01   0.1777073583E+03   0.2748392327E+02   0.2934647660E+01   0.3778911953E+01   0.1000000000E+11 
  3  11   0.2128794847E+01   0.8617393943E+01  -0.5311940211E+00   0.7322167070E-01   0.4107569239E+03   0.7401430841E+03   0.5661154763E+01   0.3779051055E+01   0.1000000000E+11 
  3  12   0.2509373957E+01   0.9705655463E+01  -0.6130295991E+00   0.1267464191E+00   0.3684407904E+03   0.8676479934E+03   0.2930081051E+01   0.3778783284E+01   0.1000000000E+11 
  3  13   0.2581689216E+01   0.9344606377E+01  -0.3796055477E+00   0.3106442979E-01   0.4044093697E+03   0.8676479934E+03   0.5662241996E+01   0.3778836401E+01   0.1000000000E+11 
  4   4   0.2897667695E+01   0.6503839564E+01  -0.1160241604E+00  -0.2710767453E-01   0.8211806600E+02   0.1538159176E+00   0.1515307544E+01   0.3779104798E+01   0.1000000000E+11 
  4   5   0.2616648913E+01   0.7539930702E+01  -0.3267529960E+00  -0.8053743872E-02   0.1939200320E+03   0.2748392327E+02   0.2928825170E+01   0.3778957136E+01   0.1000000000E+11 
  4   6   0.2945917906E+01   0.6503960287E+01  -0.1599223921E+00   0.2992328487E-01   0.5597949318E+02   0.1538159176E+00   0.1516392520E+01   0.3778971100E+01   0.1000000000E+11 
  4   7   0.2380537335E+01   0.7238608697E+01  -0.3663827036E+00   0.6386269166E-01   0.1697453104E+03   0.2748392327E+02   0.1516811350E+01   0.3778804080E+01   0.1000000000E+11 
  4   8   0.2993673705E+01   0.6503833932E+01  -0.6958198502E-01  -0.3715228594E-01   0.7437029018E+02   0.1538159176E+00   0.1515907890E+01   0.3778762969E+01   0.1000000000E+11 
  4   9   0.2926931765E+01   0.6829553587E+01   0.1828509150E+01  -0.8709086389E+00   0.1906791328E+03   0.2748392327E+02   0.2928040706E+01   0.3778726173E+01   0.1000000000E+11 
  4  10   0.2767195062E+01   0.6504144310E+01  -0.3992120927E+00   0.1760074020E+00   0.8016525148E+02   0.1538159176E+00   0.1517682778E+01   0.3778949155E+01   0.1000000000E+11 
  4  11   0.2310324075E+01   0.7041709700E+01  -0.3379047540E+00   0.1143333013E-01   0.1852958280E+03   0.1790329269E+02   0.2927723557E+01   0.3779088259E+01   0.1000000000E+11 
  4  12   0.2690903186E+01   0.8129971221E+01  -0.5648858628E+00   0.1100598063E+00   0.1662066720E+03   0.2222474931E+02   0.1515321109E+01   0.3778820485E+01   0.1000000000E+11 
  4  13   0.2763218444E+01   0.7768922134E+01  -0.2824305746E+00   0.6036190064E-01   0.1824323941E+03   0.2222474931E+02   0.2928285830E+01   0.3778873602E+01   0.1000000000E+11 
  5   5   0.2335630132E+01   0.8576021840E+01  -0.1111815062E+00  -0.1162892249E+00   0.4579379500E+03   0.1015007141E+04   0.5660908184E+01   0.3778809479E+01   0.1000000000E+11 
  5   6   0.2664899124E+01   0.7540051425E+01  -0.2770432835E+00   0.3894545587E-01   0.1321943591E+03   0.2748392327E+02   0.2930922239E+01   0.3778823443E+01   0.1000000000E+11 
  5   7   0.2099518553E+01   0.8274699835E+01  -0.5357665127E+00   0.1590975487E+00   0.4008498692E+03   0.1015007141E+04   0.2931731766E+01   0.3778656429E+01   0.1000000000E+11 
  5   8   0.2712654924E+01   0.7539925070E+01   0.6885900343E-01  -0.2230085733E+00   0.1756238274E+03   0.2748392327E+02   0.2929985535E+01   0.3778615320E+01   0.1000000000E+11 
  5   9   0.2645912983E+01   0.7865644725E+01   0.3028283449E+01  -0.1261985050E+01   0.4502846368E+03   0.1015007141E+04   0.5659391952E+01   0.3778578525E+01   0.1000000000E+11 
  5  10   0.2486176280E+01   0.7540235447E+01  -0.4700308058E+00   0.9356724966E-01   0.1893085028E+03   0.2748392327E+02   0.2933416083E+01   0.3778801499E+01   0.1000000000E+11 
  5  11   0.2029305293E+01   0.8077800838E+01  -0.2923747791E+00  -0.1065599608E-01   0.4375720794E+03   0.7401430841E+03   0.5658778958E+01   0.3778940597E+01   0.1000000000E+11 
  5  12   0.2409884404E+01   0.9166062359E+01  -0.6189609925E+00   0.1312909325E+00   0.3924934515E+03   0.8676479934E+03   0.2928851390E+01   0.3778672834E+01   0.1000000000E+11 
  5  13   0.2482199662E+01   0.8805013272E+01  -0.1551324261E+00  -0.5176742033E-01   0.4308101423E+03   0.8676479934E+03   0.5659865734E+01   0.3778725949E+01   0.1000000000E+11 
  6   6   0.2994168117E+01   0.6504081009E+01  -0.4495278724E+00   0.1910465975E+00   0.3816095300E+02   0.1538159176E+00   0.1517478273E+01   0.3778837407E+01   0.1000000000E+11 
  6   7   0.2428787546E+01   0.7238729420E+01  -0.1151784386E+00  -0.1715895033E+00   0.1157145669E+03   0.2748392327E+02   0.1517897403E+01   0.3778670393E+01   0.1000000000E+11 
  6   8   0.3041923917E+01   0.6503954655E+01  -0.4417232941E+00   0.3333265748E+00   0.5069787143E+02   0.1538159176E+00   0.1516993296E+01   0.3778629283E+01   0.1000000000E+11 
  6   9   0.2975181976E+01   0.6829674310E+01  -0.1175006644E+00   0.4261554171E+00   0.1299850536E+03   0.2748392327E+02   0.2930137214E+01   0.3778592488E+01   0.1000000000E+11 
  6  10   0.2815445273E+01   0.6504265032E+01  -0.3578054294E+00   0.6644801186E-01   0.5464826886E+02   0.1538159176E+00   0.1518769454E+01   0.3778815462E+01   0.1000000000E+11 
  6  11   0.2358574286E+01   0.7041830423E+01  -0.3497555771E+00  -0.2705854714E-01   0.1263152805E+03   0.1790329269E+02   0.2929819837E+01   0.3778954562E+01   0.1000000000E+11 
  6  12   0.2739153397E+01   0.8130091943E+01  -0.4959256047E+00   0.7229354487E-01   0.1133022941E+03   0.2222474931E+02   0.1516406095E+01   0.3778686797E+01   0.1000000000E+11 
  6  13   0.2811468655E+01   0.7769042857E+01  -0.3651952798E+00   0.8918135252E-01   0.1243632913E+03   0.2222474931E+02   0.2930382513E+01   0.3778739912E+01   0.1000000000E+11 
  7   7   0.1863406974E+01   0.7973377831E+01  -0.5376233125E+00   0.4704017248E-01   0.3508785800E+03   0.1015007141E+04   0.1518316650E+01   0.3778503385E+01   0.1000000000E+11 
  7   8   0.2476543345E+01   0.7238603066E+01  -0.1233953171E+00  -0.3954910912E-01   0.1537299720E+03   0.2748392327E+02   0.1517412293E+01   0.3778462278E+01   0.1000000000E+11 
  7   9   0.2409801405E+01   0.7564322721E+01   0.4838899768E+00  -0.4534035339E-01   0.3941506437E+03   0.1015007141E+04   0.2930946524E+01   0.3778425484E+01   0.1000000000E+11 
  7  10   0.2250064701E+01   0.7238913443E+01  -0.4972541622E+00   0.5985331706E-01   0.1657086699E+03   0.2748392327E+02   0.1519188942E+01   0.3778648449E+01   0.1000000000E+11 
  7  11   0.1793193714E+01   0.7776478834E+01  -0.4955537188E+00   0.7754523633E-01   0.3830228763E+03   0.7401430841E+03   0.2930629060E+01   0.3778787542E+01   0.1000000000E+11 
  7  12   0.2173772825E+01   0.8864740354E+01  -0.4948213829E+00   0.4915448964E-01   0.3435639014E+03   0.8676479934E+03   0.1516824930E+01   0.3778519789E+01   0.1000000000E+11 
  7  13   0.2246088083E+01   0.8503691268E+01  -0.3643950860E+00   0.4015711144E-01   0.3771039049E+03   0.8676479934E+03   0.2931191891E+01   0.3778572902E+01   0.1000000000E+11 
  8   8   0.3089679716E+01   0.6503828300E+01  -0.2662658692E+00   0.1859940609E+00   0.6735351100E+02   0.1538159176E+00   0.1516508475E+01   0.3778421170E+01   0.1000000000E+11 
  8   9   0.3022937776E+01   0.6829547955E+01   0.1246929917E+01  -0.4610794858E+00   0.1726887045E+03   0.2748392327E+02   0.2929200761E+01   0.3778384377E+01   0.1000000000E+11 
  8  10   0.2863201072E+01   0.6504138678E+01  -0.3479740754E+00   0.1405501818E+00   0.7260172219E+02   0.1538159176E+00   0.1518284065E+01   0.3778607340E+01   0.1000000000E+11 
  8  11   0.2406330085E+01   0.7041704068E+01  -0.2460992663E+00  -0.6680474093E-01   0.1678133104E+03   0.1790329269E+02   0.2928883486E+01   0.3778746431E+01   0.1000000000E+11 
  8  12   0.2786909196E+01   0.8129965589E+01  -0.5950786169E+00   0.1543226249E+00   0.1505252015E+03   0.2222474931E+02   0.1515921461E+01   0.3778478682E+01   0.1000000000E+11 
  8  13   0.2859224454E+01   0.7768916503E+01  -0.1700266117E+00  -0.1125482884E-01   0.1652200392E+03   0.2222474931E+02   0.2929445982E+01   0.3778531793E+01   0.1000000000E+11 
  9   9   0.2956195835E+01   0.7155267610E+01   0.3802183612E+01  -0.4532312916E+00   0.4427592300E+03   0.1015007141E+04   0.5657876127E+01   0.3778347585E+01   0.1000000000E+11 
  9  10   0.2796459132E+01   0.6829858333E+01   0.9025715036E+00  -0.4246252576E+00   0.1861446741E+03   0.2748392327E+02   0.2932630389E+01   0.3778570545E+01   0.1000000000E+11 
  9  11   0.2339588145E+01   0.7367423723E+01   0.9567743797E+00  -0.2971351696E+00   0.4302591319E+03   0.7401430841E+03   0.5657263297E+01   0.3778709635E+01   0.1000000000E+11 
  9  12   0.2720167256E+01   0.8455685244E+01   0.3050251675E+00  -0.1747790096E+00   0.3859338831E+03   0.8676479934E+03   0.2928066919E+01   0.3778441888E+01   0.1000000000E+11 
  9  13   0.2792482514E+01   0.8094636158E+01   0.1012971506E+01  -0.2606174782E+00   0.4236102040E+03   0.8676479934E+03   0.5658349782E+01   0.3778494999E+01   0.1000000000E+11 
 10  10   0.2636722429E+01   0.6504449055E+01  -0.4309746541E+00   0.1152864918E+00   0.7825887600E+02   0.1538159176E+00   0.1520061735E+01   0.3778793518E+01   0.1000000000E+11 
 10  11   0.2179851442E+01   0.7042014446E+01  -0.5359590526E+00   0.2952391855E-01   0.1808893874E+03   0.1790329269E+02   0.2932312743E+01   0.3778932616E+01   0.1000000000E+11 
 10  12   0.2560430552E+01   0.8130275966E+01  -0.7475907521E+00   0.2065033122E+00   0.1622541824E+03   0.2222474931E+02   0.1517696365E+01   0.3778664854E+01   0.1000000000E+11 
 10  13   0.2632745811E+01   0.7769226880E+01  -0.3480563784E+00   0.1399117366E-01   0.1780940475E+03   0.2222474931E+02   0.2932875898E+01   0.3778717968E+01   0.1000000000E+11 
 11  11   0.1722980455E+01   0.7579579837E+01  -0.3721320803E+00   0.3077993751E-01   0.4181119400E+03   0.5351246815E+03   0.5656650533E+01   0.3779071720E+01   0.1000000000E+11 
 11  12   0.2103559565E+01   0.8667841357E+01  -0.5597723220E+00   0.7962668285E-01   0.3750380935E+03   0.6300299986E+03   0.2927749767E+01   0.3778803947E+01   0.1000000000E+11 
 11  13   0.2175874824E+01   0.8306792271E+01  -0.3505118924E+00   0.8899063122E-02   0.4116507264E+03   0.6300299986E+03   0.5657736901E+01   0.3778857064E+01   0.1000000000E+11 
 12  12   0.2484138676E+01   0.9756102878E+01  -0.5176027296E+00   0.7275474416E-01   0.3364017100E+03   0.7401430841E+03   0.1515334675E+01   0.3778536194E+01   0.1000000000E+11 
 12  13   0.2556453934E+01   0.9395053791E+01  -0.6176044206E+00   0.1242334343E+00   0.3692425135E+03   0.7401430841E+03   0.2928312046E+01   0.3778589306E+01   0.1000000000E+11 
 13  13   0.2628769193E+01   0.9034004705E+01  -0.1312083306E+00  -0.4710624525E-01   0.4052893600E+03   0.7401430841E+03   0.5658823477E+01   0.3778642420E+01   0.1000000000E+11 
