# Supplementary material for: Reliable crystal structure predictions from first principles
Source: Nat Commun. 2022 Jun 2;13:3095. doi: 10.1038/s41467-022-30692-y (PMC9163189; doi:10.1038/s41467-022-30692-y)
Supplement: Supplementary file 3 — Supplementary Dataset 1 [file 41467_2022_30692_MOESM3_ESM.zip › fullPES@CSP_Supplemental_Data/fullPES@CSP_PES/system XVI/fit_report.out]

 
 -----------------------------------------------------------------
                      XVI
 -----------------------------------------------------------------

------------------------------------------------------------------
 Site         x (A)        y (A)        z (A)      Symmetry
------------------------------------------------------------------
  C1       -0.8645939   -0.4578729   -0.1582638       1
  C2        0.3986070    0.2499353   -0.3028333       2
  C3        1.3215963    0.5224447    0.7412585       3
  H1        2.2404339    1.0482960    0.5257610       4
  C4        0.9945899    0.1095284    1.9922339       5
  H2        1.6638010    0.2952988    2.8194400       6
  C5       -0.2373460   -0.5679608    2.2146434       7
  H3       -0.4760073   -0.8776359    3.2242294       8
  C6       -1.1145888   -0.8474254    1.2145308       9
  H4       -2.0417733   -1.3702444    1.4020652      10
  O1       -1.6268615   -0.6884361   -1.1194432      11
  N1        0.6303575    0.6956126   -1.5627670      12
  N2        0.7014113    1.0066108   -2.6230801      13

------------------------------------------------------------------
 
 
 ----------------------- FUNCTIONAL FORM -------------------------
 
V = \sum\limits_{a = 1}^{13} \sum\limits_{b = 1}^{13} u_{ab}\\
u_{ab} = \left[1 + a^{ab}_1 (r_{ab})^1 + a^{ab}_2 (r_{ab})^2\right]A^{ab}e^{-\beta^{ab} r_{ab}}\\
+ f_1(\delta_1^{ab}, r_{ab})\frac{q_a q_b}{r_{ab}}f_6(\delta_6^{ab}, r_{ab})\frac{C^{ab}_6}{(r_{ab})^6}\\
+ \frac{A^{ab}_{12}}{(r_{ab})^{12}}\\
A^{ab} = (A^a A^b)^{\frac{1}{2}}\\
\beta_{ab} = \frac{1}{2}(\beta^a + \beta^b)\\
C_{ab}^6 = (C^{a}_6 C^{b}_6)^{\frac{1}{2}} \\
\delta_n^{ab} = (\delta_n^a \delta_n^b)^{\frac{1}{2}}\\
 
 
 -------------- INTERMOLECULAR PES PARAMETER VALUES ---------------

--------------------------------------------------------------------------------------------------------------------------------------------------------------
 Site       charge          A           \beta           C_06         \delta_1   \delta_06  
            (a.u.)      (kcal/mol)      (A^-1)     (kcal/mol*A^06)    (A^-1)      (A^-1)   
--------------------------------------------------------------------------------------------------------------------------------------------------------------
  C1        0.1391995   0.40088E+05     2.6754463    0.28130E+06     1.5187052   3.7783880 
  C2        0.0529728   0.12805E+04     2.7802274    0.32879E+06     1.5217963   3.7782812 
  C3       -0.4963590   0.15603E+05     2.5346092    0.25322E+06     5.6656626   3.7790304 
  H1        0.2837559   0.66770E+03     2.8976677    0.51530E+05     1.5153075   3.7791048 
  C4       -0.0614633   0.53030E+04     2.3356301    0.28736E+06     5.6609082   3.7788095 
  H2        0.0727394   0.66786E+03     2.9941681    0.23946E+05     1.5174783   3.7788374 
  C5        0.1345096   0.29026E+04     1.8634070    0.22018E+06     1.5183167   3.7785034 
  H3        0.0595239   0.66769E+03     3.0896797    0.42265E+05     1.5165085   3.7784212 
  C6       -0.1550127   0.12808E+04     2.9561958    0.27784E+06     5.6578761   3.7783476 
  H4        0.0889960   0.66811E+03     2.6367224    0.49108E+05     1.5200617   3.7787935 
  O1       -0.3913047   0.19578E+04     1.7229805    0.26237E+06     5.6566505   3.7790717 
  N1        0.5085187   0.17259E+05     2.4841387    0.21110E+06     1.5153347   3.7785362 
  N2       -0.2360761   0.83834E+04     2.6287692    0.25432E+06     5.6588235   3.7786424 


--------------------------------------------------------------------------------------------------------------------------------------------------------------
 Site a   Site b       a_1           a_2            A_12       
                      (A^-1)        (A^-2)     (kcal/mol*A^12) 
--------------------------------------------------------------------------------------------------------------------------------------------------------------
  C1      C1       -0.81141E+00   0.19572E+00    0.63693E+06   
  C1      C2        0.25339E+00  -0.19956E+00    0.63693E+06   
  C1      C3       -0.60004E+00   0.90245E-01    0.63693E+06   
  C1      H1       -0.79366E+00   0.25433E+00    0.17246E+05   
  C1      C4       -0.51515E+00   0.82812E-01    0.63693E+06   
  C1      H2       -0.73100E+00   0.18766E+00    0.17246E+05   
  C1      C5       -0.62646E+00   0.10456E+00    0.63693E+06   
  C1      H3       -0.64253E+00   0.16575E+00    0.17246E+05   
  C1      C6        0.83701E+00  -0.42915E+00    0.63693E+06   
  C1      H4       -0.80422E+00   0.23493E+00    0.17246E+05   
  C1      O1       -0.62015E+00   0.80119E-01    0.46445E+06   
  C1      N1       -0.80560E+00   0.19210E+00    0.54446E+06   
  C1      N2       -0.46787E+00   0.47181E-01    0.54446E+06   
  C2      C2        0.13501E+02  -0.42662E+01    0.63693E+06   
  C2      C3       -0.20573E+00   0.11965E+00    0.63693E+06   
  C2      H1        0.11520E+01  -0.60177E+00    0.17246E+05   
  C2      C4        0.20823E+01  -0.87188E+00    0.63693E+06   
  C2      H2        0.65941E+00  -0.18727E+00    0.17246E+05   
  C2      C5       -0.21193E+00   0.11386E+00    0.63693E+06   
  C2      H3        0.20152E+01  -0.87983E+00    0.17246E+05   
  C2      C6        0.99348E+01  -0.30263E+01    0.63693E+06   
  C2      H4        0.10317E+01  -0.56125E+00    0.17246E+05   
  C2      O1        0.74582E+00  -0.30356E+00    0.46445E+06   
  C2      N1       -0.46798E+00   0.47918E-01    0.54446E+06   
  C2      N2        0.10579E+01  -0.37796E+00    0.54446E+06   
  C3      C3       -0.38470E+00  -0.10286E-01    0.63693E+06   
  C3      H1       -0.73741E+00   0.30320E+00    0.17246E+05   
  C3      C4       -0.49479E+00   0.11413E+00    0.63693E+06   
  C3      H2       -0.60827E+00   0.14619E+00    0.17246E+05   
  C3      C5       -0.36813E+00  -0.34722E-02    0.63693E+06   
  C3      H3       -0.66108E+00   0.23923E+00    0.17246E+05   
  C3      C6       -0.10137E+01   0.52292E+00    0.63693E+06   
  C3      H4       -0.51980E+00   0.80259E-01    0.17246E+05   
  C3      O1       -0.53119E+00   0.73222E-01    0.46445E+06   
  C3      N1       -0.61303E+00   0.12675E+00    0.54446E+06   
  C3      N2       -0.37961E+00   0.31064E-01    0.54446E+06   
  H1      H1       -0.11602E+00  -0.27108E-01    0.96521E+02   
  H1      C4       -0.32675E+00  -0.80537E-02    0.17246E+05   
  H1      H2       -0.15992E+00   0.29923E-01    0.96521E+02   
  H1      C5       -0.36638E+00   0.63863E-01    0.17246E+05   
  H1      H3       -0.69582E-01  -0.37152E-01    0.96521E+02   
  H1      C6        0.18285E+01  -0.87091E+00    0.17246E+05   
  H1      H4       -0.39921E+00   0.17601E+00    0.96521E+02   
  H1      O1       -0.33790E+00   0.11433E-01    0.11234E+05   
  H1      N1       -0.56489E+00   0.11006E+00    0.13946E+05   
  H1      N2       -0.28243E+00   0.60362E-01    0.13946E+05   
  C4      C4       -0.11118E+00  -0.11629E+00    0.63693E+06   
  C4      H2       -0.27704E+00   0.38945E-01    0.17246E+05   
  C4      C5       -0.53577E+00   0.15910E+00    0.63693E+06   
  C4      H3        0.68859E-01  -0.22301E+00    0.17246E+05   
  C4      C6        0.30283E+01  -0.12620E+01    0.63693E+06   
  C4      H4       -0.47003E+00   0.93567E-01    0.17246E+05   
  C4      O1       -0.29237E+00  -0.10656E-01    0.46445E+06   
  C4      N1       -0.61896E+00   0.13129E+00    0.54446E+06   
  C4      N2       -0.15513E+00  -0.51767E-01    0.54446E+06   
  H2      H2       -0.44953E+00   0.19105E+00    0.96521E+02   
  H2      C5       -0.11518E+00  -0.17159E+00    0.17246E+05   
  H2      H3       -0.44172E+00   0.33333E+00    0.96521E+02   
  H2      C6       -0.11750E+00   0.42616E+00    0.17246E+05   
  H2      H4       -0.35781E+00   0.66448E-01    0.96521E+02   
  H2      O1       -0.34976E+00  -0.27059E-01    0.11234E+05   
  H2      N1       -0.49593E+00   0.72294E-01    0.13946E+05   
  H2      N2       -0.36520E+00   0.89181E-01    0.13946E+05   
  C5      C5       -0.53762E+00   0.47040E-01    0.63693E+06   
  C5      H3       -0.12340E+00  -0.39549E-01    0.17246E+05   
  C5      C6        0.48389E+00  -0.45340E-01    0.63693E+06   
  C5      H4       -0.49725E+00   0.59853E-01    0.17246E+05   
  C5      O1       -0.49555E+00   0.77545E-01    0.46445E+06   
  C5      N1       -0.49482E+00   0.49154E-01    0.54446E+06   
  C5      N2       -0.36440E+00   0.40157E-01    0.54446E+06   
  H3      H3       -0.26627E+00   0.18599E+00    0.96521E+02   
  H3      C6        0.12469E+01  -0.46108E+00    0.17246E+05   
  H3      H4       -0.34797E+00   0.14055E+00    0.96521E+02   
  H3      O1       -0.24610E+00  -0.66805E-01    0.11234E+05   
  H3      N1       -0.59508E+00   0.15432E+00    0.13946E+05   
  H3      N2       -0.17003E+00  -0.11255E-01    0.13946E+05   
  C6      C6        0.38022E+01  -0.45323E+00    0.63693E+06   
  C6      H4        0.90257E+00  -0.42463E+00    0.17246E+05   
  C6      O1        0.95677E+00  -0.29714E+00    0.46445E+06   
  C6      N1        0.30503E+00  -0.17478E+00    0.54446E+06   
  C6      N2        0.10130E+01  -0.26062E+00    0.54446E+06   
  H4      H4       -0.43097E+00   0.11529E+00    0.96521E+02   
  H4      O1       -0.53596E+00   0.29524E-01    0.11234E+05   
  H4      N1       -0.74759E+00   0.20650E+00    0.13946E+05   
  H4      N2       -0.34806E+00   0.13991E-01    0.13946E+05   
  O1      O1       -0.37213E+00   0.30780E-01    0.33580E+06   
  O1      N1       -0.55977E+00   0.79627E-01    0.39535E+06   
  O1      N2       -0.35051E+00   0.88991E-02    0.39535E+06   
  N1      N1       -0.51760E+00   0.72755E-01    0.46445E+06   
  N1      N2       -0.61760E+00   0.12423E+00    0.46445E+06   
  N2      N2       -0.13121E+00  -0.47106E-01    0.46445E+06   
 
 
 ------------------------- FIT QUALITY ---------------------------
 
Fit data
RMSE on   311 points with E <  -4.5 kcal/mol =  0.18450 kcal/mol
RMSE on  1859 points with E <   0.0 kcal/mol =  0.24396 kcal/mol
RMSE on  2478 points with E <  10.0 kcal/mol =  0.35770 kcal/mol
RMSE on  2792 points with E < 100.0 kcal/mol =  0.75893 kcal/mol
 
Minimum wall height =      57.1310 kcal/mol
Mean wall height =        132.4106 kcal/mol
Minimum wall distance =     0.7172 Angstrom between closest contact atoms
Maximum wall distance =     1.4980 Angstrom between closest contact atoms
 
 
 ------------------------ LOCAL MINIMA ---------------------------
 
------------ Minimum   1 ------------
E =    -9.05782860 kcal/mol
R_com =     3.46475311 Angstrom
beta_A, gamma_A, alpha_B, beta_B, gamma_B = 
   109.24280   258.45397   359.89502    70.75720    78.45397
 
 6   -0.0586066   0.9387438   0.3123187   C1   
 6   -0.3403246  -0.4405667  -0.0560653   C2   
 6    0.6183256  -1.3994227  -0.4778270   C3   
 1    0.3056807  -2.4049188  -0.7195957   H1   
 6    1.9111703  -0.9963862  -0.5699507   C4   
 1    2.6763198  -1.6892383  -0.8879545   H2   
 6    2.2586518   0.3462234  -0.2493582   C5   
 1    3.2960842   0.6420383  -0.3407326   H3   
 6    1.3467871   1.2616508   0.1729878   C6   
 1    1.6315016   2.2747179   0.4195901   H4   
 8   -0.9419193   1.7317347   0.6983256   O1   
 7   -1.6584894  -0.7568322  -0.0092947   N1   
 7   -2.7552983  -0.8886960   0.0659008   N2   
 6   -0.0603265  -0.9386348   3.1524344   C1   
 6   -0.3395168   0.4411895   3.5208184   C2   
 6    0.6208887   1.3982874   3.9425801   C3   
 1    0.3100866   2.4043546   4.1843488   H1   
 6    1.9129927   0.9928828   4.0347038   C4   
 1    2.6794104   1.6843318   4.3527076   H2   
 6    2.2580136  -0.3503613   3.7141113   C5   
 1    3.2949023  -0.6480765   3.8054857   H3   
 6    1.3444732  -1.2641163   3.2917653   C6   
 1    1.6273310  -2.2777034   3.0451631   H4   
 8   -0.9450907  -1.7300059   2.7664275   O1   
 7   -1.6570999   0.7598697   3.4740478   N1   
 7   -2.7536654   0.8937429   3.3988524   N2   
 
    R_com        Fit total        Fit exp        Fit els          Fit Cn 
  2.67098724  0.18715114E+02  0.62767110E+02 -0.11787787E+02 -0.32264209E+02
  2.75092402  0.10896425E+02  0.50337389E+02 -0.10907974E+02 -0.28532990E+02
  2.84684816  0.39313625E+01  0.38526151E+02 -0.99337600E+01 -0.24661028E+02
  2.96195713 -0.17783985E+01  0.27851236E+02 -0.88751836E+01 -0.20754450E+02
  3.10008790 -0.59125713E+01  0.18779164E+02 -0.77512410E+01 -0.16940494E+02
  3.26584481 -0.83148139E+01  0.11632088E+02 -0.65909683E+01 -0.13355934E+02
  3.46475311 -0.90578286E+01  0.65049338E+01 -0.54329425E+01 -0.10129820E+02
  3.70344307 -0.84564260E+01  0.32295390E+01 -0.43223926E+01 -0.73635724E+01
  3.98987102 -0.70033723E+01  0.14161140E+01 -0.33055905E+01 -0.51138959E+01
  4.33358456 -0.52361751E+01  0.57068892E+00 -0.24222256E+01 -0.33846384E+01
  4.74604081 -0.35873446E+01  0.24152109E+00 -0.16977859E+01 -0.21310798E+01
  5.24098831 -0.22914744E+01  0.12229713E+00 -0.11387670E+01 -0.12750044E+01
  5.83492531 -0.13907771E+01  0.66563906E-01 -0.73294218E+00 -0.72439881E+00
 
------------ Minimum   2 ------------
E =    -9.01525217 kcal/mol
R_com =     3.47339405 Angstrom
beta_A, gamma_A, alpha_B, beta_B, gamma_B = 
    89.33365    41.05242   345.97252    90.66635   221.05242
 
 6   -0.1623385  -0.9131075   0.3494260   C1   
 6   -0.3012260   0.4502633  -0.1399609   C2   
 6    0.7488085   1.2619376  -0.6448477   C3   
 1    0.5373676   2.2619327  -0.9948816   H1   
 6    1.9999852   0.7357925  -0.6548815   C4   
 1    2.8315855   1.3153876  -1.0278890   H2   
 6    2.2167501  -0.5841812  -0.1682543   C5   
 1    3.2265399  -0.9744506  -0.1799137   H3   
 6    1.2111461  -1.3710565   0.2980809   C6   
 1    1.3945295  -2.3742468   0.6560750   H4   
 8   -1.1283771  -1.5875959   0.7616298   O1   
 7   -1.5624460   0.9385546  -0.0366885   N1   
 7   -2.6244396   1.2197456   0.1016358   N2   
 6    0.0638281   0.9252270   3.1239680   C1   
 6   -0.4013814  -0.3638229   3.6133550   C2   
 6    0.4206011  -1.4058077   4.1182417   C3   
 1   -0.0269206  -2.3247320   4.4682756   H1   
 6    1.7619981  -1.1986218   4.1282756   C4   
 1    2.4283133  -1.9625024   4.5012830   H2   
 6    2.2922437   0.0294487   3.6416483   C5   
 1    3.3665176   0.1633200   3.6533078   H3   
 6    1.5073558   1.0366046   3.1753132   C6   
 1    1.9284312   1.9654296   2.8173191   H4   
 8   -0.7099154   1.8137574   2.7117643   O1   
 7   -1.7433469  -0.5318495   3.5100825   N1   
 7   -2.8418285  -0.5472416   3.3717583   N2   
 
    R_com        Fit total        Fit exp        Fit els          Fit Cn 
  2.62671045  0.23875070E+02  0.71227113E+02 -0.12231458E+02 -0.35120585E+02
  2.71197635  0.14490755E+02  0.56596165E+02 -0.11256503E+02 -0.30848908E+02
  2.81429544  0.61876663E+01  0.42814352E+02 -0.10180043E+02 -0.26446643E+02
  2.93707834 -0.56137645E+00  0.30496431E+02 -0.90153864E+01 -0.22042421E+02
  3.08441782 -0.53965976E+01  0.20176398E+02 -0.77864149E+01 -0.17786580E+02
  3.26122519 -0.81698563E+01  0.12194560E+02 -0.65285272E+01 -0.13835889E+02
  3.47339405 -0.90152522E+01  0.66043696E+01 -0.52874837E+01 -0.10332138E+02
  3.72799667 -0.83496890E+01  0.31445675E+01 -0.41152689E+01 -0.73789876E+01
  4.03351982 -0.67780685E+01  0.13088539E+01 -0.30628181E+01 -0.50241043E+01
  4.40014760 -0.49232647E+01  0.50106135E+00 -0.21708434E+01 -0.32534827E+01
  4.84010093 -0.32534560E+01  0.20874770E+00 -0.14615213E+01 -0.20006824E+01
  5.36804493 -0.19935333E+01  0.10810262E+00 -0.93440951E+00 -0.11672264E+01
  6.00157773 -0.11557733E+01  0.58834318E-01 -0.56871576E+00 -0.64589190E+00
 
------------ Minimum   3 ------------
E =    -7.87557510 kcal/mol
R_com =     3.44099517 Angstrom
beta_A, gamma_A, alpha_B, beta_B, gamma_B = 
    94.45271   234.51329   106.98469   102.73699   224.40499
 
 6   -0.1678078   0.9697974  -0.1164092   C1   
 6   -0.2997542  -0.4696568   0.0513137   C2   
 6    0.7655576  -1.3793965   0.2832244   C3   
 1    0.5588797  -2.4328243   0.4048608   H1   
 6    2.0241220  -0.8734278   0.3320470   C4   
 1    2.8672485  -1.5261755   0.5043326   H2   
 6    2.2331659   0.5229683   0.1517631   C5   
 1    3.2485247   0.8970691   0.1866465   H3   
 6    1.2142020   1.3994965  -0.0514394   C6   
 1    1.3924333   2.4579605  -0.1781973   H4   
 8   -1.1458656   1.7243191  -0.2957888   O1   
 7   -1.5736141  -0.9170816  -0.0785390   N1   
 7   -2.6471844  -1.1554760  -0.2075632   N2   
 6   -0.8271926  -0.4826007   3.1859135   C1   
 6    0.5167272  -0.1256927   3.6149421   C2   
 6    0.9929110   1.1926497   3.8419236   C3   
 1    2.0099127   1.3500033   4.1708137   H1   
 6    0.1319510   2.2182707   3.6200634   C4   
 1    0.4486052   3.2388859   3.7772222   H2   
 6   -1.1925816   1.9469299   3.1749664   C5   
 1   -1.8545146   2.7850502   2.9974256   H3   
 6   -1.6578529   0.6854300   2.9749132   C6   
 1   -2.6698804   0.4992131   2.6443023   H4   
 8   -1.1962894  -1.6639706   3.0240192   O1   
 7    1.3447372  -1.1914869   3.7500405   N1   
 7    1.9176354  -2.1363547   3.8210681   N2   
 
    R_com        Fit total        Fit exp        Fit els          Fit Cn 
  2.64722930  0.18964675E+02  0.63352026E+02 -0.11405493E+02 -0.32981859E+02
  2.72716608  0.11289502E+02  0.50895100E+02 -0.10445675E+02 -0.29159922E+02
  2.82309022  0.45102129E+01  0.39111911E+02 -0.94012431E+01 -0.25200455E+02
  2.93819919 -0.99207944E+00  0.28507933E+02 -0.82882742E+01 -0.21211738E+02
  3.07632996 -0.49298246E+01  0.19524586E+02 -0.71318908E+01 -0.17322519E+02
  3.24208687 -0.71872432E+01  0.12449367E+02 -0.59663630E+01 -0.13670247E+02
  3.44099517 -0.78755751E+01  0.73417110E+01 -0.48333908E+01 -0.10383895E+02
  3.67968513 -0.73323916E+01  0.40100236E+01 -0.37780092E+01 -0.75644060E+01
  3.96611308 -0.60451066E+01  0.20651341E+01 -0.28421700E+01 -0.52680706E+01
  4.30982662 -0.45146628E+01  0.10411359E+01 -0.20571344E+01 -0.34986643E+01
  4.72228287 -0.31175050E+01  0.53114513E+00 -0.14369819E+01 -0.22116682E+01
  5.21723037 -0.20359360E+01  0.26909897E+00 -0.97601531E+00 -0.13290196E+01
  5.81116737 -0.12847062E+01  0.12555713E+00 -0.65176775E+00 -0.75849554E+00
 
------------ Minimum   4 ------------
E =    -7.87284655 kcal/mol
R_com =     3.43238281 Angstrom
beta_A, gamma_A, alpha_B, beta_B, gamma_B = 
    72.22384    68.43146   249.70041    83.61903    78.58823
 
 6   -0.1177430  -0.9723742  -0.1511378   C1   
 6   -0.3146005   0.4625756  -0.0106550   C2   
 6    0.7058605   1.4211140   0.2263294   C3   
 1    0.4544743   2.4689235   0.3045698   H1   
 6    1.9776452   0.9652113   0.3570542   C4   
 1    2.7877204   1.6558551   0.5398479   H2   
 6    2.2435271  -0.4295170   0.2562410   C5   
 1    3.2660498  -0.7653078   0.3737716   H3   
 6    1.2720545  -1.3480690   0.0105099   C6   
 1    1.4950150  -2.4025262  -0.0706603   H4   
 8   -1.0531215  -1.7660249  -0.3819252   O1   
 7   -1.6149081   0.8419358  -0.0817568   N1   
 7   -2.7049227   1.0223416  -0.1549295   N2   
 6   -0.8359750   0.4440152   3.1387608   C1   
 6    0.5236559   0.1468708   3.5638234   C2   
 6    1.0660519  -1.1500865   3.7638396   C3   
 1    2.0955313  -1.2630119   4.0714778   H1   
 6    0.2443713  -2.2119937   3.5649262   C4   
 1    0.6107958  -3.2181682   3.7062417   H2   
 6   -1.1068201  -1.9976629   3.1719024   C5   
 1   -1.7416680  -2.8629793   3.0293629   H3   
 6   -1.6242247  -0.7584315   2.9610032   C6   
 1   -2.6509958  -0.6163299   2.6548524   H4   
 8   -1.2510548   1.6071267   2.9572184   O1   
 7    1.2688961   1.2525848   3.8123860   N1   
 7    1.7687179   2.2256823   3.9835339   N2   
 
    R_com        Fit total        Fit exp        Fit els          Fit Cn 
  2.63861694  0.18982266E+02  0.63241399E+02 -0.10954031E+02 -0.33305103E+02
  2.71855372  0.11315499E+02  0.50801963E+02 -0.10026828E+02 -0.29459635E+02
  2.81447786  0.45371168E+01  0.39028362E+02 -0.90180451E+01 -0.25473200E+02
  2.92958683 -0.97035104E+00  0.28427352E+02 -0.79433522E+01 -0.21454351E+02
  3.06771760 -0.49164285E+01  0.19443279E+02 -0.68272125E+01 -0.17532495E+02
  3.23347451 -0.71814171E+01  0.12367719E+02 -0.57029712E+01 -0.13846165E+02
  3.43238281 -0.78728465E+01  0.72641120E+01 -0.46111678E+01 -0.10525791E+02
  3.67107277 -0.73263753E+01  0.39431205E+01 -0.35955240E+01 -0.76739718E+01
  3.95750072 -0.60304792E+01  0.20147830E+01 -0.26966679E+01 -0.53485943E+01
  4.30121426 -0.44899151E+01  0.10094654E+01 -0.19447101E+01 -0.35546704E+01
  4.71367051 -0.30857285E+01  0.51553525E+00 -0.13529325E+01 -0.22483313E+01
  5.20861801 -0.20029551E+01  0.26384500E+00 -0.91530411E+00 -0.13514960E+01
  5.80255501 -0.12558716E+01  0.12495746E+00 -0.60948351E+00 -0.77134556E+00
 
------------ Minimum   5 ------------
E =    -7.70852819 kcal/mol
R_com =     4.33132372 Angstrom
beta_A, gamma_A, alpha_B, beta_B, gamma_B = 
   119.95900    36.14260   161.37379    41.32984    96.20746
 
 6    0.0766936  -0.8796908   0.4499775   C1   
 6   -0.3495038   0.4369328   0.0000584   C2   
 6    0.2631238   1.2013745  -1.0278591   C3   
 1   -0.1392434   2.1679542  -1.2944029   H1   
 6    1.3572038   0.6750559  -1.6347779   C4   
 1    1.8587203   1.2197739  -2.4211542   H2   
 6    1.8471620  -0.5986436  -1.2301124   C5   
 1    2.7268868  -0.9894839  -1.7255413   H3   
 6    1.2521402  -1.3417208  -0.2597177   C6   
 1    1.6345399  -2.3107747   0.0281797   H4   
 8   -0.5165607  -1.5154656   1.3454756   O1   
 7   -1.4032815   0.9335260   0.6948370   N1   
 7   -2.2589737   1.2265804   1.3335406   N2   
 6   -0.0326766   0.8658006   3.8501386   C1   
 6    0.2790585  -0.4837095   4.2964713   C2   
 6   -0.3941983  -1.1939905   5.3253175   C3   
 1   -0.0902338  -2.2003773   5.5743404   H1   
 6   -1.4047566  -0.5574437   5.9702613   C4   
 1   -1.9455887  -1.0560205   6.7611761   H2   
 6   -1.7502306   0.7740979   5.6045178   C5   
 1   -2.5543804   1.2601742   6.1422860   H3   
 6   -1.1206621   1.4503182   4.6073970   C6   
 1   -1.4028694   2.4584745   4.3387708   H4   
 8    0.5811495   1.4322880   2.9225683   O1   
 7    1.3424464  -1.0343925   3.6595068   N1   
 7    2.2196456  -1.3691043   3.0725469   N2   
 
    R_com        Fit total        Fit exp        Fit els          Fit Cn 
  3.37880467  0.19377194E+02  0.57642668E+02 -0.10630730E+02 -0.27634744E+02
  3.47472881  0.11750160E+02  0.45783168E+02 -0.99435387E+01 -0.24089470E+02
  3.58983778  0.49635323E+01  0.34563894E+02 -0.91382686E+01 -0.20462093E+02
  3.72796855 -0.59978126E+00  0.24476324E+02 -0.82129627E+01 -0.16863143E+02
  3.89372546 -0.46326346E+01  0.15963673E+02 -0.71773621E+01 -0.13418945E+02
  4.09263376 -0.69808372E+01  0.93350199E+01 -0.60575438E+01 -0.10258313E+02
  4.33132372 -0.77085282E+01  0.46846924E+01 -0.48986095E+01 -0.74946111E+01
  4.61775167 -0.71198396E+01  0.18496037E+01 -0.37626275E+01 -0.52068158E+01
  4.96146521 -0.57068632E+01  0.43788902E+00 -0.27195699E+01 -0.34251823E+01
  5.37392146 -0.40200439E+01 -0.61039648E-01 -0.18319247E+01 -0.21270796E+01
  5.86886896 -0.25057784E+01 -0.12186725E+00 -0.11382993E+01 -0.12456118E+01
  6.46280596 -0.13942385E+01 -0.61584672E-01 -0.64412153E+00 -0.68853233E+00
  7.17553036 -0.70006564E+00 -0.15074668E-01 -0.32467381E+00 -0.36031716E+00
 
------------ Minimum   6 ------------
E =    -7.63806087 kcal/mol
R_com =     3.43337026 Angstrom
beta_A, gamma_A, alpha_B, beta_B, gamma_B = 
    76.49914    73.26277   181.99336    81.89777    49.70294
 
 6   -0.1096527  -0.9598254  -0.2211991   C1   
 6   -0.3235435   0.4536973   0.0504136   C2   
 6    0.6928263   1.4160627   0.2894605   C3   
 1    0.4274952   2.4474104   0.4715114   H1   
 6    1.9795628   0.9839969   0.2885867   C4   
 1    2.7873704   1.6783560   0.4672949   H2   
 6    2.2644662  -0.3908540   0.0546238   C5   
 1    3.2993419  -0.7085857   0.0687919   H3   
 6    1.2954909  -1.3114139  -0.1934424   C6   
 1    1.5323926  -2.3498817  -0.3768606   H4   
 8   -1.0439736  -1.7561982  -0.4468363   O1   
 7   -1.6327195   0.8039773   0.1063761   N1   
 7   -2.7284849   0.9615831   0.1285316   N2   
 6    0.1529247   0.9614578   3.6189252   C1   
 6    0.3063649  -0.4552830   3.3241862   C2   
 6   -0.7508689  -1.3728237   3.0861236   C3   
 1   -0.5286574  -2.4066134   2.8644886   H1   
 6   -2.0211424  -0.9002604   3.1600279   C4   
 1   -2.8586691  -1.5603477   2.9883947   H2   
 6   -2.2496785   0.4703857   3.4686123   C5   
 1   -3.2734072   0.8172964   3.5298845   H3   
 6   -1.2398159   1.3558665   3.6783303   C6   
 1   -1.4334274   2.3950595   3.9036582   H4   
 8    1.1231959   1.7261697   3.7974373   O1   
 7    1.5959089  -0.8756808   3.3347487   N1   
 7    2.6808219  -1.0934063   3.3746443   N2   
 
    R_com        Fit total        Fit exp        Fit els          Fit Cn 
  2.63960438  0.19591702E+02  0.59960796E+02 -0.78264939E+01 -0.32542600E+02
  2.71954117  0.11693498E+02  0.47686777E+02 -0.72581292E+01 -0.28735150E+02
  2.81546531  0.47747660E+01  0.36206048E+02 -0.66276816E+01 -0.24803600E+02
  2.93057428 -0.78857759E+00  0.26009173E+02 -0.59416818E+01 -0.20856069E+02
  3.06870504 -0.47292911E+01  0.17502526E+02 -0.52126900E+01 -0.17019128E+02
  3.23446196 -0.69637878E+01  0.10922208E+02 -0.44600590E+01 -0.13425937E+02
  3.43337026 -0.76380609E+01  0.62712094E+01 -0.37096139E+01 -0.10199656E+02
  3.67206021 -0.71141088E+01  0.33127138E+01 -0.29916512E+01 -0.74351713E+01
  3.95848817 -0.58835137E+01  0.16375330E+01 -0.23369648E+01 -0.51840818E+01
  4.30220171 -0.44312743E+01  0.78810791E+00 -0.17713330E+01 -0.34480492E+01
  4.71465796 -0.31093164E+01  0.38380438E+00 -0.13099393E+01 -0.21831814E+01
  5.20960545 -0.20819068E+01  0.18593867E+00 -0.95398504E+00 -0.13138605E+01
  5.80354245 -0.13596384E+01  0.82596343E-01 -0.69146243E+00 -0.75077226E+00
 
------------ Minimum   7 ------------
E =    -6.27112047 kcal/mol
R_com =     3.53616241 Angstrom
beta_A, gamma_A, alpha_B, beta_B, gamma_B = 
    64.27285    63.82922   212.92209   115.72715   243.82922
 
 6   -0.1297239  -0.9779027  -0.0953710   C1   
 6   -0.2938705   0.4679767  -0.0877564   C2   
 6    0.7172653   1.4165340   0.2190686   C3   
 1    0.4941802   2.4731013   0.1856043   H1   
 6    1.9424930   0.9409352   0.5581784   C4   
 1    2.7434483   1.6234749   0.8015595   H2   
 6    2.1709374  -0.4635122   0.5964439   C5   
 1    3.1553969  -0.8142884   0.8791403   H3   
 6    1.2108891  -1.3740804   0.2849100   C6   
 1    1.4060038  -2.4368015   0.3120040   H4   
 8   -1.0517373  -1.7637147  -0.3961499   O1   
 7   -1.5581686   0.8725341  -0.3664192   N1   
 7   -2.6209312   1.0734689  -0.6034705   N2   
 6    0.6403798  -0.7503571   3.6315334   C1   
 6   -0.0076665   0.5525425   3.6239188   C2   
 6   -1.3719635   0.7992211   3.3170938   C3   
 1   -1.7589457   1.8073610   3.3505581   H1   
 6   -2.1419453  -0.2659103   2.9779840   C4   
 1   -3.1852346  -0.1282971   2.7346029   H2   
 6   -1.5703895  -1.5689772   2.9397185   C5   
 1   -2.2061089  -2.3984743   2.6570221   H3   
 6   -0.2696229  -1.8115332   3.2512524   C6   
 1    0.1441826  -2.8096369   3.2241584   H4   
 8    1.8414148  -0.9088633   3.9323123   O1   
 7    0.8337224   1.5792759   3.9025816   N1   
 7    1.6166087   2.3255519   4.1396329   N2   
 
    R_com        Fit total        Fit exp        Fit els          Fit Cn 
  2.74239653  0.16214816E+02  0.55887422E+02 -0.87929714E+01 -0.30879635E+02
  2.82233332  0.97883664E+01  0.45123075E+02 -0.79634640E+01 -0.27371244E+02
  2.91825746  0.41094502E+01  0.34911016E+02 -0.70710749E+01 -0.23730491E+02
  3.03336643 -0.50163076E+00  0.25685125E+02 -0.61326234E+01 -0.20054132E+02
  3.17149719 -0.38024244E+01  0.17827696E+02 -0.51724227E+01 -0.16457698E+02
  3.33725411 -0.56945391E+01  0.11592605E+02 -0.42218153E+01 -0.13065329E+02
  3.53616241 -0.62711205E+01  0.70408311E+01 -0.33170835E+01 -0.99948681E+01
  3.77485237 -0.58174645E+01  0.40186694E+01 -0.24954198E+01 -0.73407140E+01
  4.06128032 -0.47470420E+01  0.22010559E+01 -0.17892115E+01 -0.51588864E+01
  4.40499386 -0.34852735E+01  0.11937512E+01 -0.12197787E+01 -0.34592459E+01
  4.81745011 -0.23500992E+01  0.65034145E+00 -0.79256800E+00 -0.22078726E+01
  5.31239761 -0.14907001E+01  0.34403339E+00 -0.49602249E+00 -0.13387110E+01
  5.90633460 -0.91088236E+00  0.16439537E+00 -0.30530819E+00 -0.76996954E+00
 
------------ Minimum   8 ------------
E =    -6.20039336 kcal/mol
R_com =     3.60450247 Angstrom
beta_A, gamma_A, alpha_B, beta_B, gamma_B = 
    83.75358   239.55359   146.19430    96.24642    59.55359
 
 6   -0.1526038   0.9773884  -0.0603462   C1   
 6   -0.2995684  -0.4702907  -0.0463527   C2   
 6    0.7129974  -1.4040923   0.2986447   C3   
 1    0.4974448  -2.4626912   0.2873912   H1   
 6    1.9358435  -0.9129409   0.6238991   C4   
 1    2.7386672  -1.5840061   0.8917981   H2   
 6    2.1613061   0.4924209   0.6081410   C5   
 1    3.1490091   0.8550940   0.8631563   H3   
 6    1.1892837   1.3903086   0.2969328   C6   
 1    1.3777840   2.4545669   0.2983406   H4   
 8   -1.0876764   1.7513757  -0.3513102   O1   
 7   -1.5229947  -0.8959228  -0.4486401   N1   
 7   -2.5517584  -1.1147713  -0.7947367   N2   
 6    0.6706006   0.7272351   3.6648486   C1   
 6   -0.0127394  -0.5574516   3.6508552   C2   
 6   -1.3736568  -0.7700050   3.3058578   C3   
 1   -1.7835291  -1.7695545   3.3171113   H1   
 6   -2.1164893   0.3184720   2.9806034   C4   
 1   -3.1569449   0.2075380   2.7127043   H2   
 6   -1.5219200   1.6116706   2.9963615   C5   
 1   -2.1408477   2.4625627   2.7413461   H3   
 6   -0.2146730   1.8169395   3.3075697   C6   
 1    0.2208267   2.8061403   3.3061618   H4   
 8    1.8782093   0.8501097   3.9558127   O1   
 7    0.7670287  -1.5918094   4.0531426   N1   
 7    1.5000959  -2.3460388   4.3992392   N2   
 
    R_com        Fit total        Fit exp        Fit els          Fit Cn 
  2.81073660  0.15760143E+02  0.54117961E+02 -0.81632512E+01 -0.30194567E+02
  2.89067338  0.95007081E+01  0.43662853E+02 -0.73896611E+01 -0.26772484E+02
  2.98659753  0.39609276E+01  0.33739493E+02 -0.65584378E+01 -0.23220128E+02
  3.10170649 -0.54502979E+00  0.24772018E+02 -0.56854875E+01 -0.19631560E+02
  3.23983726 -0.37768959E+01  0.17135965E+02 -0.47936313E+01 -0.16119230E+02
  3.40559417 -0.56334630E+01  0.11082804E+02 -0.39121147E+01 -0.12804153E+02
  3.60450247 -0.62003934E+01  0.66756689E+01 -0.30746069E+01 -0.98014553E+01
  3.84319243 -0.57529061E+01  0.37661983E+01 -0.23154140E+01 -0.72036903E+01
  4.12962038 -0.46950364E+01  0.20353548E+01 -0.16641659E+01 -0.50662253E+01
  4.47333392 -0.34461995E+01  0.10933552E+01 -0.11400482E+01 -0.33995065E+01
  4.88579017 -0.23223850E+01  0.59622998E+00 -0.74744312E+00 -0.21711719E+01
  5.38073767 -0.14730853E+01  0.31917255E+00 -0.47502548E+00 -0.13172324E+01
  5.97467467 -0.90228398E+00  0.15508828E+00 -0.29936908E+00 -0.75800319E+00
 
------------ Minimum   9 ------------
E =    -6.09333992 kcal/mol
R_com =     5.69906487 Angstrom
beta_A, gamma_A, alpha_B, beta_B, gamma_B = 
   113.10073    15.71863   278.61184    57.06921   315.06543
 
 6    0.1322946  -0.6749803   0.7135246   C1   
 6   -0.4025293   0.3485767  -0.1718362   C2   
 6    0.2382179   0.8609455  -1.3308097   C3   
 1   -0.2511294   1.6160574  -1.9287783   H1   
 6    1.4684984   0.3748802  -1.6349858   C4   
 1    1.9963770   0.7350020  -2.5057790   H2   
 6    2.0663355  -0.6110214  -0.8002928   C5   
 1    3.0521899  -0.9737724  -1.0622557   H3   
 6    1.4480243  -1.1176920   0.2991875   C6   
 1    1.9151256  -1.8721463   0.9162735   H4   
 8   -0.4884307  -1.1034299   1.7081140   O1   
 7   -1.6015916   0.8403716   0.2283597   N1   
 7   -2.5706635   1.1589891   0.6589579   N2   
 6    0.1872579   0.6770447   6.3981805   C1   
 6   -0.1041440  -0.0109066   5.1494302   C2   
 6   -0.3578841  -1.4007432   5.0070630   C3   
 1   -0.5753824  -1.8125942   4.0322325   H1   
 6   -0.3038984  -2.1668865   6.1262067   C4   
 1   -0.4879971  -3.2296002   6.0681429   H2   
 6    0.0002191  -1.5670310   7.3807223   C5   
 1    0.0454610  -2.2040624   8.2549453   H3   
 6    0.2249083  -0.2340328   7.5239396   C6   
 1    0.4465368   0.2042528   8.4867307   H4   
 8    0.3802137   1.9084446   6.4652582   O1   
 7   -0.0734102   0.8000257   4.0625936   N1   
 7   -0.0166375   1.5602930   3.2595974   N2   
 
    R_com        Fit total        Fit exp        Fit els          Fit Cn 
  4.74654582  0.14537809E+02  0.43010911E+02 -0.10286735E+02 -0.18186367E+02
  4.84246997  0.85712781E+01  0.33912706E+02 -0.96990574E+01 -0.15642371E+02
  4.95757893  0.33389492E+01  0.25408773E+02 -0.89931002E+01 -0.13076724E+02
  5.09570970 -0.87674017E+00  0.17871843E+02 -0.81693640E+01 -0.10579219E+02
  5.26146661 -0.38715130E+01  0.11615765E+02 -0.72413485E+01 -0.82459293E+01
  5.46037491 -0.55763624E+01  0.68276648E+01 -0.62382984E+01 -0.61657287E+01
  5.69906487 -0.60933399E+01  0.35167739E+01 -0.52047476E+01 -0.44053663E+01
  5.98549282 -0.56872746E+01  0.15058630E+01 -0.41953388E+01 -0.29977988E+01
  6.32920636 -0.47242198E+01  0.47901136E+00 -0.32650181E+01 -0.19382131E+01
  6.74166261 -0.35735062E+01  0.72993410E-01 -0.24573026E+01 -0.11891970E+01
  7.23661011 -0.25138077E+01 -0.25825217E-01 -0.17953455E+01 -0.69263702E+00
  7.83054711 -0.16852093E+01 -0.21561157E-01 -0.12798973E+01 -0.38375088E+00
  8.54327151 -0.11037858E+01 -0.62307407E-02 -0.89460511E+00 -0.20294994E+00
 
------------ Minimum  10 ------------
E =    -4.35450680 kcal/mol
R_com =     6.58474090 Angstrom
beta_A, gamma_A, alpha_B, beta_B, gamma_B = 
    82.90991   331.50111   162.15478    97.09009   151.50111
 
 6   -0.2778047   0.0101432   0.9512830   C1   
 6   -0.2425598   0.0294577  -0.5033490   C2   
 6    0.9097169  -0.1714507  -1.3084529   C3   
 1    0.8265060  -0.1477346  -2.3853627   H1   
 6    2.0913369  -0.3783040  -0.6733479   C4   
 1    2.9957499  -0.5343526  -1.2428302   H2   
 6    2.1385138  -0.3858912   0.7492696   C5   
 1    3.0962535  -0.5441665   1.2286497   H3   
 6    1.0344326  -0.2129228   1.5231993   C6   
 1    1.0891675  -0.2299915   2.6025013   H4   
 8   -1.3278988   0.1712279   1.6065931   O1   
 7   -1.4414730   0.3105528  -1.0719986   N1   
 7   -2.4676549   0.5499635  -1.4120948   N2   
 6    0.2675473  -0.0754772   5.6334579   C1   
 6    0.2399169  -0.0462913   7.0880899   C2   
 6   -0.9184889   0.1155779   7.8931938   C3   
 1   -0.8320137   0.1126533   8.9701036   H1   
 6   -2.1066481   0.2807803   7.2580888   C4   
 1   -3.0153684   0.4093938   7.8275711   H2   
 6   -2.1538803   0.2880153   5.8354713   C5   
 1   -3.1140440   0.4308510   5.3560912   H3   
 6   -1.0499133   0.1143198   5.0615416   C6   
 1   -1.1072454   0.1148457   3.9822396   H4   
 8    1.3164829  -0.2439404   4.9781478   O1   
 7    1.4672884  -0.1461232   7.6567395   N1   
 7    2.5174651  -0.2327011   7.9968357   N2   
 
    R_com        Fit total        Fit exp        Fit els          Fit Cn 
  5.84389275  0.91396514E+01  0.28403312E+02 -0.40911615E+01 -0.15172499E+02
  5.91850041  0.53158595E+01  0.22322996E+02 -0.38181159E+01 -0.13189020E+02
  6.00802961  0.19287679E+01  0.16611848E+02 -0.35098852E+01 -0.11173195E+02
  6.11546465 -0.83625193E+00  0.11521487E+02 -0.31684839E+01 -0.91892555E+01
  6.24438670 -0.28337493E+01  0.72734987E+01 -0.27990858E+01 -0.73081622E+01
  6.39909315 -0.39945778E+01  0.40150110E+01 -0.24105463E+01 -0.55990425E+01
  6.58474090 -0.43545068E+01  0.17795731E+01 -0.20153725E+01 -0.41187074E+01
  6.80751819 -0.40608246E+01  0.46999441E+00 -0.16288581E+01 -0.29019609E+01
  7.07485095 -0.33461073E+01 -0.12278060E+00 -0.12672745E+01 -0.19560523E+01
  7.39565025 -0.24706175E+01 -0.26364021E+00 -0.94535758E+00 -0.12616197E+01
  7.78060942 -0.16524780E+01 -0.19885410E+00 -0.67372641E+00 -0.77989748E+00
  8.24256042 -0.10168342E+01 -0.96476727E-01 -0.45709480E+00 -0.46326263E+00
  8.79690161 -0.58872019E+00 -0.29593829E-01 -0.29396385E+00 -0.26516252E+00
 
 
 ------------------------- GRID POINTS ---------------------------
 
Fit data
-------------------------------------------------------------------------------------------------------------------------------------------------------------------------------
   n     SAPT total      Fit total    SAPT els      SAPT exch     SAPT ind    SAPT exch-ind   SAPT disp  SAPT exch-disp  SAPT DeltaHF    Fit els       Fit exp       Fit Cn    
-------------------------------------------------------------------------------------------------------------------------------------------------------------------------------
     1  -0.577518E+00 -0.152239E+00 -0.299493E+01  0.102437E+02 -0.465046E+01  0.383620E+01 -0.738636E+01  0.103088E+01 -0.656506E+00  0.605195E+00  0.425328E+01 -0.501071E+01
     2  -0.563297E+00 -0.283804E+00 -0.907491E+00  0.260431E+01 -0.677682E+00  0.575611E+00 -0.221591E+01  0.184104E+00 -0.126234E+00 -0.287795E+00  0.140097E+01 -0.139698E+01
     3  -0.399934E+01 -0.373168E+01 -0.702409E+01  0.109189E+02 -0.644246E+01  0.564497E+01 -0.704814E+01  0.857922E+00 -0.906463E+00 -0.367837E+01  0.513074E+01 -0.518405E+01
     4  -0.251072E+01 -0.253836E+01 -0.140181E+01  0.138721E+01 -0.786133E+00  0.373934E+00 -0.212080E+01  0.129949E+00 -0.930756E-01 -0.760051E+00 -0.843980E-01 -0.169391E+01
     5  -0.714564E+00 -0.753459E+00  0.271873E+00  0.223520E+00 -0.161282E+00  0.688186E-01 -0.113102E+01  0.256641E-01 -0.121345E-01 -0.151949E-01  0.392944E+00 -0.113121E+01
     6  -0.346066E+00 -0.462529E+00  0.597850E+00  0.504799E+00 -0.233549E+00  0.113142E+00 -0.134455E+01  0.456130E-01 -0.293750E-01  0.627123E+00  0.371755E-01 -0.112683E+01
     7   0.140619E+01  0.133916E+01 -0.376123E+01  0.145301E+02 -0.627092E+01  0.572517E+01 -0.862001E+01  0.117690E+01 -0.137384E+01 -0.252331E+01  0.108743E+02 -0.701185E+01
     8  -0.159635E+01 -0.160718E+01 -0.124124E+00  0.407140E+00 -0.410147E+00  0.119280E+00 -0.163405E+01  0.518869E-01 -0.633566E-02  0.226619E+00 -0.354278E+00 -0.147952E+01
     9  -0.343570E+01 -0.318515E+01 -0.461029E+01  0.726261E+01 -0.317530E+01  0.230730E+01 -0.510045E+01  0.613520E+00 -0.733087E+00 -0.989157E+00  0.205638E+01 -0.425237E+01
    10   0.231508E+02  0.186840E+02 -0.335181E+02  0.851714E+02 -0.443629E+02  0.379842E+02 -0.236453E+02  0.525899E+01 -0.373751E+01 -0.428499E+01  0.406892E+02 -0.177202E+02
    11  -0.149976E+01 -0.152874E+01 -0.318068E+00  0.521620E+00 -0.411095E+00  0.133446E+00 -0.145748E+01  0.649949E-01 -0.331807E-01 -0.607746E+00  0.274964E+00 -0.119595E+01
    12  -0.105885E+01 -0.665780E+00 -0.719796E+01  0.188181E+02 -0.807892E+01  0.741579E+01 -0.121881E+02  0.165002E+01 -0.147779E+01 -0.221970E+01  0.115313E+02 -0.997735E+01
    13  -0.661448E+00 -0.691177E+00 -0.100684E+00  0.782915E-01 -0.620777E-01  0.226605E-01 -0.608425E+00  0.862874E-02  0.157740E-03 -0.222975E+00  0.156397E+00 -0.624599E+00
    14  -0.121889E+01 -0.114764E+01 -0.326701E+00  0.245719E+01 -0.923282E+00  0.805676E+00 -0.332050E+01  0.269959E+00 -0.181228E+00 -0.221253E+00  0.183784E+01 -0.276423E+01
    15  -0.160076E+01 -0.171277E+01 -0.132568E+00  0.185571E+01 -0.992362E+00  0.672337E+00 -0.309714E+01  0.187416E+00 -0.941485E-01 -0.508188E+00  0.178242E+01 -0.298700E+01
    16  -0.658814E+00 -0.689770E+00 -0.396202E+00  0.471119E+01 -0.167062E+01  0.131096E+01 -0.481263E+01  0.402537E+00 -0.204049E+00 -0.487676E+00  0.447855E+01 -0.468065E+01
    17  -0.153755E+01 -0.145786E+01 -0.679201E+00  0.956126E+00 -0.350461E+00  0.286605E+00 -0.178610E+01  0.862069E-01 -0.507256E-01 -0.636019E+00  0.649251E+00 -0.147109E+01
    18  -0.215349E+01 -0.229132E+01 -0.658797E+00  0.115218E+01 -0.509106E+00  0.352193E+00 -0.252664E+01  0.128411E+00 -0.917294E-01 -0.971543E+00  0.121679E+01 -0.253656E+01
    19   0.544288E+01  0.498587E+01 -0.318622E+01  0.171647E+02 -0.955200E+01  0.832384E+01 -0.793757E+01  0.155625E+01 -0.926104E+00  0.393448E+01  0.611848E+01 -0.506709E+01
    20  -0.126519E+01 -0.118870E+01 -0.100236E+00  0.206691E+00 -0.324900E+00  0.627757E-01 -0.113055E+01  0.245518E-01 -0.352017E-02  0.113578E+00 -0.232885E+00 -0.106939E+01
    21  -0.174536E+01 -0.164520E+01 -0.839584E+00  0.269997E+00 -0.194771E+00  0.486425E-01 -0.104131E+01  0.260164E-01 -0.143529E-01 -0.812371E+00  0.244567E-01 -0.857282E+00
    22   0.238605E+01  0.190897E+01 -0.467046E+01  0.132839E+02 -0.450312E+01  0.418582E+01 -0.587228E+01  0.841251E+00 -0.879049E+00 -0.147326E+01  0.731897E+01 -0.393673E+01
    23  -0.334230E+00 -0.110711E+01 -0.955268E+01  0.226443E+02 -0.963557E+01  0.890628E+01 -0.129035E+02  0.190792E+01 -0.170102E+01 -0.326209E+01  0.126894E+02 -0.105344E+02
    24  -0.491062E+00 -0.303627E+00  0.301335E+00  0.189822E+01 -0.920149E+00  0.645302E+00 -0.251619E+01  0.143910E+00 -0.434904E-01 -0.417860E+00  0.232592E+01 -0.221169E+01
    25  -0.313095E+01 -0.298883E+01 -0.217567E+01  0.170341E+01 -0.761754E+00  0.411061E+00 -0.231976E+01  0.160058E+00 -0.148291E+00 -0.165781E+01  0.533330E+00 -0.186435E+01
    26  -0.349860E+00 -0.329277E+00  0.654992E-01  0.568483E-01 -0.351085E-01  0.125586E-01 -0.454755E+00  0.597019E-02 -0.873160E-03 -0.462273E-02  0.387397E-01 -0.363394E+00
    27  -0.378720E+01 -0.399933E+01 -0.807937E+01  0.144661E+02 -0.691242E+01  0.600167E+01 -0.895409E+01  0.114921E+01 -0.145831E+01 -0.456731E+01  0.785717E+01 -0.728920E+01
    28   0.276794E+02  0.261567E+02 -0.342247E+02  0.940860E+02 -0.588823E+02  0.522316E+02 -0.291286E+02  0.554635E+01 -0.194891E+01 -0.767582E+01  0.558497E+02 -0.220171E+02
    29  -0.136239E+01 -0.162178E+01 -0.226577E+01  0.622410E+01 -0.241810E+01  0.180576E+01 -0.474268E+01  0.513076E+00 -0.478774E+00 -0.431162E+00  0.270885E+01 -0.389947E+01
    30  -0.153039E+01 -0.138761E+01  0.354145E+00  0.773697E+00 -0.524980E+00  0.350279E+00 -0.255510E+01  0.841060E-01 -0.125449E-01 -0.750230E-01  0.112891E+01 -0.244150E+01
    31  -0.232042E+01 -0.235349E+01 -0.136516E+01  0.279531E+00 -0.298003E+00  0.578792E-01 -0.992067E+00  0.319533E-01 -0.345582E-01 -0.140771E+01 -0.497913E-01 -0.895992E+00
    32  -0.100864E+01 -0.119051E+01 -0.451714E+00  0.353037E+01 -0.154599E+01  0.117039E+01 -0.380192E+01  0.360021E+00 -0.269790E+00 -0.194614E+00  0.226760E+01 -0.326350E+01
    33  -0.231450E+01 -0.248310E+01 -0.288261E+01  0.765457E+01 -0.331992E+01  0.278506E+01 -0.671881E+01  0.669761E+00 -0.502551E+00 -0.216841E+01  0.570459E+01 -0.601928E+01
    34  -0.960969E+00 -0.947976E+00  0.240319E+00  0.195856E+00 -0.890102E-01  0.535134E-01 -0.138188E+01  0.319540E-01 -0.117221E-01  0.107711E-01  0.387254E+00 -0.134600E+01
    35  -0.136135E+01 -0.125712E+01 -0.795045E+00  0.114316E+01 -0.384711E+00  0.255654E+00 -0.162400E+01  0.873344E-01 -0.437373E-01 -0.976623E+00  0.982762E+00 -0.126326E+01
    36  -0.290180E+01 -0.318455E+01 -0.168843E+01  0.346658E+01 -0.204115E+01  0.139967E+01 -0.423612E+01  0.365953E+00 -0.168307E+00 -0.555677E+00  0.800618E+00 -0.342949E+01
    37   0.299157E+01  0.227628E+01 -0.221899E+01  0.106452E+02 -0.436102E+01  0.377863E+01 -0.471769E+01  0.729913E+00 -0.864490E+00  0.151422E+01  0.328320E+01 -0.252114E+01
    38   0.631598E+01  0.492873E+01 -0.146830E+02  0.391250E+02 -0.206478E+02  0.186276E+02 -0.165827E+02  0.299206E+01 -0.251515E+01 -0.284916E+01  0.207123E+02 -0.129344E+02
    39  -0.170594E+01 -0.162051E+01 -0.876920E+00  0.184039E+00 -0.209713E+00  0.520741E-01 -0.866318E+00  0.260997E-01 -0.152007E-01 -0.713956E+00 -0.144243E+00 -0.762315E+00
    40  -0.689439E+00 -0.696567E+00 -0.671015E-01  0.121475E+00 -0.657232E-01  0.271539E-01 -0.712096E+00  0.147747E-01 -0.792217E-02 -0.191994E+00  0.176960E+00 -0.681533E+00
    41   0.403674E+01  0.438797E+01 -0.665115E+01  0.223435E+02 -0.105187E+02  0.955118E+01 -0.108432E+02  0.162064E+01 -0.146557E+01 -0.370306E+01  0.165870E+02 -0.849601E+01
    42   0.119586E+02  0.105465E+02 -0.163216E+02  0.488505E+02 -0.235815E+02  0.211395E+02 -0.185881E+02  0.348690E+01 -0.302704E+01 -0.220705E+01  0.266642E+02 -0.139107E+02
    43   0.145595E+02  0.163138E+02 -0.194249E+02  0.582027E+02 -0.295605E+02  0.242082E+02 -0.188973E+02  0.340755E+01 -0.337632E+01 -0.225374E+01  0.331446E+02 -0.145771E+02
    44  -0.337194E+01 -0.334829E+01 -0.181767E+01  0.231674E+01 -0.108833E+01  0.866344E+00 -0.371304E+01  0.269087E+00 -0.205068E+00 -0.100294E+01  0.820537E+00 -0.316588E+01
    45  -0.390240E+01 -0.390047E+01 -0.146383E+01  0.214876E+01 -0.105785E+01  0.881586E+00 -0.452705E+01  0.261753E+00 -0.145773E+00 -0.150187E+01  0.171847E+01 -0.411707E+01
    46   0.543159E+02  0.450356E+02 -0.403844E+02  0.138193E+03 -0.695917E+02  0.506641E+02 -0.314748E+02  0.541876E+01  0.149072E+01 -0.486768E+01  0.769545E+02 -0.270513E+02
    47  -0.219763E+01 -0.216711E+01 -0.791927E+00  0.998647E+00 -0.356590E+00  0.247165E+00 -0.232239E+01  0.103051E+00 -0.755906E-01 -0.696248E+00  0.376211E+00 -0.184708E+01
    48   0.191149E+00  0.249177E+00 -0.211801E+00  0.449996E+01 -0.117648E+01  0.929630E+00 -0.394110E+01  0.357438E+00 -0.266506E+00  0.215432E-01  0.381714E+01 -0.358950E+01
    49  -0.166166E+01 -0.165477E+01 -0.912647E+00  0.245190E+01 -0.100946E+01  0.597008E+00 -0.287169E+01  0.228508E+00 -0.145271E+00 -0.475954E+00  0.137742E+01 -0.255624E+01
    50  -0.215646E+01 -0.243846E+01 -0.999539E+01  0.230841E+02 -0.125521E+02  0.116533E+02 -0.151136E+02  0.213774E+01 -0.137057E+01 -0.314372E+01  0.129114E+02 -0.122062E+02
    51   0.243262E+02  0.227620E+02 -0.194259E+02  0.702405E+02 -0.303548E+02  0.257484E+02 -0.218936E+02  0.386879E+01 -0.385716E+01 -0.262626E+01  0.430819E+02 -0.176937E+02
    52   0.292360E+00  0.365758E+00 -0.715336E+01  0.200066E+02 -0.771197E+01  0.696160E+01 -0.118811E+02  0.166563E+01 -0.159500E+01 -0.215353E+01  0.116488E+02 -0.912947E+01
    53   0.108535E+02  0.115957E+02 -0.139841E+02  0.412128E+02 -0.206451E+02  0.180990E+02 -0.131595E+02  0.218858E+01 -0.285820E+01 -0.224547E+01  0.231787E+02 -0.933753E+01
    54   0.425963E+01  0.357178E+01 -0.316341E+01  0.122677E+02 -0.463088E+01  0.446431E+01 -0.461215E+01  0.677676E+00 -0.743607E+00  0.450771E+00  0.529235E+01 -0.217134E+01
    55   0.280430E+00 -0.100112E+00 -0.642905E+01  0.207256E+02 -0.116661E+02  0.105154E+02 -0.135016E+02  0.157490E+01 -0.938761E+00 -0.255942E+01  0.136648E+02 -0.112055E+02
    56  -0.111118E+01 -0.133049E+01 -0.453712E+01  0.118359E+02 -0.477991E+01  0.429279E+01 -0.784620E+01  0.990933E+00 -0.106756E+01 -0.120201E+01  0.621913E+01 -0.634762E+01
    57  -0.124727E+01 -0.129294E+01 -0.362098E+00  0.959466E-01 -0.870173E-01  0.180417E-01 -0.918162E+00  0.128898E-01 -0.686833E-02 -0.417752E+00  0.815099E-01 -0.956696E+00
    58  -0.139840E+00 -0.248541E+00 -0.398046E+01  0.114248E+02 -0.389185E+01  0.354099E+01 -0.719430E+01  0.926539E+00 -0.965513E+00 -0.159822E+01  0.734488E+01 -0.599521E+01
    59  -0.143666E+00 -0.185183E+00  0.471543E+00  0.934138E+00 -0.268553E+00  0.154770E+00 -0.147608E+01  0.756975E-01 -0.351862E-01  0.430922E+00  0.733765E+00 -0.134987E+01
    60  -0.125385E+01 -0.105592E+01 -0.729111E+00  0.629389E-01 -0.110665E+00  0.107101E-01 -0.492407E+00  0.734573E-02 -0.265985E-02 -0.553033E+00 -0.320958E-01 -0.470790E+00
    61  -0.199385E+01 -0.168570E+01 -0.103339E+01  0.309933E+01 -0.166985E+01  0.135755E+01 -0.385468E+01  0.267988E+00 -0.160794E+00 -0.101922E+01  0.250847E+01 -0.317495E+01
    62   0.460485E+01  0.454688E+01 -0.771322E+01  0.284407E+02 -0.163404E+02  0.150312E+02 -0.159705E+02  0.249358E+01 -0.133650E+01  0.208499E+01  0.153070E+02 -0.128451E+02
    63  -0.115237E+01 -0.872752E+00 -0.155320E+01  0.735564E+01 -0.391565E+01  0.304663E+01 -0.618171E+01  0.548769E+00 -0.452850E+00 -0.180207E+01  0.650836E+01 -0.557904E+01
    64   0.196289E+02  0.197468E+02 -0.302412E+02  0.804724E+02 -0.430526E+02  0.369951E+02 -0.260350E+02  0.512098E+01 -0.363066E+01 -0.645253E+01  0.480049E+02 -0.218056E+02
    65   0.175006E+02  0.181095E+02 -0.366268E+02  0.899869E+02 -0.521428E+02  0.466426E+02 -0.328916E+02  0.644365E+01 -0.391133E+01 -0.248741E+01  0.456585E+02 -0.250616E+02
    66  -0.225193E+01 -0.224060E+01 -0.301925E+01  0.795196E+01 -0.387570E+01  0.339989E+01 -0.691920E+01  0.833246E+00 -0.622862E+00 -0.551359E+00  0.415773E+01 -0.584697E+01
    67   0.220163E+02  0.205156E+02 -0.175917E+02  0.631552E+02 -0.242618E+02  0.202172E+02 -0.198153E+02  0.349666E+01 -0.318385E+01 -0.694365E+00  0.376330E+02 -0.164230E+02
    68  -0.834002E+00 -0.111903E+01 -0.183626E+01  0.558859E+01 -0.291404E+01  0.248283E+01 -0.427033E+01  0.464324E+00 -0.349116E+00 -0.735641E+00  0.297163E+01 -0.335502E+01
    69   0.128082E+02  0.132656E+02 -0.142060E+02  0.460715E+02 -0.186945E+02  0.159183E+02 -0.164206E+02  0.296353E+01 -0.282410E+01 -0.923106E+00  0.292410E+02 -0.150522E+02
    70   0.107902E+02  0.952582E+01 -0.186107E+02  0.522428E+02 -0.277863E+02  0.249025E+02 -0.207833E+02  0.360672E+01 -0.278147E+01 -0.340969E+01  0.284855E+02 -0.155500E+02
    71   0.463732E+01  0.530227E+01 -0.450926E+01  0.222487E+02 -0.117324E+02  0.104872E+02 -0.123687E+02  0.178238E+01 -0.127058E+01  0.397923E+01  0.107244E+02 -0.940140E+01
    72  -0.395347E+00 -0.779985E+00 -0.205941E+01  0.833055E+01 -0.328713E+01  0.298680E+01 -0.655817E+01  0.773003E+00 -0.580992E+00 -0.141434E+01  0.645114E+01 -0.581679E+01
    73   0.450211E+00  0.577478E+00  0.684765E+00  0.512330E+01 -0.222992E+01  0.173990E+01 -0.507533E+01  0.368620E+00 -0.161124E+00 -0.117102E+01  0.661132E+01 -0.486282E+01
    74  -0.147279E+00 -0.138870E+00 -0.260372E+01  0.836122E+01 -0.248140E+01  0.200881E+01 -0.540552E+01  0.606426E+00 -0.633087E+00 -0.238896E+01  0.743326E+01 -0.518317E+01
    75   0.366826E+01  0.247992E+01 -0.774431E+01  0.233576E+02 -0.132965E+02  0.120847E+02 -0.110510E+02  0.206351E+01 -0.174574E+01  0.415176E+00  0.993590E+01 -0.787116E+01
    76  -0.271561E+01 -0.280375E+01 -0.351493E+01  0.784363E+01 -0.400709E+01  0.339919E+01 -0.648546E+01  0.674848E+00 -0.625794E+00 -0.339576E+01  0.611725E+01 -0.552524E+01
    77  -0.618124E+00 -0.501096E+00 -0.129978E+00  0.591824E-01 -0.138986E+00  0.864315E-02 -0.415227E+00  0.509842E-02 -0.685673E-02 -0.640136E-01 -0.139357E+00 -0.297726E+00
    78  -0.184816E+01 -0.184342E+01 -0.707630E+00  0.192118E+00 -0.171365E+00  0.485131E-01 -0.121779E+01  0.249925E-01 -0.169958E-01 -0.931707E+00  0.302031E+00 -0.121374E+01
    79   0.665987E+01  0.635313E+01 -0.143843E+02  0.414513E+02 -0.219146E+02  0.201753E+02 -0.194409E+02  0.313345E+01 -0.236036E+01 -0.247507E+01  0.236317E+02 -0.148035E+02
    80  -0.948816E+00 -0.622607E+00 -0.252205E+00  0.891305E+01 -0.461616E+01  0.379977E+01 -0.914118E+01  0.831367E+00 -0.483462E+00  0.102230E+01  0.629609E+01 -0.794100E+01
    81  -0.834220E+00 -0.846356E+00  0.138636E+00  0.157392E+01 -0.590496E+00  0.367271E+00 -0.235628E+01  0.135638E+00 -0.102907E+00 -0.880302E-01  0.143325E+01 -0.219158E+01
    82  -0.177303E+01 -0.190827E+01 -0.851389E+00  0.329422E+01 -0.127161E+01  0.102168E+01 -0.404525E+01  0.342023E+00 -0.262706E+00 -0.581694E+00  0.211852E+01 -0.344510E+01
    83   0.518183E+01  0.506927E+01 -0.148603E+02  0.404847E+02 -0.190656E+02  0.161954E+02 -0.172087E+02  0.265206E+01 -0.301582E+01 -0.422571E+01  0.236057E+02 -0.143107E+02
    84  -0.362867E+01 -0.315612E+01 -0.123280E+02  0.223316E+02 -0.127088E+02  0.107951E+02 -0.122570E+02  0.189511E+01 -0.135674E+01 -0.412863E+01  0.995353E+01 -0.898102E+01
    85  -0.342304E+01 -0.322265E+01 -0.911489E+00  0.223789E+01 -0.111744E+01  0.899303E+00 -0.464235E+01  0.260155E+00 -0.149105E+00 -0.680531E+00  0.157222E+01 -0.411434E+01
    86  -0.343493E+01 -0.345277E+01 -0.305003E+01  0.916594E+01 -0.475223E+01  0.381177E+01 -0.880503E+01  0.948642E+00 -0.753998E+00 -0.355107E+00  0.415204E+01 -0.724970E+01
    87  -0.330552E+01 -0.323671E+01 -0.260413E+01  0.487567E+01 -0.209735E+01  0.161235E+01 -0.513771E+01  0.434628E+00 -0.388969E+00 -0.349682E+01  0.531021E+01 -0.505010E+01
    88  -0.139474E+01 -0.467031E+00 -0.920349E+01  0.187721E+02 -0.803346E+01  0.674698E+01 -0.894127E+01  0.135094E+01 -0.208657E+01 -0.220476E+01  0.808045E+01 -0.634272E+01
    89  -0.125756E+01 -0.161942E+01 -0.952972E+01  0.247129E+02 -0.119715E+02  0.109402E+02 -0.156448E+02  0.200479E+01 -0.176945E+01 -0.540085E+01  0.169584E+02 -0.131769E+02
    90   0.111464E+02  0.117758E+02 -0.139688E+02  0.429297E+02 -0.210693E+02  0.188248E+02 -0.142811E+02  0.237767E+01 -0.366657E+01 -0.617551E+00  0.219975E+02 -0.960413E+01
    91   0.440380E+01  0.524764E+01 -0.131384E+02  0.320584E+02 -0.186175E+02  0.171153E+02 -0.127024E+02  0.204892E+01 -0.236056E+01 -0.420460E+01  0.179680E+02 -0.851579E+01
    92   0.411759E+02  0.418203E+02 -0.372654E+02  0.117454E+03 -0.657379E+02  0.506059E+02 -0.310534E+02  0.559330E+01  0.157892E+01 -0.358267E+01  0.709960E+02 -0.255931E+02
    93  -0.251589E+01 -0.226356E+01 -0.327364E+01  0.113489E+02 -0.666819E+01  0.611669E+01 -0.107019E+02  0.113340E+01 -0.471115E+00 -0.132894E+01  0.768329E+01 -0.861791E+01
    94   0.338556E+01  0.351576E+01 -0.631065E+01  0.211575E+02 -0.102810E+02  0.914576E+01 -0.105151E+02  0.151409E+01 -0.132506E+01 -0.417290E+01  0.162929E+02 -0.860426E+01
    95   0.320008E+02  0.293686E+02 -0.349915E+02  0.995573E+02 -0.594195E+02  0.532060E+02 -0.309880E+02  0.602938E+01 -0.139277E+01 -0.242817E+01  0.541343E+02 -0.223375E+02
    96  -0.113224E+01 -0.112050E+01 -0.580646E+00  0.110617E+00 -0.642624E-01  0.280094E-01 -0.627002E+00  0.119528E-01 -0.109067E-01 -0.609926E+00  0.194361E-01 -0.530006E+00
    97   0.704788E+01  0.660884E+01 -0.582033E+01  0.251724E+02 -0.100780E+02  0.810767E+01 -0.990961E+01  0.141433E+01 -0.183862E+01 -0.627575E+01  0.225815E+02 -0.969688E+01
    98   0.192927E+00  0.324341E+00 -0.167846E+01  0.696083E+01 -0.235112E+01  0.201056E+01 -0.474230E+01  0.553078E+00 -0.559667E+00  0.718047E-01  0.418321E+01 -0.393067E+01
    99   0.599120E+01  0.709817E+01 -0.677951E+01  0.252436E+02 -0.118115E+02  0.104604E+02 -0.114539E+02  0.161894E+01 -0.128673E+01 -0.275630E+00  0.166428E+02 -0.926899E+01
   100  -0.213558E+01 -0.238745E+01 -0.122621E+01  0.157446E+01 -0.677074E+00  0.389544E+00 -0.219632E+01  0.152555E+00 -0.152531E+00 -0.941065E+00  0.301197E+00 -0.174759E+01
   101   0.729774E+01  0.708340E+01 -0.114247E+02  0.338513E+02 -0.202826E+02  0.185804E+02 -0.140431E+02  0.230856E+01 -0.169211E+01 -0.251420E+01  0.209190E+02 -0.113214E+02
   102   0.159155E+01  0.191814E+01 -0.575656E+01  0.179407E+02 -0.995156E+01  0.936491E+01 -0.102650E+02  0.144286E+01 -0.118378E+01 -0.543857E+00  0.103909E+02 -0.792891E+01
   103   0.869302E+01  0.710126E+01 -0.119583E+02  0.376346E+02 -0.198661E+02  0.183882E+02 -0.154669E+02  0.273288E+01 -0.277138E+01 -0.661607E+00  0.186153E+02 -0.108525E+02
   104   0.134214E+02  0.128155E+02 -0.376179E+02  0.857843E+02 -0.517927E+02  0.469323E+02 -0.330272E+02  0.610648E+01 -0.296380E+01 -0.641839E+01  0.439188E+02 -0.246848E+02
   105   0.425199E+01  0.416390E+01 -0.140702E+02  0.364827E+02 -0.195370E+02  0.177421E+02 -0.159725E+02  0.247464E+01 -0.286789E+01 -0.397155E+01  0.198890E+02 -0.117535E+02
   106   0.359174E+01  0.444571E+01 -0.113999E+02  0.341464E+02 -0.185839E+02  0.168131E+02 -0.183102E+02  0.297582E+01 -0.204968E+01 -0.108784E+01  0.207973E+02 -0.152638E+02
   107  -0.373422E+01 -0.356386E+01 -0.146548E+01  0.291784E+01 -0.128140E+01  0.109888E+01 -0.515217E+01  0.356185E+00 -0.208063E+00 -0.107551E+01  0.206317E+01 -0.455152E+01
   108  -0.124601E+01 -0.134769E+01 -0.476288E+01  0.142549E+02 -0.801917E+01  0.754582E+01 -0.107316E+02  0.140994E+01 -0.943052E+00 -0.181854E+01  0.890631E+01 -0.843545E+01
   109  -0.306427E+01 -0.321980E+01 -0.239788E+01  0.318148E+01 -0.133191E+01  0.887896E+00 -0.339438E+01  0.295117E+00 -0.304591E+00 -0.201661E+01  0.168825E+01 -0.289145E+01
   110  -0.177283E+01 -0.154338E+01 -0.123993E+01  0.572939E+01 -0.217415E+01  0.187712E+01 -0.615902E+01  0.558912E+00 -0.365148E+00 -0.972504E+00  0.468395E+01 -0.525483E+01
   111   0.130305E+01  0.151060E+01 -0.112674E+02  0.312595E+02 -0.178721E+02  0.167966E+02 -0.184605E+02  0.299421E+01 -0.214726E+01 -0.764217E+00  0.160098E+02 -0.137350E+02
   112  -0.167239E+01 -0.149949E+01 -0.102792E+01  0.102451E+00 -0.153917E+00  0.219872E-01 -0.614082E+00  0.120900E-01 -0.129914E-01 -0.936506E+00 -0.202888E-01 -0.542691E+00
   113   0.224393E+02  0.252455E+02 -0.299187E+02  0.821716E+02 -0.409196E+02  0.350342E+02 -0.238039E+02  0.437748E+01 -0.450176E+01 -0.852309E+00  0.402280E+02 -0.141302E+02
   114  -0.184590E+01 -0.157835E+01 -0.889618E+00  0.399125E+01 -0.136351E+01  0.114763E+01 -0.481046E+01  0.396539E+00 -0.317733E+00  0.128010E+00  0.247066E+01 -0.417702E+01
   115   0.104932E+02  0.104981E+02 -0.137078E+02  0.420691E+02 -0.189574E+02  0.166028E+02 -0.152720E+02  0.273973E+01 -0.298123E+01 -0.132488E+01  0.220719E+02 -0.102490E+02
   116   0.167297E+02  0.139387E+02 -0.210600E+02  0.604184E+02 -0.299970E+02  0.268204E+02 -0.207612E+02  0.402161E+01 -0.271250E+01 -0.215567E+01  0.320130E+02 -0.159186E+02
   117   0.172661E+02  0.169198E+02 -0.174477E+02  0.577755E+02 -0.328569E+02  0.296926E+02 -0.202956E+02  0.370899E+01 -0.331083E+01  0.227939E+01  0.292371E+02 -0.145967E+02
   118  -0.197674E+01 -0.198986E+01 -0.418425E+00  0.196547E+01 -0.724980E+00  0.501330E+00 -0.338286E+01  0.202557E+00 -0.119829E+00 -0.499676E+00  0.191701E+01 -0.340720E+01
   119  -0.271238E+01 -0.262162E+01 -0.191216E+00  0.144853E+01 -0.102162E+01  0.605942E+00 -0.364572E+01  0.150521E+00 -0.588099E-01 -0.413250E+00  0.121045E+01 -0.341881E+01
   120  -0.243604E+01 -0.258383E+01 -0.864279E+00  0.205744E+01 -0.796169E+00  0.588488E+00 -0.351888E+01  0.205032E+00 -0.107669E+00 -0.961046E+00  0.159590E+01 -0.321868E+01
   121  -0.247889E+00  0.199924E+00 -0.247770E+01  0.100819E+02 -0.374458E+01  0.338145E+01 -0.769308E+01  0.950319E+00 -0.746243E+00 -0.559575E-01  0.679819E+01 -0.654231E+01
   122  -0.495454E+00 -0.589477E+00  0.320002E+00  0.218433E+00 -0.126168E+00  0.559246E-01 -0.977051E+00  0.261471E-01 -0.127407E-01 -0.682562E-01  0.413311E+00 -0.934532E+00
   123  -0.150735E+01 -0.165201E+01 -0.175766E-01  0.441791E+00 -0.322402E+00  0.126779E+00 -0.175947E+01  0.425516E-01 -0.190233E-01 -0.756141E+00  0.934959E+00 -0.183082E+01
   124  -0.507643E+00 -0.462418E+00  0.753726E+00  0.564732E+00 -0.375572E+00  0.190737E+00 -0.169252E+01  0.492817E-01  0.197570E-02 -0.502974E-01  0.130119E+01 -0.171331E+01
   125  -0.409251E+01 -0.415397E+01 -0.296360E+01  0.514698E+01 -0.233272E+01  0.190630E+01 -0.601900E+01  0.581233E+00 -0.411704E+00 -0.144184E+01  0.241227E+01 -0.512440E+01
   126   0.223391E+01  0.137495E+01 -0.300359E+01  0.111798E+02 -0.504937E+01  0.470210E+01 -0.569986E+01  0.803174E+00 -0.698315E+00  0.231288E-01  0.465358E+01 -0.330176E+01
   127   0.323561E+01  0.344772E+01  0.326932E+01  0.473598E+01 -0.256912E+01  0.179703E+01 -0.427189E+01  0.438904E+00 -0.164626E+00  0.373047E+01  0.319543E+01 -0.347818E+01
   128   0.318517E+02  0.278233E+02 -0.409543E+02  0.108338E+03 -0.573236E+02  0.501240E+02 -0.308826E+02  0.650773E+01 -0.395778E+01 -0.281943E+01  0.531723E+02 -0.225296E+02
   129  -0.373269E+01 -0.360256E+01 -0.283233E+01  0.463968E+01 -0.207030E+01  0.181177E+01 -0.528475E+01  0.446982E+00 -0.443747E+00 -0.183946E+01  0.226640E+01 -0.402950E+01
   130  -0.171706E+01 -0.172443E+01 -0.185386E+00  0.117991E+01 -0.559737E+00  0.379885E+00 -0.255806E+01  0.128235E+00 -0.101912E+00 -0.426066E+00  0.122656E+01 -0.252492E+01
   131   0.221128E+02  0.232874E+02 -0.187310E+02  0.667720E+02 -0.347973E+02  0.279222E+02 -0.163166E+02  0.265728E+01 -0.539374E+01 -0.302552E+01  0.381891E+02 -0.118762E+02
   132  -0.829761E+00 -0.876171E+00 -0.150338E-01  0.166084E+01 -0.524783E+00  0.424463E+00 -0.243840E+01  0.167680E+00 -0.104527E+00  0.406056E-01  0.100784E+01 -0.192462E+01
   133  -0.667176E-01 -0.478139E+00 -0.669373E+01  0.180835E+02 -0.917859E+01  0.874998E+01 -0.112979E+02  0.171970E+01 -0.144966E+01 -0.297926E+01  0.113999E+02 -0.889882E+01
   134  -0.277069E+01 -0.255097E+01 -0.127385E+01  0.554638E+01 -0.250918E+01  0.215608E+01 -0.685409E+01  0.541327E+00 -0.377363E+00 -0.206177E+01  0.577346E+01 -0.626266E+01
   135  -0.150446E+01 -0.156923E+01  0.526322E-01  0.143047E+01 -0.581796E+00  0.433369E+00 -0.290372E+01  0.166214E+00 -0.101625E+00 -0.431993E-01  0.101519E+01 -0.254121E+01
   136  -0.208450E+01 -0.217845E+01 -0.247470E+01  0.776434E+01 -0.314199E+01  0.303515E+01 -0.751005E+01  0.865876E+00 -0.623113E+00 -0.103177E+01  0.456290E+01 -0.570957E+01
   137  -0.148154E+01 -0.124126E+01 -0.393738E+00  0.263450E+01 -0.136096E+01  0.114390E+01 -0.355723E+01  0.249687E+00 -0.197702E+00  0.379495E+00  0.136311E+01 -0.298387E+01
   138   0.117452E+02  0.809892E+01 -0.156745E+02  0.429139E+02 -0.202673E+02  0.182054E+02 -0.139569E+02  0.305148E+01 -0.252685E+01 -0.250163E+01  0.207921E+02 -0.101915E+02
   139   0.159712E+01  0.150572E+01 -0.780035E+01  0.208962E+02 -0.902181E+01  0.779499E+01 -0.977528E+01  0.152600E+01 -0.202265E+01 -0.218868E+01  0.118489E+02 -0.815454E+01
   140   0.366048E+00  0.895521E+00 -0.119221E+02  0.303337E+02 -0.164334E+02  0.157671E+02 -0.181931E+02  0.289256E+01 -0.207870E+01 -0.258323E+01  0.167153E+02 -0.132365E+02
   141   0.968573E+01  0.892443E+01 -0.267710E+02  0.677202E+02 -0.389711E+02  0.368402E+02 -0.311876E+02  0.566136E+01 -0.360637E+01 -0.441893E+01  0.355940E+02 -0.222506E+02
   142   0.396649E+00  0.117877E+01 -0.318116E+01  0.107773E+02 -0.473929E+01  0.420796E+01 -0.690236E+01  0.767280E+00 -0.533056E+00 -0.115131E+01  0.760231E+01 -0.527223E+01
   143  -0.337682E+01 -0.337409E+01 -0.120481E+01  0.238138E+01 -0.127860E+01  0.804404E+00 -0.419676E+01  0.271936E+00 -0.154368E+00 -0.840919E+00  0.103889E+01 -0.357206E+01
   144   0.155870E+02  0.130235E+02 -0.307694E+02  0.757199E+02 -0.494401E+02  0.447761E+02 -0.282973E+02  0.497984E+01 -0.138201E+01 -0.783304E+01  0.415149E+02 -0.206584E+02
   145  -0.335274E+01 -0.330196E+01 -0.116098E+01  0.566173E+00 -0.300075E+00  0.176502E+00 -0.264995E+01  0.781539E-01 -0.625740E-01 -0.141922E+01  0.732130E+00 -0.261487E+01
   146   0.201754E+02  0.201302E+02 -0.123932E+02  0.538920E+02 -0.185106E+02  0.141609E+02 -0.158579E+02  0.251791E+01 -0.363378E+01 -0.316873E+01  0.373010E+02 -0.140020E+02
   147  -0.165965E+01 -0.172492E+01 -0.509410E+00  0.587433E+00 -0.175935E+00  0.119823E+00 -0.170455E+01  0.662860E-01 -0.432934E-01 -0.582858E+00  0.488762E+00 -0.163082E+01
   148  -0.329594E+01 -0.328068E+01 -0.195920E+01  0.213026E+01 -0.105132E+01  0.844526E+00 -0.321078E+01  0.195575E+00 -0.244998E+00 -0.188602E+01  0.133101E+01 -0.272568E+01
   149  -0.138647E+01 -0.164960E+01 -0.126637E+00  0.344626E+00 -0.198857E+00  0.867096E-01 -0.151831E+01  0.400883E-01 -0.140931E-01 -0.761659E+00  0.622602E+00 -0.151055E+01
   150   0.184022E+02  0.208693E+02 -0.286984E+02  0.733477E+02 -0.392047E+02  0.337278E+02 -0.195826E+02  0.374797E+01 -0.493556E+01 -0.290560E+01  0.361649E+02 -0.123900E+02
   151   0.259181E+01  0.307901E+01 -0.348783E+01  0.155950E+02 -0.688102E+01  0.594200E+01 -0.896688E+01  0.119317E+01 -0.802601E+00 -0.224786E+01  0.127472E+02 -0.742035E+01
   152  -0.323381E+01 -0.322403E+01 -0.138322E+01  0.134143E+01 -0.849568E+00  0.473705E+00 -0.288868E+01  0.168168E+00 -0.956470E-01 -0.120473E+01  0.718623E+00 -0.273793E+01
   153   0.311619E+00  0.360677E+00 -0.108213E+02  0.252925E+02 -0.120596E+02  0.112487E+02 -0.134503E+02  0.213521E+01 -0.203359E+01 -0.195683E+01  0.123510E+02 -0.100335E+02
   154   0.112215E+01  0.118172E+01  0.198595E+01  0.183028E+00 -0.304354E+00  0.420947E-01 -0.827883E+00  0.229336E-01  0.203892E-01  0.191304E+01 -0.889383E-02 -0.722426E+00
   155  -0.400006E+01 -0.406119E+01 -0.411910E+01  0.844194E+01 -0.435045E+01  0.407143E+01 -0.829373E+01  0.949407E+00 -0.699565E+00 -0.161902E+01  0.413239E+01 -0.657456E+01
   156   0.487890E+01  0.575502E+01 -0.154057E+02  0.381978E+02 -0.182213E+02  0.152771E+02 -0.136843E+02  0.244703E+01 -0.373178E+01 -0.285400E+01  0.184540E+02 -0.984497E+01
   157   0.104246E+02  0.797129E+01 -0.122038E+02  0.395248E+02 -0.188458E+02  0.172664E+02 -0.159972E+02  0.301408E+01 -0.233385E+01 -0.173832E+01  0.224747E+02 -0.127651E+02
   158   0.189576E+02  0.186808E+02 -0.180382E+02  0.585645E+02 -0.222365E+02  0.183250E+02 -0.182437E+02  0.326240E+01 -0.267590E+01 -0.142603E+01  0.347875E+02 -0.146807E+02
   159   0.126303E+02  0.125944E+02 -0.157006E+02  0.490956E+02 -0.272017E+02  0.246841E+02 -0.190421E+02  0.353141E+01 -0.273642E+01  0.399322E+01  0.219002E+02 -0.132991E+02
   160  -0.769348E+00 -0.684568E+00  0.438640E+00  0.373977E+00 -0.160766E+00  0.986462E-01 -0.154730E+01  0.503362E-01 -0.228845E-01  0.378079E+00  0.431555E+00 -0.149420E+01
   161   0.243821E+02  0.222624E+02 -0.345014E+02  0.934375E+02 -0.555921E+02  0.494570E+02 -0.333219E+02  0.649927E+01 -0.159628E+01  0.287517E+00  0.450398E+02 -0.230649E+02
   162  -0.100726E+01 -0.106200E+01 -0.861724E-01  0.130811E+00 -0.818935E-01  0.326949E-01 -0.101293E+01  0.165913E-01 -0.636289E-02 -0.265412E+00  0.293925E+00 -0.109051E+01
   163  -0.101192E+01 -0.111564E+01  0.114211E+00  0.990734E+00 -0.372977E+00  0.269344E+00 -0.206103E+01  0.108974E+00 -0.611733E-01 -0.196641E+00  0.970303E+00 -0.188930E+01
   164  -0.429163E+01 -0.423144E+01 -0.102789E+02  0.231166E+02 -0.123390E+02  0.112690E+02 -0.163443E+02  0.191867E+01 -0.163389E+01 -0.447219E+01  0.132343E+02 -0.129936E+02
   165  -0.253466E+01 -0.283406E+01 -0.233013E+01  0.397399E+01 -0.178752E+01  0.125270E+01 -0.364028E+01  0.391066E+00 -0.394480E+00 -0.129359E+01  0.111875E+01 -0.265922E+01
   166  -0.101600E+01 -0.101312E+01 -0.476827E+00  0.806501E-01 -0.524874E-01  0.239562E-01 -0.591361E+00  0.952286E-02 -0.945356E-02 -0.544511E+00  0.677738E-01 -0.536384E+00
   167   0.766918E+01  0.648103E+01 -0.801219E+01  0.291488E+02 -0.106782E+02  0.909181E+01 -0.112738E+02  0.173557E+01 -0.234282E+01 -0.167894E+01  0.179419E+02 -0.978191E+01
   168   0.159598E+02  0.146869E+02 -0.124707E+02  0.466271E+02 -0.169286E+02  0.146501E+02 -0.161189E+02  0.277839E+01 -0.257745E+01 -0.711576E+00  0.285570E+02 -0.131586E+02
   169   0.740208E-01  0.158997E+00  0.961036E+00  0.252684E+00 -0.156018E+00  0.724631E-01 -0.107548E+01  0.248720E-01 -0.553262E-02  0.836761E+00  0.432173E+00 -0.110994E+01
   170  -0.182598E+01 -0.206197E+01 -0.333108E+01  0.949734E+01 -0.395279E+01  0.353123E+01 -0.777212E+01  0.882255E+00 -0.680818E+00 -0.252969E+01  0.679427E+01 -0.632655E+01
   171   0.956526E+01  0.976155E+01 -0.111456E+02  0.387634E+02 -0.196116E+02  0.170740E+02 -0.167775E+02  0.239331E+01 -0.113075E+01 -0.635392E+01  0.298381E+02 -0.137227E+02
   172  -0.218823E+01 -0.286231E+01 -0.810578E+01  0.185000E+02 -0.944338E+01  0.842445E+01 -0.112726E+02  0.148284E+01 -0.177373E+01 -0.396062E+01  0.100382E+02 -0.893993E+01
   173   0.106511E+02  0.103509E+02 -0.227545E+02  0.564140E+02 -0.322734E+02  0.292652E+02 -0.222270E+02  0.431599E+01 -0.208916E+01 -0.329045E+01  0.292859E+02 -0.156445E+02
   174   0.263328E+02  0.232787E+02 -0.459216E+02  0.107785E+03 -0.648468E+02  0.554110E+02 -0.267955E+02  0.595197E+01 -0.525132E+01 -0.744960E+01  0.523266E+02 -0.215983E+02
   175  -0.647434E+00 -0.717270E+00  0.172233E+00  0.403898E+00 -0.147968E+00  0.665389E-01 -0.116534E+01  0.395689E-01 -0.163684E-01 -0.175480E+00  0.597879E+00 -0.113967E+01
   176  -0.162476E+01 -0.161750E+01 -0.535586E+00  0.260967E+00 -0.311566E+00  0.100208E+00 -0.114528E+01  0.284821E-01 -0.219840E-01 -0.651655E+00  0.144072E+00 -0.110992E+01
   177   0.713550E+01  0.682786E+01 -0.106835E+02  0.350805E+02 -0.148087E+02  0.129837E+02 -0.156167E+02  0.252114E+01 -0.234091E+01 -0.904512E+00  0.189594E+02 -0.112270E+02
   178  -0.309576E+01 -0.320271E+01 -0.182592E+01  0.220826E+00 -0.274190E+00  0.614351E-01 -0.127088E+01  0.238000E-01 -0.308234E-01 -0.220258E+01  0.270496E+00 -0.127063E+01
   179  -0.159693E+00 -0.506655E-01  0.336216E+00  0.794934E-01 -0.584072E-01  0.156650E-01 -0.538505E+00  0.779610E-02 -0.195124E-02  0.342458E+00  0.853330E-01 -0.478457E+00
   180  -0.303534E+01 -0.322038E+01 -0.128499E+01  0.137523E+01 -0.699940E+00  0.463196E+00 -0.292679E+01  0.147695E+00 -0.109751E+00 -0.187230E+01  0.161373E+01 -0.296182E+01
   181   0.176005E+02  0.170450E+02 -0.273355E+02  0.739062E+02 -0.444649E+02  0.385635E+02 -0.188266E+02  0.398634E+01 -0.822861E+01  0.534555E-01  0.278274E+02 -0.108358E+02
   182  -0.133040E+01 -0.121347E+01 -0.217295E+01  0.550588E+01 -0.172096E+01  0.148131E+01 -0.444549E+01  0.479023E+00 -0.457220E+00 -0.123936E+01  0.421251E+01 -0.418662E+01
   183   0.836979E+01  0.843581E+01 -0.111206E+02  0.358842E+02 -0.155109E+02  0.126367E+02 -0.125008E+02  0.199268E+01 -0.301158E+01 -0.384517E+01  0.238146E+02 -0.115336E+02
   184   0.476219E+00  0.116246E+01 -0.262900E+01  0.822639E+01 -0.247225E+01  0.214103E+01 -0.484336E+01  0.554239E+00 -0.500831E+00 -0.127587E+01  0.576333E+01 -0.332501E+01
   185   0.131771E+02  0.134552E+02 -0.203007E+02  0.588741E+02 -0.330908E+02  0.294764E+02 -0.226687E+02  0.374152E+01 -0.285474E+01 -0.156779E+01  0.309183E+02 -0.158954E+02
   186  -0.314186E+01 -0.329443E+01 -0.143043E+01  0.208202E+01 -0.118064E+01  0.821514E+00 -0.350717E+01  0.195261E+00 -0.122407E+00 -0.186925E+01  0.178556E+01 -0.321073E+01
   187  -0.161572E+01 -0.179412E+01  0.198894E+00  0.974633E+00 -0.493749E+00  0.296929E+00 -0.262478E+01  0.973674E-01 -0.650163E-01 -0.910062E+00  0.173854E+01 -0.262260E+01
   188  -0.402677E+01 -0.392775E+01 -0.265875E+01  0.394264E+01 -0.202700E+01  0.170823E+01 -0.514403E+01  0.405630E+00 -0.253485E+00 -0.134094E+01  0.172517E+01 -0.431198E+01
   189  -0.177805E+01 -0.168269E+01 -0.105923E+01  0.879638E-01 -0.193722E+00  0.185033E-01 -0.622115E+00  0.843757E-02 -0.178811E-01 -0.102653E+01 -0.112866E+00 -0.543293E+00
   190   0.547048E+01  0.616566E+01 -0.112893E+02  0.306400E+02 -0.172338E+02  0.161624E+02 -0.117411E+02  0.207649E+01 -0.314412E+01 -0.125635E+01  0.143094E+02 -0.688742E+01
   191  -0.159185E+01 -0.153372E+01 -0.392350E+00  0.106525E+01 -0.328323E+00  0.237092E+00 -0.218596E+01  0.113241E+00 -0.100800E+00 -0.247472E+00  0.582749E+00 -0.186900E+01
   192   0.710028E+01  0.816081E+01 -0.685930E+01  0.266697E+02 -0.129778E+02  0.119322E+02 -0.108140E+02  0.179473E+01 -0.264526E+01 -0.161995E+01  0.176338E+02 -0.785308E+01
   193   0.358313E+01  0.312111E+01 -0.686346E+01  0.222234E+02 -0.964587E+01  0.887147E+01 -0.108867E+02  0.172356E+01 -0.183934E+01 -0.368238E+00  0.115867E+02 -0.809732E+01
   194   0.140947E+02  0.135047E+02 -0.296386E+02  0.763508E+02 -0.456093E+02  0.408451E+02 -0.295646E+02  0.554079E+01 -0.382950E+01 -0.617339E+01  0.425852E+02 -0.229071E+02
   195   0.193326E+02  0.150173E+02 -0.180693E+02  0.544267E+02 -0.294233E+02  0.265429E+02 -0.148397E+02  0.292656E+01 -0.223124E+01  0.226433E+00  0.229232E+02 -0.813229E+01
   196   0.458165E+01  0.433658E+01 -0.270013E+01  0.181682E+02 -0.934115E+01  0.796578E+01 -0.101377E+02  0.125778E+01 -0.631087E+00 -0.480692E+01  0.188695E+02 -0.972598E+01
   197   0.306358E+01  0.360683E+01 -0.334129E+01  0.152427E+02 -0.771597E+01  0.701912E+01 -0.742315E+01  0.110525E+01 -0.182302E+01  0.217194E+01  0.609228E+01 -0.465739E+01
   198  -0.378536E+01 -0.386772E+01 -0.178830E+01  0.138346E+01 -0.798355E+00  0.575823E+00 -0.319964E+01  0.173813E+00 -0.132165E+00 -0.166864E+01  0.691654E+00 -0.289073E+01
   199   0.489389E+00 -0.915689E-01 -0.838786E+01  0.257370E+02 -0.128350E+02  0.116291E+02 -0.160197E+02  0.200995E+01 -0.164419E+01 -0.535564E+01  0.187494E+02 -0.134854E+02
   200   0.885357E+00  0.641048E+00 -0.523619E+01  0.171392E+02 -0.767290E+01  0.723382E+01 -0.105854E+02  0.151265E+01 -0.150588E+01 -0.715333E+00  0.100233E+02 -0.866694E+01
   201   0.134495E+00 -0.106065E-01 -0.114522E+02  0.326937E+02 -0.188546E+02  0.174563E+02 -0.211345E+02  0.298403E+01 -0.155822E+01 -0.303206E+01  0.198207E+02 -0.167993E+02
   202   0.110226E+01  0.912436E+00 -0.781421E+01  0.205433E+02 -0.121276E+02  0.104497E+02 -0.105403E+02  0.153834E+01 -0.946989E+00 -0.459919E+01  0.151169E+02 -0.960529E+01
   203  -0.146233E+01 -0.145294E+01 -0.317321E+00  0.387545E+00 -0.212503E+00  0.877532E-01 -0.141667E+01  0.407552E-01 -0.318934E-01 -0.464600E+00  0.421597E+00 -0.140994E+01
   204   0.520799E+01  0.411797E+01 -0.139212E+02  0.372055E+02 -0.220505E+02  0.198439E+02 -0.168139E+02  0.297148E+01 -0.202727E+01 -0.168976E+01  0.184478E+02 -0.126401E+02
   205  -0.513374E-02 -0.825932E-01  0.547822E+00  0.843262E-01 -0.636052E-01  0.107205E-01 -0.594271E+00  0.843876E-02  0.143584E-02  0.321713E+00  0.119214E+00 -0.523520E+00
   206   0.194755E+02  0.184548E+02 -0.269822E+02  0.740498E+02 -0.472579E+02  0.426285E+02 -0.258610E+02  0.541323E+01 -0.251495E+01 -0.268801E+00  0.376075E+02 -0.188840E+02
   207   0.149168E+02  0.142393E+02 -0.261101E+02  0.658285E+02 -0.426759E+02  0.384984E+02 -0.224122E+02  0.418003E+01 -0.239186E+01 -0.409387E+01  0.329312E+02 -0.145981E+02
   208  -0.611203E+00 -0.564254E+00  0.325943E+00  0.127987E+01 -0.503349E+00  0.326851E+00 -0.206204E+01  0.120384E+00 -0.988681E-01 -0.631226E+00  0.201377E+01 -0.194680E+01
   209  -0.754862E+00 -0.771375E+00  0.689132E-01  0.856601E-01 -0.488113E-01  0.143460E-01 -0.880949E+00  0.116943E-01 -0.571567E-02 -0.548397E-01  0.159483E+00 -0.876018E+00
   210  -0.800145E+00 -0.775726E+00 -0.531954E-01  0.102200E+00 -0.100467E+00  0.325776E-01 -0.788444E+00  0.105175E-01 -0.333386E-02 -0.203503E+00  0.192014E+00 -0.764237E+00
   211   0.133828E+02  0.152856E+02 -0.310420E+02  0.752418E+02 -0.440589E+02  0.401275E+02 -0.267700E+02  0.539161E+01 -0.550729E+01 -0.276187E+01  0.368602E+02 -0.188128E+02
   212  -0.195260E+00 -0.551327E-01 -0.282998E+01  0.951313E+01 -0.448860E+01  0.376605E+01 -0.622227E+01  0.923389E+00 -0.856988E+00 -0.377118E+00  0.438498E+01 -0.406299E+01
   213   0.746681E+01  0.773680E+01 -0.148072E+02  0.436569E+02 -0.236225E+02  0.215481E+02 -0.204516E+02  0.340491E+01 -0.226166E+01 -0.138533E+01  0.242018E+02 -0.150797E+02
   214   0.117507E+02  0.109844E+02 -0.129406E+02  0.391771E+02 -0.185270E+02  0.168908E+02 -0.125147E+02  0.223540E+01 -0.257021E+01 -0.911848E+00  0.193829E+02 -0.748667E+01
   215   0.812271E+01  0.688194E+01 -0.228803E+02  0.552350E+02 -0.304439E+02  0.267295E+02 -0.198774E+02  0.323812E+01 -0.387830E+01 -0.875403E+01  0.308264E+02 -0.151905E+02
   216   0.162919E+02  0.149593E+02 -0.207342E+02  0.601861E+02 -0.276487E+02  0.247999E+02 -0.204190E+02  0.387615E+01 -0.376841E+01 -0.318664E+01  0.332608E+02 -0.151149E+02
   217   0.179410E+02  0.190409E+02 -0.266672E+02  0.711801E+02 -0.382738E+02  0.336890E+02 -0.227048E+02  0.403064E+01 -0.331294E+01 -0.258035E+01  0.365869E+02 -0.149657E+02
   218  -0.176399E+00 -0.298737E+00  0.592039E+00  0.283366E+00 -0.172234E+00  0.655873E-01 -0.967393E+00  0.238373E-01 -0.160222E-02  0.913642E-01  0.488536E+00 -0.878638E+00
   219   0.113255E+02  0.121493E+02 -0.217987E+02  0.630490E+02 -0.373026E+02  0.349514E+02 -0.297455E+02  0.540351E+01 -0.323168E+01  0.218387E+01  0.325657E+02 -0.226003E+02
   220   0.260768E+02  0.245561E+02 -0.183789E+02  0.685640E+02 -0.232959E+02  0.182175E+02 -0.191814E+02  0.323571E+01 -0.308422E+01 -0.341766E+01  0.455324E+02 -0.175586E+02
   221  -0.339667E+01 -0.324686E+01 -0.115023E+01  0.283302E+01 -0.120025E+01  0.107940E+01 -0.513164E+01  0.357259E+00 -0.184221E+00 -0.886736E+00  0.197772E+01 -0.433785E+01
   222   0.230419E+02  0.222490E+02 -0.252588E+02  0.765843E+02 -0.309583E+02  0.264173E+02 -0.244340E+02  0.454803E+01 -0.385666E+01 -0.317107E+01  0.449204E+02 -0.195004E+02
   223  -0.145948E+00 -0.230800E+00  0.126311E+01  0.277783E+01 -0.129180E+01  0.912142E+00 -0.394941E+01  0.303003E+00 -0.160823E+00  0.161613E+01  0.187815E+01 -0.372508E+01
   224  -0.170840E+01 -0.157385E+01 -0.519899E+00  0.150064E+00 -0.121471E+00  0.413603E-01 -0.126912E+01  0.221435E-01 -0.114751E-01 -0.456221E+00  0.209549E+00 -0.132718E+01
   225   0.339108E+00  0.427375E+00  0.409652E+00  0.194482E+01 -0.518547E+00  0.299300E+00 -0.181667E+01  0.133679E+00 -0.113126E+00  0.211534E+00  0.171157E+01 -0.149572E+01
   226  -0.372419E+00  0.495374E-01 -0.323450E+00  0.391267E+01 -0.122827E+01  0.997462E+00 -0.380053E+01  0.348958E+00 -0.279256E+00 -0.339212E+00  0.353112E+01 -0.314237E+01
   227  -0.154904E+01 -0.136260E+01 -0.241796E+01  0.590084E+01 -0.203500E+01  0.159397E+01 -0.464194E+01  0.511757E+00 -0.460703E+00 -0.110065E+01  0.356449E+01 -0.382643E+01
   228  -0.380132E+01 -0.396158E+01 -0.142258E+01  0.936582E+00 -0.522424E+00  0.384380E+00 -0.321628E+01  0.108837E+00 -0.698292E-01 -0.221543E+01  0.134030E+01 -0.308645E+01
   229  -0.140823E+01 -0.163912E+01 -0.300632E+00  0.853609E-01 -0.134944E+00  0.324158E-01 -0.109307E+01  0.127439E-01 -0.101040E-01 -0.805413E+00  0.411223E+00 -0.124493E+01
   230  -0.479061E+00 -0.474224E+00 -0.126387E+01  0.566319E+01 -0.176869E+01  0.147803E+01 -0.467625E+01  0.472235E+00 -0.383710E+00 -0.807555E+00  0.418097E+01 -0.384764E+01
   231  -0.242316E+01 -0.236894E+01 -0.266396E+01  0.415488E+01 -0.139337E+01  0.101633E+01 -0.358859E+01  0.318147E+00 -0.266598E+00 -0.128216E+01  0.153012E+01 -0.261690E+01
   232  -0.442157E+01 -0.437144E+01 -0.721046E+01  0.982188E+01 -0.569568E+01  0.461149E+01 -0.618144E+01  0.803279E+00 -0.570646E+00 -0.427042E+01  0.462565E+01 -0.472667E+01
   233   0.131850E+02  0.127257E+02 -0.193826E+02  0.556020E+02 -0.307584E+02  0.264456E+02 -0.203110E+02  0.372628E+01 -0.213683E+01 -0.309771E+01  0.308953E+02 -0.150719E+02
   234  -0.247295E+01 -0.260554E+01 -0.340329E+00  0.116467E+01 -0.581840E+00  0.361923E+00 -0.315704E+01  0.145002E+00 -0.653328E-01 -0.566466E+00  0.854989E+00 -0.289406E+01
   235   0.312476E+02  0.298094E+02 -0.376180E+02  0.109570E+03 -0.668722E+02  0.601953E+02 -0.355568E+02  0.693776E+01 -0.540861E+01 -0.152418E+01  0.586566E+02 -0.273230E+02
   236  -0.121483E+01 -0.129957E+01 -0.278004E+00  0.246678E+00 -0.156310E+00  0.589960E-01 -0.109230E+01  0.279322E-01 -0.218192E-01 -0.638064E+00  0.445804E+00 -0.110731E+01
   237   0.248276E+02  0.236937E+02 -0.233502E+02  0.758038E+02 -0.380834E+02  0.333851E+02 -0.248539E+02  0.463514E+01 -0.270893E+01 -0.309852E+01  0.467076E+02 -0.199154E+02
   238   0.176650E+02  0.164787E+02 -0.140285E+02  0.516831E+02 -0.236879E+02  0.197014E+02 -0.172732E+02  0.299310E+01 -0.172288E+01 -0.273341E+01  0.328519E+02 -0.136398E+02
   239   0.123875E+02  0.115679E+02 -0.174915E+02  0.520021E+02 -0.261133E+02  0.227102E+02 -0.195204E+02  0.370760E+01 -0.290710E+01 -0.754014E+00  0.279105E+02 -0.155886E+02
   240  -0.214185E+01 -0.197394E+01 -0.148821E+01  0.633970E+01 -0.278763E+01  0.227751E+01 -0.656579E+01  0.538091E+00 -0.455509E+00 -0.177116E+01  0.575924E+01 -0.596202E+01
   241   0.960763E+00  0.119595E+01 -0.468647E+01  0.160877E+02 -0.637571E+01  0.588697E+01 -0.966186E+01  0.118453E+01 -0.147438E+01 -0.153957E+01  0.977987E+01 -0.704435E+01
   242   0.169820E+02  0.155350E+02 -0.152444E+02  0.532165E+02 -0.238209E+02  0.211308E+02 -0.181026E+02  0.342477E+01 -0.362210E+01  0.851509E+00  0.287306E+02 -0.140471E+02
   243   0.227895E+02  0.224641E+02 -0.265729E+02  0.749510E+02 -0.489242E+02  0.444873E+02 -0.239476E+02  0.514301E+01 -0.234720E+01 -0.410970E+00  0.390146E+02 -0.161395E+02
   244  -0.130341E+01 -0.133453E+01 -0.835371E-01  0.384620E+00 -0.353515E+00  0.863610E-01 -0.136363E+01  0.476708E-01 -0.213827E-01 -0.255657E+00  0.358216E-01 -0.111470E+01
   245  -0.982610E+00 -0.111516E+01 -0.279583E+00  0.137632E+00 -0.622378E-01  0.196572E-01 -0.805402E+00  0.147724E-01 -0.744864E-02 -0.552317E+00  0.278126E+00 -0.840971E+00
   246  -0.715110E+00 -0.734377E+00 -0.213908E+00  0.433794E-01 -0.559466E-01  0.101401E-01 -0.502814E+00  0.422152E-02 -0.182850E-03 -0.319193E+00  0.831752E-01 -0.498359E+00
   247   0.190754E+02  0.172849E+02 -0.240419E+02  0.680417E+02 -0.401819E+02  0.365392E+02 -0.229563E+02  0.493450E+01 -0.325983E+01 -0.147141E+00  0.349874E+02 -0.175554E+02
   248  -0.412483E+01 -0.407346E+01 -0.263061E+01  0.214253E+01 -0.122702E+01  0.652303E+00 -0.307605E+01  0.219888E+00 -0.205865E+00 -0.201307E+01  0.407326E+00 -0.246772E+01
   249   0.198550E+01  0.191271E+01 -0.603193E+01  0.167555E+02 -0.848229E+01  0.763859E+01 -0.828048E+01  0.112127E+01 -0.735187E+00 -0.277703E+01  0.103293E+02 -0.563960E+01
   250  -0.126567E+01 -0.170713E+01 -0.158357E+01  0.649270E+01 -0.276875E+01  0.234614E+01 -0.587963E+01  0.638111E+00 -0.510662E+00 -0.109187E+01  0.426498E+01 -0.488024E+01
   251  -0.872539E+00 -0.895614E+00  0.405941E+00  0.334413E+00 -0.201467E+00  0.102557E+00 -0.153794E+01  0.464756E-01 -0.225146E-01  0.370189E+00  0.207782E+00 -0.147359E+01
   252  -0.355179E+01 -0.379136E+01 -0.660160E+01  0.113128E+02 -0.535914E+01  0.461775E+01 -0.749060E+01  0.102810E+01 -0.105907E+01 -0.355568E+01  0.579637E+01 -0.603205E+01
   253   0.221460E+02  0.202768E+02 -0.192747E+02  0.604547E+02 -0.260698E+02  0.223646E+02 -0.161510E+02  0.294172E+01 -0.211950E+01 -0.246323E+01  0.339585E+02 -0.112184E+02
   254   0.380312E+01  0.399490E+01 -0.808499E+01  0.203145E+02 -0.101914E+02  0.949723E+01 -0.721392E+01  0.112287E+01 -0.164114E+01 -0.240121E+01  0.104144E+02 -0.401827E+01
   255  -0.241706E+01 -0.262061E+01 -0.101753E+01  0.230766E+01 -0.118638E+01  0.764153E+00 -0.332623E+01  0.231358E+00 -0.190088E+00 -0.759316E+00  0.724067E+00 -0.258536E+01
   256  -0.192481E+01 -0.194310E+01 -0.394369E+01  0.107541E+02 -0.518290E+01  0.505312E+01 -0.885532E+01  0.116075E+01 -0.910894E+00 -0.914667E+00  0.531341E+01 -0.634185E+01
   257   0.490655E+02  0.482582E+02 -0.521549E+02  0.147417E+03 -0.898623E+02  0.732836E+02 -0.370273E+02  0.690616E+01  0.503401E+00 -0.265659E+01  0.749045E+02 -0.239897E+02
   258  -0.370303E+00 -0.429258E+00 -0.246386E+01  0.804408E+01 -0.284475E+01  0.227073E+01 -0.552354E+01  0.668751E+00 -0.521711E+00 -0.123760E+01  0.574546E+01 -0.493712E+01
   259  -0.217131E+01 -0.223730E+01 -0.109138E+01  0.156108E+01 -0.792037E+00  0.646506E+00 -0.251378E+01  0.141404E+00 -0.123107E+00 -0.141333E+01  0.135322E+01 -0.217719E+01
   260  -0.303947E+00 -0.326565E+00  0.643929E-01  0.357807E-01 -0.328604E-01  0.482040E-02 -0.376998E+00  0.363662E-02 -0.271891E-02 -0.452339E-01  0.816504E-01 -0.362982E+00
   261   0.255968E+02  0.234779E+02 -0.255474E+02  0.790296E+02 -0.365417E+02  0.308294E+02 -0.229010E+02  0.443647E+01 -0.370865E+01 -0.487695E+01  0.473827E+02 -0.190279E+02
   262  -0.917578E+00 -0.678941E+00 -0.176221E-01  0.253634E+01 -0.113635E+01  0.981553E+00 -0.327301E+01  0.233044E+00 -0.241533E+00  0.179132E+00  0.165142E+01 -0.250950E+01
   263  -0.583439E+00 -0.570486E+00 -0.188341E+00  0.707588E-01 -0.615252E-01  0.989979E-02 -0.418200E+00  0.575078E-02 -0.178226E-02 -0.337477E+00  0.123463E+00 -0.356471E+00
   264   0.166361E+02  0.175298E+02 -0.269802E+02  0.729452E+02 -0.372665E+02  0.339121E+02 -0.274483E+02  0.548216E+01 -0.400836E+01 -0.316656E+01  0.403627E+02 -0.196663E+02
   265   0.188268E+01  0.215151E+01 -0.294981E+01  0.119726E+02 -0.385694E+01  0.312526E+01 -0.636454E+01  0.830977E+00 -0.874860E+00 -0.127984E+01  0.960301E+01 -0.617167E+01
   266   0.359086E+01  0.381804E+01 -0.758796E+01  0.250575E+02 -0.131811E+02  0.122058E+02 -0.135836E+02  0.203220E+01 -0.135199E+01 -0.337946E+01  0.180041E+02 -0.108066E+02
   267   0.115338E+02  0.119562E+02 -0.216230E+02  0.569186E+02 -0.345222E+02  0.313883E+02 -0.214970E+02  0.435209E+01 -0.348297E+01 -0.105521E+01  0.275012E+02 -0.144898E+02
   268  -0.116983E+01 -0.130681E+01 -0.344390E+00  0.142412E+00 -0.962686E-01  0.373421E-01 -0.915644E+00  0.139883E-01 -0.726913E-02 -0.701057E+00  0.312452E+00 -0.918206E+00
   269  -0.128122E+01 -0.156058E+01 -0.556030E+01  0.132134E+02 -0.543694E+01  0.466334E+01 -0.843526E+01  0.113038E+01 -0.855835E+00 -0.231400E+01  0.739792E+01 -0.664450E+01
   270   0.216734E+00 -0.778719E-01 -0.308540E+01  0.102222E+02 -0.443850E+01  0.406503E+01 -0.654666E+01  0.781971E+00 -0.781957E+00 -0.856477E+00  0.530640E+01 -0.452779E+01
   271  -0.177545E+01 -0.164101E+01 -0.144892E+01  0.322284E+01 -0.145577E+01  0.130269E+01 -0.347576E+01  0.272248E+00 -0.192776E+00 -0.783726E+00  0.199713E+01 -0.285441E+01
   272   0.118745E+02  0.121843E+02 -0.113909E+02  0.409410E+02 -0.232849E+02  0.213811E+02 -0.154872E+02  0.283545E+01 -0.312009E+01  0.233223E+01  0.211945E+02 -0.113424E+02
   273   0.109481E+02  0.107606E+02 -0.379177E+01  0.269490E+02 -0.140536E+02  0.120714E+02 -0.973562E+01  0.154516E+01 -0.203645E+01  0.173692E+01  0.168514E+02 -0.782774E+01
   274   0.721813E+01  0.771865E+01 -0.939520E+01  0.312991E+02 -0.132794E+02  0.113400E+02 -0.123500E+02  0.203989E+01 -0.243624E+01 -0.304260E+00  0.182193E+02 -0.101964E+02
   275   0.125130E+01  0.977515E+00 -0.120743E+02  0.306717E+02 -0.142405E+02  0.134428E+02 -0.169746E+02  0.264052E+01 -0.221431E+01 -0.228943E+01  0.157950E+02 -0.125281E+02
   276   0.251463E+01  0.293667E+01 -0.106776E+02  0.273070E+02 -0.165393E+02  0.146892E+02 -0.126611E+02  0.182339E+01 -0.142694E+01 -0.403037E+01  0.160981E+02 -0.913107E+01
   277  -0.755923E+00 -0.769722E+00 -0.113655E+01  0.549861E+01 -0.204345E+01  0.166041E+01 -0.486228E+01  0.464257E+00 -0.336927E+00 -0.129428E+01  0.478420E+01 -0.425965E+01
   278  -0.248342E+01 -0.243660E+01 -0.782660E-01  0.280204E+01 -0.129581E+01  0.111871E+01 -0.515531E+01  0.345904E+00 -0.220698E+00  0.105280E+00  0.202359E+01 -0.456547E+01
   279   0.494266E+02  0.408948E+02 -0.558986E+02  0.146318E+03 -0.737781E+02  0.600941E+02 -0.342479E+02  0.805942E+01 -0.111987E+01 -0.420784E+01  0.716668E+02 -0.265642E+02
   280   0.413683E+01  0.478416E+01 -0.180484E+02  0.490303E+02 -0.269569E+02  0.248049E+02 -0.257261E+02  0.416149E+01 -0.312848E+01 -0.335330E+01  0.279375E+02 -0.198001E+02
   281   0.648692E+01  0.673294E+01 -0.114118E+02  0.326961E+02 -0.135720E+02  0.112336E+02 -0.117954E+02  0.198484E+01 -0.264840E+01 -0.257954E+01  0.195799E+02 -0.102674E+02
   282   0.744336E+00  0.482475E+00 -0.796013E+01  0.224536E+02 -0.120668E+02  0.113890E+02 -0.133991E+02  0.200443E+01 -0.167671E+01 -0.146840E+01  0.125238E+02 -0.105730E+02
   283   0.165533E+01  0.139560E+01  0.189420E+01  0.394879E+01 -0.155495E+01  0.104871E+01 -0.381332E+01  0.354652E+00 -0.222763E+00  0.225567E+01  0.272875E+01 -0.358881E+01
   284   0.356112E+02  0.294143E+02 -0.436321E+02  0.117380E+03 -0.702935E+02  0.612519E+02 -0.369965E+02  0.729865E+01  0.602730E+00 -0.437057E+01  0.618919E+02 -0.281070E+02
   285   0.155528E+00  0.238679E+00  0.626177E+00  0.113311E+01 -0.383711E+00  0.290659E+00 -0.154591E+01  0.778218E-01 -0.426116E-01  0.834570E+00  0.400195E+00 -0.996087E+00
   286  -0.142457E+01 -0.154679E+01 -0.375860E+00  0.372349E+00 -0.224385E+00  0.730086E-01 -0.127533E+01  0.385358E-01 -0.328855E-01 -0.681229E+00  0.444361E+00 -0.130992E+01
   287  -0.100690E+01 -0.935191E+00 -0.426874E+00  0.476955E-01 -0.529921E-01  0.103319E-01 -0.588125E+00  0.446650E-02 -0.139903E-02 -0.502563E+00  0.103223E+00 -0.535850E+00
   288   0.906183E+01  0.835804E+01 -0.174465E+02  0.456695E+02 -0.241856E+02  0.214111E+02 -0.162339E+02  0.324152E+01 -0.339413E+01 -0.701921E+00  0.199918E+02 -0.109319E+02
   289  -0.940030E+00 -0.866194E+00 -0.154255E+00  0.368494E+00 -0.135430E+00  0.711553E-01 -0.109498E+01  0.393411E-01 -0.343524E-01 -0.117284E+00  0.217496E+00 -0.966406E+00
   290   0.166241E+01  0.183082E+01  0.283661E+01  0.508627E+00 -0.493528E+00  0.115593E+00 -0.138392E+01  0.494949E-01  0.295266E-01  0.257284E+01  0.288113E+00 -0.103013E+01
   291   0.808129E+01  0.111564E+02 -0.348318E+02  0.831196E+02 -0.482357E+02  0.444549E+02 -0.369758E+02  0.658438E+01 -0.603431E+01 -0.723958E+01  0.461109E+02 -0.277149E+02
   292  -0.698949E+00 -0.582977E+00 -0.154536E+01  0.687030E+01 -0.288442E+01  0.247528E+01 -0.584292E+01  0.599761E+00 -0.371592E+00 -0.773053E+00  0.531201E+01 -0.512193E+01
   293  -0.453779E+01 -0.451628E+01 -0.438274E+01  0.449463E+01 -0.203049E+01  0.135630E+01 -0.397631E+01  0.400645E+00 -0.399833E+00 -0.399163E+01  0.300129E+01 -0.352593E+01
   294   0.301023E+00  0.266058E+00 -0.186270E+01  0.700913E+01 -0.280452E+01  0.264704E+01 -0.453401E+01  0.518477E+00 -0.672400E+00  0.912586E-01  0.307745E+01 -0.290265E+01
   295   0.962410E+00  0.696919E+00 -0.207516E+01  0.930244E+01 -0.327943E+01  0.281581E+01 -0.574459E+01  0.703384E+00 -0.760044E+00 -0.116107E+01  0.635953E+01 -0.450154E+01
   296  -0.188371E+01 -0.181969E+01 -0.941195E+00  0.399230E+01 -0.163158E+01  0.132889E+01 -0.463443E+01  0.386137E+00 -0.383833E+00 -0.686267E+00  0.312752E+01 -0.426095E+01
   297   0.115211E+02  0.867024E+01 -0.215755E+02  0.535383E+02 -0.244575E+02  0.203265E+02 -0.150308E+02  0.310834E+01 -0.438823E+01 -0.323073E+01  0.225836E+02 -0.106826E+02
   298  -0.998764E+00 -0.165831E+01 -0.320410E+01  0.886309E+01 -0.353462E+01  0.323394E+01 -0.631161E+01  0.791506E+00 -0.836971E+00 -0.192087E+01  0.545141E+01 -0.518886E+01
   299   0.979446E+01  0.848622E+01 -0.118945E+02  0.376509E+02 -0.159037E+02  0.142319E+02 -0.143272E+02  0.266748E+01 -0.263034E+01  0.318638E+00  0.201177E+02 -0.119501E+02
   300   0.280345E+01  0.287712E+01 -0.133458E+01  0.102172E+02 -0.293017E+01  0.223928E+01 -0.526866E+01  0.623731E+00 -0.743332E+00  0.488096E+00  0.720188E+01 -0.481285E+01
   301   0.492314E+01  0.481396E+01 -0.468595E+01  0.188412E+02 -0.971668E+01  0.858073E+01 -0.818931E+01  0.122135E+01 -0.112822E+01 -0.119641E+01  0.118501E+02 -0.583976E+01
   302   0.168385E+01  0.154533E+01  0.219212E+01  0.390851E-01 -0.188448E+00  0.739541E-02 -0.385812E+00  0.509848E-02  0.144077E-01  0.191636E+01 -0.494200E-01 -0.321606E+00
   303  -0.112113E+01 -0.133471E+01  0.445966E+00  0.103697E+01 -0.571563E+00  0.353888E+00 -0.238544E+01  0.949177E-01 -0.958654E-01  0.162923E+00  0.759424E+00 -0.225706E+01
   304  -0.532037E+01 -0.490058E+01 -0.592219E+01  0.123475E+02 -0.587580E+01  0.551340E+01 -0.115907E+02  0.131880E+01 -0.111145E+01 -0.202020E+01  0.616548E+01 -0.904586E+01
   305  -0.133658E+01 -0.892171E+00 -0.286406E+01  0.109339E+02 -0.542217E+01  0.461794E+01 -0.887454E+01  0.962395E+00 -0.690010E+00 -0.598542E+00  0.630457E+01 -0.659820E+01
   306  -0.137935E+01 -0.143310E+01 -0.784827E+00  0.466197E+01 -0.225099E+01  0.210109E+01 -0.526863E+01  0.527676E+00 -0.365637E+00 -0.717490E+00  0.362059E+01 -0.433620E+01
   307   0.304826E+01  0.304924E+01 -0.857075E+01  0.275051E+02 -0.146156E+02  0.130186E+02 -0.150879E+02  0.198874E+01 -0.118989E+01 -0.631092E+01  0.222513E+02 -0.128911E+02
   308  -0.101982E+01 -0.106647E+01  0.420298E+00  0.488332E+00 -0.309926E+00  0.207417E+00 -0.187242E+01  0.608298E-01 -0.143529E-01 -0.899442E-01  0.830683E+00 -0.180721E+01
   309  -0.355564E+01 -0.352223E+01 -0.178870E+01  0.155699E+01 -0.737916E+00  0.402187E+00 -0.297729E+01  0.146060E+00 -0.156964E+00 -0.256454E+01  0.198886E+01 -0.294656E+01
   310  -0.280069E+01 -0.281638E+01  0.493414E+00  0.218134E+01 -0.106911E+01  0.790252E+00 -0.537043E+01  0.269397E+00 -0.955560E-01  0.690969E+00  0.145652E+01 -0.496386E+01
   311   0.127238E+02  0.119970E+02 -0.188935E+02  0.528206E+02 -0.241843E+02  0.203342E+02 -0.179439E+02  0.319025E+01 -0.259958E+01 -0.318886E+01  0.304366E+02 -0.152507E+02
   312   0.413155E+01  0.419983E+01 -0.347419E+01  0.161366E+02 -0.654841E+01  0.575430E+01 -0.741512E+01  0.966425E+00 -0.128804E+01 -0.550573E+00  0.103529E+02 -0.560246E+01
   313   0.387366E+02  0.328038E+02 -0.389636E+02  0.110919E+03 -0.559476E+02  0.476888E+02 -0.285530E+02  0.624942E+01 -0.265654E+01 -0.404408E+01  0.595814E+02 -0.227335E+02
   314  -0.177379E+01 -0.182068E+01 -0.707879E+00  0.275887E+01 -0.104823E+01  0.753432E+00 -0.349050E+01  0.239526E+00 -0.279002E+00 -0.110211E+01  0.245049E+01 -0.316906E+01
   315  -0.234888E+01 -0.221063E+01 -0.215094E+01  0.876338E+01 -0.515921E+01  0.461352E+01 -0.883766E+01  0.774923E+00 -0.352888E+00 -0.167358E+01  0.697131E+01 -0.750836E+01
   316  -0.446253E+01 -0.433703E+01 -0.707270E+01  0.153877E+02 -0.812247E+01  0.774054E+01 -0.128560E+02  0.157851E+01 -0.111807E+01 -0.343734E+01  0.934610E+01 -0.102458E+02
   317   0.177326E+02  0.172184E+02 -0.324932E+02  0.865069E+02 -0.538552E+02  0.496902E+02 -0.354706E+02  0.638966E+01 -0.303506E+01 -0.276579E+01  0.469378E+02 -0.269536E+02
   318   0.380179E+01  0.344283E+01 -0.112934E+02  0.284610E+02 -0.166088E+02  0.146537E+02 -0.119264E+02  0.206748E+01 -0.155183E+01 -0.132714E+01  0.127743E+02 -0.800437E+01
   319   0.309358E+02  0.295432E+02 -0.274701E+02  0.871517E+02 -0.471726E+02  0.402664E+02 -0.242792E+02  0.423584E+01 -0.179627E+01 -0.482504E+01  0.514274E+02 -0.170592E+02
   320  -0.334826E+00 -0.490313E+00 -0.182501E+01  0.744152E+01 -0.286405E+01  0.262060E+01 -0.573052E+01  0.675177E+00 -0.652540E+00 -0.135159E+01  0.553036E+01 -0.466908E+01
   321   0.115300E+02  0.120811E+02 -0.184307E+02  0.510775E+02 -0.284650E+02  0.264927E+02 -0.208807E+02  0.407577E+01 -0.233969E+01  0.952553E+00  0.256210E+02 -0.144925E+02
   322  -0.187247E+01 -0.145023E+01 -0.791108E+01  0.153417E+02 -0.670878E+01  0.563767E+01 -0.812015E+01  0.124421E+01 -0.135603E+01 -0.412828E+01  0.968751E+01 -0.700946E+01
   323  -0.257723E+01 -0.249153E+01 -0.963774E+00  0.131129E+01 -0.500858E+00  0.387754E+00 -0.287083E+01  0.155355E+00 -0.961741E-01 -0.606920E+00  0.684742E+00 -0.256936E+01
   324   0.258769E+01  0.333386E+01 -0.941828E+01  0.271751E+02 -0.114891E+02  0.105276E+02 -0.138271E+02  0.213874E+01 -0.251920E+01 -0.218100E+01  0.162842E+02 -0.107693E+02
   325  -0.437004E+00 -0.748758E+00 -0.312535E+01  0.100198E+02 -0.374904E+01  0.343287E+01 -0.714346E+01  0.891985E+00 -0.763825E+00 -0.230626E+01  0.766371E+01 -0.610621E+01
   326  -0.230433E+01 -0.226167E+01 -0.188264E+01  0.674869E+01 -0.298381E+01  0.268535E+01 -0.701690E+01  0.680620E+00 -0.535642E+00 -0.135030E+01  0.497897E+01 -0.589035E+01
   327   0.328167E+01  0.283850E+01 -0.835033E+01  0.221153E+02 -0.107595E+02  0.101872E+02 -0.918522E+01  0.152140E+01 -0.224707E+01 -0.144782E+01  0.956689E+01 -0.528057E+01
   328  -0.152581E+01 -0.148195E+01 -0.542505E-01  0.804978E+00 -0.255440E+00  0.179235E+00 -0.224001E+01  0.965924E-01 -0.569170E-01 -0.811684E-01  0.784863E+00 -0.218564E+01
   329   0.141369E+02  0.134511E+02 -0.126220E+02  0.413168E+02 -0.200444E+02  0.178497E+02 -0.105355E+02  0.166108E+01 -0.348875E+01 -0.517283E-01  0.189506E+02 -0.544781E+01
   330   0.328663E+02  0.286503E+02 -0.379214E+02  0.102379E+03 -0.609435E+02  0.532504E+02 -0.271380E+02  0.648910E+01 -0.324884E+01 -0.741718E-01  0.482862E+02 -0.195617E+02
   331  -0.172078E+01 -0.115304E+01 -0.501328E+01  0.172853E+02 -0.885925E+01  0.779189E+01 -0.134159E+02  0.150989E+01 -0.101943E+01 -0.431889E+01  0.149228E+02 -0.117569E+02
   332  -0.165530E+01 -0.166246E+01 -0.834455E+00  0.385238E+01 -0.180664E+01  0.122585E+01 -0.423635E+01  0.412195E+00 -0.268287E+00 -0.192941E+00  0.154877E+01 -0.301829E+01
   333  -0.280388E+01 -0.280843E+01 -0.514340E+01  0.118322E+02 -0.457045E+01  0.427862E+01 -0.932760E+01  0.111480E+01 -0.988014E+00 -0.197295E+01  0.670051E+01 -0.753599E+01
   334  -0.171271E+01 -0.174808E+01 -0.455486E+00  0.107158E+00 -0.100996E+00  0.390083E-01 -0.130609E+01  0.173196E-01 -0.136278E-01 -0.610821E+00  0.237185E+00 -0.137445E+01
   335   0.220662E+02  0.244233E+02 -0.327029E+02  0.911322E+02 -0.482854E+02  0.385590E+02 -0.297870E+02  0.544634E+01 -0.229613E+01 -0.447664E+01  0.543676E+02 -0.254676E+02
   336   0.167543E+02  0.152610E+02 -0.123131E+02  0.474518E+02 -0.172848E+02  0.134996E+02 -0.139816E+02  0.229761E+01 -0.291512E+01 -0.206001E+01  0.286816E+02 -0.113606E+02
   337   0.311308E+02  0.255267E+02 -0.260957E+02  0.890638E+02 -0.502083E+02  0.446002E+02 -0.300260E+02  0.510154E+01 -0.130483E+01 -0.870613E+01  0.596625E+02 -0.254296E+02
   338  -0.100546E+01 -0.916066E+00  0.191282E-01  0.111022E+00 -0.968490E-01  0.283623E-01 -0.107251E+01  0.160440E-01 -0.106536E-01 -0.830403E-01  0.288776E+00 -0.112180E+01
   339   0.345849E+01  0.304733E+01 -0.237187E+01  0.169766E+02 -0.795075E+01  0.730660E+01 -0.109222E+02  0.152032E+01 -0.110019E+01  0.290564E+01  0.895350E+01 -0.881182E+01
   340   0.657895E+01  0.574310E+01 -0.105808E+02  0.316505E+02 -0.139609E+02  0.126708E+02 -0.132166E+02  0.228000E+01 -0.226410E+01 -0.399220E+00  0.159057E+02 -0.976339E+01
   341   0.747869E+01  0.600323E+01 -0.206500E+02  0.477911E+02 -0.215092E+02  0.178892E+02 -0.152034E+02  0.296924E+01 -0.380818E+01 -0.530674E+01  0.227417E+02 -0.114317E+02
   342   0.453207E+01  0.397319E+01 -0.392479E+01  0.191838E+02 -0.751977E+01  0.658424E+01 -0.100819E+02  0.138326E+01 -0.109285E+01 -0.554211E+00  0.135286E+02 -0.900120E+01
   343  -0.371076E+01 -0.394495E+01 -0.349258E+01  0.853378E+01 -0.420081E+01  0.356090E+01 -0.834028E+01  0.887511E+00 -0.659283E+00 -0.162837E+01  0.495707E+01 -0.727365E+01
   344  -0.206495E+00 -0.246102E+00  0.406216E+00  0.404814E+00 -0.148956E+00  0.125426E+00 -0.995684E+00  0.404043E-01 -0.387160E-01  0.395312E+00  0.941855E-01 -0.735599E+00
   345  -0.223944E+01 -0.249227E+01 -0.506743E+00  0.151712E+01 -0.111389E+01  0.688010E+00 -0.294268E+01  0.166401E+00 -0.476574E-01 -0.322138E+00  0.340117E+00 -0.251025E+01
   346   0.108587E+02  0.831687E+01 -0.171526E+02  0.514549E+02 -0.253096E+02  0.222667E+02 -0.209990E+02  0.333829E+01 -0.273992E+01 -0.222568E+01  0.276462E+02 -0.171036E+02
   347  -0.594728E+00 -0.539080E+00  0.743990E-01  0.135405E+01 -0.379022E+00  0.242529E+00 -0.194757E+01  0.117610E+00 -0.567255E-01  0.433850E-01  0.993555E+00 -0.157602E+01
   348  -0.289176E+01 -0.273055E+01 -0.499625E+01  0.116055E+02 -0.485391E+01  0.430830E+01 -0.922345E+01  0.111037E+01 -0.842354E+00 -0.232014E+01  0.750340E+01 -0.791381E+01
   349  -0.405217E+00 -0.406889E+00  0.521636E+00  0.789187E+00 -0.294289E+00  0.123155E+00 -0.158492E+01  0.652167E-01 -0.252016E-01  0.955740E-01  0.118893E+01 -0.169139E+01
   350   0.378771E+02  0.404554E+02 -0.317706E+02  0.104001E+03 -0.488021E+02  0.389595E+02 -0.274676E+02  0.579187E+01 -0.283485E+01 -0.297903E+01  0.670407E+02 -0.236063E+02
   351  -0.229601E+01 -0.209292E+01 -0.145159E+01  0.175926E+01 -0.730347E+00  0.461667E+00 -0.234671E+01  0.174432E+00 -0.162732E+00 -0.112386E+01  0.112091E+01 -0.208996E+01
   352  -0.272367E+01 -0.258586E+01 -0.139171E+01  0.109887E+01 -0.460857E+00  0.271783E+00 -0.227712E+01  0.121413E+00 -0.860370E-01 -0.125570E+01  0.905501E+00 -0.223566E+01
   353  -0.248825E+01 -0.248135E+01 -0.562513E+00  0.133203E+01 -0.784803E+00  0.462870E+00 -0.292223E+01  0.125413E+00 -0.139006E+00 -0.757154E+00  0.100932E+01 -0.273352E+01
   354  -0.175305E+01 -0.186016E+01 -0.178064E+01  0.554084E+01 -0.243420E+01  0.234136E+01 -0.552686E+01  0.608278E+00 -0.501822E+00 -0.487011E+00  0.269847E+01 -0.407162E+01
   355  -0.863261E+00 -0.118261E+01 -0.442754E+01  0.123232E+02 -0.568876E+01  0.527579E+01 -0.828294E+01  0.106969E+01 -0.113271E+01 -0.395379E+01  0.957253E+01 -0.680134E+01
   356   0.303417E+01  0.310352E+01 -0.538470E+01  0.163841E+02 -0.832340E+01  0.781844E+01 -0.698084E+01  0.911427E+00 -0.139089E+01 -0.170990E+01  0.965407E+01 -0.484065E+01
   357   0.431975E+01  0.465387E+01 -0.735521E+01  0.241722E+02 -0.102809E+02  0.886665E+01 -0.106731E+02  0.164333E+01 -0.205319E+01 -0.756203E+00  0.128254E+02 -0.741537E+01
   358   0.135954E+02  0.126963E+02 -0.151570E+02  0.532409E+02 -0.289625E+02  0.263147E+02 -0.217184E+02  0.340371E+01 -0.352609E+01 -0.269783E+01  0.323343E+02 -0.169401E+02
   359   0.811423E+00  0.673977E+00 -0.615826E+00  0.608978E+01 -0.264542E+01  0.221249E+01 -0.450822E+01  0.447901E+00 -0.169277E+00 -0.160484E+00  0.472465E+01 -0.389019E+01
   360   0.565213E+01  0.392362E+01 -0.155508E+02  0.419642E+02 -0.226060E+02  0.210098E+02 -0.195289E+02  0.297957E+01 -0.261574E+01 -0.545097E+01  0.248402E+02 -0.154656E+02
   361  -0.803077E+00 -0.573892E+00  0.328335E+00  0.125655E+01 -0.630346E+00  0.510438E+00 -0.231084E+01  0.119446E+00 -0.766609E-01  0.758566E+00  0.720639E+00 -0.205310E+01
   362  -0.156606E+01 -0.154548E+01 -0.107721E+00  0.220383E+01 -0.909819E+00  0.674440E+00 -0.354938E+01  0.212786E+00 -0.902021E-01 -0.300370E+00  0.208851E+01 -0.333361E+01
   363  -0.208942E+01 -0.204464E+01 -0.710982E+00  0.386655E+00 -0.343847E+00  0.127540E+00 -0.156401E+01  0.521039E-01 -0.368864E-01 -0.594741E+00  0.316972E-01 -0.148160E+01
   364  -0.336034E+01 -0.339231E+01 -0.199724E+01  0.420565E+01 -0.212028E+01  0.184075E+01 -0.543081E+01  0.483707E+00 -0.342119E+00 -0.174374E+01  0.293358E+01 -0.458215E+01
   365   0.932000E+01  0.105778E+02 -0.143960E+02  0.438798E+02 -0.219591E+02  0.199335E+02 -0.166731E+02  0.272168E+01 -0.418688E+01 -0.158627E+01  0.237022E+02 -0.115381E+02
   366  -0.321662E+01 -0.314816E+01 -0.234202E+01  0.320891E+01 -0.133183E+01  0.116401E+01 -0.389950E+01  0.302733E+00 -0.318921E+00 -0.190324E+01  0.178411E+01 -0.302904E+01
   367   0.227236E+02  0.229369E+02 -0.240220E+02  0.727568E+02 -0.290194E+02  0.251834E+02 -0.237768E+02  0.451918E+01 -0.291757E+01 -0.268361E+01  0.446578E+02 -0.190373E+02
   368  -0.153748E+01 -0.121820E+01 -0.449007E+01  0.119530E+02 -0.493438E+01  0.475710E+01 -0.901336E+01  0.121793E+01 -0.102772E+01 -0.144774E+01  0.687905E+01 -0.664951E+01
   369   0.294167E+02  0.282035E+02 -0.416771E+02  0.105149E+03 -0.537234E+02  0.448782E+02 -0.277168E+02  0.613989E+01 -0.363337E+01 -0.263820E+01  0.515739E+02 -0.207322E+02
   370  -0.907800E+00 -0.893794E+00  0.241316E+00  0.119218E+01 -0.524749E+00  0.316292E+00 -0.218014E+01  0.109890E+00 -0.625922E-01 -0.945309E+00  0.228268E+01 -0.223117E+01
   371  -0.536894E+01 -0.515209E+01 -0.517365E+01  0.109242E+02 -0.584214E+01  0.533880E+01 -0.108809E+02  0.107552E+01 -0.810762E+00 -0.488191E+01  0.883909E+01 -0.910927E+01
   372   0.270662E+02  0.237978E+02 -0.385477E+02  0.933623E+02 -0.568470E+02  0.512811E+02 -0.266401E+02  0.627166E+01 -0.181411E+01 -0.132763E+01  0.422859E+02 -0.171605E+02
   373  -0.250771E+00 -0.347825E+00  0.530797E+00  0.221728E+00 -0.122311E+00  0.465596E-01 -0.944224E+00  0.240293E-01 -0.734992E-02  0.237444E+00  0.328514E+00 -0.913783E+00
   374   0.400006E+01  0.424876E+01 -0.796343E+01  0.251203E+02 -0.100472E+02  0.895541E+01 -0.114981E+02  0.180841E+01 -0.237533E+01 -0.167146E+01  0.151481E+02 -0.922790E+01
   375  -0.166651E+01 -0.159260E+01 -0.381764E+01  0.808982E+01 -0.468072E+01  0.453748E+01 -0.581304E+01  0.710796E+00 -0.693211E+00 -0.179142E+01  0.439810E+01 -0.419927E+01
   376   0.262473E+02  0.224493E+02 -0.400354E+02  0.928029E+02 -0.599414E+02  0.525306E+02 -0.231422E+02  0.523437E+01 -0.120162E+01 -0.634699E+01  0.441343E+02 -0.153381E+02
   377  -0.342985E+00 -0.139718E+00 -0.257932E+00  0.370000E+01 -0.102744E+01  0.730983E+00 -0.355874E+01  0.291275E+00 -0.221128E+00 -0.350566E+00  0.317485E+01 -0.296400E+01
   378  -0.310172E+01 -0.331076E+01 -0.332536E+01  0.651794E+01 -0.412440E+01  0.335171E+01 -0.573975E+01  0.562039E+00 -0.343895E+00 -0.184718E+01  0.332943E+01 -0.479300E+01
   379  -0.825059E+00 -0.748762E+00 -0.116260E+00  0.147172E+00 -0.698053E-01  0.287251E-01 -0.825122E+00  0.169545E-01 -0.672321E-02 -0.388176E-01  0.834607E-01 -0.793405E+00
   380  -0.136892E+01 -0.137254E+01 -0.522613E+00  0.167677E+00 -0.135854E+00  0.541023E-01 -0.931881E+00  0.195034E-01 -0.198559E-01 -0.605895E+00  0.121949E+00 -0.888592E+00
   381  -0.326755E+01 -0.313355E+01 -0.266273E+01  0.764584E+01 -0.424323E+01  0.364384E+01 -0.762003E+01  0.791452E+00 -0.822681E+00 -0.100186E+01  0.377146E+01 -0.590315E+01
   382   0.160684E+02  0.119728E+02 -0.956303E+01  0.393148E+02 -0.213140E+02  0.195409E+02 -0.128253E+02  0.301778E+01 -0.210264E+01  0.431719E+01  0.149985E+02 -0.734285E+01
   383   0.881619E+01  0.784336E+01 -0.145572E+02  0.418419E+02 -0.165064E+02  0.147670E+02 -0.170453E+02  0.298132E+01 -0.266514E+01 -0.330599E+01  0.251257E+02 -0.139764E+02
   384   0.265515E+01  0.255426E+01 -0.602578E+01  0.188561E+02 -0.763758E+01  0.704472E+01 -0.960030E+01  0.145775E+01 -0.143974E+01 -0.598824E+00  0.110211E+02 -0.786804E+01
   385   0.186369E+02  0.183075E+02 -0.338811E+02  0.833112E+02 -0.532640E+02  0.481181E+02 -0.303950E+02  0.640858E+01 -0.166086E+01 -0.945373E+00  0.412914E+02 -0.220385E+02
   386  -0.269240E+01 -0.249293E+01 -0.177930E+01  0.120258E+01 -0.594807E+00  0.262971E+00 -0.182389E+01  0.118620E+00 -0.785718E-01 -0.108530E+01  0.173650E+00 -0.158128E+01
   387   0.188137E+01  0.164292E+01 -0.227145E+01  0.105157E+02 -0.309901E+01  0.237905E+01 -0.540326E+01  0.656716E+00 -0.896318E+00 -0.125133E+01  0.744033E+01 -0.454608E+01
   388  -0.329859E+00 -0.372711E+00  0.451849E+00  0.291816E+00 -0.164521E+00  0.819459E-01 -0.101501E+01  0.266092E-01 -0.254448E-02  0.164418E+00  0.370129E+00 -0.907258E+00
   389  -0.985103E+00 -0.101021E+01 -0.346338E+00  0.723409E-01 -0.107217E+00  0.138771E-01 -0.620549E+00  0.887550E-02 -0.609169E-02 -0.486595E+00  0.902320E-01 -0.613848E+00
   390  -0.284142E+01 -0.279681E+01 -0.193319E+01  0.395084E+01 -0.173719E+01  0.154452E+01 -0.474486E+01  0.421353E+00 -0.342899E+00 -0.100970E+01  0.231546E+01 -0.410257E+01
   391   0.139536E+01  0.136620E+00 -0.107907E+02  0.227179E+02 -0.101956E+02  0.887620E+01 -0.932007E+01  0.177861E+01 -0.167093E+01 -0.162688E+01  0.786282E+01 -0.609932E+01
   392   0.632467E+00  0.579516E+00  0.154058E+01  0.470920E+01 -0.267861E+01  0.196635E+01 -0.520702E+01  0.481999E+00 -0.180041E+00  0.221289E+01  0.315988E+01 -0.479325E+01
   393   0.463797E+01  0.496258E+01 -0.141823E+02  0.369713E+02 -0.189505E+02  0.174539E+02 -0.178090E+02  0.321269E+01 -0.205814E+01 -0.203713E+00  0.186745E+02 -0.135082E+02
   394  -0.401784E+00 -0.373597E+00 -0.277228E-01  0.351528E-01 -0.394949E-01  0.551377E-02 -0.380701E+00  0.255201E-02  0.291537E-02 -0.116212E+00  0.578267E-01 -0.315212E+00
   395   0.975621E+01  0.101289E+02 -0.107409E+02  0.363527E+02 -0.126471E+02  0.111054E+02 -0.144406E+02  0.241652E+01 -0.228991E+01 -0.586006E+01  0.281329E+02 -0.121440E+02
   396   0.111127E+02  0.113133E+02 -0.114461E+02  0.420873E+02 -0.180192E+02  0.160262E+02 -0.177052E+02  0.294775E+01 -0.277799E+01 -0.966409E+00  0.278388E+02 -0.155592E+02
   397   0.475739E+02  0.392244E+02 -0.498986E+02  0.136085E+03 -0.843769E+02  0.695918E+02 -0.389413E+02  0.802859E+01  0.708547E+01 -0.779742E+00  0.685398E+02 -0.285356E+02
   398  -0.149101E+01 -0.156908E+01 -0.126757E+01  0.699380E+01 -0.334539E+01  0.290702E+01 -0.686031E+01  0.573736E+00 -0.492292E+00 -0.959220E+00  0.529499E+01 -0.590485E+01
   399   0.107817E+02  0.979898E+01 -0.251571E+02  0.584370E+02 -0.336639E+02  0.298673E+02 -0.194180E+02  0.408769E+01 -0.337130E+01 -0.199394E+01  0.245203E+02 -0.127274E+02
   400   0.120400E+02  0.102173E+02 -0.270806E+02  0.631529E+02 -0.335167E+02  0.302653E+02 -0.223235E+02  0.439314E+01 -0.285054E+01 -0.487799E+01  0.309045E+02 -0.158091E+02
   401   0.192108E+02  0.190315E+02 -0.339684E+02  0.858454E+02 -0.434832E+02  0.371139E+02 -0.235971E+02  0.423125E+01 -0.693092E+01 -0.844370E+01  0.453561E+02 -0.178809E+02
   402  -0.152007E+01 -0.151956E+01 -0.657371E+00  0.133930E+00 -0.188423E+00  0.283838E-01 -0.840315E+00  0.168810E-01 -0.131542E-01 -0.880400E+00  0.108639E+00 -0.747794E+00
   403   0.325886E+01  0.383460E+01 -0.186110E+02  0.469643E+02 -0.265167E+02  0.241287E+02 -0.226913E+02  0.350771E+01 -0.352278E+01 -0.343483E+01  0.248145E+02 -0.175451E+02
   404  -0.193865E+01 -0.203994E+01 -0.541300E+01  0.127655E+02 -0.573948E+01  0.490701E+01 -0.860059E+01  0.117365E+01 -0.103177E+01 -0.293505E+01  0.847318E+01 -0.757807E+01
   405  -0.283485E+01 -0.246434E+01 -0.108830E+01  0.430405E+01 -0.265242E+01  0.231105E+01 -0.597465E+01  0.444748E+00 -0.179325E+00 -0.184849E+01  0.471941E+01 -0.533525E+01
   406   0.511217E+01  0.482744E+01 -0.261282E+01  0.157501E+02 -0.508891E+01  0.397494E+01 -0.667223E+01  0.904758E+00 -0.114370E+01 -0.124207E+01  0.129449E+02 -0.687535E+01
   407   0.111852E+02  0.100648E+02 -0.147355E+02  0.458283E+02 -0.276767E+02  0.249989E+02 -0.183138E+02  0.283588E+01 -0.175181E+01 -0.474548E+00  0.243453E+02 -0.138059E+02
   408   0.792828E-01  0.305243E-01  0.999820E+00  0.496457E+00 -0.175625E+00  0.923565E-01 -0.136187E+01  0.514607E-01 -0.233150E-01  0.920296E+00  0.487146E+00 -0.137692E+01
   409  -0.234118E+01 -0.222979E+01 -0.129740E+02  0.287277E+02 -0.154065E+02  0.138722E+02 -0.165697E+02  0.209984E+01 -0.209068E+01 -0.627678E+01  0.171865E+02 -0.131395E+02
   410  -0.988497E+00 -0.985449E+00 -0.390379E+00  0.169122E+00 -0.945646E-01  0.269175E-01 -0.705243E+00  0.167406E-01 -0.110911E-01 -0.492976E+00  0.154568E+00 -0.647041E+00
   411   0.183689E+02  0.164715E+02 -0.323114E+02  0.840251E+02 -0.489627E+02  0.435664E+02 -0.314090E+02  0.577181E+01 -0.231113E+01 -0.385142E+01  0.427126E+02 -0.223896E+02
   412   0.111292E+02  0.116550E+02 -0.240796E+02  0.562909E+02 -0.354991E+02  0.316191E+02 -0.163999E+02  0.331481E+01 -0.411700E+01 -0.385903E+01  0.259559E+02 -0.104418E+02
   413   0.559917E+01  0.667466E+01 -0.130334E+02  0.375432E+02 -0.167903E+02  0.153383E+02 -0.175731E+02  0.301790E+01 -0.290336E+01 -0.233376E+01  0.229451E+02 -0.139367E+02
   414  -0.668699E+00 -0.567717E+00 -0.115512E+01  0.535495E+01 -0.194214E+01  0.156873E+01 -0.444734E+01  0.458504E+00 -0.506276E+00 -0.245071E+01  0.595560E+01 -0.407261E+01
   415   0.181516E+02  0.159905E+02 -0.158531E+02  0.530993E+02 -0.278408E+02  0.248155E+02 -0.162273E+02  0.307487E+01 -0.291681E+01 -0.497569E+00  0.284960E+02 -0.120080E+02
   416   0.203660E+02  0.180329E+02 -0.250388E+02  0.737699E+02 -0.314377E+02  0.273450E+02 -0.240331E+02  0.446142E+01 -0.470077E+01 -0.443905E+01  0.412804E+02 -0.188084E+02
   417  -0.211020E+01 -0.198412E+01 -0.147248E+01  0.612660E+01 -0.254402E+01  0.243865E+01 -0.685783E+01  0.675248E+00 -0.476371E+00  0.198606E+00  0.313374E+01 -0.531647E+01
   418   0.363170E+02  0.349318E+02 -0.303477E+02  0.979574E+02 -0.385393E+02  0.317032E+02 -0.269294E+02  0.503895E+01 -0.256626E+01 -0.140578E+01  0.576464E+02 -0.213088E+02
   419  -0.216474E+01 -0.241313E+01 -0.781166E+00  0.131855E+01 -0.850411E+00  0.481501E+00 -0.240070E+01  0.156322E+00 -0.888384E-01 -0.809865E+00  0.516195E+00 -0.211946E+01
   420   0.426876E-01  0.103729E-01 -0.537867E+01  0.151203E+02 -0.710765E+01  0.579337E+01 -0.810335E+01  0.123879E+01 -0.152015E+01  0.775788E+00  0.518663E+01 -0.595205E+01
   421  -0.194247E+01 -0.198609E+01 -0.132365E+01  0.790272E-01 -0.151722E+00  0.152156E-01 -0.555848E+00  0.879595E-02 -0.142865E-01 -0.148064E+01  0.308456E-01 -0.536292E+00
   422  -0.162308E+01 -0.152722E+01 -0.399789E+00  0.131014E+00 -0.978288E-01  0.423768E-01 -0.130745E+01  0.205956E-01 -0.119974E-01 -0.336748E+00  0.171478E+00 -0.136195E+01
   423  -0.153766E+01 -0.139534E+01 -0.968922E+00  0.145404E+01 -0.556956E+00  0.507256E+00 -0.197164E+01  0.130566E+00 -0.132007E+00 -0.713035E+00  0.707845E+00 -0.139015E+01
   424  -0.357339E+00 -0.266282E+00 -0.551949E+00  0.288578E+01 -0.118889E+01  0.975597E+00 -0.253619E+01  0.215728E+00 -0.157417E+00 -0.243913E+00  0.205868E+01 -0.208105E+01
   425   0.129604E+01  0.750313E+00 -0.100309E+02  0.250219E+02 -0.133254E+02  0.123185E+02 -0.128250E+02  0.211492E+01 -0.197802E+01 -0.221581E+01  0.125834E+02 -0.961727E+01
   426  -0.238199E+01 -0.256586E+01 -0.105635E+01  0.353425E+01 -0.169076E+01  0.137677E+01 -0.454009E+01  0.325165E+00 -0.330980E+00 -0.540015E+00  0.164128E+01 -0.366712E+01
   427  -0.222709E+01 -0.153664E+01 -0.599465E+01  0.144215E+02 -0.761542E+01  0.680536E+01 -0.973044E+01  0.135685E+01 -0.147032E+01 -0.113135E+01  0.668009E+01 -0.708539E+01
   428  -0.631833E-01 -0.578680E-01  0.558880E+00  0.105148E+00 -0.765200E-01  0.180404E-01 -0.678599E+00  0.120823E-01 -0.221534E-02  0.533797E+00  0.133837E+00 -0.725502E+00
   429   0.356803E+01  0.381944E+01 -0.356666E+01  0.164048E+02 -0.706264E+01  0.627923E+01 -0.832105E+01  0.104667E+01 -0.121228E+01 -0.277745E+01  0.134789E+02 -0.688200E+01
   430   0.245757E+02  0.209386E+02 -0.400646E+02  0.974637E+02 -0.543339E+02  0.466936E+02 -0.275685E+02  0.580904E+01 -0.342368E+01 -0.454744E+01  0.439871E+02 -0.185010E+02
   431   0.549134E-01  0.692143E-01  0.600151E+00  0.429546E-01 -0.744842E-01  0.116958E-01 -0.532857E+00  0.490723E-02  0.254554E-02  0.523971E+00  0.103275E+00 -0.558032E+00
   432  -0.176493E+01 -0.155421E+01 -0.103822E+01  0.105804E+00 -0.146691E+00  0.175661E-01 -0.703407E+00  0.115085E-01 -0.114932E-01 -0.797766E+00 -0.185084E+00 -0.571355E+00
   433   0.894227E+01  0.101838E+02 -0.172881E+02  0.461826E+02 -0.250092E+02  0.224825E+02 -0.173261E+02  0.354261E+01 -0.364189E+01 -0.467535E+00  0.247863E+02 -0.141349E+02
   434  -0.257397E+01 -0.267665E+01 -0.173495E+01  0.295192E+01 -0.155387E+01  0.117985E+01 -0.346367E+01  0.337894E+00 -0.291153E+00 -0.741720E+00  0.738462E+00 -0.267340E+01
   435  -0.317543E+01 -0.322902E+01 -0.212228E+01  0.359739E+01 -0.187235E+01  0.147200E+01 -0.433206E+01  0.384505E+00 -0.302628E+00 -0.144704E+01  0.162739E+01 -0.340938E+01
   436  -0.100482E+01 -0.900364E+00 -0.517815E+00  0.123866E+00 -0.671568E-01  0.264427E-01 -0.573155E+00  0.948643E-02 -0.648502E-02 -0.519960E+00  0.430566E-01 -0.423461E+00
   437  -0.191271E+01 -0.203306E+01 -0.204502E+01  0.752731E+01 -0.356524E+01  0.329071E+01 -0.726454E+01  0.759562E+00 -0.615493E+00 -0.170763E+01  0.575318E+01 -0.607861E+01
   438   0.221672E+01  0.245279E+01 -0.121793E+02  0.278104E+02 -0.114041E+02  0.923734E+01 -0.994077E+01  0.177696E+01 -0.308389E+01 -0.307286E+01  0.128873E+02 -0.736161E+01
   439  -0.211956E+01 -0.199006E+01 -0.627836E+01  0.129077E+02 -0.546197E+01  0.465810E+01 -0.769450E+01  0.104479E+01 -0.129528E+01 -0.159748E+01  0.539138E+01 -0.578396E+01
   440   0.177164E+01  0.212604E+01 -0.329165E+00  0.819167E+01 -0.278515E+01  0.201371E+01 -0.541317E+01  0.550854E+00 -0.457117E+00 -0.330291E+01  0.110749E+02 -0.564590E+01
   441   0.473961E+01  0.462840E+01 -0.138387E+02  0.387653E+02 -0.203228E+02  0.193373E+02 -0.202279E+02  0.340269E+01 -0.237627E+01 -0.548519E+00  0.192997E+02 -0.141228E+02
   442   0.174548E+01  0.208234E+01 -0.323658E+01  0.118142E+02 -0.373274E+01  0.324050E+01 -0.640158E+01  0.897975E+00 -0.836311E+00 -0.642432E+00  0.776589E+01 -0.504112E+01
   443  -0.111658E+01 -0.102389E+01 -0.214187E+00  0.147024E+00 -0.108883E+00  0.359873E-01 -0.981406E+00  0.163858E-01 -0.115001E-01 -0.173515E+00  0.246169E-01 -0.874992E+00
   444   0.143191E-01 -0.166112E-01 -0.206282E+01  0.784465E+01 -0.230358E+01  0.200791E+01 -0.550282E+01  0.620488E+00 -0.589505E+00 -0.348105E+00  0.462409E+01 -0.429259E+01
   445   0.143967E+01  0.107735E+01 -0.681620E+01  0.180828E+02 -0.870340E+01  0.778363E+01 -0.881483E+01  0.154512E+01 -0.163748E+01 -0.627499E+00  0.797644E+01 -0.627159E+01
   446   0.671641E+01  0.778016E+01 -0.820234E+01  0.308228E+02 -0.139509E+02  0.120557E+02 -0.136540E+02  0.213214E+01 -0.248698E+01  0.234805E+00  0.199137E+02 -0.123683E+02
   447  -0.217400E+01 -0.235387E+01 -0.836222E+00  0.258851E+01 -0.119018E+01  0.106829E+01 -0.385993E+01  0.301346E+00 -0.245811E+00 -0.105104E+01  0.202279E+01 -0.332561E+01
   448  -0.156054E+01 -0.132058E+01 -0.242829E+00  0.141300E+01 -0.519053E+00  0.396785E+00 -0.264495E+01  0.150820E+00 -0.114319E+00 -0.820370E-02  0.938419E+00 -0.225079E+01
   449  -0.134836E+01 -0.137333E+01 -0.619618E+00  0.155740E+00 -0.148443E+00  0.274402E-01 -0.764870E+00  0.175383E-01 -0.161489E-01 -0.525230E+00 -0.159289E+00 -0.688810E+00
   450   0.419791E+01  0.374767E+01 -0.877869E+01  0.264818E+02 -0.116459E+02  0.100474E+02 -0.114022E+02  0.175539E+01 -0.225990E+01 -0.279476E+01  0.159437E+02 -0.940127E+01
   451   0.376982E+01  0.342742E+01 -0.117018E+02  0.295559E+02 -0.168000E+02  0.151174E+02 -0.106685E+02  0.178163E+01 -0.351482E+01 -0.127613E+01  0.121391E+02 -0.743556E+01
   452  -0.335812E+01 -0.321804E+01 -0.263292E+01  0.644613E+01 -0.280946E+01  0.272237E+01 -0.725744E+01  0.742066E+00 -0.568855E+00 -0.717745E+00  0.308943E+01 -0.558973E+01
   453   0.191439E+02  0.193081E+02 -0.285728E+02  0.774679E+02 -0.416987E+02  0.357046E+02 -0.248547E+02  0.467284E+01 -0.357527E+01 -0.493835E+01  0.423253E+02 -0.180789E+02
   454  -0.147141E+01 -0.138545E+01  0.507553E-01  0.385743E+00 -0.176492E+00  0.116759E+00 -0.187524E+01  0.547643E-01 -0.277006E-01 -0.143873E+00  0.532795E+00 -0.177437E+01
   455   0.848770E+01  0.747285E+01 -0.524096E+01  0.261406E+02 -0.139114E+02  0.122366E+02 -0.117526E+02  0.165524E+01 -0.639820E+00 -0.394220E+01  0.216406E+02 -0.102255E+02
   456  -0.160339E+01 -0.148419E+01  0.150525E+00  0.419436E+00 -0.412365E+00  0.115747E+00 -0.193153E+01  0.543253E-01  0.472270E-03  0.470588E+00 -0.598858E-01 -0.189489E+01
   457   0.974557E+01  0.943343E+01 -0.155733E+02  0.458241E+02 -0.283672E+02  0.262776E+02 -0.195713E+02  0.343578E+01 -0.228007E+01 -0.119020E+01  0.250236E+02 -0.144000E+02
   458  -0.197547E+01 -0.214739E+01 -0.275448E+01  0.615639E+01 -0.207897E+01  0.177576E+01 -0.505705E+01  0.541085E+00 -0.558203E+00 -0.140848E+01  0.312017E+01 -0.385908E+01
   459  -0.100042E+01 -0.104852E+01 -0.145588E+00  0.172537E+00 -0.165671E+00  0.508786E-01 -0.912650E+00  0.174635E-01 -0.173915E-01 -0.262348E+00  0.960270E-01 -0.882201E+00
   460  -0.100850E+01 -0.125594E+01 -0.250941E+01  0.966050E+01 -0.430620E+01  0.356657E+01 -0.752668E+01  0.820211E+00 -0.713488E+00 -0.115103E+01  0.690691E+01 -0.701182E+01
   461   0.293435E+02  0.321353E+02 -0.415949E+02  0.106761E+03 -0.561038E+02  0.472845E+02 -0.311312E+02  0.647905E+01 -0.235087E+01 -0.331307E+01  0.586449E+02 -0.231965E+02
   462  -0.605568E+00 -0.406354E+00 -0.121376E+00  0.298274E+01 -0.827321E+00  0.613932E+00 -0.334606E+01  0.260185E+00 -0.167663E+00 -0.176880E+00  0.295818E+01 -0.318765E+01
   463  -0.995789E-01 -0.130412E-01  0.338532E+00  0.306760E-01 -0.829919E-01  0.469671E-02 -0.394732E+00  0.375837E-02  0.481240E-03  0.473981E+00 -0.816918E-01 -0.405330E+00
   464   0.270840E+02  0.260132E+02 -0.309246E+02  0.906341E+02 -0.478490E+02  0.384705E+02 -0.259510E+02  0.489707E+01 -0.219304E+01 -0.756302E+01  0.569733E+02 -0.233971E+02
   465   0.274060E+02  0.238893E+02 -0.295020E+02  0.840371E+02 -0.452105E+02  0.402023E+02 -0.240494E+02  0.560768E+01 -0.367918E+01  0.399954E+01  0.376623E+02 -0.177725E+02
   466   0.223242E+01  0.284684E+01 -0.567147E+01  0.208331E+02 -0.110693E+02  0.101777E+02 -0.126987E+02  0.173925E+01 -0.107808E+01  0.860261E-02  0.137961E+02 -0.109578E+02
   467   0.708339E+01  0.645698E+01 -0.106170E+02  0.351562E+02 -0.152073E+02  0.134364E+02 -0.158478E+02  0.253317E+01 -0.237017E+01 -0.134496E+01  0.220516E+02 -0.142497E+02
   468   0.351919E+01  0.417192E+01 -0.924938E+01  0.283467E+02 -0.138483E+02  0.131971E+02 -0.150033E+02  0.244809E+01 -0.237175E+01 -0.832137E+00  0.155093E+02 -0.105053E+02
   469  -0.237553E+01 -0.252641E+01 -0.174750E+01  0.464973E+01 -0.205312E+01  0.190669E+01 -0.522493E+01  0.522765E+00 -0.429171E+00 -0.147551E+01  0.324306E+01 -0.429395E+01
   470   0.124661E+02  0.110933E+02 -0.110731E+02  0.412822E+02 -0.188884E+02  0.158442E+02 -0.151619E+02  0.250608E+01 -0.204305E+01 -0.345831E+01  0.289695E+02 -0.144178E+02
   471   0.146953E+01  0.178915E+01 -0.722941E+01  0.195691E+02 -0.104981E+02  0.952709E+01 -0.960838E+01  0.170946E+01 -0.200030E+01 -0.755259E+00  0.920653E+01 -0.666212E+01
   472   0.265588E+01  0.200640E+01 -0.644916E+01  0.217529E+02 -0.936892E+01  0.867101E+01 -0.122068E+02  0.182729E+01 -0.157046E+01 -0.183901E+00  0.113835E+02 -0.919324E+01
   473   0.883751E+01  0.925001E+01 -0.218063E+02  0.543085E+02 -0.265816E+02  0.239092E+02 -0.193179E+02  0.329449E+01 -0.496884E+01 -0.413041E+01  0.256102E+02 -0.122298E+02
   474  -0.181248E+01 -0.203964E+01 -0.490711E+01  0.121753E+02 -0.404015E+01  0.359245E+01 -0.874081E+01  0.105301E+01 -0.945143E+00 -0.230003E+01  0.790581E+01 -0.764543E+01
   475   0.210972E+01  0.944319E+00 -0.744341E+01  0.192456E+02 -0.853033E+01  0.740080E+01 -0.807156E+01  0.142961E+01 -0.192102E+01 -0.215964E+01  0.887240E+01 -0.576844E+01
   476   0.531493E+01  0.628047E+01 -0.158859E+02  0.433614E+02 -0.244319E+02  0.232416E+02 -0.222733E+02  0.390718E+01 -0.260424E+01 -0.887371E+00  0.228322E+02 -0.156643E+02
   477   0.672181E-01 -0.693081E-01  0.134091E+01  0.170836E+00 -0.267302E+00  0.534820E-01 -0.125777E+01  0.220511E-01  0.500627E-02  0.117898E+01  0.667146E-01 -0.131500E+01
   478   0.145581E+01  0.786316E+00 -0.430993E+01  0.142932E+02 -0.624586E+01  0.540156E+01 -0.776678E+01  0.123001E+01 -0.114636E+01 -0.961633E+00  0.779325E+01 -0.604530E+01
   479  -0.128929E+01 -0.143231E+01 -0.351263E+01  0.114965E+02 -0.575183E+01  0.475784E+01 -0.856352E+01  0.112946E+01 -0.845158E+00  0.914093E+00  0.448899E+01 -0.683539E+01
   480   0.110968E+01  0.606678E+00 -0.625412E+01  0.184050E+02 -0.865228E+01  0.824168E+01 -0.108627E+02  0.166506E+01 -0.143300E+01 -0.116813E+01  0.994217E+01 -0.816737E+01
   481  -0.155888E+01 -0.146731E+01  0.390960E+00  0.133047E+01 -0.640949E+00  0.473102E+00 -0.321141E+01  0.163627E+00 -0.646702E-01  0.413292E+00  0.109685E+01 -0.297745E+01
   482   0.266043E+02  0.265514E+02 -0.188199E+02  0.756850E+02 -0.399087E+02  0.326848E+02 -0.254107E+02  0.417738E+01 -0.180366E+01 -0.935966E+01  0.592357E+02 -0.233246E+02
   483  -0.247673E+01 -0.270208E+01 -0.320485E+01  0.662540E+01 -0.337951E+01  0.294943E+01 -0.531237E+01  0.546052E+00 -0.700870E+00 -0.145383E+01  0.266628E+01 -0.391452E+01
   484   0.275779E+02  0.283275E+02 -0.403569E+02  0.102931E+03 -0.627024E+02  0.548371E+02 -0.288087E+02  0.656094E+01 -0.488292E+01  0.167550E+01  0.472010E+02 -0.205491E+02
   485  -0.329259E+00 -0.297773E+00  0.876541E+00  0.192589E+00 -0.159247E+00  0.656449E-01 -0.132427E+01  0.188033E-01  0.679280E-03  0.499499E+00  0.543369E+00 -0.134064E+01
   486  -0.847431E+00 -0.816540E+00 -0.289004E-01  0.284611E+00 -0.170818E+00  0.803107E-01 -0.102410E+01  0.271926E-01 -0.157259E-01 -0.261679E+00  0.383489E+00 -0.938350E+00
   487   0.963810E+01  0.972228E+01  0.167328E+01  0.148434E+02 -0.720068E+01  0.600883E+01 -0.611836E+01  0.116628E+01 -0.734684E+00  0.588106E+01  0.763389E+01 -0.379267E+01
   488  -0.303486E+01 -0.293581E+01 -0.978904E+00  0.148889E+01 -0.699145E+00  0.601241E+00 -0.352551E+01  0.208337E+00 -0.129780E+00 -0.129117E+01  0.147354E+01 -0.311818E+01
   489   0.339021E+01  0.315527E+01 -0.114005E+01  0.125815E+02 -0.415656E+01  0.324723E+01 -0.730958E+01  0.823384E+00 -0.655734E+00 -0.272475E+00  0.106185E+02 -0.719078E+01
   490  -0.300657E+01 -0.324440E+01 -0.399580E+01  0.870836E+01 -0.444567E+01  0.384006E+01 -0.741349E+01  0.841697E+00 -0.541729E+00 -0.241669E+01  0.556020E+01 -0.638790E+01
   491  -0.356629E+01 -0.346233E+01 -0.364176E+01  0.607148E+01 -0.306122E+01  0.232419E+01 -0.534128E+01  0.610101E+00 -0.527802E+00 -0.127091E+01  0.169651E+01 -0.388793E+01
   492  -0.740566E+00 -0.542929E+00 -0.308809E+01  0.107653E+02 -0.501991E+01  0.447533E+01 -0.812329E+01  0.885989E+00 -0.635886E+00 -0.886271E+00  0.704647E+01 -0.670313E+01
   493  -0.104778E+01 -0.917203E+00 -0.870637E+00  0.445909E+01 -0.236139E+01  0.218734E+01 -0.445633E+01  0.393858E+00 -0.399706E+00 -0.425481E+00  0.286623E+01 -0.335795E+01
   494  -0.273405E+01 -0.273237E+01 -0.123676E+01  0.597859E+00 -0.351684E+00  0.236586E+00 -0.199294E+01  0.651457E-01 -0.522573E-01 -0.129011E+01  0.379122E+00 -0.182138E+01
   495   0.865627E+00  0.615233E+00 -0.463213E+01  0.154443E+02 -0.624989E+01  0.549091E+01 -0.943642E+01  0.120171E+01 -0.952888E+00 -0.299107E+01  0.124354E+02 -0.882913E+01
   496   0.252207E+02  0.208286E+02 -0.298322E+02  0.870160E+02 -0.494130E+02  0.440665E+02 -0.287879E+02  0.509146E+01 -0.292008E+01 -0.706402E+01  0.511173E+02 -0.232246E+02
   497  -0.193788E+01 -0.191333E+01 -0.411260E+00  0.279570E+00 -0.315848E+00  0.752708E-01 -0.158260E+01  0.372396E-01 -0.202551E-01 -0.475022E+00  0.328172E-01 -0.147113E+01
   498   0.812705E+01  0.754474E+01 -0.106846E+02  0.336465E+02 -0.152187E+02  0.137842E+02 -0.136967E+02  0.241100E+01 -0.211463E+01 -0.752777E+00  0.178536E+02 -0.955605E+01
   499  -0.110030E+01 -0.111501E+01  0.279566E+00  0.285455E+00 -0.171693E+00  0.836469E-01 -0.159500E+01  0.366103E-01 -0.188818E-01  0.623092E-01  0.438808E+00 -0.161613E+01
   500   0.538534E+01  0.548570E+01 -0.240015E+02  0.532048E+02 -0.322395E+02  0.292641E+02 -0.216410E+02  0.407326E+01 -0.327485E+01 -0.250101E+01  0.232089E+02 -0.152221E+02
   501  -0.786366E+00 -0.803090E+00  0.278418E+00  0.151795E+00 -0.115855E+00  0.528498E-01 -0.117047E+01  0.203954E-01 -0.349983E-02  0.480053E-01  0.317312E+00 -0.116841E+01
   502   0.899374E+01  0.936675E+01 -0.150089E+02  0.451463E+02 -0.193702E+02  0.167044E+02 -0.177667E+02  0.303296E+01 -0.374408E+01 -0.513042E+01  0.290209E+02 -0.145237E+02
   503   0.166036E+02  0.126686E+02 -0.219967E+02  0.586448E+02 -0.251719E+02  0.218353E+02 -0.174640E+02  0.361344E+01 -0.285736E+01 -0.297494E+01  0.271241E+02 -0.114805E+02
   504  -0.179279E+01 -0.172960E+01 -0.481347E+00  0.244988E+00 -0.156960E+00  0.640017E-01 -0.147555E+01  0.329867E-01 -0.209174E-01 -0.527620E+00  0.347168E+00 -0.154915E+01
   505  -0.995022E+00 -0.150538E+01 -0.385522E+01  0.917199E+01 -0.362860E+01  0.285867E+01 -0.564835E+01  0.795726E+00 -0.689235E+00 -0.168589E+01  0.403286E+01 -0.385235E+01
   506  -0.250158E+00 -0.626449E+00 -0.139584E+01  0.671663E+01 -0.269875E+01  0.257301E+01 -0.565425E+01  0.672450E+00 -0.463404E+00 -0.133896E+00  0.382053E+01 -0.431309E+01
   507  -0.257739E+01 -0.282778E+01 -0.166836E+01  0.441480E+01 -0.197293E+01  0.165811E+01 -0.513083E+01  0.429716E+00 -0.307896E+00 -0.183632E+01  0.371546E+01 -0.470692E+01
   508  -0.160188E+01 -0.179119E+01 -0.243567E+01  0.648819E+01 -0.256724E+01  0.211492E+01 -0.529662E+01  0.609581E+00 -0.515050E+00 -0.970744E+00  0.361688E+01 -0.443732E+01
   509   0.621609E+01  0.574346E+01 -0.599754E+01  0.258029E+02 -0.113002E+02  0.948783E+01 -0.119789E+02  0.192853E+01 -0.172655E+01  0.844987E+00  0.157969E+02 -0.108985E+02
   510   0.204721E+02  0.203082E+02 -0.218305E+02  0.688195E+02 -0.352642E+02  0.294713E+02 -0.217469E+02  0.378901E+01 -0.276611E+01 -0.544417E+01  0.423081E+02 -0.165557E+02
   511   0.459113E+02  0.465915E+02 -0.316369E+02  0.114501E+03 -0.456758E+02  0.311818E+02 -0.258745E+02  0.425118E+01 -0.835480E+00 -0.105042E+01  0.694523E+02 -0.218104E+02
   512   0.429027E+01  0.434058E+01 -0.460619E+01  0.176592E+02 -0.820625E+01  0.765800E+01 -0.839340E+01  0.121603E+01 -0.103711E+01  0.825728E-01  0.100533E+02 -0.579527E+01
   513   0.236822E+02  0.260532E+02 -0.541721E+02  0.124091E+03 -0.813515E+02  0.705294E+02 -0.366600E+02  0.769590E+01 -0.645086E+01 -0.449575E+01  0.558170E+02 -0.252680E+02
   514  -0.468771E+00 -0.365389E+00  0.214762E+00  0.122223E+01 -0.441651E+00  0.358084E+00 -0.185844E+01  0.105167E+00 -0.689209E-01  0.369130E+00  0.671279E+00 -0.140580E+01
   515  -0.438179E+01 -0.465365E+01 -0.684032E+01  0.124756E+02 -0.706183E+01  0.618593E+01 -0.940878E+01  0.109055E+01 -0.822967E+00 -0.429241E+01  0.722325E+01 -0.758449E+01
   516   0.374228E+02  0.390899E+02 -0.299117E+02  0.997026E+02 -0.411961E+02  0.317972E+02 -0.251683E+02  0.490773E+01 -0.270861E+01 -0.281694E+01  0.626954E+02 -0.207885E+02
   517  -0.411991E+00 -0.358933E+00  0.856974E+00  0.191962E+01 -0.111315E+01  0.620064E+00 -0.284756E+01  0.219698E+00 -0.676385E-01  0.173403E+01  0.180048E+00 -0.227301E+01
   518  -0.199842E+01 -0.226899E+01 -0.595625E+01  0.140972E+02 -0.815812E+01  0.774824E+01 -0.101482E+02  0.122617E+01 -0.807523E+00 -0.508641E+01  0.110129E+02 -0.819549E+01
   519  -0.387975E+01 -0.408483E+01 -0.243483E+01  0.196416E+01 -0.106554E+01  0.601139E+00 -0.298357E+01  0.184117E+00 -0.145217E+00 -0.245835E+01  0.884060E+00 -0.251054E+01
   520  -0.297170E+01 -0.310719E+01 -0.238535E+01  0.383871E+01 -0.144744E+01  0.118390E+01 -0.417265E+01  0.386723E+00 -0.375595E+00 -0.156418E+01  0.199463E+01 -0.353764E+01
   521  -0.111873E+01 -0.123365E+01 -0.212779E-01  0.181111E+01 -0.702211E+00  0.600280E+00 -0.288142E+01  0.206807E+00 -0.132013E+00 -0.281968E+00  0.148288E+01 -0.243457E+01
   522   0.198612E+02  0.196724E+02 -0.270770E+02  0.726355E+02 -0.401769E+02  0.344436E+02 -0.194719E+02  0.360737E+01 -0.409940E+01 -0.180989E+01  0.326225E+02 -0.111402E+02
   523  -0.192184E+01 -0.164104E+01  0.761843E-01  0.161187E+01 -0.657617E+00  0.580002E+00 -0.362391E+01  0.206727E+00 -0.115098E+00  0.267976E+00  0.118744E+01 -0.309645E+01
   524  -0.235577E+01 -0.268679E+01 -0.197687E+01  0.540691E+01 -0.279048E+01  0.207877E+01 -0.522233E+01  0.507661E+00 -0.359434E+00 -0.136074E+01  0.288844E+01 -0.421449E+01
   525   0.545500E-01  0.163406E+00  0.838700E+00  0.238780E+00 -0.135631E+00  0.628288E-01 -0.968462E+00  0.178914E-01  0.442640E-03  0.652346E+00  0.386847E+00 -0.875787E+00
   526  -0.129713E+01 -0.121398E+01 -0.307679E+00  0.341188E+01 -0.132752E+01  0.110367E+01 -0.430021E+01  0.328930E+00 -0.206207E+00 -0.124570E+00  0.272691E+01 -0.381632E+01
   527  -0.367888E+00 -0.512719E+00 -0.410089E+01  0.112585E+02 -0.406185E+01  0.365250E+01 -0.697749E+01  0.913207E+00 -0.105189E+01 -0.133264E+01  0.625411E+01 -0.543418E+01
   528   0.170658E+02  0.178334E+02 -0.175289E+02  0.618492E+02 -0.358744E+02  0.324109E+02 -0.234868E+02  0.395044E+01 -0.425462E+01  0.113527E+01  0.336826E+02 -0.169845E+02
   529  -0.176018E+01 -0.185684E+01 -0.252344E+01  0.555191E+01 -0.239473E+01  0.171757E+01 -0.412773E+01  0.506908E+00 -0.490670E+00 -0.395401E+00  0.171252E+01 -0.317396E+01
   530   0.147839E+02  0.153502E+02 -0.174680E+02  0.562361E+02 -0.250340E+02  0.222548E+02 -0.219371E+02  0.396965E+01 -0.323742E+01 -0.357564E+01  0.376230E+02 -0.186972E+02
   531   0.817073E+00  0.105194E+01 -0.758467E+01  0.224116E+02 -0.130721E+02  0.118085E+02 -0.137116E+02  0.189883E+01 -0.933533E+00 -0.451732E+00  0.129151E+02 -0.114114E+02
   532   0.105116E+02  0.102943E+02 -0.186122E+02  0.482043E+02 -0.270584E+02  0.246666E+02 -0.167789E+02  0.302939E+01 -0.293917E+01 -0.230798E+01  0.227637E+02 -0.101614E+02
   533   0.157444E+01  0.147694E+01 -0.356295E+01  0.992210E+01 -0.343109E+01  0.298075E+01 -0.421532E+01  0.584278E+00 -0.703327E+00 -0.111638E+01  0.543826E+01 -0.284494E+01
   534  -0.124077E+01 -0.122499E+01 -0.590240E+00  0.111598E+00 -0.642414E-01  0.276952E-01 -0.728362E+00  0.149082E-01 -0.121313E-01 -0.659517E+00  0.160105E+00 -0.725576E+00
   535   0.102780E+02  0.107920E+02 -0.196379E+02  0.548511E+02 -0.279447E+02  0.253697E+02 -0.241088E+02  0.425034E+01 -0.250173E+01 -0.194964E+01  0.324371E+02 -0.196955E+02
   536   0.878217E+00  0.794036E+00  0.150435E+01  0.842756E-01 -0.133261E+00  0.167005E-01 -0.609279E+00  0.882517E-02  0.660648E-02  0.133174E+01 -0.205586E-01 -0.517142E+00
   537   0.594921E+01  0.587136E+01 -0.714242E+01  0.247581E+02 -0.121778E+02  0.111408E+02 -0.108622E+02  0.166248E+01 -0.142976E+01 -0.215453E+01  0.164419E+02 -0.841603E+01
   538  -0.130271E+01 -0.131297E+01 -0.230613E-01  0.713125E+00 -0.369684E+00  0.244376E+00 -0.190034E+01  0.824495E-01 -0.495722E-01 -0.355080E+00  0.818294E+00 -0.177618E+01
   539   0.164539E+02  0.165956E+02 -0.187384E+02  0.620234E+02 -0.363414E+02  0.327927E+02 -0.250709E+02  0.454521E+01 -0.275682E+01  0.878506E+00  0.354807E+02 -0.197635E+02
   540   0.226330E+02  0.225257E+02 -0.327209E+02  0.876102E+02 -0.499048E+02  0.448517E+02 -0.294661E+02  0.599145E+01 -0.372846E+01 -0.140868E+00  0.438616E+02 -0.211950E+02
   541  -0.271127E+01 -0.271580E+01 -0.441218E+00  0.203770E+01 -0.110022E+01  0.733837E+00 -0.401382E+01  0.207930E+00 -0.135480E+00 -0.106695E+01  0.219212E+01 -0.384098E+01
   542  -0.192806E+01 -0.198910E+01 -0.218982E+01  0.649478E+01 -0.212509E+01  0.187690E+01 -0.606866E+01  0.619142E+00 -0.535304E+00 -0.123318E+01  0.427271E+01 -0.502863E+01
   543   0.147810E+00  0.193954E+00  0.799635E+00  0.665082E+00 -0.292409E+00  0.218554E+00 -0.126369E+01  0.506204E-01 -0.299823E-01  0.835613E+00  0.283723E+00 -0.925381E+00
   544   0.583837E+00  0.785180E+00 -0.531242E+01  0.160387E+02 -0.864459E+01  0.811163E+01 -0.957334E+01  0.123402E+01 -0.127018E+01 -0.100160E+01  0.910571E+01 -0.731893E+01
   545  -0.422987E+01 -0.393823E+01 -0.267454E+01  0.430984E+01 -0.247304E+01  0.224083E+01 -0.579236E+01  0.473308E+00 -0.313917E+00 -0.234077E+01  0.323635E+01 -0.483381E+01
   546   0.546666E-01  0.454477E-01  0.496661E+00  0.282441E-01 -0.672289E-01  0.569869E-02 -0.413625E+00  0.246514E-02  0.245220E-02  0.343959E+00  0.120141E+00 -0.418653E+00
   547   0.791784E+01  0.844562E+01 -0.126831E+02  0.418191E+02 -0.203291E+02  0.171055E+02 -0.177565E+02  0.267926E+01 -0.291741E+01 -0.587318E+01  0.299319E+02 -0.156131E+02
   548  -0.103682E+01 -0.907901E+00 -0.474641E+00  0.464814E+01 -0.219453E+01  0.163223E+01 -0.474496E+01  0.341861E+00 -0.244918E+00 -0.979094E+00  0.419705E+01 -0.412586E+01
   549   0.414653E+00  0.372117E-01 -0.140816E+02  0.289765E+02 -0.135022E+02  0.115817E+02 -0.117848E+02  0.201073E+01 -0.278551E+01 -0.549665E+01  0.150771E+02 -0.954326E+01
   550   0.524015E+00  0.248901E+00 -0.907577E+01  0.196673E+02 -0.775005E+01  0.628238E+01 -0.811229E+01  0.134529E+01 -0.183283E+01 -0.223261E+01  0.775747E+01 -0.527595E+01
   551  -0.289133E+01 -0.301572E+01 -0.447920E+01  0.102232E+02 -0.481259E+01  0.469195E+01 -0.871230E+01  0.114695E+01 -0.949304E+00 -0.182284E+01  0.528735E+01 -0.648023E+01
   552   0.264824E+02  0.253903E+02 -0.401354E+02  0.101392E+03 -0.632852E+02  0.541415E+02 -0.311775E+02  0.663972E+01 -0.109263E+01 -0.410677E+01  0.502526E+02 -0.207556E+02
   553   0.166468E+02  0.151162E+02 -0.144899E+02  0.518970E+02 -0.206331E+02  0.172010E+02 -0.177471E+02  0.297583E+01 -0.255696E+01 -0.493454E+01  0.348579E+02 -0.148072E+02
   554   0.230875E+02  0.241979E+02 -0.150080E+02  0.606249E+02 -0.230433E+02  0.165221E+02 -0.153802E+02  0.251738E+01 -0.314537E+01 -0.449074E+01  0.418118E+02 -0.131232E+02
   555  -0.663277E+00 -0.601792E+00  0.499211E+00  0.237672E+00 -0.140397E+00  0.735429E-01 -0.135640E+01  0.334542E-01 -0.103646E-01  0.480012E+00  0.295292E+00 -0.137710E+01
   556   0.127638E+02  0.123979E+02 -0.838105E+01  0.363367E+02 -0.131651E+02  0.102068E+02 -0.111763E+02  0.176754E+01 -0.282478E+01 -0.559407E+00  0.218046E+02 -0.884731E+01
   557   0.424723E+02  0.442154E+02 -0.405480E+02  0.125230E+03 -0.589055E+02  0.430593E+02 -0.307609E+02  0.552095E+01 -0.112354E+01 -0.838517E+01  0.809503E+02 -0.283498E+02
   558  -0.818461E+00 -0.105476E+01 -0.192749E+01  0.777164E+01 -0.395957E+01  0.348481E+01 -0.623954E+01  0.668139E+00 -0.616447E+00 -0.135020E+00  0.406124E+01 -0.498098E+01
   559   0.143946E+02  0.143627E+02 -0.143125E+02  0.498274E+02 -0.251443E+02  0.224639E+02 -0.196621E+02  0.332844E+01 -0.210627E+01 -0.256700E+01  0.327768E+02 -0.158472E+02
   560  -0.148855E+01 -0.173108E+01 -0.508192E+01  0.157174E+02 -0.836285E+01  0.749610E+01 -0.117994E+02  0.143384E+01 -0.891734E+00 -0.153760E+01  0.986576E+01 -0.100592E+02
   561  -0.402206E+01 -0.351960E+01 -0.122126E+02  0.243036E+02 -0.134637E+02  0.123491E+02 -0.156860E+02  0.231113E+01 -0.162362E+01 -0.439552E+01  0.136171E+02 -0.127412E+02
   562  -0.611471E+01 -0.615597E+01 -0.607284E+01  0.104067E+02 -0.511296E+01  0.443210E+01 -0.958959E+01  0.930394E+00 -0.110847E+01 -0.467170E+01  0.632320E+01 -0.780747E+01
   563  -0.164793E+01 -0.145700E+01 -0.604688E-02  0.516476E+00 -0.308137E+00  0.181118E+00 -0.208069E+01  0.615521E-01 -0.121993E-01 -0.357366E-01  0.590888E+00 -0.201215E+01
   564   0.311737E+01  0.326437E+01 -0.825879E+01  0.253294E+02 -0.116583E+02  0.109094E+02 -0.131473E+02  0.208367E+01 -0.214080E+01 -0.101161E+01  0.139309E+02 -0.965488E+01
   565  -0.257883E+01 -0.248490E+01 -0.194958E+01  0.490068E+01 -0.272265E+01  0.217241E+01 -0.516176E+01  0.447803E+00 -0.265739E+00 -0.338307E+01  0.595213E+01 -0.505396E+01
   566  -0.151698E+01 -0.156377E+01 -0.366796E+00  0.174052E+00 -0.967672E-01  0.415095E-01 -0.128254E+01  0.263310E-01 -0.127690E-01 -0.574781E+00  0.329223E+00 -0.131821E+01
   567   0.648290E+01  0.559378E+01 -0.172729E+02  0.424009E+02 -0.248062E+02  0.226856E+02 -0.175655E+02  0.333262E+01 -0.229164E+01 -0.319584E+01  0.217668E+02 -0.129772E+02
   568  -0.197196E+01 -0.187651E+01 -0.200449E+01  0.329355E+01 -0.132345E+01  0.119277E+01 -0.316173E+01  0.267094E+00 -0.235696E+00 -0.125972E+01  0.180505E+01 -0.242184E+01
   569  -0.104990E+01 -0.957017E+00 -0.904112E-01  0.713772E+00 -0.222487E+00  0.149058E+00 -0.160441E+01  0.739514E-01 -0.693716E-01 -0.244079E-01  0.402590E+00 -0.133520E+01
   570  -0.111723E+01 -0.952239E+00  0.463035E+00  0.475156E+00 -0.313020E+00  0.139678E+00 -0.192996E+01  0.668048E-01 -0.189263E-01  0.691353E+00  0.177817E+00 -0.182141E+01
   571  -0.143116E+01 -0.165092E+01 -0.567150E+00  0.678325E-01 -0.865791E-01  0.171251E-01 -0.861081E+00  0.888516E-02 -0.101924E-01 -0.917900E+00  0.211477E+00 -0.944498E+00
   572   0.715993E+01  0.869474E+01 -0.125192E+02  0.422973E+02 -0.225317E+02  0.205448E+02 -0.214969E+02  0.345399E+01 -0.258836E+01  0.971124E+00  0.250211E+02 -0.172975E+02
   573  -0.240158E+01 -0.229824E+01 -0.257054E+01  0.950779E+01 -0.432744E+01  0.417210E+01 -0.956700E+01  0.103891E+01 -0.655400E+00 -0.379546E-01  0.511520E+01 -0.737549E+01
   574   0.126686E+01  0.152756E+01 -0.132802E+01  0.663570E+01 -0.249116E+01  0.214883E+01 -0.362859E+01  0.424324E+00 -0.494235E+00  0.307869E-01  0.410181E+01 -0.260504E+01
   575  -0.267600E+01 -0.277210E+01 -0.154272E+01  0.199873E+01 -0.903827E+00  0.606846E+00 -0.287733E+01  0.183156E+00 -0.140849E+00 -0.147993E+01  0.133370E+01 -0.262587E+01
   576  -0.430300E+00 -0.582689E+00  0.628893E+00  0.625189E+00 -0.325523E+00  0.196060E+00 -0.161246E+01  0.620460E-01 -0.450552E-02  0.292671E-01  0.875451E+00 -0.148741E+01
   577   0.919394E-01 -0.198957E+00 -0.275686E+01  0.100663E+02 -0.423285E+01  0.402447E+01 -0.707490E+01  0.932171E+00 -0.866399E+00 -0.121109E+00  0.517533E+01 -0.525318E+01
   578   0.889990E+01  0.856884E+01 -0.186595E+02  0.500226E+02 -0.287397E+02  0.269989E+02 -0.207636E+02  0.369236E+01 -0.365110E+01 -0.617294E+01  0.302244E+02 -0.154826E+02
   579  -0.184083E+01 -0.183174E+01 -0.829078E+00  0.807376E+00 -0.480070E+00  0.154853E+00 -0.152212E+01  0.862256E-01 -0.580159E-01 -0.908748E+00  0.301651E+00 -0.122464E+01
   580   0.168089E+02  0.144340E+02 -0.350488E+02  0.894058E+02 -0.506254E+02  0.468743E+02 -0.376504E+02  0.666215E+01 -0.280887E+01 -0.755474E+01  0.504799E+02 -0.284912E+02
   581  -0.175652E+01 -0.171827E+01 -0.793473E+01  0.150033E+02 -0.553905E+01  0.418079E+01 -0.710939E+01  0.100255E+01 -0.135995E+01 -0.373809E+01  0.752769E+01 -0.550786E+01
   582   0.995060E+01  0.864062E+01 -0.233679E+02  0.594307E+02 -0.336042E+02  0.309108E+02 -0.254662E+02  0.461113E+01 -0.256362E+01 -0.467734E+01  0.331313E+02 -0.198134E+02
   583   0.349882E+02  0.343850E+02 -0.275666E+02  0.957006E+02 -0.403970E+02  0.296800E+02 -0.243566E+02  0.423200E+01 -0.230423E+01 -0.889477E+01  0.646088E+02 -0.213291E+02
   584  -0.857776E+00 -0.811198E+00  0.210292E+00  0.440173E+00 -0.215605E+00  0.126602E+00 -0.143370E+01  0.528172E-01 -0.383535E-01  0.912511E-01  0.428796E+00 -0.133125E+01
   585   0.123880E+01  0.122909E+01 -0.127151E+00  0.649457E+01 -0.329310E+01  0.279187E+01 -0.498336E+01  0.518099E+00 -0.162123E+00  0.349439E+00  0.541635E+01 -0.453669E+01
   586  -0.302923E+01 -0.304631E+01 -0.430953E+01  0.109033E+02 -0.544037E+01  0.479106E+01 -0.936170E+01  0.104071E+01 -0.652663E+00 -0.116415E+01  0.633232E+01 -0.821448E+01
   587   0.466688E+01  0.461177E+01 -0.186051E+01  0.146068E+02 -0.469503E+01  0.347102E+01 -0.663534E+01  0.798383E+00 -0.101844E+01 -0.607123E+00  0.117466E+02 -0.652768E+01
   588  -0.339730E+00 -0.401302E+00 -0.155509E+01  0.881846E+01 -0.413685E+01  0.363158E+01 -0.738383E+01  0.825245E+00 -0.539235E+00 -0.225423E+00  0.597161E+01 -0.614749E+01
   589  -0.725549E+00 -0.680825E+00  0.615090E+00  0.612507E+00 -0.291274E+00  0.192810E+00 -0.189370E+01  0.713634E-01 -0.323469E-01  0.547982E+00  0.600934E+00 -0.182974E+01
   590   0.265275E+02  0.247615E+02 -0.211955E+02  0.745442E+02 -0.379640E+02  0.329272E+02 -0.236515E+02  0.430618E+01 -0.243900E+01 -0.224708E+01  0.462709E+02 -0.192623E+02
   591   0.491369E-01 -0.816919E-01  0.548322E+00  0.363891E-01 -0.726472E-01  0.919552E-02 -0.478673E+00  0.384192E-02  0.270776E-02  0.248490E+00  0.183896E+00 -0.514079E+00
   592   0.644916E+01  0.595286E+01 -0.738113E+01  0.279646E+02 -0.136087E+02  0.121222E+02 -0.123522E+02  0.170650E+01 -0.200214E+01 -0.368415E+01  0.196726E+02 -0.100356E+02
   593  -0.280823E+01 -0.304861E+01 -0.121419E+02  0.267577E+02 -0.151480E+02  0.143810E+02 -0.176113E+02  0.256647E+01 -0.161220E+01 -0.542490E+01  0.157446E+02 -0.133683E+02
   594  -0.209714E+01 -0.218245E+01 -0.107278E+02  0.201154E+02 -0.103132E+02  0.891981E+01 -0.101592E+02  0.139702E+01 -0.132916E+01 -0.441496E+01  0.944345E+01 -0.721093E+01
   595  -0.141620E+01 -0.139679E+01  0.571136E+00  0.434493E+00 -0.276103E+00  0.135596E+00 -0.231605E+01  0.625590E-01 -0.278279E-01  0.467228E+00  0.478604E+00 -0.234262E+01
   596   0.605349E+01  0.573346E+01 -0.695046E+01  0.241566E+02 -0.744337E+01  0.620029E+01 -0.952683E+01  0.143129E+01 -0.181400E+01 -0.107800E+01  0.146149E+02 -0.780341E+01
   597   0.833128E+01  0.759500E+01 -0.966805E+01  0.329542E+02 -0.168967E+02  0.158901E+02 -0.149815E+02  0.270063E+01 -0.166742E+01 -0.156654E+01  0.202805E+02 -0.111190E+02
   598   0.505041E+01  0.485965E+01 -0.860640E+01  0.289569E+02 -0.141958E+02  0.124567E+02 -0.138180E+02  0.206622E+01 -0.180922E+01 -0.124391E+01  0.168480E+02 -0.107444E+02
   599   0.196014E+00 -0.109247E+00 -0.778083E+01  0.216804E+02 -0.112114E+02  0.988575E+01 -0.126634E+02  0.176337E+01 -0.147790E+01 -0.211028E+01  0.128453E+02 -0.108443E+02
   600   0.111082E+01  0.100577E+01 -0.352464E+01  0.106682E+02 -0.413875E+01  0.357013E+01 -0.542008E+01  0.652763E+00 -0.696815E+00 -0.172036E+01  0.665718E+01 -0.393106E+01
   601  -0.503286E+01 -0.499952E+01 -0.223706E+01  0.464471E+01 -0.259468E+01  0.208595E+01 -0.719234E+01  0.518970E+00 -0.258414E+00 -0.132099E+01  0.270605E+01 -0.638459E+01
   602   0.811002E+00  0.473333E+00 -0.990477E+01  0.215865E+02 -0.936287E+01  0.830129E+01 -0.102691E+02  0.176513E+01 -0.130525E+01 -0.300326E+01  0.114477E+02 -0.797113E+01
   603   0.466797E+01  0.624610E+01 -0.145992E+02  0.364015E+02 -0.166087E+02  0.141337E+02 -0.136073E+02  0.248142E+01 -0.353343E+01 -0.317595E+01  0.207256E+02 -0.113035E+02
   604  -0.951526E-01 -0.168088E+00  0.664238E+00  0.468127E+00 -0.198817E+00  0.792222E-01 -0.113932E+01  0.411652E-01 -0.977289E-02  0.302118E+00  0.674441E+00 -0.114465E+01
   605   0.213354E+01  0.203571E+01 -0.817508E+01  0.230565E+02 -0.120009E+02  0.110558E+02 -0.122166E+02  0.183984E+01 -0.142599E+01 -0.122554E+01  0.127079E+02 -0.944668E+01
   606  -0.262063E+01 -0.249339E+01 -0.224037E+01  0.685072E+01 -0.318615E+01  0.280604E+01 -0.714115E+01  0.702607E+00 -0.412331E+00 -0.585282E+00  0.452098E+01 -0.642908E+01
   607   0.116704E+00 -0.978996E-01  0.934470E+00  0.153771E+00 -0.151030E+00  0.305923E-01 -0.870621E+00  0.156121E-01  0.390920E-02  0.196135E+00  0.657769E+00 -0.951804E+00
   608  -0.552080E-01  0.261030E+00 -0.581947E+01  0.168715E+02 -0.693468E+01  0.622454E+01 -0.105806E+02  0.146879E+01 -0.128523E+01 -0.185108E+01  0.103288E+02 -0.821668E+01
   609   0.111904E+02  0.112141E+02 -0.636888E+01  0.305706E+02 -0.154139E+02  0.139497E+02 -0.122473E+02  0.229250E+01 -0.159235E+01  0.534132E+01  0.145395E+02 -0.866666E+01
   610  -0.154907E+01 -0.177897E+01 -0.299446E+01  0.815519E+01 -0.349445E+01  0.327840E+01 -0.649265E+01  0.799228E+00 -0.800334E+00 -0.428972E+00  0.359522E+01 -0.494523E+01
   611  -0.265384E+00 -0.260171E+00  0.755466E-01  0.414147E-01 -0.320843E-01  0.690820E-02 -0.360943E+00  0.369238E-02  0.814500E-04  0.373666E-02  0.442492E-01 -0.308157E+00
   612   0.351509E+02  0.390962E+02 -0.379338E+02  0.112417E+03 -0.573054E+02  0.456341E+02 -0.343456E+02  0.679542E+01 -0.110527E+00 -0.287704E+01  0.704172E+02 -0.284439E+02
   613   0.223848E+01  0.216094E+01 -0.392197E+01  0.158394E+02 -0.749985E+01  0.657255E+01 -0.921507E+01  0.116173E+01 -0.698300E+00 -0.355907E+01  0.138480E+02 -0.812801E+01
   614   0.326501E+01  0.383279E+01 -0.896206E+01  0.273560E+02 -0.123021E+02  0.110840E+02 -0.142068E+02  0.221011E+01 -0.191409E+01 -0.237018E+01  0.180209E+02 -0.118179E+02
   615   0.211498E+02  0.216465E+02 -0.337909E+02  0.886192E+02 -0.553871E+02  0.504729E+02 -0.292126E+02  0.578664E+01 -0.533832E+01 -0.548592E+01  0.471301E+02 -0.199978E+02
   616  -0.423085E+01 -0.405725E+01 -0.360641E+01  0.902616E+01 -0.470432E+01  0.400919E+01 -0.912052E+01  0.931961E+00 -0.766920E+00 -0.127130E+01  0.492074E+01 -0.770669E+01
   617  -0.219375E+01 -0.217709E+01 -0.184927E+01  0.604396E+01 -0.365080E+01  0.331551E+01 -0.623751E+01  0.579281E+00 -0.394921E+00 -0.235403E+01  0.554750E+01 -0.537057E+01
   618  -0.108151E+01 -0.122100E+01 -0.644344E+00  0.242446E+01 -0.798023E+00  0.483940E+00 -0.254692E+01  0.172492E+00 -0.173113E+00 -0.146646E+01  0.294784E+01 -0.270238E+01
   619   0.371909E+01  0.342548E+01 -0.326184E+01  0.156902E+02 -0.759431E+01  0.668955E+01 -0.783545E+01  0.902131E+00 -0.871152E+00  0.386488E+00  0.849608E+01 -0.545709E+01
   620  -0.634232E+00 -0.187003E+00 -0.128283E+01  0.693702E+01 -0.291767E+01  0.271735E+01 -0.578521E+01  0.599373E+00 -0.902256E+00  0.772993E+00  0.304777E+01 -0.400777E+01
   621  -0.180196E+01 -0.178864E+01 -0.177822E+01  0.426067E+01 -0.198479E+01  0.175255E+01 -0.410606E+01  0.357539E+00 -0.303649E+00 -0.128196E+01  0.257593E+01 -0.308262E+01
   622  -0.127668E+01 -0.110608E+01 -0.886374E-01  0.193636E+01 -0.674288E+00  0.601334E+00 -0.312082E+01  0.215231E+00 -0.145852E+00  0.310866E-01  0.136243E+01 -0.249959E+01
   623  -0.194019E+01 -0.187347E+01 -0.827313E+00  0.435007E+00 -0.210481E+00  0.968947E-01 -0.145082E+01  0.502209E-01 -0.336963E-01 -0.729202E+00  0.205020E+00 -0.134929E+01
   624  -0.310208E+01 -0.317093E+01 -0.437813E+01  0.821410E+01 -0.350874E+01  0.321457E+01 -0.668386E+01  0.830105E+00 -0.790130E+00 -0.173913E+01  0.372878E+01 -0.516058E+01
   625  -0.382531E+01 -0.376406E+01 -0.147229E+01  0.714482E+00 -0.552794E+00  0.273872E+00 -0.283203E+01  0.870558E-01 -0.436069E-01 -0.147687E+01  0.422476E+00 -0.270967E+01
   626  -0.206551E+01 -0.190404E+01 -0.203077E+01  0.555470E+01 -0.213006E+01  0.196718E+01 -0.551319E+01  0.572664E+00 -0.486033E+00 -0.604028E+00  0.292381E+01 -0.422382E+01
   627  -0.125016E+01 -0.116621E+01 -0.370003E+00  0.781100E+00 -0.345469E+00  0.296679E+00 -0.160712E+01  0.818795E-01 -0.872233E-01 -0.216065E+00  0.366107E+00 -0.131625E+01
   628  -0.163654E+01 -0.168610E+01 -0.619866E+00  0.144771E+00 -0.182856E+00  0.441300E-01 -0.103032E+01  0.213150E-01 -0.137078E-01 -0.689839E+00  0.516531E-01 -0.104791E+01
   629  -0.238156E+01 -0.240851E+01 -0.153067E+01  0.287504E+00 -0.265919E+00  0.642092E-01 -0.933399E+00  0.298992E-01 -0.331934E-01 -0.173972E+01  0.234900E+00 -0.903691E+00
   630  -0.292284E+01 -0.298615E+01 -0.108824E+01  0.169191E+01 -0.738424E+00  0.639542E+00 -0.348491E+01  0.213630E+00 -0.156342E+00 -0.129951E+01  0.132930E+01 -0.301594E+01
   631   0.105593E+01  0.654337E+00 -0.139477E+02  0.329207E+02 -0.182484E+02  0.168004E+02 -0.161382E+02  0.266342E+01 -0.299429E+01 -0.366248E+01  0.157617E+02 -0.114448E+02
   632   0.163164E+00  0.530283E+00 -0.316545E+01  0.138497E+02 -0.689756E+01  0.592049E+01 -0.975816E+01  0.115467E+01 -0.940572E+00 -0.319210E+01  0.127117E+02 -0.898931E+01
   633  -0.362915E+01 -0.365086E+01 -0.202976E+01  0.327873E+01 -0.159813E+01  0.136284E+01 -0.461849E+01  0.299887E+00 -0.324231E+00 -0.221849E+01  0.259760E+01 -0.402997E+01
   634  -0.140050E+01 -0.129305E+01 -0.262939E+01  0.693855E+01 -0.237222E+01  0.212804E+01 -0.558891E+01  0.619503E+00 -0.496062E+00 -0.104966E+01  0.457794E+01 -0.482132E+01
   635  -0.519546E+00 -0.215223E+00 -0.340875E+01  0.103146E+02 -0.530871E+01  0.450888E+01 -0.608540E+01  0.704854E+00 -0.124507E+01 -0.877731E+00  0.549609E+01 -0.483358E+01
   636   0.147797E+01  0.128372E+01 -0.213877E+01  0.132117E+02 -0.662993E+01  0.595642E+01 -0.926788E+01  0.989337E+00 -0.642946E+00 -0.204156E+01  0.112679E+02 -0.794257E+01
   637  -0.272326E+01 -0.276455E+01 -0.264025E+01  0.411391E+01 -0.163705E+01  0.112411E+01 -0.370023E+01  0.362832E+00 -0.346579E+00 -0.172671E+01  0.165295E+01 -0.269079E+01
   638   0.619482E+02  0.595940E+02 -0.443103E+02  0.152834E+03 -0.805762E+02  0.647208E+02 -0.354617E+02  0.683504E+01 -0.209397E+01 -0.184987E+01  0.908017E+02 -0.293578E+02
   639  -0.316162E+01 -0.301732E+01 -0.209696E+01  0.512974E+00 -0.474432E+00  0.226275E+00 -0.133984E+01  0.544199E-01 -0.440618E-01 -0.189974E+01 -0.201539E-02 -0.111556E+01
   640  -0.164276E+01 -0.167052E+01 -0.681972E+00  0.912727E-01 -0.147160E+00  0.290706E-01 -0.940433E+00  0.128413E-01 -0.638052E-02 -0.816424E+00  0.160222E+00 -0.101432E+01
   641   0.248061E-01 -0.577546E-01  0.481771E+00  0.619018E-01 -0.597283E-01  0.113748E-01 -0.478659E+00  0.670579E-02  0.144061E-02  0.260668E+00  0.146850E+00 -0.465273E+00
   642   0.114706E+01  0.122112E+01 -0.231445E+01  0.113925E+02 -0.447050E+01  0.413581E+01 -0.783085E+01  0.101689E+01 -0.782362E+00 -0.834584E+00  0.846721E+01 -0.641151E+01
   643   0.412592E+01  0.554007E+01 -0.138610E+02  0.379454E+02 -0.212547E+02  0.194782E+02 -0.192965E+02  0.297862E+01 -0.186406E+01 -0.288844E+01  0.235057E+02 -0.150772E+02
   644   0.258082E+02  0.229538E+02 -0.241710E+02  0.767823E+02 -0.398995E+02  0.349952E+02 -0.227648E+02  0.410947E+01 -0.324346E+01 -0.395963E+01  0.462728E+02 -0.193594E+02
   645   0.152709E+01  0.242217E+01 -0.123517E+02  0.294693E+02 -0.165850E+02  0.148628E+02 -0.132745E+02  0.237741E+01 -0.297121E+01 -0.116606E+01  0.128429E+02 -0.925465E+01
   646  -0.577622E+00 -0.531926E+00  0.697594E+00  0.137526E+01 -0.971355E+00  0.377735E+00 -0.218358E+01  0.149912E+00 -0.231819E-01  0.141253E+01 -0.316841E+00 -0.162762E+01
   647  -0.322570E+01 -0.305697E+01 -0.413941E+01  0.986487E+01 -0.530240E+01  0.455676E+01 -0.855208E+01  0.863380E+00 -0.516827E+00 -0.209065E+01  0.637452E+01 -0.734084E+01
   648  -0.159912E+01 -0.155449E+01 -0.428829E+00  0.159834E+01 -0.830315E+00  0.698463E+00 -0.268558E+01  0.155059E+00 -0.106247E+00 -0.305177E+00  0.110808E+01 -0.235739E+01
   649  -0.843812E+00 -0.873814E+00 -0.325874E+01  0.103797E+02 -0.377376E+01  0.345447E+01 -0.770910E+01  0.938701E+00 -0.875067E+00 -0.195020E+01  0.721102E+01 -0.613463E+01
   650  -0.379131E+01 -0.398348E+01 -0.828324E+01  0.172256E+02 -0.100482E+02  0.843726E+01 -0.111645E+02  0.125953E+01 -0.121787E+01 -0.397015E+01  0.906237E+01 -0.907569E+01
   651  -0.104800E+01 -0.110158E+01 -0.256424E+01  0.760714E+01 -0.352336E+01  0.298959E+01 -0.566670E+01  0.739962E+00 -0.630395E+00 -0.841605E+00  0.403073E+01 -0.429070E+01
   652   0.659243E+01  0.702586E+01 -0.720530E+01  0.252598E+02 -0.120526E+02  0.105833E+02 -0.918841E+01  0.144987E+01 -0.225422E+01 -0.147736E+01  0.145815E+02 -0.607831E+01
   653   0.443478E+00  0.411467E-01 -0.149587E+02  0.357431E+02 -0.199892E+02  0.185933E+02 -0.198168E+02  0.306763E+01 -0.219582E+01 -0.356896E+01  0.192618E+02 -0.156517E+02
   654  -0.135448E+01 -0.137656E+01 -0.461153E+00  0.302144E+00 -0.145908E+00  0.617668E-01 -0.111527E+01  0.293166E-01 -0.253706E-01 -0.412595E+00 -0.375175E-01 -0.926444E+00
   655  -0.161751E+01 -0.141863E+01 -0.219740E+01  0.809128E+01 -0.351208E+01  0.320976E+01 -0.726972E+01  0.780893E+00 -0.720232E+00 -0.463522E+00  0.499011E+01 -0.594521E+01
   656  -0.186770E+01 -0.189671E+01 -0.670389E+00  0.292962E+01 -0.108521E+01  0.875778E+00 -0.395589E+01  0.298967E+00 -0.260579E+00 -0.631320E+00  0.214033E+01 -0.340572E+01
   657   0.584617E+01  0.579135E+01 -0.123870E+02  0.414260E+02 -0.218711E+02  0.201002E+02 -0.212224E+02  0.322213E+01 -0.342158E+01 -0.270353E+01  0.255986E+02 -0.171037E+02
   658   0.581792E+02  0.501830E+02 -0.534204E+02  0.156790E+03 -0.777302E+02  0.615624E+02 -0.346228E+02  0.750312E+01 -0.190281E+01 -0.448141E+01  0.841420E+02 -0.294776E+02
   659   0.100995E+01  0.590249E+00 -0.166486E+01  0.806387E+01 -0.270154E+01  0.237254E+01 -0.510733E+01  0.636325E+00 -0.589058E+00 -0.327546E+00  0.456728E+01 -0.364948E+01
   660   0.184356E+02  0.183089E+02 -0.291639E+02  0.784518E+02 -0.437550E+02  0.399440E+02 -0.254553E+02  0.510319E+01 -0.668933E+01 -0.350986E-01  0.354294E+02 -0.170853E+02
   661  -0.460848E+00 -0.152226E+00 -0.247724E+01  0.962019E+01 -0.389502E+01  0.374891E+01 -0.754470E+01  0.935833E+00 -0.848818E+00 -0.248025E+00  0.565010E+01 -0.555430E+01
   662  -0.306953E+01 -0.302353E+01 -0.627450E+00  0.188779E+01 -0.119727E+01  0.845724E+00 -0.410861E+01  0.201495E+00 -0.712039E-01 -0.156897E+01  0.250689E+01 -0.396146E+01
   663   0.339370E+00  0.423384E+00  0.182582E+00  0.312329E+01 -0.834093E+00  0.526156E+00 -0.268115E+01  0.216006E+00 -0.193424E+00 -0.321740E+00  0.284634E+01 -0.210121E+01
   664   0.639404E+00  0.429262E-01 -0.618336E+01  0.170659E+02 -0.743368E+01  0.695438E+01 -0.978585E+01  0.142981E+01 -0.140781E+01 -0.179965E+01  0.942074E+01 -0.757816E+01
   665   0.945327E+01  0.826798E+01 -0.258357E+02  0.591070E+02 -0.352136E+02  0.316083E+02 -0.194500E+02  0.412592E+01 -0.488875E+01 -0.338204E+01  0.248877E+02 -0.132377E+02
   666  -0.771392E+00 -0.843435E+00  0.553286E+00  0.192881E+00 -0.274839E+00  0.741223E-01 -0.133110E+01  0.208125E-01 -0.655427E-02  0.429276E+00  0.125992E+00 -0.139870E+01
   667   0.157214E+01  0.153401E+01 -0.100157E+02  0.268209E+02 -0.141118E+02  0.134152E+02 -0.150896E+02  0.247658E+01 -0.192341E+01 -0.109596E+01  0.136418E+02 -0.110119E+02
   668  -0.187368E+01 -0.199409E+01 -0.316503E+01  0.880312E+01 -0.385989E+01  0.341418E+01 -0.717970E+01  0.847355E+00 -0.733710E+00 -0.126670E+01  0.481740E+01 -0.554479E+01
   669   0.590859E+00  0.822123E+00 -0.357824E+01  0.127825E+02 -0.758872E+01  0.709029E+01 -0.862636E+01  0.110148E+01 -0.590121E+00 -0.126936E+01  0.873667E+01 -0.664519E+01
   670  -0.148043E+01 -0.175906E+01 -0.346353E+00  0.128465E+01 -0.752300E+00  0.443192E+00 -0.214296E+01  0.156497E+00 -0.123159E+00 -0.177895E+00  0.663139E-01 -0.164748E+01
   671  -0.982323E+00 -0.825913E+00 -0.560462E+00  0.800546E+01 -0.425634E+01  0.340688E+01 -0.799420E+01  0.649949E+00 -0.233607E+00 -0.147460E+01  0.782594E+01 -0.717724E+01
   672   0.942298E+01  0.113679E+02 -0.272867E+02  0.665058E+02 -0.414546E+02  0.380244E+02 -0.262692E+02  0.507679E+01 -0.517352E+01 -0.448820E+01  0.344038E+02 -0.185477E+02
   673   0.102108E+02  0.877005E+01 -0.149357E+02  0.472988E+02 -0.223612E+02  0.196610E+02 -0.199773E+02  0.292570E+01 -0.240062E+01 -0.813776E+01  0.336508E+02 -0.167430E+02
   674  -0.482334E+00 -0.538862E+00  0.713184E+00  0.109998E+00 -0.146246E+00  0.375474E-01 -0.120096E+01  0.137110E-01 -0.956557E-02  0.600208E+00  0.124532E+00 -0.126360E+01
   675  -0.169658E+01 -0.166535E+01  0.105256E+00  0.324184E+00 -0.254903E+00  0.102156E+00 -0.200300E+01  0.461232E-01 -0.163930E-01 -0.443642E-01  0.436953E+00 -0.205793E+01
   676  -0.440602E+00 -0.475345E+00  0.477297E-01  0.705735E-01 -0.432779E-01  0.102841E-01 -0.531191E+00  0.754981E-02 -0.227028E-02  0.109521E-02  0.564361E-01 -0.532876E+00
   677   0.823383E+01  0.691873E+01 -0.611729E+01  0.244023E+02 -0.976216E+01  0.880064E+01 -0.883934E+01  0.141599E+01 -0.166628E+01  0.117662E+01  0.115501E+02 -0.580801E+01
   678  -0.203809E+01 -0.234024E+01 -0.366113E+01  0.952977E+01 -0.461607E+01  0.413172E+01 -0.759069E+01  0.775601E+00 -0.607296E+00 -0.313986E+01  0.751786E+01 -0.671825E+01
   679   0.638103E+01  0.637132E+01 -0.962717E+01  0.296414E+02 -0.123409E+02  0.106410E+02 -0.114655E+02  0.198468E+01 -0.245253E+01 -0.139745E+01  0.162134E+02 -0.844465E+01
   680  -0.921324E+00 -0.848627E+00  0.887763E+00  0.183246E+00 -0.174754E+00  0.511119E-01 -0.189173E+01  0.280477E-01 -0.500477E-02  0.877882E+00  0.286889E+00 -0.201340E+01
   681  -0.200387E-01 -0.157006E+00 -0.349293E+01  0.947645E+01 -0.414387E+01  0.393268E+01 -0.561762E+01  0.689953E+00 -0.864696E+00 -0.122741E+01  0.487551E+01 -0.380510E+01
   682   0.557244E+02  0.468502E+02 -0.452216E+02  0.136039E+03 -0.872644E+02  0.696969E+02 -0.316893E+02  0.626933E+01  0.789469E+01 -0.415527E+01  0.759673E+02 -0.249619E+02
   683   0.591552E-01  0.400676E+00 -0.469049E+01  0.180538E+02 -0.928143E+01  0.884004E+01 -0.133865E+02  0.171804E+01 -0.119428E+01 -0.453564E+00  0.111186E+02 -0.102644E+02
   684  -0.109541E+01 -0.920690E+00  0.398377E+00  0.121087E+01 -0.517749E+00  0.364957E+00 -0.262090E+01  0.142044E+00 -0.730142E-01  0.783612E+00  0.809233E+00 -0.251353E+01
   685   0.157631E+02  0.164138E+02 -0.168307E+02  0.543359E+02 -0.265163E+02  0.234729E+02 -0.191217E+02  0.379438E+01 -0.337151E+01 -0.271428E+00  0.314891E+02 -0.148039E+02
   686  -0.236268E+01 -0.198204E+01 -0.397434E+01  0.140098E+02 -0.791896E+01  0.700035E+01 -0.116804E+02  0.128390E+01 -0.108299E+01 -0.106652E+01  0.839698E+01 -0.931250E+01
   687   0.386680E+02  0.377467E+02 -0.299779E+02  0.105080E+03 -0.567633E+02  0.452072E+02 -0.291017E+02  0.555144E+01 -0.132798E+01 -0.449268E+01  0.689060E+02 -0.266666E+02
   688  -0.813500E+00 -0.722570E+00 -0.121872E-01  0.586342E+00 -0.398843E+00  0.129658E+00 -0.112312E+01  0.508748E-01 -0.462300E-01  0.165576E+00 -0.111490E+00 -0.776657E+00
   689  -0.172454E+01 -0.186703E+01 -0.521858E+01  0.106618E+02 -0.495206E+01  0.409413E+01 -0.638183E+01  0.733330E+00 -0.661359E+00 -0.400545E+01  0.766228E+01 -0.552387E+01
   690   0.313654E+01  0.331159E+01 -0.167622E+01  0.109694E+02 -0.321443E+01  0.233070E+01 -0.498883E+01  0.618682E+00 -0.902713E+00 -0.620763E+00  0.891212E+01 -0.497977E+01
   691   0.283403E+02  0.294072E+02 -0.321427E+02  0.962783E+02 -0.509422E+02  0.424803E+02 -0.287389E+02  0.587084E+01 -0.446537E+01  0.113109E+01  0.525836E+02 -0.243075E+02
   692   0.107702E+02  0.104660E+02 -0.201881E+02  0.546833E+02 -0.284856E+02  0.257235E+02 -0.222404E+02  0.384460E+01 -0.256710E+01 -0.321320E+01  0.300274E+02 -0.163482E+02
   693  -0.245456E+01 -0.249047E+01 -0.146405E+01  0.136232E+01 -0.702250E+00  0.594585E+00 -0.227480E+01  0.136854E+00 -0.107225E+00 -0.164982E+01  0.109021E+01 -0.193087E+01
   694  -0.131429E+01 -0.160837E+01 -0.253736E+00  0.206568E+01 -0.902538E+00  0.688962E+00 -0.299125E+01  0.183852E+00 -0.105259E+00 -0.891661E+00  0.189990E+01 -0.261661E+01
   695   0.162958E+02  0.158839E+02 -0.189147E+02  0.591874E+02 -0.292165E+02  0.255673E+02 -0.216739E+02  0.385093E+01 -0.250476E+01 -0.261485E+01  0.359642E+02 -0.174654E+02
   696  -0.269010E+01 -0.277990E+01 -0.161341E+01  0.858216E+00 -0.493844E+00  0.193584E+00 -0.161912E+01  0.825918E-01 -0.981259E-01 -0.184176E+01  0.575741E+00 -0.151388E+01
   697   0.209988E+02  0.196264E+02 -0.170892E+02  0.602503E+02 -0.352779E+02  0.311210E+02 -0.192327E+02  0.331387E+01 -0.208666E+01 -0.616431E+01  0.419501E+02 -0.161594E+02
   698   0.431656E+01  0.310852E+01 -0.985700E+01  0.282723E+02 -0.140923E+02  0.124476E+02 -0.120821E+02  0.204449E+01 -0.241645E+01 -0.356270E+01  0.168086E+02 -0.101374E+02
   699  -0.143862E+01 -0.130313E+01 -0.721474E+01  0.163855E+02 -0.914053E+01  0.828043E+01 -0.944769E+01  0.119003E+01 -0.149162E+01 -0.322216E+01  0.932752E+01 -0.740849E+01
   700   0.253563E+01  0.278172E+01 -0.703445E+01  0.221168E+02 -0.102571E+02  0.975804E+01 -0.122099E+02  0.190977E+01 -0.174753E+01  0.297474E+00  0.115869E+02 -0.910260E+01
   701   0.730048E-01 -0.117636E-01  0.125346E+01  0.793323E+00 -0.521600E+00  0.194694E+00 -0.171448E+01  0.838536E-01 -0.162424E-01  0.158147E+01 -0.902870E-01 -0.150294E+01
   702  -0.170127E+01 -0.156809E+01 -0.348325E+00  0.921072E+00 -0.488363E+00  0.244452E+00 -0.207312E+01  0.100411E+00 -0.573986E-01  0.919418E-01  0.301059E+00 -0.196110E+01
   703   0.680749E+01  0.645021E+01 -0.259019E+02  0.591993E+02 -0.319030E+02  0.285190E+02 -0.230826E+02  0.411919E+01 -0.414248E+01 -0.438527E+01  0.286812E+02 -0.178457E+02
   704  -0.878820E+00 -0.390605E+00 -0.260906E+01  0.606594E+01 -0.207020E+01  0.190020E+01 -0.415565E+01  0.453785E+00 -0.463831E+00 -0.119860E+01  0.375043E+01 -0.294244E+01
   705  -0.745734E+00 -0.792015E+00  0.172131E+00  0.602949E-01 -0.110346E+00  0.211379E-01 -0.894134E+00  0.775175E-02 -0.256901E-02 -0.340816E-01  0.194557E+00 -0.952490E+00
   706  -0.832896E-01 -0.349141E+00 -0.207788E+01  0.568921E+01 -0.198349E+01  0.193139E+01 -0.363454E+01  0.434396E+00 -0.442387E+00 -0.510725E+00  0.229774E+01 -0.213615E+01
   707  -0.184397E+01 -0.211472E+01 -0.121165E+01  0.416767E+01 -0.144925E+01  0.132174E+01 -0.478957E+01  0.435239E+00 -0.318154E+00 -0.335872E+00  0.208342E+01 -0.386226E+01
   708  -0.181857E+01 -0.188627E+01 -0.226987E+01  0.810159E+01 -0.349906E+01  0.317413E+01 -0.767764E+01  0.892903E+00 -0.540623E+00 -0.837943E+00  0.542772E+01 -0.647605E+01
   709   0.154891E+01  0.192420E+01 -0.398216E+01  0.135388E+02 -0.518291E+01  0.455117E+01 -0.696977E+01  0.101025E+01 -0.141653E+01 -0.319979E+00  0.703262E+01 -0.478844E+01
   710  -0.142176E+00 -0.154380E+00  0.330939E+00  0.582998E-01 -0.573925E-01  0.111206E-01 -0.492109E+00  0.656872E-02  0.396940E-03  0.212972E+00  0.130035E+00 -0.497387E+00
   711  -0.140255E+01 -0.117995E+01 -0.558697E+01  0.171915E+02 -0.891721E+01  0.840677E+01 -0.127486E+02  0.168845E+01 -0.143652E+01 -0.143920E+01  0.104679E+02 -0.102087E+02
   712  -0.248155E+01 -0.233264E+01 -0.123111E+01  0.262628E+01 -0.101085E+01  0.938933E+00 -0.388662E+01  0.303280E+00 -0.221457E+00 -0.533074E+00  0.132121E+01 -0.312077E+01
   713  -0.130541E+01 -0.935413E+00 -0.261144E+01  0.668329E+01 -0.235249E+01  0.199480E+01 -0.488773E+01  0.544527E+00 -0.676373E+00 -0.980797E+00  0.385486E+01 -0.380948E+01
   714   0.132909E+02  0.128226E+02 -0.217630E+02  0.575379E+02 -0.258467E+02  0.231271E+02 -0.203474E+02  0.382860E+01 -0.324565E+01 -0.238057E+01  0.308696E+02 -0.156664E+02
   715  -0.231446E+01 -0.212391E+01  0.195975E-01  0.576133E+01 -0.281020E+01  0.247337E+01 -0.815755E+01  0.688538E+00 -0.289544E+00  0.139498E+01  0.341318E+01 -0.693207E+01
   716  -0.116860E+01 -0.106699E+01  0.302299E+00  0.105922E+01 -0.629029E+00  0.457945E+00 -0.243108E+01  0.112235E+00 -0.401936E-01 -0.303858E+00  0.149420E+01 -0.225733E+01
   717   0.132132E+02  0.132478E+02 -0.140980E+02  0.494378E+02 -0.262077E+02  0.234145E+02 -0.206478E+02  0.332164E+01 -0.200730E+01 -0.818447E+01  0.390998E+02 -0.176676E+02
   718  -0.709310E+00 -0.505555E+00  0.186143E+00  0.170222E+01 -0.721812E+00  0.526849E+00 -0.248736E+01  0.143967E+00 -0.593173E-01 -0.544623E+00  0.230467E+01 -0.226561E+01
   719  -0.209649E+01 -0.194989E+01 -0.150676E+01  0.414945E+01 -0.156913E+01  0.138848E+01 -0.465263E+01  0.426939E+00 -0.332835E+00 -0.798856E+00  0.258544E+01 -0.373648E+01
   720   0.115999E+02  0.108426E+02 -0.202205E+02  0.531150E+02 -0.273180E+02  0.246419E+02 -0.190605E+02  0.394811E+01 -0.350598E+01  0.199769E+01  0.230106E+02 -0.141656E+02
   721  -0.297529E+01 -0.301224E+01 -0.145444E+01  0.384458E+00 -0.312799E+00  0.143357E+00 -0.173349E+01  0.473062E-01 -0.496863E-01 -0.166636E+01  0.303336E+00 -0.164921E+01
   722  -0.403251E+01 -0.403054E+01 -0.260385E+01  0.201362E+01 -0.132268E+01  0.927184E+00 -0.310869E+01  0.190872E+00 -0.128962E+00 -0.191167E+01  0.362127E+00 -0.248100E+01
   723  -0.217026E+01 -0.237891E+01 -0.140833E+01  0.529412E+01 -0.300943E+01  0.248663E+01 -0.562340E+01  0.568709E+00 -0.478567E+00 -0.517822E+00  0.273109E+01 -0.459218E+01
   724   0.110309E+02  0.798790E+01 -0.175222E+02  0.466721E+02 -0.214065E+02  0.188368E+02 -0.154322E+02  0.307009E+01 -0.318727E+01 -0.276092E+01  0.213899E+02 -0.106411E+02
   725   0.237459E+01  0.235895E+01 -0.927054E+01  0.246665E+02 -0.123433E+02  0.112719E+02 -0.118895E+02  0.208354E+01 -0.214398E+01  0.526992E+00  0.947186E+01 -0.763990E+01
   726   0.645680E+01  0.702781E+01 -0.241584E+02  0.587163E+02 -0.333655E+02  0.305655E+02 -0.268114E+02  0.469968E+01 -0.318943E+01 -0.431810E+01  0.314200E+02 -0.200741E+02
   727  -0.572219E+01 -0.568389E+01 -0.278417E+01  0.219131E+01 -0.124090E+01  0.874617E+00 -0.479830E+01  0.209968E+00 -0.174724E+00 -0.307694E+01  0.193827E+01 -0.454522E+01
   728   0.113786E+01  0.111169E+01 -0.907835E+00  0.615517E+01 -0.168135E+01  0.127774E+01 -0.370429E+01  0.404787E+00 -0.406352E+00  0.129220E+00  0.432049E+01 -0.333802E+01
   729   0.399755E+02  0.378281E+02 -0.234428E+02  0.963719E+02 -0.381178E+02  0.262556E+02 -0.220024E+02  0.347402E+01 -0.256293E+01 -0.141750E+01  0.564103E+02 -0.171647E+02
   730   0.525447E+01  0.574286E+01 -0.930132E+01  0.288638E+02 -0.143093E+02  0.125981E+02 -0.127946E+02  0.229367E+01 -0.209584E+01  0.232971E+01  0.120032E+02 -0.859003E+01
   731  -0.232636E+01 -0.277105E+01 -0.263256E+01  0.572180E+01 -0.227871E+01  0.218814E+01 -0.543789E+01  0.614741E+00 -0.501897E+00 -0.131161E+01  0.280333E+01 -0.426277E+01
   732   0.123836E+02  0.125567E+02 -0.283670E+02  0.674222E+02 -0.384146E+02  0.340605E+02 -0.247440E+02  0.468993E+01 -0.226340E+01 -0.390400E+01  0.342446E+02 -0.177839E+02
   733   0.152257E+01  0.273992E+01 -0.138704E+02  0.326084E+02 -0.160274E+02  0.134512E+02 -0.134620E+02  0.221711E+01 -0.339445E+01 -0.668980E+01  0.213924E+02 -0.119627E+02
   734  -0.393987E+00 -0.414644E+00  0.307669E+00  0.812985E-01 -0.738436E-01  0.206213E-01 -0.734549E+00  0.104894E-01 -0.567164E-02  0.170559E+00  0.158289E+00 -0.743491E+00
   735   0.134971E+02  0.119905E+02 -0.189926E+02  0.540953E+02 -0.314238E+02  0.285552E+02 -0.215879E+02  0.407689E+01 -0.122601E+01 -0.136162E+01  0.288176E+02 -0.154655E+02
   736  -0.269805E+01 -0.253187E+01 -0.135871E+01  0.970294E+00 -0.648832E+00  0.273121E+00 -0.191962E+01  0.813221E-01 -0.956273E-01 -0.105552E+01  0.687082E-01 -0.154506E+01
   737   0.299281E+01  0.292837E+01 -0.789298E+01  0.231802E+02 -0.126493E+02  0.113236E+02 -0.113135E+02  0.204433E+01 -0.169953E+01  0.190441E+01  0.895393E+01 -0.792997E+01
   738  -0.939658E+00 -0.930476E+00 -0.316414E+00  0.118759E+00 -0.103961E+00  0.247263E-01 -0.666270E+00  0.129096E-01 -0.940841E-02 -0.416834E+00  0.105380E+00 -0.619022E+00
   739  -0.279882E+00 -0.198116E+00  0.389667E+00  0.115419E+00 -0.199678E+00  0.293457E-01 -0.621940E+00  0.126825E-01 -0.537874E-02  0.477836E+00 -0.183932E+00 -0.492020E+00
   740   0.898382E+01  0.624694E+01 -0.145377E+02  0.391659E+02 -0.198603E+02  0.183360E+02 -0.141249E+02  0.245074E+01 -0.244594E+01 -0.154052E+01  0.161244E+02 -0.833696E+01
   741   0.345721E+01  0.342934E+01 -0.118054E+02  0.367099E+02 -0.214891E+02  0.202187E+02 -0.218280E+02  0.328982E+01 -0.163868E+01  0.100771E+01  0.190515E+02 -0.166299E+02
   742   0.182039E+01  0.109856E+01 -0.804445E+01  0.212638E+02 -0.105189E+02  0.102291E+02 -0.114851E+02  0.196325E+01 -0.158733E+01 -0.174424E+01  0.109943E+02 -0.815147E+01
   743  -0.436233E+01 -0.432370E+01 -0.168006E+01  0.157828E+01 -0.944116E+00  0.605120E+00 -0.395958E+01  0.183137E+00 -0.145114E+00 -0.200337E+01  0.145657E+01 -0.377689E+01
   744  -0.159384E+01 -0.192357E+01 -0.632955E+01  0.137545E+02 -0.618495E+01  0.527641E+01 -0.804368E+01  0.112310E+01 -0.118967E+01 -0.310781E+01  0.764918E+01 -0.646494E+01
   745   0.140042E+02  0.138148E+02 -0.763214E+01  0.386531E+02 -0.189490E+02  0.173437E+02 -0.151739E+02  0.263457E+01 -0.287212E+01  0.557329E+01  0.185588E+02 -0.103173E+02
   746   0.279833E+02  0.289311E+02 -0.388153E+02  0.105578E+03 -0.610998E+02  0.540293E+02 -0.353310E+02  0.694326E+01 -0.332075E+01 -0.422943E+01  0.595460E+02 -0.263855E+02
   747   0.346770E+02  0.359701E+02 -0.416764E+02  0.113608E+03 -0.601670E+02  0.490627E+02 -0.294431E+02  0.614455E+01 -0.285182E+01 -0.464841E+01  0.634603E+02 -0.228417E+02
   748  -0.168625E+01 -0.177407E+01 -0.281709E+00  0.159074E+01 -0.846360E+00  0.561885E+00 -0.280748E+01  0.140120E+00 -0.434448E-01 -0.128005E+01  0.234186E+01 -0.283588E+01
   749   0.630462E+00  0.853520E+00 -0.352086E+01  0.124482E+02 -0.436841E+01  0.402051E+01 -0.790774E+01  0.103452E+01 -0.107572E+01 -0.239428E+00  0.696443E+01 -0.587148E+01
   750   0.135267E+02  0.162822E+02 -0.319073E+02  0.759508E+02 -0.451894E+02  0.406288E+02 -0.288667E+02  0.590110E+01 -0.299060E+01 -0.359065E+01  0.410600E+02 -0.211871E+02
   751   0.470443E+02  0.441689E+02 -0.447837E+02  0.132973E+03 -0.705961E+02  0.602031E+02 -0.360321E+02  0.719499E+01 -0.191487E+01 -0.438237E+01  0.776415E+02 -0.290902E+02
   752  -0.133649E+01 -0.134891E+01  0.424814E+00  0.593718E+00 -0.293504E+00  0.198592E+00 -0.229791E+01  0.787814E-01 -0.409864E-01  0.854625E-01  0.762749E+00 -0.219712E+01
   753   0.260724E+02  0.210332E+02 -0.336297E+02  0.967366E+02 -0.593609E+02  0.531160E+02 -0.343083E+02  0.621673E+01 -0.269803E+01 -0.235460E+01  0.490342E+02 -0.256465E+02
   754   0.298951E+02  0.296619E+02 -0.267084E+02  0.865290E+02 -0.459354E+02  0.399699E+02 -0.280661E+02  0.522724E+01 -0.112122E+01 -0.762705E+01  0.594137E+02 -0.221248E+02
   755   0.120404E+02  0.124284E+02 -0.179269E+02  0.523240E+02 -0.315209E+02  0.284706E+02 -0.173273E+02  0.318449E+01 -0.516363E+01  0.947707E+00  0.218618E+02 -0.103811E+02
   756   0.676244E+02  0.602244E+02 -0.765077E+02  0.193908E+03 -0.120047E+03  0.101244E+03 -0.474028E+02  0.114322E+02  0.499759E+01  0.155215E+00  0.959709E+02 -0.359017E+02
   757   0.355975E+01  0.293227E+01 -0.403881E+01  0.186778E+02 -0.840135E+01  0.775242E+01 -0.107135E+02  0.151474E+01 -0.123149E+01 -0.766603E+00  0.127715E+02 -0.907265E+01
   758  -0.834392E+00 -0.568837E+00 -0.267368E+01  0.637496E+01 -0.300931E+01  0.228119E+01 -0.364143E+01  0.442142E+00 -0.608272E+00 -0.474586E+00  0.222002E+01 -0.231427E+01
   759   0.439967E+02  0.443624E+02 -0.448181E+02  0.132782E+03 -0.696029E+02  0.577795E+02 -0.364856E+02  0.714987E+01 -0.280855E+01 -0.248418E+01  0.757051E+02 -0.288585E+02
   760  -0.589147E+00 -0.664977E+00  0.637149E-01  0.124729E+00 -0.949083E-01  0.274583E-01 -0.720905E+00  0.123516E-01 -0.158780E-02 -0.268345E+00  0.256210E+00 -0.652842E+00
   761  -0.886062E+00 -0.153343E+01 -0.675784E+01  0.184492E+02 -0.959293E+01  0.908130E+01 -0.125993E+02  0.178181E+01 -0.124839E+01 -0.849816E+00  0.890271E+01 -0.958633E+01
   762   0.804829E+01  0.675309E+01 -0.141499E+02  0.390715E+02 -0.185288E+02  0.169458E+02 -0.158192E+02  0.290458E+01 -0.237579E+01 -0.161053E+01  0.201134E+02 -0.117498E+02
   763   0.311696E+01  0.329845E+01 -0.722977E+01  0.251886E+02 -0.146197E+02  0.128220E+02 -0.137210E+02  0.183023E+01 -0.115350E+01 -0.521126E+01  0.206883E+02 -0.121786E+02
   764  -0.561058E+01 -0.548286E+01 -0.320415E+01  0.395546E+01 -0.209881E+01  0.157070E+01 -0.590823E+01  0.355877E+00 -0.281435E+00 -0.320838E+01  0.309648E+01 -0.537096E+01
   765   0.264519E+02  0.224655E+02 -0.315408E+02  0.835991E+02 -0.456901E+02  0.402507E+02 -0.227211E+02  0.551887E+01 -0.296482E+01  0.338442E+01  0.346092E+02 -0.155281E+02
   766  -0.129306E+01 -0.117660E+01 -0.375570E+00  0.851143E+00 -0.255359E+00  0.185144E+00 -0.173062E+01  0.874736E-01 -0.552638E-01 -0.130518E+00  0.384909E+00 -0.143099E+01
   767   0.656817E-01 -0.308981E+00 -0.487620E+01  0.131302E+02 -0.699261E+01  0.623378E+01 -0.745405E+01  0.126249E+01 -0.123792E+01  0.287601E+00  0.424938E+01 -0.484596E+01
   768   0.336955E+02  0.330961E+02 -0.255821E+02  0.890717E+02 -0.503947E+02  0.435716E+02 -0.261372E+02  0.477886E+01 -0.161257E+01 -0.334856E+01  0.552693E+02 -0.188246E+02
   769   0.272380E+01  0.260519E+01 -0.366765E+01  0.153740E+02 -0.525038E+01  0.485525E+01 -0.873172E+01  0.122939E+01 -0.108510E+01 -0.142497E+00  0.968956E+01 -0.694188E+01
   770   0.126535E+02  0.111123E+02 -0.126114E+02  0.442024E+02 -0.212490E+02  0.192930E+02 -0.161464E+02  0.277998E+01 -0.361509E+01 -0.934357E+00  0.253983E+02 -0.133517E+02
   771   0.188267E+02  0.166177E+02 -0.236799E+02  0.688096E+02 -0.321674E+02  0.270966E+02 -0.218446E+02  0.375604E+01 -0.314366E+01 -0.612744E+01  0.415457E+02 -0.188005E+02
   772  -0.202184E+01 -0.191651E+01 -0.101381E+02  0.222843E+02 -0.107538E+02  0.989437E+01 -0.134535E+02  0.195601E+01 -0.181119E+01 -0.191545E+01  0.108924E+02 -0.108935E+02
   773  -0.243002E+01 -0.225621E+01 -0.955486E+00  0.309019E+00 -0.312074E+00  0.110687E+00 -0.160024E+01  0.437051E-01 -0.256283E-01 -0.788363E+00  0.149181E+00 -0.161703E+01
   774  -0.230813E+01 -0.244702E+01 -0.107129E+01  0.250376E+00 -0.227431E+00  0.589871E-01 -0.131608E+01  0.273084E-01 -0.299961E-01 -0.152539E+01  0.487854E+00 -0.140948E+01
   775  -0.599236E+00 -0.614943E+00 -0.593834E+00  0.343979E+01 -0.110627E+01  0.874755E+00 -0.327387E+01  0.281877E+00 -0.221683E+00 -0.375964E+00  0.273322E+01 -0.297220E+01
   776  -0.330190E+01 -0.317869E+01 -0.489309E+01  0.875960E+01 -0.356141E+01  0.300104E+01 -0.655198E+01  0.765717E+00 -0.821773E+00 -0.250652E+01  0.477300E+01 -0.544517E+01
   777   0.370100E+02  0.371149E+02 -0.586801E+02  0.144417E+03 -0.910130E+02  0.794179E+02 -0.370092E+02  0.802321E+01 -0.814592E+01 -0.493961E+01  0.679670E+02 -0.259125E+02
   778   0.185605E+01  0.158739E+01 -0.705784E+01  0.228297E+02 -0.137786E+02  0.120425E+02 -0.130583E+02  0.185618E+01 -0.977602E+00 -0.441505E+01  0.176105E+02 -0.116080E+02
   779   0.730407E+01  0.740846E+01 -0.141187E+02  0.387729E+02 -0.260353E+02  0.241729E+02 -0.163148E+02  0.272275E+01 -0.189555E+01 -0.200428E+01  0.207998E+02 -0.113871E+02
   780   0.268871E+02  0.262266E+02 -0.369797E+02  0.102876E+03 -0.623742E+02  0.563637E+02 -0.369257E+02  0.731574E+01 -0.338887E+01 -0.233490E+00  0.543136E+02 -0.278534E+02
   781  -0.877989E+00 -0.867042E+00 -0.218328E-01  0.181512E+00 -0.113637E+00  0.479162E-01 -0.983154E+00  0.233327E-01 -0.121259E-01 -0.146729E+00  0.280861E+00 -0.100117E+01
   782  -0.824719E+00 -0.849237E+00  0.489346E-01  0.185394E+01 -0.656900E+00  0.578709E+00 -0.270682E+01  0.199462E+00 -0.142043E+00  0.686301E-01  0.119203E+01 -0.210990E+01
   783   0.490511E+00  0.107657E+01 -0.337831E+01  0.123423E+02 -0.601681E+01  0.562045E+01 -0.789261E+01  0.992501E+00 -0.117701E+01 -0.411842E+00  0.710527E+01 -0.561686E+01
   784  -0.223705E+01 -0.210321E+01 -0.318558E+01  0.796329E+01 -0.433965E+01  0.335265E+01 -0.618542E+01  0.710977E+00 -0.553320E+00  0.103698E+00  0.258571E+01 -0.479261E+01
   785  -0.216197E+00  0.369293E+00 -0.458149E+01  0.146385E+02 -0.606507E+01  0.564664E+01 -0.101623E+02  0.140843E+01 -0.110094E+01 -0.116558E+01  0.944441E+01 -0.790953E+01
   786  -0.900781E-01 -0.215613E+00  0.879325E+00  0.392051E+00 -0.239026E+00  0.104265E+00 -0.126583E+01  0.370728E-01  0.205972E-02  0.518958E+00  0.534876E+00 -0.126945E+01
   787   0.175524E+02  0.179738E+02 -0.126670E+02  0.496005E+02 -0.262267E+02  0.220408E+02 -0.163595E+02  0.294949E+01 -0.178530E+01 -0.372443E+01  0.345408E+02 -0.128426E+02
   788   0.264007E+02  0.253388E+02 -0.395660E+02  0.102758E+03 -0.608703E+02  0.529936E+02 -0.320226E+02  0.676978E+01 -0.366174E+01 -0.142936E+01  0.503301E+02 -0.235619E+02
   789  -0.328291E+00 -0.342494E+00  0.138385E+01  0.512746E+00 -0.337263E+00  0.161645E+00 -0.211728E+01  0.740095E-01 -0.600040E-02  0.145213E+01  0.345306E+00 -0.213994E+01
   790   0.132701E+02  0.117751E+02 -0.142062E+02  0.464346E+02 -0.216549E+02  0.194607E+02 -0.168451E+02  0.313512E+01 -0.305409E+01 -0.163095E+01  0.258913E+02 -0.124853E+02
   791  -0.788386E+00 -0.721946E+00  0.175882E+00  0.929073E-01 -0.198600E+00  0.245423E-01 -0.900948E+00  0.141587E-01  0.367124E-02  0.204058E+00 -0.437925E-01 -0.882212E+00
   792   0.507379E+01  0.513346E+01 -0.771852E+01  0.268844E+02 -0.150815E+02  0.139029E+02 -0.127944E+02  0.198783E+01 -0.210690E+01  0.201949E+01  0.118477E+02 -0.873374E+01
   793   0.119442E+02  0.861502E+01 -0.219041E+02  0.541386E+02 -0.275155E+02  0.246001E+02 -0.184140E+02  0.371924E+01 -0.268021E+01 -0.309606E+01  0.240397E+02 -0.123286E+02
   794  -0.144351E+01 -0.148860E+01  0.284498E+00  0.725963E+00 -0.345185E+00  0.234271E+00 -0.239963E+01  0.928059E-01 -0.362392E-01 -0.763748E-01  0.858395E+00 -0.227062E+01
   795  -0.884389E+00 -0.958488E+00 -0.636809E-01  0.516732E+00 -0.213858E+00  0.989990E-01 -0.124149E+01  0.498412E-01 -0.309297E-01 -0.542170E+00  0.876245E+00 -0.129256E+01
   796  -0.721431E+01 -0.725261E+01 -0.395844E+01  0.584704E+01 -0.278034E+01  0.226011E+01 -0.889121E+01  0.625428E+00 -0.316899E+00 -0.367428E+01  0.423543E+01 -0.781376E+01
   797  -0.743513E+01 -0.757648E+01 -0.408655E+01  0.494835E+01 -0.266248E+01  0.203392E+01 -0.788035E+01  0.503653E+00 -0.291664E+00 -0.411573E+01  0.370138E+01 -0.716212E+01
   798  -0.775656E+01 -0.784181E+01 -0.543570E+01  0.548913E+01 -0.359181E+01  0.273353E+01 -0.713350E+01  0.531851E+00 -0.350045E+00 -0.438606E+01  0.285043E+01 -0.630618E+01
   799  -0.726595E+01 -0.728032E+01 -0.426645E+01  0.672412E+01 -0.300887E+01  0.260712E+01 -0.957453E+01  0.733245E+00 -0.480589E+00 -0.332524E+01  0.429623E+01 -0.825132E+01
   800  -0.741924E+01 -0.759225E+01 -0.486778E+01  0.680740E+01 -0.335424E+01  0.283107E+01 -0.922267E+01  0.770731E+00 -0.383762E+00 -0.325762E+01  0.359591E+01 -0.793054E+01
   801  -0.753934E+01 -0.745393E+01 -0.422118E+01  0.562290E+01 -0.292188E+01  0.224837E+01 -0.848904E+01  0.616432E+00 -0.394940E+00 -0.339680E+01  0.343869E+01 -0.749582E+01
   802  -0.750076E+01 -0.754346E+01 -0.527473E+01  0.942772E+01 -0.472435E+01  0.409499E+01 -0.113193E+02  0.102229E+01 -0.727343E+00 -0.371602E+01  0.586840E+01 -0.969583E+01
   803  -0.754823E+01 -0.753815E+01 -0.501910E+01  0.769799E+01 -0.405949E+01  0.330452E+01 -0.960318E+01  0.746794E+00 -0.615754E+00 -0.433765E+01  0.524620E+01 -0.844670E+01
   804  -0.764921E+01 -0.767876E+01 -0.466089E+01  0.608694E+01 -0.311877E+01  0.249641E+01 -0.873045E+01  0.660583E+00 -0.383036E+00 -0.331149E+01  0.329284E+01 -0.766010E+01
   805  -0.753711E+01 -0.722190E+01 -0.526177E+01  0.968858E+01 -0.499322E+01  0.440532E+01 -0.116312E+02  0.104468E+01 -0.789467E+00 -0.319265E+01  0.578018E+01 -0.980942E+01
   806  -0.769072E+01 -0.746183E+01 -0.627515E+01  0.912596E+01 -0.534350E+01  0.435947E+01 -0.965393E+01  0.873993E+00 -0.777566E+00 -0.433890E+01  0.509784E+01 -0.822076E+01
   807  -0.713520E+01 -0.719152E+01 -0.498560E+01  0.942972E+01 -0.498009E+01  0.438574E+01 -0.113833E+02  0.100774E+01 -0.609410E+00 -0.261523E+01  0.507076E+01 -0.964705E+01
   808  -0.733648E+01 -0.764952E+01 -0.591057E+01  0.961492E+01 -0.528600E+01  0.450805E+01 -0.106733E+02  0.984305E+00 -0.573898E+00 -0.444707E+01  0.600706E+01 -0.920951E+01
   809  -0.771562E+01 -0.768223E+01 -0.485820E+01  0.574850E+01 -0.324785E+01  0.247600E+01 -0.800540E+01  0.590075E+00 -0.418756E+00 -0.375594E+01  0.316117E+01 -0.708746E+01
   810  -0.752291E+01 -0.748106E+01 -0.538309E+01  0.644606E+01 -0.369969E+01  0.296805E+01 -0.805931E+01  0.632458E+00 -0.427394E+00 -0.433616E+01  0.394983E+01 -0.709473E+01
   811  -0.749195E+01 -0.745650E+01 -0.676357E+01  0.117211E+02 -0.583803E+01  0.514041E+01 -0.122004E+02  0.125543E+01 -0.806885E+00 -0.346600E+01  0.607984E+01 -0.100703E+02
   812  -0.727769E+01 -0.747379E+01 -0.573485E+01  0.956847E+01 -0.529509E+01  0.462385E+01 -0.108570E+02  0.100215E+01 -0.585233E+00 -0.462767E+01  0.652250E+01 -0.936862E+01
   813  -0.759272E+01 -0.726664E+01 -0.599863E+01  0.104932E+02 -0.553750E+01  0.507336E+01 -0.119050E+02  0.109874E+01 -0.816920E+00 -0.407986E+01  0.679810E+01 -0.998488E+01
   814  -0.722173E+01 -0.718316E+01 -0.601181E+01  0.108942E+02 -0.601701E+01  0.554743E+01 -0.120868E+02  0.117429E+01 -0.722081E+00 -0.348952E+01  0.642147E+01 -0.101151E+02
   815  -0.726125E+01 -0.716809E+01 -0.412765E+01  0.663550E+01 -0.315447E+01  0.260768E+01 -0.945934E+01  0.707186E+00 -0.470159E+00 -0.358773E+01  0.464732E+01 -0.822769E+01
   816  -0.764445E+01 -0.762243E+01 -0.445150E+01  0.441811E+01 -0.274863E+01  0.191049E+01 -0.691720E+01  0.446355E+00 -0.302085E+00 -0.383482E+01  0.251991E+01 -0.630752E+01
   817  -0.982713E+00 -0.987622E+00 -0.152187E+02  0.338391E+02 -0.214391E+02  0.201511E+02 -0.189751E+02  0.294968E+01 -0.228967E+01 -0.668126E+01  0.205813E+02 -0.148877E+02
   818  -0.282054E+01 -0.276949E+01 -0.369876E+01  0.553640E+01 -0.209630E+01  0.140467E+01 -0.390456E+01  0.452406E+00 -0.514390E+00 -0.152926E+01  0.140830E+01 -0.264854E+01
   819  -0.464704E+01 -0.457785E+01 -0.685475E+01  0.132234E+02 -0.775166E+01  0.673227E+01 -0.103895E+02  0.121345E+01 -0.820254E+00 -0.233232E+01  0.580273E+01 -0.804826E+01
   820   0.373424E+01  0.380999E+01 -0.944736E+01  0.285749E+02 -0.134445E+02  0.115911E+02 -0.136275E+02  0.205493E+01 -0.196731E+01 -0.256375E+01  0.182460E+02 -0.118723E+02
   821  -0.356380E+01 -0.367780E+01 -0.681426E+01  0.107815E+02 -0.436577E+01  0.327431E+01 -0.645217E+01  0.899832E+00 -0.887256E+00 -0.269182E+01  0.477536E+01 -0.576134E+01
   822  -0.466209E+01 -0.457457E+01 -0.498113E+01  0.480963E+01 -0.253520E+01  0.194582E+01 -0.398634E+01  0.394104E+00 -0.308980E+00 -0.358124E+01  0.205897E+01 -0.305230E+01
   823   0.150231E+00  0.446832E-01 -0.846813E+01  0.218570E+02 -0.997637E+01  0.843274E+01 -0.116965E+02  0.162002E+01 -0.161853E+01 -0.592830E+01  0.167775E+02 -0.108046E+02
   824  -0.549150E+01 -0.545624E+01 -0.738719E+01  0.923490E+01 -0.436523E+01  0.325288E+01 -0.628178E+01  0.722762E+00 -0.667842E+00 -0.521803E+01  0.452880E+01 -0.476701E+01
   825   0.143425E+02  0.147770E+02 -0.452921E+01  0.356489E+02 -0.131371E+02  0.974466E+01 -0.126264E+02  0.164115E+01 -0.239942E+01 -0.703977E+01  0.347782E+02 -0.129614E+02
   826   0.417260E+01  0.398722E+01 -0.157669E+02  0.361552E+02 -0.162466E+02  0.126190E+02 -0.106270E+02  0.205580E+01 -0.401682E+01 -0.216713E+01  0.144571E+02 -0.830274E+01
   827  -0.299497E+01 -0.295053E+01 -0.837035E+01  0.158365E+02 -0.773563E+01  0.665936E+01 -0.939250E+01  0.118159E+01 -0.117395E+01 -0.479510E+01  0.897248E+01 -0.712790E+01
   828   0.135713E+02  0.139634E+02 -0.435919E+01  0.319062E+02 -0.106480E+02  0.742499E+01 -0.941831E+01  0.136418E+01 -0.269852E+01 -0.452237E+00  0.211668E+02 -0.675115E+01
   829  -0.501422E+01 -0.490854E+01 -0.563681E+01  0.970213E+01 -0.583786E+01  0.490144E+01 -0.837083E+01  0.977640E+00 -0.749930E+00 -0.217679E+01  0.398449E+01 -0.671624E+01
   830   0.607739E+01  0.626235E+01 -0.114204E+02  0.345914E+02 -0.162214E+02  0.141756E+02 -0.151028E+02  0.241006E+01 -0.235505E+01 -0.232927E+01  0.213573E+02 -0.127657E+02
   831  -0.375260E+01 -0.387020E+01 -0.727704E+01  0.133951E+02 -0.699277E+01  0.574570E+01 -0.870223E+01  0.113566E+01 -0.105698E+01 -0.375722E+01  0.787695E+01 -0.798993E+01
   832  -0.418403E+01 -0.424598E+01 -0.994104E+01  0.188503E+02 -0.113340E+02  0.101268E+02 -0.121370E+02  0.148258E+01 -0.123168E+01 -0.454544E+01  0.960039E+01 -0.930093E+01
   833  -0.597459E+01 -0.614944E+01 -0.536332E+01  0.989691E+01 -0.530095E+01  0.445683E+01 -0.985002E+01  0.904737E+00 -0.718775E+00 -0.396461E+01  0.605210E+01 -0.823692E+01
   834   0.142276E+01  0.601021E+00 -0.132010E+02  0.355143E+02 -0.184910E+02  0.172652E+02 -0.207790E+02  0.316504E+01 -0.205082E+01 -0.155603E+01  0.179656E+02 -0.158086E+02
   835  -0.639020E+01 -0.631208E+01 -0.968245E+01  0.152235E+02 -0.928062E+01  0.803512E+01 -0.112371E+02  0.144128E+01 -0.889889E+00 -0.361210E+01  0.593242E+01 -0.863240E+01
   836   0.537573E+00  0.420537E+00  0.970340E-01  0.419643E+01 -0.139582E+01  0.911214E+00 -0.328675E+01  0.273340E+00 -0.257872E+00 -0.516800E+00  0.389516E+01 -0.295783E+01
   837  -0.529181E+01 -0.535845E+01 -0.459327E+01  0.828472E+01 -0.388866E+01  0.313167E+01 -0.831127E+01  0.705856E+00 -0.620858E+00 -0.445565E+01  0.633672E+01 -0.723952E+01
   838  -0.432041E+01 -0.444477E+01 -0.680077E+01  0.107198E+02 -0.491051E+01  0.399610E+01 -0.725908E+01  0.826091E+00 -0.892048E+00 -0.539370E+01  0.677177E+01 -0.582285E+01
   839  -0.212945E+01 -0.153843E+01 -0.649913E+01  0.166583E+02 -0.719408E+01  0.623387E+01 -0.116341E+02  0.147362E+01 -0.116796E+01 -0.487772E+01  0.138791E+02 -0.105398E+02
   840  -0.789137E+00 -0.109750E+01 -0.600016E+01  0.138329E+02 -0.603953E+01  0.516277E+01 -0.767387E+01  0.999444E+00 -0.107069E+01 -0.301664E+01  0.780119E+01 -0.588204E+01
   841  -0.548889E+01 -0.566397E+01 -0.615331E+01  0.839115E+01 -0.489298E+01  0.399064E+01 -0.714025E+01  0.786811E+00 -0.470960E+00 -0.399909E+01  0.422385E+01 -0.588873E+01
   842  -0.350864E+01 -0.346319E+01 -0.135752E+02  0.253731E+02 -0.154845E+02  0.138764E+02 -0.140805E+02  0.210667E+01 -0.172463E+01 -0.463454E+01  0.119675E+02 -0.107961E+02
   843  -0.438638E+01 -0.462911E+01 -0.660490E+01  0.137374E+02 -0.703194E+01  0.659061E+01 -0.115925E+02  0.140668E+01 -0.891762E+00 -0.303948E+01  0.769645E+01 -0.928608E+01
   844  -0.243002E+01 -0.205307E+01 -0.924243E+01  0.225901E+02 -0.126319E+02  0.121448E+02 -0.160777E+02  0.230853E+01 -0.152150E+01 -0.124520E+01  0.118003E+02 -0.126082E+02
   845  -0.316801E+01 -0.317828E+01 -0.553475E+01  0.110939E+02 -0.524089E+01  0.472499E+01 -0.775448E+01  0.879766E+00 -0.133650E+01 -0.208652E+01  0.455524E+01 -0.564701E+01
   846  -0.336686E+01 -0.294393E+01 -0.774241E+01  0.161464E+02 -0.837955E+01  0.769957E+01 -0.113580E+02  0.149233E+01 -0.122520E+01 -0.335215E+01  0.928459E+01 -0.887637E+01
   847  -0.405846E+01 -0.432341E+01 -0.727471E+01  0.176079E+02 -0.915476E+01  0.858285E+01 -0.144832E+02  0.174982E+01 -0.108643E+01 -0.325433E+01  0.103701E+02 -0.114391E+02
   848  -0.487643E+01 -0.480979E+01 -0.743384E+01  0.150902E+02 -0.822724E+01  0.743371E+01 -0.120419E+02  0.127775E+01 -0.975086E+00 -0.496069E+01  0.101387E+02 -0.998777E+01
   849   0.111135E+02  0.114964E+02 -0.829772E+01  0.349128E+02 -0.219554E+02  0.190238E+02 -0.137378E+02  0.231247E+01 -0.114475E+01 -0.741530E+00  0.240726E+02 -0.118346E+02
   850  -0.370495E+01 -0.311218E+01 -0.127161E+02  0.302774E+02 -0.162274E+02  0.148647E+02 -0.195210E+02  0.253407E+01 -0.291664E+01 -0.523974E+01  0.174875E+02 -0.153600E+02
   851  -0.492631E+01 -0.472345E+01 -0.517564E+01  0.764586E+01 -0.426818E+01  0.345905E+01 -0.681302E+01  0.732568E+00 -0.506949E+00 -0.402428E+01  0.566414E+01 -0.636331E+01
   852  -0.478914E+01 -0.479550E+01 -0.433458E+01  0.472822E+01 -0.213407E+01  0.137045E+01 -0.444116E+01  0.374019E+00 -0.352027E+00 -0.391495E+01  0.279041E+01 -0.367096E+01
   853  -0.349071E+01 -0.356453E+01 -0.526352E+01  0.116806E+02 -0.561231E+01  0.499405E+01 -0.960172E+01  0.120964E+01 -0.897410E+00 -0.801686E+00  0.480793E+01 -0.757077E+01
   854  -0.199213E+01 -0.208995E+01 -0.236914E+01  0.490149E+01 -0.172298E+01  0.120995E+01 -0.408162E+01  0.417825E+00 -0.347663E+00 -0.199251E+01  0.373508E+01 -0.383252E+01
   855  -0.107987E+01 -0.134152E+01 -0.651996E+01  0.184938E+02 -0.934104E+01  0.866794E+01 -0.122514E+02  0.158786E+01 -0.171704E+01 -0.270505E+01  0.111935E+02 -0.982997E+01
   856  -0.393613E+01 -0.435346E+01 -0.121120E+02  0.272622E+02 -0.148721E+02  0.141944E+02 -0.192558E+02  0.267177E+01 -0.182462E+01 -0.278990E+01  0.133202E+02 -0.148837E+02
   857  -0.215162E+01 -0.254388E+01 -0.101426E+02  0.244435E+02 -0.141503E+02  0.131590E+02 -0.163902E+02  0.230879E+01 -0.137984E+01 -0.290755E+01  0.130975E+02 -0.127338E+02
   858   0.176478E+02  0.185929E+02 -0.228459E+02  0.732822E+02 -0.417803E+02  0.329734E+02 -0.240579E+02  0.380247E+01 -0.372618E+01 -0.761631E+01  0.480428E+02 -0.218336E+02
   859  -0.158880E+01 -0.157279E+01 -0.111273E+02  0.284078E+02 -0.156694E+02  0.145872E+02 -0.172994E+02  0.223470E+01 -0.272234E+01 -0.573689E+01  0.178017E+02 -0.136376E+02
   860  -0.135194E+01 -0.135103E+01 -0.867348E+00  0.256682E+01 -0.697590E+00  0.560188E+00 -0.297865E+01  0.241484E+00 -0.176848E+00 -0.463093E+00  0.185670E+01 -0.274463E+01
   861  -0.180791E+01 -0.212947E+01 -0.524366E+01  0.169933E+02 -0.918885E+01  0.817239E+01 -0.132077E+02  0.162446E+01 -0.957782E+00  0.273284E+00  0.816508E+01 -0.105678E+02
   862  -0.729397E+00 -0.736728E+00 -0.845971E+01  0.163393E+02 -0.714642E+01  0.600091E+01 -0.723693E+01  0.101872E+01 -0.124527E+01 -0.393423E+01  0.859199E+01 -0.539449E+01
   863  -0.372381E+01 -0.368179E+01 -0.592693E+01  0.109165E+02 -0.563372E+01  0.500339E+01 -0.835689E+01  0.100879E+01 -0.734971E+00 -0.301911E+01  0.641981E+01 -0.708249E+01
   864  -0.560609E+01 -0.565375E+01 -0.644408E+01  0.109489E+02 -0.610253E+01  0.513623E+01 -0.942602E+01  0.108510E+01 -0.803727E+00 -0.394190E+01  0.632584E+01 -0.803769E+01
   865   0.387638E+01  0.371953E+01 -0.995457E+01  0.278074E+02 -0.140194E+02  0.120092E+02 -0.120759E+02  0.193956E+01 -0.182992E+01 -0.273715E+01  0.157808E+02 -0.932409E+01
   866  -0.276705E+01 -0.260706E+01 -0.552624E+01  0.116637E+02 -0.526623E+01  0.434535E+01 -0.800283E+01  0.948210E+00 -0.929039E+00 -0.449784E+01  0.889557E+01 -0.700479E+01
   867  -0.299130E+01 -0.265070E+01 -0.246231E+01  0.195642E+01 -0.861361E+00  0.367782E+00 -0.198035E+01  0.171221E+00 -0.182702E+00 -0.120117E+01 -0.831028E-01 -0.136643E+01
   868  -0.170753E+00  0.821539E+00 -0.140390E+02  0.331119E+02 -0.183889E+02  0.169982E+02 -0.167408E+02  0.246672E+01 -0.357895E+01 -0.369165E+01  0.168290E+02 -0.123158E+02
   869  -0.428562E+01 -0.427018E+01 -0.975431E+01  0.144916E+02 -0.632367E+01  0.473773E+01 -0.719169E+01  0.102799E+01 -0.127330E+01 -0.595547E+01  0.732037E+01 -0.563508E+01
   870   0.186541E+01  0.138361E+01 -0.287058E+01  0.125204E+02 -0.436214E+01  0.331887E+01 -0.654492E+01  0.863365E+00 -0.105959E+01 -0.192505E+01  0.978974E+01 -0.648108E+01
   871  -0.641994E+01 -0.634672E+01 -0.397339E+01  0.506076E+01 -0.294419E+01  0.219257E+01 -0.679821E+01  0.494350E+00 -0.451828E+00 -0.339861E+01  0.289008E+01 -0.583819E+01
   872  -0.339235E+01 -0.408941E+01 -0.885733E+01  0.192512E+02 -0.103076E+02  0.958662E+01 -0.133915E+02  0.153106E+01 -0.120475E+01 -0.517598E+01  0.116992E+02 -0.106126E+02
   873  -0.389347E+01 -0.379523E+01 -0.474418E+01  0.856149E+01 -0.321922E+01  0.257389E+01 -0.709217E+01  0.751731E+00 -0.725010E+00 -0.385809E+01  0.626060E+01 -0.619775E+01
   874  -0.458117E+01 -0.493859E+01 -0.577084E+01  0.127890E+02 -0.594425E+01  0.564319E+01 -0.118823E+02  0.132251E+01 -0.738428E+00 -0.292253E+01  0.720752E+01 -0.922358E+01
   875   0.555011E+01  0.597644E+01 -0.112422E+02  0.358678E+02 -0.173907E+02  0.145896E+02 -0.155698E+02  0.229486E+01 -0.299948E+01 -0.656654E+01  0.259387E+02 -0.133957E+02
   876  -0.523369E+01 -0.512021E+01 -0.410302E+01  0.836083E+01 -0.444906E+01  0.412263E+01 -0.956990E+01  0.942231E+00 -0.537398E+00 -0.251635E+01  0.524914E+01 -0.785300E+01
   877  -0.363753E+01 -0.373002E+01 -0.302371E+01  0.329505E+01 -0.131251E+01  0.768441E+00 -0.339395E+01  0.286543E+00 -0.257404E+00 -0.238659E+01  0.128150E+01 -0.262493E+01
   878  -0.420618E+01 -0.440157E+01 -0.689953E+01  0.175434E+02 -0.849130E+01  0.767607E+01 -0.145660E+02  0.162908E+01 -0.109789E+01 -0.391383E+01  0.115786E+02 -0.120664E+02
   879  -0.634343E+01 -0.629321E+01 -0.716498E+01  0.117320E+02 -0.590893E+01  0.515146E+01 -0.101923E+02  0.101195E+01 -0.972596E+00 -0.568552E+01  0.788929E+01 -0.849698E+01
   880  -0.543980E+01 -0.552556E+01 -0.350914E+01  0.359338E+01 -0.231848E+01  0.158120E+01 -0.493626E+01  0.387874E+00 -0.238373E+00 -0.188925E+01  0.482389E+00 -0.411869E+01
   881  -0.387541E+01 -0.383314E+01 -0.395699E+01  0.545693E+01 -0.236571E+01  0.161974E+01 -0.463828E+01  0.454480E+00 -0.445573E+00 -0.401757E+01  0.458536E+01 -0.440094E+01
   882  -0.239902E+01 -0.246375E+01 -0.168308E+01  0.230410E+01 -0.940032E+00  0.515527E+00 -0.263280E+01  0.204270E+00 -0.166999E+00 -0.148387E+01  0.120742E+01 -0.218730E+01
   883   0.297827E+01  0.269419E+01 -0.176445E+01  0.112643E+02 -0.330490E+01  0.256489E+01 -0.560598E+01  0.691630E+00 -0.867198E+00 -0.729630E+00  0.795561E+01 -0.453179E+01
   884   0.190587E+01  0.196809E-02 -0.265656E+01  0.111285E+02 -0.472612E+01  0.419110E+01 -0.615617E+01  0.798778E+00 -0.673621E+00 -0.305802E-01  0.367874E+01 -0.364620E+01
   885  -0.146979E+01 -0.156123E+01 -0.199685E+01  0.687983E+01 -0.286331E+01  0.250834E+01 -0.609880E+01  0.614790E+00 -0.513786E+00 -0.915880E+00  0.451063E+01 -0.515599E+01
   886  -0.363078E+01 -0.303495E+01 -0.137892E+02  0.305335E+02 -0.173237E+02  0.164588E+02 -0.202170E+02  0.282185E+01 -0.211505E+01 -0.491217E+01  0.178010E+02 -0.159238E+02
   887  -0.310627E+01 -0.292421E+01 -0.475203E+01  0.122931E+02 -0.603782E+01  0.548433E+01 -0.996662E+01  0.119321E+01 -0.132040E+01 -0.193136E+01  0.710863E+01 -0.810147E+01
   888   0.393916E+01  0.414399E+01 -0.909897E+01  0.292805E+02 -0.135873E+02  0.114641E+02 -0.132230E+02  0.194084E+01 -0.283704E+01 -0.474611E+01  0.201600E+02 -0.112699E+02
   889  -0.563813E+01 -0.574832E+01 -0.472193E+01  0.933392E+01 -0.491093E+01  0.416372E+01 -0.990501E+01  0.989562E+00 -0.587458E+00 -0.146112E+01  0.411870E+01 -0.840590E+01
   890   0.267067E+01  0.230807E+01 -0.866602E+01  0.222068E+02 -0.975626E+01  0.873189E+01 -0.910543E+01  0.136319E+01 -0.210353E+01 -0.220633E+01  0.108288E+02 -0.631443E+01
   891  -0.228016E+01 -0.252671E+01 -0.512394E+01  0.145120E+02 -0.742770E+01  0.668716E+01 -0.112913E+02  0.131553E+01 -0.951875E+00 -0.366160E+01  0.111174E+02 -0.998248E+01
   892  -0.478925E+01 -0.485126E+01 -0.827603E+01  0.175950E+02 -0.950100E+01  0.849339E+01 -0.133922E+02  0.157982E+01 -0.128826E+01 -0.576785E+01  0.124211E+02 -0.115045E+02
   893  -0.315325E+01 -0.303016E+01 -0.122155E+02  0.266210E+02 -0.133321E+02  0.122425E+02 -0.169006E+02  0.225318E+01 -0.182177E+01 -0.575034E+01  0.165354E+02 -0.138152E+02
   894  -0.203946E+01 -0.199715E+01 -0.756621E+01  0.164005E+02 -0.845400E+01  0.727513E+01 -0.981900E+01  0.148606E+01 -0.136190E+01 -0.844193E+00  0.584882E+01 -0.700178E+01
   895  -0.135578E+01 -0.128483E+01 -0.302372E+01  0.724524E+01 -0.304018E+01  0.251675E+01 -0.496364E+01  0.511952E+00 -0.602193E+00 -0.239250E+01  0.493890E+01 -0.383123E+01
   896  -0.261532E+01 -0.266795E+01 -0.409556E+01  0.798378E+01 -0.310615E+01  0.264356E+01 -0.604229E+01  0.724557E+00 -0.723225E+00 -0.215340E+01  0.461888E+01 -0.513343E+01
   897  -0.150986E+01 -0.120737E+01 -0.402700E+01  0.100161E+02 -0.585624E+01  0.484132E+01 -0.699513E+01  0.100074E+01 -0.489619E+00  0.659681E+00  0.307491E+01 -0.494197E+01
   898  -0.234820E+01 -0.238331E+01 -0.893680E+01  0.181177E+02 -0.892471E+01  0.818102E+01 -0.105498E+02  0.153859E+01 -0.177428E+01 -0.249874E+01  0.742865E+01 -0.731322E+01
   899  -0.141704E+01 -0.145434E+01 -0.296669E+01  0.794742E+01 -0.277677E+01  0.244474E+01 -0.603392E+01  0.673501E+00 -0.705313E+00 -0.136840E+01  0.487695E+01 -0.496289E+01
   900  -0.335262E+01 -0.367043E+01 -0.579082E+01  0.119463E+02 -0.551260E+01  0.481037E+01 -0.862467E+01  0.983101E+00 -0.116431E+01 -0.228807E+01  0.475787E+01 -0.614024E+01
   901  -0.222481E+01 -0.221457E+01 -0.322107E+01  0.704690E+01 -0.263067E+01  0.217806E+01 -0.566628E+01  0.643979E+00 -0.575731E+00 -0.166149E+01  0.428574E+01 -0.483881E+01
   902  -0.765746E+00 -0.659936E+00 -0.783639E+01  0.170737E+02 -0.760277E+01  0.607546E+01 -0.845346E+01  0.116813E+01 -0.119044E+01 -0.483308E+01  0.118144E+02 -0.764124E+01
   903  -0.310846E+01 -0.314428E+01 -0.541417E+01  0.148011E+02 -0.879442E+01  0.823917E+01 -0.127966E+02  0.146817E+01 -0.611764E+00 -0.265080E+01  0.977218E+01 -0.102657E+02
   904  -0.508559E+01 -0.516179E+01 -0.644186E+01  0.126965E+02 -0.671864E+01  0.633422E+01 -0.112825E+02  0.130710E+01 -0.980435E+00 -0.410253E+01  0.780699E+01 -0.886625E+01
   905  -0.358984E+01 -0.361158E+01 -0.346802E+01  0.561234E+01 -0.242664E+01  0.200700E+01 -0.537043E+01  0.579200E+00 -0.523305E+00 -0.239594E+01  0.329732E+01 -0.451295E+01
   906  -0.532641E+01 -0.511984E+01 -0.407036E+01  0.759343E+01 -0.399400E+01  0.364103E+01 -0.875126E+01  0.867325E+00 -0.612564E+00 -0.305138E+01  0.533263E+01 -0.740109E+01
   907  -0.119123E+01 -0.103759E+01 -0.144883E+02  0.316253E+02 -0.169961E+02  0.156237E+02 -0.175972E+02  0.269300E+01 -0.205166E+01 -0.395414E+01  0.169705E+02 -0.140540E+02
   908  -0.492810E+01 -0.507828E+01 -0.779171E+01  0.128402E+02 -0.779004E+01  0.700216E+01 -0.947383E+01  0.117071E+01 -0.885638E+00 -0.417910E+01  0.640595E+01 -0.730513E+01
   909  -0.339064E+01 -0.338886E+01 -0.373744E+01  0.521345E+01 -0.201568E+01  0.143146E+01 -0.433992E+01  0.455327E+00 -0.397828E+00 -0.202192E+01  0.187682E+01 -0.324375E+01
   910  -0.224275E+01 -0.195378E+01 -0.512148E+01  0.120846E+02 -0.500325E+01  0.424843E+01 -0.850762E+01  0.104062E+01 -0.984047E+00 -0.245569E+01  0.803330E+01 -0.753139E+01
   911  -0.492441E+01 -0.472576E+01 -0.398090E+01  0.836918E+01 -0.395160E+01  0.361837E+01 -0.933021E+01  0.962465E+00 -0.611717E+00 -0.179294E+01  0.475841E+01 -0.769122E+01
   912  -0.108569E+01 -0.995589E+00 -0.409729E+00  0.203021E+01 -0.540798E+00  0.392199E+00 -0.260863E+01  0.176222E+00 -0.125165E+00 -0.178323E+00  0.144854E+01 -0.226581E+01
   913   0.579305E+01  0.544565E+01 -0.252658E+01  0.171800E+02 -0.566199E+01  0.440677E+01 -0.716936E+01  0.973485E+00 -0.140926E+01 -0.139680E+01  0.129452E+02 -0.610276E+01
   914  -0.302335E+01 -0.299913E+01 -0.726506E+01  0.169779E+02 -0.900539E+01  0.836209E+01 -0.125298E+02  0.144066E+01 -0.100369E+01 -0.472324E+01  0.118932E+02 -0.101691E+02
   915   0.326477E+01  0.192388E+01 -0.128856E+02  0.321996E+02 -0.175731E+02  0.165636E+02 -0.168860E+02  0.281018E+01 -0.963811E+00 -0.139597E+01  0.156950E+02 -0.123751E+02
   916  -0.314456E+01 -0.313961E+01 -0.508608E+01  0.121611E+02 -0.659535E+01  0.592424E+01 -0.939297E+01  0.103923E+01 -0.119468E+01 -0.286962E+01  0.695063E+01 -0.722062E+01
   917   0.689577E+01  0.597279E+01 -0.157745E+02  0.411598E+02 -0.227219E+02  0.214493E+02 -0.178913E+02  0.344796E+01 -0.277364E+01 -0.138478E+01  0.189726E+02 -0.116150E+02
   918  -0.304364E+01 -0.300589E+01 -0.318198E+01  0.717733E+01 -0.291956E+01  0.263767E+01 -0.687746E+01  0.725938E+00 -0.605578E+00 -0.157739E+01  0.390110E+01 -0.532960E+01
   919  -0.457752E+01 -0.462806E+01 -0.633396E+01  0.106483E+02 -0.585844E+01  0.484743E+01 -0.818030E+01  0.104769E+01 -0.748283E+00 -0.260304E+01  0.460804E+01 -0.663307E+01
   920  -0.391280E+01 -0.392369E+01 -0.572369E+01  0.113277E+02 -0.586094E+01  0.508402E+01 -0.848631E+01  0.934649E+00 -0.118819E+01 -0.364599E+01  0.623466E+01 -0.651235E+01
   921  -0.440065E+01 -0.425501E+01 -0.379834E+01  0.325396E+01 -0.170018E+01  0.109898E+01 -0.327666E+01  0.271130E+00 -0.249550E+00 -0.283034E+01  0.933072E+00 -0.235774E+01
   922   0.102292E+02  0.103056E+02 -0.202794E+02  0.575706E+02 -0.311389E+02  0.260018E+02 -0.221099E+02  0.361417E+01 -0.342916E+01 -0.803094E+01  0.376201E+02 -0.192836E+02
   923  -0.888509E+00 -0.119260E+01 -0.108878E+02  0.222958E+02 -0.105667E+02  0.858580E+01 -0.995136E+01  0.168975E+01 -0.205401E+01 -0.126094E+01  0.783369E+01 -0.776534E+01
   924  -0.670640E+01 -0.674063E+01 -0.545810E+01  0.738189E+01 -0.424645E+01  0.355544E+01 -0.820818E+01  0.772848E+00 -0.503845E+00 -0.347521E+01  0.380338E+01 -0.706881E+01
   925  -0.250723E+01 -0.242420E+01 -0.823451E+01  0.193955E+02 -0.116309E+02  0.106150E+02 -0.135102E+02  0.174641E+01 -0.888564E+00 -0.577523E+01  0.146004E+02 -0.112494E+02
   926   0.115186E+00 -0.177170E+00 -0.325037E+01  0.983668E+01 -0.383226E+01  0.305748E+01 -0.562927E+01  0.664515E+00 -0.731589E+00 -0.187515E+01  0.599922E+01 -0.430124E+01
   927  -0.554455E+01 -0.542747E+01 -0.937910E+01  0.218211E+02 -0.117551E+02  0.106404E+02 -0.175646E+02  0.208730E+01 -0.139465E+01 -0.298656E+01  0.117648E+02 -0.142058E+02
   928  -0.223313E+01 -0.216200E+01 -0.520084E+01  0.915109E+01 -0.345727E+01  0.255104E+01 -0.520129E+01  0.716495E+00 -0.792353E+00 -0.188841E+01  0.352308E+01 -0.379667E+01
   929  -0.377207E+01 -0.378310E+01 -0.434178E+01  0.570886E+01 -0.249974E+01  0.165428E+01 -0.421253E+01  0.451867E+00 -0.533020E+00 -0.370612E+01  0.357447E+01 -0.365146E+01
   930  -0.540919E+01 -0.532594E+01 -0.406120E+01  0.534937E+01 -0.241635E+01  0.195853E+01 -0.633975E+01  0.511248E+00 -0.411044E+00 -0.373611E+01  0.411381E+01 -0.570365E+01
   931   0.118068E+01  0.982569E+00  0.107683E+01  0.327970E+01 -0.109964E+01  0.621998E+00 -0.272081E+01  0.201340E+00 -0.178737E+00 -0.135198E+01  0.532075E+01 -0.298621E+01
   932  -0.839074E+00 -0.928746E+00 -0.144440E+02  0.279695E+02 -0.166304E+02  0.145304E+02 -0.130257E+02  0.214956E+01 -0.138838E+01 -0.460310E+01  0.126339E+02 -0.895954E+01
   933  -0.545911E+01 -0.528630E+01 -0.987420E+01  0.159798E+02 -0.838841E+01  0.717446E+01 -0.104733E+02  0.134236E+01 -0.121983E+01 -0.544381E+01  0.802834E+01 -0.787082E+01
   934   0.466951E+01  0.488765E+01 -0.850471E+01  0.283492E+02 -0.130859E+02  0.111248E+02 -0.124398E+02  0.191243E+01 -0.268660E+01 -0.146308E+01  0.169265E+02 -0.105757E+02
   935  -0.787277E+00 -0.201038E+01 -0.138784E+02  0.321575E+02 -0.193367E+02  0.179244E+02 -0.183320E+02  0.272448E+01 -0.204654E+01 -0.696457E+01  0.194033E+02 -0.144491E+02
   936   0.452723E+01  0.408901E+01 -0.180520E+02  0.481153E+02 -0.264142E+02  0.247419E+02 -0.257558E+02  0.393214E+01 -0.204011E+01 -0.528697E+01  0.293712E+02 -0.199952E+02
   937  -0.389600E+01 -0.400969E+01 -0.369267E+01  0.647269E+01 -0.334853E+01  0.305936E+01 -0.651323E+01  0.637600E+00 -0.511215E+00 -0.221816E+01  0.335667E+01 -0.514820E+01
   938  -0.147052E+01 -0.147947E+01 -0.120711E+02  0.229347E+02 -0.991962E+01  0.757295E+01 -0.887718E+01  0.142684E+01 -0.253720E+01 -0.644486E+01  0.122142E+02 -0.724877E+01
   939  -0.229066E+01 -0.243417E+01 -0.508756E+01  0.136412E+02 -0.674152E+01  0.632345E+01 -0.104486E+02  0.129703E+01 -0.127472E+01 -0.212729E+01  0.788134E+01 -0.818821E+01
   940  -0.350949E+01 -0.350369E+01 -0.463808E+01  0.101152E+02 -0.512663E+01  0.416593E+01 -0.791307E+01  0.896638E+00 -0.100950E+01 -0.761437E+00  0.314934E+01 -0.589158E+01
   941  -0.330299E+01 -0.329763E+01 -0.105655E+02  0.214099E+02 -0.113429E+02  0.100143E+02 -0.133748E+02  0.197591E+01 -0.141993E+01 -0.221682E+01  0.963954E+01 -0.107203E+02
   942  -0.688171E+01 -0.683443E+01 -0.700129E+01  0.109844E+02 -0.623885E+01  0.532879E+01 -0.102095E+02  0.107930E+01 -0.824644E+00 -0.359626E+01  0.527198E+01 -0.851016E+01
   943  -0.261470E+01 -0.250222E+01 -0.356771E+01  0.563982E+01 -0.218335E+01  0.149363E+01 -0.400471E+01  0.483697E+00 -0.476094E+00 -0.213836E+01  0.276279E+01 -0.312665E+01
   944  -0.445167E+01 -0.449815E+01 -0.639184E+01  0.159154E+02 -0.809634E+01  0.732215E+01 -0.137886E+02  0.154371E+01 -0.956095E+00 -0.258637E+01  0.933778E+01 -0.112496E+02
   945  -0.485298E+01 -0.490186E+01 -0.317143E+01  0.188917E+01 -0.124644E+01  0.812275E+00 -0.319862E+01  0.184386E+00 -0.122308E+00 -0.335276E+01  0.123498E+01 -0.278408E+01
   946  -0.328569E+01 -0.312843E+01 -0.257968E+01  0.465458E+01 -0.158066E+01  0.132582E+01 -0.520125E+01  0.453722E+00 -0.358212E+00 -0.129688E+01  0.256339E+01 -0.439494E+01
   947  -0.213772E+01 -0.238847E+01 -0.748072E+01  0.199619E+02 -0.101474E+02  0.969152E+01 -0.145264E+02  0.195940E+01 -0.159601E+01 -0.163488E+01  0.101515E+02 -0.109051E+02
   948  -0.239113E+01 -0.241065E+01 -0.260884E+01  0.618013E+01 -0.300427E+01  0.241873E+01 -0.561377E+01  0.567775E+00 -0.330890E+00 -0.142201E+01  0.398550E+01 -0.497414E+01
   949   0.145832E+02  0.147627E+02 -0.631153E+01  0.363438E+02 -0.129675E+02  0.945982E+01 -0.108852E+02  0.158587E+01 -0.264199E+01 -0.117738E+01  0.265518E+02 -0.106117E+02
   950   0.313540E+01  0.287732E+01 -0.141447E+02  0.360407E+02 -0.181049E+02  0.155925E+02 -0.156963E+02  0.261787E+01 -0.316974E+01 -0.170722E+01  0.174959E+02 -0.129113E+02
   951   0.158495E+01  0.170159E+01 -0.575508E+01  0.182391E+02 -0.736497E+01  0.648720E+01 -0.974505E+01  0.136943E+01 -0.164564E+01 -0.251367E+01  0.117431E+02 -0.752782E+01
   952  -0.588907E+01 -0.585993E+01 -0.704960E+01  0.894088E+01 -0.564076E+01  0.468459E+01 -0.712925E+01  0.880209E+00 -0.575137E+00 -0.435038E+01  0.437235E+01 -0.588189E+01
   953  -0.273428E+01 -0.220329E+01 -0.209027E+01  0.963671E+01 -0.514405E+01  0.418955E+01 -0.975438E+01  0.935023E+00 -0.506864E+00  0.134738E+01  0.463698E+01 -0.818764E+01
   954   0.249737E+00 -0.229472E-02  0.773787E+00  0.245198E+01 -0.722034E+00  0.465710E+00 -0.278008E+01  0.192084E+00 -0.131716E+00 -0.308242E+00  0.282835E+01 -0.252240E+01
   955   0.202877E+01  0.198961E+01 -0.194677E+01  0.102917E+02 -0.312331E+01  0.219424E+01 -0.507788E+01  0.597852E+00 -0.907073E+00 -0.124872E+01  0.821750E+01 -0.497917E+01
   956  -0.330064E+01 -0.325932E+01 -0.312528E+01  0.411058E+01 -0.151213E+01  0.923722E+00 -0.374903E+01  0.342897E+00 -0.291402E+00 -0.180151E+01  0.133755E+01 -0.279536E+01
   957  -0.240662E+01 -0.253152E+01 -0.236851E+01  0.712600E+01 -0.295569E+01  0.257116E+01 -0.696922E+01  0.674571E+00 -0.484930E+00 -0.208881E+01  0.609134E+01 -0.653404E+01
   958  -0.248419E+01 -0.293593E+01 -0.145558E+02  0.337867E+02 -0.177477E+02  0.162718E+02 -0.211263E+02  0.303379E+01 -0.214667E+01 -0.491726E+01  0.185803E+02 -0.165990E+02
   959  -0.256034E+01 -0.286274E+01 -0.827245E+01  0.169411E+02 -0.951078E+01  0.878426E+01 -0.110270E+02  0.149860E+01 -0.974031E+00 -0.404838E+01  0.103968E+02 -0.921116E+01
   960  -0.129928E+01 -0.152183E+01 -0.304484E+01  0.990275E+01 -0.412470E+01  0.357797E+01 -0.778558E+01  0.871743E+00 -0.696626E+00 -0.137060E+01  0.671224E+01 -0.686347E+01
   961  -0.320037E+01 -0.319113E+01 -0.206058E+01  0.329810E+01 -0.168484E+01  0.130645E+01 -0.419956E+01  0.339474E+00 -0.199422E+00 -0.175758E+01  0.215628E+01 -0.358984E+01
   962  -0.471053E+01 -0.452760E+01 -0.415392E+01  0.903211E+01 -0.445776E+01  0.393107E+01 -0.896313E+01  0.762743E+00 -0.861639E+00 -0.330519E+01  0.633266E+01 -0.755506E+01
   963   0.143811E+01  0.140597E+01 -0.143271E+02  0.328664E+02 -0.169524E+02  0.154374E+02 -0.154277E+02  0.258949E+01 -0.274788E+01 -0.322296E+01  0.155257E+02 -0.108968E+02
   964  -0.514989E+01 -0.501028E+01 -0.547759E+01  0.801106E+01 -0.385614E+01  0.305878E+01 -0.681312E+01  0.677006E+00 -0.749888E+00 -0.470435E+01  0.541624E+01 -0.572218E+01
   965   0.708824E+01  0.737660E+01 -0.163656E+02  0.432702E+02 -0.205005E+02  0.172868E+02 -0.161680E+02  0.281653E+01 -0.325119E+01 -0.318536E+01  0.235376E+02 -0.129756E+02
   966  -0.599071E+01 -0.598381E+01 -0.466853E+01  0.834078E+01 -0.403720E+01  0.372445E+01 -0.955830E+01  0.926109E+00 -0.718030E+00 -0.291442E+01  0.471475E+01 -0.778414E+01
   967   0.840003E+00  0.123279E+00 -0.211830E+02  0.497910E+02 -0.267526E+02  0.249463E+02 -0.274089E+02  0.422913E+01 -0.278190E+01 -0.669000E+01  0.276437E+02 -0.208304E+02
   968  -0.225328E+01 -0.224540E+01 -0.405518E+01  0.777204E+01 -0.354155E+01  0.297902E+01 -0.528803E+01  0.505386E+00 -0.624961E+00 -0.209442E+01  0.350913E+01 -0.366011E+01
   969  -0.437917E+01 -0.422694E+01 -0.841743E+01  0.123485E+02 -0.733377E+01  0.622880E+01 -0.757684E+01  0.104621E+01 -0.674618E+00 -0.447455E+01  0.591559E+01 -0.566798E+01
   970  -0.390556E+01 -0.370004E+01 -0.441157E+01  0.100224E+02 -0.508085E+01  0.451992E+01 -0.919406E+01  0.991363E+00 -0.752760E+00 -0.363924E+01  0.790355E+01 -0.796434E+01
   971   0.714447E+00 -0.991069E-01 -0.743710E+01  0.183237E+02 -0.799123E+01  0.707606E+01 -0.876522E+01  0.131162E+01 -0.180339E+01 -0.252699E+01  0.847935E+01 -0.605146E+01
   972  -0.320762E+01 -0.321455E+01 -0.288433E+01  0.480253E+01 -0.225652E+01  0.151982E+01 -0.451171E+01  0.466588E+00 -0.343997E+00 -0.693514E+00  0.113273E+01 -0.365376E+01
   973   0.152758E+01  0.200195E+01 -0.989583E+01  0.265095E+02 -0.121316E+02  0.104166E+02 -0.134849E+02  0.200921E+01 -0.189539E+01 -0.389652E+01  0.166647E+02 -0.107662E+02
   974  -0.222580E+01 -0.201793E+01 -0.388933E+01  0.101071E+02 -0.413616E+01  0.360560E+01 -0.788310E+01  0.881048E+00 -0.910975E+00 -0.158550E+01  0.621496E+01 -0.664738E+01
   975  -0.528891E+01 -0.484692E+01 -0.640345E+01  0.139634E+02 -0.692010E+01  0.648237E+01 -0.128422E+02  0.148233E+01 -0.105126E+01 -0.284655E+01  0.834540E+01 -0.103458E+02
   976  -0.112775E+01 -0.115663E+01 -0.354665E+01  0.128770E+02 -0.602780E+01  0.532766E+01 -0.994262E+01  0.104267E+01 -0.858024E+00 -0.352670E+01  0.111096E+02 -0.873956E+01
   977   0.169825E+00  0.712209E-01 -0.351467E+01  0.103487E+02 -0.355319E+01  0.315878E+01 -0.624562E+01  0.814079E+00 -0.838280E+00 -0.540587E+00  0.559593E+01 -0.498412E+01
   978   0.353823E+01  0.367595E+01 -0.953655E+01  0.283898E+02 -0.134343E+02  0.112198E+02 -0.127179E+02  0.201396E+01 -0.239652E+01 -0.704748E+00  0.146626E+02 -0.102819E+02
   979   0.534113E+00  0.473527E+00  0.508837E+00  0.275652E+01 -0.872301E+00  0.496260E+00 -0.238761E+01  0.177609E+00 -0.145209E+00  0.236881E+00  0.267017E+01 -0.243353E+01
   980  -0.615611E+01 -0.630759E+01 -0.612050E+01  0.137142E+02 -0.633429E+01  0.585128E+01 -0.135436E+02  0.139758E+01 -0.112077E+01 -0.255602E+01  0.724913E+01 -0.110007E+02
   981  -0.756028E+00 -0.170316E+01 -0.125942E+02  0.322297E+02 -0.176697E+02  0.169598E+02 -0.212681E+02  0.314264E+01 -0.155607E+01 -0.122907E+01  0.159806E+02 -0.164547E+02
   982  -0.134303E+01 -0.121651E+01 -0.405032E+00  0.187781E+01 -0.785324E+00  0.434766E+00 -0.253802E+01  0.126209E+00 -0.534408E-01 -0.124458E+01  0.216195E+01 -0.213388E+01
   983  -0.447372E+01 -0.472048E+01 -0.424627E+01  0.914647E+01 -0.465701E+01  0.411161E+01 -0.900521E+01  0.933619E+00 -0.756931E+00 -0.231059E+01  0.501919E+01 -0.742908E+01
   984  -0.771461E+00 -0.342661E+00 -0.663270E+01  0.165978E+02 -0.718524E+01  0.609003E+01 -0.935255E+01  0.126216E+01 -0.155101E+01 -0.485685E+01  0.131649E+02 -0.865068E+01
   985  -0.658824E-01 -0.202541E+00 -0.446680E+01  0.147297E+02 -0.622059E+01  0.564425E+01 -0.993147E+01  0.125061E+01 -0.107159E+01 -0.153724E+01  0.933629E+01 -0.800159E+01
   986  -0.271979E+01 -0.257394E+01 -0.736321E+01  0.148611E+02 -0.865031E+01  0.748998E+01 -0.981754E+01  0.145722E+01 -0.697063E+00 -0.118121E+01  0.619690E+01 -0.758964E+01
   987  -0.464304E+01 -0.469703E+01 -0.330652E+01  0.369468E+01 -0.240057E+01  0.168517E+01 -0.449433E+01  0.421196E+00 -0.242653E+00 -0.132662E+01  0.328992E+00 -0.369940E+01
   988  -0.470324E+01 -0.450147E+01 -0.611806E+01  0.756921E+01 -0.363656E+01  0.259189E+01 -0.513814E+01  0.579166E+00 -0.550761E+00 -0.417773E+01  0.366066E+01 -0.398440E+01
   989  -0.352573E+01 -0.361200E+01 -0.686148E+01  0.133165E+02 -0.580762E+01  0.522378E+01 -0.931147E+01  0.112319E+01 -0.120861E+01 -0.310892E+01  0.604187E+01 -0.654495E+01
   990  -0.339575E+01 -0.323505E+01 -0.323772E+01  0.417730E+01 -0.179827E+01  0.139017E+01 -0.386368E+01  0.386431E+00 -0.449974E+00 -0.129655E+01  0.725285E+00 -0.266378E+01
   991  -0.286258E+01 -0.287409E+01 -0.310940E+01  0.648936E+01 -0.265751E+01  0.220794E+01 -0.593364E+01  0.593393E+00 -0.452731E+00 -0.176366E+01  0.378313E+01 -0.489356E+01
   992  -0.222382E+01 -0.258604E+01 -0.876327E+01  0.211610E+02 -0.120295E+02  0.114932E+02 -0.152096E+02  0.208049E+01 -0.956234E+00 -0.290396E+01  0.119650E+02 -0.116471E+02
   993  -0.394097E+01 -0.407385E+01 -0.622198E+01  0.136375E+02 -0.757998E+01  0.686996E+01 -0.112052E+02  0.123068E+01 -0.671958E+00 -0.221033E+01  0.702923E+01 -0.889274E+01
   994  -0.224523E+01 -0.228366E+01 -0.139474E+01  0.160999E+01 -0.631683E+00  0.319694E+00 -0.218371E+01  0.142328E+00 -0.107114E+00 -0.155487E+01  0.139312E+01 -0.212191E+01
   995   0.129950E+01  0.656060E+00 -0.119861E+02  0.273491E+02 -0.152382E+02  0.138535E+02 -0.132636E+02  0.175787E+01 -0.117308E+01 -0.571085E+01  0.166682E+02 -0.103013E+02
   996   0.117833E+01  0.886895E+00 -0.543922E+01  0.174789E+02 -0.852355E+01  0.736643E+01 -0.969252E+01  0.134651E+01 -0.135824E+01 -0.212755E+01  0.116917E+02 -0.867728E+01
   997  -0.326813E+01 -0.324805E+01 -0.108604E+02  0.197775E+02 -0.100078E+02  0.857849E+01 -0.106696E+02  0.159046E+01 -0.167671E+01 -0.449084E+01  0.904322E+01 -0.780044E+01
   998  -0.230599E+01 -0.261670E+01 -0.705146E+01  0.165186E+02 -0.835843E+01  0.704022E+01 -0.106497E+02  0.142566E+01 -0.123085E+01 -0.371065E+01  0.106988E+02 -0.960487E+01
   999  -0.236583E+01 -0.240880E+01 -0.380649E+01  0.134280E+02 -0.678014E+01  0.615276E+01 -0.119643E+02  0.118606E+01 -0.581715E+00 -0.288993E+01  0.103571E+02 -0.987592E+01
  1000   0.155087E+01  0.157663E+01 -0.471964E+01  0.154736E+02 -0.824905E+01  0.752311E+01 -0.908812E+01  0.120488E+01 -0.593962E+00 -0.286868E+01  0.117037E+02 -0.725841E+01
  1001   0.493569E+01  0.503489E+01 -0.112777E+01  0.129422E+02 -0.375857E+01  0.255515E+01 -0.521683E+01  0.663468E+00 -0.112199E+01 -0.282727E+00  0.901806E+01 -0.370044E+01
  1002  -0.411385E+01 -0.414332E+01 -0.416005E+01  0.953448E+01 -0.445282E+01  0.416470E+01 -0.928620E+01  0.945745E+00 -0.859716E+00 -0.336062E+01  0.684285E+01 -0.762555E+01
  1003  -0.157681E+01 -0.140337E+01 -0.116703E+01  0.169313E+01 -0.430751E+00  0.354993E+00 -0.207203E+01  0.133899E+00 -0.890197E-01 -0.971166E+00  0.112694E+01 -0.155915E+01
  1004   0.958426E+01  0.101921E+02 -0.424431E+01  0.264704E+02 -0.822736E+01  0.602804E+01 -0.961452E+01  0.130785E+01 -0.213585E+01 -0.282946E+00  0.194159E+02 -0.894080E+01
  1005  -0.483931E+01 -0.502856E+01 -0.266863E+01  0.698860E+01 -0.362479E+01  0.280235E+01 -0.847820E+01  0.642056E+00 -0.500695E+00 -0.229908E+01  0.472999E+01 -0.745947E+01
  1006   0.154440E+01  0.116002E+01 -0.382675E+01  0.131123E+02 -0.574727E+01  0.484482E+01 -0.646929E+01  0.796279E+00 -0.116571E+01 -0.298717E+01  0.940235E+01 -0.525516E+01
  1007  -0.442482E+01 -0.428198E+01 -0.542461E+01  0.618404E+01 -0.247970E+01  0.159078E+01 -0.411660E+01  0.475757E+00 -0.654483E+00 -0.432770E+01  0.341393E+01 -0.336821E+01
  1008  -0.816920E+00 -0.552911E+00 -0.543921E+00  0.295286E+01 -0.784092E+00  0.577325E+00 -0.310132E+01  0.251238E+00 -0.169010E+00 -0.348476E+00  0.286195E+01 -0.306638E+01
  1009  -0.323912E+01 -0.333216E+01 -0.246991E+01  0.325164E+01 -0.144296E+01  0.107552E+01 -0.372514E+01  0.332893E+00 -0.261171E+00 -0.163871E+01  0.134217E+01 -0.303562E+01
  1010   0.583499E+00 -0.571082E-02 -0.987449E+01  0.227345E+02 -0.115224E+02  0.101549E+02 -0.946526E+01  0.139298E+01 -0.283685E+01 -0.182748E+01  0.811659E+01 -0.629482E+01
  1011  -0.362445E+01 -0.340437E+01 -0.409270E+01  0.642726E+01 -0.314018E+01  0.269914E+01 -0.556325E+01  0.619384E+00 -0.574117E+00 -0.234706E+01  0.339260E+01 -0.444991E+01
  1012   0.918640E+01  0.102623E+02 -0.545495E+01  0.283087E+02 -0.969591E+01  0.682603E+01 -0.951493E+01  0.135119E+01 -0.263374E+01 -0.260171E+01  0.229651E+02 -0.101011E+02
  1013   0.321462E+01  0.334291E+01 -0.113441E+01  0.105472E+02 -0.301073E+01  0.211790E+01 -0.504500E+01  0.590170E+00 -0.850551E+00 -0.533054E+00  0.811262E+01 -0.423666E+01
  1014   0.163592E+01  0.182813E+01 -0.104186E+02  0.226681E+02 -0.942479E+01  0.745685E+01 -0.767471E+01  0.145780E+01 -0.242875E+01 -0.174299E+01  0.836488E+01 -0.479376E+01
  1015   0.837679E+01  0.889509E+01 -0.127088E+02  0.404641E+02 -0.194504E+02  0.161071E+02 -0.151489E+02  0.239577E+01 -0.328196E+01 -0.285883E+01  0.242120E+02 -0.124580E+02
  1016  -0.281979E+01 -0.267904E+01 -0.276370E+01  0.744337E+01 -0.340488E+01  0.332693E+01 -0.770811E+01  0.899069E+00 -0.612488E+00 -0.798646E+00  0.384664E+01 -0.572703E+01
  1017  -0.410859E+01 -0.436586E+01 -0.701943E+01  0.134354E+02 -0.716707E+01  0.625306E+01 -0.996425E+01  0.128421E+01 -0.930481E+00 -0.357928E+01  0.765664E+01 -0.844322E+01
  1018  -0.334301E+01 -0.339004E+01 -0.324228E+01  0.754926E+01 -0.354863E+01  0.306746E+01 -0.723006E+01  0.639187E+00 -0.577940E+00 -0.313163E+01  0.569779E+01 -0.595621E+01
  1019  -0.122914E+01 -0.125354E+01 -0.820399E+00  0.186933E+01 -0.750538E+00  0.520967E+00 -0.210813E+01  0.150918E+00 -0.912822E-01 -0.310826E+00  0.348050E+00 -0.129076E+01
  1020   0.296248E+01  0.332097E+01 -0.411433E+01  0.157099E+02 -0.499077E+01  0.369315E+01 -0.705078E+01  0.921083E+00 -0.120580E+01 -0.274391E+01  0.124365E+02 -0.637163E+01
  1021   0.257266E+01  0.293532E+01 -0.663598E+01  0.194777E+02 -0.978727E+01  0.844808E+01 -0.863298E+01  0.123990E+01 -0.153683E+01 -0.147774E+01  0.109237E+02 -0.651064E+01
  1022   0.724438E+00  0.492555E+00 -0.493058E+01  0.145875E+02 -0.604541E+01  0.577238E+01 -0.898931E+01  0.129628E+01 -0.966377E+00 -0.150011E+01  0.935515E+01 -0.736249E+01
  1023   0.202313E+01  0.193350E+01 -0.114224E+02  0.275936E+02 -0.148893E+02  0.137451E+02 -0.116719E+02  0.183697E+01 -0.316907E+01 -0.321367E+01  0.129059E+02 -0.775871E+01
  1024  -0.520414E+01 -0.524304E+01 -0.716916E+01  0.118850E+02 -0.670704E+01  0.574426E+01 -0.926813E+01  0.107082E+01 -0.759883E+00 -0.396270E+01  0.668263E+01 -0.796297E+01
  1025  -0.309724E+01 -0.300568E+01 -0.629500E+01  0.148952E+02 -0.724375E+01  0.671798E+01 -0.116212E+02  0.149860E+01 -0.104901E+01 -0.232090E+01  0.835720E+01 -0.904198E+01
  1026  -0.136560E+01 -0.134487E+01 -0.958475E+01  0.187132E+02 -0.867265E+01  0.706110E+01 -0.851778E+01  0.118814E+01 -0.155286E+01 -0.537974E+01  0.109404E+02 -0.690554E+01
  1027  -0.837501E+00 -0.116962E+01 -0.393920E+01  0.952606E+01 -0.378165E+01  0.292753E+01 -0.556126E+01  0.782415E+00 -0.791402E+00 -0.138095E+01  0.464107E+01 -0.442974E+01
  1028  -0.442719E+01 -0.445637E+01 -0.363601E+01  0.562761E+01 -0.291978E+01  0.219376E+01 -0.570462E+01  0.548789E+00 -0.536938E+00 -0.164263E+01  0.158066E+01 -0.439439E+01
  1029  -0.505061E+01 -0.507885E+01 -0.632934E+01  0.101255E+02 -0.530781E+01  0.425480E+01 -0.799755E+01  0.989119E+00 -0.785348E+00 -0.166080E+01  0.319205E+01 -0.661010E+01
  1030  -0.363194E+01 -0.357128E+01 -0.314543E+01  0.604954E+01 -0.368831E+01  0.285914E+01 -0.599461E+01  0.605836E+00 -0.318116E+00 -0.116952E+01  0.279243E+01 -0.519419E+01
  1031  -0.365259E+01 -0.329919E+01 -0.577130E+01  0.144603E+02 -0.842639E+01  0.784252E+01 -0.122451E+02  0.144567E+01 -0.958330E+00 -0.103268E+01  0.738202E+01 -0.964853E+01
  1032  -0.518159E+01 -0.525255E+01 -0.632509E+01  0.125403E+02 -0.636194E+01  0.589541E+01 -0.113818E+02  0.124949E+01 -0.797973E+00 -0.438837E+01  0.856837E+01 -0.943255E+01
  1033  -0.294768E+01 -0.199017E+01 -0.104333E+02  0.244735E+02 -0.128309E+02  0.124410E+02 -0.170183E+02  0.252808E+01 -0.210775E+01 -0.312188E+01  0.139448E+02 -0.128131E+02
  1034   0.855384E+00  0.838900E+00 -0.107830E+02  0.264293E+02 -0.150970E+02  0.138069E+02 -0.129866E+02  0.160823E+01 -0.212239E+01 -0.354803E+01  0.142314E+02 -0.984448E+01
  1035  -0.222764E+01 -0.242979E+01 -0.346308E+01  0.957247E+01 -0.386862E+01  0.325009E+01 -0.765788E+01  0.758461E+00 -0.819079E+00 -0.273339E+01  0.713771E+01 -0.683410E+01
  1036  -0.106092E+01 -0.843276E+00 -0.164786E+01  0.866772E+01 -0.354084E+01  0.288740E+01 -0.740806E+01  0.687358E+00 -0.706641E+00 -0.327262E+01  0.919816E+01 -0.676882E+01
  1037  -0.294799E+01 -0.338749E+01 -0.959979E+01  0.172817E+02 -0.821452E+01  0.687004E+01 -0.940099E+01  0.129739E+01 -0.118179E+01 -0.605841E+01  0.102875E+02 -0.761656E+01
  1038  -0.373362E+01 -0.372434E+01 -0.403536E+01  0.544616E+01 -0.234516E+01  0.181916E+01 -0.462263E+01  0.482762E+00 -0.478546E+00 -0.190881E+01  0.197190E+01 -0.378744E+01
  1039  -0.605061E+01 -0.635034E+01 -0.102297E+02  0.211698E+02 -0.119208E+02  0.111596E+02 -0.170117E+02  0.209109E+01 -0.130894E+01 -0.537531E+01  0.128279E+02 -0.138029E+02
  1040   0.594411E+01  0.570744E+01 -0.103816E+02  0.317063E+02 -0.169883E+02  0.150361E+02 -0.142053E+02  0.226667E+01 -0.148966E+01 -0.190120E+01  0.193164E+02 -0.117077E+02
  1041  -0.356161E+01 -0.320796E+01 -0.507875E+01  0.112595E+02 -0.603144E+01  0.530871E+01 -0.890184E+01  0.108921E+01 -0.120701E+01 -0.144729E+01  0.484867E+01 -0.660935E+01
  1042   0.822142E+00  0.100045E+01 -0.901811E+01  0.233598E+02 -0.119113E+02  0.103092E+02 -0.120980E+02  0.194942E+01 -0.176889E+01  0.405326E+00  0.900574E+01 -0.841061E+01
  1043  -0.223408E+01 -0.263087E+01 -0.565426E+01  0.152143E+02 -0.771021E+01  0.706341E+01 -0.113022E+02  0.142573E+01 -0.127085E+01 -0.224645E+01  0.824933E+01 -0.863375E+01
  1044   0.215836E+00  0.411039E+00  0.777037E-01  0.381900E+01 -0.102374E+01  0.733336E+00 -0.350285E+01  0.298741E+00 -0.186357E+00  0.859063E-01  0.317679E+01 -0.285165E+01
  1045   0.148467E+02  0.157875E+02 -0.159416E+02  0.519660E+02 -0.226411E+02  0.182482E+02 -0.160113E+02  0.272957E+01 -0.350310E+01 -0.868301E+00  0.276262E+02 -0.109705E+02
  1046  -0.225795E+01 -0.312886E+01 -0.998420E+01  0.238044E+02 -0.120148E+02  0.110541E+02 -0.158251E+02  0.220398E+01 -0.149640E+01 -0.293391E+01  0.125325E+02 -0.127275E+02
  1047   0.245401E+00 -0.676350E+00 -0.778147E+01  0.174545E+02 -0.643163E+01  0.530161E+01 -0.838670E+01  0.128241E+01 -0.119336E+01 -0.260138E+01  0.810243E+01 -0.617740E+01
  1048  -0.480150E+01 -0.461201E+01 -0.459873E+01  0.564466E+01 -0.316619E+01  0.239383E+01 -0.520625E+01  0.518948E+00 -0.387772E+00 -0.397073E+01  0.396358E+01 -0.460487E+01
  1049  -0.431827E+01 -0.420942E+01 -0.205596E+01  0.567076E+01 -0.336539E+01  0.295241E+01 -0.790247E+01  0.615204E+00 -0.232816E+00 -0.259284E+01  0.537871E+01 -0.699529E+01
  1050   0.118628E+01  0.133574E+01 -0.257402E+01  0.110393E+02 -0.320714E+01  0.275191E+01 -0.684244E+01  0.823352E+00 -0.804641E+00 -0.716796E-01  0.691731E+01 -0.550990E+01
  1051  -0.219140E+01 -0.172537E+01 -0.964432E+01  0.211482E+02 -0.111717E+02  0.967074E+01 -0.111704E+02  0.146432E+01 -0.248825E+01 -0.580351E+01  0.129383E+02 -0.886019E+01
  1052  -0.511427E+01 -0.511938E+01 -0.370330E+01  0.759437E+01 -0.386860E+01  0.332465E+01 -0.875419E+01  0.783349E+00 -0.490561E+00 -0.237622E+01  0.468043E+01 -0.742358E+01
  1053  -0.223465E+01 -0.228134E+01 -0.584005E+01  0.110181E+02 -0.392218E+01  0.318731E+01 -0.668262E+01  0.889484E+00 -0.884652E+00 -0.298450E+01  0.612873E+01 -0.542557E+01
  1054  -0.447838E+01 -0.396516E+01 -0.733500E+01  0.125156E+02 -0.566274E+01  0.463638E+01 -0.824828E+01  0.963754E+00 -0.134809E+01 -0.560448E+01  0.896360E+01 -0.732429E+01
  1055  -0.893838E+01 -0.901192E+01 -0.909492E+01  0.135992E+02 -0.774672E+01  0.661099E+01 -0.127615E+02  0.130451E+01 -0.849849E+00 -0.575045E+01  0.753958E+01 -0.108010E+02
  1056  -0.894868E+01 -0.898382E+01 -0.874438E+01  0.130973E+02 -0.742278E+01  0.628927E+01 -0.126948E+02  0.127445E+01 -0.747697E+00 -0.552772E+01  0.732315E+01 -0.107793E+02
  1057  -0.753251E+01 -0.759278E+01 -0.737716E+01  0.106817E+02 -0.616898E+01  0.510021E+01 -0.100134E+02  0.103303E+01 -0.787990E+00 -0.472867E+01  0.532198E+01 -0.818609E+01
  1058  -0.793250E+01 -0.772269E+01 -0.633498E+01  0.114721E+02 -0.610617E+01  0.543496E+01 -0.127005E+02  0.120711E+01 -0.904981E+00 -0.445606E+01  0.748922E+01 -0.107559E+02
  1059  -0.761782E+01 -0.755607E+01 -0.638053E+01  0.117813E+02 -0.588762E+01  0.533281E+01 -0.128497E+02  0.119287E+01 -0.806938E+00 -0.426358E+01  0.747574E+01 -0.107682E+02
  1060  -0.798567E+01 -0.778565E+01 -0.629346E+01  0.113245E+02 -0.590748E+01  0.519098E+01 -0.126175E+02  0.118667E+01 -0.869385E+00 -0.447014E+01  0.743115E+01 -0.107467E+02
  1061  -0.608494E+01 -0.623263E+01 -0.524987E+01  0.118476E+02 -0.621865E+01  0.574027E+01 -0.126850E+02  0.129409E+01 -0.813343E+00 -0.332146E+01  0.751798E+01 -0.104292E+02
  1062  -0.592890E+01 -0.616757E+01 -0.509171E+01  0.117811E+02 -0.600785E+01  0.552650E+01 -0.125447E+02  0.128989E+01 -0.882166E+00 -0.311698E+01  0.720565E+01 -0.102562E+02
  1063  -0.593117E+01 -0.584781E+01 -0.616250E+01  0.589335E+01 -0.290960E+01  0.195294E+01 -0.473997E+01  0.485214E+00 -0.450609E+00 -0.483837E+01  0.266215E+01 -0.367158E+01
  1064   0.144770E+02  0.127331E+02 -0.121061E+02  0.404138E+02 -0.173253E+02  0.142825E+02 -0.993611E+01  0.172780E+01 -0.257961E+01 -0.743075E+00  0.190774E+02 -0.560122E+01
  1065  -0.224838E+01 -0.236840E+01 -0.179621E+02  0.336786E+02 -0.203809E+02  0.180039E+02 -0.161470E+02  0.249556E+01 -0.193656E+01 -0.673332E+01  0.167753E+02 -0.124104E+02
  1066   0.754575E+00  0.686781E+00 -0.207203E+02  0.445745E+02 -0.245589E+02  0.222474E+02 -0.212648E+02  0.368564E+01 -0.320897E+01 -0.302988E+01  0.202940E+02 -0.165774E+02
  1067   0.103527E+02  0.109210E+02 -0.354776E+01  0.283188E+02 -0.106963E+02  0.722471E+01 -0.957730E+01  0.122390E+01 -0.259339E+01 -0.345938E+01  0.248408E+02 -0.104604E+02
  1068  -0.534010E+01 -0.524756E+01 -0.261937E+01  0.809303E+01 -0.393954E+01  0.324250E+01 -0.103714E+02  0.882045E+00 -0.627412E+00 -0.197711E+01  0.558529E+01 -0.885574E+01
  1069  -0.451175E+01 -0.447648E+01 -0.670944E+01  0.958031E+01 -0.580932E+01  0.496591E+01 -0.687111E+01  0.791356E+00 -0.459457E+00 -0.493215E+01  0.571039E+01 -0.525472E+01
  1070  -0.355513E+01 -0.348905E+01 -0.659022E+01  0.138364E+02 -0.723515E+01  0.650675E+01 -0.975306E+01  0.106991E+01 -0.138977E+01 -0.360478E+01  0.792827E+01 -0.781254E+01
  1071  -0.295488E+01 -0.309079E+01 -0.289449E+01  0.747156E+01 -0.296458E+01  0.261792E+01 -0.745433E+01  0.754110E+00 -0.485074E+00 -0.140939E+01  0.459657E+01 -0.627797E+01
  1072   0.252055E+01  0.249547E+01 -0.208738E+00  0.859380E+01 -0.283776E+01  0.193924E+01 -0.484331E+01  0.493026E+00 -0.615710E+00 -0.112163E+01  0.795123E+01 -0.433414E+01
  1073   0.137817E+02  0.144251E+02 -0.433682E+01  0.328970E+02 -0.113419E+02  0.789863E+01 -0.982314E+01  0.138805E+01 -0.290011E+01 -0.562190E+00  0.248648E+02 -0.987744E+01
  1074  -0.489943E+01 -0.509233E+01 -0.531570E+01  0.665024E+01 -0.312800E+01  0.249961E+01 -0.541973E+01  0.564189E+00 -0.750045E+00 -0.434106E+01  0.355086E+01 -0.430213E+01
  1075   0.195435E+00 -0.158949E+00 -0.400906E+01  0.118878E+02 -0.461624E+01  0.443644E+01 -0.753694E+01  0.106833E+01 -0.103487E+01 -0.828484E+00  0.589887E+01 -0.522934E+01
  1076  -0.288921E+01 -0.234774E+01 -0.446013E+01  0.939623E+01 -0.504795E+01  0.384517E+01 -0.678224E+01  0.823612E+00 -0.663908E+00 -0.730205E+00  0.312844E+01 -0.474598E+01
  1077  -0.222493E-01  0.200901E+00 -0.916518E+01  0.227283E+02 -0.108981E+02  0.937871E+01 -0.123196E+02  0.176390E+01 -0.151031E+01 -0.353766E+01  0.148772E+02 -0.111386E+02
  1078  -0.224847E+01 -0.217750E+01 -0.237324E+01  0.399904E+01 -0.156916E+01  0.117081E+01 -0.349049E+01  0.308874E+00 -0.294293E+00 -0.172731E+01  0.204305E+01 -0.249324E+01
  1079  -0.721879E+00 -0.180886E+01 -0.908477E+01  0.228218E+02 -0.119765E+02  0.109525E+02 -0.139785E+02  0.171545E+01 -0.117189E+01 -0.469561E+01  0.138725E+02 -0.109858E+02
  1080  -0.452160E+01 -0.456316E+01 -0.944250E+01  0.178003E+02 -0.986920E+01  0.881519E+01 -0.116039E+02  0.137559E+01 -0.159710E+01 -0.484181E+01  0.931980E+01 -0.904115E+01
  1081  -0.243720E+01 -0.247546E+01 -0.472441E+01  0.858820E+01 -0.307729E+01  0.213369E+01 -0.524205E+01  0.631201E+00 -0.746540E+00 -0.343445E+01  0.548115E+01 -0.452216E+01
  1082   0.128189E+02  0.142636E+02 -0.122646E+02  0.423276E+02 -0.210526E+02  0.168277E+02 -0.108669E+02  0.168811E+01 -0.384050E+01 -0.337230E+01  0.258402E+02 -0.820434E+01
  1083   0.940765E+00  0.727703E+00 -0.653641E+01  0.213151E+02 -0.103521E+02  0.878790E+01 -0.120929E+02  0.154531E+01 -0.172616E+01 -0.411780E+01  0.158496E+02 -0.110041E+02
  1084  -0.211419E+01 -0.241114E+01 -0.302438E+01  0.844456E+01 -0.312752E+01  0.282200E+01 -0.726120E+01  0.776735E+00 -0.744372E+00 -0.142014E+01  0.511186E+01 -0.610286E+01
  1085  -0.276553E+01 -0.268112E+01 -0.414690E+01  0.108502E+02 -0.539055E+01  0.510021E+01 -0.941906E+01  0.112417E+01 -0.883626E+00 -0.165857E+01  0.663431E+01 -0.765686E+01
  1086  -0.492306E+01 -0.479995E+01 -0.570290E+01  0.857947E+01 -0.449131E+01  0.348747E+01 -0.692597E+01  0.728453E+00 -0.598263E+00 -0.506380E+01  0.650421E+01 -0.624037E+01
  1087  -0.314840E+01 -0.285890E+01 -0.366553E+01  0.518060E+01 -0.180610E+01  0.126294E+01 -0.411289E+01  0.414009E+00 -0.421437E+00 -0.208816E+01  0.246167E+01 -0.323241E+01
  1088   0.270537E+00  0.375767E+00 -0.617130E+01  0.140941E+02 -0.549876E+01  0.471464E+01 -0.666778E+01  0.878766E+00 -0.107916E+01 -0.288330E+01  0.776089E+01 -0.450182E+01
  1089  -0.254102E+01 -0.255800E+01 -0.814029E+01  0.185271E+02 -0.909956E+01  0.854454E+01 -0.126009E+02  0.172198E+01 -0.149394E+01 -0.234625E+01  0.928626E+01 -0.949801E+01
  1090  -0.139388E+01 -0.174629E+01 -0.472821E+01  0.128203E+02 -0.453794E+01  0.401099E+01 -0.905616E+01  0.111193E+01 -0.101479E+01 -0.177275E+01  0.747996E+01 -0.745350E+01
  1091  -0.503173E+01 -0.539077E+01 -0.115769E+02  0.256111E+02 -0.135049E+02  0.127825E+02 -0.189792E+02  0.253415E+01 -0.189846E+01 -0.451509E+01  0.139096E+02 -0.147853E+02
  1092  -0.339388E+01 -0.331498E+01 -0.784094E+01  0.157984E+02 -0.917363E+01  0.797584E+01 -0.104756E+02  0.141822E+01 -0.109612E+01 -0.469104E+01  0.108494E+02 -0.947330E+01
  1093  -0.106453E+01 -0.107462E+01 -0.399380E+01  0.121799E+02 -0.504773E+01  0.429500E+01 -0.822628E+01  0.961988E+00 -0.123359E+01 -0.255483E+01  0.847224E+01 -0.699204E+01
  1094   0.816062E+01  0.757850E+01 -0.133932E+02  0.380362E+02 -0.228181E+02  0.210952E+02 -0.155708E+02  0.292384E+01 -0.211257E+01  0.281504E+01  0.157695E+02 -0.110061E+02
  1095   0.861474E+01  0.764281E+01 -0.191810E+02  0.499238E+02 -0.270995E+02  0.249346E+02 -0.209469E+02  0.389572E+01 -0.291190E+01 -0.202990E+01  0.242457E+02 -0.145730E+02
  1096  -0.365145E+01 -0.375599E+01 -0.106438E+02  0.231655E+02 -0.127823E+02  0.116289E+02 -0.151004E+02  0.190626E+01 -0.182565E+01 -0.463736E+01  0.129071E+02 -0.120258E+02
  1097   0.250669E+01  0.283360E+01 -0.111998E+02  0.281643E+02 -0.129531E+02  0.112169E+02 -0.122558E+02  0.191731E+01 -0.238305E+01 -0.421794E+01  0.175557E+02 -0.105042E+02
  1098  -0.265685E+01 -0.252307E+01 -0.634826E+01  0.147693E+02 -0.848398E+01  0.805408E+01 -0.109786E+02  0.145361E+01 -0.112301E+01 -0.374569E+01  0.995269E+01 -0.873007E+01
  1099  -0.534972E+01 -0.528134E+01 -0.495926E+01  0.818077E+01 -0.431293E+01  0.358868E+01 -0.782702E+01  0.738268E+00 -0.758237E+00 -0.266756E+01  0.348916E+01 -0.610294E+01
  1100  -0.402311E+01 -0.336421E+01 -0.140659E+02  0.303248E+02 -0.155225E+02  0.142492E+02 -0.195916E+02  0.269004E+01 -0.210715E+01 -0.475299E+01  0.170709E+02 -0.156821E+02
  1101   0.118747E+02  0.117901E+02 -0.121657E+02  0.396583E+02 -0.183496E+02  0.154547E+02 -0.114367E+02  0.185319E+01 -0.313961E+01 -0.140306E+01  0.211477E+02 -0.795459E+01
  1102  -0.217640E+01 -0.220862E+01 -0.410471E+01  0.105216E+02 -0.377137E+01  0.322563E+01 -0.821471E+01  0.923860E+00 -0.756659E+00 -0.334424E+01  0.799834E+01 -0.686272E+01
  1103  -0.103757E+00  0.178903E+00 -0.104664E+02  0.203562E+02 -0.104343E+02  0.907475E+01 -0.797044E+01  0.135842E+01 -0.202204E+01 -0.292313E+01  0.778418E+01 -0.468214E+01
  1104  -0.509477E+01 -0.548882E+01 -0.117364E+02  0.262451E+02 -0.138649E+02  0.129012E+02 -0.195538E+02  0.242112E+01 -0.150711E+01 -0.458064E+01  0.147119E+02 -0.156201E+02
  1105  -0.234126E+01 -0.233743E+01 -0.761810E+01  0.167980E+02 -0.775332E+01  0.696135E+01 -0.109019E+02  0.144037E+01 -0.126766E+01 -0.295569E+01  0.956401E+01 -0.894575E+01
  1106  -0.135771E+01 -0.161488E+01 -0.433828E+01  0.138970E+02 -0.654355E+01  0.608116E+01 -0.108331E+02  0.131348E+01 -0.934406E+00 -0.114278E+01  0.812373E+01 -0.859583E+01
  1107  -0.132078E+01 -0.119833E+01 -0.412890E+00  0.158937E+01 -0.665269E+00  0.341551E+00 -0.223367E+01  0.105245E+00 -0.451181E-01 -0.118278E+01  0.186037E+01 -0.187592E+01
  1108  -0.198376E+01 -0.196078E+01 -0.346347E+01  0.781328E+01 -0.384160E+01  0.285376E+01 -0.565709E+01  0.756684E+00 -0.445319E+00  0.619564E+00  0.166581E+01 -0.424615E+01
  1109  -0.308043E+01 -0.282222E+01 -0.405553E+01  0.106636E+02 -0.471887E+01  0.448610E+01 -0.981559E+01  0.116585E+01 -0.805944E+00 -0.168693E+01  0.673150E+01 -0.786680E+01
  1110  -0.735424E+00 -0.575335E+00 -0.314835E+00  0.240108E+01 -0.688305E+00  0.521070E+00 -0.275468E+01  0.210353E+00 -0.110109E+00  0.979594E-01  0.176888E+01 -0.244217E+01
  1111  -0.284023E+01 -0.235189E+01 -0.360934E+01  0.710123E+01 -0.383435E+01  0.299887E+01 -0.519600E+01  0.563354E+00 -0.863992E+00 -0.607939E+00  0.171460E+01 -0.345855E+01
  1112  -0.208448E+01 -0.178405E+01 -0.147526E+01  0.538998E+01 -0.246208E+01  0.207624E+01 -0.582537E+01  0.494350E+00 -0.282331E+00 -0.674940E+00  0.392478E+01 -0.503389E+01
  1113  -0.621271E+00 -0.286468E+00  0.315003E-01  0.249775E+01 -0.813119E+00  0.634780E+00 -0.300987E+01  0.234204E+00 -0.196523E+00 -0.372921E+00  0.267181E+01 -0.258535E+01
  1114  -0.348479E+01 -0.397048E+01 -0.608384E+01  0.139964E+02 -0.732364E+01  0.654805E+01 -0.109269E+02  0.131285E+01 -0.100771E+01 -0.289153E+01  0.809404E+01 -0.917299E+01
  1115   0.270527E+01  0.172966E+01 -0.128767E+02  0.334603E+02 -0.162504E+02  0.146653E+02 -0.165133E+02  0.258958E+01 -0.236955E+01 -0.260952E+01  0.171573E+02 -0.128181E+02
  1116  -0.149405E+01 -0.146469E+01 -0.129535E+02  0.313018E+02 -0.182514E+02  0.171056E+02 -0.198391E+02  0.284015E+01 -0.169764E+01 -0.625670E+01  0.206694E+02 -0.158773E+02
  1117   0.111740E+02  0.118846E+02 -0.218527E+02  0.572717E+02 -0.330865E+02  0.292122E+02 -0.176066E+02  0.307663E+01 -0.584071E+01 -0.197951E+01  0.243041E+02 -0.104399E+02
  1118  -0.254073E+01 -0.217810E+01 -0.375751E+01  0.950267E+01 -0.457607E+01  0.404180E+01 -0.805202E+01  0.866337E+00 -0.565931E+00 -0.202206E+01  0.703543E+01 -0.719147E+01
  1119  -0.169644E+01 -0.179745E+01 -0.159148E+02  0.304037E+02 -0.177918E+02  0.161230E+02 -0.147293E+02  0.250776E+01 -0.229501E+01 -0.516099E+01  0.147835E+02 -0.114200E+02
  1120  -0.289736E+01 -0.315369E+01 -0.680442E+01  0.126079E+02 -0.562134E+01  0.484825E+01 -0.769827E+01  0.105021E+01 -0.127971E+01 -0.289536E+01  0.537784E+01 -0.563616E+01
  1121  -0.541024E+01 -0.551746E+01 -0.438338E+01  0.806934E+01 -0.449419E+01  0.412028E+01 -0.906875E+01  0.893699E+00 -0.547250E+00 -0.259422E+01  0.463777E+01 -0.756101E+01
  1122  -0.336578E+01 -0.338955E+01 -0.391355E+01  0.100003E+02 -0.440160E+01  0.415284E+01 -0.949393E+01  0.106410E+01 -0.773887E+00 -0.137568E+01  0.544978E+01 -0.746365E+01
  1123  -0.375918E+01 -0.371565E+01 -0.300689E+01  0.258190E+01 -0.114972E+01  0.728446E+00 -0.290458E+01  0.174172E+00 -0.182515E+00 -0.277131E+01  0.122455E+01 -0.216888E+01
  1124  -0.267985E+01 -0.275266E+01 -0.268281E+01  0.387694E+01 -0.154028E+01  0.101406E+01 -0.340089E+01  0.346766E+00 -0.293634E+00 -0.157253E+01  0.139735E+01 -0.257748E+01
  1125  -0.517644E+01 -0.523555E+01 -0.525729E+01  0.101660E+02 -0.524790E+01  0.478025E+01 -0.100351E+02  0.111199E+01 -0.694431E+00 -0.187103E+01  0.493929E+01 -0.830381E+01
  1126  -0.678634E+00 -0.660323E+00 -0.271256E+01  0.110562E+02 -0.504591E+01  0.447203E+01 -0.885526E+01  0.101062E+01 -0.603715E+00 -0.137876E+01  0.818280E+01 -0.746436E+01
  1127  -0.149178E+01 -0.141357E+01 -0.194610E+01  0.880190E+01 -0.480395E+01  0.445456E+01 -0.837790E+01  0.948689E+00 -0.568987E+00 -0.133286E+01  0.702461E+01 -0.710531E+01
  1128  -0.422013E+01 -0.448314E+01 -0.694013E+01  0.107502E+02 -0.581072E+01  0.474595E+01 -0.724113E+01  0.916256E+00 -0.640551E+00 -0.463588E+01  0.581119E+01 -0.565845E+01
  1129   0.156754E+02  0.125498E+02 -0.247329E+02  0.637750E+02 -0.301886E+02  0.238837E+02 -0.151068E+02  0.317888E+01 -0.513381E+01 -0.362674E+01  0.265661E+02 -0.103896E+02
  1130  -0.330259E+01 -0.337680E+01 -0.231611E+01  0.227989E+01 -0.116095E+01  0.657949E+00 -0.280515E+01  0.190848E+00 -0.149071E+00 -0.288388E+01  0.212329E+01 -0.261621E+01
  1131  -0.138467E+01 -0.179028E+01 -0.624442E+01  0.139738E+02 -0.702610E+01  0.659471E+01 -0.831828E+01  0.112656E+01 -0.149092E+01 -0.224337E+01  0.608333E+01 -0.563025E+01
  1132   0.285695E+01  0.281597E+01  0.429295E-01  0.103957E+02 -0.395060E+01  0.281729E+01 -0.652640E+01  0.613522E+00 -0.535438E+00 -0.330731E+01  0.130190E+02 -0.689576E+01
  1133  -0.227511E+01 -0.196183E+01 -0.297999E+01  0.653744E+01 -0.280055E+01  0.234503E+01 -0.548766E+01  0.504684E+00 -0.394071E+00 -0.188190E+01  0.392615E+01 -0.400609E+01
  1134  -0.525877E+01 -0.504603E+01 -0.545857E+01  0.729081E+01 -0.396293E+01  0.316678E+01 -0.643704E+01  0.678849E+00 -0.536678E+00 -0.442203E+01  0.479653E+01 -0.542053E+01
  1135  -0.237293E+01 -0.232649E+01 -0.324321E+01  0.576811E+01 -0.201696E+01  0.163114E+01 -0.460340E+01  0.459195E+00 -0.367792E+00 -0.153267E+01  0.255484E+01 -0.334866E+01
  1136  -0.288409E+00  0.425962E-01 -0.729559E+01  0.171462E+02 -0.840728E+01  0.741989E+01 -0.878262E+01  0.114907E+01 -0.151810E+01 -0.359957E+01  0.101420E+02 -0.649984E+01
  1137   0.154882E+02  0.165566E+02 -0.168784E+02  0.562509E+02 -0.296895E+02  0.244820E+02 -0.190352E+02  0.315343E+01 -0.279513E+01 -0.189383E+01  0.346617E+02 -0.162113E+02
  1138  -0.293434E+01 -0.259457E+01 -0.985910E+01  0.221124E+02 -0.119756E+02  0.108481E+02 -0.134904E+02  0.172987E+01 -0.229960E+01 -0.396142E+01  0.115703E+02 -0.102035E+02
  1139  -0.763762E+00 -0.999252E+00 -0.595575E+01  0.144695E+02 -0.627351E+01  0.509160E+01 -0.812912E+01  0.111022E+01 -0.107673E+01 -0.409883E+01  0.106513E+02 -0.755169E+01
  1140  -0.454865E+00 -0.168551E-01 -0.948963E+01  0.243767E+02 -0.126618E+02  0.122475E+02 -0.155500E+02  0.242033E+01 -0.179798E+01 -0.204660E+01  0.134026E+02 -0.113729E+02
  1141   0.235558E+01  0.261586E+01 -0.577779E+01  0.188248E+02 -0.827741E+01  0.722379E+01 -0.930909E+01  0.136844E+01 -0.169717E+01 -0.169701E+01  0.120007E+02 -0.768783E+01
  1142   0.486609E-01 -0.104774E+00 -0.523660E+01  0.147431E+02 -0.636953E+01  0.552433E+01 -0.865019E+01  0.117647E+01 -0.113894E+01 -0.207665E+01  0.878746E+01 -0.681558E+01
  1143  -0.325660E+01 -0.303382E+01 -0.586147E+01  0.126953E+02 -0.572499E+01  0.487110E+01 -0.949150E+01  0.126073E+01 -0.100572E+01 -0.239061E+01  0.762919E+01 -0.827241E+01
  1144  -0.124632E+01 -0.153022E+01 -0.303114E+01  0.926551E+01 -0.405777E+01  0.353253E+01 -0.717114E+01  0.748963E+00 -0.533264E+00 -0.190528E+01  0.659673E+01 -0.622168E+01
  1145  -0.114116E+01 -0.719398E+00 -0.119415E+02  0.268280E+02 -0.150819E+02  0.141626E+02 -0.156660E+02  0.234957E+01 -0.179187E+01 -0.394517E+01  0.151271E+02 -0.119013E+02
  1146  -0.116554E+01 -0.129182E+01 -0.203322E+00  0.158374E+01 -0.838687E+00  0.441518E+00 -0.217459E+01  0.126907E+00 -0.101100E+00  0.232466E+00 -0.104489E+00 -0.141980E+01
  1147  -0.474747E+01 -0.497963E+01 -0.829012E+01  0.194697E+02 -0.107446E+02  0.992589E+01 -0.160400E+02  0.193128E+01 -0.999652E+00 -0.466319E+01  0.126187E+02 -0.129351E+02
  1148  -0.356875E+01 -0.351350E+01 -0.531758E+01  0.116544E+02 -0.563792E+01  0.492122E+01 -0.941051E+01  0.115862E+01 -0.936944E+00 -0.994545E+00  0.556029E+01 -0.807925E+01
  1149   0.365063E-01 -0.608316E+00 -0.400613E+01  0.131786E+02 -0.629143E+01  0.608097E+01 -0.943125E+01  0.134283E+01 -0.837054E+00 -0.799045E-01  0.637787E+01 -0.690629E+01
  1150  -0.319781E+01 -0.306566E+01 -0.718944E+01  0.150184E+02 -0.843429E+01  0.742061E+01 -0.103024E+02  0.135148E+01 -0.106225E+01 -0.193968E+01  0.652769E+01 -0.765366E+01
  1151  -0.617223E+00 -0.908628E+00 -0.582892E+01  0.154888E+02 -0.672529E+01  0.625030E+01 -0.997560E+01  0.136123E+01 -0.118778E+01 -0.137233E+01  0.767172E+01 -0.720802E+01
  1152  -0.872937E+00 -0.961336E+00 -0.618713E+01  0.135463E+02 -0.491145E+01  0.387839E+01 -0.697429E+01  0.994422E+00 -0.121916E+01 -0.298679E+01  0.823643E+01 -0.621098E+01
  1153  -0.301300E+01 -0.315048E+01 -0.411026E+01  0.106297E+02 -0.493049E+01  0.449072E+01 -0.940565E+01  0.108923E+01 -0.776295E+00 -0.264562E+01  0.740352E+01 -0.790837E+01
  1154   0.584532E+01  0.584022E+01 -0.254101E+01  0.180016E+02 -0.606241E+01  0.443360E+01 -0.742089E+01  0.922147E+00 -0.148768E+01 -0.149535E+01  0.138677E+02 -0.653213E+01
  1155   0.163836E+02  0.151215E+02 -0.254001E+02  0.636041E+02 -0.346806E+02  0.299989E+02 -0.160191E+02  0.290511E+01 -0.402473E+01 -0.475683E+01  0.294440E+02 -0.956566E+01
  1156  -0.142789E+01 -0.142358E+01 -0.156452E+01  0.462365E+01 -0.147421E+01  0.134709E+01 -0.445757E+01  0.443858E+00 -0.346186E+00 -0.282568E+00  0.225314E+01 -0.339416E+01
  1157  -0.137121E+01 -0.122393E+01 -0.110832E+02  0.253096E+02 -0.150463E+02  0.138675E+02 -0.139119E+02  0.183575E+01 -0.234268E+01 -0.474799E+01  0.141033E+02 -0.105793E+02
  1158   0.929966E+00  0.724510E+00  0.390488E+00  0.386053E+01 -0.118773E+01  0.743020E+00 -0.289432E+01  0.241844E+00 -0.223860E+00  0.708808E-01  0.357622E+01 -0.292259E+01
  1159  -0.300341E+01 -0.303573E+01 -0.261504E+01  0.344626E+01 -0.140340E+01  0.980865E+00 -0.344037E+01  0.289717E+00 -0.261436E+00 -0.209849E+01  0.161863E+01 -0.255586E+01
  1160  -0.581951E+01 -0.582755E+01 -0.263214E+01  0.430598E+01 -0.235379E+01  0.183176E+01 -0.714482E+01  0.442354E+00 -0.268851E+00 -0.227524E+01  0.281267E+01 -0.636498E+01
  1161   0.679575E+00  0.714840E+00 -0.183002E+01  0.813154E+01 -0.226851E+01  0.184651E+01 -0.522918E+01  0.576100E+00 -0.546854E+00 -0.144915E+00  0.547702E+01 -0.461727E+01
  1162  -0.367582E+01 -0.358839E+01 -0.336966E+01  0.387435E+01 -0.157258E+01  0.104374E+01 -0.372228E+01  0.364296E+00 -0.293691E+00 -0.207700E+01  0.144261E+01 -0.295399E+01
  1163  -0.162691E+01 -0.150228E+01 -0.681906E+01  0.165865E+02 -0.102476E+02  0.951440E+01 -0.112725E+02  0.151066E+01 -0.899224E+00 -0.348553E+01  0.109253E+02 -0.894209E+01
  1164  -0.412228E+01 -0.418051E+01 -0.260854E+01  0.585178E+01 -0.304208E+01  0.255369E+01 -0.707808E+01  0.649029E+00 -0.448082E+00 -0.149499E+01  0.328984E+01 -0.597537E+01
  1165  -0.227627E+01 -0.248550E+01 -0.751065E+01  0.173506E+02 -0.881384E+01  0.855084E+01 -0.124209E+02  0.180693E+01 -0.123921E+01 -0.266545E+01  0.945558E+01 -0.927563E+01
  1166  -0.108081E+01 -0.857423E+00 -0.571125E+01  0.134244E+02 -0.547627E+01  0.462645E+01 -0.757463E+01  0.101462E+01 -0.138411E+01 -0.241162E+01  0.818845E+01 -0.663425E+01
  1167  -0.503612E+01 -0.507760E+01 -0.289216E+01  0.232025E+01 -0.163975E+01  0.102223E+01 -0.399524E+01  0.258345E+00 -0.109795E+00 -0.177363E+01  0.171389E+00 -0.347536E+01
  1168  -0.396689E+01 -0.418194E+01 -0.677480E+01  0.107158E+02 -0.663276E+01  0.569610E+01 -0.709557E+01  0.866212E+00 -0.741896E+00 -0.361620E+01  0.447077E+01 -0.503652E+01
  1169   0.309119E+01  0.294427E+01 -0.681743E+01  0.230062E+02 -0.100689E+02  0.890489E+01 -0.119776E+02  0.174736E+01 -0.170335E+01 -0.135905E+01  0.131884E+02 -0.888503E+01
  1170  -0.107062E+01 -0.116312E+01 -0.848030E+01  0.192984E+02 -0.946628E+01  0.889029E+01 -0.112428E+02  0.173587E+01 -0.180579E+01 -0.285078E+01  0.105547E+02 -0.886700E+01
  1171  -0.239215E+01 -0.234567E+01 -0.207528E+01  0.554829E+01 -0.223119E+01  0.185715E+01 -0.554057E+01  0.476367E+00 -0.426924E+00 -0.125359E+01  0.369330E+01 -0.478538E+01
  1172  -0.338059E+01 -0.351357E+01 -0.733686E+01  0.127862E+02 -0.611545E+01  0.475856E+01 -0.741780E+01  0.105384E+01 -0.110905E+01 -0.179215E+01  0.402188E+01 -0.574329E+01
  1173  -0.149551E+01 -0.145230E+01 -0.171252E+01  0.462674E+01 -0.138337E+01  0.125157E+01 -0.437489E+01  0.426431E+00 -0.329475E+00 -0.457322E+00  0.241524E+01 -0.341021E+01
  1174  -0.462390E+01 -0.472463E+01 -0.565847E+01  0.135406E+02 -0.737239E+01  0.677861E+01 -0.125360E+02  0.143645E+01 -0.812713E+00 -0.129878E+01  0.659971E+01 -0.100256E+02
  1175  -0.327139E+01 -0.320805E+01 -0.458193E+01  0.782840E+01 -0.298313E+01  0.237594E+01 -0.600080E+01  0.679958E+00 -0.589826E+00 -0.215288E+01  0.368316E+01 -0.473834E+01
  1176  -0.348624E+01 -0.332483E+01 -0.311910E+01  0.105179E+02 -0.511654E+01  0.462132E+01 -0.106007E+02  0.100450E+01 -0.793621E+00 -0.142851E+01  0.706609E+01 -0.896240E+01
  1177  -0.215796E+01 -0.211129E+01 -0.230817E+01  0.309297E+01 -0.102147E+01  0.834720E+00 -0.280577E+01  0.244148E+00 -0.194396E+00 -0.129853E+01  0.115852E+01 -0.197128E+01
  1178  -0.200085E+01 -0.218696E+01 -0.229159E+01  0.447320E+01 -0.169118E+01  0.117110E+01 -0.373348E+01  0.388590E+00 -0.317484E+00 -0.165599E+01  0.270441E+01 -0.323538E+01
  1179  -0.404970E+01 -0.365422E+01 -0.108727E+02  0.226183E+02 -0.127832E+02  0.114171E+02 -0.148692E+02  0.212139E+01 -0.168142E+01 -0.174890E+01  0.965718E+01 -0.115625E+02
  1180   0.436159E+01  0.429538E+01 -0.483114E+01  0.199102E+02 -0.105079E+02  0.910478E+01 -0.995677E+01  0.143309E+01 -0.790710E+00 -0.186651E+01  0.140823E+02 -0.792036E+01
  1181   0.116976E+01  0.114446E+01 -0.484345E+01  0.161266E+02 -0.616797E+01  0.546719E+01 -0.924584E+01  0.125309E+01 -0.141991E+01 -0.725646E+00  0.912882E+01 -0.725871E+01
  1182  -0.573537E+01 -0.594246E+01 -0.397371E+01  0.681136E+01 -0.355106E+01  0.318805E+01 -0.847894E+01  0.739283E+00 -0.470364E+00 -0.268824E+01  0.385392E+01 -0.710814E+01
  1183  -0.531342E+01 -0.547889E+01 -0.769449E+01  0.111685E+02 -0.543064E+01  0.428481E+01 -0.762271E+01  0.903249E+00 -0.922179E+00 -0.575176E+01  0.644223E+01 -0.616936E+01
  1184  -0.434278E+01 -0.427365E+01 -0.323314E+01  0.481664E+01 -0.227087E+01  0.190401E+01 -0.569948E+01  0.489054E+00 -0.348983E+00 -0.186478E+01  0.240245E+01 -0.481131E+01
  1185   0.529203E+00  0.276458E+00  0.106178E+01  0.206973E+01 -0.739803E+00  0.391231E+00 -0.229695E+01  0.136532E+00 -0.933196E-01 -0.105149E+01  0.378581E+01 -0.245786E+01
  1186   0.577699E+01  0.539706E+01 -0.376544E+01  0.193022E+02 -0.526835E+01  0.442480E+01 -0.884924E+01  0.119039E+01 -0.125736E+01 -0.243791E+00  0.128011E+02 -0.716025E+01
  1187  -0.331233E+01 -0.337634E+01 -0.241615E+01  0.305562E+01 -0.145205E+01  0.914352E+00 -0.343319E+01  0.235176E+00 -0.216095E+00 -0.254417E+01  0.204784E+01 -0.288000E+01
  1188   0.290380E+00  0.575396E+00 -0.696768E+01  0.168814E+02 -0.800421E+01  0.758876E+01 -0.819022E+01  0.120950E+01 -0.222719E+01 -0.162332E+01  0.747671E+01 -0.527799E+01
  1189  -0.692432E+00 -0.537940E+00 -0.127662E+01  0.263654E+01 -0.730477E+00  0.598658E+00 -0.197991E+01  0.181480E+00 -0.122103E+00 -0.657613E+00  0.145692E+01 -0.133725E+01
  1190   0.100749E+02  0.107276E+02 -0.222776E+02  0.559510E+02 -0.301465E+02  0.258054E+02 -0.159889E+02  0.295668E+01 -0.622515E+01 -0.106907E+01  0.218362E+02 -0.100395E+02
  1191  -0.117475E+01 -0.173372E+01 -0.462036E+01  0.107405E+02 -0.423144E+01  0.343993E+01 -0.669977E+01  0.903569E+00 -0.707171E+00 -0.205848E+01  0.521055E+01 -0.488579E+01
  1192  -0.446324E+01 -0.475122E+01 -0.384801E+01  0.610778E+01 -0.303372E+01  0.249201E+01 -0.627234E+01  0.556368E+00 -0.465331E+00 -0.223013E+01  0.272146E+01 -0.524254E+01
  1193   0.168656E+02  0.136823E+02 -0.198339E+02  0.550668E+02 -0.283361E+02  0.243629E+02 -0.152794E+02  0.266640E+01 -0.178106E+01 -0.395994E+01  0.267961E+02 -0.915390E+01
  1194  -0.212142E+01 -0.199033E+01 -0.307696E+01  0.745049E+01 -0.256436E+01  0.235800E+01 -0.638032E+01  0.730149E+00 -0.638422E+00 -0.149922E+01  0.482170E+01 -0.531280E+01
  1195  -0.284644E+01 -0.299549E+01 -0.595093E+01  0.114300E+02 -0.552079E+01  0.513229E+01 -0.735790E+01  0.877415E+00 -0.145652E+01 -0.272620E+01  0.474554E+01 -0.501483E+01
  1196  -0.641172E-01 -0.637539E-02  0.404575E+00  0.143592E+01 -0.372847E+00  0.211258E+00 -0.177209E+01  0.104028E+00 -0.749608E-01  0.270580E+00  0.109400E+01 -0.137096E+01
  1197   0.612542E+00  0.916013E+00 -0.645334E+00  0.696446E+01 -0.372540E+01  0.292572E+01 -0.518129E+01  0.691027E+00 -0.416653E+00  0.167986E+01  0.262095E+01 -0.338480E+01
  1198  -0.662754E+01 -0.652387E+01 -0.787949E+01  0.168093E+02 -0.822484E+01  0.745839E+01 -0.150527E+02  0.163902E+01 -0.137720E+01 -0.463919E+01  0.104501E+02 -0.123348E+02
  1199  -0.538766E+01 -0.505209E+01 -0.773378E+01  0.161742E+02 -0.809849E+01  0.761332E+01 -0.133048E+02  0.160201E+01 -0.164013E+01 -0.263396E+01  0.799192E+01 -0.104101E+02
  1200  -0.426619E+01 -0.408608E+01 -0.510749E+01  0.123677E+02 -0.612122E+01  0.589437E+01 -0.117648E+02  0.137712E+01 -0.911840E+00 -0.190242E+01  0.692782E+01 -0.911148E+01
  1201  -0.548695E+01 -0.515255E+01 -0.507981E+01  0.769554E+01 -0.478428E+01  0.374808E+01 -0.705899E+01  0.700493E+00 -0.707997E+00 -0.311650E+01  0.344472E+01 -0.548077E+01
  1202  -0.138096E+01 -0.124835E+01 -0.628877E+01  0.165958E+02 -0.694857E+01  0.653206E+01 -0.114341E+02  0.153397E+01 -0.137129E+01 -0.173774E+01  0.955863E+01 -0.906924E+01
  1203  -0.432379E+01 -0.426168E+01 -0.373585E+01  0.587832E+01 -0.245235E+01  0.204121E+01 -0.621213E+01  0.573519E+00 -0.416514E+00 -0.259257E+01  0.408226E+01 -0.575137E+01
  1204  -0.655883E+00 -0.148378E+01 -0.132752E+02  0.338226E+02 -0.163933E+02  0.155886E+02 -0.216395E+02  0.292177E+01 -0.168088E+01 -0.505390E+01  0.203833E+02 -0.168132E+02
  1205  -0.108564E+01 -0.919204E+00 -0.143955E+00  0.383422E+01 -0.172302E+01  0.129176E+01 -0.451497E+01  0.324280E+00 -0.153954E+00 -0.246983E+01  0.595954E+01 -0.440891E+01
  1206   0.150124E+01  0.813631E+00 -0.723173E+01  0.167903E+02 -0.670489E+01  0.587322E+01 -0.672277E+01  0.786378E+00 -0.128930E+01 -0.313852E+01  0.833272E+01 -0.438057E+01
  1207  -0.263799E+01 -0.206218E+01 -0.157494E+02  0.295650E+02 -0.163344E+02  0.138581E+02 -0.135045E+02  0.224484E+01 -0.271762E+01 -0.498657E+01  0.142195E+02 -0.112951E+02
  1208  -0.549796E+01 -0.538497E+01 -0.704306E+01  0.921772E+01 -0.525375E+01  0.438922E+01 -0.691824E+01  0.761052E+00 -0.650892E+00 -0.459920E+01  0.450836E+01 -0.529413E+01
  1209  -0.401305E+01 -0.386604E+01 -0.434357E+01  0.928132E+01 -0.445335E+01  0.405947E+01 -0.846245E+01  0.942718E+00 -0.103719E+01 -0.249879E+01  0.561709E+01 -0.698434E+01
  1210  -0.864538E+00 -0.631327E+00 -0.153744E+01  0.572667E+01 -0.194207E+01  0.171996E+01 -0.482540E+01  0.511889E+00 -0.518157E+00 -0.698913E+00  0.418537E+01 -0.411778E+01
  1211  -0.202227E+01 -0.264760E+01 -0.137331E+02  0.305895E+02 -0.179408E+02  0.169261E+02 -0.188162E+02  0.283565E+01 -0.188339E+01 -0.373186E+01  0.156480E+02 -0.145638E+02
  1212   0.840864E+01  0.894194E+01 -0.291646E+01  0.222895E+02 -0.747718E+01  0.540223E+01 -0.816188E+01  0.107082E+01 -0.179841E+01 -0.107972E+01  0.181466E+02 -0.812498E+01
  1213  -0.170130E+01 -0.140783E+01 -0.954795E+00  0.202724E+01 -0.958620E+00  0.625674E+00 -0.255391E+01  0.144876E+00 -0.317676E-01 -0.150190E+01  0.210723E+01 -0.201317E+01
  1214  -0.146174E+01 -0.158134E+01 -0.353649E+01  0.116021E+02 -0.446727E+01  0.392941E+01 -0.912896E+01  0.104113E+01 -0.901621E+00 -0.196713E+01  0.837453E+01 -0.798875E+01
  1215   0.125588E+02  0.118416E+02 -0.168547E+02  0.467045E+02 -0.279283E+02  0.256245E+02 -0.155180E+02  0.353520E+01 -0.300435E+01  0.224917E+01  0.192329E+02 -0.964046E+01
  1216  -0.331962E+01 -0.364986E+01 -0.586115E+01  0.103525E+02 -0.492016E+01  0.427469E+01 -0.706298E+01  0.931336E+00 -0.103388E+01 -0.269021E+01  0.407627E+01 -0.503591E+01
  1217  -0.408866E+01 -0.390957E+01 -0.341699E+01  0.751258E+01 -0.384293E+01  0.352684E+01 -0.818497E+01  0.790467E+00 -0.473662E+00 -0.139457E+01  0.432724E+01 -0.684224E+01
  1218   0.701508E+00  0.809673E+00 -0.622578E+01  0.156424E+02 -0.620467E+01  0.519175E+01 -0.720297E+01  0.997918E+00 -0.149713E+01 -0.228405E+01  0.815518E+01 -0.506145E+01
  1219  -0.320055E+01 -0.355977E+01 -0.426930E+01  0.932006E+01 -0.459278E+01  0.373355E+01 -0.765786E+01  0.922278E+00 -0.656498E+00 -0.563719E+00  0.276815E+01 -0.576421E+01
  1220   0.110692E+02  0.120334E+02 -0.155372E+02  0.498985E+02 -0.255104E+02  0.214428E+02 -0.190092E+02  0.316187E+01 -0.337718E+01 -0.390015E+01  0.326592E+02 -0.167257E+02
  1221  -0.282862E+01 -0.291954E+01 -0.491303E+01  0.124774E+02 -0.569581E+01  0.502623E+01 -0.992731E+01  0.109667E+01 -0.892776E+00 -0.344225E+01  0.933226E+01 -0.880955E+01
  1222  -0.239327E+01 -0.257809E+01 -0.482089E+01  0.101646E+02 -0.565388E+01  0.523853E+01 -0.746027E+01  0.836061E+00 -0.697408E+00 -0.294878E+01  0.611563E+01 -0.574493E+01
  1223  -0.587749E+01 -0.613253E+01 -0.354579E+01  0.554750E+01 -0.283071E+01  0.243483E+01 -0.770529E+01  0.590788E+00 -0.368826E+00 -0.313168E+01  0.362738E+01 -0.662823E+01
  1224   0.106822E+01  0.110401E+01 -0.399962E+01  0.141615E+02 -0.578854E+01  0.485444E+01 -0.783813E+01  0.100716E+01 -0.132857E+01 -0.139440E+01  0.932572E+01 -0.682731E+01
  1225  -0.168001E+01 -0.136905E+01 -0.586862E+01  0.144095E+02 -0.801516E+01  0.755127E+01 -0.101446E+02  0.131176E+01 -0.924146E+00 -0.410499E+01  0.107834E+02 -0.804747E+01
  1226  -0.453457E+01 -0.427450E+01 -0.649293E+01  0.969740E+01 -0.469803E+01  0.364375E+01 -0.678411E+01  0.814920E+00 -0.715558E+00 -0.468863E+01  0.628979E+01 -0.587566E+01
  1227  -0.283063E+01 -0.283989E+01 -0.166589E+01  0.428957E+01 -0.156277E+01  0.129239E+01 -0.524636E+01  0.424810E+00 -0.362380E+00 -0.157184E+01  0.376180E+01 -0.502985E+01
  1228  -0.419630E+01 -0.428308E+01 -0.303040E+01  0.329924E+01 -0.186777E+01  0.129476E+01 -0.400385E+01  0.352248E+00 -0.240534E+00 -0.219689E+01  0.123574E+01 -0.332193E+01
  1229   0.299727E+01  0.273557E+01 -0.122131E+02  0.311606E+02 -0.180336E+02  0.165058E+02 -0.151427E+02  0.241020E+01 -0.169001E+01 -0.353104E+01  0.174995E+02 -0.112329E+02
  1230  -0.226281E+00 -0.545602E+00 -0.436688E+01  0.132061E+02 -0.566089E+01  0.498697E+01 -0.806437E+01  0.102095E+01 -0.134811E+01 -0.273931E+01  0.887014E+01 -0.667643E+01
  1231  -0.374787E+01 -0.370739E+01 -0.169977E+01  0.258969E+01 -0.132254E+01  0.109907E+01 -0.446979E+01  0.336536E+00 -0.281064E+00 -0.170447E+01  0.193543E+01 -0.393836E+01
  1232  -0.237198E+01 -0.268205E+01 -0.957183E+01  0.228947E+02 -0.126387E+02  0.116399E+02 -0.152225E+02  0.204739E+01 -0.152089E+01 -0.177223E+01  0.108489E+02 -0.117587E+02
  1233  -0.339137E+01 -0.359827E+01 -0.621080E+01  0.132687E+02 -0.625076E+01  0.552573E+01 -0.983909E+01  0.126258E+01 -0.114770E+01 -0.129779E+01  0.573039E+01 -0.803086E+01
  1234   0.308771E+01  0.193522E+01 -0.664563E+01  0.203223E+02 -0.910175E+01  0.856066E+01 -0.101700E+02  0.166916E+01 -0.154699E+01 -0.654685E+00  0.943416E+01 -0.684425E+01
  1235   0.578859E+00  0.133930E+01 -0.151990E+02  0.310712E+02 -0.151188E+02  0.122199E+02 -0.105785E+02  0.192052E+01 -0.373648E+01 -0.669317E+01  0.167588E+02 -0.872638E+01
  1236   0.181828E+01  0.223441E+01 -0.821207E+01  0.222431E+02 -0.984052E+01  0.852426E+01 -0.104820E+02  0.161293E+01 -0.202742E+01 -0.238266E+01  0.135143E+02 -0.889726E+01
  1237   0.692645E-01 -0.342457E+00 -0.700420E+01  0.170617E+02 -0.698749E+01  0.626837E+01 -0.923470E+01  0.136203E+01 -0.139647E+01 -0.252328E+01  0.907250E+01 -0.689167E+01
  1238   0.684033E+01  0.742626E+01 -0.371391E+01  0.218468E+02 -0.717722E+01  0.491674E+01 -0.813376E+01  0.108878E+01 -0.198713E+01 -0.179209E+01  0.163737E+02 -0.715535E+01
  1239  -0.150082E+01 -0.129568E+01 -0.970133E+01  0.200709E+02 -0.844908E+01  0.691804E+01 -0.102615E+02  0.150452E+01 -0.158236E+01 -0.640719E+01  0.146075E+02 -0.949597E+01
  1240   0.883817E+00  0.689427E+00 -0.919565E+01  0.240879E+02 -0.128719E+02  0.107527E+02 -0.119704E+02  0.174638E+01 -0.166527E+01 -0.634509E+01  0.181804E+02 -0.111459E+02
  1241   0.579457E+00  0.213147E+00 -0.383076E+01  0.119466E+02 -0.477298E+01  0.418341E+01 -0.675181E+01  0.822720E+00 -0.101776E+01 -0.132062E+01  0.676375E+01 -0.522998E+01
  1242  -0.542398E+01 -0.506398E+01 -0.399745E+01  0.905787E+01 -0.472825E+01  0.390594E+01 -0.100258E+02  0.938224E+00 -0.574544E+00 -0.158601E+01  0.507177E+01 -0.854974E+01
  1243  -0.491601E+01 -0.484465E+01 -0.573950E+01  0.108045E+02 -0.560378E+01  0.523682E+01 -0.987896E+01  0.113040E+01 -0.865519E+00 -0.332759E+01  0.636100E+01 -0.787805E+01
  1244   0.786233E+01  0.791957E+01 -0.449562E+01  0.238816E+02 -0.775762E+01  0.603735E+01 -0.923793E+01  0.130837E+01 -0.187383E+01 -0.949041E+00  0.161946E+02 -0.732598E+01
  1245  -0.164585E+01 -0.114102E+01 -0.100255E+02  0.218720E+02 -0.119594E+02  0.105448E+02 -0.120637E+02  0.185155E+01 -0.186556E+01 -0.169108E+01  0.911621E+01 -0.856615E+01
  1246  -0.332358E+00 -0.280934E+00 -0.115002E+01  0.637238E+01 -0.224209E+01  0.177898E+01 -0.519513E+01  0.493865E+00 -0.390348E+00 -0.188043E+01  0.623272E+01 -0.463322E+01
  1247   0.785881E+00  0.100394E+01 -0.588943E+01  0.188175E+02 -0.821563E+01  0.699131E+01 -0.105460E+02  0.138148E+01 -0.175339E+01 -0.494523E+01  0.152686E+02 -0.931942E+01
  1248  -0.150811E+01 -0.145395E+01 -0.659686E+01  0.157470E+02 -0.875563E+01  0.812731E+01 -0.106351E+02  0.138553E+01 -0.780381E+00 -0.308687E+01  0.104652E+02 -0.883226E+01
  1249  -0.730313E+00 -0.996916E+00 -0.883106E+01  0.197824E+02 -0.121834E+02  0.115765E+02 -0.112216E+02  0.150275E+01 -0.135592E+01 -0.486605E+01  0.123778E+02 -0.850870E+01
  1250  -0.322755E+01 -0.331825E+01 -0.251506E+01  0.356566E+01 -0.177885E+01  0.128552E+01 -0.390433E+01  0.392484E+00 -0.272974E+00 -0.175243E+01  0.149713E+01 -0.306294E+01
  1251   0.145461E+02  0.160706E+02 -0.131813E+02  0.476305E+02 -0.246355E+02  0.200704E+02 -0.123927E+02  0.197671E+01 -0.492187E+01 -0.192689E+01  0.273751E+02 -0.937756E+01
  1252  -0.130884E+01 -0.195661E+01 -0.122451E+02  0.225320E+02 -0.143465E+02  0.126990E+02 -0.993280E+01  0.167507E+01 -0.169045E+01 -0.392939E+01  0.959798E+01 -0.762521E+01
  1253  -0.478591E+01 -0.443610E+01 -0.124579E+02  0.228836E+02 -0.135742E+02  0.122142E+02 -0.141971E+02  0.188115E+01 -0.153574E+01 -0.643383E+01  0.133697E+02 -0.113720E+02
  1254   0.110343E+01  0.774342E+00 -0.912405E+01  0.202201E+02 -0.823084E+01  0.655939E+01 -0.759621E+01  0.138181E+01 -0.210672E+01 -0.270112E+01  0.898969E+01 -0.551422E+01
  1255  -0.240776E+01 -0.236814E+01 -0.552995E+01  0.926781E+01 -0.329792E+01  0.239745E+01 -0.513852E+01  0.700218E+00 -0.806850E+00 -0.170113E+01  0.277957E+01 -0.344658E+01
  1256  -0.854002E-01 -0.876822E-01  0.696622E-01  0.186885E+01 -0.493549E+00  0.306459E+00 -0.186690E+01  0.134369E+00 -0.104290E+00  0.119163E+00  0.154079E+01 -0.174764E+01
  1257  -0.172203E+01 -0.197517E+01 -0.383812E+01  0.122989E+02 -0.596058E+01  0.545776E+01 -0.100325E+02  0.119277E+01 -0.840323E+00 -0.176408E+01  0.831641E+01 -0.852750E+01
  1258  -0.161495E+01 -0.186809E+01 -0.222552E+01  0.566222E+01 -0.217050E+01  0.160436E+01 -0.459310E+01  0.471560E+00 -0.363967E+00 -0.693855E+00  0.240985E+01 -0.358409E+01
  1259  -0.473448E+01 -0.408869E+01 -0.103538E+02  0.232447E+02 -0.126167E+02  0.118296E+02 -0.168245E+02  0.222810E+01 -0.224185E+01 -0.290825E+01  0.119190E+02 -0.130994E+02
  1260   0.137645E+02  0.142240E+02 -0.435154E+01  0.324326E+02 -0.111138E+02  0.779667E+01 -0.957373E+01  0.137492E+01 -0.280056E+01 -0.190948E+00  0.239740E+02 -0.955909E+01
  1261  -0.562152E+01 -0.554050E+01 -0.600487E+01  0.957796E+01 -0.561580E+01  0.468187E+01 -0.857057E+01  0.941263E+00 -0.631380E+00 -0.222610E+01  0.365400E+01 -0.696840E+01
  1262  -0.221221E+01 -0.227462E+01 -0.130421E+02  0.272700E+02 -0.149357E+02  0.135529E+02 -0.155461E+02  0.246358E+01 -0.197480E+01 -0.178699E+01  0.116809E+02 -0.121685E+02
  1263  -0.206835E+01 -0.180257E+01 -0.134838E+00  0.425600E+01 -0.212158E+01  0.164516E+01 -0.592095E+01  0.368907E+00 -0.161056E+00 -0.189292E+01  0.563150E+01 -0.554115E+01
  1264  -0.675937E+00 -0.112129E+01 -0.100898E+02  0.226386E+02 -0.119469E+02  0.107229E+02 -0.116821E+02  0.186539E+01 -0.218407E+01 -0.342519E+01  0.105379E+02 -0.823398E+01
  1265  -0.947219E+00 -0.112451E+01 -0.145350E+01  0.435707E+01 -0.178863E+01  0.148125E+01 -0.361013E+01  0.336525E+00 -0.269807E+00 -0.449137E+00  0.152887E+01 -0.220424E+01
  1266  -0.413117E+00 -0.565098E+00 -0.559344E+01  0.167570E+02 -0.818953E+01  0.797535E+01 -0.120246E+02  0.174339E+01 -0.108125E+01 -0.113271E+01  0.919701E+01 -0.862939E+01
  1267   0.390787E+01  0.258777E+01 -0.165956E+02  0.407966E+02 -0.243932E+02  0.223376E+02 -0.187044E+02  0.275807E+01 -0.229122E+01 -0.491806E+01  0.213590E+02 -0.138532E+02
  1268  -0.240591E+01 -0.254060E+01 -0.215864E+01  0.343867E+01 -0.120684E+01  0.785379E+00 -0.329293E+01  0.282337E+00 -0.253885E+00 -0.218959E+01  0.253913E+01 -0.289014E+01
  1269  -0.289426E+01 -0.284248E+01 -0.240053E+01  0.304577E+01 -0.119077E+01  0.700635E+00 -0.308186E+01  0.265738E+00 -0.233239E+00 -0.204227E+01  0.197745E+01 -0.277766E+01
  1270  -0.230095E+01 -0.215001E+01 -0.787103E+01  0.178122E+02 -0.954358E+01  0.874875E+01 -0.112740E+02  0.161869E+01 -0.179201E+01 -0.160521E+01  0.741895E+01 -0.796374E+01
  1271  -0.237274E+01 -0.268899E+01 -0.306892E+01  0.684560E+01 -0.338655E+01  0.271055E+01 -0.561724E+01  0.699507E+00 -0.555679E+00 -0.135657E+01  0.317670E+01 -0.450912E+01
  1272   0.594227E+00  0.283004E+00 -0.384793E+01  0.128956E+02 -0.604088E+01  0.518442E+01 -0.739528E+01  0.828964E+00 -0.103065E+01 -0.342454E+01  0.101155E+02 -0.640793E+01
  1273  -0.141353E+01 -0.132068E+01 -0.221004E+01  0.996694E+01 -0.506506E+01  0.436496E+01 -0.881914E+01  0.870868E+00 -0.522059E+00 -0.385925E+01  0.104864E+02 -0.794779E+01
  1274  -0.164521E+01 -0.142824E+01 -0.289338E+01  0.905930E+01 -0.335482E+01  0.294625E+01 -0.749103E+01  0.816858E+00 -0.728394E+00 -0.123197E+01  0.622470E+01 -0.642097E+01
  1275  -0.639821E+01 -0.639319E+01 -0.377033E+01  0.335579E+01 -0.197113E+01  0.139216E+01 -0.544158E+01  0.328450E+00 -0.291563E+00 -0.369844E+01  0.209926E+01 -0.479401E+01
  1276  -0.432119E+01 -0.386134E+01 -0.592177E+01  0.941156E+01 -0.505308E+01  0.442379E+01 -0.735627E+01  0.732110E+00 -0.557525E+00 -0.432360E+01  0.632359E+01 -0.586133E+01
  1277  -0.305801E+01 -0.300482E+01 -0.727045E+01  0.168486E+02 -0.951540E+01  0.913687E+01 -0.126505E+02  0.173421E+01 -0.134135E+01 -0.228930E+01  0.891080E+01 -0.962632E+01
  1278  -0.224264E+01 -0.219882E+01 -0.400951E+01  0.935939E+01 -0.355098E+01  0.302050E+01 -0.701062E+01  0.797569E+00 -0.848985E+00 -0.222673E+01  0.619823E+01 -0.617032E+01
  1279  -0.383405E+00 -0.494337E-01  0.229907E+00  0.222035E+01 -0.658212E+00  0.444243E+00 -0.271722E+01  0.194710E+00 -0.971739E-01 -0.244181E+00  0.250341E+01 -0.230867E+01
  1280  -0.439641E+01 -0.459246E+01 -0.823818E+01  0.158068E+02 -0.898472E+01  0.791338E+01 -0.113971E+02  0.146379E+01 -0.960436E+00 -0.471615E+01  0.979082E+01 -0.966712E+01
  1281  -0.389533E+01 -0.401412E+01 -0.407466E+01  0.671157E+01 -0.300916E+01  0.261213E+01 -0.628003E+01  0.700317E+00 -0.555488E+00 -0.250729E+01  0.363789E+01 -0.514472E+01
  1282  -0.939803E+00 -0.698962E+00 -0.478727E+01  0.131217E+02 -0.571715E+01  0.550821E+01 -0.932242E+01  0.128263E+01 -0.102548E+01 -0.493592E+00  0.642671E+01 -0.663208E+01
  1283  -0.440805E+01 -0.397382E+01 -0.507599E+01  0.109981E+02 -0.564244E+01  0.509415E+01 -0.991320E+01  0.103856E+01 -0.907236E+00 -0.303027E+01  0.704932E+01 -0.799287E+01
  1284  -0.529601E+01 -0.504229E+01 -0.330864E+01  0.797528E+01 -0.372366E+01  0.309561E+01 -0.963963E+01  0.713701E+00 -0.408677E+00 -0.252613E+01  0.591233E+01 -0.842849E+01
  1285  -0.284955E+01 -0.277116E+01 -0.372461E+01  0.883750E+01 -0.457294E+01  0.437497E+01 -0.799090E+01  0.950845E+00 -0.724405E+00 -0.242326E+01  0.586182E+01 -0.620972E+01
  1286   0.106134E+00 -0.212094E+00 -0.508210E+01  0.154153E+02 -0.565926E+01  0.498452E+01 -0.941335E+01  0.124137E+01 -0.138036E+01 -0.143675E+01  0.873134E+01 -0.750669E+01
  1287  -0.140065E+01 -0.137331E+01 -0.153926E+01  0.452268E+01 -0.146619E+01  0.123065E+01 -0.415200E+01  0.413205E+00 -0.409740E+00 -0.140913E+01  0.376708E+01 -0.373127E+01
  1288  -0.496046E+01 -0.495686E+01 -0.234724E+01  0.493484E+01 -0.233764E+01  0.198641E+01 -0.738594E+01  0.526245E+00 -0.337141E+00 -0.211780E+01  0.357127E+01 -0.641033E+01
  1289  -0.532296E+01 -0.486963E+01 -0.491991E+01  0.838032E+01 -0.420240E+01  0.365761E+01 -0.854339E+01  0.939067E+00 -0.634252E+00 -0.253200E+01  0.488855E+01 -0.722618E+01
  1290  -0.523970E+01 -0.518413E+01 -0.433549E+01  0.345126E+01 -0.194581E+01  0.136932E+01 -0.383224E+01  0.311273E+00 -0.258016E+00 -0.379329E+01  0.182605E+01 -0.321689E+01
  1291   0.418165E+00  0.478074E+00 -0.716884E+01  0.189749E+02 -0.883539E+01  0.766799E+01 -0.104676E+02  0.149733E+01 -0.125017E+01 -0.231052E+01  0.111640E+02 -0.837545E+01
  1292   0.796179E+01  0.836853E+01 -0.103441E+02  0.336610E+02 -0.149990E+02  0.125717E+02 -0.122144E+02  0.206415E+01 -0.277757E+01 -0.604460E+00  0.173754E+02 -0.840243E+01
  1293   0.127624E+02  0.130378E+02 -0.157947E+02  0.496296E+02 -0.262828E+02  0.225448E+02 -0.153325E+02  0.266324E+01 -0.466528E+01 -0.218395E+01  0.251777E+02 -0.995601E+01
  1294  -0.307170E+01 -0.302213E+01 -0.304387E+01  0.439073E+01 -0.176928E+01  0.119809E+01 -0.394081E+01  0.407139E+00 -0.313698E+00 -0.188455E+01  0.188634E+01 -0.302392E+01
  1295  -0.424772E+01 -0.446102E+01 -0.328324E+01  0.652159E+01 -0.337460E+01  0.309770E+01 -0.748953E+01  0.727171E+00 -0.446812E+00 -0.234804E+01  0.415882E+01 -0.627180E+01
  1296  -0.349207E+01 -0.334678E+01 -0.303123E+01  0.372791E+01 -0.144888E+01  0.836642E+00 -0.365332E+01  0.317683E+00 -0.240880E+00 -0.193824E+01  0.152251E+01 -0.293104E+01
  1297   0.101588E+02  0.125488E+02 -0.229320E+02  0.554476E+02 -0.326474E+02  0.284651E+02 -0.178646E+02  0.310066E+01 -0.341051E+01 -0.436272E+01  0.286237E+02 -0.117122E+02
  1298   0.420103E+00  0.375478E+00  0.710613E+00  0.326173E+01 -0.108134E+01  0.666088E+00 -0.319307E+01  0.220597E+00 -0.164525E+00  0.180230E+00  0.347697E+01 -0.328172E+01
  1299   0.123288E+01  0.739805E+00 -0.460295E+01  0.154595E+02 -0.604943E+01  0.499836E+01 -0.856562E+01  0.101164E+01 -0.101863E+01 -0.384951E+01  0.129257E+02 -0.833641E+01
  1300  -0.141972E+01 -0.150051E+01 -0.539659E+01  0.115772E+02 -0.452752E+01  0.377539E+01 -0.680317E+01  0.901080E+00 -0.946148E+00 -0.217071E+01  0.558060E+01 -0.491040E+01
  1301  -0.176139E-01  0.146840E+00 -0.686920E+01  0.173105E+02 -0.698652E+01  0.600279E+01 -0.918800E+01  0.131729E+01 -0.160448E+01 -0.216093E+01  0.100103E+02 -0.770256E+01
  1302  -0.788696E+01 -0.777586E+01 -0.582616E+01  0.100285E+02 -0.533113E+01  0.464400E+01 -0.117065E+02  0.104733E+01 -0.743005E+00 -0.454564E+01  0.683497E+01 -0.100652E+02
  1303  -0.750233E+01 -0.762278E+01 -0.600825E+01  0.111642E+02 -0.555000E+01  0.497342E+01 -0.125051E+02  0.113165E+01 -0.708247E+00 -0.392563E+01  0.682539E+01 -0.105225E+02
  1304  -0.797389E+01 -0.776977E+01 -0.580383E+01  0.100045E+02 -0.521009E+01  0.449555E+01 -0.117629E+02  0.104373E+01 -0.740836E+00 -0.441896E+01  0.679045E+01 -0.101413E+02
  1305  -0.627997E+01 -0.622713E+01 -0.479143E+01  0.105215E+02 -0.541910E+01  0.496786E+01 -0.118779E+02  0.116766E+01 -0.848610E+00 -0.329544E+01  0.688063E+01 -0.981233E+01
  1306  -0.611189E+01 -0.612558E+01 -0.463615E+01  0.102036E+02 -0.512007E+01  0.467874E+01 -0.115285E+02  0.113634E+01 -0.845814E+00 -0.292099E+01  0.628994E+01 -0.949453E+01
  1307  -0.616002E+01 -0.608387E+01 -0.615237E+01  0.597904E+01 -0.326750E+01  0.232649E+01 -0.513714E+01  0.508055E+00 -0.416587E+00 -0.516727E+01  0.324713E+01 -0.416374E+01
  1308  -0.457554E+01 -0.434736E+01 -0.633154E+01  0.787311E+01 -0.325697E+01  0.214712E+01 -0.499040E+01  0.658344E+00 -0.675199E+00 -0.210838E+01  0.199955E+01 -0.423854E+01
  1309  -0.535476E+01 -0.505710E+01 -0.107929E+02  0.222222E+02 -0.122457E+02  0.109426E+02 -0.157077E+02  0.207439E+01 -0.184757E+01 -0.292272E+01  0.102812E+02 -0.124155E+02
  1310   0.114416E+02  0.132954E+02 -0.143641E+02  0.466982E+02 -0.233904E+02  0.193882E+02 -0.163045E+02  0.275825E+01 -0.334409E+01 -0.691104E+00  0.264067E+02 -0.124202E+02
  1311  -0.601368E+00 -0.139184E+01 -0.124659E+02  0.265310E+02 -0.146056E+02  0.132176E+02 -0.139876E+02  0.212513E+01 -0.141598E+01 -0.624294E+01  0.164180E+02 -0.115669E+02
  1312   0.125079E+02  0.130020E+02 -0.122119E+02  0.398446E+02 -0.193096E+02  0.158868E+02 -0.995428E+01  0.170976E+01 -0.345742E+01 -0.129141E+01  0.209293E+02 -0.663593E+01
  1313   0.165073E+02  0.174928E+02 -0.514052E+01  0.378927E+02 -0.133854E+02  0.925515E+01 -0.104212E+02  0.149904E+01 -0.319258E+01  0.226828E+00  0.270367E+02 -0.977075E+01
  1314  -0.496795E+01 -0.499967E+01 -0.285788E+01  0.145358E+01 -0.103862E+01  0.648363E+00 -0.317805E+01  0.143388E+00 -0.138740E+00 -0.258688E+01  0.391736E+00 -0.280452E+01
  1315   0.731170E+00  0.847272E+00 -0.143267E+02  0.340277E+02 -0.192250E+02  0.172071E+02 -0.170311E+02  0.254421E+01 -0.246516E+01 -0.597631E+01  0.199129E+02 -0.130893E+02
  1316   0.250264E+01  0.251841E+01 -0.589082E+00  0.890060E+01 -0.218440E+01  0.158716E+01 -0.518184E+01  0.536134E+00 -0.565917E+00  0.140991E-01  0.684806E+01 -0.434376E+01
  1317  -0.437439E+01 -0.410025E+01 -0.218179E+01  0.807994E+01 -0.411357E+01  0.372270E+01 -0.103987E+02  0.907663E+00 -0.390681E+00  0.607505E+00  0.411087E+01 -0.881862E+01
  1318   0.120172E+02  0.133559E+02 -0.151679E+02  0.503911E+02 -0.250314E+02  0.206628E+02 -0.181747E+02  0.297519E+01 -0.363792E+01 -0.252142E+01  0.308756E+02 -0.149983E+02
  1319  -0.445257E+01 -0.450292E+01 -0.219182E+01  0.742246E+01 -0.352063E+01  0.310941E+01 -0.961367E+01  0.819923E+00 -0.478240E+00 -0.775629E+00  0.437169E+01 -0.809898E+01
  1320   0.120761E+02  0.119340E+02 -0.205025E+02  0.582017E+02 -0.293913E+02  0.242340E+02 -0.200618E+02  0.335065E+01 -0.375465E+01 -0.266918E+01  0.303466E+02 -0.157434E+02
  1321   0.561939E+00  0.700730E+00 -0.103524E+02  0.256220E+02 -0.118291E+02  0.108976E+02 -0.136480E+02  0.208290E+01 -0.221102E+01 -0.230221E+01  0.136376E+02 -0.106346E+02
  1322  -0.129546E+01 -0.157416E+01 -0.110321E+02  0.242334E+02 -0.127454E+02  0.117012E+02 -0.124108E+02  0.178166E+01 -0.282344E+01 -0.331924E+01  0.106250E+02 -0.887996E+01
  1323   0.636579E+01  0.662565E+01 -0.103837E+02  0.322142E+02 -0.153623E+02  0.128828E+02 -0.124118E+02  0.198785E+01 -0.256123E+01 -0.255835E+01  0.182508E+02 -0.906681E+01
  1324  -0.376999E+01 -0.365859E+01 -0.346567E+01  0.111777E+02 -0.617821E+01  0.546998E+01 -0.113888E+02  0.110347E+01 -0.488539E+00 -0.354187E+01  0.987389E+01 -0.999061E+01
  1325   0.741456E+01  0.787775E+01 -0.913166E+01  0.305645E+02 -0.179888E+02  0.155533E+02 -0.127029E+02  0.207082E+01 -0.950670E+00 -0.345785E+01  0.211952E+02 -0.985957E+01
  1326   0.161938E+02  0.168178E+02 -0.583881E+01  0.389486E+02 -0.142002E+02  0.990733E+01 -0.112572E+02  0.154677E+01 -0.291269E+01 -0.130414E+01  0.293741E+02 -0.112521E+02
  1327  -0.531108E+00 -0.102325E+01 -0.100487E+02  0.215488E+02 -0.113695E+02  0.106964E+02 -0.101483E+02  0.153251E+01 -0.274219E+01 -0.346420E+01  0.901628E+01 -0.657533E+01
  1328  -0.320755E+01 -0.343152E+01 -0.184042E+01  0.483511E+01 -0.297597E+01  0.221449E+01 -0.571668E+01  0.511136E+00 -0.235205E+00 -0.442439E+00  0.186899E+01 -0.485808E+01
  1329  -0.403087E+01 -0.410138E+01 -0.413618E+01  0.102114E+02 -0.488063E+01  0.469767E+01 -0.103963E+02  0.116716E+01 -0.693951E+00 -0.128927E+01  0.535450E+01 -0.816661E+01
  1330   0.107342E+01  0.133905E+01 -0.181439E+01  0.917297E+01 -0.282031E+01  0.237145E+01 -0.578580E+01  0.686811E+00 -0.737306E+00 -0.164361E+01  0.756326E+01 -0.458061E+01
  1331  -0.694281E+00 -0.806028E+00 -0.317869E+01  0.109992E+02 -0.468840E+01  0.408705E+01 -0.818387E+01  0.873122E+00 -0.602734E+00 -0.121677E+01  0.742594E+01 -0.701519E+01
  1332   0.144390E+02  0.130939E+02 -0.234675E+02  0.599489E+02 -0.276136E+02  0.218103E+02 -0.145172E+02  0.305505E+01 -0.477703E+01 -0.190533E+01  0.241447E+02 -0.914544E+01
  1333  -0.431883E+01 -0.399288E+01 -0.308922E+01  0.682222E+01 -0.341826E+01  0.323981E+01 -0.815046E+01  0.825152E+00 -0.548070E+00 -0.927660E+00  0.348750E+01 -0.655272E+01
  1334  -0.150117E+01 -0.151894E+01 -0.253495E+01  0.587877E+01 -0.198451E+01  0.138382E+01 -0.425766E+01  0.450723E+00 -0.437353E+00 -0.157403E+01  0.389220E+01 -0.383711E+01
  1335  -0.480209E+00  0.423911E+00 -0.100172E+02  0.205478E+02 -0.849463E+01  0.678121E+01 -0.821881E+01  0.138005E+01 -0.245857E+01 -0.321539E+01  0.100618E+02 -0.642254E+01
  1336   0.134144E+02  0.136634E+02 -0.290221E+01  0.302931E+02 -0.996150E+01  0.661833E+01 -0.906966E+01  0.121837E+01 -0.278201E+01 -0.453108E+00  0.206855E+02 -0.656892E+01
  1337  -0.155974E+01 -0.240054E+01 -0.374113E+01  0.856720E+01 -0.422158E+01  0.350880E+01 -0.553716E+01  0.636901E+00 -0.772777E+00 -0.114282E+01  0.239939E+01 -0.365711E+01
  1338  -0.314491E+01 -0.235191E+01 -0.166588E+02  0.359810E+02 -0.209937E+02  0.192517E+02 -0.209725E+02  0.313487E+01 -0.288754E+01 -0.572596E+01  0.197614E+02 -0.163873E+02
  1339  -0.264091E+01 -0.287276E+01 -0.641274E+01  0.151899E+02 -0.704414E+01  0.648126E+01 -0.108696E+02  0.135866E+01 -0.134418E+01 -0.478665E+01  0.110901E+02 -0.917626E+01
  1340   0.155993E+00  0.911573E+00 -0.757932E+01  0.222926E+02 -0.110915E+02  0.107184E+02 -0.143207E+02  0.211819E+01 -0.198162E+01 -0.869603E+00  0.119021E+02 -0.101210E+02
  1341  -0.276236E+01 -0.318853E+01 -0.679264E+01  0.134161E+02 -0.658771E+01  0.580400E+01 -0.870965E+01  0.119864E+01 -0.109108E+01 -0.335637E+01  0.708076E+01 -0.691293E+01
  1342  -0.451572E+01 -0.452946E+01 -0.157623E+01  0.650565E+01 -0.339254E+01  0.285595E+01 -0.932952E+01  0.707834E+00 -0.286868E+00 -0.254403E+00  0.387139E+01 -0.814645E+01
  1343  -0.361523E+01 -0.331477E+01 -0.906954E+01  0.147109E+02 -0.588559E+01  0.451061E+01 -0.734447E+01  0.102770E+01 -0.156483E+01 -0.568275E+01  0.816068E+01 -0.579269E+01
  1344  -0.187959E+01 -0.214920E+01 -0.789476E+01  0.192731E+02 -0.979602E+01  0.936482E+01 -0.135013E+02  0.187835E+01 -0.120372E+01 -0.118022E+01  0.916262E+01 -0.101316E+02
  1345   0.646131E-01  0.260610E+00 -0.961411E+01  0.207424E+02 -0.871668E+01  0.649103E+01 -0.790439E+01  0.133620E+01 -0.226980E+01 -0.128739E+01  0.759176E+01 -0.604376E+01
  1346  -0.744765E+00 -0.950984E+00 -0.103328E+02  0.210225E+02 -0.115881E+02  0.101069E+02 -0.916321E+01  0.146304E+01 -0.225307E+01 -0.238441E+01  0.735597E+01 -0.592254E+01
  1347   0.838433E+01  0.901502E+01 -0.121073E+02  0.400148E+02 -0.192294E+02  0.158362E+02 -0.147834E+02  0.236076E+01 -0.370734E+01 -0.294598E+01  0.243712E+02 -0.124102E+02
  1348  -0.105276E+01 -0.140205E+01 -0.942089E+01  0.215202E+02 -0.118170E+02  0.102649E+02 -0.119741E+02  0.188772E+01 -0.151358E+01 -0.716719E+00  0.806537E+01 -0.875071E+01
  1349  -0.409565E+01 -0.429682E+01 -0.803595E+01  0.140439E+02 -0.694292E+01  0.619830E+01 -0.883691E+01  0.113934E+01 -0.166143E+01 -0.489703E+01  0.725960E+01 -0.665939E+01
  1350  -0.246918E+01 -0.224556E+01 -0.189963E+00  0.187617E+01 -0.105186E+01  0.616328E+00 -0.385926E+01  0.161304E+00 -0.218989E-01 -0.171878E+01  0.329052E+01 -0.381730E+01
  1351  -0.133046E+01 -0.105691E+01 -0.319482E+01  0.745162E+01 -0.237369E+01  0.163316E+01 -0.478951E+01  0.535621E+00 -0.592845E+00 -0.230722E+01  0.596677E+01 -0.471646E+01
  1352  -0.520524E+01 -0.551471E+01 -0.374991E+01  0.845003E+01 -0.413854E+01  0.353015E+01 -0.956673E+01  0.840840E+00 -0.571079E+00 -0.247972E+01  0.506025E+01 -0.809523E+01
  1353  -0.239209E+01 -0.231153E+01 -0.426630E+01  0.764625E+01 -0.275580E+01  0.195259E+01 -0.490225E+01  0.592478E+00 -0.659050E+00 -0.223838E+01  0.351035E+01 -0.358349E+01
  1354  -0.321372E+01 -0.331517E+01 -0.266389E+01  0.343236E+01 -0.160069E+01  0.963209E+00 -0.337974E+01  0.278967E+00 -0.243944E+00 -0.314951E+01  0.299965E+01 -0.316530E+01
  1355  -0.272730E+01 -0.171805E+01 -0.132476E+02  0.306361E+02 -0.162554E+02  0.151332E+02 -0.194910E+02  0.288914E+01 -0.239169E+01 -0.245692E+01  0.154221E+02 -0.146833E+02
  1356  -0.144423E+01 -0.134253E+01 -0.383754E+01  0.827106E+01 -0.347036E+01  0.284019E+01 -0.511461E+01  0.585012E+00 -0.717993E+00 -0.163707E+01  0.418064E+01 -0.388611E+01
  1357  -0.615279E+01 -0.627866E+01 -0.508707E+01  0.674219E+01 -0.368951E+01  0.300735E+01 -0.729400E+01  0.614835E+00 -0.446573E+00 -0.436817E+01  0.419740E+01 -0.610789E+01
  1358  -0.306994E+01 -0.328705E+01 -0.324176E+01  0.926918E+01 -0.470860E+01  0.400452E+01 -0.843848E+01  0.853240E+00 -0.808045E+00 -0.167543E+01  0.503211E+01 -0.664372E+01
  1359  -0.168688E+01 -0.158021E+01 -0.520792E+01  0.114504E+02 -0.496150E+01  0.421142E+01 -0.703432E+01  0.933487E+00 -0.107841E+01 -0.249928E+01  0.707470E+01 -0.615563E+01
  1360   0.612015E+00  0.130410E+01 -0.111395E+02  0.282842E+02 -0.161959E+02  0.148650E+02 -0.138723E+02  0.187707E+01 -0.320659E+01 -0.339328E+01  0.149290E+02 -0.102317E+02
  1361   0.690872E+00  0.648154E+00 -0.751115E+01  0.190395E+02 -0.107568E+02  0.958475E+01 -0.104132E+02  0.137358E+01 -0.625808E+00 -0.447619E+01  0.128618E+02 -0.773750E+01
  1362  -0.250570E+01 -0.233288E+01 -0.138079E+02  0.289897E+02 -0.167923E+02  0.151227E+02 -0.161675E+02  0.235466E+01 -0.220510E+01 -0.514821E+01  0.152243E+02 -0.124090E+02
  1363   0.564141E+01  0.553662E+01 -0.105056E+02  0.315842E+02 -0.140800E+02  0.122387E+02 -0.131487E+02  0.214075E+01 -0.258784E+01 -0.144555E+01  0.160441E+02 -0.906191E+01
  1364   0.132705E+01  0.191344E+01 -0.149997E+02  0.373686E+02 -0.233354E+02  0.215448E+02 -0.205406E+02  0.314857E+01 -0.185927E+01 -0.215436E+01  0.198315E+02 -0.157637E+02
  1365   0.259630E+00  0.226823E+00  0.428883E+00  0.295112E+01 -0.722989E+00  0.471693E+00 -0.292999E+01  0.209218E+00 -0.148305E+00  0.332667E+00  0.232932E+01 -0.243516E+01
  1366  -0.600924E+01 -0.596044E+01 -0.721103E+01  0.153278E+02 -0.829239E+01  0.758253E+01 -0.140052E+02  0.150682E+01 -0.917829E+00 -0.363065E+01  0.908838E+01 -0.114182E+02
  1367  -0.128983E+01 -0.148202E+01 -0.194217E+01  0.569568E+01 -0.195625E+01  0.184980E+01 -0.503622E+01  0.564190E+00 -0.464858E+00 -0.734191E+00  0.355964E+01 -0.430747E+01
  1368  -0.363735E+01 -0.351652E+01 -0.569043E+01  0.101129E+02 -0.617361E+01  0.533059E+01 -0.776636E+01  0.981291E+00 -0.431739E+00 -0.149657E+01  0.389916E+01 -0.591911E+01
  1369   0.170830E+01  0.177700E+01 -0.380015E+01  0.149569E+02 -0.814474E+01  0.719301E+01 -0.890977E+01  0.117300E+01 -0.759950E+00 -0.118100E+01  0.108878E+02 -0.792983E+01
  1370  -0.346568E+00 -0.401407E+00 -0.135608E+02  0.288306E+02 -0.145789E+02  0.128232E+02 -0.137809E+02  0.215243E+01 -0.223210E+01 -0.445042E+01  0.142705E+02 -0.102215E+02
  1371   0.127235E+02  0.112493E+02 -0.196015E+02  0.549540E+02 -0.280926E+02  0.238511E+02 -0.189765E+02  0.330850E+01 -0.271954E+01 -0.250378E+01  0.270292E+02 -0.132761E+02
  1372  -0.117312E+01 -0.113614E+01 -0.503182E+01  0.104515E+02 -0.381823E+01  0.313724E+01 -0.586094E+01  0.709393E+00 -0.760297E+00 -0.242015E+01  0.564380E+01 -0.435979E+01
  1373   0.170465E+02  0.174683E+02 -0.318048E+02  0.825651E+02 -0.506562E+02  0.449825E+02 -0.301581E+02  0.575863E+01 -0.364061E+01 -0.440288E+01  0.442432E+02 -0.223720E+02
  1374  -0.491867E+00 -0.579418E+00 -0.615028E+01  0.157390E+02 -0.597880E+01  0.518277E+01 -0.917340E+01  0.120294E+01 -0.131407E+01 -0.317363E+01  0.106555E+02 -0.806132E+01
  1375   0.106448E+01  0.113675E+01 -0.769780E+01  0.214665E+02 -0.994272E+01  0.857033E+01 -0.114339E+02  0.161112E+01 -0.150900E+01 -0.343756E+01  0.137233E+02 -0.914900E+01
  1376   0.384711E+00 -0.472306E+00 -0.918370E+01  0.199323E+02 -0.923070E+01  0.849137E+01 -0.896749E+01  0.135297E+01 -0.200999E+01 -0.364110E+01  0.908035E+01 -0.591156E+01
  1377  -0.426943E+01 -0.410881E+01 -0.431239E+01  0.573087E+01 -0.321323E+01  0.240604E+01 -0.500995E+01  0.499300E+00 -0.370069E+00 -0.286222E+01  0.293815E+01 -0.418474E+01
  1378  -0.631829E+01 -0.632711E+01 -0.313260E+01  0.531083E+01 -0.265596E+01  0.228955E+01 -0.844124E+01  0.614589E+00 -0.303457E+00 -0.160571E+01  0.263132E+01 -0.735272E+01
  1379  -0.287969E+01 -0.281675E+01 -0.881259E+01  0.179605E+02 -0.914115E+01  0.836474E+01 -0.103994E+02  0.132977E+01 -0.218154E+01 -0.370486E+01  0.832160E+01 -0.743348E+01
  1380  -0.196591E+01 -0.168732E+01 -0.772622E+01  0.184940E+02 -0.112816E+02  0.106430E+02 -0.128271E+02  0.175793E+01 -0.102596E+01 -0.252795E+01  0.109911E+02 -0.101505E+02
  1381  -0.294256E+01 -0.303293E+01 -0.173691E+01  0.425996E+01 -0.163407E+01  0.130607E+01 -0.528304E+01  0.423515E+00 -0.278074E+00 -0.204882E+01  0.380328E+01 -0.478739E+01
  1382  -0.720155E+01 -0.701478E+01 -0.666592E+01  0.116010E+02 -0.654983E+01  0.549853E+01 -0.113270E+02  0.108393E+01 -0.842262E+00 -0.409042E+01  0.664053E+01 -0.956489E+01
  1383   0.987151E+01  0.103844E+02 -0.352136E+01  0.261008E+02 -0.918393E+01  0.621637E+01 -0.845642E+01  0.110600E+01 -0.238993E+01 -0.331174E+01  0.231036E+02 -0.940742E+01
  1384  -0.248685E+01 -0.251587E+01 -0.257998E+01  0.425995E+01 -0.160357E+01  0.118346E+01 -0.377866E+01  0.352659E+00 -0.320717E+00 -0.150734E+01  0.168980E+01 -0.269833E+01
  1385  -0.233154E+01 -0.235667E+01 -0.194006E+01  0.343101E+01 -0.124450E+01  0.113285E+01 -0.372004E+01  0.303226E+00 -0.294019E+00 -0.125037E+01  0.161708E+01 -0.272337E+01
  1386   0.218233E+01  0.199622E+01 -0.137500E+02  0.340534E+02 -0.187654E+02  0.162497E+02 -0.159542E+02  0.257615E+01 -0.222741E+01 -0.499939E+01  0.207586E+02 -0.137630E+02
  1387  -0.255052E+01 -0.255754E+01 -0.629760E+01  0.142363E+02 -0.592536E+01  0.531002E+01 -0.992686E+01  0.125434E+01 -0.120133E+01 -0.406415E+01  0.992550E+01 -0.841889E+01
  1388  -0.356108E+01 -0.352740E+01 -0.399210E+01  0.696893E+01 -0.370140E+01  0.303520E+01 -0.607510E+01  0.641410E+00 -0.438014E+00 -0.358470E+01  0.570731E+01 -0.565000E+01
  1389   0.798327E+01  0.894707E+01 -0.151449E+02  0.472499E+02 -0.236739E+02  0.199123E+02 -0.185649E+02  0.275786E+01 -0.455296E+01 -0.606076E+01  0.311759E+02 -0.161680E+02
  1390  -0.241523E+01 -0.260775E+01 -0.663771E+01  0.116141E+02 -0.476709E+01  0.393727E+01 -0.652906E+01  0.994869E+00 -0.102766E+01 -0.182709E+01  0.396153E+01 -0.474220E+01
  1391  -0.965077E+00 -0.808433E+00 -0.725950E+01  0.147202E+02 -0.656631E+01  0.545835E+01 -0.699833E+01  0.925959E+00 -0.124539E+01 -0.356398E+01  0.809628E+01 -0.534074E+01
  1392  -0.422868E+00 -0.191463E+00 -0.365320E+01  0.990956E+01 -0.333345E+01  0.238341E+01 -0.565784E+01  0.713550E+00 -0.784895E+00 -0.180684E+01  0.653252E+01 -0.491715E+01
  1393  -0.412952E+01 -0.375376E+01 -0.617405E+01  0.131439E+02 -0.734500E+01  0.684903E+01 -0.106203E+02  0.141527E+01 -0.139832E+01 -0.273964E+01  0.743128E+01 -0.844540E+01
  1394   0.105473E+02  0.112075E+02 -0.166524E+01  0.236571E+02 -0.796373E+01  0.541927E+01 -0.778919E+01  0.102725E+01 -0.213814E+01 -0.138496E+01  0.195189E+02 -0.692648E+01
  1395  -0.485399E+01 -0.479370E+01 -0.485149E+01  0.617141E+01 -0.337682E+01  0.257529E+01 -0.547534E+01  0.531327E+00 -0.428357E+00 -0.418639E+01  0.408438E+01 -0.469168E+01
  1396   0.111096E+01  0.666496E+00 -0.539710E+01  0.173089E+02 -0.670660E+01  0.584274E+01 -0.100271E+02  0.121071E+01 -0.112057E+01 -0.219757E+01  0.115146E+02 -0.865049E+01
  1397  -0.406622E+01 -0.362874E+01 -0.962562E+01  0.170312E+02 -0.724734E+01  0.597086E+01 -0.996597E+01  0.133480E+01 -0.156410E+01 -0.655835E+01  0.117272E+02 -0.879764E+01
  1398   0.132847E+02  0.129814E+02 -0.591510E+01  0.337573E+02 -0.112338E+02  0.812123E+01 -0.102560E+02  0.149157E+01 -0.268044E+01 -0.486490E+00  0.216722E+02 -0.820430E+01
  1399  -0.242372E+01 -0.249088E+01 -0.509622E+01  0.105813E+02 -0.447254E+01  0.367164E+01 -0.722541E+01  0.950979E+00 -0.833510E+00 -0.284081E+01  0.698306E+01 -0.663313E+01
  1400  -0.289090E+01 -0.315711E+01 -0.656722E+01  0.160564E+02 -0.807524E+01  0.745422E+01 -0.122158E+02  0.155578E+01 -0.109903E+01 -0.182218E+01  0.837888E+01 -0.971381E+01
  1401  -0.400703E+01 -0.365547E+01 -0.518907E+01  0.694179E+01 -0.263652E+01  0.175597E+01 -0.470604E+01  0.461384E+00 -0.634537E+00 -0.412161E+01  0.410807E+01 -0.364193E+01
  1402  -0.460772E+01 -0.451027E+01 -0.325752E+01  0.731351E+01 -0.364713E+01  0.291569E+01 -0.828598E+01  0.773080E+00 -0.419366E+00 -0.157470E+01  0.395928E+01 -0.689484E+01
  1403  -0.645705E+01 -0.642069E+01 -0.515485E+01  0.689021E+01 -0.383966E+01  0.320698E+01 -0.777211E+01  0.704092E+00 -0.491710E+00 -0.445691E+01  0.501978E+01 -0.698356E+01
  1404   0.976589E+01  0.105838E+02 -0.119135E+02  0.383575E+02 -0.191190E+02  0.160506E+02 -0.116434E+02  0.185666E+01 -0.382307E+01 -0.199072E+01  0.201364E+02 -0.756188E+01
  1405  -0.333820E+01 -0.347924E+01  0.220597E-01  0.418795E+01 -0.217069E+01  0.160739E+01 -0.723293E+01  0.455353E+00 -0.207327E+00  0.497537E-01  0.312198E+01 -0.665097E+01
  1406   0.122028E+02  0.119921E+02 -0.162361E+02  0.490021E+02 -0.234135E+02  0.195303E+02 -0.162956E+02  0.290075E+01 -0.328515E+01 -0.213732E+01  0.266724E+02 -0.125430E+02
  1407  -0.450705E+01 -0.470943E+01 -0.508804E+01  0.803836E+01 -0.370697E+01  0.325344E+01 -0.705891E+01  0.767346E+00 -0.712260E+00 -0.332425E+01  0.444478E+01 -0.582996E+01
  1408  -0.599201E+01 -0.588978E+01 -0.563451E+01  0.119632E+02 -0.630514E+01  0.574125E+01 -0.123897E+02  0.130033E+01 -0.667397E+00 -0.251366E+01  0.677510E+01 -0.101512E+02
  1409   0.100014E+01  0.121442E+01 -0.137812E+02  0.299643E+02 -0.146166E+02  0.126988E+02 -0.122817E+02  0.208222E+01 -0.306563E+01 -0.290478E+01  0.125968E+02 -0.847763E+01
  1410  -0.204067E+01 -0.226614E+01 -0.101551E+02  0.239812E+02 -0.127837E+02  0.121140E+02 -0.158504E+02  0.228356E+01 -0.163028E+01 -0.157511E+01  0.113869E+02 -0.120779E+02
  1411  -0.208882E+01 -0.210584E+01 -0.288198E+01  0.421725E+01 -0.172177E+01  0.141790E+01 -0.317303E+01  0.337877E+00 -0.285065E+00 -0.134316E+01  0.138025E+01 -0.214293E+01
  1412  -0.266965E+01 -0.266344E+01 -0.299353E+01  0.659193E+01 -0.269436E+01  0.212056E+01 -0.574581E+01  0.575727E+00 -0.524163E+00 -0.174585E+01  0.395178E+01 -0.486937E+01
  1413  -0.128850E+01 -0.427332E+00 -0.108455E+02  0.239870E+02 -0.132466E+02  0.115612E+02 -0.110713E+02  0.163374E+01 -0.330708E+01 -0.190475E+01  0.934085E+01 -0.786343E+01
  1414  -0.115867E+01 -0.124634E+01 -0.774155E+01  0.161583E+02 -0.662333E+01  0.571305E+01 -0.842885E+01  0.131923E+01 -0.155556E+01 -0.240622E+01  0.768968E+01 -0.652980E+01
  1415  -0.485496E+01 -0.487613E+01 -0.365949E+01  0.396143E+01 -0.221299E+01  0.154860E+01 -0.455922E+01  0.375746E+00 -0.309037E+00 -0.253273E+01  0.121786E+01 -0.356125E+01
  1416   0.147229E+02  0.131989E+02 -0.128730E+02  0.420698E+02 -0.180022E+02  0.150460E+02 -0.106634E+02  0.184748E+01 -0.270185E+01 -0.162280E+01  0.218111E+02 -0.698933E+01
  1417  -0.680856E+01 -0.680130E+01 -0.604793E+01  0.911015E+01 -0.488846E+01  0.410529E+01 -0.932087E+01  0.963526E+00 -0.730263E+00 -0.256558E+01  0.354913E+01 -0.778486E+01
  1418  -0.597098E+01 -0.651132E+01 -0.804984E+01  0.170905E+02 -0.823525E+01  0.759943E+01 -0.152465E+02  0.168964E+01 -0.819021E+00 -0.472001E+01  0.105419E+02 -0.123332E+02
  1419  -0.201301E+01 -0.221622E+01 -0.334143E+01  0.802137E+01 -0.306988E+01  0.230065E+01 -0.589101E+01  0.568350E+00 -0.601058E+00 -0.360807E+01  0.712433E+01 -0.573247E+01
  1420  -0.140978E+01 -0.145554E+01 -0.988696E+00  0.384100E+01 -0.148749E+01  0.130855E+01 -0.409081E+01  0.373338E+00 -0.365684E+00 -0.170480E+01  0.374725E+01 -0.349799E+01
  1421  -0.184613E+01 -0.202993E+01 -0.898007E+01  0.177640E+02 -0.871462E+01  0.787429E+01 -0.993147E+01  0.143015E+01 -0.128842E+01 -0.450190E+01  0.100875E+02 -0.761554E+01
  1422   0.181203E+00  0.440117E+00 -0.115942E+02  0.240372E+02 -0.116657E+02  0.102870E+02 -0.993417E+01  0.142280E+01 -0.237176E+01 -0.542029E+01  0.129506E+02 -0.709020E+01
  1423   0.342675E+01  0.333913E+01 -0.561800E+01  0.231299E+02 -0.102848E+02  0.865856E+01 -0.126063E+02  0.148745E+01 -0.134012E+01 -0.634138E+01  0.212344E+02 -0.115539E+02
  1424   0.112051E+02  0.121230E+02 -0.418769E+01  0.290582E+02 -0.978851E+01  0.668674E+01 -0.900608E+01  0.123123E+01 -0.278882E+01 -0.157694E+01  0.216295E+02 -0.792956E+01
  1425  -0.224222E+01 -0.241129E+01 -0.178635E+01  0.327215E+01 -0.110904E+01  0.102338E+01 -0.371148E+01  0.343690E+00 -0.274560E+00 -0.100602E+01  0.167927E+01 -0.308454E+01
  1426  -0.491401E+01 -0.499602E+01 -0.574294E+01  0.113812E+02 -0.587492E+01  0.507122E+01 -0.987625E+01  0.104922E+01 -0.921532E+00 -0.351296E+01  0.687129E+01 -0.835435E+01
  1427  -0.350905E+01 -0.354783E+01 -0.357169E+01  0.451832E+01 -0.176065E+01  0.135711E+01 -0.403838E+01  0.359603E+00 -0.373369E+00 -0.293052E+01  0.240102E+01 -0.301834E+01
  1428  -0.132060E+01 -0.138353E+01 -0.300790E+01  0.763516E+01 -0.247984E+01  0.200058E+01 -0.550986E+01  0.601334E+00 -0.560067E+00 -0.132113E+01  0.471802E+01 -0.478042E+01
  1429  -0.496393E+01 -0.487342E+01 -0.496893E+01  0.132357E+02 -0.656807E+01  0.567320E+01 -0.128322E+02  0.129357E+01 -0.797174E+00 -0.206902E+01  0.793854E+01 -0.107429E+02
  1430  -0.286455E+01 -0.279152E+01 -0.179158E+01  0.544284E+01 -0.215320E+01  0.171083E+01 -0.609432E+01  0.480438E+00 -0.459540E+00 -0.224394E+01  0.493943E+01 -0.548701E+01
  1431   0.501350E+01  0.470937E+01 -0.560504E+01  0.237597E+02 -0.133593E+02  0.113441E+02 -0.115627E+02  0.164748E+01 -0.121079E+01 -0.375320E+01  0.193310E+02 -0.108684E+02
  1432  -0.196481E+01 -0.188063E+01 -0.101972E+01  0.288092E+01 -0.165652E+01  0.113999E+01 -0.345336E+01  0.299861E+00 -0.155982E+00  0.167885E+00  0.461125E+00 -0.250964E+01
  1433  -0.267007E+01 -0.264163E+01 -0.545027E+01  0.137239E+02 -0.672470E+01  0.657562E+01 -0.112560E+02  0.144167E+01 -0.980333E+00 -0.151230E+01  0.719745E+01 -0.832678E+01
  1434   0.339362E+00 -0.229633E+00 -0.613156E+01  0.154674E+02 -0.774770E+01  0.694456E+01 -0.851714E+01  0.940489E+00 -0.616740E+00 -0.393461E+01  0.104483E+02 -0.674333E+01
  1435  -0.537694E+01 -0.522495E+01 -0.554909E+01  0.552108E+01 -0.252964E+01  0.161830E+01 -0.434693E+01  0.427334E+00 -0.517998E+00 -0.476685E+01  0.316150E+01 -0.361959E+01
  1436  -0.380487E+01 -0.379467E+01 -0.727240E+01  0.159614E+02 -0.874980E+01  0.816549E+01 -0.123216E+02  0.155200E+01 -0.113989E+01 -0.320195E+01  0.930688E+01 -0.989960E+01
  1437   0.862357E+00  0.143102E+01 -0.135795E+02  0.323718E+02 -0.182962E+02  0.168616E+02 -0.164113E+02  0.268201E+01 -0.276601E+01 -0.242788E+01  0.155662E+02 -0.117073E+02
  1438  -0.399545E+01 -0.391575E+01 -0.513407E+01  0.979366E+01 -0.511602E+01  0.422696E+01 -0.799462E+01  0.980074E+00 -0.751433E+00 -0.156307E+01  0.421047E+01 -0.656314E+01
  1439  -0.219492E+01 -0.233450E+01 -0.159703E+01  0.232828E+01 -0.865961E+00  0.450200E+00 -0.253629E+01  0.184676E+00 -0.158794E+00 -0.189466E+01  0.179784E+01 -0.223767E+01
  1440  -0.473791E+01 -0.463519E+01 -0.593857E+01  0.796097E+01 -0.386967E+01  0.297284E+01 -0.578658E+01  0.680465E+00 -0.757362E+00 -0.314603E+01  0.354686E+01 -0.503602E+01
  1441  -0.310218E+01 -0.295075E+01 -0.292439E+01  0.463433E+01 -0.188507E+01  0.129376E+01 -0.431183E+01  0.426284E+00 -0.335261E+00 -0.182383E+01  0.260947E+01 -0.373638E+01
  1442  -0.195184E+01 -0.166085E+01 -0.385098E+01  0.111193E+02 -0.491943E+01  0.408851E+01 -0.842137E+01  0.934071E+00 -0.901916E+00 -0.416647E+01  0.103867E+02 -0.788109E+01
  1443  -0.608876E+00 -0.114033E+01 -0.373244E+01  0.110975E+02 -0.474562E+01  0.436746E+01 -0.765954E+01  0.971158E+00 -0.907428E+00 -0.153449E+01  0.654763E+01 -0.615346E+01
  1444  -0.296946E+01 -0.307070E+01 -0.656183E+01  0.127498E+02 -0.559768E+01  0.471747E+01 -0.837491E+01  0.112498E+01 -0.102732E+01 -0.132308E+01  0.518206E+01 -0.692968E+01
  1445  -0.598409E+01 -0.566550E+01 -0.588237E+01  0.969186E+01 -0.571817E+01  0.466870E+01 -0.850674E+01  0.863783E+00 -0.110114E+01 -0.309164E+01  0.428401E+01 -0.685788E+01
  1446  -0.298741E+01 -0.311054E+01 -0.760168E+01  0.157875E+02 -0.858203E+01  0.816328E+01 -0.110053E+02  0.162947E+01 -0.137863E+01 -0.279968E+01  0.806211E+01 -0.837296E+01
  1447  -0.137637E+01 -0.151301E+01 -0.373277E+01  0.922544E+01 -0.501620E+01  0.422615E+01 -0.642656E+01  0.731550E+00 -0.383982E+00 -0.332015E+01  0.788472E+01 -0.607758E+01
  1448  -0.132701E+01 -0.136172E+01 -0.112201E+01  0.518908E+01 -0.250669E+01  0.215143E+01 -0.521110E+01  0.448322E+00 -0.276041E+00 -0.111558E+01  0.411310E+01 -0.435924E+01
  1449  -0.399751E+01 -0.426245E+01 -0.462675E+01  0.915372E+01 -0.470552E+01  0.431509E+01 -0.808909E+01  0.887229E+00 -0.932190E+00 -0.251227E+01  0.442695E+01 -0.617713E+01
  1450   0.587164E+00  0.420696E+00 -0.190950E+02  0.431012E+02 -0.231328E+02  0.215152E+02 -0.234550E+02  0.378293E+01 -0.212945E+01 -0.430782E+01  0.224432E+02 -0.177147E+02
  1451   0.203334E+01  0.230416E+01 -0.352999E+01  0.138397E+02 -0.432079E+01  0.377029E+01 -0.789293E+01  0.103928E+01 -0.872239E+00 -0.121701E+01  0.958657E+01 -0.606540E+01
  1452   0.485407E+00  0.418530E+00 -0.159027E+02  0.295315E+02 -0.158998E+02  0.136553E+02 -0.116628E+02  0.203194E+01 -0.126803E+01 -0.636690E+01  0.150227E+02 -0.823728E+01
  1453  -0.201972E+01 -0.195760E+01 -0.609231E+01  0.149245E+02 -0.709969E+01  0.653611E+01 -0.977660E+01  0.121310E+01 -0.172486E+01 -0.371996E+01  0.976569E+01 -0.800334E+01
  1454   0.111003E+01  0.963450E+00  0.145658E+01  0.299101E+01 -0.111650E+01  0.591650E+00 -0.287579E+01  0.182802E+00 -0.119721E+00 -0.921236E+00  0.510109E+01 -0.321641E+01
  1455  -0.221381E+01 -0.165864E+01 -0.560354E+01  0.984974E+01 -0.368380E+01  0.265783E+01 -0.514269E+01  0.726962E+00 -0.101831E+01 -0.239656E+01  0.458588E+01 -0.384797E+01
  1456  -0.256248E+01 -0.276879E+01 -0.423690E+01  0.118025E+02 -0.582318E+01  0.555512E+01 -0.101832E+02  0.122527E+01 -0.902075E+00 -0.927357E+00  0.593560E+01 -0.777704E+01
  1457  -0.282646E+01 -0.277231E+01 -0.758748E+01  0.164247E+02 -0.825317E+01  0.735756E+01 -0.108091E+02  0.125672E+01 -0.121569E+01 -0.449663E+01  0.106503E+02 -0.892595E+01
  1458  -0.967201E+00 -0.856872E+00 -0.994596E+01  0.224247E+02 -0.119958E+02  0.108881E+02 -0.121113E+02  0.189270E+01 -0.211958E+01 -0.317045E+01  0.109518E+02 -0.863820E+01
  1459  -0.340770E+01 -0.336951E+01 -0.214778E+01  0.473993E+01 -0.303910E+01  0.223150E+01 -0.545207E+01  0.497537E+00 -0.237719E+00 -0.499053E+00  0.168290E+01 -0.455336E+01
  1460   0.203559E+02  0.165497E+02 -0.352744E+02  0.889984E+02 -0.457442E+02  0.349785E+02 -0.200878E+02  0.395228E+01 -0.646689E+01 -0.747630E+01  0.392185E+02 -0.151925E+02
  1461  -0.470508E+01 -0.460325E+01 -0.407459E+01  0.647689E+01 -0.375634E+01  0.340396E+01 -0.696057E+01  0.634599E+00 -0.429021E+00 -0.417424E+01  0.544491E+01 -0.587393E+01
  1462  -0.738872E+00 -0.674194E+00 -0.817511E+00  0.143613E+01 -0.290137E+00  0.264295E+00 -0.137066E+01  0.840795E-01 -0.450669E-01 -0.533439E+00  0.575678E+00 -0.716433E+00
  1463   0.202925E+00  0.219574E+00  0.438929E+00  0.193559E+01 -0.509148E+00  0.292900E+00 -0.198963E+01  0.136074E+00 -0.101786E+00  0.168474E+00  0.157103E+01 -0.151993E+01
  1464  -0.333584E+01 -0.347287E+01 -0.633084E+01  0.141249E+02 -0.836935E+01  0.779374E+01 -0.111241E+02  0.120138E+01 -0.631582E+00 -0.528581E+01  0.110714E+02 -0.925850E+01
  1465   0.660651E+00  0.819424E+00 -0.115054E+02  0.260071E+02 -0.148152E+02  0.130045E+02 -0.125309E+02  0.224633E+01 -0.174588E+01  0.522185E+00  0.902935E+01 -0.873211E+01
  1466  -0.759874E+00 -0.817291E+00 -0.504035E+01  0.147846E+02 -0.668646E+01  0.585405E+01 -0.973702E+01  0.122107E+01 -0.115576E+01 -0.176529E+01  0.949563E+01 -0.854763E+01
  1467  -0.301998E+00 -0.227855E+00  0.111634E+00  0.259236E+01 -0.685911E+00  0.487709E+00 -0.289160E+01  0.209157E+00 -0.125349E+00  0.180619E+00  0.207420E+01 -0.248268E+01
  1468  -0.414552E+01 -0.438491E+01 -0.501861E+01  0.717909E+01 -0.412504E+01  0.334473E+01 -0.576467E+01  0.636767E+00 -0.397790E+00 -0.390805E+01  0.437697E+01 -0.485383E+01
  1469   0.579738E+01  0.600538E+01 -0.164703E+02  0.383376E+02 -0.174106E+02  0.137051E+02 -0.102524E+02  0.215569E+01 -0.426773E+01 -0.327151E+01  0.165764E+02 -0.729955E+01
  1470  -0.463643E+01 -0.476518E+01 -0.490941E+01  0.575382E+01 -0.315627E+01  0.238433E+01 -0.479756E+01  0.475472E+00 -0.386826E+00 -0.371842E+01  0.276678E+01 -0.381354E+01
  1471  -0.396037E+01 -0.369823E+01 -0.536948E+01  0.126541E+02 -0.752434E+01  0.699449E+01 -0.112139E+02  0.128597E+01 -0.787249E+00 -0.391197E+01  0.960345E+01 -0.938971E+01
  1472  -0.247732E+01 -0.244757E+01 -0.825365E+01  0.200909E+02 -0.955231E+01  0.920090E+01 -0.142914E+02  0.196579E+01 -0.163759E+01 -0.240027E+01  0.104180E+02 -0.104652E+02
  1473  -0.321478E+01 -0.269943E+01 -0.521764E+01  0.124885E+02 -0.670059E+01  0.582092E+01 -0.966046E+01  0.104137E+01 -0.986923E+00 -0.253749E+01  0.721047E+01 -0.737241E+01
  1474  -0.608804E+01 -0.601873E+01 -0.255889E+01  0.276840E+01 -0.146257E+01  0.101728E+01 -0.585245E+01  0.285307E+00 -0.285116E+00 -0.325223E+01  0.261551E+01 -0.538201E+01
  1475   0.117005E+01  0.106355E+01 -0.334568E+01  0.114640E+02 -0.346185E+01  0.265559E+01 -0.585781E+01  0.709855E+00 -0.994080E+00 -0.226024E+01  0.922335E+01 -0.589956E+01
  1476  -0.809677E+00 -0.113946E+01 -0.806810E+01  0.192557E+02 -0.972589E+01  0.919920E+01 -0.116407E+02  0.172870E+01 -0.155863E+01 -0.107052E+01  0.906289E+01 -0.913183E+01
  1477  -0.367518E+01 -0.403891E+01 -0.128296E+02  0.223252E+02 -0.113037E+02  0.976392E+01 -0.115432E+02  0.171362E+01 -0.180145E+01 -0.656986E+01  0.111346E+02 -0.860365E+01
  1478   0.959425E+00  0.839629E+00 -0.928506E+01  0.241392E+02 -0.137569E+02  0.132191E+02 -0.138608E+02  0.231919E+01 -0.181532E+01 -0.200333E+01  0.129658E+02 -0.101229E+02
  1479  -0.239151E+01 -0.279572E+01 -0.370874E+01  0.737270E+01 -0.294180E+01  0.235905E+01 -0.558474E+01  0.657556E+00 -0.545538E+00 -0.178000E+01  0.307839E+01 -0.409411E+01
  1480  -0.312129E+01 -0.350100E+01 -0.515657E+01  0.960118E+01 -0.440348E+01  0.381442E+01 -0.714870E+01  0.916247E+00 -0.744380E+00 -0.294161E+01  0.554643E+01 -0.610582E+01
  1481  -0.203299E+01 -0.185675E+01 -0.223353E+01  0.347292E+01 -0.108003E+01  0.807808E+00 -0.307512E+01  0.250026E+00 -0.175066E+00 -0.118483E+01  0.155271E+01 -0.222463E+01
  1482  -0.118494E+01 -0.140942E+01 -0.546582E+01  0.124215E+02 -0.666599E+01  0.611907E+01 -0.780066E+01  0.983697E+00 -0.776795E+00 -0.251328E+01  0.642102E+01 -0.531715E+01
  1483  -0.192554E+01 -0.160901E+01 -0.173005E+01  0.334879E+01 -0.933324E+00  0.702183E+00 -0.337446E+01  0.285366E+00 -0.224033E+00 -0.145123E+01  0.319977E+01 -0.335755E+01
  1484  -0.230457E+01 -0.245126E+01 -0.505511E+01  0.949569E+01 -0.360341E+01  0.278080E+01 -0.582211E+01  0.678806E+00 -0.779237E+00 -0.323970E+01  0.518742E+01 -0.439898E+01
  1485  -0.810801E+00 -0.114004E+01 -0.500478E+01  0.137240E+02 -0.603349E+01  0.519472E+01 -0.891431E+01  0.113653E+01 -0.913428E+00 -0.142841E+01  0.779481E+01 -0.750644E+01
  1486  -0.276811E+01 -0.292506E+01 -0.154077E+01  0.238168E+01 -0.779716E+00  0.601417E+00 -0.345618E+01  0.232984E+00 -0.207523E+00 -0.153117E+01  0.159189E+01 -0.298578E+01
  1487  -0.381805E+01 -0.363078E+01 -0.198256E+01  0.589484E+01 -0.273192E+01  0.259394E+01 -0.793005E+01  0.730672E+00 -0.392966E+00 -0.930773E+00  0.373397E+01 -0.643398E+01
  1488  -0.440546E+01 -0.471925E+01 -0.818754E+01  0.194285E+02 -0.981185E+01  0.895037E+01 -0.151671E+02  0.187894E+01 -0.149680E+01 -0.346434E+01  0.107630E+02 -0.120179E+02
  1489   0.738448E+01  0.835166E+01 -0.880756E+01  0.303351E+02 -0.134898E+02  0.113695E+02 -0.113040E+02  0.184763E+01 -0.256649E+01 -0.271422E+00  0.175184E+02 -0.889527E+01
  1490   0.138725E+01  0.115566E+01 -0.871802E+00  0.884126E+01 -0.292499E+01  0.223503E+01 -0.601839E+01  0.601811E+00 -0.475668E+00 -0.984160E+00  0.747501E+01 -0.533518E+01
  1491  -0.274614E+01 -0.280762E+01 -0.719414E+01  0.141073E+02 -0.783836E+01  0.739477E+01 -0.918360E+01  0.119937E+01 -0.123144E+01 -0.314092E+01  0.694205E+01 -0.660876E+01
  1492  -0.377582E+01 -0.378654E+01 -0.439313E+01  0.720522E+01 -0.340371E+01  0.273808E+01 -0.594162E+01  0.686572E+00 -0.667241E+00 -0.236059E+01  0.347994E+01 -0.490589E+01
  1493   0.880780E+01  0.907517E+01 -0.106820E+02  0.363926E+02 -0.217721E+02  0.189947E+02 -0.152004E+02  0.259599E+01 -0.152107E+01 -0.217146E+01  0.242347E+02 -0.129881E+02
  1494  -0.351823E+01 -0.366787E+01 -0.102490E+02  0.207209E+02 -0.118314E+02  0.105197E+02 -0.132689E+02  0.183065E+01 -0.124017E+01 -0.589027E+01  0.134934E+02 -0.112710E+02
  1495  -0.283005E+01 -0.277419E+01 -0.192349E+01  0.377406E+01 -0.220107E+01  0.153665E+01 -0.407326E+01  0.356370E+00 -0.299307E+00 -0.418386E+00  0.624124E+00 -0.297993E+01
  1496   0.281074E+01  0.246448E+01 -0.182589E+02  0.393591E+02 -0.232617E+02  0.208125E+02 -0.162460E+02  0.307925E+01 -0.267358E+01 -0.194164E+01  0.155527E+02 -0.111466E+02
  1497  -0.187515E+01 -0.163792E+01 -0.859489E+00  0.194850E+01 -0.909268E+00  0.655213E+00 -0.280078E+01  0.161871E+00 -0.712003E-01 -0.131776E+01  0.192669E+01 -0.224686E+01
  1498   0.328927E+01  0.353959E+01 -0.129738E+02  0.332445E+02 -0.177213E+02  0.150458E+02 -0.145063E+02  0.227307E+01 -0.207280E+01 -0.456431E+01  0.210307E+02 -0.129268E+02
  1499   0.950464E+00  0.174130E+01 -0.143210E+02  0.348288E+02 -0.220953E+02  0.209691E+02 -0.195513E+02  0.316169E+01 -0.204143E+01 -0.464361E+01  0.211047E+02 -0.147198E+02
  1500  -0.365280E+01 -0.350205E+01 -0.375939E+01  0.529596E+01 -0.228290E+01  0.183415E+01 -0.467415E+01  0.480082E+00 -0.546552E+00 -0.213996E+01  0.223439E+01 -0.359647E+01
  1501   0.120102E+01  0.117252E+01 -0.475763E+01  0.163273E+02 -0.592417E+01  0.524965E+01 -0.961994E+01  0.128124E+01 -0.135544E+01 -0.135692E+01  0.989950E+01 -0.737006E+01
  1502  -0.315541E+01 -0.303679E+01 -0.249845E+01  0.312135E+01 -0.123237E+01  0.740157E+00 -0.331162E+01  0.265547E+00 -0.240026E+00 -0.189639E+01  0.157341E+01 -0.271381E+01
  1503  -0.568868E+01 -0.566690E+01 -0.978348E+01  0.194901E+02 -0.106014E+02  0.927449E+01 -0.143454E+02  0.167945E+01 -0.140243E+01 -0.546957E+01  0.114506E+02 -0.116479E+02
  1504   0.178378E+01  0.187180E+01 -0.578822E+01  0.170705E+02 -0.767050E+01  0.662020E+01 -0.792293E+01  0.110129E+01 -0.162659E+01 -0.185417E+01  0.953781E+01 -0.581184E+01
  1505  -0.487863E+01 -0.486291E+01 -0.315175E+01  0.307840E+01 -0.188622E+01  0.136216E+01 -0.439850E+01  0.357316E+00 -0.240038E+00 -0.232841E+01  0.142471E+01 -0.395920E+01
  1506  -0.139550E+01 -0.152709E+01 -0.104830E+01  0.458474E+01 -0.179921E+01  0.151841E+01 -0.472622E+01  0.423738E+00 -0.348651E+00 -0.239456E+01  0.504583E+01 -0.417836E+01
  1507  -0.100011E+01 -0.848038E+00 -0.452654E+01  0.107423E+02 -0.392400E+01  0.326919E+01 -0.635726E+01  0.809379E+00 -0.101316E+01 -0.169150E+01  0.629990E+01 -0.545643E+01
  1508   0.879897E+00  0.818272E+00 -0.217296E+01  0.100349E+02 -0.311428E+01  0.266337E+01 -0.662417E+01  0.798644E+00 -0.705575E+00 -0.617113E+00  0.698661E+01 -0.555122E+01
  1509  -0.137397E+01 -0.112779E+01 -0.358589E+01  0.101232E+02 -0.567266E+01  0.493174E+01 -0.746867E+01  0.974001E+00 -0.675674E+00  0.367645E+00  0.392805E+01 -0.542349E+01
  1510  -0.202966E-01 -0.436636E+00 -0.382050E+01  0.115505E+02 -0.558720E+01  0.493039E+01 -0.749474E+01  0.923727E+00 -0.522495E+00 -0.207983E+01  0.760409E+01 -0.596090E+01
  1511   0.116414E+02  0.127580E+02 -0.103720E+02  0.380923E+02 -0.182485E+02  0.148694E+02 -0.108508E+02  0.167208E+01 -0.352095E+01 -0.284800E+01  0.238723E+02 -0.826622E+01
  1512  -0.331039E+01 -0.310016E+01 -0.289725E+01  0.494661E+01 -0.215613E+01  0.186136E+01 -0.495144E+01  0.470436E+00 -0.583975E+00 -0.156123E+01  0.200906E+01 -0.354799E+01
  1513   0.154991E+02  0.175146E+02 -0.188838E+02  0.594724E+02 -0.330115E+02  0.268924E+02 -0.197828E+02  0.334464E+01 -0.253211E+01 -0.212346E+01  0.360891E+02 -0.164510E+02
  1514  -0.431919E+01 -0.422016E+01 -0.318371E+01  0.568890E+01 -0.266485E+01  0.235225E+01 -0.666609E+01  0.600246E+00 -0.445939E+00 -0.196801E+01  0.356616E+01 -0.581832E+01
  1515  -0.833992E+00 -0.745786E+00 -0.172523E+00  0.193826E+01 -0.517632E+00  0.361386E+00 -0.252624E+01  0.172329E+00 -0.895680E-01 -0.204036E+00  0.196133E+01 -0.250308E+01
  1516   0.108064E+01  0.154266E+01 -0.175273E+02  0.372738E+02 -0.191840E+02  0.161253E+02 -0.148092E+02  0.273276E+01 -0.353076E+01 -0.175479E+01  0.152267E+02 -0.119293E+02
  1517  -0.181097E+01 -0.198789E+01 -0.842186E+01  0.167671E+02 -0.783899E+01  0.656313E+01 -0.878679E+01  0.132670E+01 -0.142030E+01 -0.266865E+01  0.672642E+01 -0.604566E+01
  1518   0.146866E+02  0.157714E+02 -0.430511E+01  0.342716E+02 -0.121618E+02  0.831406E+01 -0.992330E+01  0.135785E+01 -0.286681E+01 -0.118234E+01  0.271369E+02 -0.101832E+02
  1519  -0.109136E+01 -0.110656E+01 -0.243962E+01  0.692702E+01 -0.218805E+01  0.198626E+01 -0.550420E+01  0.618155E+00 -0.490918E+00 -0.518188E+00  0.374970E+01 -0.433807E+01
  1520  -0.289504E+01 -0.262588E+01 -0.521043E+01  0.130273E+02 -0.706278E+01  0.603465E+01 -0.988658E+01  0.131875E+01 -0.111599E+01 -0.168191E+00  0.538486E+01 -0.784255E+01
  1521  -0.294640E+01 -0.252593E+01 -0.788546E+01  0.156333E+02 -0.630391E+01  0.522324E+01 -0.928833E+01  0.121914E+01 -0.154436E+01 -0.358657E+01  0.925649E+01 -0.819585E+01
  1522  -0.321105E+01 -0.311609E+01 -0.281256E+01  0.560720E+01 -0.225697E+01  0.194009E+01 -0.585805E+01  0.553095E+00 -0.383854E+00 -0.247947E+01  0.426102E+01 -0.489764E+01
  1523   0.316960E+00  0.449842E+00 -0.469932E+01  0.146243E+02 -0.598688E+01  0.512033E+01 -0.838961E+01  0.108509E+01 -0.143695E+01 -0.224149E+01  0.979885E+01 -0.710752E+01
  1524  -0.270040E+01 -0.318643E+01 -0.388814E+01  0.916605E+01 -0.407719E+01  0.357770E+01 -0.744587E+01  0.850410E+00 -0.883349E+00 -0.116591E+01  0.324978E+01 -0.527030E+01
  1525  -0.319270E+01 -0.308725E+01 -0.178840E+01  0.403657E+01 -0.217089E+01  0.181923E+01 -0.522856E+01  0.380538E+00 -0.241180E+00 -0.319960E+01  0.505180E+01 -0.493944E+01
  1526  -0.440420E+01 -0.440856E+01 -0.354140E+01  0.621503E+01 -0.326314E+01  0.296105E+01 -0.705092E+01  0.655771E+00 -0.380597E+00 -0.285001E+01  0.461177E+01 -0.617033E+01
  1527  -0.206912E+01 -0.198774E+01 -0.228638E+01  0.731156E+01 -0.340809E+01  0.285819E+01 -0.666970E+01  0.614258E+00 -0.488952E+00 -0.271314E+01  0.662299E+01 -0.589759E+01
  1528  -0.286644E+01 -0.297122E+01 -0.118228E+02  0.198370E+02 -0.864613E+01  0.666193E+01 -0.837907E+01  0.132042E+01 -0.183776E+01 -0.636293E+01  0.992341E+01 -0.653171E+01
  1529   0.143933E+02  0.151576E+02 -0.185326E+02  0.587236E+02 -0.299240E+02  0.238838E+02 -0.187468E+02  0.311439E+01 -0.412504E+01 -0.158555E+01  0.328490E+02 -0.161058E+02
  1530  -0.229197E+01 -0.273986E+01 -0.971357E+01  0.177521E+02 -0.106791E+02  0.930838E+01 -0.870031E+01  0.129651E+01 -0.155594E+01 -0.363301E+01  0.679148E+01 -0.589832E+01
  1531   0.180953E+01  0.148730E+01 -0.500806E+01  0.166248E+02 -0.696343E+01  0.598717E+01 -0.844978E+01  0.116603E+01 -0.154717E+01 -0.490638E+01  0.139107E+02 -0.751704E+01
  1532  -0.340291E+01 -0.362741E+01 -0.730561E+00  0.173642E+01 -0.932758E+00  0.598543E+00 -0.419185E+01  0.209229E+00 -0.919295E-01 -0.111582E+01  0.139135E+01 -0.390294E+01
  1533   0.868059E+00  0.134249E+01 -0.114030E+02  0.274662E+02 -0.143903E+02  0.129823E+02 -0.134226E+02  0.225604E+01 -0.262056E+01 -0.960233E+00  0.122459E+02 -0.994314E+01
  1534   0.645185E+01  0.647841E+01 -0.318325E+01  0.185051E+02 -0.574033E+01  0.436155E+01 -0.695513E+01  0.975143E+00 -0.151121E+01 -0.130267E+00  0.129633E+02 -0.635464E+01
  1535  -0.476105E+01 -0.483681E+01 -0.486293E+01  0.854303E+01 -0.421158E+01  0.373837E+01 -0.818258E+01  0.843936E+00 -0.629291E+00 -0.301366E+01  0.507709E+01 -0.690024E+01
  1536  -0.253304E+01 -0.244650E+01 -0.471348E+01  0.724349E+01 -0.354449E+01  0.312585E+01 -0.446263E+01  0.474556E+00 -0.656335E+00 -0.323077E+01  0.381111E+01 -0.302684E+01
  1537  -0.341247E+01 -0.344213E+01 -0.356965E+01  0.900813E+01 -0.486362E+01  0.427766E+01 -0.813918E+01  0.819686E+00 -0.945490E+00 -0.127249E+01  0.408813E+01 -0.625777E+01
  1538  -0.254442E+01 -0.240035E+01 -0.186187E+01  0.237176E+01 -0.105722E+01  0.540634E+00 -0.257088E+01  0.209765E+00 -0.176604E+00 -0.112235E+01  0.869759E+00 -0.214776E+01
  1539  -0.145990E+01 -0.109339E+01 -0.696256E+01  0.136054E+02 -0.511047E+01  0.386129E+01 -0.636122E+01  0.957669E+00 -0.145004E+01 -0.201582E+01  0.517647E+01 -0.425404E+01
  1540  -0.461324E+01 -0.443810E+01 -0.641437E+01  0.158746E+02 -0.791162E+01  0.740776E+01 -0.141147E+02  0.153388E+01 -0.988729E+00 -0.378597E+01  0.107597E+02 -0.114118E+02
  1541  -0.195800E+01 -0.185220E+01 -0.101584E+01  0.745701E+00 -0.264933E+00  0.193841E+00 -0.164269E+01  0.705275E-01 -0.446052E-01 -0.108863E+01  0.539499E+00 -0.130307E+01
  1542  -0.100927E+01 -0.139181E+01 -0.576572E+01  0.161496E+02 -0.640010E+01  0.585365E+01 -0.109726E+02  0.142823E+01 -0.130234E+01 -0.319568E+01  0.107960E+02 -0.899209E+01
  1543  -0.436972E+01 -0.386270E+01 -0.793456E+01  0.128113E+02 -0.662896E+01  0.526722E+01 -0.802215E+01  0.998111E+00 -0.860717E+00 -0.393599E+01  0.588616E+01 -0.581287E+01
  1544  -0.207258E+01 -0.197012E+01 -0.303340E+01  0.908357E+01 -0.467856E+01  0.415946E+01 -0.805294E+01  0.835112E+00 -0.385818E+00 -0.128114E+01  0.628088E+01 -0.696987E+01
  1545  -0.156412E+01 -0.182045E+01 -0.424676E+01  0.101996E+02 -0.505753E+01  0.457588E+01 -0.688937E+01  0.842211E+00 -0.988140E+00 -0.188827E+01  0.483797E+01 -0.477016E+01
  1546  -0.316298E+01 -0.317178E+01 -0.167727E+01  0.317696E+01 -0.161480E+01  0.134255E+01 -0.454416E+01  0.338651E+00 -0.184905E+00 -0.210352E+01  0.300617E+01 -0.407443E+01
  1547  -0.768079E+01 -0.769101E+01 -0.738872E+01  0.101452E+02 -0.597813E+01  0.491906E+01 -0.962155E+01  0.963947E+00 -0.720577E+00 -0.496440E+01  0.515597E+01 -0.788258E+01
  1548  -0.628480E+01 -0.625234E+01 -0.435467E+01  0.962454E+01 -0.497244E+01  0.450361E+01 -0.113972E+02  0.107060E+01 -0.759288E+00 -0.321963E+01  0.647584E+01 -0.950855E+01
  1549  -0.614736E+01 -0.617290E+01 -0.419406E+01  0.941976E+01 -0.472512E+01  0.426506E+01 -0.111676E+02  0.105422E+01 -0.799635E+00 -0.293153E+01  0.602218E+01 -0.926355E+01
  1550   0.832255E+01  0.824496E+01 -0.128756E+02  0.399941E+02 -0.203979E+02  0.173969E+02 -0.159084E+02  0.268556E+01 -0.257220E+01 -0.315847E+01  0.235878E+02 -0.121844E+02
  1551  -0.540999E+01 -0.548556E+01 -0.608935E+01  0.130292E+02 -0.665290E+01  0.598297E+01 -0.120391E+02  0.131535E+01 -0.956123E+00 -0.310124E+01  0.729618E+01 -0.968050E+01
  1552  -0.615527E+01 -0.662695E+01 -0.650720E+01  0.117531E+02 -0.642946E+01  0.540219E+01 -0.107500E+02  0.117934E+01 -0.803309E+00 -0.317942E+01  0.538127E+01 -0.882880E+01
  1553  -0.460437E+01 -0.473063E+01 -0.813924E+01  0.135645E+02 -0.633433E+01  0.529293E+01 -0.908238E+01  0.115721E+01 -0.106304E+01 -0.562581E+01  0.888072E+01 -0.798554E+01
  1554  -0.369642E+01 -0.362986E+01 -0.106274E+02  0.241122E+02 -0.121269E+02  0.108937E+02 -0.162968E+02  0.193769E+01 -0.158896E+01 -0.574868E+01  0.155847E+02 -0.134658E+02
  1555  -0.112564E+01 -0.997269E+00 -0.122473E+02  0.284687E+02 -0.153879E+02  0.145286E+02 -0.176056E+02  0.274937E+01 -0.163152E+01 -0.299270E+01  0.154635E+02 -0.134680E+02
  1556  -0.868153E+00 -0.468822E-01 -0.106761E+02  0.282392E+02 -0.159925E+02  0.148771E+02 -0.181061E+02  0.258866E+01 -0.179835E+01 -0.188170E+01  0.157914E+02 -0.139566E+02
  1557   0.576639E+00  0.276216E-01 -0.184839E+02  0.429835E+02 -0.229954E+02  0.218017E+02 -0.242117E+02  0.383168E+01 -0.234924E+01 -0.455396E+01  0.223301E+02 -0.177485E+02
  1558   0.427763E+00 -0.997394E+00 -0.132065E+02  0.328042E+02 -0.181240E+02  0.174042E+02 -0.199125E+02  0.310478E+01 -0.164251E+01 -0.309733E+01  0.168729E+02 -0.147730E+02
  1559  -0.201458E+01 -0.206291E+01 -0.305711E+01  0.790978E+01 -0.362105E+01  0.355093E+01 -0.706354E+01  0.860732E+00 -0.594321E+00 -0.130883E+01  0.499670E+01 -0.575078E+01
  1560   0.157578E+02  0.161430E+02 -0.217017E+02  0.672098E+02 -0.350440E+02  0.280113E+02 -0.219668E+02  0.360180E+01 -0.435250E+01 -0.844790E+01  0.431449E+02 -0.185540E+02
  1561  -0.848738E+00 -0.571351E+00 -0.173639E+01  0.622285E+01 -0.248856E+01  0.183614E+01 -0.488843E+01  0.404897E+00 -0.199260E+00 -0.220383E+01  0.552887E+01 -0.389639E+01
  1562   0.297456E+01  0.292615E+01 -0.801253E+01  0.243459E+02 -0.110611E+02  0.937037E+01 -0.107134E+02  0.160684E+01 -0.256151E+01 -0.337788E+01  0.151789E+02 -0.887486E+01
  1563   0.147739E+02  0.156425E+02 -0.526749E+01  0.359286E+02 -0.122895E+02  0.861768E+01 -0.103962E+02  0.149567E+01 -0.331482E+01 -0.178069E+01  0.286111E+02 -0.111879E+02
  1564  -0.542741E+00 -0.146705E+00 -0.749606E+01  0.224401E+02 -0.111744E+02  0.987103E+01 -0.148217E+02  0.164852E+01 -0.101023E+01 -0.419323E+01  0.165244E+02 -0.124779E+02
  1565   0.364428E+00  0.125602E+00 -0.555310E+01  0.165838E+02 -0.784089E+01  0.710510E+01 -0.100612E+02  0.134642E+01 -0.121574E+01 -0.150878E+01  0.100585E+02 -0.842413E+01
  1566  -0.235542E+01 -0.250263E+01 -0.173535E+01  0.264173E+01 -0.139992E+01  0.118675E+01 -0.310701E+01  0.242135E+00 -0.183764E+00 -0.130913E+01  0.102481E+01 -0.221831E+01
  1567   0.183985E+02  0.179294E+02 -0.152996E+02  0.522615E+02 -0.247910E+02  0.196214E+02 -0.116452E+02  0.196595E+01 -0.371453E+01 -0.900454E+00  0.254085E+02 -0.657863E+01
  1568   0.601768E+01  0.605229E+01 -0.177631E+00  0.140249E+02 -0.476171E+01  0.323911E+01 -0.597394E+01  0.695674E+00 -0.102869E+01 -0.368648E+01  0.164484E+02 -0.670960E+01
  1569  -0.239502E+01 -0.320940E+01 -0.100085E+02  0.252423E+02 -0.125509E+02  0.121870E+02 -0.181163E+02  0.248439E+01 -0.163303E+01 -0.276720E+01  0.131749E+02 -0.136171E+02
  1570  -0.520951E+01 -0.496286E+01 -0.686373E+01  0.109210E+02 -0.646738E+01  0.541374E+01 -0.847172E+01  0.102528E+01 -0.766683E+00 -0.483783E+01  0.757180E+01 -0.769683E+01
  1571   0.128497E+02  0.133148E+02 -0.204557E+02  0.591389E+02 -0.299845E+02  0.237689E+02 -0.186328E+02  0.315032E+01 -0.413532E+01 -0.346656E+01  0.305591E+02 -0.137778E+02
  1572  -0.466064E+01 -0.457943E+01 -0.102411E+02  0.243582E+02 -0.126523E+02  0.115662E+02 -0.180500E+02  0.229772E+01 -0.193951E+01 -0.374409E+01  0.133378E+02 -0.141731E+02
  1573  -0.117159E+01 -0.146578E+01 -0.153229E+02  0.289705E+02 -0.176388E+02  0.157770E+02 -0.135687E+02  0.203711E+01 -0.142589E+01 -0.630344E+01  0.147123E+02 -0.987460E+01
  1574   0.186006E+02  0.176175E+02 -0.245239E+02  0.679573E+02 -0.381468E+02  0.326113E+02 -0.187245E+02  0.325738E+01 -0.383004E+01 -0.194075E+01  0.308155E+02 -0.112573E+02
  1575   0.197166E+01  0.173106E+01  0.192778E+01  0.526983E+01 -0.307131E+01  0.244446E+01 -0.493386E+01  0.486229E+00 -0.151468E+00  0.220014E+01  0.307319E+01 -0.354227E+01
  1576  -0.213554E+01 -0.219906E+01 -0.277592E+01  0.697302E+01 -0.251295E+01  0.223571E+01 -0.614911E+01  0.631217E+00 -0.537508E+00 -0.164647E+01  0.456727E+01 -0.511986E+01
  1577  -0.100842E+01 -0.129250E+01 -0.662241E+01  0.180850E+02 -0.754416E+01  0.661847E+01 -0.112163E+02  0.137244E+01 -0.170151E+01 -0.411199E+01  0.122394E+02 -0.941987E+01
  1578  -0.493642E+01 -0.454369E+01 -0.833312E+01  0.165811E+02 -0.914767E+01  0.831481E+01 -0.125466E+02  0.163873E+01 -0.144367E+01 -0.221444E+01  0.738147E+01 -0.971071E+01
  1579  -0.202718E+01 -0.222001E+01 -0.990816E+01  0.226350E+02 -0.136406E+02  0.129873E+02 -0.147368E+02  0.192599E+01 -0.128988E+01 -0.707603E+01  0.165624E+02 -0.117064E+02
  1580   0.152662E+02  0.156359E+02 -0.271924E+02  0.712095E+02 -0.430980E+02  0.370493E+02 -0.207249E+02  0.356203E+01 -0.553934E+01 -0.445672E+01  0.339457E+02 -0.138531E+02
  1581   0.109412E+00  0.298148E-02  0.137502E+01  0.189646E+01 -0.954510E+00  0.574059E+00 -0.291978E+01  0.147005E+00 -0.883298E-02 -0.590847E+00  0.360771E+01 -0.301388E+01
  1582  -0.165462E+01 -0.131603E+01 -0.439960E+01  0.111620E+02 -0.412809E+01  0.364511E+01 -0.798969E+01  0.994791E+00 -0.939164E+00 -0.200946E+01  0.687480E+01 -0.618137E+01
  1583   0.144969E+01  0.115445E+01 -0.604251E+01  0.182288E+02 -0.879924E+01  0.762288E+01 -0.954067E+01  0.137902E+01 -0.139860E+01 -0.211581E+01  0.116732E+02 -0.840289E+01
  1584   0.130344E+02  0.128625E+02 -0.209808E+02  0.587635E+02 -0.347286E+02  0.299991E+02 -0.213371E+02  0.380659E+01 -0.248833E+01 -0.678634E+01  0.382094E+02 -0.185606E+02
  1585  -0.293075E+01 -0.298493E+01 -0.444279E+01  0.716209E+01 -0.306366E+01  0.205190E+01 -0.463883E+01  0.608538E+00 -0.607992E+00 -0.646438E+00  0.132281E+01 -0.366131E+01
  1586  -0.613789E+00 -0.606377E+00 -0.164561E+01  0.647668E+01 -0.196100E+01  0.172637E+01 -0.531879E+01  0.561371E+00 -0.452821E+00 -0.735582E-01  0.368978E+01 -0.422260E+01
  1587  -0.476767E+01 -0.486120E+01 -0.649455E+01  0.138413E+02 -0.731643E+01  0.629688E+01 -0.112516E+02  0.126707E+01 -0.111032E+01 -0.231883E+01  0.641634E+01 -0.895872E+01
  1588   0.146935E+01  0.164053E+01 -0.118449E+01  0.842024E+01 -0.201623E+01  0.147323E+01 -0.518557E+01  0.544125E+00 -0.581961E+00 -0.769041E+00  0.774405E+01 -0.533448E+01
  1589  -0.163407E+01 -0.181162E+01 -0.387482E+01  0.108525E+02 -0.449463E+01  0.395645E+01 -0.822858E+01  0.956142E+00 -0.801094E+00 -0.167637E+01  0.661188E+01 -0.674712E+01
  1590  -0.197056E+01 -0.147756E+01 -0.100209E+02  0.223868E+02 -0.126026E+02  0.115384E+02 -0.130611E+02  0.173561E+01 -0.194682E+01 -0.301826E+01  0.110660E+02 -0.952525E+01
  1591  -0.176494E+01 -0.228592E+01 -0.896981E+01  0.192731E+02 -0.102002E+02  0.950231E+01 -0.111609E+02  0.166634E+01 -0.187588E+01 -0.260215E+01  0.815523E+01 -0.783900E+01
  1592  -0.321141E+01 -0.311265E+01 -0.272934E+01  0.288390E+01 -0.112669E+01  0.689420E+00 -0.298929E+01  0.265188E+00 -0.204590E+00 -0.170841E+01  0.139417E+01 -0.279841E+01
  1593  -0.363736E+01 -0.349155E+01 -0.536083E+01  0.151997E+02 -0.753376E+01  0.691761E+01 -0.133868E+02  0.153829E+01 -0.101159E+01 -0.192959E+01  0.919395E+01 -0.107559E+02
  1594  -0.279714E+01 -0.314546E+01 -0.628293E+01  0.141641E+02 -0.723649E+01  0.618783E+01 -0.976397E+01  0.129510E+01 -0.116082E+01 -0.213290E+01  0.751221E+01 -0.852478E+01
  1595   0.166779E+02  0.161740E+02 -0.275102E+02  0.736382E+02 -0.448822E+02  0.391473E+02 -0.224427E+02  0.385663E+01 -0.512908E+01 -0.812032E+01  0.404939E+02 -0.161995E+02
  1596  -0.439440E+01 -0.397945E+01 -0.401422E+01  0.872041E+01 -0.417717E+01  0.401771E+01 -0.919601E+01  0.104744E+01 -0.792563E+00 -0.181203E+01  0.506249E+01 -0.722991E+01
  1597   0.183894E+02  0.169542E+02 -0.157484E+02  0.508826E+02 -0.234048E+02  0.187386E+02 -0.110991E+02  0.200158E+01 -0.298121E+01 -0.142257E+01  0.255578E+02 -0.718101E+01
  1598  -0.551405E+01 -0.562231E+01 -0.724566E+01  0.115126E+02 -0.598674E+01  0.519137E+01 -0.899446E+01  0.984745E+00 -0.975956E+00 -0.409480E+01  0.522848E+01 -0.675599E+01
  1599  -0.604116E+01 -0.579938E+01 -0.882875E+01  0.186814E+02 -0.961773E+01  0.897180E+01 -0.159136E+02  0.199026E+01 -0.132454E+01 -0.330332E+01  0.102039E+02 -0.127000E+02
  1600  -0.274325E+01 -0.280187E+01 -0.170793E+01  0.258776E+01 -0.100495E+01  0.926895E+00 -0.366191E+01  0.305394E+00 -0.188508E+00 -0.147517E+01  0.177841E+01 -0.310511E+01
  1601  -0.219406E+01 -0.227889E+01 -0.184334E+01  0.385583E+01 -0.200609E+01  0.145074E+01 -0.369563E+01  0.338457E+00 -0.294014E+00 -0.411522E+00  0.591083E+00 -0.245845E+01
  1602  -0.557742E+01 -0.532773E+01 -0.573716E+01  0.105647E+02 -0.535515E+01  0.481309E+01 -0.101637E+02  0.109988E+01 -0.799169E+00 -0.321411E+01  0.662279E+01 -0.873641E+01
  1603   0.241899E+01  0.136096E+01 -0.149684E+02  0.347633E+02 -0.222631E+02  0.206091E+02 -0.170237E+02  0.246938E+01 -0.116758E+01 -0.491527E+01  0.189565E+02 -0.126803E+02
  1604   0.683765E+01  0.769650E+01 -0.131605E+02  0.398665E+02 -0.210736E+02  0.175942E+02 -0.165726E+02  0.267703E+01 -0.249334E+01 -0.345443E+01  0.260971E+02 -0.149462E+02
  1605  -0.257729E+01 -0.250799E+01 -0.257444E+01  0.586197E+01 -0.272919E+01  0.238659E+01 -0.543835E+01  0.503743E+00 -0.587607E+00 -0.170778E+01  0.371652E+01 -0.451673E+01
  1606  -0.150888E+01 -0.183644E+01 -0.839038E+01  0.204362E+02 -0.931314E+01  0.863655E+01 -0.130891E+02  0.178742E+01 -0.157644E+01 -0.286389E+01  0.111996E+02 -0.101721E+02
  1607  -0.507602E+01 -0.487240E+01 -0.816555E+01  0.152469E+02 -0.774837E+01  0.677654E+01 -0.113335E+02  0.137562E+01 -0.122771E+01 -0.364421E+01  0.800831E+01 -0.923650E+01
  1608  -0.173201E+01 -0.156302E+01 -0.770256E+01  0.192227E+02 -0.994995E+01  0.929759E+01 -0.129253E+02  0.183940E+01 -0.151397E+01 -0.730620E+00  0.911865E+01 -0.995104E+01
  1609   0.125370E+02  0.127692E+02 -0.616725E+01  0.335096E+02 -0.116350E+02  0.833520E+01 -0.100123E+02  0.147752E+01 -0.297078E+01 -0.166056E+01  0.243902E+02 -0.996038E+01
  1610  -0.283259E+01 -0.309899E+01 -0.189292E+01  0.501595E+01 -0.224525E+01  0.183116E+01 -0.576940E+01  0.496691E+00 -0.268817E+00 -0.266877E+01  0.472572E+01 -0.515594E+01
  1611  -0.414862E+01 -0.407195E+01 -0.534083E+01  0.105257E+02 -0.558363E+01  0.495284E+01 -0.864988E+01  0.908097E+00 -0.960900E+00 -0.371773E+01  0.655830E+01 -0.691252E+01
  1612  -0.409276E+01 -0.377757E+01 -0.788549E+01  0.168124E+02 -0.935387E+01  0.807334E+01 -0.121844E+02  0.160327E+01 -0.115797E+01 -0.198132E+01  0.769802E+01 -0.949426E+01
  1613  -0.113713E+01 -0.107242E+01 -0.789837E+01  0.168089E+02 -0.930499E+01  0.851054E+01 -0.940246E+01  0.122515E+01 -0.107593E+01 -0.373909E+01  0.967454E+01 -0.700787E+01
  1614  -0.514116E+01 -0.506592E+01 -0.507630E+01  0.121157E+02 -0.627142E+01  0.536684E+01 -0.114795E+02  0.115050E+01 -0.947002E+00 -0.145349E+01  0.586294E+01 -0.947537E+01
  1615  -0.473747E+01 -0.456580E+01 -0.525003E+01  0.926536E+01 -0.496553E+01  0.420769E+01 -0.815423E+01  0.848514E+00 -0.689246E+00 -0.562941E+01  0.843157E+01 -0.736797E+01
  1616  -0.284287E+01 -0.323515E+01 -0.791435E+01  0.189238E+02 -0.103140E+02  0.968630E+01 -0.137607E+02  0.183908E+01 -0.130307E+01 -0.232981E+01  0.980246E+01 -0.107078E+02
  1617   0.200556E+02  0.189689E+02 -0.303695E+02  0.795788E+02 -0.450862E+02  0.387005E+02 -0.226917E+02  0.404900E+01 -0.412527E+01 -0.304828E+01  0.371293E+02 -0.151122E+02
  1618  -0.340671E+01 -0.332617E+01 -0.346803E+01  0.427786E+01 -0.170425E+01  0.128248E+01 -0.383743E+01  0.417893E+00 -0.375227E+00 -0.156154E+01  0.121887E+01 -0.298350E+01
  1619  -0.553218E+01 -0.549083E+01 -0.564529E+01  0.656224E+01 -0.321206E+01  0.247474E+01 -0.577586E+01  0.603040E+00 -0.538986E+00 -0.447424E+01  0.398908E+01 -0.500567E+01
  1620  -0.209136E+01 -0.228557E+01 -0.654849E+01  0.136193E+02 -0.585456E+01  0.501268E+01 -0.832593E+01  0.120255E+01 -0.119687E+01 -0.220653E+01  0.649632E+01 -0.657535E+01
  1621  -0.532163E+01 -0.539143E+01 -0.381683E+01  0.432615E+01 -0.220707E+01  0.161953E+01 -0.528335E+01  0.404684E+00 -0.364740E+00 -0.279553E+01  0.150654E+01 -0.410244E+01
  1622   0.370891E+01  0.183437E+01 -0.164047E+02  0.385417E+02 -0.222259E+02  0.205979E+02 -0.178363E+02  0.321042E+01 -0.217415E+01 -0.459123E+01  0.198846E+02 -0.134590E+02
  1623  -0.439237E+01 -0.436678E+01 -0.356933E+01  0.226901E+01 -0.107315E+01  0.487386E+00 -0.244953E+01  0.192153E+00 -0.248904E+00 -0.345845E+01  0.119774E+01 -0.210608E+01
  1624  -0.750035E+00 -0.147023E+01 -0.125530E+02  0.238498E+02 -0.102469E+02  0.829929E+01 -0.980147E+01  0.176428E+01 -0.206206E+01 -0.303438E+01  0.973308E+01 -0.816894E+01
  1625  -0.251411E-01  0.135639E+00  0.603790E+00  0.300878E+01 -0.105585E+01  0.702798E+00 -0.340390E+01  0.251971E+00 -0.132725E+00 -0.130185E+01  0.483786E+01 -0.340038E+01
  1626   0.108928E+01  0.797098E+00  0.229303E+01  0.285981E+01 -0.159088E+01  0.104340E+01 -0.372939E+01  0.290600E+00 -0.773073E-01  0.238354E+01  0.122540E+01 -0.281184E+01
  1627  -0.951410E+00 -0.966671E+00 -0.205576E+01  0.666370E+01 -0.215518E+01  0.196824E+01 -0.542597E+01  0.596651E+00 -0.543089E+00 -0.522674E+00  0.358621E+01 -0.403021E+01
  1628  -0.448846E+01 -0.486301E+01 -0.704568E+01  0.169170E+02 -0.836691E+01  0.757682E+01 -0.138936E+02  0.148206E+01 -0.115818E+01 -0.384973E+01  0.103902E+02 -0.114035E+02
  1629  -0.335948E+01 -0.338081E+01 -0.694798E+01  0.154905E+02 -0.779674E+01  0.711512E+01 -0.111474E+02  0.145127E+01 -0.152425E+01 -0.276063E+01  0.785954E+01 -0.847972E+01
  1630  -0.338319E+01 -0.334623E+01 -0.339315E+01  0.425907E+01 -0.219668E+01  0.184370E+01 -0.397259E+01  0.331699E+00 -0.255222E+00 -0.211772E+01  0.165320E+01 -0.288171E+01
  1631  -0.378153E+01 -0.407631E+01 -0.586101E+01  0.112433E+02 -0.560067E+01  0.471430E+01 -0.838688E+01  0.108031E+01 -0.970849E+00 -0.325180E+01  0.661877E+01 -0.744328E+01
  1632  -0.391797E+01 -0.370291E+01 -0.641991E+01  0.137466E+02 -0.719975E+01  0.683777E+01 -0.112715E+02  0.141440E+01 -0.102557E+01 -0.213203E+01  0.726734E+01 -0.883822E+01
  1633  -0.276649E+01 -0.273072E+01 -0.201371E+01  0.561707E+01 -0.201192E+01  0.169531E+01 -0.618149E+01  0.552583E+00 -0.424334E+00 -0.199221E+01  0.510061E+01 -0.583912E+01
  1634  -0.381086E+01 -0.436146E+01 -0.852786E+01  0.183850E+02 -0.980592E+01  0.882960E+01 -0.128053E+02  0.150400E+01 -0.139046E+01 -0.541961E+01  0.115253E+02 -0.104671E+02
  1635  -0.341886E+01 -0.372086E+01 -0.351221E+01  0.716994E+01 -0.433051E+01  0.339544E+01 -0.599198E+01  0.567631E+00 -0.717167E+00 -0.199676E+01  0.302820E+01 -0.475230E+01
  1636   0.149573E+02  0.165035E+02 -0.995863E+01  0.412613E+02 -0.257960E+02  0.219217E+02 -0.140154E+02  0.243188E+01 -0.887634E+00 -0.237702E+01  0.294751E+02 -0.105947E+02
  1637   0.151750E+01  0.119314E+01 -0.648202E+01  0.189754E+02 -0.841901E+01  0.776211E+01 -0.104583E+02  0.154592E+01 -0.140653E+01 -0.106993E+01  0.963034E+01 -0.736727E+01
  1638   0.687632E+01  0.655449E+01 -0.115378E+02  0.362455E+02 -0.174745E+02  0.149580E+02 -0.152022E+02  0.240446E+01 -0.251709E+01 -0.255373E+01  0.204707E+02 -0.113625E+02
  1639  -0.181387E+01 -0.195392E+01 -0.939364E+01  0.186232E+02 -0.109619E+02  0.958852E+01 -0.103009E+02  0.168949E+01 -0.105858E+01 -0.138505E+01  0.702107E+01 -0.758995E+01
  1640  -0.511589E+00 -0.677499E+00 -0.736262E+01  0.198923E+02 -0.863729E+01  0.775307E+01 -0.116824E+02  0.152716E+01 -0.200185E+01 -0.449426E+01  0.136941E+02 -0.987731E+01
  1641  -0.403416E+01 -0.386303E+01 -0.349158E+01  0.365422E+01 -0.141469E+01  0.916957E+00 -0.369144E+01  0.327408E+00 -0.335034E+00 -0.320953E+01  0.265339E+01 -0.330689E+01
  1642  -0.486976E+01 -0.481627E+01 -0.768762E+01  0.149928E+02 -0.868230E+01  0.773034E+01 -0.113825E+02  0.135989E+01 -0.120032E+01 -0.280624E+01  0.691711E+01 -0.892714E+01
  1643   0.744932E+01  0.740963E+01 -0.344832E+01  0.225772E+02 -0.815863E+01  0.613253E+01 -0.916120E+01  0.115333E+01 -0.164557E+01 -0.189108E+01  0.172075E+02 -0.790679E+01
  1644  -0.442092E+01 -0.453406E+01 -0.381275E+01  0.608698E+01 -0.348480E+01  0.265698E+01 -0.607239E+01  0.547307E+00 -0.342257E+00 -0.397388E+01  0.503186E+01 -0.559204E+01
  1645   0.116021E+01  0.132466E+01 -0.653083E+01  0.202200E+02 -0.898992E+01  0.775601E+01 -0.110053E+02  0.146486E+01 -0.175458E+01 -0.342357E+01  0.140099E+02 -0.926163E+01
  1646  -0.744707E+00 -0.622634E+00 -0.210322E+00  0.233088E+01 -0.566628E+00  0.376993E+00 -0.273868E+01  0.186125E+00 -0.123068E+00 -0.761994E-01  0.194488E+01 -0.249131E+01
  1647  -0.290328E+01 -0.294530E+01 -0.388578E+01  0.553321E+01 -0.249282E+01  0.213295E+01 -0.423197E+01  0.443825E+00 -0.402694E+00 -0.230503E+01  0.252579E+01 -0.316606E+01
  1648   0.425882E+01  0.341981E+01 -0.144679E+02  0.323607E+02 -0.153305E+02  0.134554E+02 -0.108385E+02  0.162867E+01 -0.254893E+01 -0.531674E+01  0.160082E+02 -0.727165E+01
  1649   0.129134E+02  0.128860E+02 -0.265705E+01  0.291395E+02 -0.942261E+01  0.632942E+01 -0.906374E+01  0.120820E+01 -0.262033E+01 -0.409468E+00  0.199366E+02 -0.664116E+01
  1650  -0.245355E+01 -0.265046E+01 -0.202972E+01  0.587682E+01 -0.266839E+01  0.243241E+01 -0.629829E+01  0.635722E+00 -0.402091E+00 -0.159765E+01  0.408744E+01 -0.514026E+01
  1651  -0.466762E+01 -0.457299E+01 -0.299158E+01  0.202079E+01 -0.125987E+01  0.782589E+00 -0.327771E+01  0.216309E+00 -0.158146E+00 -0.251122E+01  0.109850E+01 -0.316027E+01
  1652  -0.287068E+01 -0.256730E+01 -0.542025E+01  0.115525E+02 -0.429132E+01  0.347123E+01 -0.809266E+01  0.939161E+00 -0.102932E+01 -0.290163E+01  0.739314E+01 -0.705882E+01
  1653  -0.130971E+01 -0.145633E+01 -0.227763E+01  0.819185E+01 -0.269647E+01  0.235563E+01 -0.702073E+01  0.732928E+00 -0.595289E+00 -0.958925E+00  0.574115E+01 -0.623856E+01
  1654  -0.472691E+01 -0.489767E+01 -0.783183E+01  0.164922E+02 -0.893117E+01  0.828617E+01 -0.131356E+02  0.165085E+01 -0.125751E+01 -0.254855E+01  0.784400E+01 -0.101931E+02
  1655   0.142161E+02  0.152827E+02 -0.189967E+02  0.565809E+02 -0.284816E+02  0.235900E+02 -0.182719E+02  0.329721E+01 -0.350180E+01 -0.153513E+01  0.303802E+02 -0.135623E+02
  1656  -0.121251E+00 -0.231973E+00 -0.108621E+02  0.294382E+02 -0.174477E+02  0.159191E+02 -0.184174E+02  0.245536E+01 -0.120675E+01 -0.499915E+01  0.196427E+02 -0.148755E+02
  1657  -0.848918E+00 -0.840961E+00 -0.560142E-01  0.341952E+01 -0.151634E+01  0.116558E+01 -0.397442E+01  0.292116E+00 -0.179365E+00  0.604112E-02  0.264621E+01 -0.349321E+01
  1658  -0.307386E+01 -0.264631E+01 -0.297538E+01  0.294017E+01 -0.117770E+01  0.588938E+00 -0.241115E+01  0.245813E+00 -0.284553E+00 -0.130350E+01  0.281240E+00 -0.162405E+01
  1659  -0.447050E+01 -0.471356E+01 -0.416597E+01  0.540405E+01 -0.276781E+01  0.235033E+01 -0.520285E+01  0.504072E+00 -0.592314E+00 -0.345008E+01  0.288128E+01 -0.414477E+01
  1660  -0.242727E+01 -0.229507E+01 -0.654756E+01  0.139320E+02 -0.601212E+01  0.515920E+01 -0.889317E+01  0.123570E+01 -0.130128E+01 -0.240304E+01  0.761140E+01 -0.750343E+01
  1661  -0.362772E+01 -0.350306E+01 -0.475207E+01  0.101560E+02 -0.508318E+01  0.421019E+01 -0.833865E+01  0.879295E+00 -0.699265E+00 -0.422974E+01  0.805360E+01 -0.732693E+01
  1662   0.118734E+01  0.116320E+01 -0.157903E+02  0.318437E+02 -0.144127E+02  0.111594E+02 -0.986771E+01  0.182625E+01 -0.357135E+01 -0.673672E+01  0.156540E+02 -0.775408E+01
  1663  -0.136381E+01 -0.160280E+01 -0.657594E+01  0.165325E+02 -0.692066E+01  0.623810E+01 -0.106103E+02  0.139218E+01 -0.141976E+01 -0.233230E+01  0.951200E+01 -0.878250E+01
  1664  -0.987196E+00 -0.847179E+00 -0.870708E+01  0.234607E+02 -0.131394E+02  0.117911E+02 -0.148166E+02  0.195619E+01 -0.153210E+01 -0.646086E+01  0.187190E+02 -0.131053E+02
  1665  -0.217968E+01 -0.209645E+01 -0.129736E+01  0.323473E+01 -0.138213E+01  0.108592E+01 -0.387617E+01  0.295904E+00 -0.240569E+00 -0.136290E+01  0.269345E+01 -0.342699E+01
  1666  -0.334724E+01 -0.320634E+01 -0.211766E+01  0.800597E+01 -0.364128E+01  0.307776E+01 -0.885631E+01  0.729306E+00 -0.545034E+00 -0.221960E+01  0.680972E+01 -0.779645E+01
  1667  -0.279170E+01 -0.282616E+01 -0.720422E+01  0.179913E+02 -0.104790E+02  0.905325E+01 -0.126064E+02  0.164343E+01 -0.119004E+01 -0.132252E+01  0.831347E+01 -0.981711E+01
  1668  -0.212191E+01 -0.205604E+01 -0.178579E+01  0.494460E+01 -0.228865E+01  0.196732E+01 -0.506583E+01  0.476008E+00 -0.369574E+00 -0.132994E+01  0.349461E+01 -0.422070E+01
  1669   0.981342E+00  0.772918E+00 -0.359952E+01  0.125405E+02 -0.489753E+01  0.418146E+01 -0.726261E+01  0.893385E+00 -0.874313E+00 -0.134952E+01  0.849736E+01 -0.637492E+01
  1670   0.460564E+00  0.164500E+00 -0.564546E+01  0.148866E+02 -0.630841E+01  0.521069E+01 -0.747975E+01  0.998611E+00 -0.120175E+01 -0.273639E+01  0.868608E+01 -0.578519E+01
  1671  -0.251418E+01 -0.250510E+01 -0.673799E+01  0.128768E+02 -0.562175E+01  0.493216E+01 -0.776307E+01  0.102362E+01 -0.122392E+01 -0.215776E+01  0.530620E+01 -0.565354E+01
  1672  -0.213195E+01 -0.197198E+01 -0.150068E+01  0.285888E+01 -0.865571E+00  0.687120E+00 -0.340205E+01  0.271002E+00 -0.180652E+00 -0.151428E+01  0.289531E+01 -0.335300E+01
  1673  -0.465182E+00 -0.364632E+00  0.133334E+00  0.222495E+01 -0.615980E+00  0.434349E+00 -0.273110E+01  0.191853E+00 -0.102589E+00  0.102268E+00  0.174128E+01 -0.220818E+01
  1674  -0.226210E+01 -0.252376E+01 -0.130880E+01  0.515432E+01 -0.323470E+01  0.252540E+01 -0.573672E+01  0.553047E+00 -0.214639E+00  0.103145E+00  0.229237E+01 -0.491927E+01
  1675   0.166916E+00  0.273454E+00 -0.120196E+02  0.310137E+02 -0.170614E+02  0.160906E+02 -0.183517E+02  0.277276E+01 -0.227740E+01 -0.294098E+01  0.171819E+02 -0.139675E+02
  1676  -0.253800E+01 -0.292522E+01 -0.692816E+01  0.136782E+02 -0.654599E+01  0.603060E+01 -0.856703E+01  0.102711E+01 -0.123276E+01 -0.298375E+01  0.619956E+01 -0.614102E+01
  1677  -0.265703E+01 -0.246493E+01 -0.735616E+01  0.129222E+02 -0.528612E+01  0.427508E+01 -0.677797E+01  0.786102E+00 -0.122013E+01 -0.469667E+01  0.722273E+01 -0.499099E+01
  1678   0.674612E+00 -0.596579E+00 -0.930596E+01  0.210268E+02 -0.114097E+02  0.103628E+02 -0.102419E+02  0.190635E+01 -0.166381E+01 -0.112510E+01  0.753142E+01 -0.700290E+01
  1679  -0.324287E+01 -0.318796E+01 -0.790123E+01  0.172909E+02 -0.102178E+02  0.897224E+01 -0.121163E+02  0.155571E+01 -0.826374E+00 -0.235006E+01  0.919576E+01 -0.100337E+02
  1680  -0.103399E+01 -0.106457E+01 -0.422183E+00  0.334699E+01 -0.127538E+01  0.909904E+00 -0.369032E+01  0.262427E+00 -0.165427E+00 -0.171278E+00  0.257899E+01 -0.347228E+01
  1681   0.652546E+01  0.779678E+01 -0.203472E+02  0.508146E+02 -0.307620E+02  0.273343E+02 -0.181794E+02  0.286580E+01 -0.520065E+01 -0.435647E+01  0.247743E+02 -0.126210E+02
  1682  -0.147604E+01 -0.154116E+01 -0.166503E+01  0.462457E+01 -0.143184E+01  0.126787E+01 -0.434409E+01  0.420533E+00 -0.348052E+00 -0.104047E+01  0.320906E+01 -0.370976E+01
  1683  -0.945990E+00 -0.118382E+01 -0.319858E+01  0.896734E+01 -0.361710E+01  0.349651E+01 -0.662622E+01  0.873781E+00 -0.841728E+00 -0.109947E+01  0.483477E+01 -0.491912E+01
  1684   0.102659E+02  0.107114E+02 -0.158071E+02  0.493445E+02 -0.263199E+02  0.216764E+02 -0.183226E+02  0.301701E+01 -0.332246E+01 -0.731566E+01  0.347339E+02 -0.167068E+02
  1685  -0.549408E+01 -0.555488E+01 -0.359509E+01  0.525952E+01 -0.266149E+01  0.227644E+01 -0.697011E+01  0.613877E+00 -0.417235E+00 -0.218983E+01  0.261723E+01 -0.598228E+01
  1686  -0.348483E+01 -0.345779E+01 -0.469352E+01  0.113845E+02 -0.607376E+01  0.569154E+01 -0.101443E+02  0.117716E+01 -0.826470E+00 -0.297260E+01  0.791348E+01 -0.839867E+01
  1687   0.133659E+02  0.149214E+02 -0.316627E+01  0.307972E+02 -0.105460E+02  0.697746E+01 -0.895001E+01  0.121841E+01 -0.296487E+01 -0.110884E+01  0.239903E+02 -0.796009E+01
  1688  -0.223220E+01 -0.284174E+01 -0.113861E+02  0.235415E+02 -0.128416E+02  0.115143E+02 -0.135261E+02  0.198359E+01 -0.151787E+01 -0.292187E+01  0.105964E+02 -0.105162E+02
  1689  -0.335044E+01 -0.323431E+01 -0.199757E+01  0.509674E+01 -0.216087E+01  0.207542E+01 -0.660248E+01  0.624640E+00 -0.386317E+00 -0.108447E+01  0.306480E+01 -0.521464E+01
  1690  -0.629090E+01 -0.599225E+01 -0.868118E+01  0.183827E+02 -0.972104E+01  0.871593E+01 -0.153792E+02  0.171426E+01 -0.132234E+01 -0.481162E+01  0.115681E+02 -0.127488E+02
  1691  -0.275479E+01 -0.304723E+01 -0.418685E+01  0.791616E+01 -0.341827E+01  0.298323E+01 -0.599294E+01  0.699598E+00 -0.755723E+00 -0.165615E+01  0.268274E+01 -0.407382E+01
  1692  -0.340100E+01 -0.347619E+01 -0.533882E+01  0.107987E+02 -0.447742E+01  0.374274E+01 -0.820903E+01  0.920270E+00 -0.837456E+00 -0.487015E+01  0.890878E+01 -0.751482E+01
  1693  -0.232256E+00 -0.234949E+00 -0.178564E+01  0.749163E+01 -0.224971E+01  0.190294E+01 -0.566974E+01  0.599181E+00 -0.520908E+00 -0.112431E+01  0.554347E+01 -0.465410E+01
  1694  -0.158114E+01 -0.155278E+01 -0.539383E+01  0.111730E+02 -0.387422E+01  0.298464E+01 -0.646478E+01  0.859130E+00 -0.865093E+00 -0.292851E+01  0.734132E+01 -0.596559E+01
  1695   0.147217E+02  0.141018E+02 -0.204683E+02  0.575842E+02 -0.326889E+02  0.285595E+02 -0.173397E+02  0.301144E+01 -0.393648E+01 -0.690411E+00  0.252106E+02 -0.104184E+02
  1696   0.152418E+02  0.140269E+02 -0.171325E+02  0.518625E+02 -0.252698E+02  0.207813E+02 -0.130925E+02  0.218154E+01 -0.408867E+01 -0.301232E+01  0.248235E+02 -0.778426E+01
  1697   0.457014E+00  0.224435E+00 -0.190612E+01  0.824997E+01 -0.274901E+01  0.251906E+01 -0.580648E+01  0.703775E+00 -0.554175E+00  0.161251E+00  0.489527E+01 -0.483209E+01
  1698   0.161052E+02  0.140541E+02 -0.284710E+02  0.714068E+02 -0.439381E+02  0.400986E+02 -0.263696E+02  0.551389E+01 -0.213535E+01 -0.260243E+01  0.337451E+02 -0.170885E+02
  1699  -0.104640E+01 -0.155186E+01 -0.407065E+01  0.132034E+02 -0.619219E+01  0.564346E+01 -0.986921E+01  0.119231E+01 -0.953517E+00 -0.307858E+01  0.978529E+01 -0.825857E+01
  1700  -0.498440E+00 -0.241643E+00 -0.998172E+01  0.228679E+02 -0.124555E+02  0.117881E+02 -0.118233E+02  0.177575E+01 -0.266969E+01 -0.277892E+01  0.107466E+02 -0.820934E+01
  1701   0.132423E+02  0.119692E+02 -0.218039E+02  0.565736E+02 -0.261621E+02  0.208017E+02 -0.142785E+02  0.295085E+01 -0.483940E+01 -0.196373E+01  0.230384E+02 -0.910545E+01
  1702   0.124157E+02  0.134161E+02 -0.168797E+02  0.534220E+02 -0.283257E+02  0.228143E+02 -0.175741E+02  0.289713E+01 -0.393825E+01 -0.139040E+01  0.290681E+02 -0.142616E+02
  1703  -0.285624E+01 -0.310812E+01 -0.246289E+01  0.435189E+01 -0.264637E+01  0.196257E+01 -0.424264E+01  0.402477E+00 -0.221286E+00 -0.207155E+01  0.271778E+01 -0.375435E+01
  1704  -0.534459E+01 -0.566159E+01 -0.421157E+01  0.892361E+01 -0.456411E+01  0.396904E+01 -0.969473E+01  0.886488E+00 -0.653322E+00 -0.326770E+01  0.586101E+01 -0.825490E+01
  1705  -0.146895E+01 -0.155491E+01 -0.200310E+01  0.605202E+01 -0.216729E+01  0.193143E+01 -0.526582E+01  0.558900E+00 -0.575098E+00 -0.105443E+01  0.391669E+01 -0.441717E+01
  1706   0.177761E+01  0.160387E+01 -0.498635E+01  0.169840E+02 -0.703006E+01  0.586223E+01 -0.840496E+01  0.112125E+01 -0.176854E+01 -0.251142E+01  0.112732E+02 -0.715788E+01
  1707   0.177496E+02  0.153475E+02 -0.225723E+02  0.608642E+02 -0.360714E+02  0.326319E+02 -0.179137E+02  0.413521E+01 -0.332427E+01  0.306705E+01  0.235080E+02 -0.112276E+02
  1708   0.110124E+01  0.481924E+00 -0.603620E+01  0.181522E+02 -0.831658E+01  0.723211E+01 -0.101375E+02  0.142251E+01 -0.121528E+01 -0.222199E+01  0.108260E+02 -0.812212E+01
  1709  -0.783872E+00 -0.106573E+01 -0.480214E+01  0.138986E+02 -0.630672E+01  0.554781E+01 -0.925925E+01  0.115302E+01 -0.101520E+01 -0.217738E+01  0.922085E+01 -0.810921E+01
  1710  -0.219048E+01 -0.227776E+01 -0.890866E+01  0.223494E+02 -0.122127E+02  0.117566E+02 -0.157721E+02  0.227583E+01 -0.167897E+01 -0.221667E+01  0.119722E+02 -0.120333E+02
  1711  -0.118986E+01 -0.128070E+01 -0.138258E+01  0.342013E+01 -0.130358E+01  0.104062E+01 -0.296565E+01  0.257148E+00 -0.255947E+00 -0.112991E+01  0.215234E+01 -0.230313E+01
  1712  -0.829359E+00 -0.970654E+00 -0.474980E+01  0.139041E+02 -0.635332E+01  0.564768E+01 -0.939278E+01  0.118057E+01 -0.106578E+01 -0.166414E+01  0.873230E+01 -0.803881E+01
  1713  -0.185540E+01 -0.167326E+01 -0.824863E+01  0.182615E+02 -0.953186E+01  0.895828E+01 -0.108063E+02  0.141037E+01 -0.189869E+01 -0.341589E+01  0.959101E+01 -0.784838E+01
  1714  -0.255901E+01 -0.250398E+01 -0.256165E+01  0.739234E+01 -0.353796E+01  0.335415E+01 -0.735490E+01  0.811610E+00 -0.662594E+00 -0.151022E+01  0.474769E+01 -0.574146E+01
  1715  -0.389696E+01 -0.436903E+01 -0.372450E+01  0.552364E+01 -0.294688E+01  0.225478E+01 -0.519440E+01  0.506385E+00 -0.315983E+00 -0.328538E+01  0.325826E+01 -0.434191E+01
  1716  -0.499248E+01 -0.478877E+01 -0.725468E+01  0.105150E+02 -0.518047E+01  0.393409E+01 -0.680920E+01  0.889816E+00 -0.108703E+01 -0.242823E+01  0.326965E+01 -0.563020E+01
  1717  -0.334825E+01 -0.330534E+01 -0.247831E+01  0.510603E+01 -0.208912E+01  0.172070E+01 -0.581088E+01  0.492119E+00 -0.288783E+00 -0.185872E+01  0.408384E+01 -0.553046E+01
  1718   0.184949E+01  0.201772E+01 -0.122441E+02  0.300176E+02 -0.176250E+02  0.161629E+02 -0.140418E+02  0.209585E+01 -0.251601E+01 -0.243990E+01  0.141710E+02 -0.971340E+01
  1719  -0.410883E+01 -0.397128E+01 -0.602631E+01  0.961843E+01 -0.482120E+01  0.385259E+01 -0.685400E+01  0.862505E+00 -0.740845E+00 -0.289219E+01  0.382361E+01 -0.490270E+01
  1720  -0.617598E+01 -0.609723E+01 -0.508822E+01  0.890429E+01 -0.446401E+01  0.375221E+01 -0.958875E+01  0.950751E+00 -0.642256E+00 -0.187471E+01  0.398610E+01 -0.820862E+01
  1721   0.128158E+02  0.138612E+02 -0.130610E+02  0.429138E+02 -0.215116E+02  0.175183E+02 -0.109446E+02  0.177595E+01 -0.387501E+01 -0.254345E+01  0.244825E+02 -0.807787E+01
  1722  -0.298239E+01 -0.291614E+01 -0.270531E+01  0.346076E+01 -0.125336E+01  0.753925E+00 -0.327481E+01  0.284892E+00 -0.248486E+00 -0.250468E+01  0.247246E+01 -0.288392E+01
  1723  -0.290489E+01 -0.291261E+01 -0.208589E+01  0.428748E+01 -0.183131E+01  0.175082E+01 -0.518879E+01  0.489239E+00 -0.326423E+00 -0.135207E+01  0.267194E+01 -0.423248E+01
  1724  -0.419284E+00 -0.639021E+00 -0.523365E+01  0.142922E+02 -0.745409E+01  0.645582E+01 -0.902208E+01  0.113502E+01 -0.592516E+00 -0.330938E+01  0.108689E+02 -0.819854E+01
  1725  -0.477367E+00 -0.156150E+00 -0.588916E+01  0.158199E+02 -0.605623E+01  0.537194E+01 -0.991915E+01  0.136392E+01 -0.116859E+01 -0.256746E+01  0.989990E+01 -0.748860E+01
  1726   0.163710E+01  0.165306E+01 -0.102637E+01  0.780175E+01 -0.229050E+01  0.176543E+01 -0.457071E+01  0.524908E+00 -0.567414E+00 -0.422345E+00  0.544803E+01 -0.337262E+01
  1727  -0.451606E+01 -0.428802E+01 -0.388786E+01  0.574222E+01 -0.338154E+01  0.278284E+01 -0.578679E+01  0.528955E+00 -0.513886E+00 -0.299991E+01  0.332227E+01 -0.461039E+01
  1728  -0.108892E+01 -0.133834E+01 -0.153688E+02  0.348747E+02 -0.201535E+02  0.187619E+02 -0.197725E+02  0.300119E+01 -0.243192E+01 -0.654390E+01  0.209603E+02 -0.157548E+02
  1729  -0.264519E+01 -0.249992E+01 -0.135766E+01  0.206193E+01 -0.109642E+01  0.578721E+00 -0.291190E+01  0.211150E+00 -0.131020E+00 -0.145381E+00  0.110796E+00 -0.246534E+01
  1730  -0.314642E+01 -0.305505E+01 -0.269918E+01  0.330502E+01 -0.135052E+01  0.915820E+00 -0.338605E+01  0.315120E+00 -0.246624E+00 -0.135929E+01  0.102062E+01 -0.271639E+01
  1731   0.360648E+01  0.234842E+01 -0.153104E+02  0.396471E+02 -0.222374E+02  0.204764E+02 -0.195106E+02  0.267722E+01 -0.213589E+01 -0.670847E+01  0.246141E+02 -0.155572E+02
  1732  -0.302573E+01 -0.318347E+01 -0.199916E+01  0.400593E+01 -0.157471E+01  0.120993E+01 -0.477121E+01  0.379209E+00 -0.275705E+00 -0.165808E+01  0.269111E+01 -0.421650E+01
  1733   0.115929E+02  0.132954E+02 -0.170744E+02  0.518376E+02 -0.256737E+02  0.210646E+02 -0.178984E+02  0.300732E+01 -0.367010E+01 -0.178341E+01  0.287005E+02 -0.136217E+02
  1734  -0.527808E+01 -0.542515E+01 -0.477366E+01  0.927682E+01 -0.472679E+01  0.391871E+01 -0.924735E+01  0.879087E+00 -0.604897E+00 -0.301269E+01  0.550769E+01 -0.792015E+01
  1735   0.639062E+01  0.690379E+01 -0.832667E+01  0.286668E+02 -0.152490E+02  0.127042E+02 -0.108232E+02  0.154983E+01 -0.213120E+01 -0.378303E+01  0.194723E+02 -0.878552E+01
  1736   0.154370E+01  0.163828E+01 -0.262345E+01  0.108098E+02 -0.339567E+01  0.240944E+01 -0.534186E+01  0.648836E+00 -0.963433E+00 -0.156100E+01  0.839870E+01 -0.519942E+01
  1737  -0.344219E+01 -0.359792E+01 -0.129546E+02  0.247717E+02 -0.130854E+02  0.118092E+02 -0.144568E+02  0.208556E+01 -0.161182E+01 -0.501945E+01  0.129121E+02 -0.114906E+02
  1738   0.191609E+01  0.224245E+01 -0.747209E+01  0.218457E+02 -0.964184E+01  0.807119E+01 -0.102690E+02  0.150021E+01 -0.211807E+01 -0.238757E+01  0.137719E+02 -0.914191E+01
  1739  -0.178330E+01 -0.127940E+01 -0.131206E+02  0.298544E+02 -0.158535E+02  0.142338E+02 -0.159288E+02  0.231408E+01 -0.328274E+01 -0.399607E+01  0.148078E+02 -0.120911E+02
  1740   0.207454E+01  0.199598E+01  0.977693E+00  0.698506E+01 -0.256329E+01  0.171293E+01 -0.517326E+01  0.431124E+00 -0.295700E+00 -0.260667E+01  0.101511E+02 -0.554845E+01
  1741  -0.210565E+01 -0.228318E+01 -0.236307E+01  0.814852E+01 -0.371446E+01  0.344148E+01 -0.784335E+01  0.833730E+00 -0.608493E+00 -0.605793E+00  0.464637E+01 -0.632376E+01
  1742  -0.391602E+01 -0.423915E+01 -0.561987E+01  0.136826E+02 -0.667953E+01  0.649544E+01 -0.124487E+02  0.152274E+01 -0.868648E+00 -0.134731E+01  0.669265E+01 -0.958450E+01
  1743  -0.110983E+00 -0.681358E+00 -0.413617E+01  0.134828E+02 -0.680449E+01  0.609210E+01 -0.853390E+01  0.105671E+01 -0.126803E+01 -0.269383E+00  0.576312E+01 -0.617509E+01
  1744   0.267710E+01  0.138413E+01 -0.124742E+02  0.287042E+02 -0.122003E+02  0.996268E+01 -0.103159E+02  0.185602E+01 -0.285552E+01 -0.183059E+01  0.110925E+02 -0.787782E+01
  1745   0.154906E+01  0.151183E+01 -0.938039E+00  0.887244E+01 -0.338463E+01  0.257271E+01 -0.561419E+01  0.581351E+00 -0.540583E+00 -0.124914E+01  0.765903E+01 -0.489806E+01
  1746  -0.641130E+00 -0.391286E+00 -0.151249E+01  0.599384E+01 -0.221515E+01  0.205901E+01 -0.500598E+01  0.579022E+00 -0.539392E+00 -0.941404E+00  0.446225E+01 -0.391214E+01
  1747   0.169852E+01  0.146330E+01  0.226504E+01  0.219191E+01 -0.102165E+01  0.604055E+00 -0.247195E+01  0.181093E+00 -0.499727E-01  0.232724E+01  0.953235E+00 -0.181718E+01
  1748  -0.193423E+01 -0.196226E+01 -0.939805E+00  0.386900E+01 -0.143337E+01  0.112125E+01 -0.463345E+01  0.357922E+00 -0.275780E+00 -0.202749E+01  0.436568E+01 -0.430044E+01
  1749  -0.504281E+01 -0.531556E+01 -0.458657E+01  0.711461E+01 -0.413545E+01  0.350318E+01 -0.708990E+01  0.643551E+00 -0.492242E+00 -0.368676E+01  0.419332E+01 -0.582212E+01
  1750   0.184322E+02  0.177001E+02 -0.208870E+02  0.654389E+02 -0.397596E+02  0.344619E+02 -0.228435E+02  0.421430E+01 -0.219274E+01 -0.238257E+01  0.382551E+02 -0.181724E+02
  1751  -0.470498E+01 -0.481622E+01 -0.541530E+01  0.122540E+02 -0.594609E+01  0.555506E+01 -0.114685E+02  0.128964E+01 -0.973853E+00 -0.237782E+01  0.666560E+01 -0.910400E+01
  1752  -0.311977E+01 -0.298179E+01 -0.271120E+01  0.404025E+01 -0.197035E+01  0.126543E+01 -0.375514E+01  0.296098E+00 -0.284843E+00 -0.219963E+01  0.221715E+01 -0.299930E+01
  1753   0.163873E+01  0.157685E+01 -0.350975E+00  0.596714E+01 -0.164054E+01  0.115831E+01 -0.343783E+01  0.366467E+00 -0.423849E+00  0.271855E+00  0.447593E+01 -0.317093E+01
  1754  -0.349267E+01 -0.336711E+01 -0.232940E+01  0.278616E+01 -0.115969E+01  0.740544E+00 -0.355690E+01  0.264960E+00 -0.238345E+00 -0.141597E+01  0.110939E+01 -0.306053E+01
  1755  -0.234530E+01 -0.248989E+01 -0.454626E+01  0.803424E+01 -0.314564E+01  0.240333E+01 -0.517973E+01  0.683593E+00 -0.594827E+00 -0.225893E+01  0.392757E+01 -0.415853E+01
  1756   0.897961E+00  0.796288E+00 -0.818703E+01  0.186528E+02 -0.730740E+01  0.637427E+01 -0.816049E+01  0.115077E+01 -0.162495E+01 -0.413080E+01  0.107807E+02 -0.585356E+01
  1757  -0.291761E+01 -0.292397E+01 -0.285897E+01  0.715789E+01 -0.310092E+01  0.294248E+01 -0.730934E+01  0.770047E+00 -0.518806E+00 -0.848145E+00  0.366900E+01 -0.574483E+01
  1758  -0.291773E+01 -0.288896E+01 -0.525258E+01  0.125263E+02 -0.597297E+01  0.516006E+01 -0.969239E+01  0.129436E+01 -0.980550E+00 -0.214008E+01  0.737809E+01 -0.812697E+01
  1759  -0.341357E+01 -0.297012E+01 -0.970304E+01  0.220668E+02 -0.123720E+02  0.112787E+02 -0.147540E+02  0.203982E+01 -0.196986E+01 -0.429366E+01  0.129237E+02 -0.116002E+02
  1760  -0.174693E+01 -0.181983E+01 -0.155158E+01  0.609671E+01 -0.234487E+01  0.185960E+01 -0.579208E+01  0.502684E+00 -0.517396E+00 -0.119735E+01  0.448389E+01 -0.510637E+01
  1761  -0.391115E+01 -0.382935E+01 -0.316238E+01  0.172960E+01 -0.871544E+00  0.340845E+00 -0.191141E+01  0.151025E+00 -0.187289E+00 -0.306322E+01  0.844469E+00 -0.161061E+01
  1762   0.833455E+00  0.825926E+00 -0.208072E+01  0.862562E+01 -0.262842E+01  0.186044E+01 -0.477228E+01  0.556973E+00 -0.728158E+00 -0.138640E+01  0.626162E+01 -0.404929E+01
  1763  -0.362846E+01 -0.357167E+01 -0.568788E+01  0.117841E+02 -0.658761E+01  0.615161E+01 -0.976531E+01  0.111734E+01 -0.640729E+00 -0.304061E+01  0.738878E+01 -0.791985E+01
  1764   0.104438E+02  0.108904E+02 -0.228483E+01  0.249449E+02 -0.858779E+01  0.595394E+01 -0.858204E+01  0.108481E+01 -0.208519E+01 -0.892604E+00  0.204755E+02 -0.869253E+01
  1765  -0.365287E+01 -0.376637E+01 -0.256404E+01  0.304035E+01 -0.153240E+01  0.111902E+01 -0.365801E+01  0.254615E+00 -0.312402E+00 -0.154791E+01  0.574555E+00 -0.279301E+01
  1766  -0.103582E+01 -0.134304E+01 -0.881362E+01  0.213397E+02 -0.121627E+02  0.113349E+02 -0.135283E+02  0.190579E+01 -0.111168E+01 -0.327410E+01  0.122350E+02 -0.103039E+02
  1767  -0.194145E+01 -0.207168E+01 -0.397790E+01  0.627257E+01 -0.240703E+01  0.204866E+01 -0.379077E+01  0.351414E+00 -0.438391E+00 -0.272658E+01  0.312172E+01 -0.246681E+01
  1768  -0.172078E+01 -0.214385E+01 -0.160641E+02  0.346841E+02 -0.199499E+02  0.180542E+02 -0.188395E+02  0.291195E+01 -0.251758E+01 -0.498674E+01  0.173123E+02 -0.144694E+02
  1769  -0.321801E+01 -0.332291E+01 -0.213458E+01  0.355719E+01 -0.149421E+01  0.126085E+01 -0.443642E+01  0.391260E+00 -0.362103E+00 -0.187232E+01  0.247501E+01 -0.392559E+01
  1770   0.791084E+01  0.839390E+01 -0.270579E+01  0.216982E+02 -0.717695E+01  0.490657E+01 -0.777744E+01  0.986008E+00 -0.201972E+01 -0.317423E+01  0.201433E+02 -0.857514E+01
  1771  -0.398585E+01 -0.400863E+01 -0.659733E+01  0.136221E+02 -0.734810E+01  0.696087E+01 -0.109851E+02  0.147053E+01 -0.110885E+01 -0.283668E+01  0.738958E+01 -0.856153E+01
  1772  -0.318450E+01 -0.342911E+01 -0.128741E+01  0.817169E+01 -0.396085E+01  0.327577E+01 -0.995452E+01  0.788239E+00 -0.217430E+00 -0.210001E+00  0.534979E+01 -0.856889E+01
  1773  -0.227299E+00 -0.113482E+00 -0.217193E+00  0.380812E+01 -0.109567E+01  0.820558E+00 -0.364910E+01  0.313501E+00 -0.207518E+00 -0.235881E+00  0.340720E+01 -0.328480E+01
  1774  -0.339725E+01 -0.355596E+01 -0.333695E+01  0.455398E+01 -0.175429E+01  0.117397E+01 -0.407403E+01  0.379940E+00 -0.339868E+00 -0.251815E+01  0.212069E+01 -0.315850E+01
  1775  -0.303455E+01 -0.269170E+01 -0.437989E+01  0.717409E+01 -0.272910E+01  0.196590E+01 -0.504687E+01  0.599596E+00 -0.618279E+00 -0.262377E+01  0.409054E+01 -0.415848E+01
  1776   0.304568E+01  0.322516E+01 -0.187727E+02  0.438728E+02 -0.284590E+02  0.270286E+02 -0.224686E+02  0.391978E+01 -0.207512E+01 -0.477180E+01  0.247904E+02 -0.167935E+02
  1777   0.152529E+02  0.145926E+02 -0.176828E+02  0.497962E+02 -0.255659E+02  0.224943E+02 -0.116441E+02  0.202335E+01 -0.416821E+01 -0.202058E+01  0.222579E+02 -0.564469E+01
  1778  -0.364781E+01 -0.362474E+01 -0.473259E+01  0.760248E+01 -0.372699E+01  0.322860E+01 -0.598640E+01  0.720887E+00 -0.753790E+00 -0.203271E+01  0.272795E+01 -0.431997E+01
  1779  -0.323920E+01 -0.307009E+01 -0.612773E+01  0.132322E+02 -0.796388E+01  0.675714E+01 -0.939859E+01  0.117454E+01 -0.912902E+00 -0.257932E+01  0.669129E+01 -0.718206E+01
  1780   0.105665E+02  0.100877E+02 -0.133042E+02  0.411298E+02 -0.182826E+02  0.156097E+02 -0.142723E+02  0.248101E+01 -0.279482E+01 -0.170864E+01  0.216846E+02 -0.988821E+01
  1781   0.162749E+02  0.161326E+02 -0.185523E+02  0.589557E+02 -0.300407E+02  0.256882E+02 -0.199853E+02  0.371460E+01 -0.350537E+01 -0.250995E+01  0.351353E+02 -0.164927E+02
  1782  -0.407490E+00 -0.385603E+00 -0.177508E+01  0.463324E+01 -0.136194E+01  0.113740E+01 -0.306619E+01  0.304279E+00 -0.279189E+00 -0.101294E+01  0.285331E+01 -0.222598E+01
  1783   0.350255E-01  0.246873E-01 -0.132328E+01  0.897380E+01 -0.480401E+01  0.398547E+01 -0.685520E+01  0.794811E+00 -0.736557E+00  0.148563E+01  0.333309E+01 -0.479403E+01
  1784  -0.408764E+00 -0.321811E+00 -0.318325E+01  0.905717E+01 -0.273652E+01  0.244095E+01 -0.608265E+01  0.749442E+00 -0.653897E+00 -0.749682E+00  0.558910E+01 -0.516123E+01
  1785  -0.490184E+01 -0.461284E+01 -0.493886E+01  0.102822E+02 -0.550186E+01  0.497766E+01 -0.101979E+02  0.113849E+01 -0.661573E+00 -0.227176E+01  0.592944E+01 -0.827052E+01
  1786  -0.963550E+00 -0.104570E+01 -0.150756E+01  0.779496E+01 -0.396975E+01  0.336066E+01 -0.697306E+01  0.674209E+00 -0.343006E+00 -0.378066E+01  0.923962E+01 -0.650467E+01
  1787  -0.479979E+01 -0.468381E+01 -0.673672E+01  0.105079E+02 -0.494768E+01  0.402798E+01 -0.787618E+01  0.915328E+00 -0.690447E+00 -0.541484E+01  0.782445E+01 -0.709343E+01
  1788  -0.765290E+01 -0.762720E+01 -0.565929E+01  0.101908E+02 -0.514708E+01  0.461135E+01 -0.120197E+02  0.106450E+01 -0.693495E+00 -0.358130E+01  0.610864E+01 -0.101545E+02
  1789  -0.291557E+01 -0.286252E+01 -0.112454E+02  0.205443E+02 -0.121511E+02  0.109140E+02 -0.103677E+02  0.147485E+01 -0.208455E+01 -0.380834E+01  0.827357E+01 -0.732775E+01
  1790   0.146659E+00 -0.128656E+00 -0.162774E+02  0.347472E+02 -0.215495E+02  0.199817E+02 -0.164896E+02  0.249572E+01 -0.276149E+01 -0.545003E+01  0.173329E+02 -0.120115E+02
  1791  -0.524041E+01 -0.468629E+01 -0.722285E+01  0.190747E+02 -0.984086E+01  0.898089E+01 -0.166627E+02  0.193773E+01 -0.150727E+01 -0.385427E+01  0.127016E+02 -0.135336E+02
  1792   0.801355E+01  0.861608E+01 -0.107714E+02  0.359957E+02 -0.176418E+02  0.146664E+02 -0.134276E+02  0.216322E+01 -0.297098E+01 -0.184836E+01  0.215005E+02 -0.110361E+02
  1793   0.291859E+00  0.776046E-01 -0.107336E+02  0.255332E+02 -0.124960E+02  0.107623E+02 -0.124935E+02  0.201466E+01 -0.229524E+01 -0.229783E+01  0.122142E+02 -0.983874E+01
  1794   0.227739E+00 -0.579867E+00 -0.640573E+01  0.175148E+02 -0.927716E+01  0.903296E+01 -0.110605E+02  0.174280E+01 -0.131947E+01 -0.567814E+00  0.751201E+01 -0.752406E+01
  1795  -0.314126E+01 -0.295010E+01 -0.272328E+01  0.339729E+01 -0.161885E+01  0.862960E+00 -0.314404E+01  0.315788E+00 -0.231122E+00 -0.268995E+00 -0.158799E+00 -0.252230E+01
  1796  -0.442354E+01 -0.452995E+01 -0.477624E+01  0.881377E+01 -0.483610E+01  0.421126E+01 -0.791303E+01  0.873456E+00 -0.796640E+00 -0.303818E+01  0.458224E+01 -0.607401E+01
  1797  -0.403747E+01 -0.358565E+01 -0.790133E+01  0.169256E+02 -0.895462E+01  0.780795E+01 -0.118478E+02  0.158853E+01 -0.165585E+01 -0.169786E+01  0.752124E+01 -0.940902E+01
  1798  -0.337877E+01 -0.345206E+01 -0.223363E+01  0.231171E+01 -0.135824E+01  0.107755E+01 -0.322805E+01  0.219593E+00 -0.167722E+00 -0.186685E+01  0.903089E+00 -0.248830E+01
  1799  -0.639772E+01 -0.654624E+01 -0.672514E+01  0.131364E+02 -0.638272E+01  0.577663E+01 -0.128384E+02  0.135864E+01 -0.723118E+00 -0.305983E+01  0.709453E+01 -0.105809E+02
  1800   0.324173E+01  0.431352E+01 -0.844462E+01  0.312520E+02 -0.157161E+02  0.135535E+02 -0.189272E+02  0.225421E+01 -0.730056E+00 -0.405220E+01  0.242327E+02 -0.158670E+02
  1801   0.756351E+01  0.971530E+01 -0.172249E+02  0.481026E+02 -0.253039E+02  0.206381E+02 -0.184611E+02  0.293682E+01 -0.312406E+01 -0.475775E+01  0.312195E+02 -0.167464E+02
  1802   0.130036E+02  0.130165E+02 -0.548512E+01  0.337561E+02 -0.125146E+02  0.905803E+01 -0.108252E+02  0.144817E+01 -0.243368E+01 -0.728216E+01  0.316323E+02 -0.113337E+02
  1803  -0.546688E+01 -0.556503E+01 -0.559494E+01  0.134616E+02 -0.710652E+01  0.641153E+01 -0.133461E+02  0.143126E+01 -0.723724E+00 -0.140321E+01  0.677552E+01 -0.109373E+02
  1804  -0.542324E+01 -0.524176E+01 -0.702024E+01  0.119342E+02 -0.550575E+01  0.461173E+01 -0.952553E+01  0.103625E+01 -0.953896E+00 -0.588848E+01  0.897237E+01 -0.832566E+01
  1805  -0.985576E+00 -0.170588E+01 -0.203926E+01  0.609377E+01 -0.281790E+01  0.221094E+01 -0.441724E+01  0.466284E+00 -0.482168E+00 -0.312778E+00  0.136944E+01 -0.276254E+01
  1806  -0.148310E+01 -0.139729E+01 -0.553863E+01  0.132829E+02 -0.502922E+01  0.441639E+01 -0.859411E+01  0.110341E+01 -0.112380E+01 -0.165684E+01  0.722210E+01 -0.696254E+01
  1807   0.160767E+01  0.161060E+01 -0.893614E+01  0.229368E+02 -0.976507E+01  0.833351E+01 -0.104129E+02  0.157925E+01 -0.212783E+01 -0.246405E+01  0.117099E+02 -0.763525E+01
  1808  -0.494693E+01 -0.469873E+01 -0.534661E+01  0.112104E+02 -0.588364E+01  0.506473E+01 -0.105049E+02  0.115191E+01 -0.638784E+00 -0.214790E+01  0.582779E+01 -0.837863E+01
  1809  -0.372031E+01 -0.393167E+01 -0.931970E+01  0.187502E+02 -0.100911E+02  0.922120E+01 -0.118085E+02  0.146746E+01 -0.193986E+01 -0.457345E+01  0.943848E+01 -0.879671E+01
  1810  -0.362893E+01 -0.355186E+01 -0.662841E+01  0.137266E+02 -0.739839E+01  0.682815E+01 -0.105758E+02  0.130122E+01 -0.882309E+00 -0.292838E+01  0.788690E+01 -0.851038E+01
  1811  -0.189616E+01 -0.146594E+01 -0.106852E+02  0.255465E+02 -0.129970E+02  0.123862E+02 -0.161702E+02  0.236735E+01 -0.234386E+01 -0.345548E+01  0.138851E+02 -0.118955E+02
  1812  -0.406283E+01 -0.434460E+01 -0.994172E+01  0.210122E+02 -0.114332E+02  0.107587E+02 -0.150100E+02  0.203834E+01 -0.148700E+01 -0.369562E+01  0.108879E+02 -0.115368E+02
  1813   0.143750E+02  0.138102E+02 -0.457841E+01  0.337268E+02 -0.113301E+02  0.802304E+01 -0.100982E+02  0.143795E+01 -0.280607E+01 -0.501036E+00  0.223421E+02 -0.803079E+01
  1814  -0.457811E+01 -0.480386E+01 -0.643577E+01  0.158281E+02 -0.887572E+01  0.813352E+01 -0.140394E+02  0.163469E+01 -0.823555E+00 -0.285041E+01  0.947263E+01 -0.114261E+02
  1815   0.163024E+01  0.129481E+01 -0.145328E+02  0.292905E+02 -0.147170E+02  0.127492E+02 -0.110810E+02  0.183238E+01 -0.191099E+01 -0.548134E+01  0.148629E+02 -0.808680E+01
  1816   0.865025E+00  0.883583E+00 -0.717812E+01  0.186455E+02 -0.794605E+01  0.707879E+01 -0.962627E+01  0.144913E+01 -0.155796E+01 -0.212167E+01  0.108601E+02 -0.785479E+01
  1817   0.134864E+01  0.150118E+01 -0.117066E+02  0.309217E+02 -0.168408E+02  0.159900E+02 -0.171711E+02  0.272680E+01 -0.257140E+01 -0.271701E+01  0.166851E+02 -0.124669E+02
  1818  -0.320617E+01 -0.333952E+01 -0.286585E+01  0.663663E+01 -0.274696E+01  0.234925E+01 -0.660764E+01  0.588610E+00 -0.560203E+00 -0.266108E+01  0.517662E+01 -0.585506E+01
  1819  -0.445203E+00 -0.587793E+00 -0.389302E+01  0.111258E+02 -0.411025E+01  0.370189E+01 -0.715099E+01  0.919798E+00 -0.103847E+01 -0.996841E+00  0.590669E+01 -0.549765E+01
  1820  -0.328055E+01 -0.305155E+01 -0.144450E+02  0.275034E+02 -0.158574E+02  0.139420E+02 -0.149592E+02  0.203488E+01 -0.149923E+01 -0.609988E+01  0.150641E+02 -0.120158E+02
  1821  -0.158494E+01 -0.171265E+01 -0.620234E+00  0.211942E+01 -0.779464E+00  0.714948E+00 -0.308970E+01  0.244015E+00 -0.173930E+00 -0.154625E+00  0.797501E+00 -0.235552E+01
  1822  -0.270657E+01 -0.321793E+01 -0.868031E+01  0.205661E+02 -0.109326E+02  0.101102E+02 -0.141372E+02  0.175280E+01 -0.138564E+01 -0.315092E+01  0.109252E+02 -0.109922E+02
  1823  -0.500939E+01 -0.488604E+01 -0.533390E+01  0.142152E+02 -0.701678E+01  0.633061E+01 -0.139323E+02  0.148051E+01 -0.752688E+00 -0.231103E+01  0.892044E+01 -0.114955E+02
  1824   0.313476E+01  0.304192E+01 -0.146963E+01  0.114724E+02 -0.291437E+01  0.224369E+01 -0.613330E+01  0.700411E+00 -0.764412E+00 -0.924219E-01  0.820274E+01 -0.506840E+01
  1825  -0.785112E+00 -0.472077E+00 -0.970113E+01  0.222265E+02 -0.118661E+02  0.110008E+02 -0.117874E+02  0.160019E+01 -0.225799E+01 -0.374199E+01  0.118177E+02 -0.854779E+01
  1826  -0.438378E+01 -0.453004E+01 -0.459865E+01  0.734216E+01 -0.367342E+01  0.297019E+01 -0.642646E+01  0.672550E+00 -0.670137E+00 -0.242066E+01  0.258207E+01 -0.469146E+01
  1827   0.136800E+01  0.143144E+01 -0.569974E+01  0.156719E+02 -0.682999E+01  0.574930E+01 -0.701518E+01  0.971895E+00 -0.148023E+01 -0.174138E+01  0.829013E+01 -0.511731E+01
  1828  -0.320410E+01 -0.283449E+01 -0.105136E+02  0.236547E+02 -0.133225E+02  0.126384E+02 -0.165392E+02  0.225058E+01 -0.137235E+01 -0.311378E+01  0.131498E+02 -0.128705E+02
  1829  -0.167162E+01 -0.176947E+01 -0.641438E+01  0.159146E+02 -0.750740E+01  0.724672E+01 -0.112613E+02  0.161846E+01 -0.126832E+01 -0.163811E+01  0.811831E+01 -0.824966E+01
  1830   0.167884E+01  0.111927E+01 -0.577669E+01  0.172583E+02 -0.885420E+01  0.753790E+01 -0.919689E+01  0.152286E+01 -0.812426E+00  0.982037E+00  0.631811E+01 -0.618087E+01
  1831  -0.531121E+01 -0.498888E+01 -0.400706E+01  0.901847E+01 -0.485758E+01  0.423305E+01 -0.100998E+02  0.100026E+01 -0.598583E+00 -0.116770E+01  0.450811E+01 -0.832929E+01
  1832  -0.317831E+01 -0.338041E+01 -0.560541E+01  0.121304E+02 -0.586183E+01  0.548226E+01 -0.951036E+01  0.114144E+01 -0.954855E+00 -0.319326E+01  0.737650E+01 -0.756365E+01
  1833  -0.424325E+01 -0.417162E+01 -0.519161E+01  0.934787E+01 -0.434833E+01  0.377343E+01 -0.747503E+01  0.737937E+00 -0.108752E+01 -0.445239E+01  0.640678E+01 -0.612601E+01
  1834  -0.304411E+01 -0.273995E+01 -0.102656E+02  0.196649E+02 -0.976826E+01  0.833062E+01 -0.108101E+02  0.157541E+01 -0.177113E+01 -0.467255E+01  0.108611E+02 -0.892852E+01
  1835  -0.405198E+01 -0.393347E+01 -0.436077E+01  0.566426E+01 -0.232986E+01  0.181986E+01 -0.487303E+01  0.458320E+00 -0.430757E+00 -0.376285E+01  0.367502E+01 -0.384564E+01
  1836  -0.271837E+01 -0.247043E+01 -0.166855E+02  0.372648E+02 -0.210182E+02  0.199982E+02 -0.230142E+02  0.331512E+01 -0.257861E+01 -0.698022E+01  0.224031E+02 -0.178933E+02
  1837  -0.463361E+01 -0.444612E+01 -0.529553E+01  0.145434E+02 -0.731744E+01  0.644060E+01 -0.134298E+02  0.142328E+01 -0.998069E+00 -0.254568E+01  0.920466E+01 -0.111051E+02
  1838  -0.272289E+01 -0.268119E+01 -0.283636E+01  0.755808E+01 -0.379474E+01  0.310496E+01 -0.703924E+01  0.801783E+00 -0.517379E+00  0.288806E+00  0.275074E+01 -0.572074E+01
  1839  -0.368960E+01 -0.371190E+01 -0.329427E+01  0.486679E+01 -0.276763E+01  0.241713E+01 -0.503890E+01  0.438130E+00 -0.310845E+00 -0.257519E+01  0.270070E+01 -0.383741E+01
  1840  -0.681111E+01 -0.671710E+01 -0.676613E+01  0.108266E+02 -0.592514E+01  0.500244E+01 -0.100120E+02  0.965211E+00 -0.902050E+00 -0.505905E+01  0.656726E+01 -0.822531E+01
  1841  -0.263901E+01 -0.201301E+01 -0.885199E+01  0.211789E+02 -0.104758E+02  0.100147E+02 -0.148988E+02  0.213021E+01 -0.173622E+01 -0.238391E+01  0.120089E+02 -0.116380E+02
  1842   0.235414E+01  0.210315E+01 -0.110108E+02  0.247582E+02 -0.103201E+02  0.821411E+01 -0.828651E+01  0.156698E+01 -0.256769E+01 -0.283419E+01  0.108564E+02 -0.591907E+01
  1843   0.786913E+00  0.212224E+00 -0.341070E+01  0.112637E+02 -0.462460E+01  0.441017E+01 -0.686367E+01  0.102887E+01 -0.101690E+01 -0.935629E+00  0.585065E+01 -0.470280E+01
  1844  -0.314998E+01 -0.260551E+01 -0.106804E+02  0.259323E+02 -0.128625E+02  0.117237E+02 -0.167768E+02  0.203654E+01 -0.252278E+01 -0.574557E+01  0.164438E+02 -0.133038E+02
  1845   0.730163E-01  0.744485E+00 -0.108109E+02  0.269693E+02 -0.147645E+02  0.135226E+02 -0.138640E+02  0.161865E+01 -0.259811E+01 -0.369737E+01  0.152330E+02 -0.107912E+02
  1846  -0.423545E+01 -0.417668E+01 -0.443993E+01  0.761687E+01 -0.465492E+01  0.394756E+01 -0.706058E+01  0.663476E+00 -0.307933E+00 -0.235173E+01  0.376066E+01 -0.558561E+01
  1847  -0.299343E+01 -0.277484E+01 -0.790317E+01  0.176047E+02 -0.986723E+01  0.878413E+01 -0.118859E+02  0.156391E+01 -0.128990E+01 -0.429061E+01  0.119528E+02 -0.104371E+02
  1848  -0.655068E+00 -0.316484E+00 -0.119269E+01  0.545347E+01 -0.168966E+01  0.133116E+01 -0.464477E+01  0.466410E+00 -0.378976E+00 -0.266768E+01  0.670988E+01 -0.435868E+01
  1849  -0.100150E+01 -0.896793E+00 -0.886659E+00  0.348609E+01 -0.845591E+00  0.648365E+00 -0.346844E+01  0.282915E+00 -0.218173E+00 -0.780876E+00  0.331105E+01 -0.342697E+01
  1850  -0.240452E+01 -0.240258E+01 -0.215816E+01  0.387465E+01 -0.151559E+01  0.107601E+01 -0.378623E+01  0.336911E+00 -0.232111E+00 -0.119661E+01  0.180537E+01 -0.301134E+01
  1851  -0.127296E+01 -0.155243E+01 -0.836173E+00  0.246331E+01 -0.111368E+01  0.795624E+00 -0.263239E+01  0.202145E+00 -0.151808E+00 -0.301225E+00  0.430231E+00 -0.168143E+01
  1852  -0.329123E+01 -0.331993E+01 -0.256154E+01  0.360037E+01 -0.148796E+01  0.113611E+01 -0.407722E+01  0.362521E+00 -0.263505E+00 -0.186590E+01  0.205608E+01 -0.351011E+01
  1853  -0.284454E+01 -0.254653E+01 -0.383423E+01  0.527147E+01 -0.204610E+01  0.129702E+01 -0.347382E+01  0.428123E+00 -0.487009E+00 -0.211079E+01  0.212604E+01 -0.256179E+01
  1854  -0.367729E+01 -0.340848E+01 -0.613550E+01  0.140106E+02 -0.635631E+01  0.586042E+01 -0.114562E+02  0.140410E+01 -0.100444E+01 -0.251635E+01  0.831151E+01 -0.920364E+01
  1855  -0.526492E+01 -0.519472E+01 -0.110979E+02  0.204180E+02 -0.109303E+02  0.965100E+01 -0.135973E+02  0.182942E+01 -0.153776E+01 -0.380576E+01  0.977516E+01 -0.111641E+02
  1856   0.564768E+01  0.638843E+01 -0.104530E+02  0.314240E+02 -0.146739E+02  0.124867E+02 -0.122125E+02  0.204394E+01 -0.296760E+01 -0.155246E+01  0.173366E+02 -0.939572E+01
  1857  -0.610429E+01 -0.613657E+01 -0.407523E+01  0.489344E+01 -0.285410E+01  0.224202E+01 -0.646229E+01  0.506706E+00 -0.354848E+00 -0.314703E+01  0.257453E+01 -0.556406E+01
  1858  -0.379249E+01 -0.389837E+01 -0.101416E+02  0.190352E+02 -0.106968E+02  0.943871E+01 -0.120444E+02  0.175268E+01 -0.113632E+01 -0.193123E+01  0.731021E+01 -0.927735E+01
  1859  -0.380418E+01 -0.411849E+01 -0.575260E+01  0.121676E+02 -0.657788E+01  0.615121E+01 -0.101659E+02  0.122977E+01 -0.856330E+00 -0.448721E+01  0.869028E+01 -0.832157E+01
  1860  -0.146785E+01 -0.127137E+01 -0.262346E+01  0.524284E+01 -0.181324E+01  0.137586E+01 -0.367603E+01  0.348832E+00 -0.322644E+00 -0.171264E+01  0.322730E+01 -0.278603E+01
  1861  -0.301422E+01 -0.307283E+01 -0.239012E+01  0.442878E+01 -0.202989E+01  0.165801E+01 -0.477659E+01  0.380866E+00 -0.285277E+00 -0.244814E+01  0.367188E+01 -0.429657E+01
  1862  -0.485084E+01 -0.480176E+01 -0.615109E+01  0.124123E+02 -0.800705E+01  0.725932E+01 -0.110686E+02  0.118509E+01 -0.480830E+00 -0.368827E+01  0.794066E+01 -0.905415E+01
  1863  -0.338944E+01 -0.334100E+01 -0.242490E+01  0.568308E+01 -0.243177E+01  0.234668E+01 -0.682750E+01  0.705239E+00 -0.440269E+00 -0.142369E+01  0.339607E+01 -0.531338E+01
  1864  -0.513551E+01 -0.538626E+01 -0.558458E+01  0.141728E+02 -0.688181E+01  0.639052E+01 -0.137605E+02  0.148141E+01 -0.953328E+00 -0.233990E+01  0.814481E+01 -0.111912E+02
  1865   0.925199E+01  0.977360E+01 -0.111981E+02  0.384469E+02 -0.177846E+02  0.146854E+02 -0.145697E+02  0.229498E+01 -0.262288E+01 -0.233734E+01  0.231473E+02 -0.110364E+02
  1866  -0.155856E+01 -0.157115E+01 -0.618696E+00  0.214508E+01 -0.129064E+01  0.636088E+00 -0.259514E+01  0.233802E+00 -0.690577E-01  0.913909E+00 -0.480337E+00 -0.200472E+01
  1867   0.181260E+01  0.494171E+00 -0.178470E+02  0.410982E+02 -0.223906E+02  0.206721E+02 -0.210761E+02  0.336060E+01 -0.200466E+01 -0.613028E+01  0.230779E+02 -0.164534E+02
  1868  -0.134253E+01 -0.136109E+01 -0.855234E+00  0.312897E+01 -0.100597E+01  0.905157E+00 -0.357614E+01  0.312491E+00 -0.251801E+00  0.941027E-02  0.137859E+01 -0.274909E+01
  1869  -0.146996E+01 -0.140388E+01 -0.110775E+02  0.258500E+02 -0.139841E+02  0.133469E+02 -0.168369E+02  0.261433E+01 -0.138289E+01 -0.282416E+01  0.141338E+02 -0.127135E+02
  1870  -0.371982E+01 -0.362019E+01 -0.641065E+01  0.102277E+02 -0.441103E+01  0.333386E+01 -0.646472E+01  0.813433E+00 -0.808403E+00 -0.516260E+01  0.749170E+01 -0.594928E+01
  1871  -0.402528E+01 -0.376564E+01 -0.100198E+01  0.271467E+01 -0.123182E+01  0.982974E+00 -0.566356E+01  0.293789E+00 -0.119354E+00 -0.175718E+01  0.320866E+01 -0.521711E+01
  1872  -0.219347E+01 -0.212952E+01 -0.485290E+01  0.885212E+01 -0.317058E+01  0.230602E+01 -0.519173E+01  0.656709E+00 -0.793111E+00 -0.174207E+01  0.321822E+01 -0.360568E+01
  1873  -0.568373E+01 -0.554542E+01 -0.422203E+01  0.710652E+01 -0.357154E+01  0.311174E+01 -0.802138E+01  0.647058E+00 -0.734094E+00 -0.423053E+01  0.545669E+01 -0.677158E+01
  1874  -0.236426E+01 -0.216772E+01 -0.466474E+01  0.111072E+02 -0.452112E+01  0.371077E+01 -0.772024E+01  0.868073E+00 -0.114424E+01 -0.284332E+01  0.765799E+01 -0.698239E+01
  1875  -0.153939E+01 -0.132420E+01 -0.652592E+01  0.163413E+02 -0.800627E+01  0.730364E+01 -0.111506E+02  0.141203E+01 -0.913619E+00 -0.228284E+01  0.102951E+02 -0.933650E+01
  1876  -0.979101E+00 -0.104953E+01 -0.247728E+01  0.937473E+01 -0.449758E+01  0.407251E+01 -0.771541E+01  0.812332E+00 -0.548401E+00 -0.183200E+01  0.704447E+01 -0.626199E+01
  1877  -0.364953E+01 -0.385536E+01 -0.958557E+01  0.193982E+02 -0.982383E+01  0.879725E+01 -0.125858E+02  0.167698E+01 -0.152681E+01 -0.569865E+01  0.126047E+02 -0.107614E+02
  1878  -0.182455E+01 -0.171406E+01 -0.171426E+01  0.259839E+01 -0.766508E+00  0.627989E+00 -0.261493E+01  0.197481E+00 -0.152702E+00 -0.127482E+01  0.155963E+01 -0.199888E+01
  1879   0.249104E+00 -0.424307E+00 -0.719128E+01  0.178427E+02 -0.909898E+01  0.788868E+01 -0.920686E+01  0.128815E+01 -0.127331E+01 -0.453679E+01  0.116716E+02 -0.755913E+01
  1880  -0.177182E+01 -0.211214E+01 -0.129832E+01  0.383443E+01 -0.169404E+01  0.122191E+01 -0.396320E+01  0.386093E+00 -0.258696E+00 -0.691563E+00  0.207428E+01 -0.349485E+01
  1881  -0.169540E+01 -0.184667E+01 -0.658443E+01  0.153726E+02 -0.721563E+01  0.642871E+01 -0.994437E+01  0.131840E+01 -0.107068E+01 -0.225696E+01  0.834622E+01 -0.793593E+01
  1882  -0.590000E+01 -0.595343E+01 -0.722939E+01  0.139503E+02 -0.783888E+01  0.716038E+01 -0.123614E+02  0.126191E+01 -0.842934E+00 -0.452244E+01  0.901652E+01 -0.104475E+02
  1883   0.508148E-01 -0.116906E+00 -0.515670E+01  0.125675E+02 -0.401406E+01  0.328343E+01 -0.646112E+01  0.856620E+00 -0.102488E+01 -0.255629E+01  0.855053E+01 -0.611114E+01
  1884  -0.128535E+01 -0.904065E+00 -0.134010E+02  0.294358E+02 -0.181417E+02  0.172607E+02 -0.170774E+02  0.267080E+01 -0.203255E+01 -0.507261E+01  0.168411E+02 -0.126725E+02
  1885  -0.175131E+01 -0.187988E+01 -0.251232E+01  0.781300E+01 -0.260135E+01  0.229321E+01 -0.683625E+01  0.711317E+00 -0.618918E+00 -0.116823E+01  0.479498E+01 -0.550663E+01
  1886  -0.458748E+01 -0.439028E+01 -0.511424E+01  0.895002E+01 -0.495330E+01  0.436406E+01 -0.775536E+01  0.663716E+00 -0.742383E+00 -0.319650E+01  0.514931E+01 -0.634310E+01
  1887  -0.145111E+01 -0.150552E+01 -0.631583E+00  0.123430E+01 -0.354923E+00  0.285737E+00 -0.203094E+01  0.125706E+00 -0.794136E-01 -0.229082E+00  0.479244E+00 -0.175569E+01
  1888  -0.116080E+01 -0.157019E+01 -0.307448E+01  0.925145E+01 -0.322262E+01  0.285843E+01 -0.700609E+01  0.799131E+00 -0.766613E+00 -0.144519E+01  0.541767E+01 -0.554267E+01
  1889   0.951934E+01  0.119914E+02 -0.277643E+02  0.666794E+02 -0.415647E+02  0.374055E+02 -0.272869E+02  0.507837E+01 -0.302811E+01 -0.266727E+01  0.357741E+02 -0.211155E+02
  1890  -0.326305E+01 -0.346690E+01 -0.218564E+01  0.362120E+01 -0.156070E+01  0.107372E+01 -0.425862E+01  0.324459E+00 -0.277463E+00 -0.297148E+01  0.344213E+01 -0.393756E+01
  1891  -0.480854E+01 -0.478836E+01 -0.651043E+01  0.111636E+02 -0.625797E+01  0.577335E+01 -0.922595E+01  0.105769E+01 -0.808801E+00 -0.389537E+01  0.668720E+01 -0.758019E+01
  1892  -0.459303E+01 -0.461126E+01 -0.567595E+01  0.696008E+01 -0.308341E+01  0.234399E+01 -0.512024E+01  0.514525E+00 -0.532023E+00 -0.433543E+01  0.383628E+01 -0.411212E+01
  1893  -0.234768E+01 -0.239196E+01 -0.273879E+01  0.505690E+01 -0.198897E+01  0.150872E+01 -0.418176E+01  0.411844E+00 -0.415623E+00 -0.173735E+01  0.234139E+01 -0.299600E+01
  1894   0.218355E+00  0.498133E+00  0.453120E+00  0.300719E+01 -0.874375E+00  0.593611E+00 -0.304925E+01  0.241591E+00 -0.153536E+00 -0.161140E+00  0.331051E+01 -0.265124E+01
  1895  -0.736498E+01 -0.729980E+01 -0.655892E+01  0.101847E+02 -0.563326E+01  0.466996E+01 -0.103442E+02  0.103923E+01 -0.722527E+00 -0.336163E+01  0.466435E+01 -0.860253E+01
  1896  -0.532247E+01 -0.539619E+01 -0.404696E+01  0.272817E+01 -0.146766E+01  0.843726E+00 -0.338176E+01  0.244594E+00 -0.242587E+00 -0.395636E+01  0.148923E+01 -0.292906E+01
  1897  -0.250558E+01 -0.260606E+01 -0.333070E+01  0.858695E+01 -0.396270E+01  0.354589E+01 -0.756318E+01  0.732896E+00 -0.514740E+00 -0.275685E+01  0.667056E+01 -0.651977E+01
  1898   0.489091E+01  0.517179E+01 -0.620814E+01  0.235077E+02 -0.130093E+02  0.113061E+02 -0.113777E+02  0.168383E+01 -0.101159E+01 -0.264820E+01  0.170149E+02 -0.919496E+01
  1899   0.150998E+02  0.128849E+02 -0.224148E+02  0.575715E+02 -0.351725E+02  0.320575E+02 -0.180688E+02  0.407170E+01 -0.294480E+01  0.244130E+01  0.222933E+02 -0.118498E+02
  1900  -0.361753E+00 -0.241161E+00 -0.252355E+01  0.946826E+01 -0.349445E+01  0.326169E+01 -0.718839E+01  0.877258E+00 -0.762564E+00 -0.548718E+00  0.568154E+01 -0.537399E+01
  1901  -0.375257E+01 -0.369168E+01 -0.107360E+02  0.219952E+02 -0.118854E+02  0.109682E+02 -0.133605E+02  0.188893E+01 -0.262301E+01 -0.400541E+01  0.104020E+02 -0.100882E+02
  1902   0.451504E+00  0.774233E+00 -0.106085E+02  0.276666E+02 -0.154521E+02  0.144528E+02 -0.158686E+02  0.239260E+01 -0.213144E+01 -0.243658E+01  0.156290E+02 -0.124182E+02
  1903  -0.245174E+01 -0.196889E+01 -0.152758E+01  0.570401E+01 -0.291687E+01  0.213047E+01 -0.610549E+01  0.586935E+00 -0.323218E+00  0.116430E+01  0.185385E+01 -0.498705E+01
  1904   0.142577E+02  0.142501E+02 -0.387917E+01  0.331835E+02 -0.115270E+02  0.812387E+01 -0.101579E+02  0.141625E+01 -0.290192E+01 -0.515672E+00  0.247568E+02 -0.999110E+01
  1905  -0.456574E+01 -0.448011E+01 -0.514305E+01  0.929905E+01 -0.411593E+01  0.361553E+01 -0.838558E+01  0.892601E+00 -0.728368E+00 -0.258099E+01  0.505159E+01 -0.695071E+01
  1906   0.104393E+01  0.157409E+01 -0.753089E+01  0.210928E+02 -0.835203E+01  0.736486E+01 -0.112773E+02  0.163939E+01 -0.189294E+01 -0.194128E+01  0.117862E+02 -0.827085E+01
  1907  -0.349569E+01 -0.316822E+01 -0.510221E+01  0.996479E+01 -0.372829E+01  0.305669E+01 -0.767015E+01  0.853556E+00 -0.870071E+00 -0.269203E+01  0.647897E+01 -0.695516E+01
  1908   0.365324E+00  0.305575E+00 -0.998072E+00  0.753486E+01 -0.384251E+01  0.288154E+01 -0.551088E+01  0.722767E+00 -0.422375E+00  0.140070E+01  0.247088E+01 -0.356600E+01
  1909   0.705313E+01  0.657425E+01 -0.113766E+02  0.386361E+02 -0.208784E+02  0.176300E+02 -0.165332E+02  0.239741E+01 -0.282219E+01 -0.597642E+01  0.275299E+02 -0.149792E+02
  1910  -0.193600E+01 -0.181462E+01 -0.209473E+01  0.397692E+01 -0.153891E+01  0.135747E+01 -0.371014E+01  0.328394E+00 -0.255006E+00 -0.156921E+01  0.239925E+01 -0.264466E+01
  1911  -0.536109E+01 -0.519020E+01 -0.502919E+01  0.467032E+01 -0.244448E+01  0.173905E+01 -0.433458E+01  0.382784E+00 -0.345006E+00 -0.389451E+01  0.192223E+01 -0.321791E+01
  1912  -0.109863E+01 -0.104937E+01 -0.563387E+01  0.116898E+02 -0.464398E+01  0.389927E+01 -0.606977E+01  0.751757E+00 -0.109182E+01 -0.332561E+01  0.655635E+01 -0.428011E+01
  1913  -0.274846E+01 -0.267461E+01 -0.590773E+01  0.101726E+02 -0.401852E+01  0.294688E+01 -0.560653E+01  0.754958E+00 -0.109009E+01 -0.404438E+01  0.619330E+01 -0.482353E+01
  1914  -0.249893E+01 -0.277094E+01 -0.423294E+01  0.846124E+01 -0.382667E+01  0.319335E+01 -0.619474E+01  0.813268E+00 -0.712437E+00 -0.246371E+01  0.459477E+01 -0.490201E+01
  1915  -0.369766E+01 -0.392325E+01 -0.525179E+01  0.136912E+02 -0.752833E+01  0.667544E+01 -0.117815E+02  0.126799E+01 -0.770635E+00 -0.246999E+01  0.855702E+01 -0.100103E+02
  1916  -0.199808E+01 -0.288053E+01 -0.917694E+01  0.206517E+02 -0.115300E+02  0.104829E+02 -0.122152E+02  0.156562E+01 -0.177618E+01 -0.390640E+01  0.105622E+02 -0.953629E+01
  1917  -0.158165E+01 -0.181659E+01 -0.741954E+01  0.152085E+02 -0.708200E+01  0.611686E+01 -0.820478E+01  0.121843E+01 -0.141910E+01 -0.284553E+01  0.748537E+01 -0.645643E+01
  1918  -0.272722E+01 -0.268629E+01 -0.186398E+01  0.461896E+01 -0.172216E+01  0.138803E+01 -0.530218E+01  0.439895E+00 -0.285785E+00 -0.119745E+01  0.326997E+01 -0.475880E+01
  1919  -0.637284E+01 -0.635177E+01 -0.663381E+01  0.959607E+01 -0.511239E+01  0.437931E+01 -0.843376E+01  0.859324E+00 -0.102758E+01 -0.479570E+01  0.509297E+01 -0.664904E+01
  1920  -0.282021E+01 -0.271570E+01 -0.184295E+01  0.683110E+01 -0.314013E+01  0.282999E+01 -0.771843E+01  0.699577E+00 -0.479362E+00 -0.183706E+01  0.567507E+01 -0.655371E+01
  1921   0.680797E+00  0.910661E+00 -0.978351E+01  0.224418E+02 -0.924447E+01  0.787774E+01 -0.102820E+02  0.168519E+01 -0.201392E+01 -0.295006E+01  0.123050E+02 -0.844429E+01
  1922   0.408360E+01  0.481139E+01 -0.116810E+02  0.334925E+02 -0.165387E+02  0.136353E+02 -0.136948E+02  0.203783E+01 -0.316758E+01 -0.437072E+01  0.211783E+02 -0.119962E+02
  1923  -0.400865E+01 -0.434285E+01 -0.106120E+02  0.212526E+02 -0.106893E+02  0.966901E+01 -0.134943E+02  0.166455E+01 -0.179914E+01 -0.640502E+01  0.129976E+02 -0.109354E+02
  1924  -0.263553E+01 -0.268189E+01 -0.533558E+01  0.142124E+02 -0.681499E+01  0.608705E+01 -0.108936E+02  0.126169E+01 -0.115241E+01 -0.403742E+01  0.110466E+02 -0.969103E+01
  1925  -0.265673E+01 -0.270914E+01 -0.144574E+01  0.191907E+01 -0.949352E+00  0.542872E+00 -0.277344E+01  0.203319E+00 -0.153458E+00 -0.134203E+01  0.797662E+00 -0.216477E+01
  1926   0.250016E-01  0.660819E+00 -0.110707E+02  0.237263E+02 -0.136607E+02  0.124372E+02 -0.974317E+01  0.151209E+01 -0.317597E+01 -0.242355E+01  0.946166E+01 -0.637730E+01
  1927  -0.167817E+01 -0.195972E+01 -0.230015E+01  0.605849E+01 -0.219155E+01  0.209456E+01 -0.543936E+01  0.616156E+00 -0.516308E+00 -0.627875E+00  0.280422E+01 -0.413606E+01
  1928   0.166890E+02  0.181202E+02 -0.123262E+02  0.495519E+02 -0.185588E+02  0.132929E+02 -0.139251E+02  0.217972E+01 -0.352539E+01 -0.327798E+01  0.355033E+02 -0.141051E+02
  1929  -0.421355E+01 -0.451402E+01 -0.525119E+01  0.138596E+02 -0.712014E+01  0.670372E+01 -0.131516E+02  0.149285E+01 -0.746856E+00 -0.848668E+00  0.698202E+01 -0.106474E+02
  1930  -0.657940E+01 -0.664463E+01 -0.473935E+01  0.818072E+01 -0.398152E+01  0.341058E+01 -0.985694E+01  0.868368E+00 -0.461264E+00 -0.265264E+01  0.437323E+01 -0.836522E+01
  1931   0.104436E+01  0.120535E+01 -0.105423E+02  0.224435E+02 -0.944246E+01  0.752878E+01 -0.792933E+01  0.149346E+01 -0.250726E+01 -0.188483E+01  0.816976E+01 -0.507958E+01
  1932  -0.905529E+00 -0.895364E+00 -0.152839E+01  0.613793E+01 -0.219093E+01  0.168512E+01 -0.498874E+01  0.449911E+00 -0.470417E+00 -0.844561E+00  0.459352E+01 -0.464432E+01
  1933   0.605796E+00  0.704581E+00 -0.618835E+01  0.171129E+02 -0.695704E+01  0.622843E+01 -0.947631E+01  0.133921E+01 -0.145307E+01 -0.120106E+01  0.921322E+01 -0.730758E+01
  1934  -0.536492E+01 -0.516426E+01 -0.730523E+01  0.922983E+01 -0.542070E+01  0.451841E+01 -0.668444E+01  0.772039E+00 -0.474828E+00 -0.515659E+01  0.503432E+01 -0.504199E+01
  1935   0.747153E+01  0.650169E+01 -0.222142E+02  0.506085E+02 -0.237678E+02  0.183462E+02 -0.130849E+02  0.256394E+01 -0.498015E+01 -0.704311E+01  0.237111E+02 -0.101663E+02
  1936   0.113640E+01  0.110663E+01 -0.796650E+01  0.211916E+02 -0.112709E+02  0.100539E+02 -0.111314E+02  0.162852E+01 -0.136876E+01 -0.307773E+01  0.127793E+02 -0.859495E+01
  1937  -0.345943E+01 -0.341239E+01 -0.607514E+01  0.110215E+02 -0.604616E+01  0.491125E+01 -0.771898E+01  0.107121E+01 -0.623169E+00 -0.913906E+00  0.337473E+01 -0.587321E+01
  1938   0.945806E+01  0.921345E+01 -0.910362E+01  0.296269E+02 -0.121946E+02  0.990370E+01 -0.801310E+01  0.133916E+01 -0.210032E+01 -0.243822E+01  0.174240E+02 -0.577233E+01
  1939   0.133822E+01  0.112608E+01  0.118332E+01  0.344305E+01 -0.117590E+01  0.649222E+00 -0.277462E+01  0.203260E+00 -0.190118E+00 -0.133141E+01  0.550753E+01 -0.305004E+01
  1940  -0.287905E+01 -0.300395E+01 -0.222333E+01  0.466092E+01 -0.163010E+01  0.136432E+01 -0.511319E+01  0.451939E+00 -0.389601E+00 -0.172300E+01  0.339459E+01 -0.467553E+01
  1941   0.589585E+01  0.611535E+01 -0.103676E+02  0.341138E+02 -0.165437E+02  0.136332E+02 -0.139921E+02  0.206369E+01 -0.301150E+01 -0.648571E+01  0.248426E+02 -0.122415E+02
  1942   0.118802E+02  0.129744E+02 -0.158132E+02  0.498834E+02 -0.260394E+02  0.213755E+02 -0.174837E+02  0.300152E+01 -0.304388E+01 -0.304440E+01  0.292889E+02 -0.132701E+02
  1943  -0.374155E+01 -0.379414E+01 -0.859364E+01  0.161777E+02 -0.912103E+01  0.799962E+01 -0.105177E+02  0.154311E+01 -0.122955E+01 -0.247405E+01  0.710541E+01 -0.842549E+01
  1944  -0.222550E+01 -0.193347E+01 -0.255412E+01  0.433623E+01 -0.219711E+01  0.199548E+01 -0.390600E+01  0.358013E+00 -0.257984E+00 -0.178167E+01  0.259663E+01 -0.274843E+01
  1945  -0.333859E+01 -0.327096E+01 -0.287978E+01  0.318588E+01 -0.123262E+01  0.713354E+00 -0.316653E+01  0.278836E+00 -0.237739E+00 -0.184000E+01  0.994721E+00 -0.242568E+01
  1946  -0.454299E+01 -0.468693E+01 -0.599306E+01  0.896793E+01 -0.422960E+01  0.348117E+01 -0.675885E+01  0.830979E+00 -0.841569E+00 -0.342554E+01  0.426329E+01 -0.552469E+01
  1947  -0.872678E+00 -0.627374E+00 -0.670173E+01  0.140957E+02 -0.613518E+01  0.523362E+01 -0.702180E+01  0.888934E+00 -0.123221E+01 -0.368036E+01  0.872032E+01 -0.566734E+01
  1948  -0.289145E+01 -0.238341E+01 -0.803257E+01  0.244462E+02 -0.128793E+02  0.115457E+02 -0.188333E+02  0.232305E+01 -0.146120E+01 -0.306812E+01  0.159436E+02 -0.152589E+02
  1949   0.127532E+02  0.126783E+02 -0.296494E+02  0.726218E+02 -0.442997E+02  0.403799E+02 -0.299775E+02  0.567789E+01 -0.199977E+01 -0.336522E+01  0.368152E+02 -0.207717E+02
  1950  -0.302778E+01 -0.326386E+01 -0.293862E+01  0.685658E+01 -0.357505E+01  0.314945E+01 -0.668499E+01  0.671327E+00 -0.506490E+00 -0.136874E+01  0.341865E+01 -0.531377E+01
  1951  -0.501365E+01 -0.501015E+01 -0.142339E+01  0.289970E+01 -0.142907E+01  0.104980E+01 -0.629600E+01  0.333335E+00 -0.148030E+00 -0.158089E+01  0.240317E+01 -0.583243E+01
  1952  -0.485657E+01 -0.455203E+01 -0.488765E+01  0.916426E+01 -0.492553E+01  0.436139E+01 -0.873437E+01  0.821136E+00 -0.655814E+00 -0.545975E+01  0.856600E+01 -0.765827E+01
  1953  -0.332714E+01 -0.325759E+01 -0.141116E+01  0.250984E+01 -0.945843E+00  0.656233E+00 -0.423573E+01  0.265254E+00 -0.165743E+00 -0.208802E+01  0.292115E+01 -0.409072E+01
  1954  -0.132945E+01 -0.188094E+01 -0.660333E+01  0.160752E+02 -0.806370E+01  0.750047E+01 -0.102127E+02  0.127448E+01 -0.129981E+01 -0.430617E+01  0.106620E+02 -0.823677E+01
  1955   0.108273E+00  0.101862E+00 -0.102762E+01  0.578699E+01 -0.162988E+01  0.123574E+01 -0.427957E+01  0.425200E+00 -0.402592E+00 -0.933804E+00  0.472155E+01 -0.368588E+01
  1956  -0.111177E+01 -0.110277E+01 -0.402831E+01  0.132475E+02 -0.730618E+01  0.632852E+01 -0.975739E+01  0.113167E+01 -0.727568E+00 -0.461523E+01  0.125502E+02 -0.903779E+01
  1957   0.111191E+02  0.122658E+02 -0.111650E+02  0.372299E+02 -0.192318E+02  0.160122E+02 -0.997843E+01  0.168999E+01 -0.343767E+01 -0.129064E+01  0.205216E+02 -0.696521E+01
  1958  -0.309987E+01 -0.329121E+01 -0.227577E+01  0.486456E+01 -0.205039E+01  0.164567E+01 -0.531859E+01  0.408469E+00 -0.373813E+00 -0.247792E+01  0.401165E+01 -0.482494E+01
  1959  -0.377179E+01 -0.376289E+01 -0.719784E+01  0.144577E+02 -0.804600E+01  0.760122E+01 -0.106930E+02  0.129930E+01 -0.119313E+01 -0.352655E+01  0.794959E+01 -0.818593E+01
  1960   0.261413E+00  0.847072E+00 -0.998936E+01  0.227414E+02 -0.117702E+02  0.110358E+02 -0.104607E+02  0.164406E+01 -0.293962E+01 -0.285903E+01  0.104004E+02 -0.669434E+01
  1961  -0.230074E+01 -0.238811E+01 -0.177665E+02  0.340283E+02 -0.199845E+02  0.176355E+02 -0.173326E+02  0.282483E+01 -0.170586E+01 -0.510565E+01  0.159998E+02 -0.132822E+02
  1962  -0.357672E+00 -0.308636E+00 -0.152440E+00  0.247858E+01 -0.653326E+00  0.460670E+00 -0.255740E+01  0.197854E+00 -0.131611E+00  0.377873E-01  0.162147E+01 -0.196789E+01
  1963  -0.311180E+01 -0.328336E+01 -0.868932E+01  0.148192E+02 -0.596388E+01  0.492686E+01 -0.793761E+01  0.107387E+01 -0.134094E+01 -0.535645E+01  0.814206E+01 -0.606897E+01
  1964  -0.443017E+01 -0.418297E+01 -0.414227E+01  0.317520E+01 -0.141511E+01  0.693789E+00 -0.264364E+01  0.253793E+00 -0.351935E+00 -0.375628E+01  0.175529E+01 -0.218199E+01
  1965  -0.261543E+00 -0.381614E+00  0.186046E+00  0.296078E+01 -0.173542E+01  0.128977E+01 -0.310729E+01  0.290347E+00 -0.145770E+00  0.113535E+01  0.651816E+00 -0.216878E+01
  1966  -0.153987E+01 -0.159704E+01 -0.202769E+01  0.419771E+01 -0.156751E+01  0.129550E+01 -0.345740E+01  0.316932E+00 -0.297401E+00 -0.109680E+01  0.201064E+01 -0.251088E+01
  1967  -0.419789E+01 -0.432696E+01 -0.573314E+01  0.113946E+02 -0.680356E+01  0.600190E+01 -0.939473E+01  0.109748E+01 -0.760485E+00 -0.316556E+01  0.647798E+01 -0.763938E+01
  1968  -0.233212E+01 -0.241335E+01 -0.142767E+01  0.645612E+01 -0.297086E+01  0.251594E+01 -0.708851E+01  0.567964E+00 -0.385105E+00 -0.279633E+01  0.673057E+01 -0.634759E+01
  1969  -0.166857E+01 -0.174338E+01 -0.515443E+01  0.115777E+02 -0.444445E+01  0.344534E+01 -0.698772E+01  0.849190E+00 -0.954143E+00 -0.494420E+01  0.100830E+02 -0.688215E+01
  1970  -0.588035E+01 -0.577068E+01 -0.408567E+01  0.697892E+01 -0.375342E+01  0.315878E+01 -0.837623E+01  0.660370E+00 -0.463102E+00 -0.354169E+01  0.496872E+01 -0.719771E+01
  1971   0.900316E+00  0.977203E-01 -0.131180E+02  0.285535E+02 -0.149193E+02  0.138053E+02 -0.132261E+02  0.227861E+01 -0.247366E+01 -0.285206E+01  0.118285E+02 -0.887874E+01
  1972  -0.985928E+00 -0.108853E+01 -0.132877E+01  0.589392E+01 -0.281037E+01  0.245693E+01 -0.548590E+01  0.539972E+00 -0.251714E+00 -0.741917E+00  0.451665E+01 -0.486327E+01
  1973  -0.641797E+00 -0.572977E+00 -0.141412E-01  0.138436E+01 -0.368762E+00  0.231008E+00 -0.192781E+01  0.116153E+00 -0.626023E-01 -0.562832E-03  0.133325E+01 -0.190567E+01
  1974  -0.118784E+01 -0.114895E+01 -0.782636E+00  0.484404E+01 -0.194732E+01  0.149597E+01 -0.490747E+01  0.389057E+00 -0.279479E+00 -0.739867E+00  0.387418E+01 -0.428326E+01
  1975  -0.193567E+01 -0.211606E+01 -0.356319E+01  0.913242E+01 -0.471845E+01  0.394629E+01 -0.703472E+01  0.948101E+00 -0.646120E+00 -0.119826E+01  0.455743E+01 -0.547524E+01
  1976  -0.372840E+01 -0.378031E+01 -0.264038E+01  0.381291E+01 -0.132942E+01  0.102682E+01 -0.467157E+01  0.377820E+00 -0.304570E+00 -0.272143E+01  0.309518E+01 -0.415405E+01
  1977   0.807450E-01  0.683253E+00 -0.330424E+01  0.109598E+02 -0.608640E+01  0.531335E+01 -0.706174E+01  0.104215E+01 -0.782186E+00  0.140165E+01  0.413317E+01 -0.485157E+01
  1978  -0.366698E+01 -0.360111E+01 -0.349710E+01  0.109130E+02 -0.606489E+01  0.543700E+01 -0.110375E+02  0.117328E+01 -0.590801E+00 -0.722955E+00  0.637816E+01 -0.925632E+01
  1979  -0.342067E+01 -0.292822E+01 -0.120568E+02  0.251726E+02 -0.143226E+02  0.130771E+02 -0.158406E+02  0.231943E+01 -0.176977E+01 -0.493019E+01  0.151388E+02 -0.131368E+02
  1980  -0.652173E+00 -0.532701E+00 -0.663919E+01  0.179055E+02 -0.801894E+01  0.700671E+01 -0.107669E+02  0.141800E+01 -0.155739E+01 -0.313985E+01  0.124128E+02 -0.980564E+01
  1981  -0.144844E+01 -0.132954E+01 -0.631845E+01  0.160463E+02 -0.805685E+01  0.775946E+01 -0.113022E+02  0.161831E+01 -0.119497E+01 -0.166711E+01  0.873426E+01 -0.839669E+01
  1982  -0.394411E+01 -0.386249E+01 -0.769471E+01  0.163885E+02 -0.945594E+01  0.883564E+01 -0.126725E+02  0.155673E+01 -0.901794E+00 -0.564198E+01  0.120681E+02 -0.102886E+02
  1983   0.872392E+00  0.104254E+01 -0.925176E+01  0.204917E+02 -0.799268E+01  0.628706E+01 -0.789910E+01  0.135153E+01 -0.211436E+01 -0.280603E+01  0.951510E+01 -0.566653E+01
  1984  -0.302725E+00 -0.318792E+00 -0.377838E+01  0.114919E+02 -0.522365E+01  0.440908E+01 -0.750822E+01  0.852641E+00 -0.546097E+00 -0.366903E+01  0.985002E+01 -0.649978E+01
  1985  -0.451188E+01 -0.447179E+01 -0.266159E+01  0.193319E+01 -0.127000E+01  0.847488E+00 -0.343221E+01  0.226955E+00 -0.155726E+00 -0.263068E+01  0.147576E+01 -0.331687E+01
  1986  -0.267195E+01 -0.263867E+01 -0.713481E+01  0.167974E+02 -0.912479E+01  0.881108E+01 -0.124716E+02  0.173663E+01 -0.128586E+01 -0.373951E+01  0.105555E+02 -0.945466E+01
  1987   0.203351E+01  0.212937E+01 -0.904375E+01  0.250792E+02 -0.121733E+02  0.108201E+02 -0.127723E+02  0.185369E+01 -0.173011E+01 -0.267107E+01  0.151935E+02 -0.103931E+02
  1988   0.844652E+01  0.901275E+01 -0.142514E+02  0.404723E+02 -0.183098E+02  0.149636E+02 -0.132668E+02  0.228284E+01 -0.344419E+01 -0.275956E+01  0.227047E+02 -0.109324E+02
  1989  -0.564398E+01 -0.553151E+01 -0.387070E+01  0.405837E+01 -0.256924E+01  0.182107E+01 -0.515362E+01  0.393559E+00 -0.323422E+00 -0.330100E+01  0.206062E+01 -0.429113E+01
  1990  -0.114368E+01 -0.122328E+01 -0.311758E+01  0.100117E+02 -0.506347E+01  0.497782E+01 -0.830714E+01  0.113268E+01 -0.777692E+00 -0.859049E+00  0.563870E+01 -0.600293E+01
  1991  -0.513821E+01 -0.483083E+01 -0.652523E+01  0.105955E+02 -0.478641E+01  0.364006E+01 -0.763106E+01  0.808167E+00 -0.123923E+01 -0.539690E+01  0.701267E+01 -0.644660E+01
  1992  -0.370650E+01 -0.345094E+01 -0.209946E+01  0.270503E+01 -0.119747E+01  0.939733E+00 -0.397433E+01  0.250833E+00 -0.330830E+00 -0.148518E+01  0.108485E+01 -0.305061E+01
  1993  -0.317790E+01 -0.331452E+01 -0.207306E+01  0.399946E+01 -0.195314E+01  0.170482E+01 -0.474848E+01  0.345958E+00 -0.453444E+00 -0.265441E+01  0.352081E+01 -0.418092E+01
  1994   0.108722E+02  0.110673E+02 -0.439606E+01  0.277502E+02 -0.911542E+01  0.654364E+01 -0.884086E+01  0.125337E+01 -0.232273E+01 -0.410619E+00  0.184825E+02 -0.700466E+01
  1995   0.154020E+01  0.147013E+01 -0.150331E+02  0.346688E+02 -0.188859E+02  0.173187E+02 -0.161645E+02  0.275928E+01 -0.312301E+01 -0.354154E+01  0.165304E+02 -0.115188E+02
  1996  -0.144805E+01 -0.147151E+01 -0.484546E+01  0.147645E+02 -0.721261E+01  0.700022E+01 -0.115695E+02  0.152888E+01 -0.111412E+01 -0.533332E+00  0.753808E+01 -0.847626E+01
  1997   0.119921E+02  0.123163E+02 -0.367778E+01  0.287703E+02 -0.975110E+01  0.686405E+01 -0.913250E+01  0.124177E+01 -0.232262E+01 -0.181650E+01  0.220731E+02 -0.794029E+01
  1998  -0.407690E+01 -0.416078E+01 -0.342991E+01  0.560113E+01 -0.296687E+01  0.218721E+01 -0.557071E+01  0.495059E+00 -0.392818E+00 -0.372518E+01  0.479018E+01 -0.522577E+01
  1999  -0.992486E+00 -0.149982E+01 -0.515608E+01  0.166814E+02 -0.904147E+01  0.817192E+01 -0.118854E+02  0.146574E+01 -0.122866E+01 -0.423034E+01  0.129073E+02 -0.101768E+02
  2000   0.114191E+02  0.120835E+02 -0.118794E+02  0.437765E+02 -0.239764E+02  0.198415E+02 -0.164097E+02  0.276710E+01 -0.270052E+01 -0.327011E+00  0.276139E+02 -0.152034E+02
  2001  -0.410920E+01 -0.415204E+01 -0.371887E+01  0.448810E+01 -0.188067E+01  0.134069E+01 -0.440206E+01  0.411749E+00 -0.348130E+00 -0.299559E+01  0.258940E+01 -0.374585E+01
  2002  -0.964525E+00 -0.114506E+01 -0.145891E+02  0.343730E+02 -0.184257E+02  0.168740E+02 -0.192920E+02  0.267850E+01 -0.258315E+01 -0.505800E+01  0.191034E+02 -0.151905E+02
  2003  -0.199869E+01 -0.200376E+01 -0.795729E+00  0.355164E+01 -0.171101E+01  0.117969E+01 -0.434173E+01  0.367575E+00 -0.249134E+00 -0.504057E+00  0.169905E+01 -0.319875E+01
  2004   0.952407E+01  0.906723E+01 -0.129784E+02  0.417191E+02 -0.196707E+02  0.160962E+02 -0.143886E+02  0.230757E+01 -0.356106E+01 -0.403579E+01  0.249717E+02 -0.118687E+02
  2005   0.149310E+02  0.130350E+02 -0.274426E+02  0.690792E+02 -0.406732E+02  0.364393E+02 -0.261774E+02  0.493963E+01 -0.123392E+01 -0.339864E+01  0.351876E+02 -0.187540E+02
  2006  -0.363596E+01 -0.276456E+01 -0.793712E+01  0.156480E+02 -0.765259E+01  0.693608E+01 -0.987098E+01  0.123204E+01 -0.199140E+01 -0.327986E+01  0.731874E+01 -0.680344E+01
  2007  -0.199895E+01 -0.214172E+01 -0.226738E+01  0.492903E+01 -0.181118E+01  0.122650E+01 -0.417641E+01  0.409223E+00 -0.308736E+00 -0.841395E+00  0.203179E+01 -0.333212E+01
  2008  -0.168989E+01 -0.135475E+01 -0.149509E+01  0.322518E+01 -0.132823E+01  0.833759E+00 -0.293369E+01  0.207360E+00 -0.199175E+00 -0.133696E+01  0.227393E+01 -0.229172E+01
  2009  -0.532249E+01 -0.534463E+01 -0.497976E+01  0.937896E+01 -0.492700E+01  0.441503E+01 -0.934773E+01  0.964737E+00 -0.826728E+00 -0.211848E+01  0.430310E+01 -0.752925E+01
  2010  -0.346977E+01 -0.341296E+01 -0.311197E+01  0.667537E+01 -0.292048E+01  0.249170E+01 -0.683654E+01  0.641424E+00 -0.409278E+00 -0.187498E+01  0.465471E+01 -0.619269E+01
  2011  -0.219832E+01 -0.244269E+01 -0.123568E+01  0.654882E+01 -0.368910E+01  0.304736E+01 -0.725058E+01  0.697559E+00 -0.316696E+00  0.983580E-01  0.376221E+01 -0.630325E+01
  2012  -0.414556E+01 -0.434822E+01 -0.176552E+01  0.153227E+01 -0.102183E+01  0.593716E+00 -0.357662E+01  0.184891E+00 -0.924665E-01 -0.130783E+01  0.192382E+00 -0.323277E+01
  2013   0.591411E+00  0.423284E+00 -0.127417E+02  0.309749E+02 -0.186125E+02  0.173560E+02 -0.177974E+02  0.268606E+01 -0.127394E+01 -0.339430E+01  0.178204E+02 -0.140029E+02
  2014  -0.515405E+01 -0.530164E+01 -0.454505E+01  0.520823E+01 -0.290849E+01  0.238823E+01 -0.533936E+01  0.494834E+00 -0.452444E+00 -0.347252E+01  0.233609E+01 -0.416522E+01
  2015  -0.330186E+01 -0.307918E+01 -0.201214E+01  0.482889E+01 -0.204545E+01  0.168297E+01 -0.580058E+01  0.437506E+00 -0.393043E+00 -0.228616E+01  0.427665E+01 -0.506967E+01
  2016  -0.543123E+00 -0.508544E+00 -0.214675E+01  0.735079E+01 -0.217435E+01  0.195821E+01 -0.561532E+01  0.642480E+00 -0.558191E+00 -0.430121E+00  0.492125E+01 -0.499967E+01
  2017  -0.250016E+01 -0.245245E+01 -0.355712E+01  0.472921E+01 -0.186900E+01  0.151666E+01 -0.337671E+01  0.354616E+00 -0.297799E+00 -0.198785E+01  0.195797E+01 -0.242258E+01
  2018   0.295930E+00  0.428479E+00 -0.833959E+01  0.204662E+02 -0.920218E+01  0.779722E+01 -0.983016E+01  0.148835E+01 -0.208393E+01 -0.297788E+01  0.117619E+02 -0.835557E+01
  2019  -0.625660E-01 -0.133735E+00 -0.185615E+01  0.851092E+01 -0.373634E+01  0.315767E+01 -0.637749E+01  0.666676E+00 -0.427859E+00 -0.440678E+00  0.595322E+01 -0.564628E+01
  2020  -0.251009E+01 -0.277276E+01 -0.232091E+01  0.842121E+01 -0.374128E+01  0.337346E+01 -0.837421E+01  0.803894E+00 -0.672252E+00 -0.180537E+01  0.603104E+01 -0.699843E+01
  2021   0.459667E+01  0.475752E+01 -0.110541E+02  0.313728E+02 -0.153930E+02  0.133141E+02 -0.136580E+02  0.214218E+01 -0.212738E+01 -0.418925E+01  0.192981E+02 -0.103513E+02
  2022   0.143982E+02  0.175837E+02 -0.127825E+02  0.483882E+02 -0.268540E+02  0.215602E+02 -0.127694E+02  0.199558E+01 -0.513988E+01 -0.132319E+01  0.288790E+02 -0.997210E+01
  2023  -0.491162E+01 -0.486954E+01 -0.145596E+01  0.175961E+01 -0.100969E+01  0.660654E+00 -0.496880E+01  0.212826E+00 -0.110268E+00 -0.125853E+01  0.108475E+01 -0.469576E+01
  2024  -0.139668E+01 -0.160447E+01 -0.111668E+02  0.221149E+02 -0.112793E+02  0.951174E+01 -0.107215E+02  0.178663E+01 -0.164243E+01 -0.195937E+01  0.829362E+01 -0.793872E+01
  2025  -0.326532E+01 -0.322740E+01 -0.587463E+01  0.146250E+02 -0.788918E+01  0.738035E+01 -0.120090E+02  0.146689E+01 -0.964719E+00 -0.271637E+01  0.888412E+01 -0.939515E+01
  2026  -0.332695E+00 -0.441664E+00 -0.278860E+01  0.852069E+01 -0.315856E+01  0.279737E+01 -0.549574E+01  0.706559E+00 -0.914418E+00 -0.735291E+00  0.460665E+01 -0.431302E+01
  2027  -0.778312E+01 -0.786213E+01 -0.639790E+01  0.111500E+02 -0.602533E+01  0.529060E+01 -0.121807E+02  0.115774E+01 -0.777504E+00 -0.483561E+01  0.738497E+01 -0.104115E+02
  2028  -0.787300E+01 -0.785775E+01 -0.632331E+01  0.111351E+02 -0.586098E+01  0.511591E+01 -0.123033E+02  0.116053E+01 -0.796969E+00 -0.462018E+01  0.728017E+01 -0.105177E+02
  2029  -0.616974E+01 -0.608757E+01 -0.615505E+01  0.616455E+01 -0.329386E+01  0.233904E+01 -0.530304E+01  0.522603E+00 -0.443980E+00 -0.522109E+01  0.347511E+01 -0.434159E+01
  2030  -0.539332E+01 -0.546841E+01 -0.840229E+01  0.159685E+02 -0.931785E+01  0.798616E+01 -0.124310E+02  0.153722E+01 -0.734075E+00 -0.295327E+01  0.775987E+01 -0.102750E+02
  2031   0.645772E+00  0.289492E+00 -0.145148E+02  0.357221E+02 -0.203863E+02  0.194190E+02 -0.205049E+02  0.332241E+01 -0.241163E+01 -0.270187E+01  0.182940E+02 -0.153026E+02
  2032  -0.410410E+01 -0.353291E+01 -0.128344E+02  0.283269E+02 -0.143917E+02  0.136229E+02 -0.193566E+02  0.272078E+01 -0.219209E+01 -0.378255E+01  0.149549E+02 -0.147052E+02
  2033  -0.395738E+01 -0.453001E+01 -0.713752E+01  0.191001E+02 -0.937366E+01  0.808714E+01 -0.152449E+02  0.162948E+01 -0.101808E+01 -0.346166E+01  0.115175E+02 -0.125858E+02
  2034  -0.127666E+00 -0.198306E+00  0.248745E+00  0.338240E+01 -0.109908E+01  0.769019E+00 -0.350398E+01  0.285962E+00 -0.210734E+00 -0.169055E+01  0.491531E+01 -0.342307E+01
  2035  -0.489609E+01 -0.486119E+01 -0.514395E+01  0.112035E+02 -0.537510E+01  0.511050E+01 -0.112118E+02  0.127067E+01 -0.749921E+00 -0.212531E+01  0.609817E+01 -0.883406E+01
  2036  -0.262789E+01 -0.240491E+01 -0.733631E+01  0.144489E+02 -0.714982E+01  0.607335E+01 -0.878530E+01  0.107889E+01 -0.957550E+00 -0.538769E+01  0.102301E+02 -0.724735E+01
  2037  -0.677765E+01 -0.653922E+01 -0.809386E+01  0.167569E+02 -0.892731E+01  0.787895E+01 -0.143405E+02  0.156718E+01 -0.161903E+01 -0.424176E+01  0.945172E+01 -0.117492E+02
  2038   0.129691E+02  0.154675E+02 -0.183631E+02  0.560714E+02 -0.279904E+02  0.227480E+02 -0.189580E+02  0.319832E+01 -0.373722E+01 -0.273487E+01  0.314257E+02 -0.132233E+02
  2039  -0.440115E+01 -0.408696E+01 -0.139796E+02  0.287155E+02 -0.161637E+02  0.148917E+02 -0.182301E+02  0.255546E+01 -0.219041E+01 -0.625864E+01  0.171045E+02 -0.149328E+02
  2040  -0.727106E+00 -0.832713E+00 -0.184774E+02  0.425801E+02 -0.236315E+02  0.220524E+02 -0.244515E+02  0.385605E+01 -0.265517E+01 -0.405012E+01  0.222814E+02 -0.190640E+02
  2041   0.620207E+01  0.603640E+01 -0.188901E+02  0.438685E+02 -0.260643E+02  0.228514E+02 -0.158888E+02  0.262079E+01 -0.229542E+01 -0.757196E+01  0.249876E+02 -0.113792E+02
  2042  -0.398690E+01 -0.478454E+01 -0.759426E+01  0.181130E+02 -0.912307E+01  0.844290E+01 -0.147213E+02  0.172775E+01 -0.831882E+00 -0.372829E+01  0.108393E+02 -0.118955E+02
  2043   0.171823E+01  0.143936E+01 -0.163357E+02  0.377594E+02 -0.211679E+02  0.190714E+02 -0.183142E+02  0.285302E+01 -0.214780E+01 -0.698047E+01  0.229272E+02 -0.145074E+02
  2044   0.165244E+02  0.179050E+02 -0.376351E+01  0.370400E+02 -0.131500E+02  0.869136E+01 -0.101387E+02  0.138887E+01 -0.354359E+01 -0.855950E+00  0.293154E+02 -0.105545E+02
  2045  -0.636202E+00 -0.104174E-01 -0.122473E+02  0.250553E+02 -0.118936E+02  0.972628E+01 -0.100015E+02  0.166132E+01 -0.293678E+01 -0.280334E+01  0.110354E+02 -0.824247E+01
  2046  -0.475061E+01 -0.489856E+01 -0.601704E+01  0.106681E+02 -0.483272E+01  0.380106E+01 -0.823088E+01  0.855743E+00 -0.994902E+00 -0.500965E+01  0.707774E+01 -0.696665E+01
  2047   0.715337E+01  0.730419E+01 -0.677441E+01  0.259247E+02 -0.158206E+02  0.138151E+02 -0.108651E+02  0.174781E+01 -0.874231E+00 -0.135499E+01  0.179672E+02 -0.930802E+01
  2048  -0.223659E+01 -0.260733E+01 -0.644445E+01  0.164990E+02 -0.823713E+01  0.782173E+01 -0.124856E+02  0.162406E+01 -0.101415E+01 -0.167492E+01  0.873492E+01 -0.966734E+01
  2049  -0.328336E+01 -0.335856E+01 -0.254132E+01  0.251554E+01 -0.109305E+01  0.589026E+00 -0.279218E+01  0.224503E+00 -0.185864E+00 -0.230200E+01  0.130058E+01 -0.235713E+01
  2050  -0.463888E+01 -0.444611E+01 -0.439486E+01  0.508679E+01 -0.296569E+01  0.235182E+01 -0.489811E+01  0.475784E+00 -0.294616E+00 -0.386057E+01  0.368543E+01 -0.427097E+01
  2051  -0.616569E+01 -0.620820E+01 -0.662142E+01  0.919545E+01 -0.503299E+01  0.419323E+01 -0.791089E+01  0.848607E+00 -0.837683E+00 -0.485544E+01  0.521022E+01 -0.656298E+01
  2052  -0.368793E+01 -0.375203E+01 -0.107883E+02  0.243616E+02 -0.133848E+02  0.126207E+02 -0.170531E+02  0.232833E+01 -0.177241E+01 -0.423609E+01  0.137919E+02 -0.133078E+02
  2053  -0.428708E+01 -0.435962E+01 -0.713375E+01  0.160113E+02 -0.908444E+01  0.852314E+01 -0.132930E+02  0.170293E+01 -0.101331E+01 -0.279103E+01  0.887849E+01 -0.104471E+02
  2054  -0.274603E+01 -0.281737E+01 -0.679264E+01  0.133458E+02 -0.594029E+01  0.522016E+01 -0.879640E+01  0.117420E+01 -0.956829E+00 -0.276129E+01  0.649791E+01 -0.655399E+01
  2055  -0.130097E+01 -0.116498E+01  0.457113E-01  0.163110E+01 -0.977148E+00  0.615808E+00 -0.273592E+01  0.167133E+00 -0.476565E-01  0.687566E+00  0.211009E+00 -0.206356E+01
  2056  -0.246282E+01 -0.251278E+01 -0.855314E+00  0.216242E+01 -0.108629E+01  0.871910E+00 -0.366487E+01  0.218164E+00 -0.108835E+00 -0.230149E+01  0.320535E+01 -0.341664E+01
  2057  -0.373622E+01 -0.369617E+01 -0.598534E+01  0.124170E+02 -0.612499E+01  0.553202E+01 -0.991916E+01  0.123097E+01 -0.886700E+00 -0.175850E+01  0.630154E+01 -0.823921E+01
  2058   0.172282E+01  0.231958E+01 -0.800279E+01  0.221883E+02 -0.121614E+02  0.102690E+02 -0.105042E+02  0.138552E+01 -0.145158E+01 -0.485186E+01  0.159158E+02 -0.874434E+01
  2059  -0.371355E+01 -0.376663E+01 -0.108938E+02  0.222798E+02 -0.128397E+02  0.113462E+02 -0.139351E+02  0.206315E+01 -0.173413E+01 -0.280683E+01  0.974685E+01 -0.107067E+02
  2060   0.126744E+02  0.134024E+02 -0.166556E+02  0.531796E+02 -0.279369E+02  0.235775E+02 -0.197023E+02  0.337336E+01 -0.316130E+01 -0.283085E+01  0.313804E+02 -0.151471E+02
  2061   0.942630E+01  0.986749E+01 -0.130550E+01  0.232505E+02 -0.840296E+01  0.599069E+01 -0.953053E+01  0.108286E+01 -0.165871E+01 -0.511204E+01  0.251325E+02 -0.101529E+02
  2062  -0.200390E+01 -0.208421E+01 -0.768394E+01  0.180296E+02 -0.924237E+01  0.786144E+01 -0.110886E+02  0.152745E+01 -0.140751E+01 -0.361774E+01  0.116746E+02 -0.101411E+02
  2063  -0.685090E+00 -0.611629E+00 -0.719484E+00  0.489854E+01 -0.191977E+01  0.148793E+01 -0.452201E+01  0.341239E+00 -0.251540E+00 -0.128334E+01  0.440326E+01 -0.373154E+01
  2064  -0.244335E+01 -0.234085E+01 -0.831836E+01  0.195146E+02 -0.104631E+02  0.951621E+01 -0.126530E+02  0.174577E+01 -0.178540E+01 -0.304744E+01  0.101661E+02 -0.945953E+01
  2065  -0.542175E+01 -0.552441E+01 -0.946458E+01  0.144402E+02 -0.837342E+01  0.719164E+01 -0.960064E+01  0.131652E+01 -0.931443E+00 -0.566159E+01  0.817901E+01 -0.804184E+01
  2066  -0.161638E+01 -0.170454E+01 -0.323528E+01  0.793562E+01 -0.326589E+01  0.225285E+01 -0.525142E+01  0.559364E+00 -0.611633E+00 -0.355248E+01  0.706252E+01 -0.521458E+01
[truncated: 351,426 more chars]
