# Supplementary material for: Reliable crystal structure predictions from first principles
Source: Nat Commun. 2022 Jun 2;13:3095. doi: 10.1038/s41467-022-30692-y (PMC9163189; doi:10.1038/s41467-022-30692-y)
Supplement: Supplementary file 3 — Supplementary Dataset 1 [file 41467_2022_30692_MOESM3_ESM.zip › fullPES@CSP_Supplemental_Data/fullPES@CSP_PES/system XVI/XVI.input_long]

   13    1    0    0    0    0.808349E+01    0.443491E+01   -0.100000E+01
   13    0    0    0    0    0.808349E+01    0.443491E+01   -0.100000E+01
C1       -1.6338455797517    -0.8652542808358    -0.2990751698156    6    1    0
C2        0.7532579881392     0.4723092136569    -0.5722719825256    6    2    0
C3        2.4974548015346     0.9872772451086     1.4007753613577    6    3    0
H1        4.2338060969889     1.9809921018182     0.9935442938634    1    4    0
C4        1.8795023354387     0.2069785847141     3.7647761185338    6    5    0
H2        3.1441280521391     0.5580339086237     5.3279689852196    1    6    0
C5       -0.4485189567656    -1.0732903011438     4.1850691884045    6    7    0
H3       -0.8995234281701    -1.6584913777183     6.0929100485874    1    8    0
C6       -2.1062673712799    -1.6014017517665     2.2951303888004    6    9    0
H4       -3.8583920960560    -2.5893864568891     2.6495190618887    1   10    0
O1       -3.0743224090609    -1.3009555010485    -2.1154409289545    8   11    0
N1        1.1912029827220     1.3145172238037    -2.9532014975741    7   12    0
N2        1.3254750737955     1.9022186568141    -4.9569026100433    7   13    0
    3    0    0    0    0    0   1.00000   0.00000   0.00000
C1       -1.6338455797517    -0.8652542808358    -0.2990751698156    6    1    0
C2        0.7532579881392     0.4723092136569    -0.5722719825256    6    2    0
C3        2.4974548015346     0.9872772451086     1.4007753613577    6    3    0
H1        4.2338060969889     1.9809921018182     0.9935442938634    1    4    0
C4        1.8795023354387     0.2069785847141     3.7647761185338    6    5    0
H2        3.1441280521391     0.5580339086237     5.3279689852196    1    6    0
C5       -0.4485189567656    -1.0732903011438     4.1850691884045    6    7    0
H3       -0.8995234281701    -1.6584913777183     6.0929100485874    1    8    0
C6       -2.1062673712799    -1.6014017517665     2.2951303888004    6    9    0
H4       -3.8583920960560    -2.5893864568891     2.6495190618887    1   10    0
O1       -3.0743224090609    -1.3009555010485    -2.1154409289545    8   11    0
N1        1.1912029827220     1.3145172238037    -2.9532014975741    7   12    0
N2        1.3254750737955     1.9022186568141    -4.9569026100433    7   13    0
 T F T T
 T F T T
 T F T T
 T F T T
 T F T T
 T F T T
 T F T T
 T F T T
 T F T T
 T F T T
 T F T T
 T F T T
 T F T T
