# Supplementary material for: Reliable crystal structure predictions from first principles
Source: Nat Commun. 2022 Jun 2;13:3095. doi: 10.1038/s41467-022-30692-y (PMC9163189; doi:10.1038/s41467-022-30692-y)
Supplement: Supplementary file 3 — Supplementary Dataset 1 [file 41467_2022_30692_MOESM3_ESM.zip › fullPES@CSP_Supplemental_Data/fullPES@CSP_PES/system XXII/fit_inter.dat]

    2    2    6    0    0
   15   15
    1    2    3    4    5    6    7    8    9   10   11   12   13   14   15
    1    2    3    4    5    6    7    8    9   10   11   12   13   14   15
    0
   -0.17903068224200     0.00000000000000
   -0.32367618539200     0.00000000000000
    0.12033813532700     0.00000000000000
    0.36448161304300     0.00000000000000
    0.23508986219700     0.00000000000000
   -0.92245949446000     0.00000000000000
    1.23311677962000     0.00000000000000
   -0.21818539455100     0.00000000000000
    0.13157014760100     0.00000000000000
    0.44654618708800     0.00000000000000
   -0.45017733790200     0.00000000000000
    0.93064712001400     0.00000000000000
   -0.54412030367800     0.00000000000000
   -0.86668098161100     0.00000000000000
    0.04254053494380     0.00000000000000
  120
  1   1   0.2577801824E+01   0.1219291264E+02  -0.5868043575E+00   0.8747850710E-01   0.1670089300E+01   0.4068094500E+04   0.5565241083E+03   0.1000000000E+11   0.3779157630E+01   0.3778278593E+01   0.1889725989E+01 
  1   2   0.2171799974E+01   0.9678456068E+01  -0.1447769696E+00  -0.4693465043E-01   0.2730937400E+01   0.4116828593E+04   0.5565241083E+03   0.1000000000E+11   0.3779067832E+01   0.3778328358E+01   0.1889725989E+01 
  1   3   0.2243587099E+01   0.1056591294E+02  -0.6052479492E+00   0.1014583096E+00   0.1374545998E+02   0.6000276776E+04   0.3384322351E+04   0.1000000000E+11   0.3777533038E+01   0.3773388564E+01   0.1889725989E+01 
  1   4   0.2673676833E+01   0.1191488840E+02  -0.6233779000E+00   0.1054166346E+00   0.1288448937E+03   0.6013274306E+04   0.3384322351E+04   0.1000000000E+11   0.3384680396E+01   0.3778575877E+01   0.1889725989E+01 
  1   5   0.2636282760E+01   0.1159738761E+02  -0.7544790509E+00   0.1539139712E+00   0.2382295713E+01   0.4020501300E+04   0.5565241083E+03   0.1000000000E+11   0.3779058128E+01   0.3778307015E+01   0.1889725989E+01 
  1   6   0.2139870950E+01   0.9673919599E+01  -0.1396584227E-01  -0.9236842969E-01   0.2439254637E+01   0.4456133334E+04   0.5565241083E+03   0.1000000000E+11   0.3779111082E+01   0.3778558630E+01   0.1889725989E+01 
  1   7   0.2202009875E+01   0.9673630466E+01  -0.1600280629E+00  -0.2099585457E-01   0.2604224159E+01   0.4384739248E+04   0.5565241083E+03   0.1000000000E+11   0.3779070663E+01   0.3778437653E+01   0.1889725989E+01 
  1   8   0.2614065963E+01   0.1106847807E+02  -0.7162944006E+00   0.1311533689E+00   0.7023501949E+01   0.4056450285E+04   0.4757277130E+03   0.1000000000E+11   0.3779026813E+01   0.3778206925E+01   0.1889725989E+01 
  1   9   0.2432855969E+01   0.1104948820E+02  -0.5919866526E+00   0.9637330236E-01   0.9069176132E+02   0.6023554156E+04   0.3384322351E+04   0.1000000000E+11   0.3638073080E+01   0.3778189624E+01   0.1889725989E+01 
  1  10   0.2625303992E+01   0.1099895610E+02  -0.4300406352E+00   0.4509063009E-01   0.2592042421E+01   0.3933984857E+04   0.5565241083E+03   0.1000000000E+11   0.3779037672E+01   0.3778576119E+01   0.1889725989E+01 
  1  11   0.2304502591E+01   0.1039484570E+02  -0.6835984171E+00   0.1202396817E+00   0.7662137335E+02   0.3997207849E+04   0.4757277130E+03   0.1000000000E+11   0.3126135545E+01   0.3775871095E+01   0.1889725989E+01 
  1  12   0.2298448745E+01   0.1033463461E+02  -0.5764171931E+00   0.9721439096E-01   0.2823487842E+01   0.4142261860E+04   0.5565241083E+03   0.1000000000E+11   0.2390681018E+01   0.3749679787E+01   0.1889725989E+01 
  1  13   0.2287943816E+01   0.1049966924E+02  -0.6825554499E+00   0.1162795676E+00   0.5526350115E+02   0.3736987670E+04   0.4757277130E+03   0.1000000000E+11   0.3057751272E+01   0.3778037820E+01   0.1889725989E+01 
  1  14   0.2196207279E+01   0.1011790715E+02  -0.7444909896E+00   0.1285880900E+00   0.3979876550E+01   0.4014314820E+04   0.5565241083E+03   0.1000000000E+11   0.3779098049E+01   0.3777725992E+01   0.1889725989E+01 
  1  15   0.2436901476E+01   0.1061621158E+02  -0.6465893267E+00   0.1122969662E+00   0.8540257390E+02   0.4258073800E+04   0.4757277130E+03   0.1000000000E+11   0.2849760506E+01   0.3775043322E+01   0.1889725989E+01 
  2   2   0.1765798123E+01   0.7163999490E+01   0.1166946652E+00  -0.1553979060E+00   0.4465640900E+01   0.4166146500E+04   0.5565241083E+03   0.1000000000E+11   0.3778978035E+01   0.3778378125E+01   0.1889725989E+01 
  2   3   0.1837585248E+01   0.8051456364E+01  -0.5979427240E+00   0.9867332696E-01   0.2247663688E+02   0.6072157615E+04   0.3384322351E+04   0.1000000000E+11   0.3777443279E+01   0.3773438266E+01   0.1889725989E+01 
  2   4   0.2267674982E+01   0.9400431821E+01  -0.5938831669E+00   0.1138306040E+00   0.2106877393E+03   0.6085310850E+04   0.3384322351E+04   0.1000000000E+11   0.3384599971E+01   0.3778625647E+01   0.1889725989E+01 
  2   5   0.2230280910E+01   0.9082931032E+01   0.3019039369E+00  -0.1680151445E+00   0.3895540473E+01   0.4068665246E+04   0.5565241083E+03   0.1000000000E+11   0.3778968332E+01   0.3778356781E+01   0.1889725989E+01 
  2   6   0.1733869099E+01   0.7159463022E+01  -0.6568048760E+00  -0.1137742023E-02   0.3988679957E+01   0.4509515972E+04   0.5565241083E+03   0.1000000000E+11   0.3779021284E+01   0.3778608399E+01   0.1889725989E+01 
  2   7   0.1796008025E+01   0.7159173889E+01  -0.9439255644E+00   0.4501107172E+00   0.4258438848E+01   0.4437266615E+04   0.5565241083E+03   0.1000000000E+11   0.3778980866E+01   0.3778487420E+01   0.1889725989E+01 
  2   8   0.2208064112E+01   0.8554021494E+01  -0.4315664376E+00   0.7710074632E-02   0.1148486141E+02   0.4105044885E+04   0.4757277130E+03   0.1000000000E+11   0.3778937018E+01   0.3778256690E+01   0.1889725989E+01 
  2   9   0.2026854119E+01   0.8535031627E+01  -0.4251479196E+00   0.5203063076E-01   0.1482995687E+03   0.6095713848E+04   0.3384322351E+04   0.1000000000E+11   0.3637986634E+01   0.3778239389E+01   0.1889725989E+01 
  2  10   0.2219302141E+01   0.8484499519E+01  -0.1258942865E+01   0.3942374728E+00   0.4238519216E+01   0.3981112372E+04   0.5565241083E+03   0.1000000000E+11   0.3778947876E+01   0.3778625889E+01   0.1889725989E+01 
  2  11   0.1898500740E+01   0.7880389126E+01  -0.3526000067E+00  -0.4478487969E-01   0.1252916082E+03   0.4045092749E+04   0.4757277130E+03   0.1000000000E+11   0.3126061264E+01   0.3775920829E+01   0.1889725989E+01 
  2  12   0.1892446894E+01   0.7820178033E+01  -0.7395899954E+00   0.2753367660E+00   0.4616979791E+01   0.4191884447E+04   0.5565241083E+03   0.1000000000E+11   0.2390624212E+01   0.3749729176E+01   0.1889725989E+01 
  2  13   0.1881941965E+01   0.7985212661E+01  -0.3786141898E+00  -0.3506315653E-01   0.9036712118E+02   0.3781755239E+04   0.4757277130E+03   0.1000000000E+11   0.3057678615E+01   0.3778087582E+01   0.1889725989E+01 
  2  14   0.1790205429E+01   0.7603450573E+01  -0.1152185902E+00  -0.1296297830E+00   0.6507911713E+01   0.4062404654E+04   0.5565241083E+03   0.1000000000E+11   0.3779008251E+01   0.3777775750E+01   0.1889725989E+01 
  2  15   0.2030899626E+01   0.8101755007E+01  -0.4405877384E+00   0.4015676870E-01   0.1396506661E+03   0.4309083766E+04   0.4757277130E+03   0.1000000000E+11   0.2849692791E+01   0.3775093045E+01   0.1889725989E+01 
  3   3   0.1909372373E+01   0.8938913237E+01  -0.2389478156E+00  -0.1382483931E-01   0.1131302800E+03   0.8850168400E+04   0.1624790508E+05   0.1000000000E+11   0.3775909145E+01   0.3768504865E+01   0.1889725989E+01 
  3   4   0.2339462107E+01   0.1028788869E+02  -0.2976925482E+00   0.1002201613E-01   0.1060441696E+04   0.8869339236E+04   0.1624790508E+05   0.1000000000E+11   0.3383225383E+01   0.3773685464E+01   0.1889725989E+01 
  3   5   0.2302068034E+01   0.9970387906E+01  -0.5657628293E+00   0.6390333406E-01   0.1960718531E+02   0.5930078709E+04   0.3384322351E+04   0.1000000000E+11   0.3777433579E+01   0.3773416950E+01   0.1889725989E+01 
  3   6   0.1805656224E+01   0.8046919895E+01  -0.2587012243E+00   0.2054381588E-01   0.2007597857E+02   0.6572618546E+04   0.3384322351E+04   0.1000000000E+11   0.3777486510E+01   0.3773668239E+01   0.1889725989E+01 
  3   7   0.1867795150E+01   0.8046630762E+01  -0.2167620122E+00  -0.7353184082E-01   0.2143373948E+02   0.6467315123E+04   0.3384322351E+04   0.1000000000E+11   0.3777446108E+01   0.3773547418E+01   0.1889725989E+01 
  3   8   0.2279851237E+01   0.9441478367E+01  -0.2705288927E+00   0.3840316831E-02   0.5780604964E+02   0.5983102025E+04   0.2957430870E+04   0.1000000000E+11   0.3777402278E+01   0.3773316990E+01   0.1889725989E+01 
  3   9   0.2098641244E+01   0.9422488500E+01  -0.2074208097E+00  -0.1896305825E-01   0.7464271377E+03   0.8884501604E+04   0.1624790508E+05   0.1000000000E+11   0.3636509138E+01   0.3773299711E+01   0.1889725989E+01 
  3  10   0.2291089266E+01   0.9371956392E+01  -0.4003848049E+00   0.3937619706E-01   0.2133347922E+02   0.5802470413E+04   0.3384322351E+04   0.1000000000E+11   0.3777413132E+01   0.3773685705E+01   0.1889725989E+01 
  3  11   0.1970287865E+01   0.8767845999E+01  -0.3139637935E+00   0.8907020322E-02   0.6306225788E+03   0.5895721800E+04   0.2957430870E+04   0.1000000000E+11   0.3124791676E+01   0.3770984183E+01   0.1889725989E+01 
  3  12   0.1964234019E+01   0.8707634906E+01  -0.4760526063E+00   0.5074964587E-01   0.2323836165E+02   0.6109670667E+04   0.3384322351E+04   0.1000000000E+11   0.2389653308E+01   0.3744826773E+01   0.1889725989E+01 
  3  13   0.1953729090E+01   0.8872669534E+01  -0.3268306695E+00   0.1072800750E-01   0.4548392972E+03   0.5511907437E+04   0.2957430870E+04   0.1000000000E+11   0.3056436800E+01   0.3773148103E+01   0.1889725989E+01 
  3  14   0.1861992554E+01   0.8490907447E+01  -0.3206522159E+00   0.3083346293E-01   0.3275587350E+02   0.5920953898E+04   0.3384322351E+04   0.1000000000E+11   0.3777473482E+01   0.3772836678E+01   0.1889725989E+01 
  3  15   0.2102686751E+01   0.8989211881E+01  -0.3811253870E+00   0.3251754559E-01   0.7028951457E+03   0.6280488650E+04   0.2957430870E+04   0.1000000000E+11   0.2848535445E+01   0.3770157481E+01   0.1889725989E+01 
  4   4   0.2769551841E+01   0.1163686415E+02  -0.5099370638E+00   0.1072377337E+00   0.9940191000E+04   0.8888551600E+04   0.1624790508E+05   0.1000000000E+11   0.3031379609E+01   0.3778873185E+01   0.1889725989E+01 
  4   5   0.2732157769E+01   0.1131936336E+02  -0.2828964973E+00  -0.2321562192E-01   0.1837905541E+03   0.5942924179E+04   0.3384322351E+04   0.1000000000E+11   0.3384591280E+01   0.3778604302E+01   0.1889725989E+01 
  4   6   0.2235745958E+01   0.9395895353E+01  -0.6552039063E+00   0.1798896272E+00   0.1881848500E+03   0.6586855857E+04   0.3384322351E+04   0.1000000000E+11   0.3384638706E+01   0.3778855936E+01   0.1889725989E+01 
  4   7   0.2297884884E+01   0.9395606219E+01   0.3374187031E-01  -0.1654915470E+00   0.2009120021E+03   0.6481324330E+04   0.3384322351E+04   0.1000000000E+11   0.3384602506E+01   0.3778734949E+01   0.1889725989E+01 
  4   8   0.2709940971E+01   0.1079045382E+02  -0.4530983946E+00   0.7077177112E-01   0.5418526794E+03   0.5996062351E+04   0.2957430870E+04   0.1000000000E+11   0.3384563234E+01   0.3778504204E+01   0.1889725989E+01 
  4   9   0.2528730978E+01   0.1077146396E+02  -0.2844681349E+00   0.3639733344E-01   0.6996733855E+04   0.8903746812E+04   0.1624790508E+05   0.1000000000E+11   0.3258322578E+01   0.3778486902E+01   0.1889725989E+01 
  4  10   0.2721179000E+01   0.1072093185E+02  -0.4730791800E+00   0.6420332747E-01   0.1999721992E+03   0.5815039464E+04   0.3384322351E+04   0.1000000000E+11   0.3384572959E+01   0.3778873427E+01   0.1889725989E+01 
  4  11   0.2400377599E+01   0.1011682146E+02  -0.5359885768E+00   0.1204963444E+00   0.5911224450E+04   0.5908492847E+04   0.2957430870E+04   0.1000000000E+11   0.2799822270E+01   0.3776168190E+01   0.1889725989E+01 
  4  12   0.2394323753E+01   0.1005661036E+02  -0.2824051388E+00  -0.3817066893E-01   0.2178278675E+03   0.6122905161E+04   0.3384322351E+04   0.1000000000E+11   0.2141136192E+01   0.3749974821E+01   0.1889725989E+01 
  4  13   0.2383818824E+01   0.1022164499E+02  -0.5282802426E+00   0.1069204017E+00   0.4263496527E+04   0.5523847082E+04   0.2957430870E+04   0.1000000000E+11   0.2738576105E+01   0.3778335085E+01   0.1889725989E+01 
  4  14   0.2292082288E+01   0.9839882904E+01  -0.5811553333E+00   0.1248200212E+00   0.3070415282E+03   0.5933779602E+04   0.3384322351E+04   0.1000000000E+11   0.3384627033E+01   0.3778023233E+01   0.1889725989E+01 
  4  15   0.2532776485E+01   0.1033818734E+02  -0.5437168234E+00   0.1213681088E+00   0.6588680949E+04   0.6294093162E+04   0.2957430870E+04   0.1000000000E+11   0.2552295898E+01   0.3775340352E+01   0.1889725989E+01 
  5   5   0.2694763696E+01   0.1100186257E+02  -0.1034943334E+01   0.2431670189E+00   0.3398221200E+01   0.3973464900E+04   0.5565241083E+03   0.1000000000E+11   0.3778958629E+01   0.3778335438E+01   0.1889725989E+01 
  5   6   0.2198351886E+01   0.9078394564E+01   0.1254470108E+00  -0.1051826698E+00   0.3479470149E+01   0.4404000415E+04   0.5565241083E+03   0.1000000000E+11   0.3779011581E+01   0.3778587054E+01   0.1889725989E+01 
  5   7   0.2260490811E+01   0.9078105431E+01  -0.6708286863E+00   0.5569008002E-01   0.3714790610E+01   0.4333441578E+04   0.5565241083E+03   0.1000000000E+11   0.3778971163E+01   0.3778466076E+01   0.1889725989E+01 
  5   8   0.2672546898E+01   0.1047295304E+02  -0.5082114971E+00   0.6186039035E-01   0.1001866103E+02   0.4008993313E+04   0.4757277130E+03   0.1000000000E+11   0.3778927315E+01   0.3778235347E+01   0.1889725989E+01 
  5   9   0.2491336905E+01   0.1045396317E+02  -0.4512368487E+00   0.4632118631E-01   0.1293670909E+03   0.5953083763E+04   0.3384322351E+04   0.1000000000E+11   0.3637977293E+01   0.3778218046E+01   0.1889725989E+01 
  5  10   0.2683784928E+01   0.1040343106E+02   0.2414714129E+00  -0.1971144954E+00   0.3697413993E+01   0.3887960624E+04   0.5565241083E+03   0.1000000000E+11   0.3778938173E+01   0.3778604544E+01   0.1889725989E+01 
  5  11   0.2362983527E+01   0.9799320668E+01  -0.6951995285E+00   0.1449369680E+00   0.1092964126E+03   0.3950443962E+04   0.4757277130E+03   0.1000000000E+11   0.3126053237E+01   0.3775899500E+01   0.1889725989E+01 
  5  12   0.2356929680E+01   0.9739109575E+01  -0.4172473951E+00   0.1065948229E-01   0.4027558875E+01   0.4093800966E+04   0.5565241083E+03   0.1000000000E+11   0.2390618074E+01   0.3749707995E+01   0.1889725989E+01 
  5  13   0.2346424752E+01   0.9904144203E+01  -0.6394281723E+00   0.1222679396E+00   0.7883051635E+02   0.3693268134E+04   0.4757277130E+03   0.1000000000E+11   0.3057670764E+01   0.3778066241E+01   0.1889725989E+01 
  5  14   0.2254688215E+01   0.9522382115E+01  -0.6573461955E+00   0.1446401622E+00   0.5677087353E+01   0.3967350796E+04   0.5565241083E+03   0.1000000000E+11   0.3778998548E+01   0.3777754410E+01   0.1889725989E+01 
  5  15   0.2495382412E+01   0.1002068655E+02  -0.3410338601E+00  -0.2831368896E-02   0.1218223395E+03   0.4208258006E+04   0.4757277130E+03   0.1000000000E+11   0.2849685474E+01   0.3775071720E+01   0.1889725989E+01 
  6   6   0.1701940076E+01   0.7154926553E+01  -0.1296977919E+01   0.1384375553E+00   0.3562661700E+01   0.4881185600E+04   0.5565241083E+03   0.1000000000E+11   0.3779064534E+01   0.3778838687E+01   0.1889725989E+01 
  6   7   0.1764079001E+01   0.7154637420E+01   0.2040317636E+00   0.1766121715E+00   0.3803608499E+01   0.4802981525E+04   0.5565241083E+03   0.1000000000E+11   0.3779024115E+01   0.3778717701E+01   0.1889725989E+01 
  6   8   0.2176135088E+01   0.8549485025E+01  -0.4038875539E+00   0.2301096392E-01   0.1025819979E+02   0.4443378426E+04   0.4757277130E+03   0.1000000000E+11   0.3778980266E+01   0.3778486957E+01   0.1889725989E+01 
  6   9   0.1994925095E+01   0.8530495158E+01  -0.3087226642E+00   0.3624187875E-01   0.1324601621E+03   0.6598116259E+04   0.3384322351E+04   0.1000000000E+11   0.3638028269E+01   0.3778469655E+01   0.1889725989E+01 
  6  10   0.2187373118E+01   0.8479963050E+01  -0.1091650302E+01   0.3729732327E+00   0.3785816420E+01   0.4309231523E+04   0.5565241083E+03   0.1000000000E+11   0.3778991125E+01   0.3778856178E+01   0.1889725989E+01 
  6  11   0.1866571716E+01   0.7875852657E+01  -0.3324035413E+00  -0.7590903718E-01   0.1119096088E+03   0.4378485097E+04   0.4757277130E+03   0.1000000000E+11   0.3126097040E+01   0.3776150954E+01   0.1889725989E+01 
  6  12   0.1860517870E+01   0.7815641564E+01   0.1407678248E-01   0.5386798564E-01   0.4123854821E+01   0.4537375214E+04   0.5565241083E+03   0.1000000000E+11   0.2390651572E+01   0.3749957705E+01   0.1889725989E+01 
  6  13   0.1850012941E+01   0.7980676193E+01  -0.4604977034E+00  -0.2781482854E-01   0.8071529554E+02   0.4093443583E+04   0.4757277130E+03   0.1000000000E+11   0.3057713609E+01   0.3778317839E+01   0.1889725989E+01 
  6  14   0.1758276405E+01   0.7598914105E+01  -0.6102555897E+00  -0.3213447004E-01   0.5812822302E+01   0.4397223831E+04   0.5565241083E+03   0.1000000000E+11   0.3779051501E+01   0.3778005988E+01   0.1889725989E+01 
  6  15   0.1998970602E+01   0.8097218539E+01  -0.4244755384E+00   0.4228313011E-01   0.1247350213E+03   0.4664233980E+04   0.4757277130E+03   0.1000000000E+11   0.2849725404E+01   0.3775323119E+01   0.1889725989E+01 
  7   7   0.1826217926E+01   0.7154348287E+01  -0.6280613585E+00  -0.5466004921E+00   0.4060850800E+01   0.4726030400E+04   0.5565241083E+03   0.1000000000E+11   0.3778983697E+01   0.3778596719E+01   0.1889725989E+01 
  7   8   0.2238274014E+01   0.8549195892E+01  -0.3567582939E+00   0.8516780845E-01   0.1095197332E+02   0.4372188693E+04   0.4757277130E+03   0.1000000000E+11   0.3778939849E+01   0.3778365982E+01   0.1889725989E+01 
  7   9   0.2057064020E+01   0.8530206025E+01  -0.1214155436E+00  -0.9466833636E-01   0.1414185911E+03   0.6492404324E+04   0.3384322351E+04   0.1000000000E+11   0.3637989359E+01   0.3778348681E+01   0.1889725989E+01 
  7  10   0.2249512043E+01   0.8479673917E+01   0.7378578437E+00  -0.5363266463E+00   0.4041855423E+01   0.4240191029E+04   0.5565241083E+03   0.1000000000E+11   0.3778950707E+01   0.3778735191E+01   0.1889725989E+01 
  7  11   0.1928710642E+01   0.7875563524E+01  -0.2283929451E+00   0.1088553250E+00   0.1194781809E+03   0.4308335055E+04   0.4757277130E+03   0.1000000000E+11   0.3126063605E+01   0.3776030054E+01   0.1889725989E+01 
  7  12   0.1922656796E+01   0.7815352431E+01  -0.5890918178E+00  -0.1842325671E+00   0.4402755739E+01   0.4464679509E+04   0.5565241083E+03   0.1000000000E+11   0.2390626003E+01   0.3749837643E+01   0.1889725989E+01 
  7  13   0.1912151867E+01   0.7980387059E+01  -0.1300696270E+00   0.6621396708E-01   0.8617416134E+02   0.4027860342E+04   0.4757277130E+03   0.1000000000E+11   0.3057680905E+01   0.3778196870E+01   0.1889725989E+01 
  7  14   0.1820415330E+01   0.7598624972E+01  -0.9266093207E-01   0.2211129881E+00   0.6205949981E+01   0.4326773566E+04   0.5565241083E+03   0.1000000000E+11   0.3779011082E+01   0.3777885028E+01   0.1889725989E+01 
  7  15   0.2061109527E+01   0.8096929405E+01  -0.1820850021E+00  -0.7342189363E-01   0.1331709904E+03   0.4589505803E+04   0.4757277130E+03   0.1000000000E+11   0.2849694926E+01   0.3775202246E+01   0.1889725989E+01 
  8   8   0.2650330101E+01   0.9944043498E+01  -0.4028279426E+00   0.3366677773E-01   0.2953709100E+02   0.4044839400E+04   0.4058173123E+03   0.1000000000E+11   0.3778896001E+01   0.3778135259E+01   0.1889725989E+01 
  8   9   0.2469120108E+01   0.9925053631E+01  -0.4811469174E+00   0.7565371402E-01   0.3814010199E+03   0.6006312777E+04   0.2957430870E+04   0.1000000000E+11   0.3637947147E+01   0.3778117959E+01   0.1889725989E+01 
  8  10   0.2661568130E+01   0.9874521522E+01  -0.4534145538E+00   0.7574845102E-01   0.1090074345E+02   0.3922724508E+04   0.4757277130E+03   0.1000000000E+11   0.3778906859E+01   0.3778504446E+01   0.1889725989E+01 
  8  11   0.2340766729E+01   0.9270411129E+01  -0.4785183034E+00   0.5661997887E-01   0.3222284971E+03   0.3985766535E+04   0.4058173123E+03   0.1000000000E+11   0.3126027333E+01   0.3775799473E+01   0.1889725989E+01 
  8  12   0.2334712883E+01   0.9210200037E+01  -0.4702425492E+00   0.5849923977E-01   0.1187407905E+02   0.4130405354E+04   0.4757277130E+03   0.1000000000E+11   0.2390598264E+01   0.3749608662E+01   0.1889725989E+01 
  8  13   0.2324207954E+01   0.9375234665E+01  -0.4650542682E+00   0.5128267585E-01   0.2324087149E+03   0.3726291191E+04   0.4058173123E+03   0.1000000000E+11   0.3057645427E+01   0.3777966157E+01   0.1889725989E+01 
  8  14   0.2232471418E+01   0.8993472577E+01  -0.4301614804E+00  -0.5995602382E-03   0.1673723118E+02   0.4002824540E+04   0.4757277130E+03   0.1000000000E+11   0.3778967234E+01   0.3777654335E+01   0.1889725989E+01 
  8  15   0.2473165615E+01   0.9491777011E+01  -0.4438198665E+00   0.6619104231E-01   0.3591575278E+03   0.4245885802E+04   0.4058173123E+03   0.1000000000E+11   0.2849661860E+01   0.3774971716E+01   0.1889725989E+01 
  9   9   0.2287910114E+01   0.9906063764E+01  -0.7476184832E-01  -0.3684481343E-01   0.4924883700E+04   0.8918968000E+04   0.1624790508E+05   0.1000000000E+11   0.3502255537E+01   0.3778100658E+01   0.1889725989E+01 
  9  10   0.2480358137E+01   0.9855531655E+01  -0.3024339467E+00   0.7118844669E-02   0.1407570796E+03   0.5824980426E+04   0.3384322351E+04   0.1000000000E+11   0.3637957600E+01   0.3778487144E+01   0.1889725989E+01 
  9  11   0.2159556736E+01   0.9251421262E+01  -0.3839243773E+00   0.6056198286E-01   0.4160811823E+04   0.5918593570E+04   0.2957430870E+04   0.1000000000E+11   0.3009429795E+01   0.3775782184E+01   0.1889725989E+01 
  9  12   0.2153502889E+01   0.9191210170E+01  -0.3892002948E+00   0.2441797629E-01   0.1533253853E+03   0.6133372428E+04   0.3384322351E+04   0.1000000000E+11   0.2301431458E+01   0.3749591492E+01   0.1889725989E+01 
  9  13   0.2142997961E+01   0.9356244798E+01  -0.4490649751E+00   0.6719896390E-01   0.3001003752E+04   0.5533290244E+04   0.2957430870E+04   0.1000000000E+11   0.2943598462E+01   0.3777948857E+01   0.1889725989E+01 
  9  14   0.2051261424E+01   0.8974482710E+01  -0.4975441888E+00   0.1009999746E+00   0.2161213859E+03   0.5943923553E+04   0.3384322351E+04   0.1000000000E+11   0.3638015723E+01   0.3777637036E+01   0.1889725989E+01 
  9  15   0.2291955621E+01   0.9472787144E+01  -0.3588831529E+00   0.4838660951E-01   0.4637662099E+04   0.6304853079E+04   0.2957430870E+04   0.1000000000E+11   0.2743372464E+01   0.3774954430E+01   0.1889725989E+01 
 10  10   0.2672806160E+01   0.9804999547E+01  -0.5782545053E+00   0.6050614272E-01   0.4022948900E+01   0.3804296300E+04   0.5565241083E+03   0.1000000000E+11   0.3778917717E+01   0.3778873669E+01   0.1889725989E+01 
 10  11   0.2352004758E+01   0.9200889154E+01  -0.5595888374E+00   0.1087614022E+00   0.1189192998E+03   0.3865435070E+04   0.4757277130E+03   0.1000000000E+11   0.3126036315E+01   0.3776168432E+01   0.1889725989E+01 
 10  12   0.2345950912E+01   0.9140678061E+01  -0.7177541813E+00   0.9540908528E-01   0.4382161039E+01   0.4005707200E+04   0.5565241083E+03   0.1000000000E+11   0.2390605133E+01   0.3749975062E+01   0.1889725989E+01 
 10  13   0.2335445983E+01   0.9305712689E+01  -0.3884064659E+00   0.3653637256E-01   0.8577106584E+02   0.3613793363E+04   0.4757277130E+03   0.1000000000E+11   0.3057654212E+01   0.3778335327E+01   0.1889725989E+01 
 10  14   0.2243709447E+01   0.8923950602E+01  -0.8059910442E+00   0.2660308912E+00   0.6176920508E+01   0.3881978089E+04   0.5565241083E+03   0.1000000000E+11   0.3778978092E+01   0.3778023474E+01   0.1889725989E+01 
 10  15   0.2484403644E+01   0.9422255035E+01  -0.5346965454E+00   0.7146979670E-01   0.1325480586E+03   0.4117701260E+04   0.4757277130E+03   0.1000000000E+11   0.2849670048E+01   0.3775340594E+01   0.1889725989E+01 
 11  11   0.2031203357E+01   0.8596778761E+01  -0.4228485516E+00   0.5113599997E-01   0.3515282000E+04   0.3927556400E+04   0.4058173123E+03   0.1000000000E+11   0.2585952851E+01   0.3773465132E+01   0.1889725989E+01 
 11  12   0.2025149511E+01   0.8536567668E+01  -0.5057088585E+00   0.1031494643E+00   0.1295376936E+03   0.4070082841E+04   0.4757277130E+03   0.1000000000E+11   0.1977581684E+01   0.3747290513E+01   0.1889725989E+01 
 11  13   0.2014644582E+01   0.8701602296E+01  -0.4767117433E+00   0.6158152675E-01   0.2535412540E+04   0.3671870564E+04   0.4058173123E+03   0.1000000000E+11   0.2529385084E+01   0.3775630476E+01   0.1889725989E+01 
 11  14   0.1922908046E+01   0.8319840209E+01  -0.5260479689E+00  -0.7751023461E-03   0.1825911986E+03   0.3944365281E+04   0.4757277130E+03   0.1000000000E+11   0.3126086259E+01   0.3775318846E+01   0.1889725989E+01 
 11  15   0.2163602243E+01   0.8818144642E+01  -0.4730159006E+00   0.1063491806E+00   0.3918151263E+04   0.4183876755E+04   0.4058173123E+03   0.1000000000E+11   0.2357334222E+01   0.3772637886E+01   0.1889725989E+01 
 12  12   0.2019095665E+01   0.8476356575E+01  -0.5501970913E+00  -0.1629620214E-01   0.4773447500E+01   0.4217781400E+04   0.5565241083E+03   0.1000000000E+11   0.1512335894E+01   0.3721297454E+01   0.1889725989E+01 
 12  13   0.2008590736E+01   0.8641391204E+01  -0.5524902716E+00   0.1260869849E+00   0.9342962894E+02   0.3805118464E+04   0.4757277130E+03   0.1000000000E+11   0.1934322047E+01   0.3749440837E+01   0.1889725989E+01 
 12  14   0.1916854200E+01   0.8259629116E+01  -0.4254550802E+00   0.1752679659E+00   0.6728462394E+01   0.4087501697E+04   0.5565241083E+03   0.1000000000E+11   0.2390643327E+01   0.3749131369E+01   0.1889725989E+01 
 12  15   0.2157548397E+01   0.8757933550E+01  -0.4667741953E+00   0.4029932929E-01   0.1443833746E+03   0.4335704763E+04   0.4757277130E+03   0.1000000000E+11   0.1802747865E+01   0.3746469006E+01   0.1889725989E+01 
 13  13   0.1998085807E+01   0.8806425832E+01  -0.5039004587E+00   0.5474277258E-01   0.1828677400E+04   0.3432830000E+04   0.4058173123E+03   0.1000000000E+11   0.2474054738E+01   0.3777797062E+01   0.1889725989E+01 
 13  14   0.1906349271E+01   0.8424663744E+01  -0.5876341650E+00   0.2626694409E-01   0.1316947017E+03   0.3687585179E+04   0.4757277130E+03   0.1000000000E+11   0.3057703064E+01   0.3777485254E+01   0.1889725989E+01 
 13  15   0.2147043468E+01   0.8922968178E+01  -0.4869427812E+00   0.9153019243E-01   0.2825983761E+04   0.3911504339E+04   0.4058173123E+03   0.1000000000E+11   0.2305767492E+01   0.3774802756E+01   0.1889725989E+01 
 14  14   0.1814612735E+01   0.8042901656E+01  -0.6513580094E+00   0.1195440693E-01   0.9484173900E+01   0.3961246100E+04   0.5565241083E+03   0.1000000000E+11   0.3779038468E+01   0.3777173471E+01   0.1889725989E+01 
 14  15   0.2055306932E+01   0.8541206090E+01  -0.5536961265E+00   0.8278893740E-01   0.2035170821E+03   0.4201782618E+04   0.4757277130E+03   0.1000000000E+11   0.2849715577E+01   0.3774491195E+01   0.1889725989E+01 
 15  15   0.2296001128E+01   0.9039510524E+01  -0.4429167569E+00   0.9254121943E-01   0.4367191400E+04   0.4456925100E+04   0.4058173123E+03   0.1000000000E+11   0.2148927283E+01   0.3771810822E+01   0.1889725989E+01 
