# Supplementary material for: Reliable crystal structure predictions from first principles
Source: Nat Commun. 2022 Jun 2;13:3095. doi: 10.1038/s41467-022-30692-y (PMC9163189; doi:10.1038/s41467-022-30692-y)
Supplement: Supplementary file 3 — Supplementary Dataset 1 [file 41467_2022_30692_MOESM3_ESM.zip › fullPES@CSP_Supplemental_Data/fullPES@CSP_PES/system XXII/fit_report.out]

 
 -----------------------------------------------------------------
                      xxii
 -----------------------------------------------------------------

------------------------------------------------------------------
 Site         x (A)        y (A)        z (A)      Symmetry
------------------------------------------------------------------
  C1       -0.8256329   -0.4141155   -0.4335293       1
  C2       -0.8256329    1.0091406   -0.4465186       2
  S1        0.6094471   -1.4269321   -0.4906662       3
  S2        0.6401402    2.0011834   -0.4906662       4
  C3        1.7605963   -0.4042530    0.3885976       5
  C4        1.7709660    0.9549847    0.3855212       6
  C5       -2.1255407   -0.8783133   -0.4414875       7
  N1       -1.9893854    1.6119359   -0.4598556       8
  S3       -3.2060424    0.4762804   -0.4906662       9
  C6        2.7466751   -1.1519468    1.0954868      10
  N2        3.5430493   -1.8040899    1.6355706      11
  C7        2.7731612    1.6841045    1.0911635      12
  N3        3.5865407    2.3182267    1.6271009      13
  C8       -2.5801468   -2.2193921   -0.4445339      14
  N4       -2.9710203   -3.3140014   -0.4565479      15

------------------------------------------------------------------
 
 
 ----------------------- FUNCTIONAL FORM -------------------------
 
V = \sum\limits_{a = 1}^{15} \sum\limits_{b = 1}^{15} u_{ab}\\
u_{ab} = \left[1 + a^{ab}_1 (r_{ab})^1 + a^{ab}_2 (r_{ab})^2\right]A^{ab}e^{-\beta^{ab} r_{ab}}\\
+ \frac{q_a q_b}{r_{ab}}+ \sum\limits_{n=6,8}f_n(\delta_n^{ab}, r_{ab})\frac{C^{ab}_n}{(r_{ab})^n}\\
+ \frac{A^{ab}_{12}}{(r_{ab})^{12}}\\
A^{ab} = (A^a A^b)^{\frac{1}{2}}\\
\beta_{ab} = \frac{1}{2}(\beta^a + \beta^b)\\
C_{ab}^n = (C^{a}_n C^{b}_n)^{\frac{1}{2}} \\
\delta_n^{ab} = (\delta_n^a \delta_n^b)^{\frac{1}{2}}\\
 
 
 -------------- INTERMOLECULAR PES PARAMETER VALUES ---------------

--------------------------------------------------------------------------------------------------------------------------------------------------------------
 Site       charge          A           \beta           C_06             C_08        \delta_06   \delta_08  
            (a.u.)      (kcal/mol)      (A^-1)     (kcal/mol*A^06)  (kcal/mol*A^08)    (A^-1)      (A^-1)   
--------------------------------------------------------------------------------------------------------------------------------------------------------------
  C1       -0.1790307   0.12386E+09     2.5778018    0.10480E+04      0.25528E+07     3.7791576   3.7782786 
  C2       -0.3236762   0.81079E+06     1.7657981    0.28022E+04      0.26143E+07     3.7789780   3.7783781 
  S1        0.1203381   0.47835E+07     1.9093724    0.70990E+05      0.55536E+07     3.7759091   3.7685049 
  S2        0.3644816   0.71031E+08     2.7695518    0.62376E+07      0.55777E+07     3.0313796   3.7788732 
  C3        0.2350899   0.37642E+08     2.6947637    0.21324E+04      0.24934E+07     3.7789586   3.7783354 
  C4       -0.9224595   0.80346E+06     1.7019401    0.22356E+04      0.30630E+07     3.7790645   3.7788387 
  C5        1.2331168   0.80300E+06     1.8262179    0.25482E+04      0.29656E+07     3.7789837   3.7785967 
  N1       -0.2181854   0.13070E+08     2.6503301    0.18535E+05      0.25382E+07     3.7788960   3.7781353 
  S3        0.1315701   0.12583E+08     2.2879101    0.30904E+07      0.55967E+07     3.5022555   3.7781007 
  C6        0.4465462   0.11373E+08     2.6728062    0.25244E+04      0.23872E+07     3.7789177   3.7788737 
  N2       -0.4501773   0.33975E+07     2.0312034    0.22059E+07      0.24646E+07     2.5859529   3.7734651 
  C7        0.9306471   0.30120E+07     2.0190957    0.29954E+04      0.26467E+07     1.5123359   3.7212975 
  N3       -0.5441203   0.41899E+07     1.9980858    0.11475E+07      0.21541E+07     2.4740547   3.7777971 
  C8       -0.8666810   0.19526E+07     1.8146127    0.59514E+04      0.24857E+07     3.7790385   3.7771735 
  N4        0.0425405   0.52897E+07     2.2960011    0.27405E+07      0.27968E+07     2.1489273   3.7718108 


--------------------------------------------------------------------------------------------------------------------------------------------------------------
 Site a   Site b       a_1           a_2            A_12       
                      (A^-1)        (A^-2)     (kcal/mol*A^12) 
--------------------------------------------------------------------------------------------------------------------------------------------------------------
  C1      C1       -0.58680E+00   0.87479E-01    0.34922E+06   
  C1      C2       -0.14478E+00  -0.46935E-01    0.34922E+06   
  C1      S1       -0.60525E+00   0.10146E+00    0.21237E+07   
  C1      S2       -0.62338E+00   0.10542E+00    0.21237E+07   
  C1      C3       -0.75448E+00   0.15391E+00    0.34922E+06   
  C1      C4       -0.13966E-01  -0.92368E-01    0.34922E+06   
  C1      C5       -0.16003E+00  -0.20996E-01    0.34922E+06   
  C1      N1       -0.71629E+00   0.13115E+00    0.29852E+06   
  C1      S3       -0.59199E+00   0.96373E-01    0.21237E+07   
  C1      C6       -0.43004E+00   0.45091E-01    0.34922E+06   
  C1      N2       -0.68360E+00   0.12024E+00    0.29852E+06   
  C1      C7       -0.57642E+00   0.97214E-01    0.34922E+06   
  C1      N3       -0.68256E+00   0.11628E+00    0.29852E+06   
  C1      C8       -0.74449E+00   0.12859E+00    0.34922E+06   
  C1      N4       -0.64659E+00   0.11230E+00    0.29852E+06   
  C2      C2        0.11669E+00  -0.15540E+00    0.34922E+06   
  C2      S1       -0.59794E+00   0.98673E-01    0.21237E+07   
  C2      S2       -0.59388E+00   0.11383E+00    0.21237E+07   
  C2      C3        0.30190E+00  -0.16802E+00    0.34922E+06   
  C2      C4       -0.65680E+00  -0.11377E-02    0.34922E+06   
  C2      C5       -0.94393E+00   0.45011E+00    0.34922E+06   
  C2      N1       -0.43157E+00   0.77101E-02    0.29852E+06   
  C2      S3       -0.42515E+00   0.52031E-01    0.21237E+07   
  C2      C6       -0.12589E+01   0.39424E+00    0.34922E+06   
  C2      N2       -0.35260E+00  -0.44785E-01    0.29852E+06   
  C2      C7       -0.73959E+00   0.27534E+00    0.34922E+06   
  C2      N3       -0.37861E+00  -0.35063E-01    0.29852E+06   
  C2      C8       -0.11522E+00  -0.12963E+00    0.34922E+06   
  C2      N4       -0.44059E+00   0.40157E-01    0.29852E+06   
  S1      S1       -0.23895E+00  -0.13825E-01    0.10196E+08   
  S1      S2       -0.29769E+00   0.10022E-01    0.10196E+08   
  S1      C3       -0.56576E+00   0.63903E-01    0.21237E+07   
  S1      C4       -0.25870E+00   0.20544E-01    0.21237E+07   
  S1      C5       -0.21676E+00  -0.73532E-01    0.21237E+07   
  S1      N1       -0.27053E+00   0.38403E-02    0.18558E+07   
  S1      S3       -0.20742E+00  -0.18963E-01    0.10196E+08   
  S1      C6       -0.40038E+00   0.39376E-01    0.21237E+07   
  S1      N2       -0.31396E+00   0.89070E-02    0.18558E+07   
  S1      C7       -0.47605E+00   0.50750E-01    0.21237E+07   
  S1      N3       -0.32683E+00   0.10728E-01    0.18558E+07   
  S1      C8       -0.32065E+00   0.30833E-01    0.21237E+07   
  S1      N4       -0.38113E+00   0.32518E-01    0.18558E+07   
  S2      S2       -0.50994E+00   0.10724E+00    0.10196E+08   
  S2      C3       -0.28290E+00  -0.23216E-01    0.21237E+07   
  S2      C4       -0.65520E+00   0.17989E+00    0.21237E+07   
  S2      C5        0.33742E-01  -0.16549E+00    0.21237E+07   
  S2      N1       -0.45310E+00   0.70772E-01    0.18558E+07   
  S2      S3       -0.28447E+00   0.36397E-01    0.10196E+08   
  S2      C6       -0.47308E+00   0.64203E-01    0.21237E+07   
  S2      N2       -0.53599E+00   0.12050E+00    0.18558E+07   
  S2      C7       -0.28241E+00  -0.38171E-01    0.21237E+07   
  S2      N3       -0.52828E+00   0.10692E+00    0.18558E+07   
  S2      C8       -0.58116E+00   0.12482E+00    0.21237E+07   
  S2      N4       -0.54372E+00   0.12137E+00    0.18558E+07   
  C3      C3       -0.10349E+01   0.24317E+00    0.34922E+06   
  C3      C4        0.12545E+00  -0.10518E+00    0.34922E+06   
  C3      C5       -0.67083E+00   0.55690E-01    0.34922E+06   
  C3      N1       -0.50821E+00   0.61860E-01    0.29852E+06   
  C3      S3       -0.45124E+00   0.46321E-01    0.21237E+07   
  C3      C6        0.24147E+00  -0.19711E+00    0.34922E+06   
  C3      N2       -0.69520E+00   0.14494E+00    0.29852E+06   
  C3      C7       -0.41725E+00   0.10659E-01    0.34922E+06   
  C3      N3       -0.63943E+00   0.12227E+00    0.29852E+06   
  C3      C8       -0.65735E+00   0.14464E+00    0.34922E+06   
  C3      N4       -0.34103E+00  -0.28314E-02    0.29852E+06   
  C4      C4       -0.12970E+01   0.13844E+00    0.34922E+06   
  C4      C5        0.20403E+00   0.17661E+00    0.34922E+06   
  C4      N1       -0.40389E+00   0.23011E-01    0.29852E+06   
  C4      S3       -0.30872E+00   0.36242E-01    0.21237E+07   
  C4      C6       -0.10917E+01   0.37297E+00    0.34922E+06   
  C4      N2       -0.33240E+00  -0.75909E-01    0.29852E+06   
  C4      C7        0.14077E-01   0.53868E-01    0.34922E+06   
  C4      N3       -0.46050E+00  -0.27815E-01    0.29852E+06   
  C4      C8       -0.61026E+00  -0.32134E-01    0.34922E+06   
  C4      N4       -0.42448E+00   0.42283E-01    0.29852E+06   
  C5      C5       -0.62806E+00  -0.54660E+00    0.34922E+06   
  C5      N1       -0.35676E+00   0.85168E-01    0.29852E+06   
  C5      S3       -0.12142E+00  -0.94668E-01    0.21237E+07   
  C5      C6        0.73786E+00  -0.53633E+00    0.34922E+06   
  C5      N2       -0.22839E+00   0.10886E+00    0.29852E+06   
  C5      C7       -0.58909E+00  -0.18423E+00    0.34922E+06   
  C5      N3       -0.13007E+00   0.66214E-01    0.29852E+06   
  C5      C8       -0.92661E-01   0.22111E+00    0.34922E+06   
  C5      N4       -0.18209E+00  -0.73422E-01    0.29852E+06   
  N1      N1       -0.40283E+00   0.33667E-01    0.25465E+06   
  N1      S3       -0.48115E+00   0.75654E-01    0.18558E+07   
  N1      C6       -0.45341E+00   0.75748E-01    0.29852E+06   
  N1      N2       -0.47852E+00   0.56620E-01    0.25465E+06   
  N1      C7       -0.47024E+00   0.58499E-01    0.29852E+06   
  N1      N3       -0.46505E+00   0.51283E-01    0.25465E+06   
  N1      C8       -0.43016E+00  -0.59956E-03    0.29852E+06   
  N1      N4       -0.44382E+00   0.66191E-01    0.25465E+06   
  S3      S3       -0.74762E-01  -0.36845E-01    0.10196E+08   
  S3      C6       -0.30243E+00   0.71188E-02    0.21237E+07   
  S3      N2       -0.38392E+00   0.60562E-01    0.18558E+07   
  S3      C7       -0.38920E+00   0.24418E-01    0.21237E+07   
  S3      N3       -0.44906E+00   0.67199E-01    0.18558E+07   
  S3      C8       -0.49754E+00   0.10100E+00    0.21237E+07   
  S3      N4       -0.35888E+00   0.48387E-01    0.18558E+07   
  C6      C6       -0.57825E+00   0.60506E-01    0.34922E+06   
  C6      N2       -0.55959E+00   0.10876E+00    0.29852E+06   
  C6      C7       -0.71775E+00   0.95409E-01    0.34922E+06   
  C6      N3       -0.38841E+00   0.36536E-01    0.29852E+06   
  C6      C8       -0.80599E+00   0.26603E+00    0.34922E+06   
  C6      N4       -0.53470E+00   0.71470E-01    0.29852E+06   
  N2      N2       -0.42285E+00   0.51136E-01    0.25465E+06   
  N2      C7       -0.50571E+00   0.10315E+00    0.29852E+06   
  N2      N3       -0.47671E+00   0.61582E-01    0.25465E+06   
  N2      C8       -0.52605E+00  -0.77510E-03    0.29852E+06   
  N2      N4       -0.47302E+00   0.10635E+00    0.25465E+06   
  C7      C7       -0.55020E+00  -0.16296E-01    0.34922E+06   
  C7      N3       -0.55249E+00   0.12609E+00    0.29852E+06   
  C7      C8       -0.42546E+00   0.17527E+00    0.34922E+06   
  C7      N4       -0.46677E+00   0.40299E-01    0.29852E+06   
  N3      N3       -0.50390E+00   0.54743E-01    0.25465E+06   
  N3      C8       -0.58763E+00   0.26267E-01    0.29852E+06   
  N3      N4       -0.48694E+00   0.91530E-01    0.25465E+06   
  C8      C8       -0.65136E+00   0.11954E-01    0.34922E+06   
  C8      N4       -0.55370E+00   0.82789E-01    0.29852E+06   
  N4      N4       -0.44292E+00   0.92541E-01    0.25465E+06   
 
 
 ------------------------- FIT QUALITY ---------------------------
 
Fit data
RMSE on   207 points with E <  -5.3 kcal/mol =  0.24656 kcal/mol
RMSE on  1673 points with E <   0.0 kcal/mol =  0.34939 kcal/mol
RMSE on  2021 points with E <  10.0 kcal/mol =  0.58746 kcal/mol
RMSE on  2413 points with E < 100.0 kcal/mol =  2.45156 kcal/mol
 
Minimum wall height =      42.3263 kcal/mol
Mean wall height =         87.8217 kcal/mol
Minimum wall distance =     1.5567 Angstrom between closest contact atoms
Maximum wall distance =     2.1263 Angstrom between closest contact atoms
 
 
 ------------------------ LOCAL MINIMA ---------------------------
 
------------ Minimum   1 ------------
E =   -10.46388932 kcal/mol
R_com =     5.15990999 Angstrom
beta_A, gamma_A, alpha_B, beta_B, gamma_B = 
    30.64060   198.57006   195.41022   149.35940    18.57006
 
 6    0.3389575   0.6554889  -0.7046638   C1   
 6    0.7223103  -0.6936653  -0.9468420   C2   
16   -1.1381048   1.1585518   0.1038728   S1   
16   -0.2238324  -2.1008533  -0.4377012   S2   
 6   -1.3486328  -0.1774811   1.2505271   C3   
 6   -0.9862263  -1.4692524   1.0322781   C4   
 6    1.2678969   1.5094922  -1.2641754   C5   
 7    1.8298188  -0.8944626  -1.6183816   N1   
16    2.4952335   0.5695265  -2.0483538   S3   
 6   -1.9974657   0.2172533   2.4564667   C6   
 7   -2.5504100   0.5818259   3.4117323   N2   
 6   -1.2441913  -2.4795737   2.0052358   C7   
 7   -1.4606808  -3.3397125   2.7563815   N3   
 6    1.2696581   2.9255233  -1.2687594   C8   
 7    1.2824024   4.0876209  -1.2902721   N4   
 6   -0.5009531   0.5418523   5.8645738   C1   
 6   -0.5120155  -0.8606647   6.1067519   C2   
16    0.7893280   1.4193259   5.0560372   S1   
16    0.7740407  -1.9658449   5.5976111   S2   
 6    1.3473085   0.1872692   3.9093829   C3   
 6    1.3411910  -1.1543619   4.1276319   C4   
 6   -1.6234278   1.1183072   6.4240854   C5   
 7   -1.5263495  -1.3485390   6.7782915   N1   
16   -2.5568642  -0.1140026   7.2082638   S3   
 6    1.8679226   0.7402252   2.7034433   C6   
 7    2.3041103   1.2386235   1.7481777   N2   
 6    1.8583524  -2.0598117   3.1546742   C7   
 7    2.2956216  -2.8314994   2.4035285   N3   
 6   -2.0014049   2.4829613   6.4286694   C8   
 7   -2.3224929   3.5998927   6.4501821   N4   
 
    R_com        Fit total        Fit exp        Fit els          Fit Cn 
  4.15447321  0.24827176E+02  0.98535021E+02 -0.18275746E+02 -0.55432099E+02
  4.25572647  0.14621927E+02  0.79335204E+02 -0.16287075E+02 -0.48426203E+02
  4.37723039  0.56436194E+01  0.61148505E+02 -0.14183917E+02 -0.41320968E+02
  4.52303508 -0.15912088E+01  0.44763232E+02 -0.12019436E+02 -0.34335005E+02
  4.69800071 -0.67102511E+01  0.30860702E+02 -0.98661876E+01 -0.27704766E+02
  4.90795947 -0.95986665E+01  0.19870926E+02 -0.78141408E+01 -0.21655451E+02
  5.15990999 -0.10463889E+02  0.11866626E+02 -0.59630321E+01 -0.16367484E+02
  5.46225060 -0.97986249E+01  0.65553343E+01 -0.44061467E+01 -0.11947812E+02
  5.82505934 -0.82344683E+01  0.33867940E+01 -0.32049441E+01 -0.84163182E+01
  6.26042982 -0.63581707E+01  0.17165979E+01 -0.23616445E+01 -0.57131241E+01
  6.78287441 -0.45911389E+01  0.93990055E+00 -0.18069543E+01 -0.37240851E+01
  7.40980791 -0.31563957E+01  0.57839404E+00 -0.14209817E+01 -0.23138081E+01
  8.16212810 -0.20921906E+01  0.34881393E+00 -0.10880820E+01 -0.13529225E+01
 
------------ Minimum   2 ------------
E =   -10.29027003 kcal/mol
R_com =     5.45607832 Angstrom
beta_A, gamma_A, alpha_B, beta_B, gamma_B = 
    37.65616   207.59805   165.37626   139.49002   310.71399
 
 6    0.1625392   0.7494847  -0.6730250   C1   
 6    0.6766022  -0.5118323  -1.0861172   C2   
16   -1.2507007   0.9822388   0.3453538   S1   
16   -0.0149274  -2.0700425  -0.6082507   S2   
 6   -1.1461183  -0.4573675   1.3752657   C3   
 6   -0.6567543  -1.6667541   0.9937543   C4   
 6    0.8994574   1.7630688  -1.2517322   C5   
 7    1.7060405  -0.5069142  -1.8973462   N1   
16    2.1243218   1.0631613  -2.2590372   S3   
 6   -1.6803361  -0.2515635   2.6803886   C6   
 7   -2.1483154  -0.0425547   3.7237024   N2   
 6   -0.6614000  -2.7771971   1.8886490   C7   
 7   -0.6720882  -3.7159795   2.5738494   N3   
 6    0.7246946   3.1621622  -1.1207215   C8   
 7    0.5901338   4.3133045  -1.0320605   N4   
 6   -0.4444170  -0.2516383   6.3394133   C1   
 6    0.1229901  -1.3591360   5.6485263   C2   
16    0.1567920   1.3984272   6.2734718   S1   
16    1.5244101  -1.2453401   4.5725798   S2   
 6    0.7786678   1.4485103   4.6136874   C3   
 6    1.3216497   0.3986650   3.9423904   C4   
 6   -1.4943462  -0.6830472   7.1248037   C5   
 7   -0.4129117  -2.5372923   5.8549648   N1   
16   -1.6564344  -2.4003292   6.9530583   S3   
 6    0.7024515   2.7448804   4.0265715   C6   
 7    0.6412889   3.8243046   3.5996104   N2   
 6    1.8373223   0.5576702   2.6222612   C7   
 7    2.2955948   0.6477833   1.5579342   N3   
 6   -2.3245281   0.0815003   7.9800427   C8   
 7   -3.0094486   0.6919203   8.6937423   N4   
 
    R_com        Fit total        Fit exp        Fit els          Fit Cn 
  4.50355927  0.20865354E+02  0.77390749E+02 -0.10718588E+02 -0.45806806E+02
  4.59948341  0.12030408E+02  0.62590602E+02 -0.97884180E+01 -0.40771776E+02
  4.71459238  0.41696415E+01  0.48496648E+02 -0.87578694E+01 -0.35569137E+02
  4.85272315 -0.22482622E+01  0.35725484E+02 -0.76379084E+01 -0.30335838E+02
  5.01848006 -0.68554398E+01  0.24825235E+02 -0.64512294E+01 -0.25229445E+02
  5.21738836 -0.94922358E+01  0.16156457E+02 -0.52368609E+01 -0.20411832E+02
  5.45607832 -0.10290270E+02  0.97930658E+01 -0.40552785E+01 -0.16028057E+02
  5.74250627 -0.96763519E+01  0.55007244E+01 -0.29910385E+01 -0.12186038E+02
  6.08621981 -0.82577341E+01  0.28313519E+01 -0.21445273E+01 -0.89445587E+01
  6.49867606 -0.66138027E+01  0.12994832E+01 -0.15989876E+01 -0.63142984E+01
  6.99362356 -0.51044418E+01  0.52170961E+00 -0.13582000E+01 -0.42679514E+01
  7.58756056 -0.38235364E+01  0.21935649E+00 -0.12944819E+01 -0.27484110E+01
  8.30028496 -0.27185164E+01  0.15029585E+00 -0.11966377E+01 -0.16721746E+01
 
------------ Minimum   3 ------------
E =   -10.05016382 kcal/mol
R_com =     4.82076505 Angstrom
beta_A, gamma_A, alpha_B, beta_B, gamma_B = 
    63.47163   298.83721   166.18632   116.52837   118.83721
 
 6   -0.7277709   0.5235119   0.4872306   C1   
 6   -0.1825373   1.2099805  -0.6340668   C2   
16   -0.8660092  -1.2221134   0.6362243   S1   
16    0.4818686   0.4044573  -2.0638519   S2   
 6    0.5687941  -1.7372516  -0.2693664   C3   
 6    1.1000833  -1.0907443  -1.3405359   C4   
 6   -1.1965434   1.4383298   1.4084602   C5   
 7   -0.2093251   2.5201622  -0.6102660   N1   
16   -0.9433204   3.0381936   0.7910945   S3   
 6    1.1211447  -2.9616799   0.2068411   C6   
 7    1.5207698  -3.9738421   0.6155226   N2   
 6    2.2326002  -1.6169899  -2.0293124   C7   
 7    3.1354360  -2.0236537  -2.6379488   N3   
 6   -1.8219056   1.1897292   2.6543688   C8   
 7   -2.3451294   1.0041770   3.6755951   N4   
 6    0.8317183   0.3346040   4.3335345   C1   
 6    0.4661593   1.1314010   5.4548318   C2   
16    0.5491635  -1.3935396   4.1845408   S1   
16   -0.3713612   0.5078128   6.8846169   S2   
 6   -0.9671385  -1.5511972   5.0901315   C3   
 6   -1.3286979  -0.7965352   6.1613010   C4   
 6    1.5053594   1.1110363   3.4123049   C5   
 7    0.8049982   2.3972927   5.4310310   N1   
16    1.6414524   2.7250886   4.0296705   S3   
 6   -1.7958647  -2.6083296   4.6139239   C6   
 7   -2.4256008  -3.4958007   4.2052424   N2   
 6   -2.5541085  -1.0371546   6.8500775   C7   
 7   -3.5279291  -1.2164906   7.4587138   N3   
 6    2.0532773   0.7203110   2.1663963   C8   
 7    2.5170646   0.4151978   1.1451700   N4   
 
    R_com        Fit total        Fit exp        Fit els          Fit Cn 
  3.70949283  0.23543734E+02  0.58267216E+02  0.19217950E+02 -0.53941433E+02
  3.82140433  0.14445540E+02  0.45022982E+02  0.17535308E+02 -0.48112750E+02
  3.95569812  0.61552248E+01  0.32710727E+02  0.15438339E+02 -0.41993842E+02
  4.11685068 -0.81690752E+00  0.22026553E+02  0.12900614E+02 -0.35744074E+02
  4.31023375 -0.60011537E+01  0.13606043E+02  0.99556925E+01 -0.29562889E+02
  4.54229343 -0.90845399E+01  0.78504513E+01  0.67366955E+01 -0.23671687E+02
  4.82076505 -0.10050164E+02  0.47261795E+01  0.35083564E+01 -0.18284700E+02
  5.15493099 -0.92845667E+01  0.36327464E+01  0.65798415E+00 -0.13575297E+02
  5.55593012 -0.75447800E+01  0.35015329E+01 -0.13968365E+01 -0.96494763E+01
  6.03712908 -0.56803555E+01  0.32469027E+01 -0.23900654E+01 -0.65371928E+01
  6.61456783 -0.41937680E+01  0.23922436E+01 -0.23847506E+01 -0.42012610E+01
  7.30749433 -0.30417946E+01  0.12821785E+01 -0.17725767E+01 -0.25513963E+01
  8.13900613 -0.19956948E+01  0.49648122E+00 -0.10358252E+01 -0.14563508E+01
 
------------ Minimum   4 ------------
E =   -10.04814945 kcal/mol
R_com =     5.25948580 Angstrom
beta_A, gamma_A, alpha_B, beta_B, gamma_B = 
    64.04706   301.67078   149.87062   140.25928   308.26058
 
 6   -0.7337597   0.4852526   0.5169483   C1   
 6   -0.2153331   1.2325156  -0.5778843   C2   
16   -0.8326247  -1.2678807   0.5895159   S1   
16    0.4512638   0.5058867  -2.0483426   S2   
 6    0.6033796  -1.7106546  -0.3517412   C3   
 6    1.1092578  -1.0058291  -1.3981408   C4   
 6   -1.2124951   1.3478555   1.4823663   C5   
 7   -0.2702076   2.5394512  -0.4956152   N1   
16   -1.0004531   2.9786605   0.9343336   S3   
 6    1.1870706  -2.9424529   0.0642726   C6   
 7    1.6127775  -3.9626300   0.4237240   N2   
 6    2.2455848  -1.4759610  -2.1204143   C7   
 7    3.1505534  -1.8352732  -2.7551211   N3   
 6   -1.8191890   1.0306444   2.7219097   C8   
 7   -2.3275020   0.7885975   3.7388301   N4   
 6   -0.5132489  -0.1551927   6.1275870   C1   
 6   -0.2052265  -1.3529677   5.4231128   C2   
16    0.4608843   1.3074530   6.1118160   S1   
16    1.2102381  -1.5540108   4.3787806   S2   
 6    1.1186586   1.2385777   4.4666074   C3   
 6    1.4160255   0.1022363   3.7825422   C4   
 6   -1.6546477  -0.3405469   6.8813481   C5   
 7   -1.0083798  -2.3749536   5.5914863   N1   
16   -2.2119745  -1.9678875   6.6669275   S3   
 6    1.3644929   2.5264522   3.9080069   C6   
 7    1.5698624   3.5971744   3.5048069   N2   
 6    1.9876993   0.1582811   2.4771725   C7   
 7    2.4809508   0.1564369   1.4247345   N3   
 6   -2.3028296   0.5830896   7.7368738   C8   
 7   -2.8425893   1.3251971   8.4503386   N4   
 
    R_com        Fit total        Fit exp        Fit els          Fit Cn 
  4.14821358  0.21535840E+02  0.69794693E+02 -0.55246419E+00 -0.47706389E+02
  4.26012507  0.12832503E+02  0.55328231E+02 -0.16487319E+00 -0.42330854E+02
  4.39441887  0.49457435E+01  0.41487073E+02  0.19136970E+00 -0.36732699E+02
  4.55557143 -0.16142967E+01  0.28967874E+02  0.48069948E+00 -0.31062871E+02
  4.74895450 -0.64081086E+01  0.18440762E+02  0.65617146E+00 -0.25505042E+02
  4.98101418 -0.91949510E+01  0.10401881E+02  0.66197560E+00 -0.20258807E+02
  5.25948580 -0.10048149E+02  0.50193772E+01  0.44587737E+00 -0.15513404E+02
  5.59365174 -0.93855749E+01  0.20417209E+01 -0.10463737E-01 -0.11416832E+02
  5.99465087 -0.78573899E+01  0.83717092E+00 -0.64406818E+00 -0.80504927E+01
  6.47584983 -0.61122852E+01  0.58529960E+00 -0.12769889E+01 -0.54205959E+01
  7.05328858 -0.45610122E+01  0.57099673E+00 -0.16623097E+01 -0.34696992E+01
  7.74621508 -0.32906338E+01  0.44718761E+00 -0.16391911E+01 -0.20986303E+01
  8.57772688 -0.22147215E+01  0.24766064E+00 -0.12750331E+01 -0.11873491E+01
 
------------ Minimum   5 ------------
E =   -10.02338017 kcal/mol
R_com =     5.35743704 Angstrom
beta_A, gamma_A, alpha_B, beta_B, gamma_B = 
    51.28764   241.58454   285.58721   128.71236    61.58454
 
 6   -0.3203541   0.9232224  -0.2935005   C1   
 6    0.4523889   0.2459495  -1.2783843   C2   
16   -1.3491422   0.1430012   0.8987104   S1   
16    0.5273979  -1.5153025  -1.4425593   S2   
 6   -0.4431125  -1.3561115   1.1741980   C3   
 6    0.2990653  -2.0120409   0.2432991   C4   
 6   -0.1950369   2.2874115  -0.4625776   C5   
 7    1.1198999   0.9826462  -2.1325312   N1   
16    0.8332662   2.5931354  -1.8241766   S3   
 6   -0.5962737  -1.8675889   2.4955693   C6   
 7   -0.7705759  -2.2576863   3.5766039   N2   
 6    0.9524732  -3.2404519   0.5563587   C7   
 7    1.4773999  -4.2575900   0.7583690   N3   
 6   -0.7997950   3.3254146   0.2870794   C8   
 7   -1.2949445   4.1900782   0.8856441   N4   
 6   -0.9753494   0.0604980   5.6509375   C1   
 6   -0.1153450  -0.5018390   6.6358214   C2   
16   -0.5002630   1.2610991   4.4587267   S1   
16    1.6012879  -0.1008325   6.7999964   S2   
 6    1.1871707   0.7912097   4.1832391   C3   
 6    2.0184035   0.2525786   5.1141380   C4   
 6   -2.2556937  -0.4267745   5.8200146   C5   
 7   -0.6455845  -1.3427547   7.4899683   N1   
16   -2.2738639  -1.4994088   7.1816136   S3   
 6    1.6386822   1.0761744   2.8618678   C6   
 7    1.9675969   1.3488872   1.7808331   N2   
 6    3.3772105  -0.0467187   4.8010783   C7   
 7    4.4979913  -0.2790301   4.5990680   N3   
 6   -3.4180232  -0.1231743   5.0703577   C8   
 7   -4.3839358   0.1214256   4.4717930   N4   
 
    R_com        Fit total        Fit exp        Fit els          Fit Cn 
  4.24616481  0.21313580E+02  0.67281696E+02 -0.57390225E+01 -0.40229094E+02
  4.35807631  0.12664080E+02  0.53759953E+02 -0.57855421E+01 -0.35310331E+02
  4.49237011  0.48474433E+01  0.40839341E+02 -0.57300402E+01 -0.30261858E+02
  4.65352267 -0.16489108E+01  0.29134278E+02 -0.55481464E+01 -0.25235042E+02
  4.84690574 -0.64019782E+01  0.19231381E+02 -0.52285824E+01 -0.20404777E+02
  5.07896542 -0.91726880E+01  0.11560810E+02 -0.47833286E+01 -0.15950169E+02
  5.35743704 -0.10023380E+02  0.62570037E+01 -0.42533197E+01 -0.12027064E+02
  5.69160298 -0.93606486E+01  0.30793413E+01 -0.37009365E+01 -0.87390534E+01
  6.09260211 -0.78273286E+01  0.14748008E+01 -0.31832280E+01 -0.61189014E+01
  6.57380107 -0.60560917E+01  0.78845497E+00 -0.27145547E+01 -0.41299919E+01
  7.15123982 -0.44393251E+01  0.49632770E+00 -0.22509872E+01 -0.26846655E+01
  7.84416632 -0.30877575E+01  0.31397038E+00 -0.17332227E+01 -0.16685052E+01
  8.67567811 -0.19754206E+01  0.16291236E+00 -0.11687321E+01 -0.96960090E+00
 
------------ Minimum   6 ------------
E =    -9.66583290 kcal/mol
R_com =     6.35640409 Angstrom
beta_A, gamma_A, alpha_B, beta_B, gamma_B = 
    21.08062   154.47648   320.31769    95.42372   344.59040
 
 6    0.7057559   0.0179514  -0.7366785   C1   
 6    0.1288711  -1.2664070  -0.5282223   C2   
16   -0.1159563   1.5502752  -0.4811605   S1   
16   -1.5200566  -1.5300603   0.0600912   S2   
 6   -1.1801494   1.1234098   0.8713930   C3   
 6   -1.7364619  -0.0987098   1.0825430   C4   
 6    1.9840637  -0.1232588  -1.2379688   C5   
 7    0.8616204  -2.3118141  -0.8249757   N1   
16    2.3315664  -1.8112239  -1.4246300   S3   
 6   -1.4555813   2.2230181   1.7351571   C6   
 7   -1.6696916   3.1546605   2.3965134   N2   
 6   -2.6196580  -0.3248464   2.1792512   C7   
 7   -3.3667147  -0.5466135   3.0416036   N3   
 6    2.9049271   0.8910608  -1.5962075   C8   
 7    3.6698093   1.7104254  -1.9039295   N4   
 6   -0.3810802   0.0824953   7.2993152   C1   
 6    0.4575797   1.1695343   6.9240517   C2   
16   -1.3728712  -0.8588346   6.1953382   S1   
16    0.6637710   1.7350751   5.2590481   S2   
 6   -0.3654946  -0.8110258   4.7369045   C3   
 6    0.4401027   0.2196707   4.3676866   C4   
 6   -0.3522406  -0.0741019   8.6704274   C5   
 7    1.0858398   1.8051813   7.8827498   N1   
16    0.6768534   1.1419871   9.3537428   S3   
 6   -0.5061786  -1.9713769   3.9215010   C6   
 7   -0.6721985  -2.9255145   3.2786542   N2   
 6    1.1751439   0.1771310   3.1462748   C7   
 7    1.7688007   0.1980886   2.1472460   N3   
 6   -1.0451754  -1.0221458   9.4617697   C8   
 7   -1.6133070  -1.7869981  10.1275950   N4   
 
    R_com        Fit total        Fit exp        Fit els          Fit Cn 
  5.45680277  0.20740803E+02  0.70278172E+02 -0.87259040E+01 -0.40811465E+02
  5.54739779  0.11773907E+02  0.56162961E+02 -0.79530366E+01 -0.36436017E+02
  5.65611181  0.39872974E+01  0.43005567E+02 -0.71407817E+01 -0.31877488E+02
  5.78656865 -0.22040685E+01  0.31352667E+02 -0.63064849E+01 -0.27250250E+02
  5.94311684 -0.65302855E+01  0.21633122E+02 -0.54719335E+01 -0.22691474E+02
  6.13097468 -0.89465458E+01  0.14064750E+02 -0.46621922E+01 -0.18349104E+02
  6.35640409 -0.96658329E+01  0.86020475E+01 -0.39034932E+01 -0.14364387E+02
  6.62691938 -0.91134971E+01  0.49587090E+01 -0.32200266E+01 -0.10852179E+02
  6.95153772 -0.78062235E+01  0.27077680E+01 -0.26294534E+01 -0.78845381E+01
  7.34107973 -0.62067597E+01  0.14140766E+01 -0.21372396E+01 -0.54835967E+01
  7.80853015 -0.46315335E+01  0.72674209E+00 -0.17315871E+01 -0.36266885E+01
  8.36947065 -0.32517338E+01  0.39298253E+00 -0.13844065E+01 -0.22603098E+01
  9.04259925 -0.21467568E+01  0.23194056E+00 -0.10648863E+01 -0.13138110E+01
 
------------ Minimum   7 ------------
E =    -9.57287985 kcal/mol
R_com =     5.32709137 Angstrom
beta_A, gamma_A, alpha_B, beta_B, gamma_B = 
    43.10169   122.56272   109.09949   136.89831   302.56272
 
 6    0.2830603  -0.4729594  -0.8586589   C1   
 6   -0.6016384  -1.2389879  -0.0485137   C2   
16    0.3033155   1.2816507  -0.9558691   S1   
16   -1.8182914  -0.5375700   1.0296129   S2   
 6   -0.1775868   1.7014135   0.6984145   C3   
 6   -1.0201924   0.9785808   1.4827441   C4   
 6    1.0741103  -1.3186836  -1.6098538   C5   
 7   -0.5243609  -2.5442398  -0.1390993   N1   
16    0.6315505  -2.9584063  -1.2630441   S3   
 6    0.3780243   2.9349091   1.1466050   C6   
 7    0.8354093   3.9570936   1.4582631   N2   
 6   -1.3805474   1.4308050   2.7864233   C7   
 7   -1.7242020   1.7750247   3.8420465   N3   
 6    2.0759334  -0.9800281  -2.5515710   C8   
 7    2.8949145  -0.7203140  -3.3344595   N4   
 6   -0.5395439   0.1127215   6.1857503   C1   
 6   -0.9739220  -0.9739280   5.3756051   C2   
16    1.1118504   0.7059868   6.2829604   S1   
16    0.0869846  -1.8940957   4.2974785   S2   
 6    1.6658619   0.3889078   4.6286769   C3   
 6    1.2585284  -0.6438316   3.8443473   C4   
 6   -1.5975516   0.5834966   6.9369451   C5   
 7   -2.2326081  -1.3279953   5.4661907   N1   
16   -3.0022007  -0.3712341   6.5901355   S3   
 6    2.6496545   1.3175450   4.1804864   C6   
 7    3.4659088   2.0842203   3.8688282   N2   
 6    1.8037700  -0.8363777   2.5406681   C7   
 7    2.2414881  -1.0484827   1.4850448   N3   
 6   -1.6053446   1.6409825   7.8786623   C8   
 7   -1.6279057   2.4998610   8.6615509   N4   
 
    R_com        Fit total        Fit exp        Fit els          Fit Cn 
  4.32165459  0.21069533E+02  0.83651970E+02 -0.14712800E+02 -0.47869638E+02
  4.42290785  0.12430648E+02  0.68753094E+02 -0.13688205E+02 -0.42634241E+02
  4.54441177  0.46946509E+01  0.54380813E+02 -0.12512488E+02 -0.37173675E+02
  4.69021646 -0.16480621E+01  0.41166923E+02 -0.11187124E+02 -0.31627861E+02
  4.86518209 -0.62028046E+01  0.29689222E+02 -0.97241997E+01 -0.26167827E+02
  5.07514085 -0.87961042E+01  0.20334969E+02 -0.81497010E+01 -0.20981373E+02
  5.32709137 -0.95728798E+01  0.13185844E+02 -0.65086454E+01 -0.16250078E+02
  5.62943198 -0.89887453E+01  0.80063015E+01 -0.48739372E+01 -0.12121110E+02
  5.99224072 -0.76519159E+01  0.43869863E+01 -0.33568792E+01 -0.86820229E+01
  6.42761120 -0.60811216E+01  0.19721614E+01 -0.21036839E+01 -0.59495991E+01
  6.95005579 -0.45555134E+01  0.57077391E+00 -0.12468590E+01 -0.38794283E+01
  7.57698929 -0.31747024E+01  0.19800597E-01 -0.80530112E+00 -0.23892019E+01
  8.32930948 -0.20146863E+01 -0.12206632E-01 -0.62452947E+00 -0.13779502E+01
 
------------ Minimum   8 ------------
E =    -9.38412252 kcal/mol
R_com =     3.54874836 Angstrom
beta_A, gamma_A, alpha_B, beta_B, gamma_B = 
    32.46285    38.80349   165.95966   147.53715   218.80349
 
 6   -0.5566177  -0.8401040  -0.1597214   C1   
 6   -1.3161087   0.2690393   0.3080407   C2   
16    0.8918236  -0.7300972  -1.1488791   S1   
16   -0.9005442   1.9606665  -0.0086482   S2   
 6    1.5799598   0.7882456  -0.5445399   C3   
 6    0.8664565   1.8539974  -0.0942845   C4   
 6   -1.1701772  -2.0164421   0.2211679   C5   
 7   -2.4071814   0.0095305   0.9863294   N1   
16   -2.6232472  -1.6379053   1.0872649   S3   
 6    3.0030856   0.8234954  -0.6120693   C6   
 7    4.1614218   0.8143294  -0.7088483   N2   
 6    1.5186734   3.0502273   0.3271288   C7   
 7    2.0058778   4.0541039   0.6523822   N3   
 6   -0.7616584  -3.3464241  -0.0423255   C8   
 7   -0.4463631  -4.4443942  -0.2571424   N4   
 6    0.3361755  -0.9500442   3.7084698   C1   
 6    1.3420605  -0.0582928   3.2407077   C2   
16   -1.0423057  -0.4919248   4.6976275   S1   
16    1.3493080   1.6836154   3.5573965   S2   
 6   -1.3415265   1.1480030   4.0932883   C3   
 6   -0.3907823   2.0088162   3.6430328   C4   
 6    0.6460195  -2.2400920   3.3275805   C5   
 7    2.3375794  -0.5747484   2.5624189   N1   
16    2.1475142  -2.2253859   2.4614835   S3   
 6   -2.7135848   1.5274571   4.1608177   C6   
 7   -3.8395397   1.7995829   4.2575967   N2   
 6   -0.7333030   3.3275399   3.2216196   C7   
 7   -0.9624068   4.4196241   2.8963662   N3   
 6   -0.0729551  -3.4312323   3.5910739   C8   
 7   -0.6452039  -4.4199086   3.8058908   N4   
 
    R_com        Fit total        Fit exp        Fit els          Fit Cn 
  2.75498249  0.22750379E+02  0.62479314E+02  0.10110352E+02 -0.49839287E+02
  2.83491927  0.13743838E+02  0.49117909E+02  0.93450106E+01 -0.44719081E+02
  2.93084341  0.57016101E+01  0.36534341E+02  0.85049160E+01 -0.39337647E+02
  3.04595238 -0.91024294E+00  0.25307775E+02  0.76000646E+01 -0.33818083E+02
  3.18408314 -0.57137433E+01  0.15953492E+02  0.66475016E+01 -0.28314737E+02
  3.34984006 -0.85150059E+01  0.88161040E+01  0.56718773E+01 -0.23002987E+02
  3.54874836 -0.93841225E+01  0.39732898E+01  0.47047665E+01 -0.18062179E+02
  3.78743832 -0.86791599E+01  0.11922067E+01  0.37821832E+01 -0.13653550E+02
  4.07386627 -0.69811559E+01 -0.23822795E-01  0.29400525E+01 -0.98973856E+01
  4.41757981 -0.49411091E+01 -0.29405764E+00  0.22081600E+01 -0.68552114E+01
  4.83003606 -0.30930199E+01 -0.17467850E+00  0.16041662E+01 -0.45225076E+01
  5.32498356 -0.17232719E+01 -0.18607699E-01  0.11300884E+01 -0.28347526E+01
  5.91892056 -0.86350744E+00  0.48452962E-01  0.77334244E+00 -0.16853028E+01
 
------------ Minimum   9 ------------
E =    -9.35253628 kcal/mol
R_com =     4.16962673 Angstrom
beta_A, gamma_A, alpha_B, beta_B, gamma_B = 
   143.93052   134.78479   299.25192   148.52745   254.45616
 
 6   -0.9629456  -0.2942774  -0.1650620   C1   
 6   -0.1540717  -1.2968843   0.4401892   C2   
16   -0.7604952   1.4377562   0.0530897   S1   
16    1.2236905  -0.9553809   1.4983646   S2   
 6    0.9993675   1.5343712   0.2471793   C3   
 6    1.7832551   0.5842218   0.8219666   C4   
 6   -1.9741168  -0.8898948  -0.8917505   C5   
 7   -0.4787484  -2.5475033   0.2201956   N1   
16   -1.8411858  -2.6110271  -0.7340821   S3   
 6    1.5480874   2.7609580  -0.2276691   C6   
 7    1.9453963   3.7855903  -0.6064399   N2   
 6    3.1876651   0.7819121   0.9719431   C7   
 7    4.3301458   0.9125097   1.1410828   N3   
 6   -3.0041424  -0.2678375  -1.6382492   C8   
 7   -3.8617586   0.2258300  -2.2480711   N4   
 6    0.7542889   0.5081487   4.6321655   C1   
 6   -0.1532561   1.3480466   3.9273533   C2   
16    0.3371705  -1.0210738   5.3911171   S1   
16   -1.8631712   0.9671186   3.6710864   S2   
 6   -0.9273034  -1.5938190   4.2878533   C3   
 6   -1.7992052  -0.8028989   3.6082382   C4   
 6    1.9946604   1.1109505   4.6905754   C5   
 7    0.3086133   2.4872717   3.4727077   N1   
16    1.9090687   2.6512375   3.8999955   S3   
 6   -0.9906723  -3.0147972   4.1990003   C6   
 7   -1.0190294  -4.1766664   4.1778114   N2   
 6   -2.8128969  -1.3687461   2.7798736   C7   
 7   -3.6719041  -1.7864142   2.1176153   N3   
 6    3.1772612   0.6311813   5.3041268   C8   
 7    4.1545319   0.2572073   5.8102703   N4   
 
    R_com        Fit total        Fit exp        Fit els          Fit Cn 
  3.37586086  0.23613128E+02  0.66094771E+02  0.21888852E+01 -0.44670529E+02
  3.45579764  0.14308543E+02  0.52472695E+02  0.18800261E+01 -0.40044179E+02
  3.55172179  0.60246116E+01  0.39663079E+02  0.15531944E+01 -0.35191661E+02
  3.66683075 -0.75671131E+00  0.28251250E+02  0.12180907E+01 -0.30226052E+02
  3.80496152 -0.56529766E+01  0.18746697E+02  0.88799509E+00 -0.25287669E+02
  3.97071843 -0.84837180E+01  0.11471424E+02  0.57901374E+00 -0.20534156E+02
  4.16962673 -0.93525363E+01  0.64638244E+01  0.30813476E+00 -0.16124495E+02
  4.40831669 -0.86640615E+01  0.34448640E+01  0.90037662E-01 -0.12198963E+02
  4.69474464 -0.70402817E+01  0.18857246E+01 -0.66743852E-01 -0.88592624E+01
  5.03845818 -0.51428330E+01  0.11742525E+01 -0.16285018E+00 -0.61542353E+01
  5.45091443 -0.34714019E+01  0.81258722E+00 -0.20840948E+00 -0.40755796E+01
  5.94586193 -0.22465606E+01  0.53788464E+00 -0.21955916E+00 -0.25648861E+01
  6.53979893 -0.14436172E+01  0.29830223E+00 -0.21239623E+00 -0.15295232E+01
 
------------ Minimum  10 ------------
E =    -9.31795962 kcal/mol
R_com =     4.69395619 Angstrom
beta_A, gamma_A, alpha_B, beta_B, gamma_B = 
   126.33263   150.96802   297.18552   144.20849   281.21988
 
 6   -0.8960164  -0.0385964  -0.4865942   C1   
 6   -0.4972582  -1.2830189   0.0775258   C2   
16   -0.4898453   1.5433999   0.1621195   S1   
16    0.5117247  -1.4390739   1.5239658   S2   
 6    1.1088547   1.2078717   0.8518306   C3   
 6    1.5025634   0.0244561   1.3923534   C4   
 6   -1.7092837  -0.2635679  -1.5789710   C5   
 7   -0.9375390  -2.3748388  -0.4986184   N1   
16   -1.9191510  -1.9723205  -1.7813240   S3   
 6    1.9741530   2.3401588   0.8352685   C6   
 7    2.6342756   3.2968380   0.8212679   N2   
 6    2.7998274  -0.1266861   1.9652445   C7   
 7    3.8352527  -0.2863988   2.4685459   N3   
 6   -2.3328304   0.6883836  -2.4216729   C8   
 7   -2.8597198   1.4557640  -3.1178128   N4   
 6    0.7429472   0.1497167   5.3771277   C1   
 6    0.4684464   1.2903108   4.5711990   C2   
16   -0.4350816  -1.0690606   5.8411823   S1   
16   -1.1168901   1.6525011   3.8711171   S2   
 6   -1.4823140  -1.0660271   4.4103025   C3   
 6   -1.7517707   0.0152185   3.6318777   C4   
 6    2.0571612   0.1840965   5.7977972   C5   
 7    1.4494187   2.1356072   4.3686466   N1   
16    2.8067500   1.6213387   5.1835677   S3   
 6   -2.0825409  -2.3328860   4.1536205   C6   
 7   -2.5663311  -3.3784661   3.9990166   N2   
 6   -2.6487840  -0.0794483   2.5271844   C7   
 7   -3.3946889  -0.1034016   1.6361298   N3   
 6    2.7411669  -0.7427852   6.6213232   C8   
 7    3.3156370  -1.4882652   7.3034811   N4   
 
    R_com        Fit total        Fit exp        Fit els          Fit Cn 
  3.84727259  0.22521490E+02  0.66929659E+02 -0.53978018E+00 -0.43868389E+02
  3.93253849  0.13423636E+02  0.53576397E+02 -0.81176728E+00 -0.39340994E+02
  4.03485758  0.53758126E+01  0.41031302E+02 -0.10611974E+01 -0.34594292E+02
  4.15764048 -0.11611419E+01  0.29847892E+02 -0.12710525E+01 -0.29737982E+02
  4.30497996 -0.58363486E+01  0.20496225E+02 -0.14244458E+01 -0.24908128E+02
  4.48178734 -0.85082457E+01  0.13257485E+02 -0.15079057E+01 -0.20257825E+02
  4.69395619 -0.93179596E+01  0.81391602E+01 -0.15152809E+01 -0.15941839E+02
  4.94855881 -0.86905797E+01  0.48571727E+01 -0.14509442E+01 -0.12096808E+02
  5.25408196 -0.72320241E+01  0.29192615E+01 -0.13303535E+01 -0.88209321E+01
  5.62070974 -0.55412217E+01  0.17944107E+01 -0.11764706E+01 -0.61591618E+01
  6.06066307 -0.40279125E+01  0.10848470E+01 -0.10127663E+01 -0.40999932E+01
  6.58860707 -0.28473389E+01  0.59531329E+00 -0.85648336E+00 -0.25861688E+01
  7.22213987 -0.19782067E+01  0.27178997E+00 -0.71610991E+00 -0.15338868E+01
 
------------ Minimum  11 ------------
E =    -9.30621552 kcal/mol
R_com =     5.22319959 Angstrom
beta_A, gamma_A, alpha_B, beta_B, gamma_B = 
    38.22545   224.73962   216.84832   117.31558   140.95705
 
 6   -0.0365282   0.8753030  -0.5230863   C1   
 6    0.7424386  -0.1356542  -1.1531679   C2   
16   -1.4327172   0.5845871   0.5038788   S1   
16    0.4457675  -1.8720521  -0.9756945   S2   
 6   -0.9655170  -0.9521130   1.2551437   C3   
 6   -0.2216025  -1.9248962   0.6652894   C4   
 6    0.4272251   2.1200156  -0.8984882   C5   
 7    1.7168927   0.2553217  -1.9376660   N1   
16    1.7487617   1.9183803  -2.0019875   S3   
 6   -1.4918100  -1.1151035   2.5695027   C6   
 7   -1.9626224  -1.2124345   3.6278293   N2   
 6    0.0589591  -3.1482306   1.3425485   C7   
 7    0.2873456  -4.1711823   1.8448787   N3   
 6   -0.0625488   3.3925922  -0.5165995   C8   
 7   -0.4571470   4.4452377  -0.2210905   N4   
 6    0.5205015   0.6380446   4.6206332   C1   
 6   -0.4623882   1.2828230   5.4231389   C2   
16    1.3999494  -0.8155267   5.0703202   S1   
16   -0.9868848   0.6988121   7.0100929   S2   
 6    0.1684395  -1.6519890   6.0335628   C3   
 6   -0.7759126  -1.0486268   6.8028465   C4   
 6    0.7294443   1.3673234   3.4674643   C5   
 7   -0.9808015   2.3954270   4.9635522   N1   
16   -0.2798460   2.7761990   3.5025283   S3   
 6    0.2783042  -3.0715411   5.9711828   C6   
 7    0.4226042  -4.2232215   5.9079155   N2   
 6   -1.6931287  -1.8172228   7.5786794   C7   
 7   -2.4409384  -2.4024379   8.2489257   N3   
 6    1.6243798   1.0942358   2.4045993   C8   
 7    2.3597801   0.8906387   1.5277695   N4   
 
    R_com        Fit total        Fit exp        Fit els          Fit Cn 
  4.21776281  0.23110919E+02  0.74512579E+02  0.31428239E+01 -0.54544484E+02
  4.31901607  0.13713263E+02  0.58553018E+02  0.30465489E+01 -0.47886304E+02
  4.44051998  0.54692202E+01  0.43643757E+02  0.29031494E+01 -0.41077686E+02
  4.58632468 -0.11641154E+01  0.30467332E+02  0.26881397E+01 -0.34319587E+02
  4.76129031 -0.58586335E+01  0.19609348E+02  0.23703674E+01 -0.27838349E+02
  4.97124907 -0.85112314E+01  0.11432616E+02  0.19169781E+01 -0.21860825E+02
  5.22319959 -0.93062155E+01  0.59696598E+01  0.13063917E+01 -0.16582267E+02
  5.52554020 -0.87011361E+01  0.28814817E+01  0.55171115E+00 -0.12134329E+02
  5.88834894 -0.73127414E+01  0.15212344E+01 -0.27031218E+00 -0.85636636E+01
  6.32371942 -0.57308298E+01  0.11054234E+01 -0.10060869E+01 -0.58301664E+01
  6.84616401 -0.43395891E+01  0.95175111E+00 -0.14646699E+01 -0.38266703E+01
  7.47309750 -0.32363956E+01  0.70048378E+00 -0.15248996E+01 -0.24119798E+01
  8.22541770 -0.23143754E+01  0.36893251E+00 -0.12396058E+01 -0.14437021E+01
 
------------ Minimum  12 ------------
E =    -9.02328720 kcal/mol
R_com =     5.88070232 Angstrom
beta_A, gamma_A, alpha_B, beta_B, gamma_B = 
    29.42060   118.91922   310.78346    85.72197   341.33620
 
 6    0.4505404  -0.5224221  -0.7517961   C1   
 6   -0.6409605  -1.2106746  -0.1511623   C2   
16    0.5901926   1.2234806  -0.8961486   S1   
16   -2.0364030  -0.4074080   0.5851063   S2   
 6   -0.2424888   1.7365412   0.5828823   C3   
 6   -1.2846792   1.0883232   1.1670883   C4   
 6    1.3480830  -1.4357596  -1.2670970   C5   
 7   -0.6169083  -2.5208073  -0.1800380   N1   
16    0.7462760  -3.0365744  -0.9841710   S3   
 6    0.2594557   2.9612250   1.1113621   C6   
 7    0.6865187   3.9736541   1.4905688   N2   
 6   -1.9160894   1.6129621   2.3332859   C7   
 7   -2.4789018   2.0182689   3.2659674   N3   
 6    2.5605392  -1.1851640  -1.9543527   C8   
 7    3.5538317  -0.9979697  -2.5283076   N4   
 6   -0.4239784   0.2953233   6.7605519   C1   
 6    0.6107483   1.1601899   6.3053895   C2   
16   -1.4850337  -0.6467863   5.7236779   S1   
16    1.0216126   1.4046864   4.6006900   S2   
 6   -0.3885085  -0.9985248   4.3753328   C3   
 6    0.6037186  -0.1823264   3.9315425   C4   
 6   -0.5144288   0.3637400   8.1362122   C5   
 7    1.2721498   1.8379452   7.2115109   N1   
16    0.6583338   1.4983639   8.7210908   S3   
 6   -0.6694971  -2.2403672   3.7350497   C6   
 7   -0.9518954  -3.2490482   3.2310588   N2   
 6    1.4011998  -0.5402237   2.8046551   C7   
 7    2.0555443  -0.7774807   1.8738122   N3   
 6   -1.4101994  -0.3202930   8.9934534   C8   
 7   -2.1436602  -0.8662144   9.7111587   N4   
 
    R_com        Fit total        Fit exp        Fit els          Fit Cn 
  4.92818327  0.21587859E+02  0.69766487E+02 -0.66327858E+01 -0.41545842E+02
  5.02410741  0.12557976E+02  0.55821526E+02 -0.63486752E+01 -0.36914875E+02
  5.13921638  0.47048428E+01  0.42844505E+02 -0.60160347E+01 -0.32123628E+02
  5.27734714 -0.15403458E+01  0.31379048E+02 -0.56247736E+01 -0.27294621E+02
  5.44310406 -0.58941258E+01  0.21839617E+02 -0.51638067E+01 -0.22569936E+02
  5.64201236 -0.83110268E+01  0.14411869E+02 -0.46244850E+01 -0.18098411E+02
  5.88070232 -0.90232872E+01  0.90035761E+01 -0.40077748E+01 -0.14019089E+02
  6.16713027 -0.84898788E+01  0.52892788E+01 -0.33347536E+01 -0.10444404E+02
  6.51084381 -0.72547909E+01  0.28476372E+01 -0.26551341E+01 -0.74472940E+01
  6.92330006 -0.57798094E+01  0.13171157E+01 -0.20420888E+01 -0.50548364E+01
  7.41824756 -0.43513704E+01  0.45930229E+00 -0.15625764E+01 -0.32480963E+01
  8.01218456 -0.31059044E+01  0.93941495E-01 -0.12333064E+01 -0.19665395E+01
  8.72490895 -0.21062140E+01  0.15386327E-01 -0.10038876E+01 -0.11177128E+01
 
------------ Minimum  13 ------------
E =    -8.91369125 kcal/mol
R_com =     5.67318070 Angstrom
beta_A, gamma_A, alpha_B, beta_B, gamma_B = 
   123.97070   318.59622   357.82041   124.98599   135.22518
 
 6    0.1395341   0.2354272   0.9829614   C1   
 6   -0.3971999   1.3029652   0.2095884   C2   
16   -0.1350289  -1.4733600   0.6777107   S1   
16   -1.4147465   1.0776584  -1.2216433   S2   
 6   -0.2662270  -1.4676074  -1.0905868   C3   
 6   -0.7754282  -0.4549457  -1.8408364   C4   
 6    0.8492875   0.7469564   2.0506183   C5   
 7   -0.1432771   2.5247633   0.6103285   N1   
16    0.7607686   2.4775951   2.0072514   S3   
 6    0.1830419  -2.6805826  -1.6888663   C6   
 7    0.5381725  -3.6964250  -2.1283426   N2   
 6   -0.8797017  -0.5708698  -3.2584507   C7   
 7   -1.0104739  -0.6331732  -4.4116823   N3   
 6    1.5328862   0.0417158   3.0706658   C8   
 7    2.0912542  -0.5208063   3.9208952   N4   
 6   -0.8687949  -0.2546816   5.2026048   C1   
 6   -0.3435003  -1.2857470   6.0313366   C2   
16   -0.6748135   1.4689254   5.4855659   S1   
16    0.6293540  -0.9943907   7.4815967   S2   
 6    0.9291776   1.4927401   6.2410575   C3   
 6    1.4429772   0.5148994   7.0331948   C4   
 6   -1.6136415  -0.8127866   4.1832788   C5   
 7   -0.6319467  -2.5232415   5.7099863   N1   
16   -1.6122499  -2.5367076   4.3647201   S3   
 6    1.6538479   2.6913370   5.9777934   C6   
 7    2.1956935   3.6953037   5.7549766   N2   
 6    2.7297095   0.6543439   7.6322081   C7   
 7    3.7598777   0.7379556   8.1638931   N3   
 6   -2.3182017  -0.1536977   3.1467629   C8   
 7   -2.9096659   0.3709171   2.2946799   N4   
 
    R_com        Fit total        Fit exp        Fit els          Fit Cn 
  4.72066165  0.19101937E+02  0.55251796E+02  0.99474740E+01 -0.46097332E+02
  4.81658579  0.11387262E+02  0.43921913E+02  0.84809813E+01 -0.41015632E+02
  4.93169476  0.44126699E+01  0.33296407E+02  0.68531718E+01 -0.35736909E+02
  5.06982552 -0.13917132E+01  0.23916441E+02  0.50907617E+01 -0.30398916E+02
  5.23558244 -0.56505530E+01  0.16265885E+02  0.32493981E+01 -0.25165836E+02
  5.43449074 -0.81443573E+01  0.10646319E+02  0.14228423E+01 -0.20213519E+02
  5.67318070 -0.89136912E+01  0.70479855E+01 -0.25376601E+00 -0.15707911E+02
  5.95960865 -0.83141701E+01  0.50824577E+01 -0.16162566E+01 -0.11780371E+02
  6.30332219 -0.69514078E+01  0.40646066E+01 -0.25093117E+01 -0.85067028E+01
  6.71577844 -0.54606079E+01  0.32856008E+01 -0.28481169E+01 -0.58980919E+01
  7.21072594 -0.42218577E+01  0.23626612E+01 -0.26754136E+01 -0.39091053E+01
  7.80466294 -0.32447401E+01  0.13788558E+01 -0.21645673E+01 -0.24590286E+01
  8.51738733 -0.23719439E+01  0.62649178E+00 -0.15448068E+01 -0.14536289E+01
 
------------ Minimum  14 ------------
E =    -8.91067216 kcal/mol
R_com =     4.60318483 Angstrom
beta_A, gamma_A, alpha_B, beta_B, gamma_B = 
    16.79024   223.26046    24.61782    53.47493   332.87172
 
 6    0.1786968   0.8673972  -0.5067528   C1   
 6    1.1087430  -0.1690831  -0.8009452   C2   
16   -1.5028548   0.6214936  -0.0590560   S1   
16    0.7249327  -1.8960518  -0.7312509   S2   
 6   -1.3804641  -0.9121691   0.8224319   C3   
 6   -0.4967866  -1.9091349   0.5525848   C4   
 6    0.7781332   2.0962949  -0.6959345   C5   
 7    2.3117524   0.1894719  -1.1778626   N1   
16    2.4060016   1.8503028  -1.2384831   S3   
 6   -2.3543217  -1.0434397   1.8546427   C6   
 7   -3.1814114  -1.1142872   2.6683357   N2   
 6   -0.5133033  -3.1269338   1.2946326   C7   
 7   -0.5095281  -4.1461526   1.8532961   N3   
 6    0.2143226   3.3844789  -0.5289968   C8   
 7   -0.2348041   4.4494954  -0.4060298   N4   
 6   -0.8197720  -0.3669199   5.0873877   C1   
 6   -1.0057650   0.9411805   4.5581369   C2   
16    0.2277436  -1.5982514   4.3981486   S1   
16   -0.1767801   1.5570176   3.1200420   S2   
 6    1.5162625  -0.5840511   3.7234348   C3   
 6    1.3524139   0.6663229   3.2161256   C4   
 6   -1.6409050  -0.5456086   6.1824285   C5   
 7   -1.8717215   1.7182152   5.1616239   N1   
16   -2.5703765   0.8965542   6.4295637   S3   
 6    2.7875587  -1.2280889   3.7128979   C6   
 7    3.7977584  -1.8030723   3.7037452   N2   
 6    2.4504758   1.3805793   2.6521753   C7   
 7    3.3095505   1.9870342   2.1570701   N3   
 6   -1.7820854  -1.6951562   6.9971536   C8   
 7   -1.9175864  -2.6327818   7.6706471   N4   
 
    R_com        Fit total        Fit exp        Fit els          Fit Cn 
  3.75650123  0.18370861E+02  0.58396650E+02 -0.65883790E+00 -0.39366951E+02
  3.84176713  0.10591886E+02  0.46336134E+02 -0.70956916E+00 -0.35034678E+02
  3.94408622  0.37162861E+01  0.35017670E+02 -0.75537828E+00 -0.30546006E+02
  4.06686912 -0.18742950E+01  0.24937950E+02 -0.79354263E+00 -0.26018703E+02
  4.21420860 -0.58884230E+01  0.16524291E+02 -0.82164122E+00 -0.21591073E+02
  4.39101598 -0.82011483E+01  0.10045597E+02 -0.83795150E+00 -0.17408794E+02
  4.60318483 -0.89106722E+01  0.55374636E+01 -0.84165625E+00 -0.13606480E+02
  4.85778745 -0.83443103E+01  0.27759337E+01 -0.83264909E+00 -0.10287595E+02
  5.16331060 -0.69911840E+01  0.13285216E+01 -0.81093799E+00 -0.75087676E+01
  5.52993838 -0.53689766E+01  0.68211193E+00 -0.77610650E+00 -0.52749821E+01
  5.96989171 -0.38754464E+01  0.40083737E+00 -0.72762253E+00 -0.35486612E+01
  6.49783571 -0.27014976E+01  0.23289339E+00 -0.66618477E+00 -0.22682063E+01
  7.13136851 -0.18540084E+01  0.10531087E+00 -0.59468316E+00 -0.13646361E+01
 
------------ Minimum  15 ------------
E =    -8.54192302 kcal/mol
R_com =     5.97331151 Angstrom
beta_A, gamma_A, alpha_B, beta_B, gamma_B = 
   123.17142   311.91438   345.04443   149.70553   323.68326
 
 6    0.1075011   0.3377526   0.9568049   C1   
 6   -0.4828576   1.2885151   0.0773995   C2   
16   -0.0524784  -1.4067345   0.8164915   S1   
16   -1.4594719   0.8604727  -1.3359626   S2   
 6   -0.1536404  -1.5801859  -0.9452699   C3   
 6   -0.7134263  -0.6799055  -1.7960218   C4   
 6    0.7649617   0.9949780   1.9771497   C5   
 7   -0.3140963   2.5571934   0.3599504   N1   
16    0.5671950   2.7039216   1.7644836   S3   
 6    0.3820640  -2.8134443  -1.4176935   C6   
 7    0.8085799  -3.8417056  -1.7522919   N2   
 6   -0.7859486  -0.9386168  -3.1966470   C7   
 7   -0.8928285  -1.1202823  -4.3396695   N3   
 6    1.4745993   0.4374038   3.0683389   C8   
 7    2.0530848  -0.0029501   3.9752782   N4   
 6    0.5883460   0.0035915   6.8069451   C1   
 6    0.1748073   1.3010596   6.3929538   C2   
16   -0.3336631  -1.4745422   6.5755646   S1   
16   -1.3398041   1.6344708   5.5389176   S2   
 6   -1.1474445  -1.1099158   5.0429428   C3   
 6   -1.5463907   0.1239059   4.6353033   C4   
 6    1.7897026   0.0924047   7.4808574   C5   
 7    0.9559368   2.3085369   6.6973978   N1   
16    2.2695852   1.7563212   7.5578061   S3   
 6   -1.4025288  -2.2698392   4.2551615   C6   
 7   -1.6097389  -3.2465694   3.6599681   N2   
 6   -2.2379104   0.3023545   3.4008404   C7   
 7   -2.8291843   0.4905436   2.4180352   N3   
 6    2.5469643  -0.9496620   8.0689222   C8   
 7    3.1767586  -1.7911917   8.5651910   N4   
 
    R_com        Fit total        Fit exp        Fit els          Fit Cn 
  4.96787474  0.21260705E+02  0.65299313E+02 -0.21862559E+01 -0.41852353E+02
  5.06912800  0.12535757E+02  0.50913470E+02 -0.14701508E+01 -0.36907562E+02
  5.19063191  0.49223070E+01  0.37535992E+02 -0.77600880E+00 -0.31837676E+02
  5.33643660 -0.11613160E+01  0.25785185E+02 -0.16039301E+00 -0.26786108E+02
  5.51140224 -0.54325345E+01  0.16176241E+02  0.30530464E+00 -0.21914080E+02
  5.72136100 -0.78276235E+01  0.90102340E+01  0.54520687E+00 -0.17383064E+02
  5.97331151 -0.85419230E+01  0.42888559E+01  0.50225645E+00 -0.13333035E+02
  6.27565213 -0.79974525E+01  0.16903632E+01  0.17432310E+00 -0.98621388E+01
  6.63846086 -0.67356423E+01  0.62954017E+00 -0.35061481E+00 -0.70145677E+01
  7.07383135 -0.52665239E+01  0.40689081E+00 -0.89262731E+00 -0.47807874E+01
  7.59627593 -0.39286512E+01  0.42394895E+00 -0.12444307E+01 -0.31081694E+01
  8.22320943 -0.28314971E+01  0.37079245E+00 -0.12866424E+01 -0.19156471E+01
  8.97552963 -0.19371721E+01  0.23369685E+00 -0.10623715E+01 -0.11084975E+01
 
------------ Minimum  16 ------------
E =    -8.51959382 kcal/mol
R_com =     6.22124957 Angstrom
beta_A, gamma_A, alpha_B, beta_B, gamma_B = 
    90.13495   155.52378   319.04795   141.77335   258.77004
 
 6   -0.4357022   0.0348277  -0.9219867   C1   
 6   -0.4473025  -1.2605250  -0.3322807   C2   
16   -0.4907509   1.5512018  -0.0353663   S1   
16   -0.4873397  -1.5561236   1.4128860   S2   
 6    0.3919763   1.0973665   1.4339697   C3   
 6    0.3902485  -0.1354246   2.0065665   C4   
 6   -0.4469000  -0.0812624  -2.2973779   C5   
 7   -0.4625460  -2.2913098  -1.1416695   N1   
16   -0.4970729  -1.7617919  -2.7194323   S3   
 6    1.1002477   2.1864153   2.0199851   C6   
 7    1.6414008   3.1099027   2.4733254   N2   
 6    1.0987488  -0.3837959   3.2191180   C7   
 7    1.6370472  -0.6239358   4.2208633   N3   
 6   -0.4522296   0.9509478  -3.2667500   C8   
 7   -0.4661497   1.7852432  -4.0759801   N4   
 6    0.5266329   0.7220088   6.7136620   C1   
 6   -0.4893665   1.2367181   5.8600543   C2   
16    0.4618509  -0.8243495   7.5461858   S1   
16   -1.9868929   0.3768976   5.4692705   S2   
 6   -0.4599616  -1.7830832   6.3734909   C3   
 6   -1.4313697  -1.3040307   5.5521999   C4   
 6    1.5377884   1.6523943   6.8450030   C5   
 7   -0.3096520   2.4366893   5.3644416   N1   
16    1.1233830   3.0659810   5.9312922   S3   
 6   -0.1190436  -3.1667613   6.3908025   C6   
 7    0.1761560  -4.2890333   6.4582989   N2   
 6   -2.1474663  -2.1721463   4.6761159   C7   
 7   -2.7758934  -2.8466325   3.9682503   N3   
 6    2.7277104   1.5559586   7.6065502   C8   
 7    3.7049407   1.4977776   8.2332334   N4   
 
    R_com        Fit total        Fit exp        Fit els          Fit Cn 
  5.32164825  0.17806067E+02  0.66284186E+02 -0.71731252E+01 -0.41304994E+02
  5.41224327  0.10290986E+02  0.53709912E+02 -0.68590832E+01 -0.36559843E+02
  5.52095730  0.36294642E+01  0.41753236E+02 -0.64672645E+01 -0.31656507E+02
  5.65141413 -0.17847409E+01  0.30930458E+02 -0.59885644E+01 -0.26726634E+02
  5.80796233 -0.56518223E+01  0.21692624E+02 -0.54206461E+01 -0.21923800E+02
  5.99582017 -0.78546369E+01  0.14327416E+02 -0.47729482E+01 -0.17409105E+02
  6.22124957 -0.85195938E+01  0.88830042E+01 -0.40710679E+01 -0.13331530E+02
  6.49176486 -0.80052200E+01  0.51591079E+01 -0.33572966E+01 -0.98070312E+01
  6.81638320 -0.67969601E+01  0.27887577E+01 -0.26835476E+01 -0.69021702E+01
  7.20592522 -0.53477825E+01  0.13754634E+01 -0.20957945E+01 -0.46274515E+01
  7.67337563 -0.39598472E+01  0.59839499E+00 -0.16164101E+01 -0.29418321E+01
  8.23431613 -0.27765891E+01  0.22630953E+00 -0.12373734E+01 -0.17655253E+01
  8.90744473 -0.18476351E+01  0.81590628E-01 -0.93262972E+00 -0.99659604E+00
 
------------ Minimum  17 ------------
E =    -8.47770537 kcal/mol
R_com =     5.71326481 Angstrom
beta_A, gamma_A, alpha_B, beta_B, gamma_B = 
   125.86850   308.33307    35.01008   146.38891    57.45835
 
 6    0.1390595   0.3907941   0.9322292   C1   
 6   -0.5256120   1.2735429   0.0351267   C2   
16    0.0367373  -1.3630904   0.8882283   S1   
16   -1.5500196   0.7390599  -1.3063297   S2   
 6   -0.1391143  -1.6317750  -0.8556200   C3   
 6   -0.7700975  -0.7968666  -1.7230486   C4   
 6    0.8183615   1.1225556   1.8853175   C5   
 7   -0.3905517   2.5602848   0.2446834   N1   
16    0.5485872   2.8102834   1.5961403   S3   
 6    0.4190208  -2.8690169  -1.2901396   C6   
 7    0.8670072  -3.8981876  -1.5923134   N2   
 6   -0.8975910  -1.1307837  -3.1036958   C7   
 7   -1.0503274  -1.3755109  -4.2296204   N3   
 6    1.5974773   0.6473772   2.9680697   C8   
 7    2.2328846   0.2750741   3.8673716   N4   
 6    0.3953724  -0.8447991   6.1269120   C1   
 6    0.7686582   0.3514011   6.8018856   C2   
16   -1.1209917  -1.0950922   5.2745565   S1   
16   -0.2338010   1.8093668   6.8651314   S2   
 6   -1.4290169   0.5456004   4.6767520   C3   
 6   -1.0771122   1.6954526   5.3105083   C4   
 6    1.3737533  -1.8022531   6.3039885   C5   
 7    1.9130531   0.3511201   7.4408069   N1   
16    2.6313770  -1.1437912   7.2987935   S3   
 6   -2.1464431   0.5669287   3.4455191   C6   
 7   -2.7526845   0.5336399   2.4542794   N2   
 6   -1.4153682   2.9688645   4.7646632   C7   
 7   -1.6952749   4.0264219   4.3720428   N3   
 6    1.4017628  -3.1312870   5.8160822   C8   
 7    1.4371606  -4.2276805   5.4316809   N4   
 
    R_com        Fit total        Fit exp        Fit els          Fit Cn 
  4.65491032  0.20864294E+02  0.68795205E+02  0.27200908E+01 -0.50651002E+02
  4.76149270  0.12529863E+02  0.54032143E+02  0.27863314E+01 -0.44288612E+02
  4.88939155  0.51299724E+01  0.40168719E+02  0.27385963E+01 -0.37777343E+02
  5.04287018 -0.90763882E+00  0.27873230E+02  0.25337711E+01 -0.31314640E+02
  5.22704453 -0.52437788E+01  0.17747250E+02  0.21343768E+01 -0.25125405E+02
  5.44805375 -0.77268764E+01  0.10185603E+02  0.15246636E+01 -0.19437143E+02
  5.71326481 -0.84777054E+01  0.52368129E+01  0.73227147E+00 -0.14446790E+02
  6.03151809 -0.79057729E+01  0.25335642E+01 -0.15235396E+00 -0.10286983E+02
  6.41342203 -0.66080774E+01  0.13709640E+01 -0.97562849E+00 -0.70034129E+01
  6.87170675 -0.51596672E+01  0.95286150E+00 -0.15594760E+01 -0.45530527E+01
  7.42164841 -0.39022887E+01  0.70159150E+00 -0.17799298E+01 -0.28239503E+01
  8.08157841 -0.28876719E+01  0.42166653E+00 -0.16421397E+01 -0.16671987E+01
  8.87349441 -0.20309500E+01  0.18074379E+00 -0.12815168E+01 -0.93017695E+00
 
------------ Minimum  18 ------------
E =    -8.47517540 kcal/mol
R_com =     6.03450557 Angstrom
beta_A, gamma_A, alpha_B, beta_B, gamma_B = 
    90.22244   199.64970    26.76562   138.14657   103.89584
 
 6   -0.4360041   0.6676343  -0.6366112   C1   
 6   -0.4508513  -0.6727401  -1.1151535   C2   
16   -0.4865715   1.1388984   1.0556860   S1   
16   -0.4909346  -2.0999057  -0.0681674   S2   
 6    0.3955594  -0.2113215   1.7924854   C3   
 6    0.3907465  -1.4948925   1.3451976   C4   
 6   -0.4481089   1.5419183  -1.7046862   C5   
 7   -0.4692300  -0.8490987  -2.4137758   N1   
16   -0.5030060   0.6295467  -3.1775714   S3   
 6    1.1070246   0.1612439   2.9698137   C6   
 7    1.6508673   0.5076145   3.9370032   N2   
 6    1.0990958  -2.5185597   2.0411062   C7   
 7    1.6371751  -3.3892685   2.5917993   N3   
 6   -0.4510665   2.9577706  -1.6818445   C8   
 7   -0.4630806   4.1200751  -1.6818265   N4   
 6   -0.3413356  -0.9584238   5.9568998   C1   
 6    0.7236873  -0.8040666   6.8884183   C2   
16   -1.5369291   0.2712148   5.5734136   S1   
16    1.0384535   0.6814823   7.7987232   S2   
 6   -0.5616686   1.7395994   5.7653396   C3   
 6    0.4581297   1.8996397   6.6496713   C4   
 6   -0.3353056  -2.2438139   5.4538697   C5   
 7    1.4929697  -1.8434499   7.1023038   N1   
16    0.9561854  -3.1315078   6.1947321   S3   
 6   -0.9776960   2.8029619   4.9125378   C6   
 7   -1.3684429   3.6471234   4.2154717   N2   
 6    1.1500175   3.1421100   6.7569134   C7   
 7    1.7215884   4.1441620   6.8987750   N3   
 6   -1.2218128  -2.8244928   4.5146757   C8   
 7   -1.9455715  -3.3200871   3.7520122   N4   
 
    R_com        Fit total        Fit exp        Fit els          Fit Cn 
  5.02906879  0.19537562E+02  0.56833310E+02  0.70499832E+01 -0.44345731E+02
  5.13032206  0.11750178E+02  0.44452175E+02  0.60435933E+01 -0.38745590E+02
  5.25182597  0.47525813E+01  0.32859167E+02  0.49333908E+01 -0.33039976E+02
  5.39763066 -0.10349844E+01  0.22620787E+02  0.37446608E+01 -0.27400432E+02
  5.57259630 -0.52566925E+01  0.14239683E+02  0.25214548E+01 -0.22017830E+02
  5.78255506 -0.77173936E+01  0.80351779E+01  0.13286309E+01 -0.17081202E+02
  6.03450557 -0.84751754E+01  0.40267103E+01  0.24924700E+00 -0.12751133E+02
  6.33684618 -0.78797609E+01  0.18797471E+01 -0.62582024E+00 -0.91336878E+01
  6.69965492 -0.64983055E+01  0.98290429E+00 -0.12180018E+01 -0.62632081E+01
  7.13502541 -0.49180831E+01  0.67162323E+00 -0.14882114E+01 -0.41014949E+01
  7.65746999 -0.35259386E+01  0.48927831E+00 -0.14598568E+01 -0.25553601E+01
  8.28440349 -0.24327297E+01  0.29263649E+00 -0.12200530E+01 -0.15053132E+01
  9.03672369 -0.15934996E+01  0.12731669E+00 -0.88918488E+00 -0.83163145E+00
 
------------ Minimum  19 ------------
E =    -8.45766646 kcal/mol
R_com =     5.01968913 Angstrom
beta_A, gamma_A, alpha_B, beta_B, gamma_B = 
    63.96044    76.50732   206.41183   140.23703    48.79023
 
 6   -0.2973129  -0.8994671  -0.3790421   C1   
 6   -0.9165366  -0.5673913   0.8587439   C2   
16    0.2306861   0.2596927  -1.5898610   S1   
16   -1.2295481   1.0893905   1.3988236   S2   
 6    0.7020481   1.6176826  -0.5516879   C3   
 6    0.1201210   1.9449050   0.6323436   C4   
 6   -0.2394531  -2.2718042  -0.5155931   C5   
 7   -1.3050368  -1.5583791   1.6235124   N1   
16   -0.9725538  -3.0064285   0.8728294   S3   
 6    1.7573539   2.4020925  -1.1013425   C6   
 7    2.6025677   3.0243279  -1.6009723   N2   
 6    0.5455419   3.0895584   1.3690441   C7   
 7    0.8396970   4.0284426   1.9878295   N3   
 6    0.2837198  -3.0267651  -1.5933188   C8   
 7    0.7001515  -3.6622459  -2.4730033   N4   
 6   -0.3092998   0.8445207   5.5015889   C1   
 6   -0.6219138  -0.3576894   6.1964197   C2   
16    1.0823317   1.0752803   4.4534340   S1   
16    0.3356262  -1.8430820   6.0900496   S2   
 6    1.2560165  -0.5576815   3.7845608   C3   
 6    0.9602935  -1.7131210   4.4365974   C4   
 6   -1.2249537   1.8231104   5.8321086   C5   
 7   -1.6671079  -0.3426847   6.9871183   N1   
16   -2.3530575   1.1739854   6.9770299   S3   
 6    1.7964489  -0.5675523   2.4658778   C6   
 7    2.2614221  -0.5258398   1.4013342   N2   
 6    1.1820447  -2.9811496   3.8226986   C7   
 7    1.3735477  -4.0357197   3.3731049   N3   
 6   -1.2799580   3.1641490   5.3807123   C8   
 7   -1.3350154   4.2703241   5.0279501   N4   
 
    R_com        Fit total        Fit exp        Fit els          Fit Cn 
  3.96133463  0.19814119E+02  0.60352062E+02 -0.10354428E+00 -0.40434398E+02
  4.06791701  0.12069974E+02  0.49013619E+02 -0.53098985E+00 -0.36412656E+02
  4.19581586  0.50192504E+01  0.38100655E+02 -0.92500744E+00 -0.32156397E+02
  4.34929449 -0.87263828E+00  0.28142776E+02 -0.12517295E+01 -0.27763685E+02
  4.53346884 -0.51909237E+01  0.19646894E+02 -0.14755292E+01 -0.23362288E+02
  4.75447806 -0.76972515E+01  0.12970646E+02 -0.15680518E+01 -0.19099846E+02
  5.01968913 -0.84576665E+01  0.81877618E+01 -0.15208088E+01 -0.15124620E+02
  5.33794241 -0.78879400E+01  0.50277497E+01 -0.13560072E+01 -0.11559682E+02
  5.71984634 -0.66210708E+01  0.29854797E+01 -0.11255621E+01 -0.84809883E+01
  6.17813106 -0.52124161E+01  0.15930431E+01 -0.89061573E+00 -0.59148435E+01
  6.72807273 -0.39073089E+01  0.64320100E+00 -0.69042247E+00 -0.38600874E+01
  7.38800273 -0.27184352E+01  0.12151377E+00 -0.52812021E+00 -0.23118288E+01
  8.17991873 -0.16840079E+01 -0.43745309E-01 -0.38920531E+00 -0.12510572E+01
 
------------ Minimum  20 ------------
E =    -8.45236422 kcal/mol
R_com =     5.64743464 Angstrom
beta_A, gamma_A, alpha_B, beta_B, gamma_B = 
    98.58707   183.81362   344.49390   155.32227   309.25399
 
 6   -0.5475610   0.4681122  -0.7226042   C1   
 6   -0.5745389  -0.9519924  -0.8142659   C2   
16   -0.3801988   1.3832375   0.7683862   S1   
16   -0.4096705  -2.0393285   0.5732163   S2   
 6    0.6505524   0.2862587   1.7055690   C3   
 6    0.6355569  -1.0706589   1.6268681   C4   
 6   -0.7444823   1.0177404  -1.9733776   C5   
 7   -0.7670903  -1.4760504  -2.0000767   N1   
16   -0.9675369  -0.2619884  -3.1211438   S3   
 6    1.5038502   0.9667117   2.6220602   C6   
 7    2.1630011   1.5644430   3.3700110   N2   
 6    1.4753567  -1.8648214   2.4623226   C7   
 7    2.1201674  -2.5516382   3.1430780   N3   
 6   -0.8019043   2.3860860  -2.3332407   C8   
 7   -0.8611460   3.5042689  -2.6450953   N4   
 6    0.6646620   0.2071404   6.3933744   C1   
 6   -0.0647943   1.3441160   5.9450369   C2   
16    0.0648736  -1.4447587   6.3936104   S1   
16   -1.7028981   1.2721332   5.2771876   S2   
 6   -0.9778687  -1.4089694   4.9598985   C3   
 6   -1.6786528  -0.3303200   4.5205111   C4   
 6    1.8869735   0.6078062   6.8940987   C5   
 7    0.5087870   2.5160031   6.0697182   N1   
16    2.0002203   2.3341841   6.7862972   S3   
 6   -1.0634698  -2.6686121   4.2987915   C6   
 7   -1.1204250  -3.7210117   3.8084813   N2   
 6   -2.5285045  -0.4211157   3.3788238   C7   
 7   -3.2545919  -0.4568978   2.4719374   N3   
 6    2.9141433  -0.1924838   7.4505397   C8   
 7    3.7637839  -0.8328888   7.9186083   N4   
 
    R_com        Fit total        Fit exp        Fit els          Fit Cn 
  4.64199786  0.19371909E+02  0.77188178E+02 -0.61649170E+01 -0.51651352E+02
  4.74325112  0.11170448E+02  0.62078635E+02 -0.56431579E+01 -0.45265029E+02
  4.86475504  0.40623974E+01  0.47915530E+02 -0.50984709E+01 -0.38754662E+02
  5.01055973 -0.15910196E+01  0.35260193E+02 -0.45395278E+01 -0.32311685E+02
  5.18552536 -0.55542111E+01  0.24566342E+02 -0.39741597E+01 -0.26146393E+02
  5.39548412 -0.77827151E+01  0.16089390E+02 -0.34084416E+01 -0.20463664E+02
  5.64743464 -0.84523642E+01  0.98305829E+01 -0.28481604E+01 -0.15434787E+02
  5.94977525 -0.79287287E+01  0.55488181E+01 -0.23040296E+01 -0.11173517E+02
  6.31258399 -0.66766812E+01  0.28467319E+01 -0.17986165E+01 -0.77247966E+01
  6.74795447 -0.51445864E+01  0.12913635E+01 -0.13668287E+01 -0.50691212E+01
  7.27039906 -0.36753493E+01  0.50146284E+00 -0.10402976E+01 -0.31365146E+01
  7.89733255 -0.24711655E+01  0.16960560E+00 -0.82043533E+00 -0.18203358E+01
  8.64965275 -0.15968081E+01  0.60442755E-01 -0.66810234E+00 -0.98914853E+00
 
------------ Minimum  21 ------------
E =    -8.32800694 kcal/mol
R_com =     4.37141366 Angstrom
beta_A, gamma_A, alpha_B, beta_B, gamma_B = 
    60.55309    44.15413   228.98882   145.79446    63.84113
 
 6   -0.5269230  -0.8722432   0.0515063   C1   
 6   -1.0256366   0.1488983   0.9084670   C2   
16    0.2763473  -0.5992436  -1.4875664   S1   
16   -0.8868048   1.8817019   0.5727503   S2   
 6    1.0978309   0.9363766  -1.1541638   C3   
 6    0.6333307   1.9188103  -0.3376421   C4   
 6   -0.8333888  -2.1107945   0.5781681   C5   
 7   -1.6541597  -0.2292746   1.9946548   N1   
16   -1.7212169  -1.8915839   2.0507626   S3   
 6    2.3172597   1.0868234  -1.8762780   C6   
 7    3.2917979   1.1736783  -2.5039120   N2   
 6    1.3516147   3.1400509  -0.1746042   C7   
 7    1.8880513   4.1616064  -0.0346533   N3   
 6   -0.5371298  -3.3896508   0.0472015   C8   
 7   -0.3106052  -4.4472774  -0.3784843   N4   
 6   -0.5328470   0.7948088   4.7256196   C1   
 6   -0.7478740  -0.4086457   5.4545141   C2   
16    0.9599790   1.2289392   3.9061576   S1   
16    0.4586461  -1.6926583   5.6283222   S2   
 6    1.5327572  -0.3740552   3.4097141   C3   
 6    1.3334652  -1.5305900   4.0955377   C4   
 6   -1.6496463   1.6004940   4.8201389   C5   
 7   -1.9026908  -0.5497561   6.0581249   N1   
16   -2.8310514   0.8098532   5.8121045   S3   
 6    2.2912584  -0.3482997   2.2034379   C6   
 7    2.9226623  -0.2734072   1.2303432   N2   
 6    1.8791074  -2.7638224   3.6314748   C7   
 7    2.3289663  -3.7851082   3.3066233   N3   
 6   -1.8580648   2.8836342   4.2586395   C8   
 7   -2.0428277   3.9412145   3.8131259   N4   
 
    R_com        Fit total        Fit exp        Fit els          Fit Cn 
  3.47181234  0.17635492E+02  0.67271547E+02 -0.69608567E+01 -0.42675197E+02
  3.56240736  0.10105885E+02  0.54446808E+02 -0.62593412E+01 -0.38081582E+02
  3.67112139  0.35050990E+01  0.42281372E+02 -0.54858590E+01 -0.33290414E+02
  3.80157822 -0.18009997E+01  0.31278109E+02 -0.46545627E+01 -0.28424546E+02
  3.95812642 -0.55559086E+01  0.21867200E+02 -0.37903587E+01 -0.23632750E+02
  4.14598425 -0.76842925E+01  0.14322102E+02 -0.29298668E+01 -0.19076528E+02
  4.37141366 -0.83280069E+01  0.87017992E+01 -0.21195129E+01 -0.14910293E+02
  4.64192895 -0.78198473E+01  0.48478926E+01 -0.14091891E+01 -0.11258551E+02
  4.96654729 -0.65960830E+01  0.24415288E+01 -0.84119214E+00 -0.81964198E+01
  5.35608930 -0.50847844E+01  0.10929154E+01 -0.43720726E+00 -0.57404925E+01
  5.82353972 -0.36180156E+01  0.42579600E+00 -0.18980217E+00 -0.38540094E+01
  6.38448022 -0.23916585E+01  0.13816831E+00 -0.65370455E-01 -0.24644564E+01
  7.05760882 -0.14724657E+01  0.32054654E-01 -0.18916903E-01 -0.14856034E+01
 
------------ Minimum  22 ------------
E =    -8.31715704 kcal/mol
R_com =     5.07978885 Angstrom
beta_A, gamma_A, alpha_B, beta_B, gamma_B = 
    61.58118   304.75781   154.35453   123.77054   245.37007
 
 6   -0.7672156   0.4422237   0.5068800   C1   
 6   -0.2221527   1.2536345  -0.5276951   C2   
16   -0.8241048  -1.3142094   0.4919545   S1   
16    0.5246009   0.6149727  -2.0004675   S2   
 6    0.6613964  -1.6769199  -0.4057367   C3   
 6    1.1929602  -0.9105261  -1.3945362   C4   
 6   -1.3084079   1.2455448   1.4902870   C5   
 7   -0.3139442   2.5533966  -0.3860876   N1   
16   -1.1151842   2.9055175   1.0298722   S3   
 6    1.2583001  -2.9133187  -0.0234884   C6   
 7    1.6943886  -3.9393878   0.3054525   N2   
 6    2.3705676  -1.3182212  -2.0880543   C7   
 7    3.3105473  -1.6249502  -2.6990220   N3   
 6   -1.9587878   0.8544744   2.6857946   C8   
 7   -2.5033941   0.5515577   3.6669885   N4   
 6   -0.0908519  -0.9803552   5.3476668   C1   
 6    0.8239165  -0.7615647   4.2794176   C2   
16   -0.4271815   0.1599588   6.6419167   S1   
16    1.7583886   0.7264325   4.0621282   S2   
 6   -0.2232901   1.6956163   5.7791848   C3   
 6    0.6452552   1.9174591   4.7573927   C4   
 6   -0.6200093  -2.2516706   5.2525212   C5   
 7    1.0024122  -1.7420615   3.4281683   N1   
16    0.0787734  -3.0504548   3.8819472   S3   
 6   -1.0464562   2.7394728   6.2928489   C6   
 7   -1.7188782   3.5638416   6.7613123   N2   
 6    0.7650895   3.2075625   4.1613935   C7   
 7    0.9168369   4.2480347   3.6660993   N3   
 6   -1.5544183  -2.8814443   6.1100953   C8   
 7   -2.3136155  -3.4171294   6.8084913   N4   
 
    R_com        Fit total        Fit exp        Fit els          Fit Cn 
  4.02143435  0.17859580E+02  0.62662141E+02 -0.50902630E+01 -0.39712298E+02
  4.12801673  0.10349873E+02  0.49888014E+02 -0.44728453E+01 -0.35065295E+02
  4.25591558  0.37338357E+01  0.37854064E+02 -0.38438599E+01 -0.30276368E+02
  4.40939421 -0.16256645E+01  0.27088577E+02 -0.32314088E+01 -0.25482832E+02
  4.59356856 -0.54560416E+01  0.18055721E+02 -0.26679781E+01 -0.20843785E+02
  4.81457778 -0.76493383E+01  0.11057664E+02 -0.21841785E+01 -0.16522824E+02
  5.07978885 -0.83171570E+01  0.61464716E+01 -0.17995328E+01 -0.12664096E+02
  5.39804213 -0.77918268E+01  0.30887626E+01 -0.15135236E+01 -0.93670658E+01
  5.77994606 -0.65470287E+01  0.14252522E+01 -0.13028573E+01 -0.66694235E+01
  6.23823078 -0.50519330E+01  0.62633915E+00 -0.11301328E+01 -0.45481393E+01
  6.78817245 -0.36362359E+01  0.26689699E+00 -0.96191811E+00 -0.29412148E+01
  7.44810245 -0.24568075E+01  0.10480841E+00 -0.78465960E+00 -0.17769563E+01
  8.24001844 -0.15594652E+01  0.34446615E-01 -0.60629888E+00 -0.98761293E+00
 
------------ Minimum  23 ------------
E =    -8.21501512 kcal/mol
R_com =     6.38714135 Angstrom
beta_A, gamma_A, alpha_B, beta_B, gamma_B = 
    90.48087   155.66044    18.57009   140.72177    71.92097
 
 6   -0.4412599   0.0370292  -0.9192537   C1   
 6   -0.4493257  -1.2597264  -0.3325795   C2   
16   -0.4909244   1.5512845  -0.0287029   S1   
16   -0.4788318  -1.5594864   1.4120871   S2   
 6    0.4006485   1.0939410   1.4341903   C3   
 6    0.4023532  -0.1402124   2.0038451   C4   
 6   -0.4607637  -0.0757801  -2.2948252   C5   
 7   -0.4694761  -2.2885777  -1.1443178   N1   
16   -0.5135174  -1.7552978  -2.7205760   S3   
 6    1.1124669   2.1815849   2.0185146   C6   
 7    1.6563656   3.1039854   2.4707808   N2   
 6    1.1181562  -0.3914790   3.2115012   C7   
 7    1.6624879  -0.6340106   4.2094027   N3   
 6   -0.4719250   0.9587393  -3.2616828   C8   
 7   -0.4907138   1.7949625  -4.0688220   N4   
 6   -0.0701517  -0.9871180   6.6357084   C1   
 6    0.7741885  -0.2375208   7.5023227   C2   
16   -1.4720810  -0.3505146   5.7884499   S1   
16    0.5641275   1.4866158   7.8455656   S2   
 6   -0.9427436   1.3165389   5.4971482   C3   
 6   -0.1362844   2.0428510   6.3155235   C4   
 6    0.3366880  -2.3060066   6.6178864   C5   
 7    1.7444089  -0.8812909   8.1040639   N1   
16    1.6913568  -2.4910128   7.6834716   S3   
 6   -1.4892522   1.8770428   4.3062438   C6   
 7   -1.9780271   2.2979797   3.3392359   N2   
 6    0.1921112   3.3969159   6.0112101   C7   
 7    0.4619434   4.5108540   5.8181850   N3   
 6   -0.2269266  -3.3902881   5.9024559   C8   
 7   -0.6821632  -4.2935580   5.3297789   N4   
 
    R_com        Fit total        Fit exp        Fit els          Fit Cn 
  5.48754003  0.17533665E+02  0.53799314E+02 -0.39366944E+01 -0.32328954E+02
  5.57813505  0.10392489E+02  0.43211290E+02 -0.38397407E+01 -0.28979060E+02
  5.68684907  0.39452049E+01  0.33111404E+02 -0.37026847E+01 -0.25463515E+02
  5.81730591 -0.13950312E+01  0.23990946E+02 -0.35194462E+01 -0.21866531E+02
  5.97385411 -0.52801713E+01  0.16300364E+02 -0.32877881E+01 -0.18292747E+02
  6.16171194 -0.75290098E+01  0.10341909E+02 -0.30119574E+01 -0.14858961E+02
  6.38714135 -0.82150151E+01  0.61703196E+01 -0.27044305E+01 -0.11680904E+02
  6.65765664 -0.76841761E+01  0.35577911E+01 -0.23846378E+01 -0.88573294E+01
  6.98227498 -0.64580619E+01  0.20703178E+01 -0.20726192E+01 -0.64557604E+01
  7.37181699 -0.50429930E+01  0.12400119E+01 -0.17784104E+01 -0.45045945E+01
  7.83926741 -0.37550089E+01  0.73294980E+00 -0.14941929E+01 -0.29937658E+01
  8.40020791 -0.26848375E+01  0.39819118E+00 -0.12005995E+01 -0.18824292E+01
  9.07333651 -0.18086831E+01  0.19097848E+00 -0.88955475E+00 -0.11101069E+01
 
------------ Minimum  24 ------------
E =    -8.11590780 kcal/mol
R_com =     7.51534936 Angstrom
beta_A, gamma_A, alpha_B, beta_B, gamma_B = 
    93.34609   181.46105   179.11925    86.65391     1.46105
 
 6   -0.4803480   0.4350323  -0.7881127   C1   
 6   -0.4954333  -0.9877611  -0.8235819   C2   
16   -0.4521461   1.4109289   0.6731699   S1   
16   -0.4554570  -2.0168546   0.6165420   S2   
 6    0.4912641   0.3592311   1.7446319   C3   
 6    0.4867752  -0.9998291   1.7205623   C4   
 6   -0.5634490   0.9322233  -2.0731024   C5   
 7   -0.5775474  -1.5606878  -1.9995378   N1   
16   -0.6776049  -0.3943800  -3.1830206   S3   
 6    1.2555967   1.0815394   2.7064822   C6   
 7    1.8421972   1.7131651   3.4863168   N2   
 6    1.2486055  -1.7542652   2.6609785   C7   
 7    1.8301447  -2.4089203   3.4252854   N3   
 6   -0.5910197   2.2844574  -2.4924725   C8   
 7   -0.6241909   3.3886771  -2.8539895   N4   
 6    0.4869783   0.4275972   8.3034621   C1   
 6    0.4801915  -0.9952599   8.3389313   C2   
16    0.4737807   1.4038121   6.8421794   S1   
16    0.4244013  -2.0236174   6.8988074   S2   
 6   -0.4856842   0.3667401   5.7707174   C3   
 6   -0.5020865  -0.9922286   5.7947871   C4   
 6    0.5777120   0.9234522   9.5884517   C5   
 7    0.5534892  -1.5693811   9.5148872   N1   
16    0.6714627  -0.4047492  10.6983700   S3   
 6   -1.2388236   1.1007119   4.8088671   C6   
 7   -1.8156458   1.7412798   4.0290326   N2   
 6   -1.2754235  -1.7348652   4.8543709   C7   
 7   -1.8669570  -2.3805038   4.0900640   N3   
 6    0.6260652   2.2751027  10.0078218   C8   
 7    0.6762059   3.3786820  10.3693388   N4   
 
    R_com        Fit total        Fit exp        Fit els          Fit Cn 
  6.56283031  0.17603931E+02  0.55024345E+02 -0.45099861E+01 -0.32910428E+02
  6.65875445  0.10390822E+02  0.43680553E+02 -0.41691242E+01 -0.29120607E+02
  6.77386342  0.39379013E+01  0.32975338E+02 -0.38239896E+01 -0.25213447E+02
  6.91199419 -0.13666682E+01  0.23419594E+02 -0.34888160E+01 -0.21297446E+02
  7.07775110 -0.52084534E+01  0.15466164E+02 -0.31773001E+01 -0.17497317E+02
  7.27665940 -0.74330352E+01  0.94052214E+01 -0.28975964E+01 -0.13940660E+02
  7.51534936 -0.81159078E+01  0.52711670E+01 -0.26467070E+01 -0.10740368E+02
  7.80177731 -0.75749407E+01  0.28099272E+01 -0.24077442E+01 -0.79771238E+01
  8.14549085 -0.62946003E+01  0.15483490E+01 -0.21544766E+01 -0.56884727E+01
  8.55794710 -0.47754545E+01  0.95891983E+00 -0.18643911E+01 -0.38699832E+01
  9.05289460 -0.33817815E+01  0.63995235E+00 -0.15338323E+01 -0.24879016E+01
  9.64683160 -0.22767173E+01  0.40047355E+00 -0.11834534E+01 -0.14937375E+01
 10.35955600 -0.14684801E+01  0.20933798E+00 -0.84837794E+00 -0.82944017E+00
 
------------ Minimum  25 ------------
E =    -8.03022699 kcal/mol
R_com =     5.65497065 Angstrom
beta_A, gamma_A, alpha_B, beta_B, gamma_B = 
    97.86983   201.20550   332.86849   132.49009   262.72533
 
 6   -0.5143298   0.6847184  -0.5547383   C1   
 6   -0.5976863  -0.6421677  -1.0629229   C2   
16   -0.3375765   1.1098676   1.1412933   S1   
16   -0.5034425  -2.0972291  -0.0586805   S2   
 6    0.6297022  -0.2599519   1.7175646   C3   
 6    0.5606596  -1.5309052   1.2405374   C4   
 6   -0.6651582   1.5876799  -1.5877990   C5   
 7   -0.7893073  -0.7832014  -2.3518181   N1   
16   -0.9188905   0.7156398  -3.0642788   S3   
 6    1.4928393   0.0804362   2.7993316   C6   
 7    2.1617936   0.4003623   3.6945079   N2   
 6    1.3514768  -2.5731638   1.8082055   C7   
 7    1.9547897  -3.4585599   2.2587757   N3   
 6   -0.6597875   3.0023905  -1.5266960   C8   
 7   -0.6673714   4.1642672  -1.4938194   N4   
 6    0.2969840   0.8269901   6.1736197   C1   
 6   -0.6424114   1.1058505   5.1413407   C2   
16    0.3819734  -0.6719920   7.0870452   S1   
16   -1.8717106  -0.0391310   4.5823868   S2   
 6   -0.1429965  -1.8315656   5.8525746   C3   
 6   -1.0379172  -1.5779443   4.8613949   C4   
 6    1.0844494   1.9383997   6.3971598   C5   
 7   -0.6075631   2.2993431   4.6007661   N1   
16    0.5727451   3.2121977   5.3386590   S3   
 6    0.4389194  -3.1224491   6.0140778   C6   
 7    0.9202497  -4.1639413   6.2006471   N2   
 6   -1.4287834  -2.5984430   3.9450173   C7   
 7   -1.7978454  -3.4061445   3.1951254   N3   
 6    2.1306166   2.0998382   7.3377129   C8   
 7    2.9857180   2.2530780   8.1099920   N4   
 
    R_com        Fit total        Fit exp        Fit els          Fit Cn 
  4.70245160  0.20352600E+02  0.67039402E+02 -0.79117114E+01 -0.38775090E+02
  4.79837574  0.12231276E+02  0.54386838E+02 -0.75057373E+01 -0.34649825E+02
  4.91348471  0.50363806E+01  0.42362180E+02 -0.69879226E+01 -0.30337877E+02
  5.05161547 -0.80283513E+00  0.31491309E+02 -0.63500039E+01 -0.25944140E+02
  5.21737239 -0.49623850E+01  0.22228908E+02 -0.55956605E+01 -0.21595632E+02
  5.41628069 -0.73218852E+01  0.14855065E+02 -0.47461368E+01 -0.17430813E+02
  5.65497065 -0.80302270E+01  0.93980125E+01 -0.38437991E+01 -0.13584440E+02
  5.94139860 -0.74889503E+01  0.56328106E+01 -0.29503894E+01 -0.10171371E+02
  6.28511214 -0.62321602E+01  0.31785027E+01 -0.21369868E+01 -0.72736761E+01
  6.69756839 -0.47512859E+01  0.16477105E+01 -0.14655141E+01 -0.49334823E+01
  7.19251589 -0.33695794E+01  0.74840209E+00 -0.96758445E+00 -0.31503970E+01
  7.78645289 -0.22343896E+01  0.28011975E+00 -0.63289614E+00 -0.18816132E+01
  8.49917729 -0.13836424E+01  0.81660795E-01 -0.41849829E+00 -0.10468049E+01
 
------------ Minimum  26 ------------
E =    -8.02323881 kcal/mol
R_com =     5.73975278 Angstrom
beta_A, gamma_A, alpha_B, beta_B, gamma_B = 
   111.82145   191.31166   196.69706    68.17855    11.31166
 
 6   -0.6732111   0.5680155  -0.5150283   C1   
 6   -0.7890398  -0.8275935  -0.7693624   C2   
16   -0.1293299   1.2796732   0.9970078   S1   
16   -0.3680877  -2.0878706   0.4007185   S2   
 6    1.0319557   0.0510669   1.5318575   C3   
 6    0.9337769  -1.2838012   1.2949355   C4   
 6   -1.1205638   1.2781675  -1.6108672   C5   
 7   -1.2695529  -1.1904143  -1.9335481   N1   
16   -1.6588199   0.1618229  -2.8228415   S3   
 6    2.1021292   0.5908215   2.3028850   C6   
 7    2.9413364   1.0740911   2.9458272   N2   
 6    1.9009921  -2.1953341   1.8121827   C7   
 7    2.6487663  -2.9766792   2.2379287   N3   
 6   -1.1913149   2.6823646  -1.7793702   C8   
 7   -1.2651310   3.8323790  -1.9314030   N4   
 6    0.4816293   0.7374876   6.2547811   C1   
 6    0.9935488  -0.5659997   6.5091152   C2   
16   -0.2437877   1.2628766   4.7427450   S1   
16    0.9524372  -1.8940844   5.3390343   S2   
 6   -1.0031177  -0.2475789   4.2078953   C3   
 6   -0.5255555  -1.4979574   4.4448173   C4   
 6    0.7060856   1.5462272   7.3506200   C5   
 7    1.5580447  -0.7754660   7.6733009   N1   
16    1.5423859   0.6315979   8.5625943   S3   
 6   -2.1832473  -0.0380550   3.4368677   C6   
 7   -3.1259202   0.1837249   2.7939256   N2   
 6   -1.1900964  -2.6489494   3.9275701   C7   
 7   -1.6818530  -3.6121950   3.5018241   N3   
 6    0.3704117   2.9115470   7.5191230   C8   
 7    0.1107032   4.0342818   7.6711558   N4   
 
    R_com        Fit total        Fit exp        Fit els          Fit Cn 
  4.78723373  0.18762028E+02  0.57717524E+02  0.23315458E+01 -0.41287042E+02
  4.88315787  0.10859122E+02  0.45496118E+02  0.17466202E+01 -0.36383616E+02
  4.99826684  0.40130345E+01  0.34163208E+02  0.11756657E+01 -0.31325839E+02
  5.13639761 -0.14268317E+01  0.24179301E+02  0.64633408E+00 -0.26252467E+02
  5.30215452 -0.52365101E+01  0.15902137E+02  0.18732588E+00 -0.21325973E+02
  5.50106282 -0.73784558E+01  0.95164781E+01 -0.17690922E+00 -0.16718025E+02
  5.73975278 -0.80232388E+01  0.49982913E+01 -0.43263447E+00 -0.12588896E+02
  6.02618073 -0.75149928E+01  0.21313970E+01 -0.58223930E+00 -0.90641504E+01
  6.36989427 -0.62906587E+01  0.56889606E+00 -0.64533403E+00 -0.62142208E+01
  6.78235052 -0.47864998E+01 -0.90394595E-01 -0.65282578E+00 -0.40432794E+01
  7.27729802 -0.33594539E+01 -0.23283580E+00 -0.63460584E+00 -0.24920122E+01
  7.87123502 -0.22287907E+01 -0.16733927E+00 -0.60681235E+00 -0.14546391E+01
  8.58395942 -0.14507571E+01 -0.77851509E-01 -0.56782677E+00 -0.80507878E+00
 
------------ Minimum  27 ------------
E =    -8.00365921 kcal/mol
R_com =     5.38955227 Angstrom
beta_A, gamma_A, alpha_B, beta_B, gamma_B = 
    60.26395    28.16120   167.10610   141.67284   328.12470
 
 6   -0.6405418  -0.7547544   0.2473073   C1   
 6   -0.9849929   0.5000213   0.8241244   C2   
16    0.1744825  -0.9703857  -1.2946898   S1   
16   -0.6145885   2.0664064   0.0866784   S2   
 6    1.2019497   0.4745212  -1.3207098   C3   
 6    0.8856270   1.6777509  -0.7731493   C4   
 6   -1.1072236  -1.7774984   1.0482480   C5   
 7   -1.6465799   0.4822222   1.9554272   N1   
16   -1.9395176  -1.0932040   2.4061340   S3   
 6    2.4219863   0.2807206  -2.0313727   C6   
 7    3.3918590   0.0816279  -2.6403900   N2   
 6    1.7659188   2.7935497  -0.8915601   C7   
 7    2.4385236   3.7364842  -0.9885319   N3   
 6   -0.9947282  -3.1743778   0.8451688   C8   
 7   -0.9198463  -4.3238851   0.6898573   N4   
 6   -0.4601231   0.0188222   6.3000694   C1   
 6   -0.1472358  -1.2926958   5.8441649   C2   
16    0.4583726   1.4683217   5.9208153   S1   
16    1.2166415  -1.6750902   4.7819966   S2   
 6    1.0292148   1.0703365   4.2899048   C3   
 6    1.3303449  -0.1771017   3.8417279   C4   
 6   -1.5521175  -0.0310084   7.1429029   C5   
 7   -0.9028373  -2.2753013   6.2700906   N1   
16   -2.0610535  -1.6799218   7.3069008   S3   
 6    1.1981844   2.2172121   3.4609203   C6   
 7    1.3429233   3.1836250   2.8314048   N2   
 6    1.8289468  -0.3835041   2.5216006   C7   
 7    2.2649140  -0.5950969   1.4651503   N3   
 6   -2.1864823   1.0362370   7.8238852   C8   
 7   -2.7137052   1.8987657   8.3976240   N4   
 
    R_com        Fit total        Fit exp        Fit els          Fit Cn 
  4.38411550  0.19547563E+02  0.70906836E+02 -0.67590117E+01 -0.44600262E+02
  4.48536876  0.11672245E+02  0.57265229E+02 -0.59184569E+01 -0.39674528E+02
  4.60687267  0.47138740E+01  0.44293319E+02 -0.50254654E+01 -0.34553979E+02
  4.75267737 -0.93423391E+00  0.32541886E+02 -0.41070261E+01 -0.29369094E+02
  4.92764300 -0.49767542E+01  0.22501491E+02 -0.32020251E+01 -0.24276221E+02
  5.13760176 -0.72956141E+01  0.14508719E+02 -0.23595773E+01 -0.19444756E+02
  5.38955227 -0.80036592E+01  0.86669197E+01 -0.16323853E+01 -0.15038194E+02
  5.69189289 -0.74429913E+01  0.48126577E+01 -0.10640029E+01 -0.11191646E+02
  6.05470163 -0.61127692E+01  0.25504769E+01 -0.67280327E+00 -0.79904429E+01
  6.49007211 -0.45366613E+01  0.13607810E+01 -0.44158485E+00 -0.54558574E+01
  7.01251669 -0.31110745E+01  0.75747228E+00 -0.32364920E+00 -0.35448975E+01
  7.63945019 -0.20135323E+01  0.42134462E+00 -0.26534002E+00 -0.21695369E+01
  8.39177039 -0.12429538E+01  0.21476064E+00 -0.22806038E+00 -0.12296540E+01
 
------------ Minimum  28 ------------
E =    -7.98687493 kcal/mol
R_com =     4.93307181 Angstrom
beta_A, gamma_A, alpha_B, beta_B, gamma_B = 
    11.05803   312.18451   218.32668   112.23813   258.38544
 
 6   -0.9284442   0.3336956  -0.2602834   C1   
 6    0.1040969   1.2894410  -0.4753096   C2   
16   -0.7301595  -1.4098058  -0.3572524   S1   
16    1.7830924   0.8695003  -0.8484211   S2   
 6    0.9408753  -1.5760416   0.2120723   C3   
 6    1.9355959  -0.6709697   0.0145379   C4   
 6   -2.1242560   0.9851910  -0.0346928   C5   
 7   -0.2270653   2.5565547  -0.4241794   N1   
16   -1.8606968   2.6954650  -0.1363097   S3   
 6    1.1825922  -2.8088038   0.8850952   C6   
 7    1.3367772  -3.8368334   1.4052635   N2   
 6    3.2616762  -0.9239636   0.4743714   C7   
 7    4.3616823  -1.1008406   0.8054717   N3   
 6   -3.3997205   0.4214861   0.2114692   C8   
 7   -4.4556621  -0.0239345   0.4055923   N4   
 6    0.7969515  -0.5071780   5.3187501   C1   
 6    1.0425926   0.0522605   4.0332480   C2   
16   -0.2871632   0.1677600   6.5260904   S1   
16    0.2613011   1.5194235   3.4236542   S2   
 6   -1.5239701   0.8898522   5.4806174   C3   
 6   -1.3030707   1.4262505   4.2513395   C4   
 6    1.5930136  -1.6200993   5.5003940   C5   
 7    1.9287974  -0.5455690   3.2748939   N1   
16    2.5744693  -1.8457462   4.0894883   S3   
 6   -2.8192892   0.9052409   6.0747566   C6   
 7   -3.8510522   0.9166265   6.6100401   N2   
 6   -2.3631398   2.0267315   3.5099771   C7   
 7   -3.1897647   2.5516141   2.8837856   N3   
 6    1.6759770  -2.4663121   6.6327408   C8   
 7    1.7638335  -3.1658266   7.5568926   N4   
 
    R_com        Fit total        Fit exp        Fit els          Fit Cn 
  4.08638821  0.19799966E+02  0.69080962E+02 -0.60951258E+00 -0.48671483E+02
  4.17165411  0.11905064E+02  0.55667250E+02 -0.85008303E+00 -0.42912103E+02
  4.27397320  0.49016224E+01  0.42918332E+02 -0.10637676E+01 -0.36952942E+02
  4.39675610 -0.80691821E+00  0.31389169E+02 -0.12353417E+01 -0.30960745E+02
  4.54409558 -0.49082711E+01  0.21575896E+02 -0.13503989E+01 -0.25133768E+02
  4.72090296 -0.72666650E+01  0.13814848E+02 -0.13980145E+01 -0.19683499E+02
  4.93307181 -0.79868749E+01  0.81944944E+01 -0.13736720E+01 -0.14807697E+02
  5.18767443 -0.74195903E+01  0.45213338E+01 -0.12816131E+01 -0.10659311E+02
  5.49319758 -0.60825987E+01  0.23726450E+01 -0.11355332E+01 -0.73197105E+01
  5.85982536 -0.45112170E+01  0.12314829E+01 -0.95674161E+00 -0.47859582E+01
  6.29977869 -0.31019942E+01  0.64595600E+00 -0.76971868E+00 -0.29782315E+01
  6.82772269 -0.20336005E+01  0.32806119E+00 -0.59627164E+00 -0.17653900E+01
  7.46125549 -0.13024049E+01  0.14665475E+00 -0.45052470E+00 -0.99853492E+00
 
------------ Minimum  29 ------------
E =    -7.98311673 kcal/mol
R_com =     6.63530008 Angstrom
beta_A, gamma_A, alpha_B, beta_B, gamma_B = 
    80.61516   163.14601   314.63302   127.96805   123.02579
 
 6   -0.2792993   0.1569489  -0.9687455   C1   
 6   -0.3594035  -1.2051736  -0.5637367   C2   
16   -0.5117470   1.5423400   0.0872736   S1   
16   -0.6786115  -1.7296276   1.0968784   S2   
 6    0.1277488   0.8973454   1.6101489   C3   
 6    0.0588332  -0.4005020   2.0082529   C4   
 6   -0.0623401   0.2243207  -2.3302494   C5   
 7   -0.2194449  -2.1194881  -1.4923382   N1   
16   -0.0062792  -1.3853627  -2.9710327   S3   
 6    0.7066379   1.8988209   2.4426295   C6   
 7    1.1460421   2.7538481   3.0961166   N2   
 6    0.5641560  -0.8077335   3.2781951   C7   
 7    0.9360035  -1.1787918   4.3150034   N3   
 6    0.0690040   1.3759901  -3.1436219   C8   
 7    0.1699018   2.3102548  -3.8277746   N4   
 6   -0.9166828   0.2644591   6.2735503   C1   
 6   -0.9601001  -0.7956609   7.2222795   C2   
16    0.2717430   1.5590045   6.2558597   S1   
16    0.2100381  -1.0012420   8.5349490   S2   
 6    1.6907153   0.7021489   6.8854929   C3   
 6    1.6630476  -0.3118861   7.7902644   C4   
 6   -1.9910793   0.1615264   5.4130968   C5   
 7   -1.9513211  -1.6480809   7.1288931   N1   
16   -2.9520032  -1.2054423   5.8744516   S3   
 6    2.9218980   1.2118867   6.3800760   C6   
 7    3.9003856   1.6770640   5.9589285   N2   
 6    2.8693659  -0.9033750   8.2686775   C7   
 7    3.8269726  -1.3945797   8.7075779   N3   
 6   -2.3369652   1.0097014   4.3332215   C8   
 7   -2.6410515   1.7003954   3.4491574   N4   
 
    R_com        Fit total        Fit exp        Fit els          Fit Cn 
  5.62986331  0.17607717E+02  0.46742597E+02  0.35361967E+01 -0.32671076E+02
  5.73111657  0.10515362E+02  0.36490503E+02  0.30716140E+01 -0.29046754E+02
  5.85262048  0.41257471E+01  0.26915886E+02  0.25030220E+01 -0.25293160E+02
  5.99842517 -0.11692937E+01  0.18511765E+02  0.18270103E+01 -0.21508069E+02
  6.17339081 -0.50358640E+01  0.11712520E+02  0.10576892E+01 -0.17806073E+02
  6.38334957 -0.72896262E+01  0.67809651E+01  0.23736378E+00 -0.14307955E+02
  6.63530008 -0.79831167E+01  0.36983904E+01 -0.55561501E+00 -0.11125892E+02
  6.93764069 -0.74389084E+01  0.21193581E+01 -0.12109985E+01 -0.83472680E+01
  7.30044943 -0.61729933E+01  0.14620466E+01 -0.16132212E+01 -0.60218187E+01
  7.73581992 -0.47048939E+01  0.11432165E+01 -0.16908511E+01 -0.41572592E+01
  8.25826450 -0.33625617E+01  0.82851040E+00 -0.14652661E+01 -0.27258059E+01
  8.88519800 -0.22439392E+01  0.49018537E+00 -0.10559960E+01 -0.16781287E+01
  9.63751820 -0.13498873E+01  0.22877029E+00 -0.62253936E+00 -0.95611820E+00
 
------------ Minimum  30 ------------
E =    -7.93629032 kcal/mol
R_com =     7.41459084 Angstrom
beta_A, gamma_A, alpha_B, beta_B, gamma_B = 
   132.69428   304.85028   143.87939    89.63836   338.20557
 
 6    0.2317241   0.4409143   0.8905096   C1   
 6   -0.5698225   1.2542113   0.0408639   C2   
16    0.1972647  -1.3155391   0.9374209   S1   
16   -1.7222724   0.6182144  -1.1431781   S2   
 6   -0.1716315  -1.6758338  -0.7591124   C3   
 6   -0.9342860  -0.9076291  -1.5812217   C4   
 6    0.9878775   1.2424227   1.7218456   C5   
 7   -0.4641298   2.5537002   0.1750934   N1   
16    0.6166155   2.9031952   1.3919580   S3   
 6    0.3819015  -2.9123150  -1.2016110   C6   
 7    0.8331713  -3.9385147  -1.5089589   N2   
 6   -1.2097171  -1.3134347  -2.9204011   C7   
 7   -1.4838523  -1.6185740  -4.0079056   N3   
 6    1.9080604   0.8491563   2.7237305   C8   
 7    2.6598041   0.5444289   3.5562679   N4   
 6    0.4008470  -0.1959917   8.3322061   C1   
 6   -0.3703764  -1.2691807   7.8037117   C2   
16    1.3105766   0.9639333   7.3753974   S1   
16   -0.5657250  -1.5932418   6.0741419   S2   
 6    0.2851344   1.0658184   5.9324109   C3   
 6   -0.4567140   0.0495466   5.4181189   C4   
 6    0.3838854  -0.2475034   9.7114676   C5   
 7   -0.9398787  -2.0813713   8.6603759   N1   
16   -0.5517601  -1.6184064  10.2114866   S3   
 6    0.3359513   2.3414204   5.2988915   C6   
 7    0.4284053   3.3896104   4.8049854   N2   
 6   -1.2125709   0.2236742   4.2213307   C7   
 7   -1.8196005   0.3116059   3.2340571   N3   
 6    1.0255820   0.6167990  10.6314542   C8   
 7    1.5527972   1.3106280  11.4007014   N4   
 
    R_com        Fit total        Fit exp        Fit els          Fit Cn 
  6.46207179  0.16751115E+02  0.54849379E+02  0.18170518E+00 -0.38279969E+02
  6.55799593  0.96619729E+01  0.43415269E+02 -0.26818141E+00 -0.33485114E+02
  6.67310490  0.34058526E+01  0.32786894E+02 -0.76939584E+00 -0.28611646E+02
  6.81123566 -0.16602420E+01  0.23449177E+02 -0.13055905E+01 -0.23803829E+02
  6.97699258 -0.52683828E+01  0.15796433E+02 -0.18453530E+01 -0.19219463E+02
  7.17590088 -0.73188529E+01  0.10032612E+02 -0.23393675E+01 -0.15012097E+02
  7.41459084 -0.79362903E+01  0.60962323E+01 -0.27226682E+01 -0.11309854E+02
  7.70101879 -0.74619304E+01  0.36603747E+01 -0.29262343E+01 -0.81960708E+01
  8.04473233 -0.63564083E+01  0.22411187E+01 -0.28995192E+01 -0.56980079E+01
  8.45718858 -0.50431018E+01  0.13823682E+01 -0.26374182E+01 -0.37880519E+01
  8.95213608 -0.37869528E+01  0.80506516E+00 -0.21950414E+01 -0.23969766E+01
  9.54607308 -0.26942097E+01  0.41274884E+00 -0.16733575E+01 -0.14336010E+01
 10.25879747 -0.18009909E+01  0.17990876E+00 -0.11779190E+01 -0.80298066E+00
 
------------ Minimum  31 ------------
E =    -7.91655272 kcal/mol
R_com =     4.31002222 Angstrom
beta_A, gamma_A, alpha_B, beta_B, gamma_B = 
   145.64401   256.38539    13.59974   173.19102   320.72252
 
 6   -0.0728309   0.8999120   0.4753555   C1   
 6   -1.2221109   0.5648918  -0.2945429   C2   
16    0.9864311  -0.2564366   1.2686640   S1   
16   -1.7581533  -1.0932114  -0.6074976   S2   
 6    0.8857798  -1.6159682   0.1347921   C3   
 6   -0.2045257  -1.9459975  -0.6067998   C4   
 6    0.0425218   2.2725613   0.5638491   C5   
 7   -1.9394372   1.5540521  -0.7687422   N1   
16   -1.2820589   3.0038441  -0.2820457   S3   
 6    2.0762333  -2.3983394   0.0923029   C6   
 7    3.0590234  -3.0188284   0.1099121   N2   
 6   -0.1965657  -3.0916595  -1.4561154   C7   
 7   -0.2448461  -4.0314499  -2.1383098   N3   
 6    1.0284759   3.0300700   1.2415243   C8   
 7    1.8239992   3.6676204   1.7998862   N4   
 6    0.7723460   0.3948039   4.8473493   C1   
 6   -0.3577988   1.2549067   4.7534212   C2   
16    0.7104385  -1.3615227   4.8483971   S1   
16   -2.0264325   0.6865963   4.5882748   S2   
 6   -0.6878664  -1.6351088   3.7929275   C3   
 6   -1.7723054  -0.8216885   3.6930097   C4   
 6    1.9171684   1.1487447   5.0093929   C5   
 7   -0.1411767   2.5453870   4.8282241   N1   
16    1.4836788   2.8264716   5.0557163   S3   
 6   -0.6033738  -2.8524173   3.0566459   C6   
 7   -0.5003905  -3.8655922   2.4962317   N2   
 6   -2.8687170  -1.1590170   2.8456414   C7   
 7   -3.7963981  -1.4082010   2.1912399   N3   
 6    3.2522522   0.6997711   5.1547974   C8   
 7    4.3527252   0.3488218   5.2847579   N4   
 
    R_com        Fit total        Fit exp        Fit els          Fit Cn 
  3.46333862  0.18989055E+02  0.67013539E+02 -0.30056270E+01 -0.45018857E+02
  3.54860452  0.11344397E+02  0.53908607E+02 -0.27180943E+01 -0.39846116E+02
  3.65092361  0.45699100E+01  0.41457866E+02 -0.24061466E+01 -0.34481809E+02
  3.77370651 -0.95150875E+00  0.30191327E+02 -0.20739108E+01 -0.29068925E+02
  3.92104599 -0.49232880E+01  0.20583315E+02 -0.17281407E+01 -0.23778462E+02
  4.09785337 -0.72138723E+01  0.12959867E+02 -0.13788346E+01 -0.18794904E+02
  4.31002222 -0.79165527E+01  0.74175880E+01 -0.10396676E+01 -0.14294473E+02
  4.56462484 -0.73568939E+01  0.37902535E+01 -0.72777393E+00 -0.10419373E+02
  4.87014799 -0.60236144E+01  0.16927741E+01 -0.46214031E+00 -0.72542482E+01
  5.23677577 -0.44329150E+01  0.63956484E+00 -0.25991559E+00 -0.48125642E+01
  5.67672910 -0.29827082E+01  0.18689295E+00 -0.13079885E+00 -0.30388023E+01
  6.20467310 -0.18728200E+01  0.25381371E-01 -0.71525898E-01 -0.18266754E+01
  6.83820590 -0.11258142E+01 -0.14873008E-01 -0.64245858E-01 -0.10466953E+01
 
------------ Minimum  32 ------------
E =    -7.89934783 kcal/mol
R_com =     5.71862591 Angstrom
beta_A, gamma_A, alpha_B, beta_B, gamma_B = 
    72.85008   273.69825   161.81364   107.14992    93.69825
 
 6   -0.5518136   0.7972023   0.3179293   C1   
 6   -0.1454197   0.8890050  -1.0430420   C2   
16   -0.8771454  -0.7002177   1.1783996   S1   
16    0.1321919  -0.5097271  -2.0923602   S2   
 6    0.2858504  -1.7830051   0.3915486   C3   
 6    0.6830758  -1.7056798  -0.9060942   C4   
 6   -0.7207364   2.0644616   0.8383353   C5   
 7   -0.0029202   2.0892156  -1.5500415   N1   
16   -0.3896782   3.2300871  -0.4012389   S3   
 6    0.7600484  -2.8152581   1.2521762   C6   
 7    1.0993661  -3.6520384   1.9841975   N2   
 6    1.5909543  -2.6587584  -1.4550384   C7   
 7    2.3051285  -3.4295421  -1.9518018   N3   
 6   -1.1269182   2.4316189   2.1442374   C8   
 7   -1.4679308   2.7510741   3.2085468   N4   
 6    0.7730624   0.5851534   5.4006966   C1   
 6    0.4156216   0.7992093   6.7616679   C2   
16    0.6147847  -0.9390040   4.5402263   S1   
16   -0.2846787  -0.4430061   7.8109861   S2   
 6   -0.8280626  -1.6047211   5.3270773   C3   
 6   -1.1813112  -1.4072811   6.6247201   C4   
 6    1.3290694   1.7363862   4.8802906   C5   
 7    0.6548367   1.9839403   7.2686674   N1   
16    1.3783507   2.9471106   6.1198649   S3   
 6   -1.6007478  -2.4374081   4.4664497   C6   
 7   -2.1842818  -3.1264841   3.7344284   N2   
 6   -2.3413021  -2.0293932   7.1736643   C7   
 7   -3.2603690  -2.5387734   7.6704277   N3   
 6    1.8295540   1.9584298   3.5743886   C8   
 7    2.2532366   2.1554940   2.5100791   N4   
 
    R_com        Fit total        Fit exp        Fit els          Fit Cn 
  4.39568279  0.18298865E+02  0.61150390E+02 -0.82076730E+01 -0.34643852E+02
  4.52891076  0.10576530E+02  0.48952403E+02 -0.81011319E+01 -0.30274741E+02
  4.68878433  0.39281815E+01  0.37526643E+02 -0.77543992E+01 -0.25844062E+02
  4.88063261 -0.13508926E+01  0.27265179E+02 -0.71326763E+01 -0.21483395E+02
  5.11085055 -0.50816099E+01  0.18493116E+02 -0.62394665E+01 -0.17335259E+02
  5.38711208 -0.72288960E+01  0.11443447E+02 -0.51340476E+01 -0.13538296E+02
  5.71862591 -0.78993478E+01  0.62425508E+01 -0.39331103E+01 -0.10208788E+02
  6.11644251 -0.73289571E+01  0.28751840E+01 -0.27844162E+01 -0.74197249E+01
  6.59382243 -0.58893132E+01  0.11101708E+01 -0.18164776E+01 -0.51830064E+01
  7.16667833 -0.40854798E+01  0.45683058E+00 -0.10929106E+01 -0.34493999E+01
  7.85410541 -0.24455099E+01  0.29998092E+00 -0.60452264E+00 -0.21409682E+01
  8.67901791 -0.12898555E+01  0.20941536E+00 -0.29993510E+00 -0.11993357E+01
  9.66891291 -0.61580910E+00  0.97035703E-01 -0.12234383E+00 -0.59050097E+00
 
------------ Minimum  33 ------------
E =    -7.86782060 kcal/mol
R_com =     5.82904827 Angstrom
beta_A, gamma_A, alpha_B, beta_B, gamma_B = 
    73.16149   286.94438   158.17069   105.63370    90.18625
 
 6   -0.5993962   0.6690995   0.4838791   C1   
 6   -0.2174445   1.0838978  -0.8229805   C2   
16   -0.8135798  -0.9988595   0.9943249   S1   
16    0.1389419  -0.0291192  -2.1529317   S2   
 6    0.4085544  -1.8019823  -0.0084232   C3   
 6    0.7831300  -1.4157613  -1.2566902   C4   
 6   -0.8453857   1.7772886   1.2691875   C5   
 7   -0.1614237   2.3728103  -1.0541218   N1   
16   -0.6083182   3.2056708   0.3161137   S3   
 6    0.9611984  -2.9631638   0.6058501   C6   
 7    1.3646503  -3.9150287   1.1372379   N2   
 6    1.7451660  -2.1619523  -1.9994066   C7   
 7    2.5025090  -2.7552109  -2.6516351   N3   
 6   -1.2582938   1.8213111   2.6229738   C8   
 7   -1.6061078   1.8761996   3.7307232   N4   
 6    0.7983253   0.5681711   5.5445010   C1   
 6    0.4556134   0.7104335   6.9185959   C2   
16    0.5667585  -0.8885395   4.5890496   S1   
16   -0.2981188  -0.5631591   7.8904179   S2   
 6   -0.9028411  -1.5363490   5.3405427   C3   
 6   -1.2423415  -1.4067678   6.6503489   C4   
 6    1.4054188   1.7236743   5.0955543   C5   
 7    0.7511454   1.8478022   7.4990382   N1   
16    1.5148055   2.8485581   6.4098973   S3   
 6   -1.7160923  -2.2754481   4.4331042   C6   
 7   -2.3333207  -2.8883757   3.6620388   N2   
 6   -2.4281408  -2.0088269   7.1654672   C7   
 7   -3.3682192  -2.5062465   7.6342448   N3   
 6    1.9114183   2.0060110   3.8034943   C8   
 7    2.3403250   2.2514363   2.7514005   N4   
 
    R_com        Fit total        Fit exp        Fit els          Fit Cn 
  4.45318742  0.15814200E+02  0.54826981E+02 -0.67881304E+01 -0.32224651E+02
  4.59174451  0.86975455E+01  0.44260210E+02 -0.73744664E+01 -0.28188198E+02
  4.75801302  0.26519592E+01  0.34459738E+02 -0.76981586E+01 -0.24109620E+02
  4.95753524 -0.20833036E+01  0.25682001E+02 -0.76657372E+01 -0.20099568E+02
  5.19696189 -0.53894126E+01  0.18101732E+02 -0.72149963E+01 -0.16276149E+02
  5.48427388 -0.72780238E+01  0.11828762E+02 -0.63502649E+01 -0.12756521E+02
  5.82904827 -0.78678206E+01  0.69466896E+01 -0.51683635E+01 -0.96461467E+01
  6.24277753 -0.73555377E+01  0.35172052E+01 -0.38504040E+01 -0.70223389E+01
  6.73925264 -0.60225157E+01  0.14958476E+01 -0.26059312E+01 -0.49124321E+01
  7.33502278 -0.42722326E+01  0.60245405E+00 -0.15935937E+01 -0.32810930E+01
  8.04994695 -0.25953916E+01  0.32917984E+00 -0.87306184E+00 -0.20515096E+01
  8.90785595 -0.13636705E+01  0.21259787E+00 -0.41790412E+00 -0.11583643E+01
  9.93734674 -0.63471158E+00  0.97528117E-01 -0.16167790E+00 -0.57056179E+00
 
------------ Minimum  34 ------------
E =    -7.72173303 kcal/mol
R_com =     3.89132871 Angstrom
beta_A, gamma_A, alpha_B, beta_B, gamma_B = 
   149.75835   216.60275    96.99386   164.82877   115.20943
 
 6   -0.5776347   0.8247419   0.1650692   C1   
 6   -1.3173205  -0.3178322  -0.2511228   C2   
16    0.9105881   0.7821342   1.0988220   S1   
16   -0.8340067  -1.9882199   0.0817452   S2   
 6    1.6249919  -0.7252493   0.4975367   C3   
 6    0.9304674  -1.8226133   0.0961987   C4   
 6   -1.2440600   1.9724822  -0.2142365   C5   
 7   -2.4416528  -0.1078465  -0.8911565   N1   
16   -2.7159707   1.5292932  -1.0154162   S3   
 6    3.0500468  -0.7129718   0.5100807   C6   
 7    4.2103037  -0.6642874   0.5613331   N2   
 6    1.6053394  -3.0055149  -0.3271611   C7   
 7    2.1127243  -3.9995696  -0.6517254   N3   
 6   -0.8700673   3.3201503   0.0073227   C8   
 7   -0.5833509   4.4319540   0.1883813   N4   
 6    0.6655409  -0.7389367   4.1196637   C1   
 6    1.1163195   0.5650769   4.4691975   C2   
16   -1.0136967  -1.2566892   4.0949602   S1   
16    0.0419714   1.9014829   4.9100872   S2   
 6   -1.8094873   0.2540083   3.6168049   C3   
 6   -1.3891134   1.5048790   3.9427689   C4   
 6    1.7513232  -1.5546004   3.8725350   C5   
 7    2.4108186   0.7686994   4.4950785   N1   
16    3.2059296  -0.6448972   4.1202984   S3   
 6   -3.0034889   0.0445171   2.8674296   C6   
 7   -3.9820847  -0.1770365   2.2805248   N2   
 6   -2.1310429   2.6564493   3.5460720   C7   
 7   -2.7186126   3.6204333   3.2696252   N3   
 6    1.7580619  -2.9227008   3.5072621   C8   
 7    1.7826538  -4.0477430   3.2161072   N4   
 
    R_com        Fit total        Fit exp        Fit els          Fit Cn 
  3.15048056  0.16045672E+02  0.58163090E+02  0.34808809E+01 -0.45598299E+02
  3.22508823  0.93746925E+01  0.46730712E+02  0.33530521E+01 -0.40709072E+02
  3.31461743  0.34245356E+01  0.35838885E+02  0.31924142E+01 -0.35606763E+02
  3.42205247 -0.14626202E+01  0.25959598E+02  0.29947519E+01 -0.30416970E+02
  3.55097451 -0.50107252E+01  0.17524137E+02  0.27575621E+01 -0.25292425E+02
  3.70568097 -0.70795206E+01  0.10840263E+02  0.24812300E+01 -0.20401014E+02
  3.89132871 -0.77217330E+01  0.60154974E+01  0.21701772E+01 -0.15907408E+02
  4.11410601 -0.71991778E+01  0.29182065E+01  0.18336044E+01 -0.11950989E+02
  4.38143876 -0.59344105E+01  0.12054196E+01  0.14853717E+01 -0.86252018E+01
  4.70223807 -0.43995132E+01  0.42235215E+00  0.11426677E+01 -0.59645331E+01
  5.08719723 -0.29818258E+01  0.13831369E+00  0.82349974E+00 -0.39436392E+01
  5.54914823 -0.18918884E+01  0.53340945E-01  0.54360503E+00 -0.24888344E+01
  6.10348943 -0.11607052E+01  0.22925751E-01  0.31381856E+00 -0.14974495E+01
 
------------ Minimum  35 ------------
E =    -7.70209444 kcal/mol
R_com =     7.06465492 Angstrom
beta_A, gamma_A, alpha_B, beta_B, gamma_B = 
    61.48572   182.42011   288.22976    18.82005   341.31471
 
 6    0.0044981   0.4486095  -0.9164269   C1   
 6    0.0217743  -0.9733772  -0.9754364   C2   
16   -0.7505885   1.3999247   0.3537543   S1   
16   -0.6961240  -2.0264292   0.2535029   S2   
 6   -0.5064088   0.3295490   1.7461602   C3   
 6   -0.4866585  -1.0289142   1.7033620   C4   
 6    0.6081417   0.9672836  -2.0442101   C5   
 7    0.5772603  -1.5264938  -2.0258446   N1   
16    1.1075816  -0.3404763  -3.0665360   S3   
 6   -0.3706508   1.0349374   2.9770487   C6   
 7   -0.2890583   1.6528709   3.9582184   N2   
 6   -0.3299135  -1.7997028   2.8930081   C7   
 7   -0.2341467  -2.4676054   3.8394017   N3   
 6    0.7952568   2.3263626  -2.3950100   C8   
 7    0.9490630   3.4365007  -2.7032841   N4   
 6   -0.4359892   0.9152820   6.9494108   C1   
 6    0.9782850   0.9311007   6.7900220   C2   
16   -1.4832591  -0.4416375   6.5614521   S1   
16    1.9256493  -0.4423379   6.1977758   S2   
 6   -0.4047491  -1.7982806   6.9362293   C3   
 6    0.9466054  -1.7959022   6.7896708   C4   
 6   -0.8675586   2.1511955   7.3870966   C5   
 7    1.6041754   2.0479363   7.0707344   N1   
16    0.5004804   3.2060232   7.5307440   S3   
 6   -1.1005380  -2.9597083   7.3812606   C6   
 7   -1.7136111  -3.8886582   7.7165018   N2   
 6    1.7191611  -2.9600043   7.0759677   C7   
 7    2.3845977  -3.8931712   7.2691516   N3   
 6   -2.1908999   2.5736972   7.6617388   C8   
 7   -3.2715216   2.9403320   7.8829438   N4   
 
    R_com        Fit total        Fit exp        Fit els          Fit Cn 
  6.27088905  0.15898091E+02  0.50023527E+02 -0.44068060E+01 -0.29718630E+02
  6.35082583  0.89653391E+01  0.39483879E+02 -0.40952674E+01 -0.26423273E+02
  6.44674997  0.29410607E+01  0.29711276E+02 -0.37682344E+01 -0.23001981E+02
  6.56185894 -0.18613493E+01  0.21112488E+02 -0.34316331E+01 -0.19542204E+02
  6.69998970 -0.52337929E+01  0.14005877E+02 -0.30922045E+01 -0.16147465E+02
  6.86574662 -0.71318286E+01  0.85533702E+01 -0.27567837E+01 -0.12928415E+02
  7.06465492 -0.77020944E+01  0.47198168E+01 -0.24314664E+01 -0.99904448E+01
  7.30334488 -0.72572693E+01  0.22837801E+01 -0.21209078E+01 -0.74201416E+01
  7.58977283 -0.61964847E+01  0.90538790E+00 -0.18280344E+01 -0.52738382E+01
  7.93348637 -0.48995024E+01  0.22593584E+00 -0.15543256E+01 -0.35711126E+01
  8.34594262 -0.36433596E+01 -0.48335322E-01 -0.13005542E+01 -0.22944700E+01
  8.84089012 -0.25775325E+01 -0.11511804E+00 -0.10676026E+01 -0.13948118E+01
  9.43482712 -0.17515935E+01 -0.93039218E-01 -0.85691263E+00 -0.80164170E+00
 
------------ Minimum  36 ------------
E =    -7.65629935 kcal/mol
R_com =     7.06407335 Angstrom
beta_A, gamma_A, alpha_B, beta_B, gamma_B = 
    58.72521   172.29258    65.13514    24.01739    18.52267
 
 6    0.0830499   0.2996449  -0.9718151   C1   
 6   -0.0271456  -1.1107533  -0.8154162   C2   
16   -0.6335485   1.4957767   0.0978914   S1   
16   -0.8880199  -1.8972522   0.5168386   S2   
 6   -0.5454686   0.6367225   1.6465650   C3   
 6   -0.6480691  -0.7088449   1.8095547   C4   
 6    0.7773092   0.5853125  -2.1301334   C5   
 7    0.5181821  -1.8641789  -1.7389029   N1   
16    1.1968311  -0.9019545  -2.9155407   S3   
 6   -0.3965326   1.5099090   2.7630117   C6   
 7   -0.2992217   2.2629659   3.6431417   N2   
 6   -0.6113126  -1.2969688   3.1082853   C7   
 7   -0.6158497  -1.8162763   4.1481052   N3   
 6    1.1019511   1.8533066  -2.6704733   C8   
 7    1.3689807   2.8856051  -3.1332375   N4   
 6    0.2698923  -0.9752595   6.9331692   C1   
 6   -1.1304165  -0.7873180   7.1053316   C2   
16    1.3640099   0.1858920   6.1961818   S1   
16   -2.0011483   0.6783489   6.6275921   S2   
 6    0.5973220   1.7074452   6.6872906   C3   
 6   -0.7376165   1.8999119   6.8562281   C4   
 6    0.6257938  -2.2361912   7.3675523   C5   
 7   -1.8132182  -1.7805624   7.6202175   N1   
16   -0.7953220  -3.0643219   7.9147782   S3   
 6    1.5276609   2.7738327   6.8557448   C6   
 7    2.3211840   3.6171475   6.9574025   N2   
 6   -1.2569632   3.1806474   7.2082756   C7   
 7   -1.7263758   4.2122525   7.4658973   N3   
 6    1.9081080  -2.8368893   7.3668141   C8   
 7    2.9516170  -3.3489264   7.3651569   N4   
 
    R_com        Fit total        Fit exp        Fit els          Fit Cn 
  6.21738975  0.20466932E+02  0.56118537E+02 -0.31276086E+01 -0.32523996E+02
  6.30265566  0.12216978E+02  0.43872950E+02 -0.30568799E+01 -0.28599092E+02
  6.40497474  0.50217738E+01  0.32549550E+02 -0.29627090E+01 -0.24565067E+02
  6.52775764 -0.72110340E+00  0.22656744E+02 -0.28410939E+01 -0.20536754E+02
  6.67509712 -0.47437448E+01  0.14590933E+02 -0.26889273E+01 -0.16645750E+02
  6.85190450 -0.69901371E+01  0.85419340E+01 -0.25048114E+01 -0.13027260E+02
  7.06407335 -0.76562994E+01  0.44365206E+01 -0.22899021E+01 -0.98029179E+01
  7.31867598 -0.71535159E+01  0.19581928E+01 -0.20485561E+01 -0.70631526E+01
  7.62419912 -0.59907671E+01  0.65148727E+00 -0.17884905E+01 -0.48537639E+01
  7.99082690 -0.46240569E+01  0.66853857E-01 -0.15202029E+01 -0.31707078E+01
  8.43078023 -0.33525216E+01 -0.13223172E+00 -0.12555997E+01 -0.19646902E+01
  8.95872423 -0.23103028E+01 -0.14985887E+00 -0.10061288E+01 -0.11543152E+01
  9.59225703 -0.15253417E+01 -0.10013803E+00 -0.78103359E+00 -0.64417010E+00
 
------------ Minimum  37 ------------
E =    -7.64568598 kcal/mol
R_com =     4.17474335 Angstrom
beta_A, gamma_A, alpha_B, beta_B, gamma_B = 
   170.99028   199.05122   254.02996     9.00972    19.05122
 
 6   -0.7051683   0.6609307   0.3271348   C1   
 6   -1.1660402  -0.6843696   0.2672113   C2   
16    0.9521418   1.1498434   0.6477658   S1   
16   -0.1243803  -2.1005231   0.4770743   S2   
 6    1.8348113  -0.1925711  -0.1025275   C3   
 6    1.4058112  -1.4807442  -0.1674342   C4   
 6   -1.7703119   1.5240102   0.1663051   C5   
 7   -2.4488998  -0.8742838   0.0773069   N1   
16   -3.2234336   0.5963016  -0.0143064   S3   
 6    3.1071258   0.1923002  -0.6165114   C6   
 7    4.1454127   0.5487765  -0.9987130   N2   
 6    2.2168723  -2.4970579  -0.7532911   C7   
 7    2.8557116  -3.3619453  -1.1946304   N3   
 6   -1.7628482   2.9400238   0.1705729   C8   
 7   -1.7767487   4.1022645   0.1805329   N4   
 6   -0.4414063   0.8597978   3.8476085   C1   
 6    0.9787749   0.9327438   3.9075320   C2   
16   -1.3674332  -0.5990328   3.5269775   S1   
16    2.0536762  -0.4583468   3.6976691   S2   
 6   -0.3196813  -1.8169810   4.2772709   C3   
 6    1.0368085  -1.7589590   4.3421776   C4   
 6   -0.9781179   2.1212959   4.0084383   C5   
 7    1.5143187   2.1138405   4.0974365   N1   
16    0.3135906   3.2630906   4.1890497   S3   
 6   -1.0397566  -2.9343000   4.7912547   C6   
 7   -1.6681436  -3.8344359   5.1734564   N2   
 6    1.7907473  -2.8183409   4.9280345   C7   
 7    2.4464881  -3.6704851   5.3693737   N3   
 6   -2.3415350   2.5037148   4.0041705   C8   
 7   -3.4550953   2.8368516   3.9942104   N4   
 
    R_com        Fit total        Fit exp        Fit els          Fit Cn 
  3.48681292  0.17612471E+02  0.49392445E+02  0.18913155E+01 -0.33671289E+02
  3.55609147  0.10496689E+02  0.38843460E+02  0.18234428E+01 -0.30170214E+02
  3.63922573  0.41672471E+01  0.28921279E+02  0.17489728E+01 -0.26503005E+02
  3.73898683 -0.10186729E+01  0.20069665E+02  0.16680735E+01 -0.22756412E+02
  3.85870016 -0.47766648E+01  0.12679866E+02  0.15809874E+01 -0.19037518E+02
  4.00235616 -0.69658637E+01  0.70121148E+01  0.14879484E+01 -0.15465927E+02
  4.17474335 -0.76456860E+01  0.31265001E+01  0.13890923E+01 -0.12161278E+02
  4.38160798 -0.70906321E+01  0.85265188E+00  0.12844052E+01 -0.92276892E+01
  4.62984554 -0.57411888E+01 -0.17644052E+00  0.11737699E+01 -0.67385182E+01
  4.92773061 -0.40930031E+01 -0.42431848E+00  0.10571607E+01 -0.47258452E+01
  5.28519269 -0.25622275E+01 -0.31895204E+00  0.93499347E+00 -0.31782689E+01
  5.71414719 -0.13886264E+01 -0.14933130E+00  0.80855807E+00 -0.20478532E+01
  6.22889259 -0.62277129E+00 -0.39571572E-01  0.68037118E+00 -0.12635709E+01
 
------------ Minimum  38 ------------
E =    -7.58705089 kcal/mol
R_com =     6.04744713 Angstrom
beta_A, gamma_A, alpha_B, beta_B, gamma_B = 
    86.54079   192.91221    24.72574   132.23431   202.59893
 
 6   -0.3897656   0.5881380  -0.7370789   C1   
 6   -0.3835415  -0.7991291  -1.0553208   C2   
16   -0.5448545   1.2546645   0.8816263   S1   
16   -0.5004384  -2.0936250   0.1468455   S2   
 6    0.2788944   0.0006120   1.8265666   C3   
 6    0.2935404  -1.3265726   1.5332912   C4   
 6   -0.3275176   1.3310724  -1.8987488   C5   
 7   -0.3202839  -1.1266323  -2.3228381   N1   
16   -0.2947960   0.2521780  -3.2551199   S3   
 6    0.9164211   0.5090524   2.9953856   C6   
 7    1.3998914   0.9667492   3.9482566   N2   
 6    0.9487863  -2.2612040   2.3883111   C7   
 7    1.4444604  -3.0610475   3.0705747   N3   
 6   -0.3219038   2.7398255  -2.0421076   C8   
 7   -0.3256663   3.8940998  -2.1789747   N4   
 6   -0.9523986   0.3316302   5.8923111   C1   
 6   -0.7454516  -1.0196706   5.4960968   C2   
16   -0.1047430   1.1442660   7.1998354   S1   
16    0.4369933  -2.1035923   6.2454474   S2   
 6    1.4754474   0.3454706   7.1047234   C3   
 6    1.6868713  -0.9430873   6.7271488   C4   
 6   -1.9697433   0.8849058   5.1411792   C5   
 7   -1.5060895  -1.4902782   4.5380684   N1   
16   -2.5802502  -0.3159165   4.0502466   S3   
 6    2.5518504   1.1839282   7.5163481   C6   
 7    3.3931318   1.8972535   7.8832345   N2   
 6    2.9979092  -1.5044346   6.7304447   C7   
 7    4.0436435  -2.0115154   6.7457735   N3   
 6   -2.5043359   2.1941307   5.2140439   C8   
 7   -2.9614415   3.2615631   5.2663754   N4   
 
    R_com        Fit total        Fit exp        Fit els          Fit Cn 
  5.14784580  0.19376578E+02  0.60888946E+02 -0.10320497E+01 -0.40480318E+02
  5.23844083  0.11593563E+02  0.48395869E+02 -0.84148079E+00 -0.35960825E+02
  5.34715485  0.47656120E+01  0.36685061E+02 -0.65042405E+00 -0.31269025E+02
  5.47761168 -0.74183082E+00  0.26252972E+02 -0.46723627E+00 -0.26527567E+02
  5.63415988 -0.46635028E+01  0.17520608E+02 -0.30153086E+00 -0.21882580E+02
  5.82201772 -0.69044791E+01  0.10749302E+02 -0.16290046E+00 -0.17490881E+02
  6.04744713 -0.75870509E+01  0.59732004E+01 -0.58992223E-01 -0.13501259E+02
  6.31796241 -0.70475395E+01  0.29786716E+01  0.66396820E-02 -0.10032851E+02
  6.64258076 -0.57661531E+01  0.13539430E+01  0.35994041E-01 -0.71560902E+01
  7.03212277 -0.42402280E+01  0.60646922E+00  0.36372798E-01 -0.48830700E+01
  7.49957319 -0.28494384E+01  0.30481796E+00  0.18206600E-01 -0.31724630E+01
  8.06051369 -0.17821365E+01  0.17358668E+00 -0.78410793E-02 -0.19478821E+01
  8.73364228 -0.10576099E+01  0.94916247E-01 -0.32869545E-01 -0.11196566E+01
 
------------ Minimum  39 ------------
E =    -7.53993750 kcal/mol
R_com =     7.74563037 Angstrom
beta_A, gamma_A, alpha_B, beta_B, gamma_B = 
    81.04784   185.59635   217.55416    56.09756   115.84807
 
 6   -0.3066685   0.4926569  -0.8392572   C1   
 6   -0.2979017  -0.9238155  -0.9783828   C2   
16   -0.6007267   1.3606979   0.6602598   S1   
16   -0.5534586  -2.0540711   0.3601990   S2   
 6    0.1050695   0.2306339   1.8302722   C3   
 6    0.1210510  -1.1231364   1.7090507   C4   
 6   -0.1202599   1.0814084  -2.0737314   C5   
 7   -0.1217009  -1.4102491  -2.1826235   N1   
16    0.0190515  -0.1613589  -3.2741265   S3   
 6    0.6392896   0.8786020   2.9817216   C6   
 7    1.0395653   1.4499748   3.9115095   N2   
 6    0.6739540  -1.9465145   2.7338866   C7   
 7    1.0870194  -2.6569345   3.5558395   N3   
 6   -0.0732160   2.4604280  -2.3919453   C8   
 7   -0.0411605   3.5879378  -2.6726412   N4   
 6   -0.3815529   0.4161592   6.8957258   C1   
 6   -0.1848271   1.3501244   7.9515831   C2   
16    0.5859887  -1.0260509   6.6266347   S1   
16    1.0619978   1.1903611   9.1983756   S2   
 6    0.9960252  -1.4551558   8.2975210   C3   
 6    1.1854513  -0.5737813   9.3148414   C4   
 6   -1.4013426   0.8524725   6.0741645   C5   
 7   -0.9590678   2.4074514   7.9732828   N1   
16   -1.9908832   2.3707468   6.6675544   S3   
 6    1.1630393  -2.8573298   8.4901454   C6   
 7    1.3118121  -4.0056297   8.5924535   N2   
 6    1.5604935  -1.0221419  10.6157096   C7   
 7    1.8946673  -1.3398255  11.6826356   N3   
 6   -1.9136616   0.2371275   4.9062398   C8   
 7   -2.3402460  -0.2491055   3.9404763   N4   
 
    R_com        Fit total        Fit exp        Fit els          Fit Cn 
  6.63435814  0.15482531E+02  0.47506832E+02 -0.47361728E+01 -0.27288129E+02
  6.74626964  0.88933354E+01  0.38104106E+02 -0.51651873E+01 -0.24045583E+02
  6.88056344  0.30771671E+01  0.29287333E+02 -0.55022607E+01 -0.20707905E+02
  7.04171600 -0.16386404E+01  0.21425017E+02 -0.56900685E+01 -0.17373589E+02
  7.23509906 -0.50111901E+01  0.14815460E+02 -0.56698211E+01 -0.14156829E+02
  7.46715875 -0.69467947E+01  0.96237218E+01 -0.53961296E+01 -0.11174387E+02
  7.74563037 -0.75399375E+01  0.58440611E+01 -0.48571858E+01 -0.85268128E+01
  8.07979631 -0.70609238E+01  0.33106085E+01 -0.40928835E+01 -0.62786488E+01
  8.48079544 -0.58882675E+01  0.17562776E+01 -0.31980618E+01 -0.44464833E+01
  8.96199440 -0.44168416E+01  0.88785300E+00 -0.23004316E+01 -0.30042630E+01
  9.53943315 -0.29835958E+01  0.44093307E+00 -0.15181348E+01 -0.19063941E+01
 10.23235964 -0.18182942E+01  0.21415320E+00 -0.92061469E+00 -0.11118328E+01
 11.06387144 -0.10102328E+01  0.91747150E-01 -0.51686514E+00 -0.58511485E+00
 
------------ Minimum  40 ------------
E =    -7.45470213 kcal/mol
R_com =     5.93589868 Angstrom
beta_A, gamma_A, alpha_B, beta_B, gamma_B = 
    82.93411   287.94432   125.66591   131.60891   180.73263
 
 6   -0.5099899   0.6578852   0.5900901   C1   
 6   -0.3563212   1.0963799  -0.7552482   C2   
16   -0.6308321  -1.0194286   1.1005138   S1   
16   -0.2284869   0.0075484  -2.1454614   S2   
 6    0.4050621  -1.7995019  -0.1088377   C3   
 6    0.5614696  -1.3905961  -1.3956853   C4   
 6   -0.6214761   1.7515448   1.4248251   C5   
 7   -0.3431183   2.3892400  -0.9701860   N1   
16   -0.5527069   3.1968273   0.4702279   S3   
 6    1.0564535  -2.9679731   0.3825420   C6   
 7    1.5462987  -3.9265293   0.8211930   N2   
 6    1.3850613  -2.1194044  -2.3036925   C7   
 7    2.0219639  -2.6978498  -3.0851540   N3   
 6   -0.7986707   1.7708608   2.8296018   C8   
 7   -0.9535059   1.8054797   3.9810893   N4   
 6    0.1615959  -0.9534626   5.6104687   C1   
 6    1.3305068  -0.1413979   5.6054872   C2   
16   -1.1819595  -0.7868219   6.7310071   S1   
16    1.6083261   1.2049431   6.7211801   S2   
 6   -1.1631251   0.9660279   6.9979994   C3   
 6   -0.0547658   1.7529037   6.9948001   C4   
 6    0.2754169  -1.9366458   4.6483363   C5   
 7    2.2674446  -0.4386775   4.7385199   N1   
16    1.8110706  -1.7770475   3.8602230   S3   
 6   -2.4539048   1.5039585   7.2729690   C6   
 7   -3.5223985   1.8918616   7.5159615   N2   
 6   -0.1440522   3.1497011   7.2685279   C7   
 7   -0.1658616   4.2854187   7.5146903   N3   
 6   -0.6480633  -2.9597320   4.3233016   C8   
 7   -1.3902024  -3.8114161   4.0495141   N4   
 
    R_com        Fit total        Fit exp        Fit els          Fit Cn 
  5.08921508  0.15210448E+02  0.44958994E+02  0.22534905E+01 -0.32002037E+02
  5.17448098  0.87528238E+01  0.35354355E+02  0.19482704E+01 -0.28549801E+02
  5.27680007  0.30387797E+01  0.26379131E+02  0.16170868E+01 -0.24957438E+02
  5.39958297 -0.16094596E+01  0.18440376E+02  0.12653680E+01 -0.21315204E+02
  5.54692245 -0.49459700E+01  0.11883102E+02  0.90188519E+00 -0.17730958E+02
  5.72372983 -0.68663459E+01  0.69154991E+01  0.53930166E+00 -0.14321147E+02
  5.93589868 -0.74547021E+01  0.35488434E+01  0.19429214E+00 -0.11197838E+02
  6.19050130 -0.69859964E+01  0.15810362E+01 -0.11324074E+00 -0.84537918E+01
  6.49602445 -0.58667523E+01  0.64446748E+00 -0.36241769E+00 -0.61488021E+01
  6.86265223 -0.45234290E+01  0.31305505E+00 -0.53541791E+00 -0.43010661E+01
  7.30260556 -0.32812478E+01  0.22855313E+00 -0.62272812E+00 -0.28870728E+01
  7.83054956 -0.22948752E+01  0.18447537E+00 -0.62763731E+00 -0.18517132E+01
  8.46408236 -0.15697020E+01  0.12316166E+00 -0.56713899E+00 -0.11257246E+01
 
------------ Minimum  41 ------------
E =    -7.41524950 kcal/mol
R_com =     4.48049244 Angstrom
beta_A, gamma_A, alpha_B, beta_B, gamma_B = 
     7.30019    66.17410   230.31939    54.81153    62.46714
 
 6   -0.0101533  -0.9225557  -0.4357715   C1   
 6   -1.3032123  -0.3476187  -0.2832179   C2   
16    1.4765919  -0.0189137  -0.6838369   S1   
16   -1.6216515   1.3939814  -0.2869322   S2   
 6    1.1216256   1.4472517   0.2480859   C3   
 6   -0.1079309   2.0058138   0.4024984   C4   
 6   -0.1108219  -2.2991985  -0.4308985   C5   
 7   -2.3181580  -1.1686885  -0.1666428   N1   
16   -1.7791179  -2.7404166  -0.2667597   S3   
 6    2.2849838   2.0472564   0.8117183   C6   
 7    3.2644358   2.5123224   1.2307417   N2   
 6   -0.2782781   3.2171334   1.1357299   C7   
 7   -0.4596475   4.2173537   1.6992817   N3   
 6    0.9234814  -3.2568024  -0.5664706   C8   
 7    1.7585447  -4.0565417  -0.6855597   N4   
 6   -0.4792415   0.8687803   4.2424643   C1   
 6    0.4982539   1.0166020   5.2664165   C2   
16   -0.4049219  -0.3014048   2.9333959   S1   
16    1.9489151   0.0112958   5.4061650   S2   
 6    0.4235711  -1.6418691   3.7463391   C3   
 6    1.3575436  -1.5145611   4.7256919   C4   
 6   -1.4577177   1.8307362   4.3925582   C5   
 7    0.3200773   1.9816321   6.1352262   N1   
16   -1.0617799   2.8278737   5.7540929   S3   
 6    0.0499729  -2.9203217   3.2393154   C6   
 7   -0.2686105  -3.9381805   2.7770804   N2   
 6    2.0000991  -2.6597515   5.2821120   C7   
 7    2.5696765  -3.5619069   5.7432232   N3   
 6   -2.6037215   2.0516593   3.5906625   C8   
 7   -3.5442893   2.2532557   2.9381390   N4   
 
    R_com        Fit total        Fit exp        Fit els          Fit Cn 
  3.63380884  0.17339977E+02  0.56677807E+02  0.10020990E+01 -0.40339929E+02
  3.71907474  0.10289617E+02  0.45266453E+02  0.80184006E+00 -0.35778676E+02
  3.82139383  0.40537524E+01  0.34485658E+02  0.60674006E+00 -0.31038645E+02
  3.94417673 -0.10202219E+01  0.24798717E+02  0.42609791E+00 -0.26245037E+02
  4.09151621 -0.46663077E+01  0.16612776E+02  0.26942923E+00 -0.21548513E+02
  4.26832358 -0.67691853E+01  0.10198507E+02  0.14457783E+00 -0.17112270E+02
  4.48049244 -0.74152495E+01  0.56219030E+01  0.55372754E-01 -0.13092525E+02
  4.73509506 -0.68976702E+01  0.27182155E+01 -0.38722549E-03 -0.96154984E+01
  5.04061821 -0.56570159E+01  0.11312116E+01 -0.31384947E-01 -0.67568426E+01
  5.40724598 -0.41661683E+01  0.41497330E+00 -0.50559785E-01 -0.45305819E+01
  5.84719932 -0.28027021E+01  0.15978234E+00 -0.70284060E-01 -0.28922004E+01
  6.37514332 -0.17678608E+01  0.83828920E-01 -0.96982346E-01 -0.17547074E+01
  7.00867611 -0.10879472E+01  0.51321308E-01 -0.12845945E+00 -0.10108091E+01
 
------------ Minimum  42 ------------
E =    -7.41505783 kcal/mol
R_com =     4.50646975 Angstrom
beta_A, gamma_A, alpha_B, beta_B, gamma_B = 
    11.68255   137.73889   325.03479    38.56817   230.94248
 
 6    0.7833255  -0.2487649  -0.6046702   C1   
 6   -0.1566313  -1.3020992  -0.4235771   C2   
16    0.3986923   1.4659144  -0.5834842   S1   
16   -1.8812376  -1.0505503  -0.1120575   S2   
 6   -0.9310841   1.4832020   0.5893405   C3   
 6   -1.8343880   0.4842206   0.7729774   C4   
 6    2.0295415  -0.7794193  -0.8704800   C5   
 7    0.2871170  -2.5308563  -0.5289512   N1   
16    1.9105770  -2.5085861  -0.8961004   S3   
 6   -1.0101983   2.6997091   1.3275416   C6   
 7   -1.0485268   3.7179222   1.8869754   N2   
 6   -2.8980336   0.6185946   1.7134792   C7   
 7   -3.7966337   0.6962948   2.4465594   N3   
 6    3.2416097  -0.0926307  -1.1242131   C8   
 7    4.2433518   0.4546097  -1.3436139   N4   
 6    0.4227424   0.8051063   4.0436506   C1   
 6    0.6103040  -0.4203745   3.3444767   C2   
16   -0.9626462   1.1928474   5.0530425   S1   
16   -0.5209428  -1.7809423   3.4055017   S2   
 6   -1.3508974  -0.4127350   5.6976263   C3   
 6   -1.1758074  -1.5900974   5.0412688   C4   
 6    1.4586146   1.6693537   3.7515061   C5   
 7    1.6734557  -0.5246106   2.5850670   N1   
16    2.5353766   0.8986704   2.6328206   S3   
 6   -1.9286770  -0.3681569   6.9996529   C6   
 7   -2.4176335  -0.2794068   8.0504802   N2   
 6   -1.5663969  -2.8271910   5.6337056   C7   
 7   -1.8963987  -3.8547001   6.0652724   N3   
 6    1.6599127   2.9904790   4.2197748   C8   
 7    1.8361670   4.0792216   4.5867489   N4   
 
    R_com        Fit total        Fit exp        Fit els          Fit Cn 
  3.65978615  0.15123452E+02  0.54869214E+02  0.26205274E+01 -0.42366290E+02
  3.74505205  0.86852309E+01  0.43803509E+02  0.26033505E+01 -0.37721628E+02
  3.84737114  0.30161490E+01  0.33356717E+02  0.25536810E+01 -0.32894249E+02
  3.97015404 -0.15856716E+01  0.23959898E+02  0.24624415E+01 -0.28008011E+02
  4.11749352 -0.48963038E+01  0.15992975E+02  0.23215382E+01 -0.23210817E+02
  4.29430090 -0.68178284E+01  0.97180439E+01  0.21258370E+01 -0.18661709E+02
  4.50646975 -0.74150578E+01  0.52213818E+01  0.18755834E+01 -0.14512023E+02
  4.76107237 -0.69222932E+01  0.23828296E+01  0.15787153E+01 -0.10883838E+02
  5.06659552 -0.57101612E+01  0.88923581E+00  0.12520922E+01 -0.78514892E+01
  5.43322330 -0.42104851E+01  0.30168072E+00  0.92045033E+00 -0.54326161E+01
  5.87317663 -0.28095537E+01  0.17067193E+00  0.61228798E+00 -0.35925136E+01
  6.40112063 -0.17436229E+01  0.16278310E+00  0.35316007E+00 -0.22595661E+01
  7.03465343 -0.10553395E+01  0.12991488E+00  0.15870999E+00 -0.13439644E+01
 
------------ Minimum  43 ------------
E =    -7.35754289 kcal/mol
R_com =     4.54084828 Angstrom
beta_A, gamma_A, alpha_B, beta_B, gamma_B = 
    32.59733   275.70427    14.02238    39.24800   293.21829
 
 6   -0.6498474   0.7803839  -0.0990365   C1   
 6    0.5362786   0.9218470  -0.8729358   C2   
16   -1.4095093  -0.7482576   0.3189175   S1   
16    1.4668697  -0.4380647  -1.5204145   S2   
 6    0.0178895  -1.7920584   0.4498161   C3   
 6    1.1565572  -1.6672767  -0.2819690   C4   
 6   -1.1521251   2.0277163   0.2127042   C5   
 7    0.9369708   2.1397510  -1.1449935   N1   
16   -0.1335337   3.2375060  -0.4970191   S3   
 6   -0.1455115  -2.8475705   1.3933647   C6   
 7   -0.3345606  -3.7048203   2.1553202   N2   
 6    2.2318553  -2.5920391  -0.1320002   C7   
 7    3.1202800  -3.3383629  -0.0639687   N3   
 6   -2.3160677   2.3467761   0.9533841   C8   
 7   -3.2728879   2.6269165   1.5509729   N4   
 6   -0.9408997   0.3788130   4.6518318   C1   
 6   -0.1020877   1.1666316   3.8142383   C2   
16   -0.8339253  -1.3653822   4.8385300   S1   
16    1.2216038   0.5118915   2.8376399   S2   
 6    0.9115548  -1.6043118   4.6376966   C3   
 6    1.7237436  -0.8589781   3.8424162   C4   
 6   -1.8964624   1.1828637   5.2397991   C5   
 7   -0.3554820   2.4506388   3.7436902   N1   
16   -1.6813675   2.8105031   4.6836061   S3   
 6    1.4122681  -2.7171323   5.3739074   C6   
 7    1.7690071  -3.6473880   5.9727016   N2   
 6    3.1107040  -1.1656367   3.7149667   C7   
 7    4.2390023  -1.3966431   3.5584257   N3   
 6   -2.9321114   0.8098979   6.1305831   C8   
 7   -3.7935550   0.5202203   6.8552194   N4   
 
    R_com        Fit total        Fit exp        Fit els          Fit Cn 
  3.69416468  0.15120881E+02  0.63319526E+02 -0.69807951E+01 -0.41217850E+02
  3.77943058  0.88478473E+01  0.51810661E+02 -0.62797010E+01 -0.36683113E+02
  3.88174967  0.32282465E+01  0.40698014E+02 -0.55160015E+01 -0.31953766E+02
  4.00453257 -0.14049277E+01  0.30449025E+02 -0.47026246E+01 -0.27151328E+02
  4.15187205 -0.47778631E+01  0.21507071E+02 -0.38605158E+01 -0.22424418E+02
  4.32867942 -0.67467707E+01  0.14209242E+02 -0.30193141E+01 -0.17936699E+02
  4.54084828 -0.73575429E+01  0.87065071E+01 -0.22164335E+01 -0.13847616E+02
  4.79545090 -0.68628151E+01  0.49193723E+01 -0.14936109E+01 -0.10288576E+02
  5.10097405 -0.56704771E+01  0.25603774E+01 -0.89033882E+00 -0.73405157E+01
  5.46760183 -0.42273130E+01  0.12284493E+01 -0.43481519E+00 -0.50209472E+01
  5.90755516 -0.28862358E+01  0.53570548E+00 -0.13509096E+00 -0.32868503E+01
  6.43549916 -0.18293309E+01  0.19870304E+00  0.25081328E-01 -0.20531153E+01
  7.06903196 -0.10846722E+01  0.51235356E-01  0.81828788E-01 -0.12177363E+01
 
------------ Minimum  44 ------------
E =    -7.34015258 kcal/mol
R_com =     7.94458831 Angstrom
beta_A, gamma_A, alpha_B, beta_B, gamma_B = 
    26.74892   193.08360   304.14449    74.76122   137.39975
 
 6    0.4393045   0.5902659  -0.7068993   C1   
 6    0.7211664  -0.7960436  -0.8635086   C2   
16   -1.0393919   1.2519280  -0.0255940   S1   
16   -0.3731028  -2.0941444  -0.3614155   S2   
 6   -1.4381959  -0.0047917   1.1600421   C3   
 6   -1.1738332  -1.3310921   1.0233535   C4   
 6    1.4725540   1.3366770  -1.2365872   C5   
 7    1.8492567  -1.1197491  -1.4470213   N1   
16    2.6640749   0.2618434  -1.8922070   S3   
 6   -2.1288802   0.5002714   2.2997596   C6   
 7   -2.7103191   0.9552081   3.1976206   N2   
 6   -1.5805623  -2.2681540   2.0185561   C7   
 7   -1.9186429  -3.0699417   2.7891171   N3   
 6    1.5955059   2.7458528  -1.3019686   C8   
 7    1.7088100   3.9005299  -1.3725295   N4   
 6   -0.3140016   0.0104221   6.9738137   C1   
 6   -1.3302223  -0.3576657   7.8998987   C2   
16    1.0213050   1.1003761   7.3165574   S1   
16   -1.3956033   0.2053766   9.5771873   S2   
 6    1.2921846   0.7479938   9.0331159   C3   
 6    0.3314086   0.3946136   9.9273620   C4   
 6   -0.5762107  -0.5617975   5.7453536   C5   
 7   -2.2904271  -1.1357859   7.4635550   N1   
16   -2.0513056  -1.4662498   5.8496990   S3   
 6    2.6504844   0.9148737   9.4309380   C6   
 7    3.7650273   1.0870946   9.7125884   N2   
 6    0.6491490   0.1784911  11.3007789   C7   
 7    0.8570757   0.0211739  12.4334500   N3   
 6    0.1677533  -0.4482649   4.5458553   C8   
 7    0.7608792  -0.3586920   3.5502277   N4   
 
    R_com        Fit total        Fit exp        Fit els          Fit Cn 
  6.78039836  0.17148384E+02  0.60286469E+02 -0.45117087E+01 -0.38626377E+02
  6.89763898  0.10247952E+02  0.49025157E+02 -0.51476148E+01 -0.33629590E+02
  7.03832772  0.40965985E+01  0.38237262E+02 -0.56308315E+01 -0.28509832E+02
  7.20715421 -0.94402591E+00  0.28383552E+02 -0.58909904E+01 -0.23436588E+02
  7.40974600 -0.45857600E+01  0.19887093E+02 -0.58679990E+01 -0.18604854E+02
  7.65285614 -0.66924943E+01  0.13048825E+02 -0.55318658E+01 -0.14209453E+02
  7.94458831 -0.73401526E+01  0.79722074E+01 -0.49024377E+01 -0.10409922E+02
  8.29466692 -0.68220328E+01  0.45331017E+01 -0.40582956E+01 -0.72968390E+01
  8.71476125 -0.55806096E+01  0.24193861E+01 -0.31238483E+01 -0.48761474E+01
  9.21887444 -0.40864038E+01  0.12305834E+01 -0.22336279E+01 -0.30833594E+01
  9.82381027 -0.27136279E+01  0.59646614E+00 -0.14896742E+01 -0.18204199E+01
 10.54973327 -0.16618371E+01  0.26166103E+00 -0.93622664E+00 -0.98727150E+00
 11.42084087 -0.95745483E+00  0.93188154E-01 -0.56371619E+00 -0.48692679E+00
 
------------ Minimum  45 ------------
E =    -7.31704921 kcal/mol
R_com =     4.19467216 Angstrom
beta_A, gamma_A, alpha_B, beta_B, gamma_B = 
   161.27724    37.35839    20.96822   156.14139   158.82448
 
 6    0.2443858  -0.8301549   0.5405805   C1   
 6    1.0581455   0.3011280   0.8300984   C2   
16   -1.4363284  -0.7643932   0.0312752   S1   
16    0.5106651   1.9790879   0.6911584   S2   
 6   -1.4329503   0.7470049  -0.8959716   C3   
 6   -0.6606056   1.8336948  -0.6309570   C4   
 6    0.9536249  -1.9879075   0.7893617   C5   
 7    2.2763500   0.0740996   1.2570596   N1   
16    2.5297039  -1.5668484   1.3754595   S3   
 6   -2.3780518   0.7510477  -1.9626751   C6   
 7   -3.1789757   0.7159270  -2.8043879   N2   
 6   -0.7695316   3.0213705  -1.4129438   C7   
 7   -0.8453858   4.0189637  -2.0045350   N3   
 6    0.5241690  -3.3297259   0.6470252   C8   
 7    0.1855003  -4.4369636   0.5449275   N4   
 6   -0.9804184  -0.2815756   4.2192450   C1   
 6   -0.0713537  -1.3544701   4.4390751   C2   
16   -0.6951182   1.3943162   4.6647864   S1   
16    1.5267849  -1.1656552   5.1772419   S2   
 6    1.0615910   1.4915959   4.4442604   C3   
 6    1.9402063   0.4749730   4.6495821   C4   
 6   -2.1486300  -0.7685762   3.6684136   C5   
 7   -0.4655838  -2.5576955   4.1004139   N1   
16   -2.0180829  -2.4892384   3.5037757   S3   
 6    1.5062051   2.7900946   4.0604516   C6   
 7    1.8226335   3.8706654   3.7716043   N2   
 6    3.3434638   0.6723286   4.4887684   C7   
 7    4.4956692   0.7952973   4.3980620   N3   
 6   -3.3142278  -0.0519164   3.3037920   C8   
 7   -4.2824243   0.5189215   3.0074212   N4   
 
    R_com        Fit total        Fit exp        Fit els          Fit Cn 
  3.40090629  0.17466439E+02  0.55954550E+02  0.67451332E+00 -0.39162625E+02
  3.48084307  0.10420854E+02  0.44653323E+02  0.60136625E+00 -0.34833836E+02
  3.57676722  0.41837167E+01  0.33979384E+02  0.54049061E+00 -0.30336158E+02
  3.69187618 -0.89683457E+00  0.24391390E+02  0.49677880E+00 -0.25785004E+02
  3.83000695 -0.45529884E+01  0.16291356E+02  0.47392001E+00 -0.21318264E+02
  3.99576386 -0.66660572E+01  0.99455312E+01  0.47305066E+00 -0.17084639E+02
  4.19467216 -0.73170492E+01  0.54181067E+01  0.49141214E+00 -0.13226568E+02
  4.43336212 -0.67920044E+01  0.25469635E+01  0.52155923E+00 -0.98605272E+01
  4.71979007 -0.55246386E+01  0.98304903E+00  0.55180221E+00 -0.70594899E+01
  5.06350361 -0.39852254E+01  0.28938243E+00  0.56838432E+00 -0.48429921E+01
  5.47595986 -0.25570616E+01  0.62116955E-01  0.55923297E+00 -0.31784115E+01
  5.97090736 -0.14563447E+01  0.18644611E-01  0.51811791E+00 -0.19931073E+01
  6.56484436 -0.72909213E+00  0.16538346E-01  0.44729975E+00 -0.11929302E+01
 
------------ Minimum  46 ------------
E =    -7.30275893 kcal/mol
R_com =     8.72378011 Angstrom
beta_A, gamma_A, alpha_B, beta_B, gamma_B = 
    89.49117   186.42034    81.11662    95.24546   147.60972
 
 6   -0.4266373   0.5038420  -0.7779671   C1   
 6   -0.4382127  -0.9104879  -0.9372272   C2   
16   -0.4974423   1.3498334   0.7607992   S1   
16   -0.4943088  -2.0602141   0.4079758   S2   
 6    0.3726436   0.2048447   1.7981389   C3   
 6    0.3708256  -1.1470278   1.6564294   C4   
 6   -0.4235844   1.1104864  -2.0178366   C5   
 7   -0.4406804  -1.3793697  -2.1611568   N1   
16   -0.4618806  -0.1147880  -3.2434232   S3   
 6    1.0700603   0.8375841   2.8678774   C6   
 7    1.6024471   1.3965851   3.7369430   N2   
 6    1.0683197  -1.9836421   2.5770382   C7   
 7    1.5976876  -2.7047408   3.3191382   N3   
 6   -0.4239505   2.4939892  -2.3196449   C8   
 7   -0.4336016   3.6254416  -2.5857620   N4   
 6    0.0118390  -0.5238446   7.8482485   C1   
 6    1.2080132  -0.6533487   8.6086581   C2   
16   -1.5920088  -0.2688253   8.5199285   S1   
16    1.2780799  -0.5450924  10.3744326   S2   
 6   -1.1913847   0.6954088   9.9530632   C3   
 6   -0.0529449   0.5825567  10.6871363   C4   
 6    0.2923190  -0.7002839   6.5082845   C5   
 7    2.3154786  -0.9009384   7.9528535   N1   
16    1.9841074  -1.0315572   6.3268004   S3   
 6   -2.2222637   1.6089959  10.3187639   C6   
 7   -3.1002128   2.3204700  10.5911657   N2   
 6    0.1509060   1.3763627  11.8542948   C7   
 7    0.3463673   1.9809717  12.8275208   N3   
 6   -0.6019556  -0.6655766   5.4109073   C8   
 7   -1.3230895  -0.6497725   4.4994183   N4   
 
    R_com        Fit total        Fit exp        Fit els          Fit Cn 
  7.66542562  0.15157436E+02  0.58576054E+02 -0.74066029E+01 -0.36012015E+02
  7.77200800  0.89536744E+01  0.48057223E+02 -0.74199546E+01 -0.31683594E+02
  7.89990685  0.33521146E+01  0.37827893E+02 -0.72850507E+01 -0.27190728E+02
  8.05338548 -0.12964139E+01  0.28342432E+02 -0.69704921E+01 -0.22668353E+02
  8.23755983 -0.46961469E+01  0.20042041E+02 -0.64593578E+01 -0.18278830E+02
  8.45856905 -0.66854293E+01  0.13267843E+02 -0.57591362E+01 -0.14194136E+02
  8.72378011 -0.73027589E+01  0.81754237E+01 -0.49086414E+01 -0.10569541E+02
  9.04203339 -0.68036078E+01  0.46886158E+01 -0.39769221E+01 -0.75153015E+01
  9.42393733 -0.56030617E+01  0.25252579E+01 -0.30508577E+01 -0.50774619E+01
  9.88222205 -0.41549577E+01  0.12961818E+01 -0.22136651E+01 -0.32374744E+01
 10.43216371 -0.28190612E+01  0.63402250E+00 -0.15231931E+01 -0.19298906E+01
 11.09209371 -0.17822297E+01  0.28293389E+00 -0.10006779E+01 -0.10644858E+01
 11.88400971 -0.10691708E+01  0.10521510E+00 -0.63439594E+00 -0.53998993E+00
 
------------ Minimum  47 ------------
E =    -7.25302831 kcal/mol
R_com =     4.85194841 Angstrom
beta_A, gamma_A, alpha_B, beta_B, gamma_B = 
    42.78901   302.61355   357.23527    43.90528   212.69217
 
 6   -0.8770431   0.4722554   0.2210865   C1   
 6   -0.0060828   1.2393477  -0.6028214   C2   
16   -0.9743124  -1.2824261   0.2332662   S1   
16    1.1569128   0.5393717  -1.7395110   S2   
 6    0.7104523  -1.7008745  -0.1281076   C3   
 6    1.5526750  -0.9770208  -0.9119065   C4   
 6   -1.6835431   1.3170115   0.9567821   C5   
 7   -0.1028229   2.5444941  -0.5314473   N1   
16   -1.3069792   2.9572304   0.5412005   S3   
 6    1.1184789  -2.9344577   0.4574488   C6   
 7    1.3972255  -3.9567492   0.9353751   N2   
 6    2.8791196  -1.4282211  -1.1781866   C7   
 7    3.9568789  -1.7715781  -1.4455197   N3   
 6   -2.6944083   0.9771363   1.8883425   C8   
 7   -3.5338024   0.7164173   2.6489601   N4   
 6    0.0771054   0.7916607   4.2128576   C1   
 6    0.5635531  -0.4310167   3.6704045   C2   
16   -1.2215764   0.9317135   5.3885818   S1   
16   -0.0476155  -2.0299872   4.1224606   S2   
 6   -0.9837219  -0.5639361   6.3108505   C3   
 6   -0.5192436  -1.7372203   5.8055701   C4   
 6    0.7311519   1.8541243   3.6223515   C5   
 7    1.4992923  -0.3547943   2.7558323   N1   
16    1.8511815   1.2429896   2.4489486   S3   
 6   -1.3772683  -0.4481772   7.6756987   C6   
 7   -1.7332567  -0.3121561   8.7738624   N2   
 6   -0.4097459  -2.8987810   6.6257707   C7   
 7   -0.3315910  -3.8766834   7.2490884   N3   
 6    0.5493771   3.2386794   3.8571571   C8   
 7    0.4069288   4.3792049   4.0303792   N4   
 
    R_com        Fit total        Fit exp        Fit els          Fit Cn 
  4.00526481  0.16197315E+02  0.50402523E+02  0.31554505E+01 -0.37360658E+02
  4.09053071  0.96614111E+01  0.40059782E+02  0.30576409E+01 -0.33456012E+02
  4.19284980  0.38057295E+01  0.30234622E+02  0.29330527E+01 -0.29361945E+02
  4.31563270 -0.10259620E+01  0.21373793E+02  0.27765939E+01 -0.25176348E+02
  4.46297218 -0.45493338E+01  0.13887377E+02  0.25840964E+01 -0.21020807E+02
  4.63977955 -0.66114096E+01  0.80664638E+01  0.23537219E+01 -0.17031595E+02
  4.85194841 -0.72530283E+01  0.40043599E+01  0.20876407E+01 -0.13345029E+02
  5.10655103 -0.67309763E+01  0.15547072E+01  0.17934375E+01 -0.10079121E+02
  5.41207418 -0.54717405E+01  0.35966555E+00  0.14843837E+01 -0.73157898E+01
  5.77870195 -0.39550213E+01 -0.43776726E-01  0.11778066E+01 -0.50890512E+01
  6.21865529 -0.25705175E+01 -0.78724817E-01  0.89161501E+00 -0.33834077E+01
  6.74659929 -0.15233389E+01 -0.20698139E-01  0.64032658E+00 -0.21429674E+01
  7.38013208 -0.83827957E+00  0.16756369E-01  0.43254914E+00 -0.12875851E+01
 
------------ Minimum  48 ------------
E =    -7.21633583 kcal/mol
R_com =     5.07317360 Angstrom
beta_A, gamma_A, alpha_B, beta_B, gamma_B = 
    51.64841    93.13898   322.03137    24.32664   103.93749
 
 6   -0.0553622  -0.8017180  -0.6287227   C1   
 6   -0.9473334  -0.8796528   0.4776860   C2   
16    0.4785660   0.6866688  -1.3956271   S1   
16   -1.6463812   0.5295987   1.2900472   S2   
 6    0.4953829   1.7800909   0.0001763   C3   
 6   -0.3495038   1.7160158   1.0630521   C4   
 6    0.2701591  -2.0742568  -1.0529678   C5   
 7   -1.2917166  -2.0746672   0.8914500   N1   
16   -0.5709405  -3.2273124  -0.0691788   S3   
 6    1.4794716   2.8056325  -0.1043399   C6   
 7    2.2799951   3.6365220  -0.2456827   N2   
 6   -0.2819071   2.6767821   2.1148604   C7   
 7   -0.2821245   3.4542179   2.9788741   N3   
 6    1.1140875  -2.4547460  -2.1245000   C8   
 7    1.7961166  -2.7850943  -3.0058639   N4   
 6   -0.1408449  -0.7800217   4.4306491   C1   
 6   -1.3482683  -0.2725895   4.9878454   C2   
16    1.3054307   0.1675146   4.1160404   S1   
16   -1.5796440   1.4094374   5.4896815   S2   
 6    1.2146040   1.3431530   5.4403315   C3   
 6    0.0689180   1.8347311   5.9819942   C4   
 6   -0.3022827  -2.1125654   4.1088287   C5   
 7   -2.3557348  -1.1032613   5.1012280   N1   
16   -1.9216449  -2.5929149   4.4983887   S3   
 6    2.4944474   1.7867919   5.8833611   C6   
 7    3.5588908   2.1357851   6.1937751   N2   
 6    0.1067091   2.8163047   7.0159319   C7   
 7    0.0896232   3.6372723   7.8385171   N3   
 6    0.6376664  -2.9960466   3.5247694   C8   
 7    1.3933690  -3.7325815   3.0374034   N4   
 
    R_com        Fit total        Fit exp        Fit els          Fit Cn 
  4.17357228  0.15485307E+02  0.66237177E+02 -0.76531186E+01 -0.43098751E+02
  4.26416730  0.90545871E+01  0.53805771E+02 -0.67668283E+01 -0.37984356E+02
  4.37288133  0.33489135E+01  0.41899439E+02 -0.58427322E+01 -0.32707793E+02
  4.50333816 -0.13096326E+01  0.31008966E+02 -0.49045342E+01 -0.27414065E+02
  4.65988636 -0.46698015E+01  0.21584721E+02 -0.39814687E+01 -0.22273054E+02
  4.84774420 -0.66158331E+01  0.13954853E+02 -0.31063479E+01 -0.17464338E+02
  5.07317360 -0.72163358E+01  0.82516610E+01 -0.23123563E+01 -0.13155641E+02
  5.34368889 -0.67309847E+01  0.43761652E+01 -0.16288362E+01 -0.94783137E+01
  5.66830723 -0.55570742E+01  0.20253291E+01 -0.10766541E+01 -0.65057492E+01
  6.05784925 -0.41244282E+01  0.78125134E+00 -0.66404803E+00 -0.42416315E+01
  6.52529966 -0.27807170E+01  0.22655229E+00 -0.38410207E+00 -0.26231672E+01
  7.08624016 -0.17219361E+01  0.32743317E-01 -0.21519137E+00 -0.15394881E+01
  7.75936876 -0.99437512E+00 -0.96079119E-02 -0.12554088E+00 -0.85922633E+00
 
------------ Minimum  49 ------------
E =    -7.19150845 kcal/mol
R_com =     4.07383613 Angstrom
beta_A, gamma_A, alpha_B, beta_B, gamma_B = 
    13.41378    19.01737   134.88263     3.01710   164.09788
 
 6   -0.7285865  -0.6605494  -0.2719287   C1   
 6   -1.1827228   0.6850252  -0.1769764   C2   
16    0.8989277  -1.1504587  -0.7188101   S1   
16   -0.1594403   2.1005512  -0.4664024   S2   
 6    1.8373771   0.1915099  -0.0386960   C3   
 6    1.4153683   1.4799391   0.0587852   C4   
 6   -1.7787307  -1.5229923  -0.0296636   C5   
 7   -2.4471025   0.8757055   0.1108516   N1   
16   -3.2131594  -0.5944192   0.2618721   S3   
 6    3.1451822  -0.1940562   0.3761224   C6   
 7    4.2095474  -0.5511029   0.6775148   N2   
 6    2.2696062   2.4958336   0.5804919   C7   
 7    2.9409464   3.3603889   0.9713533   N3   
 6   -1.7724307  -2.9390104  -0.0342979   C8   
 7   -1.7877229  -4.1012437  -0.0430018   N4   
 6   -0.7453013   0.5045476   3.5931422   C1   
 6    0.4998422   1.1940309   3.6006963   C2   
16   -0.9349405  -1.2426080   3.5941217   S1   
16    2.0778456   0.3924570   3.6451138   S2   
 6    0.4834149  -1.7199614   4.5451862   C3   
 6    1.6772195  -1.0702047   4.5622412   C4   
 6   -1.7795526   1.4151279   3.5126995   C5   
 7    0.4647346   2.5026909   3.5371621   N1   
16   -1.1156111   3.0141610   3.4284294   S3   
 6    0.2801288  -2.9177415   5.2902279   C6   
 7    0.0748630  -3.9096500   5.8604704   N2   
 6    2.7732712  -1.5661831   5.3281512   C7   
 7    3.7012430  -1.9495489   5.9136638   N3   
 6   -3.1720696   1.1621375   3.4673050   C8   
 7   -4.3178926   0.9726043   3.4197359   N4   
 
    R_com        Fit total        Fit exp        Fit els          Fit Cn 
  3.28007025  0.19018758E+02  0.62918141E+02 -0.25089631E+00 -0.43648486E+02
  3.36000704  0.11461637E+02  0.50492409E+02 -0.23109224E+00 -0.38799680E+02
  3.45593118  0.48243227E+01  0.38781154E+02 -0.20095772E+00 -0.33755873E+02
  3.57104015 -0.53320655E+00  0.28271847E+02 -0.15869839E+00 -0.28646355E+02
  3.70917091 -0.43487261E+01  0.19381493E+02 -0.10337338E+00 -0.23626846E+02
  3.87492783 -0.65281339E+01  0.12374239E+02 -0.35620863E-01 -0.18866752E+02
  4.07383613 -0.71915084E+01  0.72969286E+01  0.41569162E-01 -0.14530006E+02
  4.31252608 -0.66673508E+01  0.39626858E+01  0.12230691E+00 -0.10752344E+02
  4.59895404 -0.54206958E+01  0.20017558E+01  0.19789036E+00 -0.76203420E+01
  4.94266758 -0.39308463E+01  0.96979864E+00  0.25795452E+00 -0.51585994E+01
  5.35512383 -0.25674042E+01  0.46952537E+00  0.29284124E+00 -0.33297708E+01
  5.85007132 -0.15223510E+01  0.22881194E+00  0.29672179E+00 -0.20478848E+01
  6.44400832 -0.82426295E+00  0.10586501E+00  0.27022799E+00 -0.12003560E+01
 
------------ Minimum  50 ------------
E =    -7.04320700 kcal/mol
R_com =     5.48887461 Angstrom
beta_A, gamma_A, alpha_B, beta_B, gamma_B = 
   173.52112    87.50095   190.18683    88.15754    85.48688
 
 6   -0.4242276  -0.8429042   0.3881396   C1   
 6    0.9871283  -0.7808463   0.5614892   C2   
16   -1.4982398   0.5466492   0.3236765   S1   
16    1.9034128   0.7267885   0.7099759   S2   
 6   -0.4337177   1.7412953  -0.4403493   C3   
 6    0.9147584   1.8109217  -0.2841171   C4   
 6   -0.8296025  -2.1618161   0.3501137   C5   
 7    1.6344181  -1.9172085   0.6484196   N1   
16    0.5563229  -3.1822261   0.5569973   S3   
 6   -1.1388877   2.6938347  -1.2318628   C6   
 7   -1.7598106   3.4610163  -1.8459314   N2   
 6    1.6747359   2.8439554  -0.9079901   C7   
 7    2.3294435   3.6842109  -1.3730222   N3   
 6   -2.1414975  -2.6744646   0.2041978   C8   
 7   -3.2125029  -3.1126944   0.0946632   N4   
 6    0.2641362   0.9168259   5.1272514   C1   
 6    0.3416196   0.8169629   6.5449433   C2   
16    0.5237434  -0.4090961   4.0033957   S1   
16    0.6849308  -0.6852901   7.4167011   S2   
 6   -0.0946256  -1.7679322   4.9601122   C3   
 6   -0.0280018  -1.8751315   6.3135203   C4   
 6    0.0249109   2.2275830   4.7667098   C5   
 7    0.1798608   1.9184294   7.2366554   N1   
16   -0.0529397   3.1997006   6.1998020   S3   
 6   -0.6526040  -2.8071851   4.1602977   C6   
 7   -1.0751217  -3.6375907   3.4652449   N2   
 6   -0.5148118  -3.0359877   6.9838717   C7   
 7   -0.8718174  -3.9746794   7.5689623   N3   
 6   -0.1120814   2.7706379   3.4661357   C8   
 7   -0.2179688   3.2350247   2.4058393   N4   
 
    R_com        Fit total        Fit exp        Fit els          Fit Cn 
  4.64219101  0.15830444E+02  0.53813295E+02  0.51304584E+00 -0.38495897E+02
  4.72745692  0.93951901E+01  0.43196358E+02  0.34901380E+00 -0.34150181E+02
  4.82977600  0.36534340E+01  0.33099710E+02  0.18700862E+00 -0.29633284E+02
  4.95255890 -0.10563484E+01  0.23975341E+02  0.33873830E-01 -0.25065563E+02
  5.09989838 -0.44631904E+01  0.16230979E+02 -0.10293637E+00 -0.20591233E+02
  5.27670576 -0.64363673E+01  0.10145122E+02 -0.21628406E+00 -0.16365205E+02
  5.48887461 -0.70432070E+01  0.57912871E+01 -0.30055179E+00 -0.12533942E+02
  5.74347723 -0.65594308E+01  0.30075511E+01 -0.35286675E+00 -0.92141152E+01
  6.04900038 -0.54081210E+01  0.14410025E+01 -0.37393480E+00 -0.64751888E+01
  6.41562816 -0.40365768E+01  0.66319498E+00 -0.36805817E+00 -0.43317136E+01
  6.85558149 -0.27846511E+01  0.30467217E+00 -0.34214482E+00 -0.27471785E+01
  7.38352549 -0.18157291E+01  0.13460453E+00 -0.30397946E+00 -0.16463542E+01
  8.01705829 -0.11416926E+01  0.50112629E-01 -0.26046054E+00 -0.93134466E+00
 
------------ Minimum  51 ------------
E =    -6.87867514 kcal/mol
R_com =     5.99069128 Angstrom
beta_A, gamma_A, alpha_B, beta_B, gamma_B = 
   132.35487   303.39149   192.50239    47.64513   123.39149
 
 6    0.2187051   0.4614341   0.8833774   C1   
 6   -0.5914884   1.2447327   0.0139774   C2   
16    0.2140919  -1.2941672   0.9631253   S1   
16   -1.7256350   0.5668929  -1.1645102   S2   
 6   -0.1382412  -1.6924573  -0.7284267   C3   
 6   -0.9089432  -0.9530496  -1.5692232   C4   
 6    0.9559281   1.2912911   1.7038302   C5   
 7   -0.5089182   2.5481366   0.1243425   N1   
16    0.5582499   2.9389438   1.3406232   S3   
 6    0.4391000  -2.9272620  -1.1443885   C6   
 7    0.9097660  -3.9510898  -1.4297710   N2   
 6   -1.1692205  -1.3885360  -2.9020958   C7   
 7   -1.4314599  -1.7186571  -3.9852286   N3   
 6    1.8766079   0.9327834   2.7182213   C8   
 7    2.6283881   0.6567096   3.5606616   N4   
 6   -0.3134104   0.4031467   5.1073139   C1   
 6    0.3080022   1.3432620   5.9767139   C2   
16    0.0711467  -1.3098252   5.0275659   S1   
16    1.5619937   0.9270163   7.1552015   S2   
 6    0.5013470  -1.6223975   6.7191180   C3   
 6    1.0937060  -0.7336815   7.5599145   C4   
 6   -1.2127993   1.0537310   4.2868611   C5   
 7   -0.0547715   2.5978834   5.8663488   N1   
16   -1.1812359   2.7484024   4.6500681   S3   
 6    0.2050073  -2.9529043   7.1350798   C6   
 7   -0.0328592  -4.0543440   7.4204623   N2   
 6    1.4420855  -1.1024962   8.8927871   C7   
 7    1.7695712  -1.3680195   9.9759199   N3   
 6   -2.0340371   0.5044154   3.2724700   C8   
 7   -2.7082258   0.0721425   2.4300297   N4   
 
    R_com        Fit total        Fit exp        Fit els          Fit Cn 
  5.14400768  0.14576778E+02  0.43060069E+02  0.14238699E+02 -0.42721990E+02
  5.22927358  0.86678498E+01  0.34054770E+02  0.12839857E+02 -0.38226777E+02
  5.33159267  0.33319477E+01  0.25591667E+02  0.11245350E+02 -0.33505069E+02
  5.45437557 -0.11065131E+01  0.18091353E+02  0.94712483E+01 -0.28669114E+02
  5.60171505 -0.43664593E+01  0.11932705E+02  0.75609547E+01 -0.23860119E+02
  5.77852243 -0.62828202E+01  0.73630314E+01  0.55927239E+01 -0.19238576E+02
  5.99069128 -0.68786751E+01  0.44076644E+01  0.36813990E+01 -0.14967739E+02
  6.24529390 -0.64025387E+01  0.28213395E+01  0.19681573E+01 -0.11192035E+02
  6.55081705 -0.52886992E+01  0.21326032E+01  0.59348405E+00 -0.80147865E+01
  6.91744483 -0.40209196E+01  0.18044255E+01 -0.34393641E+00 -0.54814087E+01
  7.35739816 -0.29461866E+01  0.14544106E+01 -0.82668701E+00 -0.35739102E+01
  7.88534216 -0.21606875E+01  0.99015184E+00 -0.93130662E+00 -0.22195327E+01
  8.51887496 -0.15725364E+01  0.53726245E+00 -0.79832253E+00 -0.13114763E+01
 
------------ Minimum  52 ------------
E =    -6.80629847 kcal/mol
R_com =     5.59713158 Angstrom
beta_A, gamma_A, alpha_B, beta_B, gamma_B = 
    51.87911    24.73431     3.51593    53.39112   127.34087
 
 6   -0.6970207  -0.7215775   0.1860028   C1   
 6   -1.0748589   0.5711060   0.6464747   C2   
16    0.3242667  -1.0410229  -1.2080715   S1   
16   -0.5439879   2.0854321  -0.1015766   S2   
 6    1.3972757   0.3694869  -1.1511855   C3   
 6    1.0495858   1.6083639  -0.7130765   C4   
 6   -1.3122247  -1.6870845   0.9571211   C5   
 7   -1.8935525   0.6316726   1.6682049   N1   
16   -2.3066230  -0.9088580   2.1447078   S3   
 6    2.6994005   0.1029744  -1.6655119   C6   
 7    3.7392526  -0.1561279  -2.1158082   N2   
 6    1.9783129   2.6899222  -0.7535684   C7   
 7    2.6922021   3.6061956  -0.7951777   N3   
 6   -1.2231201  -3.0953420   0.8386324   C8   
 7   -1.1689981  -4.2530752   0.7501984   N4   
 6    0.1715581  -0.3954512   4.6723099   C1   
 6   -0.4594345  -1.2991326   5.5728848   C2   
16   -0.0206889   1.3513239   4.6905942   S1   
16   -1.5280351  -0.8001059   6.8933595   S2   
 6   -0.2338664   1.6336810   6.4281073   C3   
 6   -0.8332520   0.7791055   7.2987863   C4   
 6    0.9002827  -1.1040132   3.7383916   C5   
 7   -0.2560583  -2.5799309   5.3830067   N1   
16    0.7130180  -2.7993681   4.0474711   S3   
 6    0.2544315   2.9035075   6.8526018   C6   
 7    0.6451593   3.9581657   7.1462357   N2   
 6   -0.9964957   1.1242785   8.6728856   C7   
 7   -1.1769115   1.3757273   9.7932203   N3   
 6    1.6688906  -0.6039277   2.6593528   C8   
 7    2.2967276  -0.2115052   1.7632940   N4   
 
    R_com        Fit total        Fit exp        Fit els          Fit Cn 
  4.75044798  0.17063996E+02  0.44203527E+02  0.64502091E+01 -0.33589740E+02
  4.83571388  0.10328413E+02  0.34468685E+02  0.60915718E+01 -0.30231844E+02
  4.93803296  0.43302996E+01  0.25371502E+02  0.56623558E+01 -0.26703558E+02
  5.06081587 -0.58041113E+00  0.17345207E+02  0.51587983E+01 -0.23084416E+02
  5.20815535 -0.41262527E+01  0.10763302E+02  0.45833879E+01 -0.19472943E+02
  5.38496272 -0.61766105E+01  0.58550576E+01  0.39478169E+01 -0.15979485E+02
  5.59713158 -0.68062985E+01  0.26336806E+01  0.32751313E+01 -0.12715110E+02
  5.85173420 -0.63055896E+01  0.87315754E+00  0.25995257E+01 -0.97782729E+01
  6.15725735 -0.51173765E+01  0.16252719E+00  0.19622738E+01 -0.72421775E+01
  6.52388512 -0.37100370E+01  0.32374483E-01  0.14035445E+01 -0.51459559E+01
  6.96383846 -0.24400071E+01  0.99460194E-01  0.95232771E+00 -0.34917950E+01
  7.49178245 -0.14779403E+01  0.15202800E+00  0.61887655E+00 -0.22488449E+01
  8.12531525 -0.83254156E+00  0.13696374E+00  0.39367238E+00 -0.13631777E+01
 
------------ Minimum  53 ------------
E =    -6.76959199 kcal/mol
R_com =     6.31095676 Angstrom
beta_A, gamma_A, alpha_B, beta_B, gamma_B = 
   100.57894   200.19455   212.10940    40.15018   267.61252
 
 6   -0.5421751   0.6736739  -0.5415889   C1   
 6   -0.6451453  -0.6620887  -1.0221739   C2   
16   -0.2868815   1.1288261   1.1365584   S1   
16   -0.4988565  -2.0991444   0.0015735   S2   
 6    0.7109708  -0.2283718   1.6901168   C3   
 6    0.6235891  -1.5076312   1.2390028   C4   
 6   -0.7445580   1.5580754  -1.5818669   C5   
 7   -0.8969782  -0.8260898  -2.2979262   N1   
16   -1.0649257   0.6597532  -3.0293503   S3   
 6    1.6231369   0.1329549   2.7237926   C6   
 7    2.3325901   0.4700925   3.5806516   N2   
 6    1.4437104  -2.5378958   1.7866320   C7   
 7    2.0704982  -3.4138218   2.2234578   N3   
 6   -0.7408895   2.9736467  -1.5456316   C8   
 7   -0.7506754   4.1358988  -1.5325892   N4   
 6    0.9300339  -0.4106316   6.2241958   C1   
 6   -0.0150549  -0.9337046   5.2973580   C2   
16    0.9154002   1.2231438   6.8715602   S1   
16   -1.3935413  -0.0209801   4.6638775   S2   
 6   -0.8293114   1.5364396   6.9157077   C3   
 6   -1.7422123   1.0426487   6.0379683   C4   
 6    1.9002276  -1.3579627   6.4822487   C5   
 7    0.1756029  -2.1571370   4.8675640   N1   
16    1.5655273  -2.7758983   5.5429612   S3   
 6   -1.2122553   2.4225034   7.9641994   C6   
 7   -1.4723903   3.1665636   8.8185396   N2   
 6   -3.1206136   1.3956762   6.1345267   C7   
 7   -4.2475903   1.6790872   6.1574991   N3   
 6    3.0282659  -1.2522795   7.3316773   C8   
 7    3.9641817  -1.1798604   8.0171794   N4   
 
    R_com        Fit total        Fit exp        Fit els          Fit Cn 
  5.51719089  0.15612729E+02  0.54041106E+02 -0.51989571E+01 -0.33229419E+02
  5.59712767  0.91966399E+01  0.43803790E+02 -0.49266688E+01 -0.29680482E+02
  5.69305181  0.35262005E+01  0.34114146E+02 -0.46067127E+01 -0.25981233E+02
  5.80816078 -0.10701940E+01  0.25391430E+02 -0.42375422E+01 -0.22224082E+02
  5.94629154 -0.43459553E+01  0.17995622E+02 -0.38215864E+01 -0.18519990E+02
  6.11204846 -0.62085152E+01  0.12147008E+02 -0.33668356E+01 -0.14988688E+02
  6.31095676 -0.67695920E+01  0.78628064E+01 -0.28878907E+01 -0.11744508E+02
  6.54964672 -0.63391669E+01  0.49471811E+01 -0.24056655E+01 -0.88806825E+01
  6.83607467 -0.53430793E+01  0.30586156E+01 -0.19449780E+01 -0.64567170E+01
  7.17978821 -0.41862608E+01  0.18369222E+01 -0.15299171E+01 -0.44932659E+01
  7.59224446 -0.31322053E+01  0.10216570E+01 -0.11781510E+01 -0.29757113E+01
  8.08719196 -0.22734783E+01  0.48603950E+00 -0.89658669E+00 -0.18629311E+01
  8.68112896 -0.15991358E+01  0.17746747E+00 -0.68077216E+00 -0.10958312E+01
 
------------ Minimum  54 ------------
E =    -6.76164046 kcal/mol
R_com =     5.69128015 Angstrom
beta_A, gamma_A, alpha_B, beta_B, gamma_B = 
    36.42818   117.47941   330.48048    52.78989   253.61619
 
 6    0.3447000  -0.5413970  -0.7932088   C1   
 6   -0.6789676  -1.1981299  -0.0538623   C2   
16    0.5009458   1.1991163  -0.9795344   S1   
16   -1.9575206  -0.3554884   0.8348704   S2   
 6   -0.1343314   1.7484944   0.5821085   C3   
 6   -1.1102646   1.1305013   1.2985462   C4   
 6    1.1539431  -1.4804501  -1.4003397   C5   
 7   -0.6851137  -2.5087318  -0.0659022   N1   
16    0.5589536  -3.0640961  -1.0223456   S3   
 6    0.4530527   2.9683287   1.0271633   C6   
 7    0.9436100   3.9757717   1.3363642   N2   
 6   -1.5837894   1.6831878   2.5250265   C7   
 7   -2.0201748   2.1121962   3.5131792   N3   
 6    2.2782087  -1.2649522  -2.2338598   C8   
 7    3.1975516  -1.1066406  -2.9272876   N4   
 6    0.0608690   1.0100409   5.5600503   C1   
 6    0.5726176   0.2589305   4.4647087   C2   
16   -1.2407031   0.4931290   6.6217607   S1   
16   -0.0054656  -1.3513494   4.0092895   S2   
 6   -0.9721897  -1.2595670   6.6306769   C3   
 6   -0.4834357  -1.9883385   5.5925750   C4   
 6    0.6929455   2.2357797   5.6179027   C5   
 7    1.5067925   0.8176369   3.7346235   N1   
16    1.8256428   2.3465985   4.3104079   S3   
 6   -1.3683614  -1.8800465   7.8509812   C6   
 7   -1.7273401  -2.3434065   8.8547864   N2   
 6   -0.3501355  -3.4050930   5.6873369   C7   
 7   -0.2519231  -4.5630148   5.7096408   N3   
 6    0.4825290   3.2908406   6.5386305   C8   
 7    0.3164902   4.1706151   7.2799293   N4   
 
    R_com        Fit total        Fit exp        Fit els          Fit Cn 
  4.73876110  0.13907799E+02  0.56455437E+02 -0.18676976E+01 -0.40679941E+02
  4.83468524  0.80937810E+01  0.46403319E+02 -0.20801424E+01 -0.36229395E+02
  4.94979421  0.28962065E+01  0.36727652E+02 -0.22727077E+01 -0.31558738E+02
  5.08792497 -0.13694353E+01  0.27847003E+02 -0.24257857E+01 -0.26790652E+02
  5.25368189 -0.44488708E+01  0.20147505E+02 -0.25167744E+01 -0.22079601E+02
  5.45259019 -0.62218891E+01  0.13900094E+02 -0.25235290E+01 -0.17598454E+02
  5.69128015 -0.67616405E+01  0.91841984E+01 -0.24301572E+01 -0.13515682E+02
  5.97770810 -0.63422208E+01  0.58590299E+01 -0.22341860E+01 -0.99670646E+01
  6.32142164 -0.53641267E+01  0.36193630E+01 -0.19521444E+01 -0.70313453E+01
  6.73387789 -0.42137310E+01  0.21267952E+01 -0.16192154E+01 -0.47213109E+01
  7.22882539 -0.31395984E+01  0.11356860E+01 -0.12802044E+01 -0.29950801E+01
  7.82276238 -0.22355171E+01  0.51731936E+00 -0.97462279E+00 -0.17782137E+01
  8.53548678 -0.15167841E+01  0.18772324E+00 -0.72440553E+00 -0.98010183E+00
 
------------ Minimum  55 ------------
E =    -6.30833207 kcal/mol
R_com =     4.04267605 Angstrom
beta_A, gamma_A, alpha_B, beta_B, gamma_B = 
   148.41376   237.01207   356.08595   152.42585   157.28495
 
 6   -0.3141101   0.9179990   0.3157873   C1   
 6   -1.3378609   0.1430896  -0.2984411   C2   
16    1.0452346   0.2657156   1.2186854   S1   
16   -1.3899924  -1.6265091  -0.2786699   S2   
 6    1.3089553  -1.2566617   0.3486620   C3   
 6    0.3409488  -2.0054134  -0.2429277   C4   
 6   -0.5894986   2.2610807   0.1558006   C5   
 7   -2.3153072   0.7910289  -0.8837900   N1   
16   -2.0842825   2.4298645  -0.7055702   S3   
 6    2.6707990  -1.6766790   0.3561974   C6   
 7    3.7890149  -1.9895986   0.4097475   N2   
 6    0.6543990  -3.2430183  -0.8785573   C7   
 7    0.8592658  -4.2705247  -1.3817335   N3   
 6    0.1562884   3.3725646   0.6179411   C8   
 7    0.7508299   4.2963970   0.9976119   N4   
 6   -1.0108259   0.1324866   4.0004011   C1   
 6   -0.6204154  -1.2101582   4.2663172   C2   
16   -0.1108090   1.5628005   4.4827788   S1   
16    0.8698463  -1.6620283   5.1086484   S2   
 6    1.5494842   0.9491952   4.3777208   C3   
 6    1.9353746  -0.3299356   4.6278346   C4   
 6   -2.2384572   0.1425440   3.3694308   C5   
 7   -1.4386910  -2.1619442   3.8889733   N1   
16   -2.7937857  -1.4901181   3.1937863   S3   
 6    2.4980751   1.9572685   4.0385258   C6   
 7    3.2364934   2.8179509   3.7832662   N2   
 6    3.3082877  -0.7101084   4.5606019   C7   
 7    4.4173656  -1.0574767   4.5461944   N3   
 6   -2.9962138   1.2583861   2.9383045   C8   
 7   -3.6357944   2.1629263   2.5863962   N4   
 
    R_com        Fit total        Fit exp        Fit els          Fit Cn 
  3.24891018  0.16918058E+02  0.59296546E+02 -0.93704088E+00 -0.41441447E+02
  3.32884696  0.10317962E+02  0.47863955E+02 -0.73670826E+00 -0.36809284E+02
  3.42477110  0.44710771E+01  0.36982790E+02 -0.52088301E+00 -0.31990830E+02
  3.53988007 -0.29358770E+00  0.27112582E+02 -0.29381348E+00 -0.27112357E+02
  3.67801084 -0.37217358E+01  0.18666496E+02 -0.62020437E-01 -0.22326211E+02
  3.84376775 -0.57004229E+01  0.11931920E+02  0.16544392E+00 -0.17797787E+02
  4.04267605 -0.63083321E+01  0.70004229E+01  0.37706001E+00 -0.13685815E+02
  4.28136601 -0.58222712E+01  0.37373639E+01  0.55947651E+00 -0.10119112E+02
  4.56779396 -0.46604980E+01  0.18162597E+01  0.69897592E+00 -0.71757336E+01
  4.91150750 -0.32703867E+01  0.81729893E+00  0.78388043E+00 -0.48715660E+01
  5.32396375 -0.20044683E+01  0.35095298E+00  0.80760402E+00 -0.31630253E+01
  5.81891125 -0.10468544E+01  0.14477488E+00  0.77144463E+00 -0.19630739E+01
  6.41284825 -0.42410816E+00  0.54246366E-01  0.68574181E+00 -0.11640963E+01
 
------------ Minimum  56 ------------
E =    -6.25979052 kcal/mol
R_com =     6.84324663 Angstrom
beta_A, gamma_A, alpha_B, beta_B, gamma_B = 
    72.75374   233.77203   105.65076    40.14747   176.15014
 
 6   -0.3684114   0.9107569  -0.2755066   C1   
 6   -0.0404286   0.0696132  -1.3758390   C2   
16   -0.9166595   0.3516924   1.2978298   S1   
16   -0.1021643  -1.6990815  -1.3258779   S2   
 6   -0.0340459  -1.1813102   1.4203785   C3   
 6    0.2862764  -1.9929840   0.3781581   C4   
 6   -0.2592613   2.2336966  -0.6539506   C5   
 7    0.2949111   0.6521280  -2.5010429   N1   
16    0.2070623   2.3047428  -2.3219798   S3   
 6    0.2894617  -1.5348656   2.7625525   C6   
 7    0.5097554  -1.7918620   3.8745851   N2   
 6    0.9589661  -3.2323362   0.5913167   C7   
 7    1.4799454  -4.2632325   0.7207752   N3   
 6   -0.5032494   3.3929916   0.1217256   C8   
 7   -0.7080231   4.3552118   0.7408345   N4   
 6   -0.4446792   0.2611310   5.9628036   C1   
 6    0.9446806   0.5658190   6.0144880   C2   
16   -1.2193489  -1.0767999   6.7984737   S1   
16    2.1260111  -0.3465874   6.9666231   S2   
 6   -0.2131678  -1.1724181   8.2553809   C3   
 6    1.1135387  -0.8834464   8.3185422   C4   
 6   -1.0791083   1.1323649   5.1003916   C5   
 7    1.3702853   1.5657225   5.2817441   N1   
16    0.0971769   2.2125732   4.4263518   S3   
 6   -0.9256937  -1.6398694   9.3976969   C6   
 7   -1.5428485  -2.0471331  10.2946079   N2   
 6    1.8428010  -1.0392781   9.5342045   C7   
 7    2.4823565  -1.1792629  10.4945686   N3   
 6   -2.4497309   1.1778698   4.7475581   C8   
 7   -3.5695931   1.2240086   4.4395389   N4   
 
    R_com        Fit total        Fit exp        Fit els          Fit Cn 
  5.83780986  0.12661282E+02  0.36655417E+02  0.27270295E+01 -0.26721164E+02
  5.93906312  0.76043241E+01  0.28873160E+02  0.23996577E+01 -0.23668493E+02
  6.06056703  0.29495963E+01  0.21408744E+02  0.20231390E+01 -0.20482287E+02
  6.20637172 -0.99714086E+00  0.14656165E+02  0.15978671E+01 -0.17251173E+02
  6.38133736 -0.39478305E+01  0.90066926E+01  0.11307291E+01 -0.14085252E+02
  6.59129612 -0.57076387E+01  0.47595589E+01  0.63870801E+00 -0.11105906E+02
  6.84324663 -0.62597905E+01  0.20168769E+01  0.15176827E+00 -0.84284357E+01
  7.14558724 -0.58165598E+01  0.61174235E+00 -0.28767655E+00 -0.61406256E+01
  7.50839598 -0.47800140E+01  0.13687023E+00 -0.63191245E+00 -0.42849718E+01
  7.94376647 -0.35945533E+01  0.10213835E+00 -0.84248624E+00 -0.28542054E+01
  8.46621105 -0.25679088E+01  0.14266305E+00 -0.90691755E+00 -0.18036543E+01
  9.09314455 -0.17955919E+01  0.12280597E+00 -0.84674198E+00 -0.10716559E+01
  9.84546475 -0.12356674E+01  0.66817573E-01 -0.70893670E+00 -0.59354829E+00
 
------------ Minimum  57 ------------
E =    -6.23582401 kcal/mol
R_com =     6.51584837 Angstrom
beta_A, gamma_A, alpha_B, beta_B, gamma_B = 
    88.82023   259.76249   196.34656    70.71799     1.49542
 
 6   -0.4388068   0.8860887   0.2518022   C1   
 6   -0.4229560   0.6331347  -1.1487654   C2   
16   -0.5217042  -0.3461370   1.5021079   S1   
16   -0.4523577  -0.9856173  -1.8652611   S2   
 6    0.3738819  -1.6607191   0.7185766   C3   
 6    0.3983084  -1.9124998  -0.6169585   C4   
 6   -0.4514119   2.2478027   0.4773666   C5   
 7   -0.4198181   1.6712254  -1.9489016   N1   
16   -0.4691801   3.0703516  -1.0483871   S3   
 6    1.0618634  -2.4982120   1.6439828   C6   
 7    1.5857051  -3.1660028   2.4382362   N2   
 6    1.1149068  -3.0283253  -1.1417081   C7   
 7    1.6606025  -3.9414573  -1.6100373   N3   
 6   -0.4799663   2.9335199   1.7159726   C8   
 7   -0.5127259   3.5127144   2.7232246   N4   
 6    0.5281973   0.6087895   7.1415415   C1   
 6    0.9521659  -0.7495663   7.1723114   C2   
16   -0.1574209   1.4237898   5.7436077   S1   
16    0.8259334  -1.8599358   5.7990914   S2   
 6   -1.0138097   0.0759039   4.9729432   C3   
 6   -0.6205693  -1.2250540   4.9956249   C4   
 6    0.8031777   1.2083826   8.3540501   C5   
 7    1.4989121  -1.1855289   8.2808534   N1   
16    1.5743641   0.0527831   9.3907216   S3   
 6   -2.1757305   0.4872172   4.2575054   C6   
 7   -3.1001961   0.8737941   3.6683411   N2   
 6   -1.3586323  -2.2283620   4.3009467   C7   
 7   -1.9120759  -3.0734197   3.7260520   N3   
 6    0.5581962   2.5459896   8.7489679   C8   
 7    0.3729998   3.6426336   9.0868587   N4   
 
    R_com        Fit total        Fit exp        Fit els          Fit Cn 
  5.51041160  0.14907958E+02  0.49124069E+02 -0.21936141E+01 -0.32022496E+02
  5.61166486  0.87139389E+01  0.38788135E+02 -0.20841501E+01 -0.27990046E+02
  5.73316877  0.33328460E+01  0.29190929E+02 -0.19655697E+01 -0.23892513E+02
  5.87897346 -0.96417231E+00  0.20726624E+02 -0.18370702E+01 -0.19853726E+02
  6.05393910 -0.39950226E+01  0.13710627E+02 -0.16971916E+01 -0.16008458E+02
  6.26389786 -0.57140336E+01  0.83161245E+01 -0.15441146E+01 -0.12486043E+02
  6.51584837 -0.62358240E+01  0.45322316E+01 -0.13766780E+01 -0.93913776E+01
  6.81818898 -0.58208793E+01  0.21641486E+01 -0.11960678E+01 -0.67889601E+01
  7.18099772 -0.48210626E+01  0.88267984E+00 -0.10073938E+01 -0.46963486E+01
  7.61636821 -0.36000558E+01  0.30951989E+00 -0.81972949E+00 -0.30898462E+01
  8.13881279 -0.24532662E+01  0.10857834E+00 -0.64371039E+00 -0.19181341E+01
  8.76574629 -0.15518140E+01  0.50664882E-01 -0.48782056E+00 -0.11146583E+01
  9.51806649 -0.93280014E+00  0.27140225E-01 -0.35614296E+00 -0.60379740E+00
 
------------ Minimum  58 ------------
E =    -6.19621737 kcal/mol
R_com =     5.39402382 Angstrom
beta_A, gamma_A, alpha_B, beta_B, gamma_B = 
   146.41951   109.41751   181.54420    38.90032   146.43279
 
 6   -0.7938415  -0.6409994  -0.0066626   C1   
 6    0.3172595  -1.1141599   0.7465973   C2   
16   -1.2237686   1.0491650  -0.2235118   S1   
16    1.4782826  -0.0615623   1.5704007   S2   
 6    0.3849320   1.7948492  -0.2108831   C3   
 6    1.4540872   1.3527515   0.5026299   C4   
 6   -1.5230055  -1.7126477  -0.4812077   C5   
 7    0.4611923  -2.4121184   0.8581640   N1   
16   -0.7851338  -3.1820254   0.0677013   S3   
 6    0.4615485   2.9734112  -1.0085116   C6   
 7    0.4684382   3.9412931  -1.6522119   N2   
 6    2.6948447   2.0555475   0.4793802   C7   
 7    3.7147995   2.6118494   0.5132385   N3   
 6   -2.7043181  -1.6955556  -1.2618335   C8   
 7   -3.6792821  -1.7002945  -1.8946989   N4   
 6   -0.4441836   0.0995141   4.4808389   C1   
 6    0.1442171   1.3017179   4.9649022   C2   
16    0.1304035  -1.5229851   4.8356102   S1   
16    1.5483641   1.3557368   6.0419544   S2   
 6    0.7587447  -1.2903203   6.4773095   C3   
 6    1.3216994  -0.1479001   6.9522854   C4   
 6   -1.4904358   0.4033808   3.6332985   C5   
 7   -0.3733688   2.4339088   4.5548917   N1   
16   -1.6238164   2.1265363   3.4999890   S3   
 6    0.6640674  -2.4615213   7.2837921   C6   
 7    0.5872579  -3.4476666   7.8943743   N2   
 6    1.8405737  -0.0804911   8.2789984   C7   
 7    2.3020407   0.0106228   9.3418590   N3   
 6   -2.3367273  -0.4858274   2.9274176   C8   
 7   -3.0346439  -1.2008448   2.3334829   N4   
 
    R_com        Fit total        Fit exp        Fit els          Fit Cn 
  4.54734022  0.15102090E+02  0.53320737E+02 -0.52195235E+01 -0.32999123E+02
  4.63260613  0.90656982E+01  0.43285378E+02 -0.47307947E+01 -0.29488885E+02
  4.73492521  0.36981421E+01  0.33717141E+02 -0.41933069E+01 -0.25825692E+02
  4.85770811 -0.68412190E+00  0.25030164E+02 -0.36152383E+01 -0.22099048E+02
  5.00504759 -0.38343081E+01  0.17593651E+02 -0.30108174E+01 -0.18417142E+02
  5.18185497 -0.56443919E+01  0.11654578E+02 -0.24009184E+01 -0.14898051E+02
  5.39402382 -0.61962174E+01  0.72729285E+01 -0.18123475E+01 -0.11656798E+02
  5.64862645 -0.57627530E+01  0.43028553E+01 -0.12751223E+01 -0.87904860E+01
  5.95414959 -0.47401251E+01  0.24425252E+01 -0.81752131E+00 -0.63651289E+01
  6.32077737 -0.35279430E+01  0.13397073E+01 -0.45976526E+00 -0.44078850E+01
  6.76073070 -0.24163349E+01  0.69888471E+00 -0.20854190E+00 -0.29066777E+01
  7.28867470 -0.15412102E+01  0.33059439E+00 -0.55137430E-01 -0.18166672E+01
  7.92220750 -0.91798232E+00  0.13177897E+00  0.21352257E-01 -0.10711135E+01
 
------------ Minimum  59 ------------
E =    -6.13108199 kcal/mol
R_com =     6.91930951 Angstrom
beta_A, gamma_A, alpha_B, beta_B, gamma_B = 
    90.88751   163.91707   154.17249    42.06089   205.38302
 
 6   -0.4475423   0.1691840  -0.9012167   C1   
 6   -0.4544229  -1.1983684  -0.5067805   C2   
16   -0.4876599   1.5399186   0.1978709   S1   
16   -0.4724931  -1.7455235   1.1769306   S2   
 6    0.4130195   0.8761664   1.5734914   C3   
 6    0.4159303  -0.4270004   1.9600040   C4   
 6   -0.4768381   0.2551025  -2.2785558   C5   
 7   -0.4824919  -2.0999638  -1.4576737   N1   
16   -0.5362795  -1.3458044  -2.9406665   S3   
 6    1.1312915   1.8677685   2.3028063   C6   
 7    1.6803646   2.7150062   2.8789140   N2   
 6    1.1395323  -0.8499473   3.1138922   C7   
 7    1.6902320  -1.2339218   4.0626911   N3   
 6   -0.4924045   1.4177551  -3.0867422   C8   
 7   -0.5149314   2.3612402  -3.7652879   N4   
 6   -0.4356226  -0.5980103   6.2166534   C1   
 6   -0.2753033   0.7529508   5.7982892   C2   
16    0.6247677  -1.4443993   7.3336649   S1   
16    1.0163168   1.8215882   6.3677803   S2   
 6    1.1141376  -0.1065494   8.3895043   C3   
 6    1.2698178   1.1873386   8.0031604   C4   
 6   -1.5081513  -1.1638878   5.5572840   C5   
 7   -1.1226393   1.2138872   4.9109227   N1   
16   -2.1875167   0.0099949   4.4777987   S3   
 6    1.3872829  -0.5196244   9.7258614   C6   
 7    1.6212854  -0.9081920  10.7961188   N2   
 6    1.7146799   2.1811404   8.9242454   C7   
 7    2.1024352   3.0173097   9.6323365   N3   
 6   -2.0093685  -2.4838682   5.6649945   C8   
 7   -2.4283902  -3.5658926   5.7338417   N4   
 
    R_com        Fit total        Fit exp        Fit els          Fit Cn 
  6.01970818  0.14950936E+02  0.53051760E+02 -0.25155280E+01 -0.35585296E+02
  6.11030321  0.90079392E+01  0.42814657E+02 -0.21817034E+01 -0.31625014E+02
  6.21901723  0.37127882E+01  0.33054738E+02 -0.18416367E+01 -0.27500313E+02
  6.34947407 -0.62621816E+00  0.24200500E+02 -0.15090279E+01 -0.23317690E+02
  6.50602226 -0.37619103E+01  0.16644482E+02 -0.11999437E+01 -0.19206448E+02
  6.69388010 -0.55751624E+01  0.10663462E+02 -0.93055467E+00 -0.15308070E+02
  6.91930951 -0.61310820E+01  0.63423515E+01 -0.71374041E+00 -0.11759693E+02
  7.18982479 -0.56928810E+01  0.35365758E+01 -0.55542533E+00 -0.86740315E+01
  7.51444314 -0.46649294E+01  0.19081516E+01 -0.45227580E+00 -0.61208052E+01
  7.90398515 -0.34683821E+01  0.10403342E+01 -0.39237602E+00 -0.41163403E+01
  8.37143557 -0.24069319E+01  0.57847456E+00 -0.35908696E+00 -0.26263195E+01
  8.93237607 -0.16062114E+01  0.31060445E+00 -0.33622742E+00 -0.15805884E+01
  9.60550467 -0.10557477E+01  0.14816540E+00 -0.31200099E+00 -0.89191211E+00
 
------------ Minimum  60 ------------
E =    -5.99219534 kcal/mol
R_com =     4.96976337 Angstrom
beta_A, gamma_A, alpha_B, beta_B, gamma_B = 
   131.02950   174.54318   126.40873    48.97050   354.54318
 
 6   -0.8924220   0.3337247  -0.3651298   C1   
 6   -0.8133736  -1.0830814  -0.2545023   C2   
16   -0.0609643   1.4784212   0.6773983   S1   
16    0.1730937  -1.9312398   0.9463715   S2   
 6    1.4184129   0.5698459   1.0380310   C3   
 6    1.5077192  -0.7822458   1.1453459   C4   
 6   -1.7768572   0.6722034  -1.3693756   C5   
 7   -1.5462855  -1.7938125  -1.0764278   N1   
16   -2.4354737  -0.7790023  -2.0513234   S3   
 6    2.5493706   1.4079229   1.2608566   C6   
 7    3.4364931   2.1328422   1.4575765   N2   
 6    2.7404583  -1.4127572   1.4870354   C7   
 7    3.7158608  -1.9666568   1.7915206   N3   
 6   -2.1599451   1.9639737  -1.8049691   C8   
 7   -2.4927645   3.0164520  -2.1691346   N4   
 6    0.7982723  -0.5201448   5.3348931   C1   
 6   -0.3888966  -1.2974596   5.2242657   C2   
16    1.2260233   0.8284400   4.2923650   S1   
16   -1.6570067  -1.0069645   4.0233919   S2   
 6   -0.3832730   1.4797707   3.9317323   C3   
 6   -1.5244480   0.7491222   3.8244175   C4   
 6    1.5956301  -1.0310401   6.3391390   C5   
 7   -0.5258819  -2.3091580   6.0461911   N1   
16    0.8186109  -2.4224477   7.0210867   S3   
 6   -0.3800561   2.8874028   3.7089068   C6   
 7   -0.3231825   4.0316316   3.5121869   N2   
 6   -2.7635674   1.3670002   3.4827280   C7   
 7   -3.7882896   1.8232450   3.1782428   N3   
 6    2.8626297  -0.5726313   6.7747325   C8   
 7    3.9072100  -0.2157959   7.1388980   N4   
 
    R_com        Fit total        Fit exp        Fit els          Fit Cn 
  4.17599750  0.16327980E+02  0.45992276E+02  0.49729442E+01 -0.34637240E+02
  4.25593428  0.98673932E+01  0.35941217E+02  0.46293768E+01 -0.30703200E+02
  4.35185842  0.42080521E+01  0.26583296E+02  0.42496137E+01 -0.26624858E+02
  4.46696739 -0.34825638E+00  0.18325770E+02  0.38365602E+01 -0.22510586E+02
  4.60509816 -0.35854678E+01  0.11507965E+02  0.33958786E+01 -0.18489312E+02
  4.77085507 -0.54310445E+01  0.63317376E+01  0.29364270E+01 -0.14699209E+02
  4.96976337 -0.59921953E+01  0.28085789E+01  0.24703846E+01 -0.11271159E+02
  5.20845333 -0.55487846E+01  0.74802489E+00  0.20128364E+01 -0.83096459E+01
  5.49488128 -0.44931262E+01 -0.19777089E+00  0.15805918E+01 -0.58759471E+01
  5.83859482 -0.32307732E+01 -0.44169554E+00  0.11901469E+01 -0.39792246E+01
  6.25105107 -0.20798450E+01 -0.35556832E+00  0.85500604E+00 -0.25792827E+01
  6.74599857 -0.12112733E+01 -0.19395374E+00  0.58305498E+00 -0.16003745E+01
  7.33993557 -0.65151547E+00 -0.75832383E-01  0.37506117E+00 -0.95074426E+00
 
------------ Minimum  61 ------------
E =    -5.93405569 kcal/mol
R_com =     4.54310363 Angstrom
beta_A, gamma_A, alpha_B, beta_B, gamma_B = 
   170.94102     9.22807   168.14783     9.05898   189.22807
 
 6    0.6709415  -0.5411583   0.5459800   C1   
 6    0.8942896   0.8636777   0.5947439   C2   
16   -0.8972875  -1.3107307   0.3538003   S1   
16   -0.3843136   2.0779396   0.4355888   S2   
 6   -1.7189684  -0.1166834  -0.6675780   C3   
 6   -1.5143056   1.2266257  -0.6318314   C4   
 6    1.8632559  -1.2078079   0.7441412   C5   
 7    2.1220142   1.2720465   0.8039977   N1   
16    3.1232470  -0.0440200   0.9948339   S3   
 6   -2.6872524  -0.6965681  -1.5377789   C6   
 7   -3.4817546  -1.2125607  -2.2113596   N2   
 6   -2.2646205   2.1070260  -1.4660165   C7   
 7   -2.8726525   2.8633787  -2.1056678   N3   
 6    2.0935224  -2.6044330   0.7839396   C8   
 7    2.2992859  -3.7475580   0.8289123   N4   
 6   -0.7677846  -0.3918184   3.9971237   C1   
 6   -0.6978356   1.0289405   3.9483597   C2   
16    0.6089506  -1.4670784   4.1893033   S1   
16    0.8029028   1.9547064   4.1075148   S2   
 6    1.6583561  -0.4672501   5.2106817   C3   
 6    1.7339551   0.8894558   5.1749350   C4   
 6   -2.0716012  -0.7993692   3.7989625   C5   
 7   -1.8155123   1.6807623   3.7391060   N1   
16   -3.0657030   0.5983938   3.5482697   S3   
 6    2.4868960  -1.2336454   6.0808825   C6   
 7    3.1584817  -1.9018180   6.7544633   N2   
 6    2.6490969   1.5969815   6.0091202   C7   
 7    3.3995114   2.2123273   6.6487714   N3   
 6   -2.5838077  -2.1189256   3.7591640   C8   
 7   -3.0199678  -3.1954188   3.7141913   N4   
 
    R_com        Fit total        Fit exp        Fit els          Fit Cn 
  3.74933776  0.14814242E+02  0.46696874E+02  0.32201487E+01 -0.35102781E+02
  3.82927454  0.89141041E+01  0.36970126E+02  0.30454635E+01 -0.31101485E+02
  3.92519868  0.36943803E+01  0.27790179E+02  0.28595802E+01 -0.26955379E+02
  4.04030765 -0.55594435E+00  0.19554632E+02  0.26651523E+01 -0.22775728E+02
  4.17843842 -0.36156300E+01  0.12613593E+02  0.24652432E+01 -0.18694467E+02
  4.34419533 -0.53867146E+01  0.72026765E+01  0.22628776E+01 -0.14852269E+02
  4.54310363 -0.59340557E+01  0.33868364E+01  0.20604831E+01 -0.11381375E+02
  4.78179359 -0.54883921E+01  0.10383786E+01  0.18594055E+01 -0.83861762E+01
  5.06822154 -0.44015433E+01 -0.13462652E+00  0.16597660E+01 -0.59266828E+01
  5.41193508 -0.30623888E+01 -0.51286250E+00  0.14609083E+01 -0.40104346E+01
  5.82439133 -0.18029234E+01 -0.46931575E+00  0.12624614E+01 -0.25960690E+01
  6.31933883 -0.83027286E+00 -0.28862058E+00  0.10656520E+01 -0.16073042E+01
  6.91327583 -0.20804928E+00 -0.13024277E+00  0.87416095E+00 -0.95196747E+00
 
------------ Minimum  62 ------------
E =    -5.87755041 kcal/mol
R_com =     6.26361656 Angstrom
beta_A, gamma_A, alpha_B, beta_B, gamma_B = 
    52.70261   110.06421   259.72946    44.25177    72.56182
 
 6    0.0624690  -0.6334523  -0.7974614   C1   
 6   -0.7579475  -1.1217331   0.2581547   C2   
16    0.2951548   1.0620009  -1.1972268   S1   
16   -1.6624275  -0.0852628   1.3727100   S2   
 6    0.1732179   1.7924318   0.4138983   C3   
 6   -0.6050307   1.3358543   1.4305153   C4   
 6    0.5905810  -1.6952133  -1.5039064   C5   
 7   -0.8697260  -2.4216589   0.3828889   N1   
16    0.0050779  -3.1748626  -0.8164105   S3   
 6    0.9561267   2.9751777   0.5526624   C6   
 7    1.5913933   3.9469517   0.6099747   N2   
 6   -0.6670314   2.0270836   2.6764286   C7   
 7   -0.7707100   2.5735479   3.6969940   N3   
 6    1.4459739  -1.6621408  -2.6319036   C8   
 7    2.1406993  -1.6537607  -3.5637739   N4   
 6   -0.8620976   0.3561718   5.8500488   C1   
 6   -0.2673887   1.2460577   6.7882658   C2   
16    0.0152191  -0.7787268   4.8347473   S1   
16    1.4714064   1.3315043   7.1105684   S2   
 6    1.3685792  -1.1883895   5.9046608   C3   
 6    1.9447150  -0.3488904   6.8051900   C4   
 6   -2.2250899   0.5699813   5.8071469   C5   
 7   -1.0624740   2.0720897   7.4233804   N1   
16   -2.6274640   1.8542267   6.8996831   S3   
 6    1.8570010  -2.5125759   5.7070138   C6   
 7    2.2351681  -3.5907472   5.4931701   N2   
 6    3.0632155  -0.7642479   7.5864561   C7   
 7    3.9932181  -1.0498842   8.2224069   N3   
 6   -3.1929240  -0.0846798   5.0072190   C8   
 7   -3.9995445  -0.6049260   4.3516253   N4   
 
    R_com        Fit total        Fit exp        Fit els          Fit Cn 
  5.25817979  0.14861175E+02  0.44814178E+02 -0.14217710E+01 -0.28531232E+02
  5.35943305  0.89490905E+01  0.35758971E+02 -0.17292447E+01 -0.25080636E+02
  5.48093696  0.37036607E+01  0.27234709E+02 -0.20216131E+01 -0.21509435E+02
  5.62674166 -0.56550497E+00  0.19629197E+02 -0.22745653E+01 -0.17920137E+02
  5.80170729 -0.36180750E+01  0.13277129E+02 -0.24592510E+01 -0.14435953E+02
  6.01166605 -0.53555050E+01  0.83804611E+01 -0.25464588E+01 -0.11189507E+02
  6.26361656 -0.58775504E+01  0.49413204E+01 -0.25137438E+01 -0.83051270E+01
  6.56595718 -0.54821235E+01  0.27495963E+01 -0.23542192E+01 -0.58775007E+01
  6.92876591 -0.45783954E+01  0.14580086E+01 -0.20834167E+01 -0.39529873E+01
  7.36413640 -0.35390077E+01  0.72184929E+00 -0.17392849E+01 -0.25215721E+01
  7.88658098 -0.25872354E+01  0.30954735E+00 -0.13725318E+01 -0.15242510E+01
  8.51351448 -0.18012887E+01  0.10220917E+00 -0.10305376E+01 -0.87296026E+00
  9.26583468 -0.11944294E+01  0.22895668E-01 -0.74359355E+00 -0.47373154E+00
 
------------ Minimum  63 ------------
E =    -5.85934852 kcal/mol
R_com =     5.10013677 Angstrom
beta_A, gamma_A, alpha_B, beta_B, gamma_B = 
   147.63594   202.21563   189.12472    35.49041   117.09776
 
 6   -0.7454281   0.6955409   0.0408492   C1   
 6   -1.2069149  -0.6220633  -0.2362352   C2   
16    0.6696201   1.0905794   1.0052660   S1   
16   -0.4011882  -2.0946632   0.3266523   S2   
 6    1.7138381  -0.2914255   0.6260654   C3   
 6    1.2862115  -1.5536842   0.3587036   C4   
 6   -1.6179200   1.6167667  -0.5026618   C5   
 7   -2.3165747  -0.7401044  -0.9236809   N1   
16   -2.9217624   0.7712585  -1.2707356   S3   
 6    3.1020952   0.0279352   0.6689708   C6   
 7    4.2222047   0.3305643   0.7394219   N2   
 6    2.2147655  -2.6076031   0.1117532   C7   
 7    2.9351689  -3.5021862  -0.0661964   N3   
 6   -1.5467462   3.0301774  -0.4539495   C8   
 7   -1.5092492   4.1913177  -0.4159628   N4   
 6   -0.4368431   0.4832083   4.3147790   C1   
 6    0.4863653   1.2881076   5.0397962   C2   
16   -0.3276561  -1.2604418   4.1243077   S1   
16    1.8936617   0.6502197   5.9042059   S2   
 6    0.4104057  -1.7080083   5.6732012   C3   
 6    1.2920018  -0.9486771   6.3759448   C4   
 6   -1.3904871   1.2879298   3.7246183   C5   
 7    0.2914181   2.5841808   5.0327257   N1   
16   -1.0389225   2.9435604   4.0989392   S3   
 6    0.0244176  -3.0040401   6.1230951   C6   
 7   -0.3007237  -4.0751715   6.4363900   N2   
 6    1.8651286  -1.4238649   7.5923593   C7   
 7    2.3786109  -1.7822158   8.5715664   N3   
 6   -2.4822797   0.9037566   2.9087946   C8   
 7   -3.3780108   0.6073186   2.2299086   N4   
 
    R_com        Fit total        Fit exp        Fit els          Fit Cn 
  4.30637090  0.12150736E+02  0.46083627E+02 -0.32956593E+01 -0.30637232E+02
  4.38630768  0.70575922E+01  0.37139644E+02 -0.29163284E+01 -0.27165724E+02
  4.48223182  0.25330855E+01  0.28618464E+02 -0.25179249E+01 -0.23567454E+02
  4.59734079 -0.11653519E+01  0.20883948E+02 -0.21108038E+01 -0.19938496E+02
  4.73547156 -0.38353893E+01  0.14265872E+02 -0.17082485E+01 -0.16393012E+02
  4.90122847 -0.53822575E+01  0.89963355E+01 -0.13256143E+01 -0.13052979E+02
  5.10013677 -0.58593485E+01  0.51525462E+01 -0.97871515E+00 -0.10033180E+02
  5.33882673 -0.54749575E+01  0.26306462E+01 -0.68156707E+00 -0.74240366E+01
  5.62525468 -0.45490262E+01  0.11718264E+01 -0.44391193E+00 -0.52769407E+01
  5.96896822 -0.34253352E+01  0.44126015E+00 -0.26921002E+00 -0.35973853E+01
  6.38142447 -0.23747329E+01  0.12810571E+00 -0.15382459E+00 -0.23490140E+01
  6.87637197 -0.15397731E+01  0.15018202E-01 -0.87818842E-01 -0.14669725E+01
  7.47030897 -0.94655212E+00 -0.14714674E-01 -0.57255027E-01 -0.87458242E+00
 
------------ Minimum  64 ------------
E =    -5.82463049 kcal/mol
R_com =     6.94374585 Angstrom
beta_A, gamma_A, alpha_B, beta_B, gamma_B = 
   123.72633   286.75670   189.11102    59.02134    89.32184
 
 6   -0.0082369   0.6711817   0.7684765   C1   
 6   -0.7757149   1.0815181  -0.3577686   C2   
16    0.2529844  -0.9949647   1.2626791   S1   
16   -1.5744881  -0.0360008  -1.4747741   S2   
 6    0.2562876  -1.8023867  -0.3159852   C3   
 6   -0.4705703  -1.4204368  -1.3992376   C4   
 6    0.4400198   1.7820603   1.4542737   C5   
 7   -0.9209943   2.3696458  -0.5513684   N1   
16   -0.1480896   3.2072219   0.6618923   S3   
 6    1.0838705  -2.9621605  -0.3494658   C6   
 7    1.7522892  -3.9127371  -0.3209380   N2   
 6   -0.4317531  -2.1698652  -2.6119998   C7   
 7   -0.4533487  -2.7658841  -3.6096076   N3   
 6    1.2232432   1.8307188   2.6329857   C8   
 7    1.8577703   1.8894101   3.6051105   N4   
 6    0.0300139   0.8459015   6.3739575   C1   
 6    0.7669606   0.9470260   7.5874278   C2   
16   -0.2196240  -0.6353080   5.4616988   S1   
16    1.5336070  -0.4263160   8.4003075   S2   
 6   -0.2669818  -1.8209385   6.7793329   C3   
 6    0.4304992  -1.7358772   7.9429174   C4   
 6   -0.3980235   2.0992465   5.9850958   C5   
 7    0.9084499   2.1410314   8.1091480   N1   
16    0.1699530   3.2683277   7.1320389   S3   
 6   -1.0965633  -2.9436258   6.4921786   C6   
 7   -1.7650961  -3.8495157   6.2030069   N2   
 6    0.3576966  -2.7712226   8.9210286   C7   
 7    0.3513408  -3.6035582   9.7322642   N3   
 6   -1.1487261   2.4553136   4.8384353   C8   
 7   -1.7564142   2.7668192   3.8978104   N4   
 
    R_com        Fit total        Fit exp        Fit els          Fit Cn 
  5.77955591  0.13303012E+02  0.58234732E+02 -0.13193834E+02 -0.31737886E+02
  5.89679652  0.79440404E+01  0.47032813E+02 -0.11615865E+02 -0.27472907E+02
  6.03748526  0.31682817E+01  0.36263611E+02 -0.99450217E+01 -0.23150308E+02
  6.20631175 -0.75803003E+00  0.26395952E+02 -0.82384095E+01 -0.18915573E+02
  6.40890354 -0.36188325E+01  0.17880467E+02 -0.65702591E+01 -0.14929040E+02
  6.65201368 -0.52984136E+01  0.11068427E+02 -0.50229167E+01 -0.11343924E+02
  6.94374585 -0.58246305E+01  0.61258840E+01 -0.36717599E+01 -0.82787546E+01
  7.29382446 -0.53896864E+01  0.29713820E+01 -0.25680523E+01 -0.57930161E+01
  7.71391879 -0.43320527E+01  0.12727346E+01 -0.17269945E+01 -0.38777928E+01
  8.21803198 -0.30631523E+01  0.53324131E+00 -0.11274215E+01 -0.24689721E+01
  8.82296782 -0.19393594E+01  0.26176134E+00 -0.72351093E+00 -0.14776098E+01
  9.54889081 -0.11387499E+01  0.14078915E+00 -0.46178423E+00 -0.81775485E+00
 10.41999841 -0.64646754E+00  0.61859908E-01 -0.29489128E+00 -0.41343617E+00
 
------------ Minimum  65 ------------
E =    -5.80308747 kcal/mol
R_com =     5.12909494 Angstrom
beta_A, gamma_A, alpha_B, beta_B, gamma_B = 
   126.55123   157.62650   146.61520    26.09991   236.92499
 
 6   -0.8968245   0.0686705  -0.4817667   C1   
 6   -0.5846233  -1.2474459  -0.0388281   C2   
16   -0.3820047   1.5514974   0.3086141   S1   
16    0.4120126  -1.6068738   1.3796629   S2   
 6    1.1901089   1.0439800   0.9528245   C3   
 6    1.5014718  -0.2089900   1.3779871   C4   
 6   -1.7243183   0.0031240  -1.5846089   C5   
 7   -1.0995809  -2.2478381  -0.7110589   N1   
16   -2.0517973  -1.6607840  -1.9437666   S3   
 6    2.1315205   2.1107328   1.0357239   C6   
 7    2.8561212   3.0169181   1.1062579   N2   
 6    2.7855338  -0.5017449   1.9251810   C7   
 7    3.8077502  -0.7785247   2.4041307   N3   
 6   -2.2811288   1.0702067  -2.3305746   C8   
 7   -2.7541733   1.9336330  -2.9484903   N4   
 6   -0.4234559  -0.8201642   4.6942103   C1   
 6   -0.8855748   0.4145848   4.1578637   C2   
16    1.1787499  -1.0978003   5.3608220   S1   
16    0.0808904   1.8970413   4.1044201   S2   
 6    1.5221329   0.4995492   6.0497958   C3   
 6    1.0863983   1.6854763   5.5484413   C4   
 6   -1.3995818  -1.7848108   4.5460946   C5   
 7   -2.0912477   0.4352143   3.6442614   N1   
16   -2.7662570  -1.0831735   3.7431434   S3   
 6    2.3659338   0.4443852   7.1969865   C6   
 7    3.0745629   0.3503718   8.1136104   N2   
 6    1.4602240   2.9214166   6.1539558   C7   
 7    1.7632247   3.9524560   6.5967587   N3   
 6   -1.3541797  -3.1474542   4.9285997   C8   
 7   -1.3308688  -4.2704928   5.2274925   N4   
 
    R_com        Fit total        Fit exp        Fit els          Fit Cn 
  4.38824679  0.12090874E+02  0.35317238E+02  0.34238952E+01 -0.26650259E+02
  4.46285445  0.70749404E+01  0.28056021E+02  0.32177467E+01 -0.24198827E+02
  4.55238365  0.25993052E+01  0.21200548E+02  0.29892579E+01 -0.21590501E+02
  4.65981869 -0.10792685E+01  0.15055324E+02  0.27404401E+01 -0.18875032E+02
  4.78874074 -0.37533607E+01  0.98896694E+01  0.24751425E+01 -0.16118173E+02
  4.94344719 -0.53161824E+01  0.58832687E+01  0.21991961E+01 -0.13398647E+02
  5.12909494 -0.58030875E+01  0.30788539E+01  0.19201969E+01 -0.10802138E+02
  5.35187223 -0.54029583E+01  0.13628700E+01  0.16467993E+01 -0.84126276E+01
  5.61920499 -0.44239423E+01  0.49086185E+00  0.13875277E+01 -0.63023318E+01
  5.94000429 -0.32158806E+01  0.15691248E+00  0.11493723E+01 -0.45221654E+01
  6.32496346 -0.20765224E+01  0.81672656E-01  0.93667513E+00 -0.30948702E+01
  6.78691446 -0.11833328E+01  0.78449824E-01  0.75083339E+00 -0.20126160E+01
  7.34125565 -0.58155641E+00  0.67557383E-01  0.59097984E+00 -0.12400936E+01
 
------------ Minimum  66 ------------
E =    -5.73284624 kcal/mol
R_com =     8.12028098 Angstrom
beta_A, gamma_A, alpha_B, beta_B, gamma_B = 
    85.30419   328.77330    45.48416    53.66340   121.60850
 
 6   -0.5074482   0.0739096   0.8821239   C1   
 6   -0.4599892   1.2909683   0.1456849   C2   
16   -0.5069156  -1.5361551   0.1777036   S1   
16   -0.3592735   1.3793924  -1.6197119   S2   
 6    0.4933870  -1.2584241  -1.2597881   C3   
 6    0.5487346  -0.1014850  -1.9711758   C4   
 6   -0.6260811   0.3508690   2.2291662   C5   
 7   -0.5291667   2.4097513   0.8249485   N1   
16   -0.6932448   2.0693726   2.4461016   S3   
 6    1.2352010  -2.4090025  -1.6559837   C6   
 7    1.8015444  -3.3795257  -1.9535285   N2   
 6    1.3531118   0.0024385  -3.1442569   C7   
 7    1.9711039   0.1230140  -4.1212284   N3   
 6   -0.7178589  -0.5602386   3.3092719   C8   
 7   -0.8036523  -1.2936251   4.2069799   N4   
 6    0.4280516  -0.2579945   7.2307195   C1   
 6    0.4490744  -1.3005688   8.1994421   C2   
16   -0.8083447   0.9848892   7.1079142   S1   
16   -0.7653603  -1.4967987   9.4727177   S2   
 6   -1.2410823   1.1785977   8.8165210   C3   
 6   -1.2242916   0.1921725   9.7515758   C4   
 6    1.4867362  -0.4132798   6.3587238   C5   
 7    1.4136528  -2.1838045   8.1137502   N1   
16    2.3773697  -1.8326014   6.8027113   S3   
 6   -1.6702646   2.4988500   9.1387413   C6   
 7   -2.0352438   3.5825326   9.3475838   N2   
 6   -1.6380482   0.4436980  11.0930236   C7   
 7   -1.9937694   0.5959052  12.1890262   N3   
 6    1.8333459   0.3895417   5.2449429   C8   
 7    2.1272222   1.0319000   4.3218457   N4   
 
    R_com        Fit total        Fit exp        Fit els          Fit Cn 
  6.85025558  0.12614625E+02  0.50118643E+02 -0.11244736E+02 -0.26259282E+02
  6.97815444  0.71050271E+01  0.40595132E+02 -0.10227858E+02 -0.23262247E+02
  7.13163306  0.24205385E+01  0.31634674E+02 -0.90559400E+01 -0.20158196E+02
  7.31580741 -0.12471329E+01  0.23532287E+02 -0.77579250E+01 -0.17021495E+02
  7.53681663 -0.38079976E+01  0.16522100E+02 -0.63897657E+01 -0.13940332E+02
  7.80202770 -0.52738936E+01  0.10769923E+02 -0.50316285E+01 -0.11012188E+02
  8.12028098 -0.57328462E+01  0.63780887E+01 -0.37743860E+01 -0.83365489E+01
  8.50218491 -0.53373931E+01  0.33630573E+01 -0.26971010E+01 -0.60033494E+01
  8.96046963 -0.43344625E+01  0.15876719E+01 -0.18448717E+01 -0.40772627E+01
  9.51041130 -0.30811698E+01  0.72215543E+00 -0.12195941E+01 -0.25837312E+01
 10.17034130 -0.19461985E+01  0.34899821E+00 -0.78878552E+00 -0.15064112E+01
 10.96225730 -0.11354405E+01  0.16539440E+00 -0.50485905E+00 -0.79597584E+00
 11.91255650 -0.63946359E+00  0.61085435E-01 -0.32221613E+00 -0.37833290E+00
 
------------ Minimum  67 ------------
E =    -5.72384925 kcal/mol
R_com =     8.76765261 Angstrom
beta_A, gamma_A, alpha_B, beta_B, gamma_B = 
   126.24013   309.85154   104.89508    53.75987   129.85154
 
 6    0.1510515   0.3684791   0.9394230   C1   
 6   -0.5053643   1.2805023   0.0658335   C2   
16    0.0209903  -1.3822559   0.8586283   S1   
16   -1.5464740   0.7909189  -1.2798957   S2   
 6   -0.1700628  -1.6106684  -0.8893559   C3   
 6   -0.7933572  -0.7476291  -1.7345253   C4   
 6    0.8477416   1.0689698   1.9033934   C5   
 7   -0.3488419   2.5601953   0.3019406   N1   
16    0.6026179   2.7665033   1.6521547   S3   
 6    0.3658653  -2.8468110  -1.3539227   C6   
 7    0.7957561  -3.8760870  -1.6809971   N2   
 6   -0.9347863  -1.0498014  -3.1211152   C7   
 7   -1.0984483  -1.2678931  -4.2509723   N3   
 6    1.6261431   0.5586103   2.9705357   C8   
 7    2.2613092   0.1572606   3.8574282   N4   
 6    0.3172698   0.2406934   7.8282297   C1   
 6    1.3673789  -0.1592302   8.7018191   C2   
16   -1.3412051  -0.3350236   7.9090243   S1   
16    1.1618635  -1.2912041  10.0475483   S2   
 6   -1.5128324  -0.5783705   9.6570085   C3   
 6   -0.5185751  -0.9588769  10.5021779   C4   
 6    0.8151386   1.0940344   6.8642592   C5   
 7    2.5638378   0.3209777   8.4657120   N1   
16    2.5186409   1.2934981   7.1154979   S3   
 6   -2.8451985  -0.3782008  10.1215753   C6   
 7   -3.9503923  -0.2273304  10.4486498   N2   
 6   -0.7742395  -1.1732270  11.8887678   C7   
 7   -0.9429336  -1.3874501  13.0186249   N3   
 6    0.1218401   1.7150924   5.7971170   C8   
 7   -0.4292928   2.2257488   4.9102244   N4   
 
    R_com        Fit total        Fit exp        Fit els          Fit Cn 
  7.81513356  0.11847189E+02  0.54370216E+02 -0.86712916E+01 -0.33851736E+02
  7.91105771  0.69517057E+01  0.44132147E+02 -0.77091853E+01 -0.29471256E+02
  8.02616667  0.25657500E+01  0.34292677E+02 -0.67188297E+01 -0.25008097E+02
  8.16429744 -0.10537750E+01  0.25277043E+02 -0.57269301E+01 -0.20603888E+02
  8.33005435 -0.36945224E+01  0.17485836E+02 -0.47637967E+01 -0.16416561E+02
  8.52896265 -0.52416751E+01  0.11219724E+02 -0.38602266E+01 -0.12601173E+02
  8.76765261 -0.57238493E+01  0.66055834E+01 -0.30435819E+01 -0.92858508E+01
  9.05408056 -0.53301567E+01  0.35530896E+01 -0.23339612E+01 -0.65492851E+01
  9.39779410 -0.43782351E+01  0.17715686E+01 -0.17415873E+01 -0.44082163E+01
  9.81025035 -0.32296220E+01  0.85780690E+00 -0.12662482E+01 -0.28211807E+01
 10.30519785 -0.21802554E+01  0.42587183E+00 -0.89887670E+00 -0.17072505E+01
 10.89913485 -0.13824553E+01  0.21190907E+00 -0.62454868E+00 -0.96981567E+00
 11.61185925 -0.84606966E+00  0.93603092E-01 -0.42581668E+00 -0.51385607E+00
 
------------ Minimum  68 ------------
E =    -5.69911926 kcal/mol
R_com =     8.96262797 Angstrom
beta_A, gamma_A, alpha_B, beta_B, gamma_B = 
   109.01873   326.68890     3.57728   107.27736   145.99380
 
 6   -0.1109015   0.1073483   1.0086060   C1   
 6   -0.3778973   1.2967648   0.2738760   C2   
16   -0.3744827  -1.5271876   0.4192554   S1   
16   -0.9963603   1.3208357  -1.3848923   S2   
 6   -0.0397408  -1.3047272  -1.3077597   C3   
 6   -0.2887317  -0.1745058  -2.0206743   C4   
 6    0.3186622   0.4333072   2.2792472   C5   
 7   -0.1814550   2.4396365   0.8847072   N1   
16    0.3240003   2.1587375   2.4456452   S3   
 6    0.4938285  -2.4711150  -1.9289947   C6   
 7    0.9042609  -3.4534682  -2.3956000   N2   
 6   -0.0250309  -0.1155699  -3.4210065   C7   
 7    0.1466515  -0.0323289  -4.5675327   N3   
 6    0.6795963  -0.4377710   3.3357120   C8   
 7    0.9705857  -1.1378753   4.2167767   N4   
 6   -0.6773002  -0.1610436   8.2166801   C1   
 6   -0.3801130  -1.3246145   8.9806232   C2   
16   -0.6494909   1.4861180   8.8287274   S1   
16    0.1026147  -1.2970405  10.6837973   S2   
 6    0.6535963   1.3632245  10.0249645   C3   
 6    0.9484926   0.2584947  10.7599830   C4   
 6   -1.0599073  -0.5278375   6.9421695   C5   
 7   -0.5070637  -2.4853673   8.3853110   N1   
16   -1.0399438  -2.2571943   6.8248967   S3   
 6    1.3725397   2.5817747  10.1962692   C6   
 7    1.9133023   3.6035162  10.3179784   N2   
 6    1.9908608   0.2796609  11.7331030   C7   
 7    2.8110271   0.2600330  12.5564304   N3   
 6   -1.4503466   0.3068979   5.8670218   C8   
 7   -1.7822870   0.9762881   4.9766128   N4   
 
    R_com        Fit total        Fit exp        Fit els          Fit Cn 
  7.69260257  0.12474372E+02  0.56026322E+02 -0.11248801E+02 -0.32303149E+02
  7.82050143  0.80410668E+01  0.46451933E+02 -0.97573608E+01 -0.28653506E+02
  7.97398005  0.37236956E+01  0.36683724E+02 -0.82383680E+01 -0.24721661E+02
  8.15815440 -0.14522377E+00  0.27223775E+02 -0.67486050E+01 -0.20620394E+02
  8.37916363 -0.31895035E+01  0.18675378E+02 -0.53500367E+01 -0.16514845E+02
  8.64437469 -0.50856309E+01  0.11623572E+02 -0.40996923E+01 -0.12609511E+02
  8.96262797 -0.56991193E+01  0.64541203E+01 -0.30385052E+01 -0.91147344E+01
  9.34453190 -0.51948289E+01  0.31869523E+01 -0.21835175E+01 -0.61982638E+01
  9.80281663 -0.40204810E+01  0.14488130E+01 -0.15271717E+01 -0.39421223E+01
 10.35275829 -0.27172306E+01  0.65628088E+00 -0.10438058E+01 -0.23297057E+01
 11.01268829 -0.16650068E+01  0.30395966E+00 -0.69950024E+00 -0.12694663E+01
 11.80460429 -0.96767826E+00  0.12672665E+00 -0.46053464E+00 -0.63387027E+00
 12.75490349 -0.54902281E+00  0.39699989E-01 -0.29809946E+00 -0.29062334E+00
 
------------ Minimum  69 ------------
E =    -5.58826759 kcal/mol
R_com =     6.52081470 Angstrom
beta_A, gamma_A, alpha_B, beta_B, gamma_B = 
   138.71957   281.83737   204.98097    97.07832    79.57372
 
 6    0.1458430   0.7231254   0.7049314   C1   
 6   -0.9095431   1.0150843  -0.2043248   C2   
16    0.6318554  -0.8891994   1.2076413   S1   
16   -1.8942830  -0.2160152  -1.0100975   S2   
 6    0.2822996  -1.8060813  -0.2692677   C3   
 6   -0.7210590  -1.5374040  -1.1460391   C4   
 6    0.6824030   1.9001662   1.1865762   C5   
 7   -1.1823030   2.2777424  -0.4260379   N1   
16   -0.1797909   3.2355636   0.4950836   S3   
 6    1.1465908  -2.9245677  -0.4511429   C6   
 7    1.8597988  -3.8377831  -0.5436902   N2   
 6   -0.9462834  -2.3687187  -2.2827589   C7   
 7   -1.1844910  -3.0347204  -3.2050522   N3   
 6    1.7368480   2.0700031   2.1163448   C8   
 7    2.5942716   2.2280221   2.8850780   N4   
 6    0.0442083   0.9990787   6.3183393   C1   
 6    0.0083177   0.6982073   7.7090279   C2   
16    0.7545213  -0.0248272   5.0791505   S1   
16    0.6532988  -0.7897043   8.4194551   S2   
 6    0.4307960  -1.6288147   5.7621939   C3   
 6    0.3926449  -1.9292091   7.0873172   C4   
 6   -0.4993017   2.2489206   6.0997179   C5   
 7   -0.5067166   1.6005661   8.5079949   N1   
16   -0.9709647   2.9310650   7.6219005   S3   
 6    0.2494087  -2.6339354   4.7682519   C6   
 7    0.1322483  -3.4223812   3.9221907   N2   
 6    0.1700337  -3.2658648   7.5319943   C7   
 7    0.0210141  -4.3444045   7.9387760   N3   
 6   -0.6497408   2.9398177   4.8728529   C8   
 7   -0.7725925   3.5252113   3.8761997   N4   
 
    R_com        Fit total        Fit exp        Fit els          Fit Cn 
  5.51537792  0.11865023E+02  0.45693754E+02 -0.51484317E+01 -0.28680299E+02
  5.61663118  0.68653363E+01  0.36368425E+02 -0.46586686E+01 -0.24844420E+02
  5.73813510  0.24722311E+01  0.27601086E+02 -0.41383483E+01 -0.20990507E+02
  5.88393979 -0.10880214E+01  0.19751977E+02 -0.35997245E+01 -0.17240274E+02
  6.05890542 -0.36459905E+01  0.13134099E+02 -0.30588729E+01 -0.13721216E+02
  6.26886418 -0.51285007E+01  0.79563364E+01 -0.25344092E+01 -0.10550428E+02
  6.52081470 -0.55882676E+01  0.42738365E+01 -0.20451466E+01 -0.78169574E+01
  6.82315531 -0.52115681E+01  0.19632381E+01 -0.16070694E+01 -0.55677369E+01
  7.18596405 -0.42923931E+01  0.74064026E+00 -0.12305284E+01 -0.38025049E+01
  7.62133453 -0.31674621E+01  0.23189441E+00 -0.91881341E+00 -0.24805431E+01
  8.14377912 -0.21243738E+01  0.80918320E-01 -0.66881647E+00 -0.15364757E+01
  8.77071262 -0.13238682E+01  0.46540827E-01 -0.47343812E+00 -0.89697095E+00
  9.52303281 -0.78706658E+00  0.27989095E-01 -0.32437878E+00 -0.49067690E+00
 
------------ Minimum  70 ------------
E =    -5.56609451 kcal/mol
R_com =     8.20448895 Angstrom
beta_A, gamma_A, alpha_B, beta_B, gamma_B = 
    61.40368   310.99259   271.44992   118.59632   130.99259
 
 6   -0.7894737   0.3515393   0.5424577   C1   
 6   -0.2866969   1.2851404  -0.4069795   C2   
16   -0.7549755  -1.3960197   0.3597991   S1   
16    0.4931410   0.8295250  -1.9297585   S2   
 6    0.7479171  -1.5940626  -0.5601004   C3   
 6    1.2395253  -0.7102820  -1.4683390   C4   
 6   -1.3722899   1.0282065   1.5949547   C5   
 7   -0.4460135   2.5589448  -0.1425921   N1   
16   -1.2653348   2.7323244   1.2960075   S3   
 6    1.4080508  -2.8288076  -0.2941720   C6   
 7    1.8966859  -3.8576871  -0.0621469   N2   
 6    2.4371546  -0.9884588  -2.1910032   C7   
 7    3.3921791  -1.1864333  -2.8231904   N3   
 6   -2.0021890   0.4916446   2.7440834   C8   
 7   -2.5309095   0.0686522   3.6888733   N4   
 6   -0.3714029   0.7803259   7.6620313   C1   
 6   -1.2919833   0.2540870   8.6114685   C2   
16    1.3764695   0.7900574   7.8446899   S1   
16   -0.8167814  -0.5139727  10.1342475   S2   
 6    1.6124768  -0.7073429   8.7645893   C3   
 6    0.7414185  -1.2211561   9.6728279   C4   
 6   -1.0626005   1.3458337   6.6095343   C5   
 7   -2.5694110   0.3811214   8.3470811   N1   
16   -2.7634665   1.1957934   6.9084814   S3   
 6    2.8635300  -1.3360223   8.4986609   C6   
 7    3.9044441  -1.7984671   8.2666359   N2   
 6    1.0498099  -2.4113632  10.3954922   C7   
 7    1.2718862  -3.3610725  11.0276793   N3   
 6   -0.5421488   1.9891078   5.4604055   C8   
 7   -0.1326701   2.5283621   4.5156156   N4   
 
    R_com        Fit total        Fit exp        Fit els          Fit Cn 
  7.25196991  0.11638328E+02  0.53619821E+02 -0.79935240E+01 -0.33987969E+02
  7.34789405  0.68407147E+01  0.43577618E+02 -0.70920071E+01 -0.29644897E+02
  7.46300302  0.25465972E+01  0.33917654E+02 -0.61582301E+01 -0.25212827E+02
  7.60113378 -0.99483120E+00  0.25054536E+02 -0.52177932E+01 -0.20831574E+02
  7.76689070 -0.35783725E+01  0.17380230E+02 -0.43008048E+01 -0.16657797E+02
  7.96579900 -0.50931835E+01  0.11191646E+02 -0.34388844E+01 -0.12845945E+02
  8.20448895 -0.55660945E+01  0.66190484E+01 -0.26610147E+01 -0.95241282E+01
  8.49091691 -0.51780709E+01  0.35824074E+01 -0.19891341E+01 -0.67713442E+01
  8.83463045 -0.42355398E+01  0.18040701E+01 -0.14347979E+01 -0.46048120E+01
  9.24708670 -0.30922267E+01  0.88999041E+00 -0.99810238E+00 -0.29841147E+01
  9.74203419 -0.20443221E+01  0.45591782E+00 -0.66923127E+00 -0.18310086E+01
 10.33597119 -0.12500499E+01  0.23579509E+00 -0.43188980E+00 -0.10539552E+01
 11.04869559 -0.72339248E+00  0.10799321E+00 -0.26725179E+00 -0.56413390E+00
 
------------ Minimum  71 ------------
E =    -5.47339755 kcal/mol
R_com =     6.23936331 Angstrom
beta_A, gamma_A, alpha_B, beta_B, gamma_B = 
    63.86829   252.08960   158.10080    59.16671    41.06673
 
 6   -0.4509386   0.9129742  -0.0651261   C1   
 6    0.1338750   0.4752811  -1.2867007   C2   
16   -1.1210759  -0.1410888   1.1711520   S1   
16    0.3114626  -1.2245407  -1.7489307   S2   
 6   -0.0590101  -1.5509556   1.0025878   C3   
 6    0.5064691  -1.9788283  -0.1570683   C4   
 6   -0.4765562   2.2926411  -0.0309761   C5   
 7    0.5321548   1.3972594  -2.1288345   N1   
16    0.1933420   2.9042028  -1.5081542   S3   
 6    0.1287097  -2.2593098   2.2249156   C6   
 7    0.2324137  -2.8165375   3.2397732   N2   
 6    1.3098072  -3.1566815  -0.1924466   C7   
 7    1.9465489  -4.1256547  -0.2735458   N3   
 6   -0.9797515   3.1376375   0.9878193   C8   
 7   -1.3963368   3.8461932   1.8097082   N4   
 6    0.8307931   0.5871096   6.3180656   C1   
 6    0.8855604  -0.5914145   7.1142491   C2   
16   -0.0214596   0.7366166   4.7884154   S1   
16    0.0670039  -2.1062919   6.7023024   S2   
 6   -1.3848481  -0.3613807   5.0707197   C3   
 6   -1.3462351  -1.4887331   5.8291588   C4   
 6    1.6072255   1.5725670   6.8936781   C5   
 7    1.6173995  -0.5514498   8.2008375   N1   
16    2.3408355   0.9419799   8.3320810   S3   
 6   -2.5665264   0.0230211   4.3728936   C6   
 7   -3.4978292   0.3634502   3.7662833   N2   
 6   -2.4905571  -2.3307872   5.9533122   C7   
 7   -3.3886770  -3.0609299   6.0591340   N3   
 6    1.8421830   2.8897254   6.4299357   C8   
 7    2.0535104   3.9709821   6.0593678   N4   
 
    R_com        Fit total        Fit exp        Fit els          Fit Cn 
  5.23392654  0.13021967E+02  0.40432632E+02  0.24066700E+01 -0.29817335E+02
  5.33517980  0.76727444E+01  0.31111285E+02  0.22768334E+01 -0.25715374E+02
  5.45668371  0.29942282E+01  0.22495859E+02  0.20944604E+01 -0.21596091E+02
  5.60248840 -0.77488963E+00  0.14966380E+02  0.18536229E+01 -0.17594892E+02
  5.77745404 -0.34615527E+01  0.88390233E+01  0.15541956E+01 -0.13854772E+02
  5.98741280 -0.50019656E+01  0.43006282E+01  0.12051324E+01 -0.10507726E+02
  6.23936331 -0.54733975E+01  0.13535539E+01  0.82693057E+00 -0.76538820E+01
  6.54170393 -0.50975575E+01 -0.20485301E+00  0.45155054E+00 -0.53442550E+01
  6.90451266 -0.42003033E+01 -0.74461835E+00  0.11801097E+00 -0.35736959E+01
  7.33988315 -0.31272035E+01 -0.70262868E+00 -0.13689300E+00 -0.22876818E+01
  7.86232773 -0.21452522E+01 -0.45407536E+00 -0.29049670E+00 -0.14006801E+01
  8.48926123 -0.13853523E+01 -0.22381536E+00 -0.34325578E+00 -0.81828120E+00
  9.24158143 -0.85821362E+00 -0.85293813E-01 -0.31857527E+00 -0.45434454E+00
 
------------ Minimum  72 ------------
E =    -5.45569062 kcal/mol
R_com =     4.99946292 Angstrom
beta_A, gamma_A, alpha_B, beta_B, gamma_B = 
   166.33135   342.46356   200.14723    58.91009    19.38182
 
 6    0.7837640  -0.1460962   0.6367722   C1   
 6    0.3639954   1.2110147   0.5480548   C2   
16   -0.2628373  -1.5442501   0.4410472   S1   
16   -1.2949545   1.7152972   0.1900423   S2   
 6   -1.4210433  -0.9159550  -0.7455135   C3   
 6   -1.8293339   0.3769883  -0.8416413   C4   
 6    2.1221816  -0.1970424   0.9704577   C5   
 7    1.2625984   2.1364484   0.7803156   N1   
16    2.7150708   1.4201657   1.1652570   S3   
 6   -1.9487138  -1.9260178  -1.6013327   C6   
 7   -2.3680117  -2.7878103  -2.2591291   N2   
 6   -2.8046110   0.7702488  -1.8050325   C7   
 7   -3.6172356   1.1298192  -2.5542165   N3   
 6    2.9353029  -1.3388168   1.1713392   C8   
 7    3.6150945  -2.2647796   1.3490247   N4   
 6    0.4305620   0.8659284   5.3248755   C1   
 6    1.1324166  -0.3066776   5.7226468   C2   
16   -0.5077673   1.0320725   3.8482405   S1   
16    1.1470686  -1.8162569   4.7976906   S2   
 6   -1.1126979  -0.6243880   3.6629859   C3   
 6   -0.4534697  -1.7519720   4.0393056   C4   
 6    0.6573326   1.8750648   6.2389445   C5   
 7    1.8351499  -0.2431755   6.8271799   N1   
16    1.7255460   1.2878109   7.4713728   S3   
 6   -2.3824658  -0.6875235   3.0189416   C6   
 7   -3.4066410  -0.6895066   2.4691650   N2   
 6   -1.0103334  -3.0431718   3.8012975   C7   
 7   -1.4121458  -4.1152864   3.6011895   N3   
 6    0.1642246   3.2023831   6.2234897   C8   
 7   -0.2238008   4.2980701   6.2219641   N4   
 
    R_com        Fit total        Fit exp        Fit els          Fit Cn 
  4.20569704  0.11591218E+02  0.38904139E+02  0.29287739E+00 -0.27605798E+02
  4.28563383  0.68223351E+01  0.31064881E+02  0.41888147E+00 -0.24661428E+02
  4.38155797  0.25604503E+01  0.23606547E+02  0.54523496E+00 -0.21591332E+02
  4.49666694 -0.94707684E+00  0.16856758E+02  0.66643629E+00 -0.18470271E+02
  4.63479770 -0.34991009E+01  0.11113470E+02  0.77577401E+00 -0.15388345E+02
  4.80055462 -0.49910175E+01  0.65871256E+01  0.86569012E+00 -0.12443833E+02
  4.99946292 -0.54556906E+01  0.33486044E+01  0.92842967E+00 -0.97327247E+01
  5.23815287 -0.50742912E+01  0.13053160E+01  0.95697909E+00 -0.73365863E+01
  5.52458083 -0.41416762E+01  0.22361900E+00  0.94624969E+00 -0.53115449E+01
  5.86829437 -0.29903065E+01 -0.20347320E+00  0.89441423E+00 -0.36812475E+01
  6.28075062 -0.19020156E+01 -0.27061989E+00  0.80420945E+00 -0.24356051E+01
  6.77569811 -0.10479274E+01 -0.19630695E+00  0.68379360E+00 -0.15354141E+01
  7.36963511 -0.47937859E+00 -0.10422504E+00  0.54643603E+00 -0.92158957E+00
 
------------ Minimum  73 ------------
E =    -5.41305001 kcal/mol
R_com =     5.22098762 Angstrom
beta_A, gamma_A, alpha_B, beta_B, gamma_B = 
   156.57394   347.63833   118.38297    46.21119   322.82521
 
 6    0.6490062  -0.2277614   0.7536741   C1   
 6    0.3642634   1.1624975   0.6444572   C2   
16   -0.4610188  -1.5243213   0.3349933   S1   
16   -1.1619343   1.8177449   0.0313016   S2   
 6   -1.3441207  -0.7717925  -1.0058845   C3   
 6   -1.6216413   0.5537123  -1.1227756   C4   
 6    1.9021355  -0.4029104   1.3053016   C5   
 7    1.2836225   2.0004557   1.0573311   N1   
16    2.5849472   1.1515938   1.6547458   S3   
 6   -1.8000351  -1.7132531  -1.9738120   C6   
 7   -2.1710029  -2.5207661  -2.7231442   N2   
 6   -2.3825959   1.0513762  -2.2215115   C7   
 7   -3.0231228   1.4966669  -3.0831192   N3   
 6    2.5718242  -1.6155743   1.5987835   C8   
 7    3.1324087  -2.6011270   1.8547660   N4   
 6    0.2988729  -0.9085007   5.5765301   C1   
 6   -0.9772895  -0.9322504   4.9467110   C2   
16    1.6165541   0.1746101   5.1533235   S1   
16   -1.4597297   0.1609816   3.6403100   S2   
 6    0.7048755   1.6109857   4.6535341   C3   
 6   -0.5142913   1.6022380   4.0525353   C4   
 6    0.3689500  -1.9124702   6.5212193   C5   
 7   -1.8287332  -1.8460981   5.3439342   N1   
16   -1.1242122  -2.7929711   6.5178161   S3   
 6    1.4008115   2.8296732   4.9016545   C6   
 7    2.0168878   3.7948628   5.1017842   N2   
 6   -1.1423941   2.8164975   3.6463301   C7   
 7   -1.6776699   3.7781795   3.2727346   N3   
 6    1.4541554  -2.2509102   7.3655864   C8   
 7    2.3378456  -2.5485068   8.0595777   N4   
 
    R_com        Fit total        Fit exp        Fit els          Fit Cn 
  4.42722175  0.12272462E+02  0.42813967E+02  0.26288374E+01 -0.33170343E+02
  4.50715854  0.73329051E+01  0.34578643E+02  0.23506970E+01 -0.29596435E+02
  4.60308268  0.29126990E+01  0.26706183E+02  0.20647836E+01 -0.25858267E+02
  4.71819165 -0.72944665E+00  0.19538947E+02  0.17806732E+01 -0.22049067E+02
  4.85632241 -0.33813505E+01  0.13392846E+02  0.15097553E+01 -0.18283952E+02
  5.02207933 -0.49312163E+01  0.84959121E+01  0.12638691E+01 -0.14690998E+02
  5.22098762 -0.54130500E+01  0.49306513E+01  0.10530904E+01 -0.11396792E+02
  5.45967758 -0.50207081E+01  0.26047501E+01  0.88296999E+00 -0.85084281E+01
  5.74610553 -0.40715789E+01  0.12726122E+01  0.75209528E+00 -0.60962864E+01
  6.08981908 -0.29215053E+01  0.61038391E+00  0.65135815E+00 -0.41832473E+01
  6.50227532 -0.18633637E+01  0.31508945E+00  0.56623147E+00 -0.27446846E+01
  6.99722282 -0.10592106E+01  0.17804858E+00  0.48212928E+00 -0.17193885E+01
  7.59115982 -0.53760404E+00  0.98403768E-01  0.39073271E+00 -0.10267405E+01
 
------------ Minimum  74 ------------
E =    -5.38191271 kcal/mol
R_com =     7.17459096 Angstrom
beta_A, gamma_A, alpha_B, beta_B, gamma_B = 
   141.74714    57.46046   248.95632    97.56619   307.37461
 
 6   -0.1938221  -0.9187704   0.3992528   C1   
 6    0.7403487  -0.1532274   1.1523101   C2   
16   -1.5058591  -0.2537440  -0.5624205   S1   
16    0.7506308   1.6160507   1.2166352   S2   
 6   -0.7706865   1.2667786  -1.1024710   C3   
 6    0.1228607   2.0066292  -0.3940654   C4   
 6    0.0430152  -2.2643027   0.5961135   C5   
 7    1.6227076  -0.8100623   1.8649607   N1   
16    1.3657186  -2.4465770   1.7015810   S3   
 6   -1.2445210   1.6958925  -2.3762181   C6   
 7   -1.6782451   2.0164767  -3.4059279   N2   
 6    0.6191155   3.2436803  -0.9013895   C7   
 7    1.0271647   4.2704585  -1.2621505   N3   
 6   -0.6546601  -3.3688864   0.0499336   C8   
 7   -1.2216417  -4.2871708  -0.3817857   N4   
 6    0.4928064   0.1537278   8.0547151   C1   
 6    1.3572368  -0.0054885   6.9352345   C2   
16   -1.1218989   0.8450027   7.9965567   S1   
16    0.9271848   0.4436097   5.2775389   S2   
 6   -1.6378129   0.3228429   6.3824613   C3   
 6   -0.8229788   0.1658900   5.3058670   C4   
 6    1.1420242  -0.2509652   9.2036464   C5   
 7    2.5558766  -0.4845672   7.1624046   N1   
16    2.7482363  -0.7573675   8.7932003   S3   
 6   -3.0441813   0.1137392   6.2850293   C6   
 7   -4.1981954  -0.0208195   6.2484419   N2   
 6   -1.3482326  -0.2139362   4.0355196   C7   
 7   -1.7358462  -0.4932900   2.9759710   N3   
 6    0.6570727  -0.2504362  10.5340561   C8   
 7    0.2787682  -0.2483228  11.6331363   N4   
 
    R_com        Fit total        Fit exp        Fit els          Fit Cn 
  6.32790736  0.10843025E+02  0.38654690E+02 -0.31686357E+01 -0.24643029E+02
  6.41317327  0.62212276E+01  0.31326451E+02 -0.30132853E+01 -0.22091938E+02
  6.51549235  0.21192472E+01  0.24379868E+02 -0.28382744E+01 -0.19422346E+02
  6.63827525 -0.12189645E+01  0.18119815E+02 -0.26431457E+01 -0.16695634E+02
  6.78561473 -0.36068025E+01  0.12807853E+02 -0.24283161E+01 -0.13986339E+02
  6.96242211 -0.49695781E+01  0.86024539E+01 -0.21954832E+01 -0.11376549E+02
  7.17459096 -0.53819127E+01  0.55139769E+01 -0.19480720E+01 -0.89478176E+01
  7.42919359 -0.50614953E+01  0.34022388E+01 -0.16915898E+01 -0.67721443E+01
  7.73471673 -0.43067703E+01  0.20309709E+01 -0.14336547E+01 -0.49040866E+01
  8.10134451 -0.34010092E+01  0.11579532E+01 -0.11834329E+01 -0.33755294E+01
  8.54129784 -0.25367778E+01  0.60660647E+00 -0.95036038E+00 -0.21930239E+01
  9.06924184 -0.18034673E+01  0.27574091E+00 -0.74240761E+00 -0.13368006E+01
  9.70277464 -0.12249355E+01  0.10196309E+00 -0.56457686E+00 -0.76232171E+00
 
------------ Minimum  75 ------------
E =    -5.25674475 kcal/mol
R_com =     4.95016212 Angstrom
beta_A, gamma_A, alpha_B, beta_B, gamma_B = 
   144.29379   174.96133    35.04912     8.91317   164.14990
 
 6   -0.9503942   0.3400015  -0.1491939   C1   
 6   -0.8564712  -1.0777547  -0.0656916   C2   
16    0.1048377   1.4749445   0.6796044   S1   
16    0.3741516  -1.9372279   0.8731703   S2   
 6    1.6220817   0.5573205   0.6872939   C3   
 6    1.7256124  -0.7957538   0.7654938   C4   
 6   -2.0396171   0.6882371  -0.9222583   C5   
 7   -1.7626037  -1.7804306  -0.7005383   N1   
16   -2.8457109  -0.7560203  -1.4410646   S3   
 6    2.7789404   1.3887303   0.6482398   C6   
 7    3.6918125   2.1082973   0.6392438   N2   
 6    3.0001032  -1.4340353   0.8125220   C7   
 7    4.0160447  -1.9942695   0.8827120   N3   
 6   -2.5047611   1.9842064  -1.2528231   C8   
 7   -2.9060090   3.0402561  -1.5264197   N4   
 6    0.5795715   0.6177264   4.3812861   C1   
 6    1.0498052  -0.7248311   4.4286812   C2   
16   -1.1050917   1.1048570   4.4958739   S1   
16    0.0028076  -2.1359893   4.6455154   S2   
 6   -1.7306723  -0.1516477   5.5793715   C3   
 6   -1.2901009  -1.4363275   5.6353963   C4   
 6    1.6399044   1.4733225   4.1600337   C5   
 7    2.3359302  -0.9192081   4.2675602   N1   
16    3.0929135   0.5403738   4.0077257   S3   
 6   -2.8107653   0.2982476   6.3930562   C6   
 7   -3.7029868   0.7043645   7.0177184   N2   
 6   -1.8957806  -2.3836146   6.5127453   C7   
 7   -2.3779639  -3.1956350   7.1902763   N3   
 6    1.6198812   2.8834668   4.0325166   C8   
 7    1.6208557   4.0399852   3.9160690   N4   
 
    R_com        Fit total        Fit exp        Fit els          Fit Cn 
  4.20931397  0.11561837E+02  0.41820247E+02  0.63203079E+01 -0.36578718E+02
  4.28392163  0.68361787E+01  0.33553736E+02  0.57690815E+01 -0.32486639E+02
  4.37345083  0.26264678E+01  0.25677300E+02  0.51831960E+01 -0.28234028E+02
  4.48088587 -0.82841300E+00  0.18529137E+02  0.45742025E+01 -0.23931752E+02
  4.60980792 -0.33366852E+01  0.12419008E+02  0.39572533E+01 -0.19712947E+02
  4.76451437 -0.48009872E+01  0.75704873E+01  0.33502500E+01 -0.15721724E+02
  4.95016212 -0.52567447E+01  0.40673510E+01  0.27721954E+01 -0.12096291E+02
  5.17293941 -0.48830233E+01  0.18252236E+01  0.22408657E+01 -0.89491125E+01
  5.44027217 -0.39711505E+01  0.60768236E+00  0.17702375E+01 -0.63490703E+01
  5.76107147 -0.28521949E+01  0.90830631E-01  0.13683893E+01 -0.43114148E+01
  6.14603064 -0.18076801E+01 -0.44827758E-01  0.10366483E+01 -0.27995006E+01
  6.60798164 -0.10035072E+01 -0.35976154E-01  0.77038895E+00 -0.17379200E+01
  7.16232284 -0.47807302E+00 -0.72707952E-02  0.56119559E+00 -0.10319978E+01
 
------------ Minimum  76 ------------
E =    -5.13931062 kcal/mol
R_com =     4.92906594 Angstrom
beta_A, gamma_A, alpha_B, beta_B, gamma_B = 
   153.14586    12.54813   169.81880    27.65035    59.13342
 
 6    0.4428993  -0.5836006   0.7101827   C1   
 6    0.7129018   0.8056594   0.8614507   C2   
16   -1.0289632  -1.2604399   0.0289882   S1   
16   -0.3912197   2.0924594   0.3518925   S2   
 6   -1.4360325  -0.0120903  -1.1626661   C3   
 6   -1.1829912   1.3169333  -1.0310972   C4   
 6    1.4813523  -1.3191281   1.2448956   C5   
 7    1.8371701   1.1412197   1.4456427   N1   
16    2.6626525  -0.2316399   1.8981383   S3   
 6   -2.1203674  -0.5276894  -2.3014958   C6   
 7   -2.6963271  -0.9912353  -3.1984844   N2   
 6   -1.5956731   2.2463739  -2.0309850   C7   
 7   -1.9389977   3.0420640  -2.8055376   N3   
 6    1.6159278  -2.7269413   1.3164489   C8   
 7    1.7387243  -3.8803256   1.3920897   N4   
 6    0.4202379   0.8604183   4.5766607   C1   
 6    1.3622141  -0.0506209   5.1321020   C2   
16   -1.0794112   0.4061405   3.7809215   S1   
16    1.1567965  -1.8091265   5.1391869   S2   
 6   -1.4979982  -1.0556688   4.6930730   C3   
 6   -0.6088650  -1.9328919   5.2293248   C4   
 6    0.8972508   2.1503593   4.6941944   C5   
 7    2.4618612   0.4525924   5.6374856   N1   
16    2.4578410   2.1063155   5.4474837   S3   
 6   -2.9033036  -1.2735122   4.7866178   C6   
 7   -4.0559395  -1.4210974   4.8156357   N2   
 6   -1.0519882  -3.1073751   5.9062094   C7   
 7   -1.3669693  -4.0906885   6.4398833   N3   
 6    0.2889631   3.3550971   4.2655206   C8   
 7   -0.1913080   4.3527917   3.9119091   N4   
 
    R_com        Fit total        Fit exp        Fit els          Fit Cn 
  4.13530006  0.13663714E+02  0.51140164E+02 -0.39848161E+01 -0.33491633E+02
  4.21523685  0.83340937E+01  0.41552147E+02 -0.34150638E+01 -0.29802989E+02
  4.31116099  0.36064721E+01  0.32363551E+02 -0.28033940E+01 -0.25953685E+02
  4.42626996 -0.25188737E+00  0.23953485E+02 -0.21634793E+01 -0.22041893E+02
  4.56440072 -0.30332311E+01  0.16670082E+02 -0.15154726E+01 -0.18187841E+02
  4.73015764 -0.46429158E+01  0.10767302E+02 -0.88596112E+00 -0.14524257E+02
  4.92906594 -0.51393106E+01  0.63484499E+01 -0.30651070E+00 -0.11181250E+02
  5.16775590 -0.47384551E+01  0.33395899E+01  0.18968381E+00 -0.82677288E+01
  5.45418385 -0.37697643E+01  0.15109150E+01  0.57309613E+00 -0.58537754E+01
  5.79789739 -0.25908922E+01  0.54440759E+00  0.82432128E+00 -0.39596211E+01
  6.21035364 -0.14954901E+01  0.12026501E+00  0.93983549E+00 -0.25555906E+01
  6.70530114 -0.65568132E+00 -0.16819998E-01  0.93455279E+00 -0.15734141E+01
  7.29923813 -0.11900466E+00 -0.33609362E-01  0.83921014E+00 -0.92460544E+00
 
------------ Minimum  77 ------------
E =    -4.97544813 kcal/mol
R_com =     6.29278534 Angstrom
beta_A, gamma_A, alpha_B, beta_B, gamma_B = 
    80.72057   275.36151   322.97647    50.46721   240.35475
 
 6   -0.5067796   0.7833259   0.4131389   C1   
 6   -0.2911037   0.9163143  -0.9874412   C2   
16   -0.7041480  -0.7401126   1.2667767   S1   
16   -0.1533222  -0.4503499  -2.1045059   S2   
 6    0.3451389  -1.7906668   0.2975220   C3   
 6    0.5604765  -1.6739846  -1.0395116   C4   
 6   -0.6087437   2.0341722   0.9878478   C5   
 7   -0.2250254   2.1313003  -1.4745784   N1   
16   -0.4560869   3.2365193  -0.2514600   S3   
 6    0.9375971  -2.8422956   1.0552554   C6   
 7    1.3779145  -3.6961216   1.7096977   N2   
 6    1.3890405  -2.6036665  -1.7345766   C7   
 7    2.0320242  -3.3542354  -2.3462500   N3   
 6   -0.8339019   2.3614796   2.3470174   C8   
 7   -1.0273810   2.6483632   3.4566839   N4   
 6    0.3130940   0.9191858   5.9794510   C1   
 6    0.5098069  -0.1109298   5.0171659   C2   
16   -0.9795080   0.9593476   7.1694441   S1   
16   -0.5102093  -1.5518414   4.8832668   S2   
 6   -1.1827770  -0.7740424   7.4827538   C3   
 6   -0.9972013  -1.7673850   6.5736464   C4   
 6    1.2484526   1.9163718   5.7896416   C5   
 7    1.4898442   0.0433064   4.1606625   N1   
16    2.2500597   1.4979510   4.4381484   S3   
 6   -1.6189479  -1.0552811   8.8100629   C6   
 7   -1.9971263  -1.2329471   9.8947789   N2   
 6   -1.2342106  -3.1313106   6.9163930   C7   
 7   -1.4431085  -4.2520440   7.1427658   N3   
 6    1.4058643   3.1233681   6.5132092   C8   
 7    1.5438313   4.1229555   7.0901719   N4   
 
    R_com        Fit total        Fit exp        Fit els          Fit Cn 
  5.23443084  0.12640357E+02  0.41448452E+02 -0.36460144E+01 -0.25162080E+02
  5.34101322  0.73403096E+01  0.33094589E+02 -0.34350756E+01 -0.22319204E+02
  5.46891208  0.28001578E+01  0.25396910E+02 -0.31838945E+01 -0.19412858E+02
  5.62239070 -0.76147313E+00  0.18647888E+02 -0.28921397E+01 -0.16517222E+02
  5.80656505 -0.32183389E+01  0.13056624E+02 -0.25636393E+01 -0.13711324E+02
  6.02757428 -0.45749400E+01  0.87025495E+01 -0.22075650E+01 -0.11069924E+02
  6.29278534 -0.49754481E+01  0.55180422E+01 -0.18387286E+01 -0.86547618E+01
  6.61103862 -0.46693350E+01  0.33172749E+01 -0.14763218E+01 -0.65102880E+01
  6.99294255 -0.39417020E+01  0.18659751E+01 -0.11408119E+01 -0.46668653E+01
  7.45122728 -0.30437976E+01  0.95400946E+00 -0.84958697E+00 -0.31482201E+01
  8.00116894 -0.21606070E+01  0.42443278E+00 -0.61293721E+00 -0.19721026E+01
  8.66109894 -0.14125254E+01  0.15593927E+00 -0.43223693E+00 -0.11362277E+01
  9.45301494 -0.85822616E+00  0.44335686E-01 -0.30118933E+00 -0.60137251E+00
 
------------ Minimum  78 ------------
E =    -4.88634127 kcal/mol
R_com =     8.99072834 Angstrom
beta_A, gamma_A, alpha_B, beta_B, gamma_B = 
    60.74330   180.81665    90.43802   119.25670     0.81665
 
 6    0.0223527   0.4258409  -0.9269675   C1   
 6    0.0209341  -0.9972707  -0.9510133   C2   
16   -0.7358365   1.4181009   0.3095945   S1   
16   -0.7269565  -2.0101038   0.2937425   S2   
 6   -0.5241453   0.3791187   1.7308000   C3   
 6   -0.5224288  -0.9801287   1.7214409   C4   
 6    0.6474069   0.9085187  -2.0590596   C5   
 7    0.5821925  -1.5834181  -1.9802267   N1   
16    1.1419499  -0.4305373  -3.0425142   S3   
 6   -0.3945066   1.1126823   2.9457765   C6   
 7   -0.3170263   1.7534087   3.9125544   N2   
 6   -0.3914667  -1.7234585   2.9315036   C7   
 7   -0.3169542  -2.3691091   3.8950955   N3   
 6    0.8575618   2.2559407  -2.4404484   C8   
 7    1.0304653   3.3560098  -2.7736875   N4   
 6    0.4256575   0.0256075   9.9176959   C1   
 6   -0.9974016   0.0133096   9.9417417   C2   
16    1.4236848  -0.7249739   8.6811338   S1   
16   -2.0044876  -0.7423021   8.6969859   S2   
 6    0.3831147  -0.5212317   7.2599283   C3   
 6   -0.9761062  -0.5299064   7.2692874   C4   
 6    0.9035428   0.6543335  11.0497880   C5   
 7   -1.5878226   0.5700706  10.9709551   N1   
16   -0.4392548   1.1386251  12.0332425   S3   
 6    1.1156657  -0.3859888   6.0449518   C6   
 7    1.7557811  -0.3036125   5.0781739   N2   
 6   -1.7204154  -0.4046308   6.0592247   C7   
 7   -2.3666168  -0.3350563   5.0956328   N3   
 6    2.2493188   0.8747830  11.4311768   C8   
 7    3.3480340   1.0560912  11.7644158   N4   
 
    R_com        Fit total        Fit exp        Fit els          Fit Cn 
  7.72070294  0.10808598E+02  0.51539592E+02 -0.47666733E+01 -0.35964320E+02
  7.84860180  0.65585115E+01  0.44825608E+02 -0.56105816E+01 -0.32656515E+02
  8.00208042  0.27193697E+01  0.38011429E+02 -0.62058342E+01 -0.29086225E+02
  8.18625477 -0.50255692E+00  0.31215098E+02 -0.64241504E+01 -0.25293504E+02
  8.40726400 -0.29214619E+01  0.24578013E+02 -0.61625593E+01 -0.21336916E+02
  8.67247506 -0.44006133E+01  0.18293394E+02 -0.53927569E+01 -0.17301250E+02
  8.99072834 -0.48863413E+01  0.12632215E+02 -0.42053580E+01 -0.13313198E+02
  9.37263227 -0.44502689E+01  0.79231442E+01 -0.28138477E+01 -0.95595654E+01
  9.83091700 -0.33360652E+01  0.44377071E+01 -0.14921316E+01 -0.62816406E+01
 10.38085866 -0.19630966E+01  0.22125568E+01 -0.46634262E+00 -0.37093108E+01
 11.04078866 -0.79027737E+00  0.98807533E+00  0.16953352E+00 -0.19478862E+01
 11.83270466 -0.70430034E-01  0.38548551E+00  0.45722148E+00 -0.91313702E+00
 12.78300386  0.24052813E+00  0.11987614E+00  0.51064622E+00 -0.38999423E+00
 
------------ Minimum  79 ------------
E =    -4.88559541 kcal/mol
R_com =     9.01541922 Angstrom
beta_A, gamma_A, alpha_B, beta_B, gamma_B = 
    67.35288   178.29688   267.66833   112.64712   358.29688
 
 6   -0.0775892   0.3893941  -0.9399261   C1   
 6   -0.1058648  -1.0332333  -0.9058891   C2   
16   -0.6710695   1.4444150   0.3341338   S1   
16   -0.7221145  -1.9812739   0.4564778   S2   
 6   -0.3143653   0.4564006   1.7626687   C3   
 6   -0.3367509  -0.9019284   1.8083326   C4   
 6    0.4206928   0.8147526  -2.1548699   C5   
 7    0.3228383  -1.6703498  -1.9680361   N1   
16    0.7756722  -0.5713559  -3.1333990   S3   
 6   -0.0329513   1.2330711   2.9239950   C6   
 7    0.1664399   1.9085949   3.8487132   N2   
 6   -0.0795914  -1.6009402   3.0245536   C7   
 7    0.0947079  -2.2106081   3.9986434   N3   
 6    0.6081995   2.1417278  -2.6121953   C8   
 7    0.7600798   3.2242365  -3.0074208   N4   
 6   -0.3859151   0.0933671   9.9553453   C1   
 6    1.0366848   0.0637411   9.9213083   C2   
16   -1.4159173   0.7292785   8.6812854   S1   
16    2.0090120   0.6409105   8.5589414   S2   
 6   -0.4432331   0.3326733   7.2527506   C3   
 6    0.9148820   0.2997780   7.2070866   C4   
 6   -0.8311935  -0.3871970  11.1702891   C5   
 7    1.6558325  -0.3905275  10.9834553   N1   
16    0.5393254  -0.7982750  12.1488182   S3   
 6   -1.2307096   0.0830903   6.0914243   C6   
 7   -1.9137862  -0.0886528   5.1667061   N2   
 6    1.6028528   0.0143928   5.9908656   C7   
 7    2.2049247  -0.1845659   5.0167758   N3   
 6   -2.1646986  -0.5205619  11.6276145   C8   
 7   -3.2524901  -0.6282756  12.0228401   N4   
 
    R_com        Fit total        Fit exp        Fit els          Fit Cn 
  7.74539382  0.11676865E+02  0.55865804E+02 -0.53206293E+01 -0.38868309E+02
  7.87329268  0.68256438E+01  0.47955894E+02 -0.61123478E+01 -0.35017903E+02
  8.02677130  0.26650964E+01  0.40243391E+02 -0.66498095E+01 -0.30928485E+02
  8.21094566 -0.65053072E+00  0.32819378E+02 -0.68082868E+01 -0.26661621E+02
  8.43195488 -0.30272674E+01  0.25756171E+02 -0.64880330E+01 -0.22295405E+02
  8.69716594 -0.44318642E+01  0.19159214E+02 -0.56624664E+01 -0.17928612E+02
  9.01541922 -0.48855954E+01  0.13229946E+02 -0.44223903E+01 -0.13693151E+02
  9.39732316 -0.44758432E+01  0.82765288E+01 -0.29815552E+01 -0.97708168E+01
  9.85560788 -0.34079714E+01  0.45970597E+01 -0.16159252E+01 -0.63891058E+01
 10.40554954 -0.20548905E+01  0.22595237E+01 -0.55482926E+00 -0.37595849E+01
 11.06547954 -0.86738840E+00  0.99631794E+00  0.10614593E+00 -0.19698523E+01
 11.85739554 -0.12332921E+00  0.38877723E+00  0.41016788E+00 -0.92227432E+00
 12.80769474  0.20324073E+00  0.12262081E+00  0.47428024E+00 -0.39366031E+00
 
------------ Minimum  80 ------------
E =    -4.22907368 kcal/mol
R_com =     6.84563745 Angstrom
beta_A, gamma_A, alpha_B, beta_B, gamma_B = 
   102.50888   345.88856   281.60436     9.88603   351.99429
 
 6   -0.2279420  -0.2003225   0.9741777   C1   
 6   -0.3157805   1.1799846   0.6382260   C2   
16   -0.5316848  -1.5324606  -0.1311119   S1   
16   -0.7191596   1.7847227  -0.9761362   S2   
 6    0.0308986  -0.8213025  -1.6548823   C3   
 6   -0.0460599   0.4943897  -1.9875614   C4   
 6    0.0618535  -0.3335836   2.3171458   C5   
 7   -0.1161806   2.0483224   1.5994801   N1   
16    0.1692753   1.2435686   3.0283968   S3   
 6    0.5533605  -1.7868479  -2.5636426   C6   
 7    0.9477792  -2.6134744  -3.2794048   N2   
 6    0.3938136   0.9571634  -3.2628236   C7   
 7    0.7126889   1.3738410  -4.2999468   N3   
 6    0.2251897  -1.5233564   3.0674328   C8   
 7    0.3533686  -2.4896357   3.7006549   N4   
 6   -0.4774794   0.8581919   6.5688181   C1   
 6    0.9419296   0.9525933   6.5219896   C2   
16   -1.4040198  -0.6094022   6.2927614   S1   
16    2.0177459  -0.4174752   6.2055721   S2   
 6   -0.2845671  -1.8233129   6.9388022   C3   
 6    1.0719389  -1.7449265   6.9015072   C4   
 6   -1.0185903   2.1080750   6.7930823   C5   
 7    1.4732217   2.1385889   6.6922931   N1   
16    0.2664463   3.2669221   6.8959458   S3   
 6   -0.9470860  -2.9605738   7.4854246   C6   
 7   -1.5313891  -3.8769924   7.8976864   N2   
 6    1.8836283  -2.8021432   7.4088484   C7   
 7    2.5833930  -3.6512505   7.7833779   N3   
 6   -2.3837619   2.4688568   6.8994384   C8   
 7   -3.4995503   2.7844272   6.9802311   N4   
 
    R_com        Fit total        Fit exp        Fit els          Fit Cn 
  6.05187158  0.10748823E+02  0.35941323E+02  0.23284683E+01 -0.27520968E+02
  6.13180836  0.64601041E+01  0.28854625E+02  0.21968560E+01 -0.24591376E+02
  6.22773250  0.26791530E+01  0.22153402E+02  0.20527345E+01 -0.21526984E+02
  6.34284147 -0.38632962E+00  0.16116914E+02  0.18972894E+01 -0.18400533E+02
  6.48097224 -0.25810012E+01  0.10987919E+02  0.17324524E+01 -0.15301373E+02
  6.64672915 -0.38424506E+01  0.69258545E+01  0.15609070E+01 -0.12329212E+02
  6.84563745 -0.42290737E+01  0.39692361E+01  0.13860028E+01 -0.95843126E+01
  7.08432741 -0.39194625E+01  0.20242357E+01  0.12115720E+01 -0.71552702E+01
  7.37075536 -0.31744974E+01  0.89044989E+00  0.10416583E+01 -0.51066056E+01
  7.71446890 -0.22700105E+01  0.31887443E+00  0.88018499E+00 -0.34690699E+01
  8.12692515 -0.14265194E+01  0.78355401E-01  0.73060095E+00 -0.22354757E+01
  8.62187265 -0.76802465E+00  0.29862188E-03  0.59555693E+00 -0.13638802E+01
  9.21580965 -0.32478205E+00 -0.13441423E-01  0.47668014E+00 -0.78802077E+00
 
 
 ------------------------- GRID POINTS ---------------------------
 
Fit data
-------------------------------------------------------------------------------------------------------------------------------------------------------------------------------
   n     SAPT total      Fit total    SAPT els      SAPT exch     SAPT ind    SAPT exch-ind   SAPT disp  SAPT exch-disp  SAPT DeltaHF    Fit els       Fit exp       Fit Cn    
-------------------------------------------------------------------------------------------------------------------------------------------------------------------------------
     1  -0.522022E+01 -0.528610E+01 -0.165424E+01  0.699194E+01 -0.395233E+01  0.312341E+01 -0.973864E+01  0.624394E+00 -0.614756E+00  0.316922E+01  0.173877E+01 -0.101941E+02
     2  -0.103319E+01 -0.129420E+01 -0.327622E+01  0.908615E+01 -0.565382E+01  0.508775E+01 -0.593177E+01  0.900307E+00 -0.124559E+01 -0.871579E+00  0.785240E+01 -0.827501E+01
     3  -0.711509E-01  0.189730E+00  0.488327E+00  0.635116E+01 -0.298939E+01  0.245245E+01 -0.654475E+01  0.719075E+00 -0.548019E+00  0.307532E+01  0.400478E+01 -0.689038E+01
     4   0.117578E+02  0.102105E+02 -0.203894E+02  0.551961E+02 -0.259481E+02  0.231053E+02 -0.187872E+02  0.411416E+01 -0.553316E+01 -0.451191E+00  0.316360E+02 -0.209743E+02
     5  -0.330817E+01 -0.398216E+01 -0.319696E+01  0.102212E+02 -0.597816E+01  0.538030E+01 -0.103183E+02  0.132411E+01 -0.740334E+00  0.209164E+01  0.564230E+01 -0.117161E+02
     6   0.961056E+02  0.702879E+02 -0.109919E+03  0.272708E+03 -0.232488E+03  0.195884E+03 -0.703735E+02  0.192567E+02  0.210373E+02  0.122281E+00  0.126088E+03 -0.559222E+02
     7  -0.273388E+01 -0.288168E+01 -0.862345E+01  0.221726E+02 -0.148791E+02  0.134109E+02 -0.160990E+02  0.265265E+01 -0.136847E+01  0.233923E+01  0.937184E+01 -0.145928E+02
     8  -0.129460E+01 -0.243212E+01 -0.238731E+01  0.825646E+01 -0.368733E+01  0.322978E+01 -0.685493E+01  0.889275E+00 -0.740553E+00  0.145910E+01  0.566027E+01 -0.955150E+01
     9   0.955244E+01  0.763847E+01 -0.153775E+02  0.405022E+02 -0.239292E+02  0.218549E+02 -0.152981E+02  0.347036E+01 -0.167026E+01  0.636379E-01  0.215312E+02 -0.139563E+02
    10  -0.189900E+01 -0.202245E+01 -0.503071E+01  0.158198E+02 -0.112253E+02  0.103232E+02 -0.125230E+02  0.182625E+01 -0.108933E+01 -0.946422E+00  0.777633E+01 -0.885236E+01
    11  -0.112932E+01 -0.268194E+01 -0.868062E+01  0.237766E+02 -0.136670E+02  0.121408E+02 -0.155420E+02  0.256862E+01 -0.172571E+01 -0.135726E+00  0.102814E+02 -0.128276E+02
    12  -0.179084E+00 -0.943293E+00 -0.659132E+01  0.249993E+02 -0.150412E+02  0.133240E+02 -0.175543E+02  0.276400E+01 -0.207945E+01 -0.746882E-01  0.180700E+02 -0.189386E+02
    13  -0.426548E+01 -0.464357E+01 -0.604523E+01  0.102923E+02 -0.534536E+01  0.445358E+01 -0.787643E+01  0.125591E+01 -0.100027E+01 -0.224024E+01  0.580346E+01 -0.820679E+01
    14  -0.294144E+01 -0.263167E+01 -0.618606E+00  0.747650E+00 -0.570981E+00  0.318001E+00 -0.290240E+01  0.139811E+00 -0.549077E-01 -0.695318E-01  0.109353E+00 -0.267149E+01
    15  -0.215391E+01 -0.254078E+01  0.382876E-01  0.435616E+01 -0.267062E+01  0.225883E+01 -0.638952E+01  0.560396E+00 -0.307449E+00  0.178947E+01  0.364964E+01 -0.797990E+01
    16   0.425647E+02  0.381968E+02 -0.530286E+02  0.136400E+03 -0.953371E+02  0.785010E+02 -0.363117E+02  0.919060E+01  0.315045E+01  0.196409E+00  0.769422E+02 -0.389418E+02
    17   0.119558E+01 -0.158733E+01 -0.165024E+02  0.385815E+02 -0.252000E+02  0.227256E+02 -0.183503E+02  0.347923E+01 -0.353804E+01  0.146368E+01  0.167039E+02 -0.197549E+02
    18  -0.459495E+01 -0.470606E+01 -0.827304E+01  0.184772E+02 -0.101096E+02  0.872178E+01 -0.134199E+02  0.200379E+01 -0.199507E+01 -0.306487E+01  0.124129E+02 -0.140540E+02
    19  -0.317882E+01 -0.110968E+01 -0.789867E+01  0.169861E+02 -0.109271E+02  0.976340E+01 -0.103866E+02  0.118078E+01 -0.189681E+01 -0.169304E+01  0.131964E+02 -0.126131E+02
    20  -0.327178E+01 -0.293883E+01 -0.200946E+00  0.173749E+01 -0.108755E+01  0.742169E+00 -0.465680E+01  0.289496E+00 -0.956443E-01  0.961874E+00  0.141045E+01 -0.531115E+01
    21   0.190859E+02  0.179706E+02 -0.293709E+02  0.768129E+02 -0.579876E+02  0.521434E+02 -0.259939E+02  0.613750E+01 -0.265552E+01  0.221073E+01  0.417209E+02 -0.259610E+02
    22  -0.503116E+01 -0.490271E+01 -0.159010E+01  0.593179E+01 -0.355126E+01  0.292296E+01 -0.917083E+01  0.865358E+00 -0.439074E+00  0.158535E+01  0.249798E+01 -0.898604E+01
    23  -0.351782E+01 -0.445565E+01 -0.714624E+01  0.182569E+02 -0.132161E+02  0.120042E+02 -0.133962E+02  0.138123E+01 -0.140167E+01 -0.714769E+00  0.784499E+01 -0.115859E+02
    24  -0.135681E+01 -0.123670E+01  0.765392E+00  0.529145E+00 -0.432582E+00  0.195639E+00 -0.251046E+01  0.988950E-01 -0.283213E-02  0.112594E+01  0.181511E+00 -0.254415E+01
    25  -0.152738E+01 -0.129314E+01  0.605329E+00  0.465139E+00 -0.420465E+00  0.235390E+00 -0.250156E+01  0.895953E-01 -0.810464E-03  0.774916E+00 -0.299521E+00 -0.176853E+01
    26   0.120953E+02  0.104415E+02 -0.197946E+02  0.528247E+02 -0.288109E+02  0.252848E+02 -0.164503E+02  0.381516E+01 -0.477358E+01  0.222667E+01  0.262955E+02 -0.180807E+02
    27  -0.381960E+01 -0.369794E+01 -0.146068E+01  0.275014E+01 -0.137399E+01  0.904626E+00 -0.478321E+01  0.382780E+00 -0.239275E+00  0.333194E+00  0.272445E+01 -0.675558E+01
    28  -0.173892E+01 -0.143631E+01 -0.630293E+01  0.168649E+02 -0.116055E+02  0.107004E+02 -0.108850E+02  0.123575E+01 -0.174648E+01  0.154103E+01  0.998757E+01 -0.129649E+02
    29   0.528618E+01  0.414552E+01 -0.158614E+02  0.421141E+02 -0.344921E+02  0.307505E+02 -0.177673E+02  0.340877E+01 -0.286643E+01  0.140938E+01  0.197501E+02 -0.170140E+02
    30   0.352188E+01  0.188797E+01 -0.127677E+02  0.291620E+02 -0.184035E+02  0.164698E+02 -0.101070E+02  0.174752E+01 -0.257930E+01 -0.269287E+01  0.101469E+02 -0.556604E+01
    31   0.363067E+02  0.280415E+02 -0.464305E+02  0.120962E+03 -0.124385E+03  0.103261E+03 -0.313180E+02  0.694514E+01  0.727148E+01  0.244905E+01  0.551424E+02 -0.295500E+02
    32  -0.259678E+01 -0.223837E+01 -0.458669E+01  0.112985E+02 -0.731466E+01  0.671116E+01 -0.850319E+01  0.124194E+01 -0.144384E+01 -0.103491E+01  0.594826E+01 -0.715173E+01
    33  -0.193003E+01 -0.289993E+01 -0.215283E+01  0.873161E+01 -0.589294E+01  0.524111E+01 -0.810660E+01  0.106453E+01 -0.814918E+00  0.635939E+00  0.666132E+01 -0.101972E+02
    34  -0.152619E+01 -0.796573E+00 -0.928084E+01  0.194206E+02 -0.117405E+02  0.102225E+02 -0.890183E+01  0.108376E+01 -0.232988E+01 -0.172095E+01  0.821601E+01 -0.729163E+01
    35   0.149762E+02  0.133124E+02 -0.289089E+02  0.810356E+02 -0.630101E+02  0.575508E+02 -0.350003E+02  0.762995E+01 -0.432074E+01  0.209585E+01  0.396926E+02 -0.284761E+02
    36   0.772167E+02  0.607426E+02 -0.912557E+02  0.226489E+03 -0.197088E+03  0.166802E+03 -0.653645E+02  0.171989E+02  0.204340E+02 -0.405765E+01  0.118809E+03 -0.540092E+02
    37  -0.181195E+01 -0.244785E+01 -0.826311E+01  0.192993E+02 -0.117981E+02  0.105331E+02 -0.117976E+02  0.213876E+01 -0.192425E+01 -0.587194E+00  0.894317E+01 -0.108038E+02
    38  -0.253236E+01 -0.211625E+01  0.138713E+00  0.206657E+00 -0.365014E+00  0.884291E-01 -0.264817E+01  0.479648E-01 -0.944420E-03  0.292125E+00  0.107390E+00 -0.251577E+01
    39  -0.198347E+01 -0.178275E+01  0.445200E+00  0.632632E+00 -0.605194E+00  0.357971E+00 -0.293012E+01  0.124127E+00 -0.808352E-02  0.850159E+00  0.166198E+00 -0.279911E+01
    40   0.832375E+00  0.139320E+01 -0.986717E+01  0.360717E+02 -0.233538E+02  0.214128E+02 -0.229488E+02  0.247091E+01 -0.295333E+01  0.305746E+01  0.223601E+02 -0.240243E+02
    41   0.115936E+01  0.112377E+01 -0.706513E+01  0.228067E+02 -0.177903E+02  0.161310E+02 -0.132235E+02  0.222884E+01 -0.192817E+01  0.160719E+01  0.918822E+01 -0.967165E+01
    42  -0.206706E+01 -0.180351E+01 -0.489921E+00  0.297634E+00 -0.277010E+00  0.580015E-01 -0.167782E+01  0.511229E-01 -0.290635E-01  0.203401E-01  0.594038E+00 -0.241789E+01
    43  -0.199263E+01 -0.212603E+01 -0.461080E+00  0.849476E+00 -0.378789E+00  0.247682E+00 -0.231942E+01  0.130472E+00 -0.609708E-01 -0.366834E+00  0.168375E+01 -0.344295E+01
    44   0.897976E+01  0.153846E+02 -0.260986E+02  0.734417E+02 -0.528843E+02  0.475756E+02 -0.325545E+02  0.681057E+01 -0.731065E+01  0.131219E+01  0.478195E+02 -0.337471E+02
    45  -0.231665E+01 -0.240717E+01 -0.119346E+02  0.235830E+02 -0.125175E+02  0.112064E+02 -0.132725E+02  0.248485E+01 -0.186645E+01 -0.324196E+01  0.170130E+02 -0.161782E+02
    46  -0.203055E+01 -0.144324E+01 -0.405317E+01  0.121213E+02 -0.116489E+02  0.107035E+02 -0.908618E+01  0.136411E+01 -0.143118E+01  0.329449E+00  0.459622E+01 -0.636890E+01
    47   0.138848E+01  0.190147E+01 -0.108101E+02  0.294519E+02 -0.229959E+02  0.206214E+02 -0.155750E+02  0.205793E+01 -0.136169E+01  0.151540E+01  0.113314E+02 -0.109454E+02
    48   0.433186E+00  0.465577E+00 -0.522744E+01  0.159205E+02 -0.756420E+01  0.694558E+01 -0.910944E+01  0.112091E+01 -0.165271E+01  0.366272E+00  0.124119E+02 -0.123126E+02
    49  -0.210308E+01 -0.236141E+01 -0.364867E+01  0.106952E+02 -0.584642E+01  0.537965E+01 -0.906777E+01  0.120969E+01 -0.824734E+00  0.384445E+00  0.763108E+01 -0.103769E+02
    50   0.442672E+02  0.438631E+02 -0.623823E+02  0.163018E+03 -0.140575E+03  0.119330E+03 -0.522836E+02  0.125254E+02  0.463500E+01  0.862943E+01  0.809559E+02 -0.457222E+02
    51   0.102988E+03  0.783025E+02 -0.105245E+03  0.265733E+03 -0.291683E+03  0.218873E+03 -0.532969E+02  0.877715E+01  0.598304E+02 -0.167587E+01  0.141236E+03 -0.612580E+02
    52   0.459347E+01  0.370420E+01 -0.644487E+01  0.196080E+02 -0.882071E+01  0.800280E+01 -0.806622E+01  0.174268E+01 -0.142824E+01  0.137318E-01  0.130180E+02 -0.932756E+01
    53   0.123751E+01  0.213241E+01 -0.169403E+02  0.422385E+02 -0.419157E+02  0.375367E+02 -0.206719E+02  0.286273E+01 -0.187249E+01  0.290247E-01  0.155270E+02 -0.134236E+02
    54   0.311282E+01  0.269325E+01 -0.670198E+01  0.223565E+02 -0.227252E+02  0.206785E+02 -0.107277E+02  0.188711E+01 -0.165438E+01  0.392998E+01  0.107364E+02 -0.119732E+02
    55  -0.448594E+01 -0.420801E+01 -0.226639E+01  0.421029E+01 -0.246891E+01  0.205637E+01 -0.632865E+01  0.606807E+00 -0.295455E+00 -0.853399E+00  0.310288E+01 -0.645750E+01
    56   0.498689E+01  0.456310E+01 -0.120149E+02  0.373437E+02 -0.216998E+02  0.199339E+02 -0.182829E+02  0.341859E+01 -0.371172E+01  0.260136E+01  0.224666E+02 -0.205048E+02
    57  -0.290449E+01 -0.294373E+01 -0.250916E+01  0.568454E+01 -0.303694E+01  0.249289E+01 -0.556810E+01  0.705227E+00 -0.672955E+00 -0.172313E+01  0.586846E+01 -0.708906E+01
    58  -0.513707E+01 -0.505761E+01 -0.333100E+01  0.831557E+01 -0.452610E+01  0.363594E+01 -0.962008E+01  0.106827E+01 -0.679676E+00 -0.212742E+01  0.662791E+01 -0.955810E+01
    59  -0.240446E+01 -0.223093E+01 -0.869989E+00  0.100662E+01 -0.560187E+00  0.382464E+00 -0.241412E+01  0.143159E+00 -0.923997E-01 -0.275479E+00  0.161175E+01 -0.356720E+01
    60  -0.366557E+01 -0.374431E+01 -0.158122E+01  0.220988E+01 -0.983442E+00  0.613278E+00 -0.400406E+01  0.275854E+00 -0.195850E+00 -0.156259E+00  0.104921E+01 -0.463727E+01
    61   0.249235E+02  0.241661E+02 -0.372436E+02  0.102800E+03 -0.743148E+02  0.641508E+02 -0.340047E+02  0.554854E+01 -0.201286E+01  0.188284E+01  0.584847E+02 -0.362015E+02
    62  -0.349873E+00 -0.130752E+01 -0.109962E+02  0.287784E+02 -0.181302E+02  0.163423E+02 -0.163447E+02  0.295764E+01 -0.295704E+01 -0.333119E+00  0.143882E+02 -0.153626E+02
    63   0.123977E+02  0.697399E+01 -0.328761E+02  0.821576E+02 -0.655444E+02  0.596094E+02 -0.363968E+02  0.798209E+01 -0.253410E+01  0.199488E+01  0.412023E+02 -0.362232E+02
    64   0.461114E+00 -0.534052E+00 -0.598201E+01  0.216479E+02 -0.167907E+02  0.153168E+02 -0.148557E+02  0.245474E+01 -0.132996E+01  0.107604E+01  0.112129E+02 -0.128230E+02
    65   0.372236E+02  0.369730E+02 -0.536168E+02  0.136360E+03 -0.110608E+03  0.925634E+02 -0.366177E+02  0.937044E+01 -0.227660E+00 -0.998875E+00  0.811015E+02 -0.431296E+02
    66   0.973830E+00  0.266614E+01 -0.124063E+02  0.317866E+02 -0.221115E+02  0.194165E+02 -0.136507E+02  0.243446E+01 -0.449511E+01 -0.395220E+00  0.143447E+02 -0.112833E+02
    67   0.273363E+01  0.247657E+01 -0.146384E+02  0.355384E+02 -0.205075E+02  0.176566E+02 -0.166278E+02  0.334184E+01 -0.202944E+01  0.250878E+01  0.164242E+02 -0.164564E+02
    68   0.153829E+00 -0.682650E+00 -0.651694E+01  0.171157E+02 -0.122042E+02  0.111642E+02 -0.101987E+02  0.184963E+01 -0.105588E+01  0.116263E+01  0.107372E+02 -0.125824E+02
    69  -0.104458E+01 -0.136741E+01 -0.808346E+01  0.251997E+02 -0.200260E+02  0.180673E+02 -0.170236E+02  0.278066E+01 -0.195919E+01  0.751337E+00  0.107276E+02 -0.128463E+02
    70  -0.162233E+01 -0.161595E+01 -0.111234E+00  0.704294E+00 -0.461627E+00  0.284966E+00 -0.210093E+01  0.107686E+00 -0.454900E-01  0.312744E+00  0.574574E+00 -0.250327E+01
    71  -0.230835E+01 -0.258869E+01 -0.991148E+00  0.586992E+00 -0.365887E+00  0.177549E+00 -0.174013E+01  0.102714E+00 -0.784431E-01 -0.954463E+00  0.167088E+00 -0.180131E+01
    72  -0.161025E+01 -0.153403E+01 -0.578808E+00  0.481603E+00 -0.299310E+00  0.169073E+00 -0.139203E+01  0.727092E-01 -0.634849E-01 -0.485548E+00  0.657647E+00 -0.170613E+01
    73   0.135093E+02  0.134218E+02 -0.295602E+02  0.698397E+02 -0.428853E+02  0.367022E+02 -0.205861E+02  0.396634E+01 -0.396745E+01 -0.397893E+01  0.444409E+02 -0.270402E+02
    74   0.554673E+00  0.102812E+00 -0.106314E+02  0.249297E+02 -0.134021E+02  0.118585E+02 -0.124802E+02  0.248649E+01 -0.220636E+01 -0.253927E+00  0.102344E+02 -0.987765E+01
    75   0.502158E+01  0.558930E+01 -0.189528E+02  0.458396E+02 -0.301870E+02  0.273665E+02 -0.209359E+02  0.326427E+01 -0.137311E+01  0.116520E+01  0.262909E+02 -0.218668E+02
    76   0.489682E+00 -0.682878E+00 -0.551425E+01  0.213137E+02 -0.184981E+02  0.168555E+02 -0.147017E+02  0.234999E+01 -0.131548E+01  0.278266E+01  0.930394E+01 -0.127695E+02
    77   0.545651E+02  0.467775E+02 -0.749764E+02  0.184615E+03 -0.118566E+03  0.853848E+02 -0.410154E+02  0.962375E+01  0.949904E+01 -0.397031E+01  0.893655E+02 -0.386177E+02
    78  -0.539803E+01 -0.540078E+01 -0.275095E+01  0.141629E+02 -0.672465E+01  0.542598E+01 -0.157018E+02  0.112439E+01 -0.933910E+00  0.187068E+01  0.123172E+02 -0.195887E+02
    79  -0.114158E+01 -0.934657E+00  0.556089E+00  0.222829E+00 -0.285853E+00  0.117486E+00 -0.180720E+01  0.478017E-01  0.726539E-02  0.105596E+01 -0.601863E+00 -0.138876E+01
    80   0.122242E+01  0.158526E+01  0.505396E+00  0.524823E+01 -0.201628E+01  0.165219E+01 -0.415718E+01  0.548065E+00 -0.558000E+00  0.256190E+01  0.418374E+01 -0.516038E+01
    81  -0.898852E+00 -0.103177E+01  0.743648E+00  0.105260E+00 -0.175908E+00  0.378100E-01 -0.164123E+01  0.252044E-01  0.636597E-02  0.397796E+00  0.309875E+00 -0.173944E+01
    82   0.120773E+02  0.140125E+02 -0.100970E+02  0.384650E+02 -0.186777E+02  0.165360E+02 -0.114539E+02  0.276056E+01 -0.545571E+01  0.443209E+01  0.242935E+02 -0.147131E+02
    83   0.383422E+02  0.360716E+02 -0.550386E+02  0.140530E+03 -0.988349E+02  0.836094E+02 -0.430575E+02  0.106973E+02  0.436848E+00  0.414728E+01  0.724435E+02 -0.405191E+02
    84   0.990386E+01  0.747199E+01 -0.164223E+02  0.433435E+02 -0.325488E+02  0.291091E+02 -0.164041E+02  0.363201E+01 -0.805517E+00  0.661639E+00  0.250382E+02 -0.182278E+02
    85   0.478322E+02  0.430438E+02 -0.501108E+02  0.126412E+03 -0.165770E+03  0.125317E+03 -0.259708E+02  0.503145E+01  0.329237E+02  0.240815E+01  0.796506E+02 -0.390150E+02
    86   0.155622E+00 -0.278829E+00 -0.668530E+01  0.197695E+02 -0.118273E+02  0.110461E+02 -0.127600E+02  0.219011E+01 -0.157746E+01  0.197463E+01  0.859701E+01 -0.108505E+02
    87  -0.313667E+01 -0.317647E+01 -0.805939E+00  0.617254E+00 -0.487231E+00  0.193540E+00 -0.265449E+01  0.626531E-01 -0.624560E-01 -0.888376E+00  0.115344E+01 -0.344153E+01
    88   0.409982E+01  0.413438E+01 -0.109114E+02  0.311768E+02 -0.154410E+02  0.134012E+02 -0.136811E+02  0.183940E+01 -0.228403E+01  0.370107E+01  0.149565E+02 -0.145232E+02
    89   0.118244E+02  0.107140E+02 -0.290747E+02  0.743911E+02 -0.624251E+02  0.558053E+02 -0.294404E+02  0.455958E+01 -0.199145E+01  0.205507E+01  0.400068E+02 -0.313478E+02
    90   0.186166E+01  0.227215E+01 -0.137285E+02  0.339232E+02 -0.229190E+02  0.207717E+02 -0.162751E+02  0.238849E+01 -0.229911E+01 -0.137942E+01  0.163936E+02 -0.127420E+02
    91  -0.367436E+01 -0.334424E+01 -0.339841E+01  0.110649E+02 -0.750584E+01  0.673244E+01 -0.106097E+02  0.943464E+00 -0.901243E+00 -0.149363E-01  0.896484E+01 -0.122941E+02
    92  -0.180902E+01 -0.201667E+01 -0.425425E+00  0.701906E+00 -0.404383E+00  0.234582E+00 -0.193714E+01  0.107883E+00 -0.864374E-01 -0.701056E+00  0.133663E+01 -0.265224E+01
    93   0.328557E+02  0.379476E+02 -0.565900E+02  0.143407E+03 -0.115639E+03  0.101134E+03 -0.428273E+02  0.791306E+01 -0.454225E+01 -0.364141E+01  0.848931E+02 -0.433041E+02
    94  -0.718489E+00 -0.948940E+00 -0.478706E+01  0.175728E+02 -0.125350E+02  0.112997E+02 -0.123886E+02  0.184286E+01 -0.172320E+01  0.159281E+01  0.733071E+01 -0.987246E+01
    95   0.805343E+00  0.112562E+01 -0.105128E+02  0.303971E+02 -0.240341E+02  0.217857E+02 -0.180527E+02  0.322545E+01 -0.200340E+01  0.230476E+01  0.151800E+02 -0.163591E+02
    96   0.125895E+02  0.112350E+02 -0.225041E+02  0.593634E+02 -0.317801E+02  0.283582E+02 -0.211867E+02  0.473757E+01 -0.439879E+01 -0.133916E+01  0.368118E+02 -0.242377E+02
    97   0.229858E+01  0.323523E+01 -0.201329E+02  0.511519E+02 -0.393904E+02  0.357013E+02 -0.267621E+02  0.541909E+01 -0.368844E+01  0.374638E+00  0.268209E+02 -0.239603E+02
    98  -0.162067E+01 -0.152842E+01  0.806401E+00  0.401476E+00 -0.352245E+00  0.154725E+00 -0.266311E+01  0.402468E-01 -0.816829E-02  0.122496E+01  0.914410E-01 -0.284482E+01
    99   0.575332E+02  0.718353E+02 -0.835272E+02  0.208195E+03 -0.169558E+03  0.142187E+03 -0.615064E+02  0.151949E+02  0.654815E+01  0.322431E+01  0.121766E+03 -0.531551E+02
   100  -0.219867E+01 -0.192892E+01 -0.310051E+00  0.648474E+01 -0.503361E+01  0.433511E+01 -0.807936E+01  0.849358E+00 -0.444871E+00  0.142413E+01  0.300368E+01 -0.635674E+01
   101  -0.266734E+01 -0.267742E+01 -0.408395E+01  0.116012E+02 -0.104945E+02  0.968956E+01 -0.991194E+01  0.141089E+01 -0.878650E+00  0.213717E+00  0.818146E+01 -0.110726E+02
   102  -0.291037E+01 -0.311585E+01 -0.313045E+01  0.682429E+01 -0.408987E+01  0.365164E+01 -0.604973E+01  0.737948E+00 -0.854204E+00 -0.155151E+01  0.576050E+01 -0.732484E+01
   103   0.177079E+01  0.159783E+01 -0.171064E+02  0.406343E+02 -0.290157E+02  0.253924E+02 -0.159091E+02  0.295767E+01 -0.518231E+01 -0.524875E+01  0.200727E+02 -0.132261E+02
   104   0.176243E+01  0.656474E+00 -0.817441E+01  0.241655E+02 -0.211098E+02  0.194885E+02 -0.136813E+02  0.249216E+01 -0.141823E+01  0.861768E+00  0.176876E+02 -0.178929E+02
   105  -0.310552E+01 -0.317366E+01 -0.377494E+01  0.100398E+02 -0.458935E+01  0.373661E+01 -0.868283E+01  0.108029E+01 -0.915085E+00  0.747035E+00  0.673914E+01 -0.106598E+02
   106   0.183604E+01  0.317789E+01 -0.118932E+02  0.266088E+02 -0.174511E+02  0.155096E+02 -0.104665E+02  0.226599E+01 -0.273762E+01 -0.176179E+01  0.163460E+02 -0.114063E+02
   107   0.274914E+01  0.137043E+01 -0.144051E+02  0.396089E+02 -0.323711E+02  0.299799E+02 -0.210135E+02  0.397331E+01 -0.302327E+01  0.123646E+01  0.183800E+02 -0.182460E+02
   108  -0.170303E+01 -0.151637E+01 -0.234247E+01  0.983069E+01 -0.466918E+01  0.405770E+01 -0.880103E+01  0.105563E+01 -0.834376E+00  0.126427E+00  0.761315E+01 -0.925596E+01
   109  -0.636537E+00 -0.661155E+00  0.351563E+00  0.578054E+00 -0.279353E+00  0.112682E+00 -0.145750E+01  0.837878E-01 -0.257746E-01  0.466397E+00  0.928877E+00 -0.205643E+01
   110   0.172475E+01  0.227601E+01 -0.672348E+01  0.213853E+02 -0.117260E+02  0.104447E+02 -0.113432E+02  0.191998E+01 -0.223255E+01  0.855877E+00  0.129957E+02 -0.115755E+02
   111   0.427326E+02  0.525698E+02 -0.642827E+02  0.160901E+03 -0.147664E+03  0.118345E+03 -0.444334E+02  0.796666E+01  0.118992E+02  0.810719E+00  0.879574E+02 -0.361983E+02
   112  -0.771914E+00 -0.102644E+01 -0.416928E+01  0.145632E+02 -0.902634E+01  0.786104E+01 -0.103837E+02  0.145874E+01 -0.107554E+01 -0.454545E+00  0.100269E+02 -0.105988E+02
   113   0.218067E+02  0.234769E+02 -0.344049E+02  0.818616E+02 -0.477331E+02  0.388941E+02 -0.234162E+02  0.562764E+01  0.977560E+00 -0.305442E+01  0.477595E+02 -0.212281E+02
   114   0.107975E+02  0.123554E+02 -0.172948E+02  0.485157E+02 -0.315753E+02  0.277722E+02 -0.170232E+02  0.394536E+01 -0.354235E+01  0.668810E-01  0.347733E+02 -0.224849E+02
   115  -0.792041E+00 -0.163880E+01 -0.489462E+01  0.122975E+02 -0.568172E+01  0.521469E+01 -0.782239E+01  0.132953E+01 -0.123499E+01 -0.344377E+00  0.711218E+01 -0.840660E+01
   116   0.726662E+01  0.656126E+01 -0.137705E+02  0.397486E+02 -0.308186E+02  0.271501E+02 -0.157248E+02  0.313367E+01 -0.245179E+01 -0.108612E+01  0.241236E+02 -0.164762E+02
   117  -0.284619E+01 -0.238663E+01 -0.506395E+01  0.935996E+01 -0.536524E+01  0.474385E+01 -0.576601E+01  0.614993E+00 -0.136979E+01 -0.151142E+01  0.885886E+01 -0.973406E+01
   118  -0.314277E+01 -0.302324E+01  0.355266E+00  0.108919E+01 -0.786807E+00  0.394509E+00 -0.436296E+01  0.189016E+00 -0.209830E-01  0.116058E+01  0.904246E+00 -0.508807E+01
   119   0.967802E+00 -0.183626E+01 -0.133202E+02  0.356954E+02 -0.355024E+02  0.324630E+02 -0.199559E+02  0.344799E+01 -0.186005E+01 -0.611392E+00  0.127179E+02 -0.139428E+02
   120   0.278068E+01  0.317885E+01 -0.488492E+01  0.171731E+02 -0.709330E+01  0.629901E+01 -0.746175E+01  0.100261E+01 -0.225410E+01  0.177572E+01  0.132104E+02 -0.118073E+02
   121  -0.374631E+01 -0.378033E+01 -0.826960E+00  0.556932E+01 -0.292259E+01  0.224213E+01 -0.810798E+01  0.712853E+00 -0.413076E+00  0.187636E+01  0.367114E+01 -0.932782E+01
   122   0.192637E+02  0.146457E+02 -0.298802E+02  0.769124E+02 -0.900619E+02  0.767082E+02 -0.253660E+02  0.380432E+01  0.714692E+01  0.203260E+01  0.417869E+02 -0.291738E+02
   123  -0.124076E+01 -0.116878E+01  0.599192E+00  0.102116E+00 -0.215598E+00  0.300608E-01 -0.179002E+01  0.236732E-01  0.982011E-02  0.924466E+00  0.439825E-01 -0.213723E+01
   124   0.175574E+01  0.427550E+01 -0.759588E+01  0.241577E+02 -0.242272E+02  0.215909E+02 -0.111698E+02  0.133198E+01 -0.233192E+01  0.165809E+01  0.180986E+02 -0.154812E+02
   125   0.110889E+02  0.998168E+01 -0.275873E+02  0.693670E+02 -0.553814E+02  0.495221E+02 -0.288320E+02  0.622778E+01 -0.222728E+01 -0.368333E+01  0.364545E+02 -0.227895E+02
   126   0.914478E+01  0.101467E+02 -0.244558E+02  0.715651E+02 -0.462424E+02  0.419730E+02 -0.357323E+02  0.717403E+01 -0.513696E+01  0.569253E+01  0.396023E+02 -0.351481E+02
   127  -0.117889E+01 -0.140648E+01 -0.280753E+00  0.393737E+01 -0.323796E+01  0.295195E+01 -0.472430E+01  0.525029E+00 -0.350224E+00  0.116485E+01  0.897376E+00 -0.346871E+01
   128   0.109530E+01  0.709803E+00 -0.855882E+01  0.263808E+02 -0.180449E+02  0.165170E+02 -0.161424E+02  0.269186E+01 -0.174835E+01 -0.436406E+00  0.150992E+02 -0.139530E+02
   129  -0.269373E+01 -0.247457E+01 -0.281366E+01  0.629864E+01 -0.301592E+01  0.257072E+01 -0.599142E+01  0.784214E+00 -0.526299E+00  0.113689E+00  0.522254E+01 -0.781079E+01
   130   0.211876E+02  0.235680E+02 -0.293877E+02  0.877753E+02 -0.512887E+02  0.429010E+02 -0.236714E+02  0.381336E+01 -0.895429E+01  0.317918E+01  0.494002E+02 -0.290114E+02
   131   0.152922E+00 -0.472623E+00 -0.143448E+02  0.350551E+02 -0.194263E+02  0.170733E+02 -0.184380E+02  0.342522E+01 -0.319169E+01 -0.585977E+01  0.243507E+02 -0.189635E+02
   132  -0.139570E+01 -0.274609E+00 -0.344041E+01  0.104552E+02 -0.974783E+01  0.897184E+01 -0.763865E+01  0.115930E+01 -0.115515E+01  0.909374E+00  0.787694E+01 -0.906092E+01
   133  -0.207430E+01 -0.206533E+01  0.814049E+00  0.174400E+01 -0.116594E+01  0.830516E+00 -0.450279E+01  0.294811E+00 -0.889535E-01  0.159177E+01  0.133186E+01 -0.498897E+01
   134  -0.175602E+01 -0.203151E+01  0.724815E-01  0.442154E+00 -0.290414E+00  0.170820E+00 -0.220048E+01  0.776046E-01 -0.281852E-01 -0.289543E+00  0.794377E+00 -0.253634E+01
   135   0.428306E+02  0.469903E+02 -0.585839E+02  0.156613E+03 -0.113368E+03  0.991283E+02 -0.452219E+02  0.855112E+01 -0.428786E+01 -0.181991E+01  0.915697E+02 -0.427595E+02
   136  -0.136371E+01 -0.141253E+01  0.605334E+00  0.284612E+00 -0.294011E+00  0.909875E-01 -0.209454E+01  0.540189E-01 -0.101130E-01  0.180462E+00  0.101887E+01 -0.261186E+01
   137  -0.438770E+01 -0.351479E+01 -0.287033E+01  0.514983E+01 -0.311898E+01  0.267227E+01 -0.644136E+01  0.690724E+00 -0.469848E+00 -0.430836E+00  0.262352E+01 -0.570748E+01
   138   0.155046E+01  0.216236E+01 -0.186532E+02  0.420458E+02 -0.265859E+02  0.238634E+02 -0.212756E+02  0.431567E+01 -0.215972E+01  0.116546E+01  0.232288E+02 -0.222319E+02
   139  -0.234634E+01 -0.226669E+01  0.676660E-01  0.178523E+00 -0.276041E+00  0.625285E-01 -0.241110E+01  0.379631E-01 -0.587481E-02  0.965195E-01  0.331186E+00 -0.269440E+01
   140   0.419044E+01  0.409549E+01 -0.670133E+01  0.249401E+02 -0.149562E+02  0.135171E+02 -0.120273E+02  0.210315E+01 -0.268506E+01  0.396782E+01  0.128794E+02 -0.127517E+02
   141   0.221171E+01  0.214964E+00 -0.143628E+02  0.375794E+02 -0.259360E+02  0.234062E+02 -0.194599E+02  0.389300E+01 -0.290832E+01  0.758892E+00  0.172623E+02 -0.178062E+02
   142  -0.105457E+01 -0.109197E+01 -0.123785E+02  0.346490E+02 -0.301012E+02  0.270896E+02 -0.201634E+02  0.258251E+01 -0.273258E+01  0.276170E+01  0.744901E+01 -0.113027E+02
   143  -0.337273E+01 -0.317564E+01 -0.139441E+01  0.140405E+01 -0.837917E+00  0.546406E+00 -0.300524E+01  0.113605E+00 -0.199228E+00 -0.817366E+00  0.183870E+01 -0.419698E+01
   144  -0.561563E+01 -0.533702E+01 -0.338589E+01  0.726085E+01 -0.417017E+01  0.329258E+01 -0.894772E+01  0.103044E+01 -0.695725E+00  0.214047E+01  0.164044E+01 -0.911793E+01
   145   0.643395E+00  0.471873E+00 -0.838554E+01  0.182095E+02 -0.978757E+01  0.881506E+01 -0.824234E+01  0.167229E+01 -0.163800E+01 -0.105562E+01  0.121838E+02 -0.106563E+02
   146   0.260523E+01  0.187541E+01 -0.575488E+01  0.245860E+02 -0.164076E+02  0.146965E+02 -0.157288E+02  0.266168E+01 -0.144761E+01  0.708587E+01  0.101523E+02 -0.153628E+02
   147  -0.153510E+01 -0.189672E+01 -0.236903E+01  0.102366E+02 -0.660677E+01  0.584073E+01 -0.899620E+01  0.117297E+01 -0.813390E+00  0.122866E+01  0.318049E+01 -0.630586E+01
   148  -0.377554E+00  0.110943E+00 -0.358742E+01  0.130499E+02 -0.116749E+02  0.105025E+02 -0.863087E+01  0.125788E+01 -0.129478E+01  0.208421E+01  0.939387E+01 -0.113671E+02
   149   0.385554E+01  0.331902E+01 -0.102179E+02  0.350456E+02 -0.259057E+02  0.228225E+02 -0.191728E+02  0.335139E+01 -0.206750E+01 -0.555989E+00  0.193595E+02 -0.154845E+02
   150   0.107693E+02  0.106337E+02 -0.111752E+02  0.398684E+02 -0.221793E+02  0.202393E+02 -0.141539E+02  0.302861E+01 -0.485845E+01  0.263525E+01  0.264760E+02 -0.184776E+02
   151   0.118708E+02  0.946654E+01 -0.276687E+02  0.725927E+02 -0.468321E+02  0.417418E+02 -0.302020E+02  0.632868E+01 -0.408965E+01 -0.489107E+01  0.445522E+02 -0.301946E+02
   152   0.494205E+02  0.556636E+02 -0.647415E+02  0.160373E+03 -0.102697E+03  0.784608E+02 -0.415589E+02  0.719779E+01  0.123866E+02 -0.132658E+01  0.963158E+02 -0.393255E+02
   153   0.106288E+02  0.888477E+01 -0.225536E+02  0.619075E+02 -0.544326E+02  0.492166E+02 -0.252017E+02  0.520957E+01 -0.351697E+01  0.372357E+01  0.377980E+02 -0.326368E+02
   154   0.826839E+01  0.760140E+01 -0.218415E+02  0.510344E+02 -0.282907E+02  0.239378E+02 -0.169348E+02  0.391424E+01 -0.355110E+01 -0.289599E+01  0.301400E+02 -0.196426E+02
   155   0.859761E+01  0.926185E+01 -0.128406E+02  0.404253E+02 -0.254148E+02  0.231438E+02 -0.157648E+02  0.256500E+01 -0.351628E+01  0.269608E+01  0.229228E+02 -0.163570E+02
   156  -0.148635E+01 -0.133499E+01  0.289594E+00  0.486093E+00 -0.363029E+00  0.250054E+00 -0.221990E+01  0.902792E-01 -0.194354E-01  0.575004E+00  0.296112E+00 -0.220611E+01
   157  -0.374155E+01 -0.443206E+01 -0.518041E+01  0.102331E+02 -0.546711E+01  0.466105E+01 -0.805730E+01  0.115720E+01 -0.108808E+01 -0.176267E+01  0.482900E+01 -0.749838E+01
   158   0.191471E+02  0.234211E+02 -0.261641E+02  0.754386E+02 -0.631863E+02  0.531500E+02 -0.249486E+02  0.539092E+01 -0.533362E+00  0.174531E+01  0.490285E+02 -0.273528E+02
   159  -0.156764E+01 -0.142152E+01 -0.562093E+00  0.182343E+00 -0.179145E+00  0.425671E-01 -0.105511E+01  0.331246E-01 -0.293284E-01 -0.266230E+00 -0.774637E-01 -0.107783E+01
   160   0.181349E+02  0.185821E+02 -0.393795E+02  0.953798E+02 -0.667103E+02  0.573653E+02 -0.293301E+02  0.701173E+01 -0.620190E+01 -0.106836E+02  0.676248E+02 -0.383591E+02
   161  -0.115040E+01 -0.877185E+00  0.166073E+01  0.395823E+00 -0.429216E+00  0.165696E+00 -0.298883E+01  0.444074E-01  0.993956E-03  0.175322E+01  0.295101E-01 -0.265991E+01
   162  -0.104776E+01 -0.115732E+01  0.441901E+00  0.164157E+00 -0.186259E+00  0.548876E-01 -0.154320E+01  0.319245E-01 -0.111731E-01  0.600214E+00 -0.964137E-01 -0.166112E+01
   163  -0.153765E+01 -0.164746E+01  0.813929E+00  0.443201E+00 -0.376414E+00  0.123190E+00 -0.261418E+01  0.783878E-01 -0.576336E-02  0.334793E+00  0.111662E+01 -0.309887E+01
   164   0.277587E+02  0.213435E+02 -0.403125E+02  0.119234E+03 -0.859622E+02  0.753837E+02 -0.429419E+02  0.675995E+01 -0.440263E+01  0.252063E+01  0.542808E+02 -0.354580E+02
   165  -0.721290E+01 -0.663184E+01 -0.426618E+01  0.779848E+01 -0.409961E+01  0.318352E+01 -0.993054E+01  0.672556E+00 -0.571130E+00 -0.146225E+01  0.515474E+01 -0.103243E+02
   166   0.772484E+02  0.693091E+02 -0.844607E+02  0.216068E+03 -0.172472E+03  0.135322E+03 -0.530784E+02  0.132784E+02  0.225914E+02  0.694379E+01  0.119111E+03 -0.567455E+02
   167   0.582274E+00  0.945609E+00 -0.213542E+01  0.104094E+02 -0.474434E+01  0.415471E+01 -0.720642E+01  0.108138E+01 -0.977074E+00  0.232577E+01  0.816107E+01 -0.954123E+01
   168   0.180287E+02  0.159232E+02 -0.341384E+02  0.855865E+02 -0.635317E+02  0.565958E+02 -0.320564E+02  0.743219E+01 -0.185931E+01  0.221562E+01  0.387019E+02 -0.249943E+02
   169   0.194879E+01  0.243438E+01 -0.811489E+01  0.262066E+02 -0.198960E+02  0.177026E+02 -0.143763E+02  0.256477E+01 -0.213799E+01  0.224455E+01  0.113146E+02 -0.111247E+02
   170   0.810270E+01  0.868389E+01 -0.902404E+01  0.346235E+02 -0.178233E+02  0.160957E+02 -0.158547E+02  0.301078E+01 -0.292521E+01  0.457178E+01  0.223636E+02 -0.182515E+02
   171  -0.593704E+01 -0.556698E+01 -0.339323E+01  0.549741E+01 -0.303493E+01  0.223985E+01 -0.706993E+01  0.444386E+00 -0.620587E+00 -0.424356E+01  0.641455E+01 -0.773796E+01
   172   0.453865E+01  0.402729E+01 -0.511550E+01  0.238969E+02 -0.118068E+02  0.105041E+02 -0.126106E+02  0.208888E+01 -0.241828E+01  0.353047E+01  0.163028E+02 -0.158060E+02
   173   0.469912E+00  0.142643E+01 -0.178849E+02  0.448544E+02 -0.325028E+02  0.296082E+02 -0.242283E+02  0.314007E+01 -0.251674E+01  0.226434E+01  0.257685E+02 -0.266064E+02
   174  -0.437631E+01 -0.436776E+01 -0.133263E+01  0.903175E+01 -0.615986E+01  0.529411E+01 -0.118172E+02  0.133173E+01 -0.724174E+00  0.151348E+01  0.576018E+01 -0.116414E+02
   175  -0.217044E+01 -0.127323E+01 -0.379274E+01  0.116296E+02 -0.757742E+01  0.672016E+01 -0.952198E+01  0.133369E+01 -0.961706E+00 -0.232912E+00  0.691878E+01 -0.795910E+01
   176  -0.439066E+01 -0.381703E+01  0.125627E+01  0.172328E+01 -0.115095E+01  0.516030E+00 -0.683315E+01  0.168695E+00 -0.708315E-01  0.261917E+01  0.117991E+01 -0.761611E+01
   177  -0.254095E+01 -0.214634E+01 -0.799431E+01  0.247258E+02 -0.226351E+02  0.208046E+02 -0.182417E+02  0.205453E+01 -0.125472E+01  0.247399E+01  0.917914E+01 -0.137995E+02
   178  -0.271811E+01 -0.256669E+01 -0.724273E+00  0.113065E+01 -0.680175E+00  0.432734E+00 -0.293473E+01  0.153287E+00 -0.956100E-01 -0.356456E+00  0.122157E+01 -0.343180E+01
   179   0.123213E+01  0.801281E+00 -0.613892E+01  0.225455E+02 -0.117630E+02  0.106015E+02 -0.142656E+02  0.227334E+01 -0.202075E+01  0.271406E+01  0.129681E+02 -0.148809E+02
   180   0.121319E+02  0.892039E+01 -0.270181E+02  0.674433E+02 -0.395025E+02  0.349378E+02 -0.234951E+02  0.544930E+01 -0.568286E+01 -0.227791E+01  0.324258E+02 -0.212275E+02
   181   0.143515E+01  0.126237E+01 -0.176663E+01  0.928130E+01 -0.370283E+01  0.329016E+01 -0.549048E+01  0.912019E+00 -0.108840E+01  0.213668E+01  0.584382E+01 -0.671813E+01
   182  -0.209076E+01 -0.249210E+01 -0.481639E-01  0.275277E+01 -0.179773E+01  0.145786E+01 -0.466266E+01  0.402272E+00 -0.195099E+00  0.302833E+00  0.259836E+01 -0.539329E+01
   183  -0.225701E+01 -0.233942E+01 -0.379301E+00  0.530988E+00 -0.374661E+00  0.212013E+00 -0.225837E+01  0.509562E-01 -0.386352E-01 -0.195077E+00  0.959766E-01 -0.224032E+01
   184   0.737717E+02  0.702337E+02 -0.100417E+03  0.232486E+03 -0.219937E+03  0.180704E+03 -0.604621E+02  0.160554E+02  0.253420E+02  0.408607E+01  0.121102E+03 -0.549548E+02
   185  -0.303028E+01 -0.294551E+01 -0.135771E+01  0.134853E+01 -0.676769E+00  0.455139E+00 -0.280144E+01  0.124755E+00 -0.122780E+00 -0.562088E+00  0.156265E+01 -0.394607E+01
   186   0.501385E+00  0.240933E+00 -0.626830E+01  0.197373E+02 -0.128139E+02  0.117191E+02 -0.118000E+02  0.202109E+01 -0.209397E+01  0.940546E+00  0.148279E+02 -0.155275E+02
   187  -0.164265E+01 -0.212030E+01 -0.176468E+01  0.875279E+01 -0.437589E+01  0.387250E+01 -0.823389E+01  0.955615E+00 -0.849111E+00  0.115245E+01  0.637896E+01 -0.965171E+01
   188   0.213287E+02  0.167747E+02 -0.415790E+02  0.970162E+02 -0.751070E+02  0.651928E+02 -0.331428E+02  0.797876E+01  0.969643E+00 -0.132109E+01  0.516292E+02 -0.335334E+02
   189   0.322758E+02  0.309473E+02 -0.559687E+02  0.139933E+03 -0.111288E+03  0.959051E+02 -0.470754E+02  0.111148E+02 -0.344601E+00  0.479143E+01  0.653672E+02 -0.392113E+02
   190  -0.314688E+01 -0.292106E+01 -0.184575E+01  0.186662E+01 -0.863401E+00  0.552042E+00 -0.296156E+01  0.268661E+00 -0.163494E+00 -0.166648E+01  0.260467E+01 -0.385925E+01
   191  -0.621282E+00 -0.565135E+00  0.988937E+00  0.107386E+00 -0.204493E+00  0.407527E-01 -0.159779E+01  0.257607E-01  0.181636E-01  0.116409E+01  0.193337E-01 -0.174856E+01
   192  -0.204724E+01 -0.178159E+01 -0.290831E+01  0.129574E+02 -0.908763E+01  0.827664E+01 -0.109146E+02  0.978397E+00 -0.134919E+01  0.106084E+01  0.105407E+02 -0.133832E+02
   193  -0.350211E+01 -0.344427E+01 -0.204270E+01  0.146663E+01 -0.743626E+00  0.430485E+00 -0.268106E+01  0.217011E+00 -0.148853E+00 -0.138237E+01  0.151719E+01 -0.357909E+01
   194   0.160783E+01  0.231500E+01 -0.165978E+02  0.462646E+02 -0.328098E+02  0.299898E+02 -0.262930E+02  0.483055E+01 -0.377657E+01 -0.538021E+00  0.262694E+02 -0.234164E+02
   195   0.107753E+03  0.794903E+02 -0.108828E+03  0.275051E+03 -0.241996E+03  0.183810E+03 -0.581293E+02  0.149537E+02  0.428924E+02 -0.159682E+01  0.139702E+03 -0.586146E+02
   196  -0.399547E+01 -0.404902E+01  0.519888E-01  0.408330E+01 -0.294749E+01  0.244912E+01 -0.804305E+01  0.664569E+00 -0.253910E+00  0.551628E+00  0.206170E+01 -0.666234E+01
   197  -0.138451E+01 -0.891174E+00 -0.413093E+01  0.155187E+02 -0.108647E+02  0.962249E+01 -0.114411E+02  0.112284E+01 -0.121182E+01  0.235760E+01  0.816801E+01 -0.114168E+02
   198  -0.328474E+01 -0.302051E+01 -0.137841E+01  0.855058E+00 -0.475173E+00  0.247259E+00 -0.259078E+01  0.127551E+00 -0.702443E-01 -0.610367E+00  0.110188E+01 -0.351203E+01
   199   0.119541E+02  0.118207E+02 -0.134891E+02  0.472844E+02 -0.318569E+02  0.278830E+02 -0.196107E+02  0.387751E+01 -0.213410E+01  0.410588E+01  0.299455E+02 -0.222307E+02
   200   0.283803E+02  0.204639E+02 -0.435480E+02  0.108458E+03 -0.971117E+02  0.808500E+02 -0.287114E+02  0.684597E+01  0.159776E+01 -0.626924E+00  0.466460E+02 -0.255552E+02
   201  -0.174476E+01 -0.157978E+01  0.152816E+01  0.191566E+01 -0.114092E+01  0.719904E+00 -0.496804E+01  0.278914E+00 -0.784416E-01  0.235939E+01  0.183421E+01 -0.577338E+01
   202   0.629565E+01  0.565930E+01 -0.120023E+02  0.321583E+02 -0.164069E+02  0.145502E+02 -0.121699E+02  0.266879E+01 -0.250242E+01  0.252167E+01  0.182197E+02 -0.150821E+02
   203  -0.143779E+01 -0.169353E+01 -0.348240E+00  0.253821E+01 -0.200752E+01  0.179941E+01 -0.352893E+01  0.345387E+00 -0.236113E+00  0.766891E+00  0.186052E+01 -0.432093E+01
   204  -0.556368E+01 -0.564823E+01 -0.334969E+01  0.885705E+01 -0.545859E+01  0.467652E+01 -0.109433E+02  0.127465E+01 -0.620336E+00  0.128898E+01  0.309456E+01 -0.100318E+02
   205  -0.409092E+01 -0.375639E+01 -0.324735E+01  0.101766E+02 -0.760842E+01  0.666458E+01 -0.105900E+02  0.137676E+01 -0.863148E+00  0.127298E+01  0.177201E+01 -0.680139E+01
   206   0.334461E+02  0.289082E+02 -0.444269E+02  0.120358E+03 -0.116239E+03  0.947948E+02 -0.363102E+02  0.539420E+01  0.987489E+01 -0.395081E+01  0.750666E+02 -0.422076E+02
   207  -0.304152E+01 -0.302646E+01 -0.472925E+01  0.119219E+02 -0.796071E+01  0.711284E+01 -0.986740E+01  0.144637E+01 -0.965246E+00 -0.206355E+00  0.765338E+01 -0.104735E+02
   208   0.130722E+02  0.123427E+02 -0.230067E+02  0.648860E+02 -0.517958E+02  0.444139E+02 -0.241550E+02  0.499016E+01 -0.226040E+01 -0.227598E+00  0.367917E+02 -0.242215E+02
   209   0.152640E+01  0.943782E+00 -0.153106E+02  0.432796E+02 -0.227676E+02  0.199767E+02 -0.222024E+02  0.287939E+01 -0.432877E+01  0.191452E+01  0.207106E+02 -0.216814E+02
   210   0.407467E+01  0.448892E+01 -0.183022E+02  0.492888E+02 -0.355092E+02  0.319838E+02 -0.230410E+02  0.441170E+01 -0.475724E+01 -0.118062E+01  0.237819E+02 -0.181124E+02
   211   0.770836E+01  0.453935E+01 -0.246440E+02  0.654898E+02 -0.466954E+02  0.415980E+02 -0.315797E+02  0.639511E+01 -0.285548E+01  0.200538E+01  0.299057E+02 -0.273717E+02
   212  -0.284687E+01 -0.289332E+01 -0.342932E+00  0.939580E+00 -0.683199E+00  0.332011E+00 -0.312300E+01  0.137415E+00 -0.106749E+00 -0.685055E+00  0.195392E+01 -0.416219E+01
   213  -0.226967E+01 -0.233575E+01  0.437999E-01  0.230253E+01 -0.187706E+01  0.159181E+01 -0.452000E+01  0.357474E+00 -0.168224E+00  0.921001E+00  0.298980E+00 -0.355573E+01
   214   0.902814E+02  0.667291E+02 -0.106465E+03  0.256088E+03 -0.276845E+03  0.221793E+03 -0.649113E+02  0.169443E+02  0.436785E+02  0.101112E+02  0.132993E+03 -0.763748E+02
   215  -0.528732E+01 -0.505405E+01 -0.227135E+01  0.212321E+01 -0.127520E+01  0.796348E+00 -0.464599E+01  0.207210E+00 -0.221549E+00 -0.242677E+01  0.250893E+01 -0.513621E+01
   216  -0.262534E+01 -0.279667E+01  0.422950E+00  0.636004E+00 -0.559780E+00  0.307830E+00 -0.354978E+01  0.126303E+00 -0.886502E-02  0.192613E+00  0.853493E+00 -0.384277E+01
   217   0.184286E+02  0.173132E+02 -0.420985E+02  0.105779E+03 -0.724593E+02  0.650342E+02 -0.418531E+02  0.966471E+01 -0.563830E+01 -0.495654E+01  0.634250E+02 -0.411553E+02
   218   0.362955E+02  0.360491E+02 -0.513594E+02  0.130140E+03 -0.107705E+03  0.896744E+02 -0.359124E+02  0.628369E+01  0.517413E+01 -0.304223E+00  0.770075E+02 -0.406541E+02
   219   0.575477E+02  0.545730E+02 -0.606678E+02  0.155706E+03 -0.147864E+03  0.118348E+03 -0.476113E+02  0.110946E+02  0.285418E+02  0.442742E+01  0.939387E+02 -0.437931E+02
   220   0.209680E+02  0.244188E+02 -0.393453E+02  0.104004E+03 -0.854126E+02  0.717929E+02 -0.347250E+02  0.544007E+01 -0.786110E+00 -0.709744E+00  0.597844E+02 -0.346559E+02
   221  -0.187822E+01 -0.147601E+01 -0.133257E+01  0.345282E+01 -0.212046E+01  0.178709E+01 -0.373998E+01  0.421466E+00 -0.346580E+00  0.505901E+00  0.262707E+01 -0.460898E+01
   222   0.184388E+02  0.190424E+02 -0.405456E+02  0.974914E+02 -0.822213E+02  0.653444E+02 -0.235026E+02  0.369929E+01 -0.182671E+01 -0.314636E+01  0.395416E+02 -0.173528E+02
   223  -0.161335E+01 -0.194489E+01 -0.764406E-02  0.141342E+01 -0.781795E+00  0.680227E+00 -0.301096E+01  0.232925E+00 -0.139524E+00  0.166238E+00  0.133229E+01 -0.344342E+01
   224   0.774028E+02  0.754526E+02 -0.917985E+02  0.228202E+03 -0.180283E+03  0.144697E+03 -0.551106E+02  0.154499E+02  0.162456E+02 -0.423976E+01  0.132983E+03 -0.532904E+02
   225  -0.630469E+00 -0.870205E+00 -0.957173E+01  0.251841E+02 -0.197361E+02  0.178622E+02 -0.147902E+02  0.249511E+01 -0.207391E+01  0.101665E+01  0.861912E+01 -0.105060E+02
   226   0.287795E+01  0.120767E+01 -0.116086E+02  0.344632E+02 -0.205005E+02  0.184584E+02 -0.185986E+02  0.341320E+01 -0.274910E+01  0.586096E+01  0.172016E+02 -0.218549E+02
   227   0.939418E+01  0.935208E+01 -0.139247E+02  0.448626E+02 -0.282442E+02  0.250278E+02 -0.186029E+02  0.361663E+01 -0.334104E+01  0.207639E+01  0.278825E+02 -0.206068E+02
   228  -0.646133E+00 -0.462546E+00  0.111294E+01  0.765867E-01 -0.168302E+00  0.357597E-01 -0.172202E+01  0.103947E-01  0.850155E-02  0.130353E+01 -0.592560E-01 -0.170682E+01
   229   0.208825E+02  0.161113E+02 -0.372804E+02  0.104665E+03 -0.747303E+02  0.672675E+02 -0.422083E+02  0.917850E+01 -0.600943E+01 -0.304953E+01  0.534315E+02 -0.342707E+02
   230   0.179593E+02  0.175879E+02 -0.340751E+02  0.847886E+02 -0.753318E+02  0.621080E+02 -0.217485E+02  0.354282E+01 -0.132466E+01  0.164793E+01  0.466728E+02 -0.307328E+02
   231   0.514364E+00  0.374137E+00 -0.677722E+01  0.180806E+02 -0.931313E+01  0.834939E+01 -0.101936E+02  0.179534E+01 -0.142705E+01  0.809440E+00  0.121837E+02 -0.126190E+02
   232   0.486676E+02  0.336042E+02 -0.669496E+02  0.159287E+03 -0.144515E+03  0.109480E+03 -0.340297E+02  0.761188E+01  0.177831E+02 -0.544197E+01  0.678937E+02 -0.288475E+02
   233  -0.112472E+01 -0.100745E+01  0.791478E-01  0.217293E+00 -0.191404E+00  0.808817E-01 -0.132703E+01  0.389607E-01 -0.225771E-01  0.229184E+00  0.404366E+00 -0.164100E+01
   234  -0.428718E+01 -0.479841E+01 -0.119662E+02  0.297397E+02 -0.168442E+02  0.147227E+02 -0.201247E+02  0.311846E+01 -0.293300E+01 -0.334856E+01  0.209635E+02 -0.224133E+02
   235  -0.107270E+01 -0.992366E+00  0.767201E+00  0.111750E+00 -0.210475E+00  0.604037E-01 -0.183477E+01  0.285331E-01  0.466269E-02  0.673647E+00  0.301497E-01 -0.169616E+01
   236  -0.284893E+01 -0.312841E+01 -0.121099E+01  0.328423E+01 -0.186435E+01  0.155403E+01 -0.475927E+01  0.450449E+00 -0.303030E+00  0.475767E-01  0.973600E+00 -0.414958E+01
   237  -0.324029E+01 -0.297924E+01 -0.185940E+01  0.768193E+01 -0.529956E+01  0.454193E+01 -0.870796E+01  0.971692E+00 -0.568919E+00  0.296416E+01  0.194419E+01 -0.788759E+01
   238  -0.363837E+01 -0.379085E+01 -0.279753E+01  0.804508E+01 -0.481585E+01  0.407398E+01 -0.845027E+01  0.942001E+00 -0.635777E+00  0.189456E+00  0.419671E+01 -0.817701E+01
   239   0.176819E+01  0.289814E+01 -0.115216E+02  0.319829E+02 -0.243369E+02  0.221681E+02 -0.171070E+02  0.304763E+01 -0.246494E+01 -0.957772E+00  0.136897E+02 -0.983382E+01
   240  -0.234948E+01 -0.205906E+01 -0.193774E-01  0.188418E+00 -0.313652E+00  0.696695E-01 -0.228771E+01  0.212642E-01 -0.809120E-02 -0.277391E-01  0.208789E+00 -0.224011E+01
   241   0.636500E+01  0.582696E+01 -0.133925E+02  0.347604E+02 -0.198293E+02  0.181225E+02 -0.139586E+02  0.305556E+01 -0.239307E+01  0.108160E+01  0.185939E+02 -0.138485E+02
   242  -0.820495E+00 -0.885071E+00  0.671955E+00  0.296656E+00 -0.304919E+00  0.157492E+00 -0.169977E+01  0.552904E-01  0.279777E-02  0.888568E+00  0.925720E-01 -0.186621E+01
   243  -0.631261E+00 -0.670196E+00  0.322751E+00  0.960722E-01 -0.126654E+00  0.379474E-01 -0.972363E+00  0.905283E-02  0.193256E-02  0.548899E+00  0.177169E+00 -0.139626E+01
   244  -0.188251E+01 -0.249916E+01 -0.132103E+01  0.576142E+01 -0.260483E+01  0.219431E+01 -0.619574E+01  0.720502E+00 -0.437147E+00  0.122781E+01  0.304421E+01 -0.677118E+01
   245  -0.405832E+00 -0.101438E+01 -0.570779E+01  0.202025E+02 -0.196915E+02  0.182208E+02 -0.134098E+02  0.138662E+01 -0.140667E+01  0.255494E+01  0.529292E+01 -0.886225E+01
   246   0.197476E+02  0.214959E+02 -0.378245E+02  0.892525E+02 -0.550393E+02  0.442716E+02 -0.271483E+02  0.635301E+01 -0.117340E+00 -0.133672E+01  0.501927E+02 -0.273601E+02
   247  -0.329513E+01 -0.276824E+01 -0.332280E+01  0.130648E+02 -0.101198E+02  0.888938E+01 -0.128642E+02  0.176422E+01 -0.706690E+00  0.304628E+01  0.220321E+01 -0.801774E+01
   248   0.247560E+02  0.242849E+02 -0.358906E+02  0.900528E+02 -0.628553E+02  0.544115E+02 -0.272465E+02  0.657399E+01 -0.290061E+00  0.264817E+01  0.534441E+02 -0.318074E+02
   249  -0.372221E+01 -0.351173E+01 -0.491819E+01  0.127092E+02 -0.801833E+01  0.706805E+01 -0.105618E+02  0.967012E+00 -0.968139E+00 -0.167082E+01  0.658447E+01 -0.842538E+01
   250  -0.107234E+01 -0.880055E+00 -0.102651E+02  0.217590E+02 -0.112578E+02  0.967846E+01 -0.110537E+02  0.213520E+01 -0.206849E+01 -0.106058E+01  0.121615E+02 -0.119809E+02
   251  -0.307700E+01 -0.266561E+01 -0.793620E+00  0.487622E+00 -0.402528E+00  0.148106E+00 -0.256358E+01  0.875408E-01 -0.405497E-01 -0.179217E+00  0.552163E+00 -0.303855E+01
   252  -0.439639E+01 -0.437808E+01 -0.139148E+01  0.461700E+01 -0.284947E+01  0.239258E+01 -0.757550E+01  0.689067E+00 -0.278586E+00  0.115711E+00  0.405672E+01 -0.855051E+01
   253   0.240390E+02  0.148820E+02 -0.339662E+02  0.855583E+02 -0.902032E+02  0.777509E+02 -0.266612E+02  0.568469E+01  0.587575E+01 -0.200482E+00  0.518801E+02 -0.367976E+02
   254   0.217907E+02  0.177883E+02 -0.295108E+02  0.764483E+02 -0.474058E+02  0.408687E+02 -0.235135E+02  0.416075E+01  0.743093E+00  0.396244E+00  0.382576E+02 -0.208656E+02
   255  -0.768524E+00 -0.739919E+00  0.125604E+01  0.108797E+00 -0.221424E+00  0.450839E-01 -0.199283E+01  0.269741E-01  0.883362E-02  0.957204E+00  0.121802E+00 -0.181893E+01
   256   0.911726E+01  0.807510E+01 -0.261032E+02  0.650370E+02 -0.505595E+02  0.453263E+02 -0.274517E+02  0.412510E+01 -0.125672E+01 -0.657041E+00  0.361572E+02 -0.274251E+02
   257   0.647721E+01  0.898365E+01 -0.155122E+02  0.460787E+02 -0.356710E+02  0.316933E+02 -0.196781E+02  0.298198E+01 -0.341539E+01  0.513665E+01  0.208772E+02 -0.170303E+02
   258   0.192878E+01  0.142405E+01 -0.144380E+02  0.421552E+02 -0.353238E+02  0.322797E+02 -0.246115E+02  0.445427E+01 -0.258718E+01 -0.348240E+00  0.194165E+02 -0.176442E+02
   259   0.103567E+02  0.105859E+02 -0.180097E+02  0.458269E+02 -0.374958E+02  0.331699E+02 -0.153091E+02  0.341805E+01 -0.124355E+01 -0.398062E+00  0.253338E+02 -0.143498E+02
   260  -0.368416E+01 -0.305898E+01 -0.835137E+01  0.207980E+02 -0.117181E+02  0.101792E+02 -0.137859E+02  0.160353E+01 -0.240958E+01 -0.430050E+01  0.161352E+02 -0.148936E+02
   261   0.652034E+02  0.658518E+02 -0.836335E+02  0.211718E+03 -0.204986E+03  0.164324E+03 -0.531776E+02  0.132773E+02  0.176820E+02 -0.340482E+00  0.107759E+03 -0.415671E+02
   262   0.745472E+01  0.829023E+01 -0.233000E+02  0.608499E+02 -0.515076E+02  0.458449E+02 -0.281828E+02  0.560116E+01 -0.185097E+01  0.201299E+01  0.296298E+02 -0.233525E+02
   263  -0.284353E+01 -0.284430E+01 -0.227121E+01  0.447002E+01 -0.249262E+01  0.213662E+01 -0.468756E+01  0.575711E+00 -0.574487E+00  0.170658E+00  0.355355E+01 -0.656852E+01
   264   0.822194E+01  0.677278E+01 -0.179817E+02  0.500177E+02 -0.434704E+02  0.391744E+02 -0.218709E+02  0.313619E+01 -0.783454E+00  0.495077E+00  0.253535E+02 -0.190758E+02
   265  -0.170620E+01 -0.243845E+01 -0.193960E+01  0.101917E+02 -0.567083E+01  0.491069E+01 -0.939537E+01  0.121435E+01 -0.101710E+01  0.406816E+00  0.872914E+01 -0.115744E+02
   266  -0.156964E+01 -0.224388E+01 -0.203705E+01  0.475890E+01 -0.208859E+01  0.178405E+01 -0.411704E+01  0.573597E+00 -0.443504E+00  0.691067E-02  0.383709E+01 -0.608788E+01
   267  -0.382014E+01 -0.429063E+01 -0.238720E+01  0.193119E+01 -0.919026E+00  0.593154E+00 -0.314159E+01  0.281577E+00 -0.178233E+00 -0.109633E+01  0.127587E+01 -0.447017E+01
   268   0.639122E+01  0.542119E+01 -0.149980E+02  0.372735E+02 -0.226061E+02  0.202551E+02 -0.133301E+02  0.306807E+01 -0.327134E+01 -0.812706E+00  0.210678E+02 -0.148339E+02
   269  -0.325817E+01 -0.268450E+01 -0.175937E+00  0.194446E+01 -0.108973E+01  0.763371E+00 -0.491362E+01  0.312196E+00 -0.989080E-01  0.103519E+01  0.186189E+01 -0.558159E+01
   270  -0.266035E+01 -0.257549E+01  0.407417E+00  0.111094E+01 -0.756030E+00  0.479985E+00 -0.404416E+01  0.188327E+00 -0.468375E-01  0.984264E+00  0.353893E+00 -0.391365E+01
   271  -0.261951E+01 -0.295497E+01 -0.644401E+01  0.154611E+02 -0.931239E+01  0.859315E+01 -0.114391E+02  0.176469E+01 -0.124296E+01 -0.167504E+01  0.816528E+01 -0.944521E+01
   272  -0.214059E+01 -0.233787E+01 -0.728975E-01  0.245310E+01 -0.136068E+01  0.107734E+01 -0.440118E+01  0.356221E+00 -0.192479E+00  0.300374E+00  0.371178E+01 -0.635002E+01
   273  -0.211580E+01 -0.220161E+01  0.536689E+00  0.131817E+01 -0.771309E+00  0.589922E+00 -0.379974E+01  0.120919E+00 -0.110453E+00  0.136090E+01  0.751876E+00 -0.431439E+01
   274  -0.146065E+01 -0.107699E+01  0.532236E+00  0.448870E+00 -0.372434E+00  0.184741E+00 -0.229580E+01  0.765968E-01 -0.348526E-01  0.126712E+01  0.163890E+00 -0.250801E+01
   275   0.206999E+02  0.218259E+02 -0.378032E+02  0.973021E+02 -0.886417E+02  0.769149E+02 -0.393932E+02  0.869581E+01  0.362509E+01  0.303864E+01  0.482701E+02 -0.294828E+02
   276  -0.219240E+01 -0.207815E+01  0.228545E+00  0.106001E+01 -0.692538E+00  0.441256E+00 -0.325689E+01  0.909271E-01 -0.637189E-01  0.786774E+00  0.712472E+00 -0.357740E+01
   277  -0.230445E+01 -0.233164E+01  0.213720E+00  0.682024E+00 -0.545637E+00  0.307238E+00 -0.305949E+01  0.122324E+00 -0.246278E-01  0.512112E+00 -0.212990E+00 -0.263076E+01
   278   0.169685E+02  0.182291E+02 -0.207732E+02  0.623689E+02 -0.331674E+02  0.281478E+02 -0.159444E+02  0.379326E+01 -0.745641E+01  0.422008E+01  0.366861E+02 -0.226770E+02
   279   0.404291E+01  0.189272E+01 -0.179041E+02  0.503021E+02 -0.371704E+02  0.338158E+02 -0.270961E+02  0.517194E+01 -0.307627E+01  0.268365E+01  0.198044E+02 -0.205953E+02
   280  -0.255685E+01 -0.147067E+01 -0.350837E+01  0.127257E+02 -0.791764E+01  0.685783E+01 -0.105432E+02  0.992826E+00 -0.116400E+01  0.522199E+00  0.996969E+01 -0.119626E+02
   281  -0.164679E+01 -0.173325E+01 -0.367410E+00  0.135753E+01 -0.759818E+00  0.589964E+00 -0.252490E+01  0.195115E+00 -0.137275E+00  0.320093E-01  0.207621E+01 -0.384147E+01
   282  -0.365032E+01 -0.346464E+01 -0.248120E+01  0.681883E+01 -0.450027E+01  0.389694E+01 -0.777540E+01  0.951853E+00 -0.561075E+00  0.304135E+00  0.434773E+01 -0.811651E+01
   283  -0.119120E+01 -0.138724E+01 -0.443049E+00  0.390702E-01 -0.707828E-01  0.786166E-02 -0.724812E+00  0.737490E-02 -0.686364E-02 -0.577446E+00  0.136599E+00 -0.946388E+00
   284  -0.227371E+01 -0.180329E+01  0.710908E+00  0.859233E+00 -0.769359E+00  0.401657E+00 -0.363963E+01  0.161667E+00  0.182208E-02  0.128495E+01  0.631260E+00 -0.371950E+01
   285  -0.162033E+01 -0.189413E+01 -0.173673E+01  0.756534E+01 -0.494629E+01  0.426851E+01 -0.717641E+01  0.954141E+00 -0.548899E+00  0.178173E+01  0.399007E+01 -0.766592E+01
   286  -0.450469E+01 -0.418469E+01 -0.166117E+01  0.384723E+01 -0.256850E+01  0.215006E+01 -0.657924E+01  0.591134E+00 -0.284196E+00 -0.820346E-01  0.130016E+01 -0.540281E+01
   287  -0.482017E+01 -0.491681E+01 -0.305487E+00  0.648624E+01 -0.391053E+01  0.306633E+01 -0.102569E+02  0.593794E+00 -0.493635E+00  0.474408E+00  0.327248E+01 -0.866369E+01
   288  -0.193655E+01 -0.179045E+01 -0.117184E+01  0.188024E+01 -0.679517E+00  0.477453E+00 -0.253475E+01  0.249739E+00 -0.157870E+00 -0.469371E-01  0.191293E+01 -0.365645E+01
   289  -0.228200E+01 -0.329681E+01 -0.651327E+01  0.217508E+02 -0.157004E+02  0.138989E+02 -0.168020E+02  0.253070E+01 -0.144671E+01  0.678611E+00  0.111582E+02 -0.151336E+02
   290   0.561042E+01  0.244659E+01 -0.148400E+02  0.428442E+02 -0.323442E+02  0.292227E+02 -0.223477E+02  0.429046E+01 -0.121504E+01 -0.292350E+00  0.227571E+02 -0.200182E+02
   291  -0.246583E+01 -0.248149E+01 -0.573993E+00  0.120389E+01 -0.717743E+00  0.490651E+00 -0.288238E+01  0.105350E+00 -0.916058E-01 -0.557153E+00  0.193806E+01 -0.386240E+01
   292  -0.125331E+01 -0.143839E+01  0.855804E+00  0.429999E+00 -0.383107E+00  0.195193E+00 -0.244008E+01  0.828822E-01  0.600247E-02  0.766823E+00  0.357261E+00 -0.256248E+01
   293  -0.109418E+01 -0.141241E+01 -0.633653E+01  0.167617E+02 -0.926611E+01  0.851867E+01 -0.114268E+02  0.183835E+01 -0.118352E+01 -0.101262E+01  0.126495E+02 -0.130493E+02
   294   0.231695E+01  0.467431E+01 -0.152002E+02  0.419783E+02 -0.355123E+02  0.316690E+02 -0.203460E+02  0.263977E+01 -0.291155E+01  0.425893E+00  0.322298E+02 -0.279813E+02
   295  -0.110891E+01 -0.918155E+00  0.358772E+00  0.554375E-01 -0.127573E+00  0.207975E-01 -0.142107E+01  0.683410E-02 -0.211477E-02  0.423259E+00  0.230853E+00 -0.157227E+01
   296  -0.310114E+00 -0.925314E+00 -0.107190E+02  0.294042E+02 -0.140582E+02  0.121888E+02 -0.159630E+02  0.175954E+01 -0.292233E+01  0.245366E+01  0.173857E+02 -0.207647E+02
   297  -0.485197E+01 -0.494829E+01 -0.578789E+00  0.251949E+01 -0.132126E+01  0.833506E+00 -0.634115E+01  0.223444E+00 -0.187216E+00  0.173796E+00  0.209415E+01 -0.721624E+01
   298  -0.191841E+01 -0.189827E+01  0.614357E+00  0.749649E+00 -0.643052E+00  0.435080E+00 -0.320559E+01  0.147396E+00 -0.162455E-01  0.597906E+00  0.363406E+00 -0.285958E+01
   299   0.838814E+01  0.786018E+01 -0.259457E+02  0.687252E+02 -0.434253E+02  0.384970E+02 -0.306530E+02  0.615232E+01 -0.496241E+01  0.580493E+00  0.361705E+02 -0.288908E+02
   300  -0.295123E+01 -0.351723E+01 -0.221037E+01  0.469643E+01 -0.256105E+01  0.213827E+01 -0.518417E+01  0.652525E+00 -0.482865E+00 -0.134588E+00  0.266498E+01 -0.604763E+01
   301   0.200261E+02  0.192563E+02 -0.303265E+02  0.786645E+02 -0.665102E+02  0.559859E+02 -0.244875E+02  0.542292E+01  0.127709E+01  0.265448E+01  0.323708E+02 -0.157689E+02
   302   0.249071E+02  0.211843E+02 -0.365861E+02  0.957203E+02 -0.536509E+02  0.468807E+02 -0.303718E+02  0.707176E+01 -0.415690E+01  0.358833E+01  0.530713E+02 -0.354754E+02
   303   0.253259E+01  0.694582E+01 -0.177380E+02  0.410797E+02 -0.303053E+02  0.262123E+02 -0.144693E+02  0.217774E+01 -0.442454E+01 -0.235577E+01  0.307601E+02 -0.214585E+02
   304  -0.373354E+01 -0.379007E+01 -0.138385E+01  0.507788E+01 -0.335569E+01  0.279785E+01 -0.702780E+01  0.469361E+00 -0.311291E+00  0.115964E+01  0.333678E+00 -0.528339E+01
   305   0.542740E+02  0.514461E+02 -0.786674E+02  0.199261E+03 -0.160675E+03  0.137295E+03 -0.603245E+02  0.157650E+02  0.161986E+01 -0.182800E+01  0.114636E+03 -0.613623E+02
   306   0.453925E+01  0.432053E+01 -0.141196E+02  0.404757E+02 -0.453539E+02  0.400214E+02 -0.182814E+02  0.341267E+01 -0.161560E+01  0.287579E+01  0.992620E+01 -0.848146E+01
   307   0.290621E-01 -0.571595E-01 -0.110851E+02  0.387694E+02 -0.277379E+02  0.252103E+02 -0.272911E+02  0.439368E+01 -0.223017E+01  0.671547E+01  0.175200E+02 -0.242926E+02
   308  -0.317440E+01 -0.304302E+01 -0.855523E+00  0.817237E+00 -0.595314E+00  0.251073E+00 -0.284794E+01  0.141581E+00 -0.855188E-01 -0.495990E+00  0.566369E+00 -0.311340E+01
   309  -0.192862E+01 -0.663264E+00 -0.286168E+01  0.974929E+01 -0.878936E+01  0.798839E+01 -0.803989E+01  0.116529E+01 -0.114066E+01  0.893104E+00  0.371495E+01 -0.527131E+01
   310  -0.425764E+01 -0.473822E+01 -0.133589E+01  0.623898E+01 -0.408812E+01  0.334626E+01 -0.887415E+01  0.862820E+00 -0.407543E+00  0.131160E+01  0.273647E+01 -0.878630E+01
   311   0.230640E+01  0.110403E+00 -0.125735E+02  0.305066E+02 -0.188276E+02  0.163558E+02 -0.131897E+02  0.247862E+01 -0.244367E+01 -0.570883E+01  0.231611E+02 -0.173418E+02
   312   0.336024E+01  0.196535E+01 -0.459243E+01  0.214968E+02 -0.129129E+02  0.114438E+02 -0.125913E+02  0.205179E+01 -0.153555E+01  0.338185E+01  0.887564E+01 -0.102921E+02
   313  -0.262125E+01 -0.168231E+01 -0.298732E+01  0.872147E+01 -0.718878E+01  0.637773E+01 -0.720648E+01  0.578682E+00 -0.916554E+00  0.391087E+00  0.280509E+01 -0.487848E+01
   314  -0.137705E+01 -0.134985E+01  0.462757E-01  0.160721E+00 -0.161816E+00  0.306401E-01 -0.145415E+01  0.146606E-01 -0.133856E-01  0.202634E+00  0.589187E+00 -0.214168E+01
   315  -0.234766E+00 -0.390984E+00 -0.419551E-01  0.252515E+01 -0.919592E+00  0.686106E+00 -0.262137E+01  0.311603E+00 -0.174710E+00  0.804103E+00  0.294396E+01 -0.413904E+01
   316  -0.343628E+01 -0.273496E+01 -0.640436E+01  0.198033E+02 -0.164738E+02  0.152066E+02 -0.159764E+02  0.176577E+01 -0.135743E+01  0.184048E+01  0.833549E+01 -0.129109E+02
   317   0.570204E+02  0.368290E+02 -0.736592E+02  0.182833E+03 -0.149664E+03  0.119607E+03 -0.406060E+02  0.103787E+02  0.813019E+01 -0.892765E+00  0.881727E+02 -0.504509E+02
   318  -0.600766E+00 -0.633937E+00  0.774973E+00  0.726849E-01 -0.138425E+00  0.252111E-01 -0.135307E+01  0.171251E-01  0.737512E-03  0.783270E+00 -0.422519E-01 -0.137495E+01
   319  -0.174556E+01 -0.230718E+01 -0.208643E+01  0.500853E+01 -0.244947E+01  0.213501E+01 -0.440875E+01  0.603706E+00 -0.548154E+00 -0.779494E+00  0.510446E+01 -0.663214E+01
   320  -0.162810E-01 -0.585112E+00 -0.602848E+01  0.207483E+02 -0.170762E+02  0.154472E+02 -0.136949E+02  0.156166E+01 -0.973933E+00  0.461585E+01  0.736863E+01 -0.125696E+02
   321   0.238559E+01  0.295041E+01 -0.125363E+02  0.344022E+02 -0.277368E+02  0.251680E+02 -0.170935E+02  0.339608E+01 -0.321408E+01  0.306900E+00  0.173811E+02 -0.147375E+02
   322  -0.336217E+01 -0.325768E+01 -0.123960E+01  0.284365E+01 -0.169204E+01  0.132554E+01 -0.467541E+01  0.399900E+00 -0.324212E+00 -0.534731E+00  0.845019E+00 -0.356797E+01
   323   0.242022E+02  0.353530E+02 -0.458511E+02  0.115967E+03 -0.957915E+02  0.774251E+02 -0.314690E+02  0.744017E+01 -0.351881E+01 -0.396648E+01  0.651591E+02 -0.258396E+02
   324  -0.407152E+01 -0.405076E+01 -0.524040E+00  0.100653E+01 -0.787433E+00  0.390778E+00 -0.421692E+01  0.163890E+00 -0.104323E+00 -0.783868E+00  0.121431E+01 -0.448120E+01
   325   0.482434E+02  0.422584E+02 -0.702267E+02  0.184958E+03 -0.134180E+03  0.115144E+03 -0.578956E+02  0.143040E+02 -0.386058E+01  0.762301E+01  0.893173E+02 -0.546819E+02
   326  -0.117711E+01 -0.105646E+01 -0.321106E+01  0.133798E+02 -0.660563E+01  0.584177E+01 -0.107329E+02  0.143172E+01 -0.128075E+01  0.237211E+01  0.891171E+01 -0.123403E+02
   327   0.201309E+02  0.161503E+02 -0.332312E+02  0.890949E+02 -0.601623E+02  0.542095E+02 -0.329246E+02  0.540946E+01 -0.226482E+01  0.375785E+01  0.400690E+02 -0.276765E+02
   328  -0.812714E+00 -0.150512E+01 -0.959981E+01  0.227485E+02 -0.154996E+02  0.137963E+02 -0.128708E+02  0.211893E+01 -0.150623E+01  0.159591E+01  0.123500E+02 -0.154510E+02
   329  -0.544630E+01 -0.554908E+01 -0.346645E+01  0.517139E+01 -0.275996E+01  0.213205E+01 -0.671332E+01  0.720598E+00 -0.530615E+00 -0.198589E+01  0.407475E+01 -0.763794E+01
   330  -0.609158E+00 -0.846612E+00  0.258718E+00  0.267344E+01 -0.110748E+01  0.790050E+00 -0.335073E+01  0.312628E+00 -0.185792E+00  0.374805E+00  0.300165E+01 -0.422306E+01
   331   0.348173E+01  0.186177E+01 -0.238524E+02  0.554592E+02 -0.358133E+02  0.313736E+02 -0.236082E+02  0.448665E+01 -0.456389E+01 -0.779592E+01  0.383362E+02 -0.286785E+02
   332  -0.576467E+00 -0.688369E+00  0.441281E+00  0.664121E-01 -0.918701E-01  0.300362E-01 -0.104314E+01  0.156289E-01  0.517921E-02  0.357546E+00  0.465418E-01 -0.109246E+01
   333  -0.425580E+01 -0.356803E+01 -0.512831E+00  0.329183E+01 -0.207076E+01  0.149773E+01 -0.680400E+01  0.496526E+00 -0.154297E+00  0.113440E+01  0.201224E+01 -0.671466E+01
   334  -0.336321E+01 -0.313841E+01 -0.390718E+01  0.737191E+01 -0.406193E+01  0.344826E+01 -0.613193E+01  0.858371E+00 -0.940710E+00 -0.212352E+00  0.567803E+01 -0.860409E+01
   335   0.102041E+03  0.852744E+02 -0.115298E+03  0.298991E+03 -0.243197E+03  0.197530E+03 -0.704103E+02  0.187958E+02  0.156298E+02 -0.433132E+01  0.155311E+03 -0.657053E+02
   336  -0.356339E+01 -0.364467E+01 -0.145416E+00  0.441809E+01 -0.254413E+01  0.198158E+01 -0.761782E+01  0.619476E+00 -0.275169E+00  0.298816E+01  0.109842E+01 -0.773125E+01
   337   0.847828E+01  0.735004E+01 -0.151661E+02  0.415603E+02 -0.305622E+02  0.269224E+02 -0.152059E+02  0.303303E+01 -0.210330E+01 -0.260210E+00  0.177987E+02 -0.101885E+02
   338   0.424410E+01  0.442676E+01 -0.186833E+02  0.448163E+02 -0.250416E+02  0.214831E+02 -0.182581E+02  0.278902E+01 -0.286132E+01 -0.246695E+01  0.230934E+02 -0.161997E+02
   339   0.719994E+00  0.930958E-01 -0.754771E+01  0.252793E+02 -0.181757E+02  0.160512E+02 -0.154503E+02  0.244518E+01 -0.188203E+01  0.140716E+01  0.135649E+02 -0.148789E+02
   340   0.168978E+02  0.160419E+02 -0.248005E+02  0.655248E+02 -0.537205E+02  0.453361E+02 -0.182781E+02  0.412865E+01 -0.129277E+01 -0.131083E+01  0.294618E+02 -0.121090E+02
   341  -0.151167E+01 -0.127640E+01  0.161010E-01  0.439606E-01 -0.155127E+00  0.152006E-01 -0.143688E+01  0.563884E-02 -0.563731E-03  0.144316E+00  0.228872E+00 -0.164959E+01
   342  -0.359437E+01 -0.403490E+01 -0.243512E+01  0.829751E+01 -0.533630E+01  0.478261E+01 -0.942406E+01  0.117880E+01 -0.657817E+00  0.648234E+00  0.403358E+01 -0.871672E+01
   343  -0.175904E+01 -0.182011E+01 -0.303107E+01  0.709957E+01 -0.438616E+01  0.384078E+01 -0.509358E+01  0.782958E+00 -0.971538E+00 -0.570422E+00  0.468664E+01 -0.593633E+01
   344   0.857346E+02  0.690729E+02 -0.117657E+03  0.272536E+03 -0.360136E+03  0.264509E+03 -0.675183E+02  0.110726E+02  0.829291E+02  0.282358E+01  0.107430E+03 -0.411805E+02
   345  -0.369007E+01 -0.347501E+01 -0.153309E+01  0.134186E+01 -0.596472E+00  0.403757E+00 -0.332313E+01  0.114902E+00 -0.978906E-01 -0.721600E+00  0.147638E+01 -0.422979E+01
   346   0.257720E+01  0.590701E+01 -0.138438E+02  0.412052E+02 -0.318508E+02  0.286373E+02 -0.212735E+02  0.291819E+01 -0.321538E+01  0.215773E+01  0.240443E+02 -0.202950E+02
   347  -0.314724E+01 -0.299866E+01 -0.404459E+00  0.102942E+01 -0.612946E+00  0.465483E+00 -0.367789E+01  0.108575E+00 -0.554226E-01 -0.289932E+00  0.193756E+01 -0.464629E+01
   348   0.391359E+01  0.501998E+01 -0.174527E+02  0.451827E+02 -0.372423E+02  0.330453E+02 -0.180733E+02  0.258439E+01 -0.413048E+01 -0.748406E+00  0.220418E+02 -0.162734E+02
   349  -0.164588E+01 -0.180553E+01 -0.612752E+01  0.142736E+02 -0.734647E+01  0.651053E+01 -0.939679E+01  0.146975E+01 -0.102892E+01 -0.520705E+00  0.108211E+02 -0.121060E+02
   350   0.374412E+02  0.322987E+02 -0.546644E+02  0.140201E+03 -0.122028E+03  0.984791E+02 -0.343088E+02  0.814255E+01  0.161974E+01 -0.781399E+01  0.824961E+02 -0.423834E+02
   351  -0.254793E+01 -0.194835E+01 -0.574755E+01  0.166266E+02 -0.111334E+02  0.100349E+02 -0.114383E+02  0.114242E+01 -0.203264E+01 -0.316480E+01  0.155731E+02 -0.143567E+02
   352  -0.125922E+01 -0.997496E+00  0.614633E+00  0.132902E+01 -0.704793E+00  0.398619E+00 -0.293360E+01  0.108769E+00 -0.718617E-01  0.208516E+01  0.194338E+00 -0.327700E+01
   353   0.170512E+01  0.507328E+00 -0.696723E+01  0.205917E+02 -0.171657E+02  0.160208E+02 -0.115265E+02  0.210921E+01 -0.135703E+01  0.210626E+01  0.114465E+02 -0.130454E+02
   354   0.885758E+01  0.683136E+01 -0.255619E+02  0.643522E+02 -0.508937E+02  0.471380E+02 -0.293392E+02  0.644786E+01 -0.328563E+01  0.127071E+01  0.334109E+02 -0.278503E+02
   355   0.869828E+01  0.789866E+01 -0.118229E+02  0.443115E+02 -0.294393E+02  0.264984E+02 -0.219649E+02  0.392893E+01 -0.281345E+01  0.928718E+01  0.239367E+02 -0.253252E+02
   356  -0.349891E+00 -0.328505E+00  0.766791E+00  0.322383E-01 -0.122554E+00  0.757823E-02 -0.104639E+01  0.745782E-02  0.498264E-02  0.589576E+00  0.291797E+00 -0.120988E+01
   357  -0.664686E+01 -0.640043E+01 -0.610197E+01  0.165197E+02 -0.113444E+02  0.982070E+01 -0.158938E+02  0.140675E+01 -0.105384E+01  0.687097E+00  0.681547E+01 -0.139030E+02
   358   0.272058E+01  0.415422E+01 -0.184211E+02  0.522707E+02 -0.278441E+02  0.248949E+02 -0.266376E+02  0.356467E+01 -0.510688E+01 -0.299243E+01  0.361740E+02 -0.290273E+02
   359   0.149809E+02  0.175695E+02 -0.276532E+02  0.723861E+02 -0.749692E+02  0.619864E+02 -0.223256E+02  0.424620E+01  0.131019E+01 -0.158365E+00  0.327468E+02 -0.150189E+02
   360  -0.160627E+01 -0.172856E+01 -0.374658E+01  0.119320E+02 -0.639331E+01  0.583296E+01 -0.953310E+01  0.135143E+01 -0.104968E+01  0.207256E+01  0.758111E+01 -0.113822E+02
   361  -0.187162E+01 -0.149591E+01  0.197771E+00  0.199069E+01 -0.143339E+01  0.118047E+01 -0.391085E+01  0.280911E+00 -0.177222E+00  0.817053E+00  0.879310E+00 -0.319227E+01
   362  -0.948438E-01 -0.136895E+01 -0.719620E+01  0.243937E+02 -0.182516E+02  0.162987E+02 -0.167486E+02  0.268368E+01 -0.127458E+01  0.745736E+00  0.162358E+02 -0.183504E+02
   363  -0.174660E+01 -0.207466E+01 -0.613348E+01  0.164023E+02 -0.138694E+02  0.128544E+02 -0.116930E+02  0.176928E+01 -0.107665E+01  0.104788E+01  0.964701E+01 -0.127695E+02
   364  -0.389457E+01 -0.377202E+01 -0.331813E+01  0.700423E+01 -0.325737E+01  0.263732E+01 -0.711609E+01  0.821983E+00 -0.666513E+00 -0.774184E+00  0.563827E+01 -0.863611E+01
   365   0.599041E+02  0.683952E+02 -0.846187E+02  0.208503E+03 -0.161554E+03  0.132623E+03 -0.538565E+02  0.134421E+02  0.536526E+01 -0.348836E+01  0.115017E+03 -0.431330E+02
   366  -0.147668E+01 -0.171343E+01  0.462786E-01  0.117311E+01 -0.683992E+00  0.489480E+00 -0.260893E+01  0.180541E+00 -0.731651E-01  0.242144E+00  0.113454E+01 -0.309012E+01
   367   0.312041E+02  0.428728E+02 -0.618874E+02  0.148770E+03 -0.137758E+03  0.103659E+03 -0.308143E+02  0.731822E+01  0.191661E+01 -0.961801E+00  0.869061E+02 -0.430715E+02
   368   0.298805E+02  0.231986E+02 -0.400024E+02  0.992229E+02 -0.120070E+03  0.986787E+02 -0.281749E+02  0.612847E+01  0.140978E+02  0.178884E+01  0.558133E+02 -0.344035E+02
   369  -0.440095E+00 -0.280992E+00  0.127447E+01  0.357131E+01 -0.166541E+01  0.126170E+01 -0.518197E+01  0.481684E+00 -0.181893E+00  0.233747E+01  0.334421E+01 -0.596267E+01
   370  -0.269948E+01 -0.261554E+01 -0.992315E+00  0.332257E+01 -0.196529E+01  0.158454E+01 -0.458309E+01  0.365328E+00 -0.431230E+00  0.574574E+00  0.283354E+01 -0.602365E+01
   371   0.517728E+02  0.472325E+02 -0.714617E+02  0.179224E+03 -0.167648E+03  0.135772E+03 -0.460374E+02  0.806541E+01  0.138587E+02 -0.363298E+01  0.102122E+03 -0.512563E+02
   372  -0.282243E+01 -0.309537E+01 -0.544909E+00  0.429302E+01 -0.299012E+01  0.258710E+01 -0.648857E+01  0.610953E+00 -0.289895E+00  0.640902E+00  0.109099E+01 -0.482726E+01
   373  -0.419488E+00 -0.540758E+00 -0.143836E+02  0.408714E+02 -0.270578E+02  0.241851E+02 -0.251716E+02  0.449692E+01 -0.335993E+01 -0.173899E+01  0.259558E+02 -0.247576E+02
   374  -0.193894E+01 -0.227197E+01 -0.934705E+00  0.347179E+01 -0.168292E+01  0.134453E+01 -0.424199E+01  0.428625E+00 -0.324271E+00 -0.169183E+00  0.202893E+01 -0.413171E+01
   375  -0.765662E+00 -0.978190E+00  0.263059E+00  0.959660E-01 -0.844691E-01  0.249540E-01 -0.108047E+01  0.184207E-01 -0.312226E-02  0.289442E+00  0.287682E+00 -0.155531E+01
   376   0.972320E+02  0.776095E+02 -0.110842E+03  0.276974E+03 -0.223411E+03  0.182639E+03 -0.635233E+02  0.173220E+02  0.180732E+02 -0.340691E+01  0.134503E+03 -0.534864E+02
   377   0.360444E-01 -0.261073E+00 -0.305351E+01  0.147281E+02 -0.640839E+01  0.551132E+01 -0.106791E+02  0.146716E+01 -0.152946E+01  0.455640E+01  0.927915E+01 -0.140966E+02
   378  -0.760017E+00 -0.100110E+01  0.473151E+00  0.483770E+00 -0.280873E+00  0.200517E+00 -0.170023E+01  0.845573E-01 -0.209065E-01  0.464949E+00  0.570248E+00 -0.203630E+01
   379  -0.123280E+00 -0.552680E+00 -0.112965E+02  0.296746E+02 -0.171807E+02  0.154686E+02 -0.165920E+02  0.289929E+01 -0.309658E+01  0.100625E+01  0.158967E+02 -0.174556E+02
   380  -0.212688E+01 -0.222458E+01 -0.997431E+00  0.899269E+00 -0.488277E+00  0.275236E+00 -0.184695E+01  0.128700E+00 -0.974255E-01 -0.880002E+00  0.292284E+00 -0.163686E+01
   381  -0.542761E+00 -0.535811E+00  0.738446E+00  0.116775E+00 -0.179799E+00  0.464312E-01 -0.129961E+01  0.260091E-01  0.898561E-02  0.921918E+00 -0.124868E+00 -0.133286E+01
   382  -0.110790E+01 -0.100029E+01  0.538403E+00  0.462640E+01 -0.201600E+01  0.155724E+01 -0.597714E+01  0.522367E+00 -0.359164E+00  0.498746E+00  0.672435E+01 -0.822339E+01
   383  -0.151629E+01 -0.167491E+01  0.163941E+00  0.521668E+01 -0.341426E+01  0.275610E+01 -0.649818E+01  0.670924E+00 -0.411490E+00  0.190202E+01  0.267256E+01 -0.624949E+01
   384  -0.931765E+00 -0.137125E+01  0.520463E+00  0.216955E+00 -0.240562E+00  0.789648E-01 -0.155353E+01  0.382896E-01  0.765015E-02  0.946694E-01  0.585617E+00 -0.205154E+01
   385   0.233016E+02  0.259366E+02 -0.392279E+02  0.101187E+03 -0.709604E+02  0.598409E+02 -0.340165E+02  0.764455E+01 -0.116643E+01  0.182213E+00  0.540883E+02 -0.283339E+02
   386   0.450085E+02  0.380107E+02 -0.550682E+02  0.133255E+03 -0.179205E+03  0.140540E+03 -0.312516E+02  0.679361E+01  0.299453E+02  0.164791E+01  0.782098E+02 -0.418470E+02
   387   0.222591E+01 -0.281345E+00 -0.112414E+02  0.308127E+02 -0.192427E+02  0.171021E+02 -0.158907E+02  0.313150E+01 -0.244569E+01 -0.666687E+00  0.168814E+02 -0.164960E+02
   388  -0.219376E+01 -0.264648E+01 -0.404622E+01  0.128791E+02 -0.694405E+01  0.624078E+01 -0.102035E+02  0.997436E+00 -0.111730E+01 -0.746394E-01  0.816337E+01 -0.107352E+02
   389  -0.133029E+01 -0.215343E+01 -0.324607E+00  0.385517E+01 -0.231998E+01  0.212645E+01 -0.486650E+01  0.542002E+00 -0.342830E+00  0.577338E+00  0.190095E+01 -0.463173E+01
   390   0.561152E+02  0.482780E+02 -0.710678E+02  0.176218E+03 -0.123414E+03  0.105698E+03 -0.487767E+02  0.128758E+02  0.458222E+01 -0.813174E+01  0.105189E+03 -0.487792E+02
   391   0.138342E+00  0.602840E+00 -0.184838E+02  0.507030E+02 -0.327506E+02  0.295260E+02 -0.297463E+02  0.549171E+01 -0.460164E+01  0.825357E+00  0.260583E+02 -0.262808E+02
   392   0.711471E+02  0.550001E+02 -0.792349E+02  0.201110E+03 -0.185731E+03  0.151183E+03 -0.488786E+02  0.126766E+02  0.200219E+02 -0.852355E+00  0.112414E+03 -0.565615E+02
   393  -0.324082E+01 -0.328406E+01 -0.980696E-01  0.116019E+01 -0.726626E+00  0.327922E+00 -0.398585E+01  0.169768E+00 -0.881597E-01 -0.180168E+00  0.156820E+01 -0.467209E+01
   394   0.663735E+02  0.480772E+02 -0.718117E+02  0.189488E+03 -0.139137E+03  0.113848E+03 -0.497894E+02  0.129996E+02  0.107763E+02  0.884500E-01  0.978044E+02 -0.498157E+02
   395  -0.109688E+01 -0.212546E-01 -0.794940E+01  0.170093E+02 -0.108580E+02  0.955962E+01 -0.794575E+01  0.155347E+01 -0.246611E+01 -0.446242E+00  0.134467E+02 -0.130217E+02
   396  -0.384046E+01 -0.393439E+01 -0.174335E+01  0.214023E+01 -0.112970E+01  0.718814E+00 -0.389292E+01  0.286704E+00 -0.220245E+00 -0.116503E+01  0.251021E+01 -0.527958E+01
   397  -0.190653E+00 -0.889371E-01  0.824402E+00  0.774684E-01 -0.114518E+00  0.395867E-01 -0.102993E+01  0.183040E-01 -0.596172E-02  0.807309E+00  0.482707E-01 -0.944517E+00
   398   0.428384E+01  0.510655E+01 -0.117497E+02  0.356214E+02 -0.243822E+02  0.214857E+02 -0.173583E+02  0.321024E+01 -0.254328E+01 -0.128320E+01  0.271474E+02 -0.207577E+02
   399   0.412562E+01  0.135256E+01 -0.910688E+01  0.275580E+02 -0.273955E+02  0.249239E+02 -0.132329E+02  0.225608E+01 -0.877126E+00  0.827359E+00  0.199570E+02 -0.194318E+02
   400   0.751474E+01  0.510930E+01 -0.142154E+02  0.383197E+02 -0.300524E+02  0.273235E+02 -0.154607E+02  0.325902E+01 -0.165891E+01  0.299142E+00  0.182952E+02 -0.134851E+02
   401  -0.447959E-01 -0.212849E-01  0.456899E+00  0.701044E-02 -0.306341E-01  0.249815E-02 -0.484162E+00  0.192278E-02  0.167058E-02  0.459214E+00 -0.289167E-03 -0.480210E+00
   402   0.820765E+02  0.611040E+02 -0.767286E+02  0.198614E+03 -0.206982E+03  0.162607E+03 -0.422806E+02  0.102646E+02  0.365825E+02  0.679926E+01  0.118028E+03 -0.637229E+02
   403   0.704980E+01  0.470850E+01 -0.151801E+02  0.398528E+02 -0.287149E+02  0.254400E+02 -0.154518E+02  0.291997E+01 -0.181614E+01 -0.159989E+01  0.286140E+02 -0.223056E+02
   404  -0.511190E+00 -0.488848E+00  0.358528E+00  0.191018E+01 -0.138385E+01  0.115239E+01 -0.263247E+01  0.242381E+00 -0.158344E+00  0.130625E+01 -0.279093E+00 -0.151600E+01
   405   0.266350E+02  0.309131E+02 -0.444537E+02  0.116449E+03 -0.870301E+02  0.730344E+02 -0.342880E+02  0.597924E+01 -0.305608E+01 -0.757032E+00  0.689883E+02 -0.373182E+02
   406  -0.122135E+01 -0.143210E+01 -0.318319E+00  0.147055E+00 -0.122469E+00  0.454633E-01 -0.988627E+00  0.262698E-01 -0.107235E-01 -0.420457E+00  0.626713E+00 -0.163836E+01
   407   0.348359E+02  0.373821E+02 -0.598300E+02  0.143330E+03 -0.105867E+03  0.833506E+02 -0.383321E+02  0.657218E+01  0.561259E+01  0.327635E+01  0.754901E+02 -0.413843E+02
   408  -0.620133E+00  0.963959E+00 -0.107409E+02  0.276948E+02 -0.290240E+02  0.259913E+02 -0.142663E+02  0.163876E+01 -0.191372E+01  0.903481E+00  0.708524E+01 -0.702476E+01
   409  -0.491461E+00 -0.132722E+01 -0.229581E+01  0.806133E+01 -0.589008E+01  0.538617E+01 -0.597817E+01  0.831447E+00 -0.606338E+00  0.121730E+01  0.546334E+01 -0.800786E+01
   410   0.158122E+02  0.160881E+02 -0.180345E+02  0.564785E+02 -0.291402E+02  0.248793E+02 -0.149122E+02  0.354837E+01 -0.700714E+01  0.228334E+01  0.330955E+02 -0.192908E+02
   411  -0.229650E+01 -0.221015E+01  0.154350E+01  0.148504E+01 -0.110626E+01  0.674842E+00 -0.511798E+01  0.250385E+00 -0.260277E-01  0.208824E+01  0.142962E+00 -0.444135E+01
   412  -0.769968E+00 -0.145373E+01 -0.306930E+01  0.101063E+02 -0.636075E+01  0.601261E+01 -0.745015E+01  0.781975E+00 -0.790695E+00  0.340445E+00  0.596575E+01 -0.775992E+01
   413  -0.227991E+01 -0.210106E+01 -0.572838E+01  0.211942E+02 -0.160599E+02  0.142029E+02 -0.168655E+02  0.237729E+01 -0.140052E+01  0.544747E+01  0.100140E+02 -0.175625E+02
   414  -0.152093E+01 -0.224921E+01 -0.488245E+01  0.158970E+02 -0.123639E+02  0.116754E+02 -0.115490E+02  0.126126E+01 -0.155927E+01  0.363560E+00  0.726567E+01 -0.987844E+01
   415   0.147077E+01  0.222355E+01 -0.122168E+02  0.341455E+02 -0.239259E+02  0.211189E+02 -0.175108E+02  0.215371E+01 -0.229378E+01  0.160341E+01  0.164068E+02 -0.157867E+02
   416  -0.176074E+01 -0.145406E+01  0.172535E+01  0.787315E+00 -0.724232E+00  0.391466E+00 -0.409544E+01  0.146014E+00  0.878621E-02  0.196730E+01  0.381711E+00 -0.380307E+01
   417   0.103309E+02  0.104903E+02 -0.210083E+02  0.603911E+02 -0.363671E+02  0.321382E+02 -0.260227E+02  0.556541E+01 -0.436564E+01  0.119874E+01  0.321451E+02 -0.228534E+02
   418   0.129368E+02  0.848406E+01 -0.289233E+02  0.694821E+02 -0.530615E+02  0.465886E+02 -0.253612E+02  0.406033E+01  0.151769E+00 -0.181900E+00  0.378755E+02 -0.292096E+02
   419   0.225671E+01  0.368940E+01 -0.615980E+01  0.227927E+02 -0.199965E+02  0.177017E+02 -0.126009E+02  0.217093E+01 -0.165129E+01  0.479560E+01  0.120357E+02 -0.131419E+02
   420   0.335888E+00  0.100457E+01 -0.128392E+02  0.373936E+02 -0.280621E+02  0.249139E+02 -0.216795E+02  0.260893E+01 -0.199987E+01 -0.245814E+00  0.211673E+02 -0.199169E+02
   421  -0.192550E+01 -0.224164E+01 -0.358522E+01  0.128513E+02 -0.673788E+01  0.585966E+01 -0.104299E+02  0.102920E+01 -0.912669E+00  0.162368E+01  0.617736E+01 -0.100427E+02
   422  -0.116228E+01 -0.206521E+01 -0.518985E+01  0.160123E+02 -0.890730E+01  0.789427E+01 -0.111545E+02  0.172161E+01 -0.153884E+01  0.477855E+00  0.104262E+02 -0.129692E+02
   423   0.134979E+02  0.135965E+02 -0.283722E+02  0.713350E+02 -0.555591E+02  0.489709E+02 -0.247763E+02  0.545276E+01 -0.355316E+01 -0.131513E+01  0.410304E+02 -0.261188E+02
   424   0.369108E+02  0.497728E+02 -0.607586E+02  0.160302E+03 -0.159217E+03  0.128913E+03 -0.456696E+02  0.717262E+01  0.616884E+01 -0.328588E+00  0.874220E+02 -0.373206E+02
   425   0.249078E+02  0.165159E+02 -0.446814E+02  0.109580E+03 -0.920746E+02  0.769086E+02 -0.272706E+02  0.455265E+01 -0.210721E+01 -0.106111E+01  0.373564E+02 -0.197793E+02
   426   0.137812E+01  0.234438E+01 -0.507286E+01  0.183948E+02 -0.978648E+01  0.897584E+01 -0.109300E+02  0.188684E+01 -0.209002E+01  0.287498E+01  0.117670E+02 -0.122976E+02
   427  -0.267392E+01 -0.269398E+01 -0.356416E+01  0.125043E+02 -0.750901E+01  0.642262E+01 -0.107061E+02  0.963594E+00 -0.785114E+00  0.140456E+01  0.396163E+01 -0.806017E+01
   428   0.191077E+01  0.106590E+01 -0.178101E+01  0.124687E+02 -0.928395E+01  0.834062E+01 -0.755338E+01  0.762436E+00 -0.104264E+01  0.252928E+01  0.100144E+02 -0.114778E+02
   429   0.311291E+00 -0.723088E-01 -0.937745E+01  0.235238E+02 -0.153882E+02  0.139683E+02 -0.112974E+02  0.205888E+01 -0.317668E+01 -0.242346E+01  0.126494E+02 -0.102983E+02
   430   0.905750E+01  0.112211E+02 -0.239676E+02  0.606090E+02 -0.583965E+02  0.518490E+02 -0.255794E+02  0.558684E+01 -0.104388E+01  0.513339E+00  0.274978E+02 -0.167900E+02
   431   0.360335E+00  0.293862E+00 -0.132181E+02  0.390945E+02 -0.292102E+02  0.267926E+02 -0.244448E+02  0.445987E+01 -0.311348E+01  0.113938E+01  0.204092E+02 -0.212547E+02
   432   0.425189E+01  0.489920E+01 -0.206145E+02  0.508561E+02 -0.323539E+02  0.288733E+02 -0.250102E+02  0.502633E+01 -0.252536E+01 -0.162688E+01  0.329783E+02 -0.264522E+02
   433   0.222351E+02  0.191662E+02 -0.487375E+02  0.113326E+03 -0.998975E+02  0.758567E+02 -0.239899E+02  0.529543E+01  0.381939E+00 -0.878698E+01  0.643912E+02 -0.364380E+02
   434   0.245959E+02  0.178460E+02 -0.343119E+02  0.847571E+02 -0.106255E+03  0.899461E+02 -0.238248E+02  0.344595E+01  0.108389E+02  0.116464E+01  0.462852E+02 -0.296038E+02
   435  -0.357468E+01 -0.405228E+01 -0.530936E+00  0.482150E+01 -0.399934E+01  0.342959E+01 -0.760467E+01  0.667668E+00 -0.358490E+00  0.119195E+01  0.452030E+00 -0.569626E+01
   436  -0.286494E+01 -0.396050E+01 -0.191913E+01  0.625071E+01 -0.328592E+01  0.290525E+01 -0.716510E+01  0.826696E+00 -0.477434E+00 -0.132867E+01  0.510628E+01 -0.773811E+01
   437   0.382008E+01  0.555048E+01 -0.172092E+02  0.421630E+02 -0.319391E+02  0.292432E+02 -0.187587E+02  0.386349E+01 -0.354279E+01  0.496541E+00  0.258191E+02 -0.207651E+02
   438  -0.333191E+01 -0.338875E+01 -0.231513E+01  0.413325E+01 -0.203141E+01  0.170592E+01 -0.504091E+01  0.581831E+00 -0.365457E+00  0.449052E+00  0.253648E+01 -0.637428E+01
   439   0.449520E+00  0.207831E-01 -0.526055E+01  0.157428E+02 -0.731095E+01  0.633565E+01 -0.939114E+01  0.161327E+01 -0.127959E+01 -0.124181E+00  0.112867E+02 -0.111418E+02
   440  -0.217263E+01 -0.712235E+00 -0.812269E+01  0.162704E+02 -0.874252E+01  0.753548E+01 -0.855763E+01  0.117247E+01 -0.172817E+01 -0.862020E+00  0.124770E+02 -0.123272E+02
   441  -0.148016E+01 -0.152436E+01  0.836373E-01  0.500390E+00 -0.329015E+00  0.190166E+00 -0.197911E+01  0.831782E-01 -0.294056E-01  0.815652E-01  0.126364E+01 -0.286956E+01
   442  -0.197650E+01 -0.219842E+01 -0.465508E+00  0.207756E+00 -0.186712E+00  0.485956E-01 -0.159256E+01  0.360585E-01 -0.241375E-01 -0.725948E+00  0.662618E+00 -0.213509E+01
   443  -0.471643E+01 -0.521324E+01 -0.832715E+01  0.163042E+02 -0.859219E+01  0.724212E+01 -0.116940E+02  0.189525E+01 -0.154464E+01 -0.349273E+00  0.844210E+01 -0.133061E+02
   444  -0.411040E+01 -0.502982E+01 -0.241351E+01  0.692595E+01 -0.393936E+01  0.332474E+01 -0.789305E+01  0.772199E+00 -0.887378E+00 -0.100517E+01  0.609862E+01 -0.101233E+02
   445   0.176390E+02  0.181347E+02 -0.222815E+02  0.657686E+02 -0.362958E+02  0.308824E+02 -0.178604E+02  0.422638E+01 -0.680075E+01  0.461878E+01  0.347871E+02 -0.212711E+02
   446   0.153017E+02  0.163542E+02 -0.333764E+02  0.792214E+02 -0.438720E+02  0.352182E+02 -0.221088E+02  0.377225E+01 -0.355303E+01 -0.700431E+00  0.382806E+02 -0.212259E+02
   447   0.588561E+02  0.441334E+02 -0.611929E+02  0.175221E+03 -0.106494E+03  0.875086E+02 -0.465201E+02  0.106217E+02 -0.287676E+00  0.682085E+01  0.894358E+02 -0.521233E+02
   448   0.202698E+01  0.382411E+01 -0.161366E+02  0.373901E+02 -0.255678E+02  0.222357E+02 -0.147257E+02  0.298330E+01 -0.415200E+01 -0.177828E+01  0.165258E+02 -0.109234E+02
   449   0.228968E+02  0.227115E+02 -0.390670E+02  0.102619E+03 -0.894826E+02  0.745756E+02 -0.340510E+02  0.769788E+01  0.605318E+00  0.686840E-01  0.558281E+02 -0.331852E+02
   450   0.663495E+00 -0.256047E+00 -0.154979E+02  0.436137E+02 -0.334421E+02  0.309499E+02 -0.270378E+02  0.485850E+01 -0.278088E+01 -0.318476E+00  0.274140E+02 -0.273516E+02
   451  -0.132056E+01 -0.126076E+01  0.153342E+00  0.215696E+01 -0.178309E+01  0.152145E+01 -0.348761E+01  0.320719E+00 -0.202331E+00  0.965246E+00  0.376573E+00 -0.260258E+01
   452   0.404937E+01  0.297314E+01 -0.199169E+02  0.538552E+02 -0.371916E+02  0.337250E+02 -0.278579E+02  0.539304E+01 -0.395754E+01 -0.186285E+01  0.356753E+02 -0.308393E+02
   453  -0.132606E+01 -0.135103E+01  0.650745E+00  0.258697E+00 -0.227989E+00  0.665569E-01 -0.209325E+01  0.231308E-01 -0.394642E-02  0.831745E+00  0.304642E+00 -0.248742E+01
   454   0.704213E+01  0.646398E+01 -0.219577E+02  0.511091E+02 -0.381631E+02  0.333311E+02 -0.180794E+02  0.417965E+01 -0.337754E+01 -0.134561E+01  0.218006E+02 -0.139910E+02
   455  -0.363916E+01 -0.379031E+01 -0.170197E+01  0.216831E+01 -0.119612E+01  0.911393E+00 -0.395243E+01  0.333675E+00 -0.202016E+00 -0.194615E+01  0.292943E+01 -0.477358E+01
   456  -0.395237E+01 -0.369043E+01  0.109021E+01  0.494463E+01 -0.341433E+01  0.267427E+01 -0.980684E+01  0.772036E+00 -0.212364E+00  0.343555E+01  0.167575E+01 -0.880173E+01
   457  -0.325246E+01 -0.331136E+01 -0.746374E+00  0.654356E+00 -0.448901E+00  0.185471E+00 -0.294010E+01  0.987870E-01 -0.557016E-01 -0.644225E+00  0.123426E+01 -0.390139E+01
   458  -0.698321E+00 -0.679989E+00  0.591207E+00  0.881995E-01 -0.131320E+00  0.203290E-01 -0.128555E+01  0.166371E-01  0.217279E-02  0.494413E+00  0.450348E+00 -0.162475E+01
   459   0.975144E+01  0.116607E+02 -0.210773E+02  0.561702E+02 -0.448839E+02  0.393399E+02 -0.208666E+02  0.408617E+01 -0.301702E+01  0.950599E+00  0.266905E+02 -0.159803E+02
   460  -0.210149E+01 -0.184168E+01 -0.803111E+00  0.710574E+01 -0.455744E+01  0.391563E+01 -0.785817E+01  0.578344E+00 -0.482478E+00  0.521544E+00  0.580342E+01 -0.816665E+01
   461   0.616208E+01  0.429168E+01 -0.172249E+02  0.397172E+02 -0.225085E+02  0.197189E+02 -0.148043E+02  0.338012E+01 -0.211648E+01 -0.423365E+01  0.259089E+02 -0.173836E+02
   462   0.974328E+01  0.123232E+02 -0.275352E+02  0.695483E+02 -0.548091E+02  0.484006E+02 -0.261326E+02  0.593178E+01 -0.566042E+01  0.196140E+01  0.333664E+02 -0.230046E+02
   463   0.687093E+02  0.602847E+02 -0.729854E+02  0.187851E+03 -0.179575E+03  0.145089E+03 -0.507010E+02  0.125628E+02  0.264677E+02  0.761678E+01  0.887219E+02 -0.360540E+02
   464   0.694705E+01  0.762766E+01 -0.945514E+01  0.316500E+02 -0.150365E+02  0.137505E+02 -0.137300E+02  0.278823E+01 -0.302002E+01  0.184444E+01  0.235587E+02 -0.177755E+02
   465   0.569176E+01  0.482771E+01 -0.140012E+02  0.376021E+02 -0.388063E+02  0.351076E+02 -0.160846E+02  0.324021E+01 -0.136601E+01  0.189322E+01  0.213818E+02 -0.184473E+02
   466   0.126625E+01  0.203127E+00 -0.938938E+01  0.258026E+02 -0.182481E+02  0.166175E+02 -0.142836E+02  0.256933E+01 -0.180209E+01  0.615481E-01  0.104305E+02 -0.102889E+02
   467  -0.146653E+01 -0.146003E+01 -0.171915E+01  0.600675E+01 -0.357611E+01  0.315304E+01 -0.545040E+01  0.687626E+00 -0.568283E+00  0.617205E+00  0.507040E+01 -0.714764E+01
   468  -0.226187E+01 -0.313604E+01 -0.365689E+01  0.983652E+01 -0.583920E+01  0.546680E+01 -0.858388E+01  0.126421E+01 -0.749438E+00 -0.106623E+01  0.661770E+01 -0.868750E+01
   469  -0.959339E+00 -0.904122E+00  0.787224E+00  0.347274E+00 -0.251347E+00  0.139079E+00 -0.203365E+01  0.694240E-01 -0.173411E-01  0.922094E+00  0.345746E+00 -0.217196E+01
   470  -0.210335E+01 -0.140233E+01 -0.923644E+01  0.251293E+02 -0.252873E+02  0.233329E+02 -0.165671E+02  0.201206E+01 -0.148672E+01  0.905777E+00  0.150400E+02 -0.173482E+02
   471  -0.229601E+01 -0.267597E+01 -0.252715E+01  0.407077E+01 -0.202060E+01  0.172589E+01 -0.349250E+01  0.506294E+00 -0.558716E+00 -0.124027E+01  0.116869E+01 -0.260439E+01
   472  -0.290166E+01 -0.365499E+01 -0.326159E+01  0.922524E+01 -0.644721E+01  0.602507E+01 -0.894050E+01  0.117848E+01 -0.681156E+00  0.118793E+01  0.217730E+01 -0.702021E+01
   473   0.104653E+02  0.915191E+01 -0.163818E+02  0.535899E+02 -0.350663E+02  0.311574E+02 -0.243154E+02  0.490303E+01 -0.342155E+01  0.153500E+01  0.319832E+02 -0.243663E+02
   474  -0.285990E+00 -0.378160E+00  0.446821E+00  0.819254E-01 -0.111529E+00  0.348521E-01 -0.757282E+00  0.159487E-01  0.327313E-02  0.459395E+00  0.173784E+00 -0.101134E+01
   475  -0.314357E+01 -0.307224E+01 -0.617109E+00  0.344825E+01 -0.199798E+01  0.167191E+01 -0.597120E+01  0.533338E+00 -0.210777E+00  0.828324E+00  0.306656E+01 -0.696713E+01
   476  -0.292836E+01 -0.304224E+01  0.110820E+01  0.174182E+01 -0.107109E+01  0.588064E+00 -0.551497E+01  0.272730E+00 -0.531162E-01  0.175354E+01  0.118396E+01 -0.597974E+01
   477  -0.397861E+01 -0.392185E+01 -0.998458E+00  0.189517E+01 -0.103484E+01  0.604136E+00 -0.451531E+01  0.271165E+00 -0.200461E+00 -0.402506E+00  0.173405E+01 -0.525339E+01
   478   0.494852E+01  0.635296E+01 -0.132773E+02  0.324376E+02 -0.258004E+02  0.233830E+02 -0.126123E+02  0.266518E+01 -0.184723E+01 -0.897739E+00  0.204649E+02 -0.132142E+02
   479   0.124995E+01  0.527160E+00 -0.108501E+02  0.282634E+02 -0.203732E+02  0.183889E+02 -0.135517E+02  0.232524E+01 -0.295263E+01 -0.155941E+01  0.121128E+02 -0.100262E+02
   480  -0.476762E+01 -0.454000E+01 -0.425012E+00  0.420442E+01 -0.270045E+01  0.218426E+01 -0.822069E+01  0.397107E+00 -0.207253E+00  0.101759E+01  0.204684E+01 -0.760443E+01
   481   0.210260E+02  0.175584E+02 -0.362488E+02  0.875784E+02 -0.891537E+02  0.738574E+02 -0.265798E+02  0.528374E+01  0.628879E+01  0.228275E+00  0.388357E+02 -0.215055E+02
   482  -0.100963E+00 -0.330985E+00 -0.552401E+01  0.187071E+02 -0.142443E+02  0.126678E+02 -0.120279E+02  0.183742E+01 -0.151700E+01  0.733217E-01  0.130515E+02 -0.134558E+02
   483  -0.376872E+01 -0.266360E+01 -0.111580E+02  0.233427E+02 -0.132277E+02  0.115298E+02 -0.134051E+02  0.166774E+01 -0.251812E+01 -0.157076E+01  0.153041E+02 -0.163969E+02
   484  -0.444884E+01 -0.409241E+01 -0.394257E+01  0.767771E+01 -0.389766E+01  0.335522E+01 -0.792138E+01  0.929292E+00 -0.649449E+00 -0.839359E+00  0.444726E+01 -0.770032E+01
   485   0.483248E+02  0.523412E+02 -0.658489E+02  0.170099E+03 -0.122724E+03  0.100638E+03 -0.401586E+02  0.105038E+02 -0.418458E+01  0.554007E+01  0.970514E+02 -0.502503E+02
   486  -0.333954E+00 -0.372769E+00  0.989762E+00  0.544807E-01 -0.124462E+00  0.249502E-01 -0.130258E+01  0.138234E-01  0.100692E-01  0.932896E+00  0.241362E+00 -0.154703E+01
   487  -0.195077E+01 -0.203272E+01 -0.745530E+00  0.829426E+00 -0.400952E+00  0.229673E+00 -0.192435E+01  0.126820E+00 -0.658474E-01 -0.435263E+00  0.118921E+01 -0.278666E+01
   488   0.294156E+01  0.221450E+01 -0.160372E+02  0.432166E+02 -0.266811E+02  0.235063E+02 -0.219488E+02  0.415521E+01 -0.326938E+01 -0.185335E+01  0.241778E+02 -0.201099E+02
   489  -0.444188E+01 -0.395424E+01 -0.247233E+01  0.328066E+01 -0.169541E+01  0.117530E+01 -0.483194E+01  0.454002E+00 -0.352170E+00 -0.324494E+00  0.188549E+01 -0.551524E+01
   490  -0.454266E+00 -0.784901E+00 -0.206930E+01  0.999200E+01 -0.620368E+01  0.546479E+01 -0.807609E+01  0.119318E+01 -0.755172E+00  0.274096E+01  0.501732E+01 -0.854318E+01
   491  -0.295552E+00 -0.864128E+00 -0.838775E+01  0.235078E+02 -0.180049E+02  0.168443E+02 -0.142937E+02  0.183670E+01 -0.179800E+01  0.243757E+00  0.976155E+01 -0.108694E+02
   492   0.122817E+02  0.105168E+02 -0.179231E+02  0.593412E+02 -0.348776E+02  0.314318E+02 -0.251876E+02  0.497163E+01 -0.547442E+01  0.376857E+01  0.330247E+02 -0.262765E+02
   493  -0.216919E+01 -0.231057E+01 -0.355705E+00  0.710057E+00 -0.469426E+00  0.254417E+00 -0.231909E+01  0.100149E+00 -0.895854E-01 -0.834000E+00  0.149271E+01 -0.296928E+01
   494  -0.102330E+01 -0.976287E+00 -0.137946E+00  0.583740E+01 -0.330839E+01  0.276426E+01 -0.648066E+01  0.750692E+00 -0.448649E+00  0.122053E+01  0.568125E+01 -0.787807E+01
   495  -0.131392E+01 -0.157842E+01  0.893954E-01  0.237465E+01 -0.185719E+01  0.158825E+01 -0.363431E+01  0.328775E+00 -0.203481E+00  0.112847E+01  0.489014E+00 -0.319591E+01
   496  -0.506288E+01 -0.531178E+01 -0.231363E+01  0.974044E+00 -0.585520E+00  0.260342E+00 -0.337673E+01  0.875067E-01 -0.108878E+00 -0.191349E+01  0.867296E+00 -0.426559E+01
   497  -0.331648E+01 -0.316490E+01 -0.856192E+00  0.522495E+01 -0.356043E+01  0.299617E+01 -0.748866E+01  0.739603E+00 -0.371932E+00  0.741158E+00  0.201544E+01 -0.592149E+01
   498  -0.313220E+00 -0.104379E+01 -0.110213E+02  0.307968E+02 -0.230946E+02  0.212747E+02 -0.201205E+02  0.363736E+01 -0.178556E+01 -0.164814E+01  0.165538E+02 -0.159495E+02
   499  -0.211423E+01 -0.190151E+01  0.648963E+00  0.326816E+00 -0.352308E+00  0.127859E+00 -0.293870E+01  0.712761E-01  0.186453E-02  0.435391E+00  0.886979E+00 -0.322388E+01
   500  -0.573930E+01 -0.565165E+01 -0.272417E+01  0.318501E+01 -0.186653E+01  0.122116E+01 -0.548553E+01  0.305918E+00 -0.375169E+00 -0.180247E+01  0.152543E+01 -0.537461E+01
   501  -0.271654E+01 -0.280960E+01 -0.135416E+01  0.428589E+00 -0.343834E+00  0.123290E+00 -0.157649E+01  0.713937E-01 -0.653377E-01 -0.155004E+01  0.962897E+00 -0.222246E+01
   502   0.646377E+01  0.749478E+01 -0.180660E+02  0.502946E+02 -0.379577E+02  0.334640E+02 -0.199432E+02  0.278745E+01 -0.411542E+01 -0.938584E-01  0.321148E+02 -0.245261E+02
   503   0.220568E+00 -0.530802E-01 -0.288617E+01  0.115159E+02 -0.102085E+02  0.944658E+01 -0.750407E+01  0.771237E+00 -0.914398E+00  0.192462E+01  0.275958E+01 -0.473727E+01
   504   0.375537E+02  0.328039E+02 -0.417333E+02  0.112885E+03 -0.977791E+02  0.791215E+02 -0.315657E+02  0.720874E+01  0.941674E+01  0.185865E+01  0.687199E+02 -0.377747E+02
   505  -0.287719E+01 -0.363625E+01 -0.378194E+01  0.106071E+02 -0.541693E+01  0.471122E+01 -0.902895E+01  0.121457E+01 -0.118221E+01 -0.901760E+00  0.551891E+01 -0.825339E+01
   506  -0.169357E+01 -0.188216E+01  0.649899E+00  0.330471E+00 -0.318469E+00  0.115291E+00 -0.252525E+01  0.664643E-01 -0.119705E-01  0.118972E+00  0.817332E+00 -0.281846E+01
   507  -0.396816E+01 -0.394912E+01  0.353491E-01  0.152330E+01 -0.105146E+01  0.743644E+00 -0.531157E+01  0.160388E+00 -0.678213E-01  0.532059E+00  0.873567E+00 -0.535475E+01
   508  -0.392223E+01 -0.336922E+01 -0.198331E+00  0.171267E+01 -0.121623E+01  0.755321E+00 -0.502534E+01  0.161873E+00 -0.112186E+00  0.103064E+01  0.338837E-01 -0.443375E+01
   509  -0.332510E+01 -0.373071E+01 -0.954626E+01  0.282649E+02 -0.169832E+02  0.152022E+02 -0.199680E+02  0.216576E+01 -0.246056E+01  0.207021E+00  0.165699E+02 -0.205076E+02
   510   0.127606E+02  0.129416E+02 -0.285557E+02  0.819537E+02 -0.594317E+02  0.540767E+02 -0.386252E+02  0.807568E+01 -0.473283E+01 -0.509515E+01  0.530962E+02 -0.350594E+02
   511  -0.236291E+01 -0.248205E+01 -0.115520E+01  0.102576E+01 -0.467473E+00  0.295848E+00 -0.211770E+01  0.149737E+00 -0.938827E-01 -0.763366E+00  0.944624E+00 -0.266331E+01
   512  -0.190801E+01 -0.166924E+01  0.117874E+01  0.499424E+00 -0.486290E+00  0.228117E+00 -0.341548E+01  0.973015E-01 -0.982671E-02  0.176345E+01  0.167914E+00 -0.360060E+01
   513   0.236084E+02  0.286766E+02 -0.470889E+02  0.114482E+03 -0.770892E+02  0.660899E+02 -0.348227E+02  0.847208E+01 -0.643438E+01 -0.453080E+01  0.714079E+02 -0.382006E+02
   514  -0.163774E+01 -0.109183E+01 -0.918086E+00  0.310098E+01 -0.123054E+01  0.989693E+00 -0.372651E+01  0.404266E+00 -0.257550E+00  0.805788E+00  0.285185E+01 -0.474947E+01
   515   0.515550E+01  0.387340E+01 -0.126251E+02  0.424899E+02 -0.330353E+02  0.294756E+02 -0.233742E+02  0.399061E+01 -0.176605E+01  0.283040E+01  0.186139E+02 -0.175709E+02
   516  -0.125896E+01 -0.225010E+01 -0.354818E+01  0.113465E+02 -0.705265E+01  0.659376E+01 -0.913032E+01  0.135517E+01 -0.823267E+00  0.555203E+00  0.613270E+01 -0.893800E+01
   517  -0.310132E+01 -0.329876E+01 -0.405596E+01  0.101706E+02 -0.643464E+01  0.564107E+01 -0.864651E+01  0.106741E+01 -0.843312E+00 -0.458000E+00  0.409894E+01 -0.693970E+01
   518  -0.699195E+00 -0.143162E+01 -0.595840E+01  0.174325E+02 -0.146101E+02  0.133728E+02 -0.115592E+02  0.182154E+01 -0.119823E+01  0.941601E+00  0.111423E+02 -0.135156E+02
   519   0.226035E+00 -0.995008E+00 -0.601853E+00  0.419225E+01 -0.146629E+01  0.125709E+01 -0.332427E+01  0.493721E+00 -0.324624E+00  0.823483E+00  0.127686E+01 -0.309535E+01
   520  -0.426725E+01 -0.456544E+01 -0.216677E+01  0.285615E+01 -0.157457E+01  0.118787E+01 -0.476811E+01  0.438225E+00 -0.240050E+00 -0.545323E+00  0.127017E+01 -0.529029E+01
   521   0.260437E+02  0.185227E+02 -0.405595E+02  0.991520E+02 -0.757869E+02  0.608784E+02 -0.256849E+02  0.606424E+01  0.198028E+01 -0.279965E+00  0.538653E+02 -0.350627E+02
   522   0.103284E+02  0.101168E+02 -0.248488E+02  0.634242E+02 -0.474104E+02  0.404472E+02 -0.212691E+02  0.452820E+01 -0.454292E+01 -0.159628E+01  0.274368E+02 -0.157237E+02
   523   0.569165E+02  0.695270E+02 -0.662948E+02  0.182451E+03 -0.121907E+03  0.102596E+03 -0.461327E+02  0.119070E+02 -0.570361E+01  0.219994E+01  0.120206E+03 -0.528792E+02
   524  -0.261528E+01 -0.256832E+01 -0.534439E+01  0.152582E+02 -0.111158E+02  0.986143E+01 -0.118554E+02  0.180879E+01 -0.122811E+01 -0.228557E-01  0.674139E+01 -0.928685E+01
   525  -0.392060E+01 -0.373756E+01 -0.213881E+01  0.422566E+01 -0.243526E+01  0.181808E+01 -0.559874E+01  0.573036E+00 -0.364567E+00 -0.153661E+01  0.524095E+01 -0.744190E+01
   526  -0.854993E+00 -0.124398E+01 -0.646483E+01  0.156243E+02 -0.107668E+02  0.961111E+01 -0.880557E+01  0.145129E+01 -0.150447E+01  0.686572E+00  0.819957E+01 -0.101301E+02
   527  -0.120298E+01 -0.144891E+01  0.706936E-01  0.938115E-01 -0.920941E-01  0.235004E-01 -0.131854E+01  0.197203E-01 -0.673170E-04 -0.785174E-01  0.403782E+00 -0.177417E+01
   528  -0.180621E+01 -0.209832E+01 -0.336997E+00  0.112746E+01 -0.556127E+00  0.401330E+00 -0.249150E+01  0.150696E+00 -0.101064E+00 -0.477400E+00  0.215589E+01 -0.377681E+01
   529  -0.227811E+00 -0.419145E+00 -0.965750E+01  0.266467E+02 -0.194973E+02  0.171986E+02 -0.156916E+02  0.270348E+01 -0.193021E+01 -0.120109E+00  0.995772E+01 -0.102568E+02
   530  -0.275384E+01 -0.342342E+01 -0.115437E+01  0.654184E+01 -0.379352E+01  0.326560E+01 -0.801523E+01  0.860583E+00 -0.458734E+00  0.982101E+00  0.476049E+01 -0.916601E+01
   531  -0.257339E+01 -0.269665E+01  0.168150E+00  0.649172E+01 -0.409323E+01  0.331300E+01 -0.896279E+01  0.867720E+00 -0.357960E+00  0.117566E+00  0.759528E+01 -0.104095E+02
   532  -0.617957E+00 -0.130300E+01 -0.718568E+01  0.259331E+02 -0.170011E+02  0.151161E+02 -0.185746E+02  0.288278E+01 -0.178857E+01 -0.105488E+01  0.204907E+02 -0.207389E+02
   533  -0.257490E+01 -0.293207E+01 -0.103117E+01  0.476743E+01 -0.258330E+01  0.231873E+01 -0.634414E+01  0.676369E+00 -0.378822E+00  0.109655E+01  0.220412E+01 -0.623273E+01
   534  -0.287079E+01 -0.304177E+01 -0.634414E+00  0.587496E+00 -0.417944E+00  0.222401E+00 -0.267178E+01  0.100519E+00 -0.570645E-01 -0.741906E+00  0.638475E+00 -0.293834E+01
   535  -0.242777E+01 -0.267713E+01  0.518823E+00  0.909796E+00 -0.629741E+00  0.375523E+00 -0.371140E+01  0.150106E+00 -0.408795E-01  0.286243E+00  0.967519E+00 -0.393089E+01
   536  -0.276509E+01 -0.279144E+01 -0.468894E+01  0.128800E+02 -0.955968E+01  0.884184E+01 -0.107035E+02  0.155716E+01 -0.109195E+01  0.162142E+01  0.666679E+01 -0.110797E+02
   537   0.563026E+02  0.433606E+02 -0.711333E+02  0.188211E+03 -0.152934E+03  0.131657E+03 -0.593968E+02  0.144208E+02  0.547754E+01  0.687650E+01  0.877964E+02 -0.513123E+02
   538  -0.573497E+01 -0.635882E+01 -0.535488E+01  0.135834E+02 -0.769851E+01  0.654482E+01 -0.130971E+02  0.157867E+01 -0.129134E+01  0.551352E+00  0.527822E+01 -0.121884E+02
   539   0.467802E+00  0.288850E+01 -0.133942E+02  0.346997E+02 -0.350122E+02  0.311441E+02 -0.173233E+02  0.311014E+01 -0.275643E+01  0.675414E+00  0.148264E+02 -0.126133E+02
   540  -0.107722E+01 -0.569120E+00  0.190321E+01  0.303180E+00 -0.418372E+00  0.124032E+00 -0.308404E+01  0.672531E-01  0.275166E-01  0.242522E+01 -0.134862E-01 -0.298086E+01
   541   0.798974E+02  0.712989E+02 -0.936736E+02  0.251270E+03 -0.228387E+03  0.166393E+03 -0.595265E+02  0.924077E+01  0.345804E+02  0.125037E+01  0.118455E+03 -0.484061E+02
   542   0.170283E+01  0.687098E+00 -0.129619E+02  0.323332E+02 -0.228755E+02  0.208929E+02 -0.151183E+02  0.210249E+01 -0.267012E+01 -0.130875E+01  0.179306E+02 -0.159347E+02
   543   0.103172E+03  0.718561E+02 -0.107182E+03  0.256060E+03 -0.249354E+03  0.184060E+03 -0.530209E+02  0.136001E+02  0.590089E+02 -0.318065E+01  0.133401E+03 -0.583639E+02
   544  -0.378589E+00 -0.129892E+01 -0.165173E+02  0.404797E+02 -0.271071E+02  0.240870E+02 -0.218242E+02  0.285387E+01 -0.235064E+01 -0.367887E+01  0.255814E+02 -0.232015E+02
   545  -0.211651E+01 -0.213135E+01 -0.731521E+00  0.570350E+00 -0.299437E+00  0.208565E+00 -0.192179E+01  0.913960E-01 -0.340720E-01 -0.614148E+00  0.854755E+00 -0.237196E+01
   546  -0.358878E+00 -0.609011E+00 -0.150481E+00  0.355625E+01 -0.264881E+01  0.235416E+01 -0.356912E+01  0.419431E+00 -0.320308E+00  0.127761E+01  0.722867E-01 -0.195891E+01
   547  -0.280706E+01 -0.292940E+01 -0.260260E+01  0.655220E+01 -0.351915E+01  0.300889E+01 -0.658761E+01  0.834476E+00 -0.493261E+00 -0.491809E+00  0.455991E+01 -0.699750E+01
   548  -0.144753E+01 -0.154942E+01 -0.366077E+00  0.878513E-01 -0.966758E-01  0.191640E-01 -0.108324E+01  0.822817E-02 -0.167753E-01 -0.206076E+00  0.198153E+00 -0.154149E+01
   549   0.560040E+01  0.499301E+01 -0.175352E+02  0.432673E+02 -0.285354E+02  0.254878E+02 -0.168945E+02  0.339432E+01 -0.358385E+01 -0.315111E+01  0.197051E+02 -0.115610E+02
   550   0.163703E+02  0.137556E+02 -0.305299E+02  0.835466E+02 -0.559154E+02  0.499392E+02 -0.317092E+02  0.496665E+01 -0.392767E+01  0.244727E+01  0.439607E+02 -0.326524E+02
   551   0.290078E+02  0.286090E+02 -0.378535E+02  0.117916E+03 -0.773223E+02  0.710022E+02 -0.484985E+02  0.104495E+02 -0.668551E+01  0.883902E+01  0.733355E+02 -0.535655E+02
   552   0.381582E+02  0.353677E+02 -0.429835E+02  0.109215E+03 -0.965943E+02  0.778430E+02 -0.281049E+02  0.644744E+01  0.123355E+02  0.954004E+00  0.663165E+02 -0.319028E+02
   553   0.499499E+02  0.542443E+02 -0.637294E+02  0.152801E+03 -0.153099E+03  0.117659E+03 -0.359449E+02  0.804016E+01  0.242227E+02 -0.267385E+01  0.931586E+02 -0.362405E+02
   554  -0.306449E+01 -0.366460E+01 -0.768278E+00  0.542030E+01 -0.442094E+01  0.401124E+01 -0.778301E+01  0.833152E+00 -0.356951E+00  0.749436E+00  0.197672E+01 -0.639076E+01
   555   0.330072E+02  0.223632E+02 -0.464430E+02  0.111757E+03 -0.100427E+03  0.820398E+02 -0.328862E+02  0.746558E+01  0.115011E+02 -0.266418E+00  0.442642E+02 -0.216346E+02
   556  -0.226754E+01 -0.262265E+01 -0.120455E+01  0.517000E+01 -0.303475E+01  0.274195E+01 -0.619376E+01  0.710374E+00 -0.456804E+00  0.512091E+00  0.325704E+01 -0.639178E+01
   557   0.200118E+01  0.290158E+01 -0.101715E+02  0.312383E+02 -0.261886E+02  0.233681E+02 -0.168757E+02  0.299024E+01 -0.235962E+01  0.191083E+01  0.102130E+02 -0.922229E+01
   558   0.485776E+01  0.504014E+01 -0.154418E+02  0.407539E+02 -0.259493E+02  0.235138E+02 -0.193130E+02  0.385611E+01 -0.256196E+01  0.581588E-02  0.261329E+02 -0.210985E+02
   559   0.144385E+02  0.119368E+02 -0.219303E+02  0.566561E+02 -0.352430E+02  0.311964E+02 -0.197941E+02  0.473831E+01 -0.118479E+01  0.391574E+01  0.291695E+02 -0.211485E+02
   560  -0.111908E+01 -0.108496E+01  0.103960E+01  0.318497E+00 -0.330768E+00  0.156486E+00 -0.236983E+01  0.616407E-01  0.529925E-02  0.103079E+01  0.379486E+00 -0.249523E+01
   561  -0.940282E-01 -0.719862E-01  0.668269E+00  0.336074E-01 -0.747214E-01  0.173981E-01 -0.745248E+00  0.858542E-02 -0.191953E-02  0.566339E+00  0.201325E-01 -0.658457E+00
   562   0.342023E+01  0.207744E+01 -0.166550E+02  0.440137E+02 -0.381829E+02  0.352737E+02 -0.225337E+02  0.440105E+01 -0.289652E+01  0.174842E+01  0.190505E+02 -0.187215E+02
   563   0.377241E+01  0.714252E+01 -0.133236E+02  0.393290E+02 -0.336024E+02  0.294213E+02 -0.186561E+02  0.355186E+01 -0.294766E+01  0.109016E+01  0.301264E+02 -0.240740E+02
   564  -0.412680E+01 -0.446453E+01 -0.414127E+01  0.140387E+02 -0.111429E+02  0.100103E+02 -0.137165E+02  0.192655E+01 -0.110165E+01  0.287933E+01  0.240145E+01 -0.974531E+01
   565  -0.267990E+01 -0.236490E+01 -0.169344E+01  0.487737E+01 -0.307567E+01  0.275577E+01 -0.570219E+01  0.629583E+00 -0.471309E+00  0.507138E+00  0.390407E+01 -0.677611E+01
   566   0.280965E+02  0.268862E+02 -0.427690E+02  0.108087E+03 -0.902146E+02  0.773869E+02 -0.347562E+02  0.795100E+01  0.241136E+01 -0.421400E+01  0.672737E+02 -0.361735E+02
   567   0.128012E+02  0.115037E+02 -0.237399E+02  0.708970E+02 -0.559831E+02  0.482884E+02 -0.295472E+02  0.583853E+01 -0.295241E+01  0.106981E+01  0.422420E+02 -0.318080E+02
   568  -0.367283E+01 -0.363263E+01 -0.138979E+00  0.246315E+01 -0.153429E+01  0.113718E+01 -0.587221E+01  0.390891E+00 -0.118561E+00  0.106834E+01  0.148957E+01 -0.619055E+01
   569  -0.197267E+01 -0.228847E+01  0.129081E+01  0.107094E+01 -0.703166E+00  0.433206E+00 -0.417496E+01  0.173350E+00 -0.628514E-01  0.524660E+00  0.178676E+01 -0.459989E+01
   570  -0.367164E+01 -0.354760E+01 -0.246591E+01  0.559808E+01 -0.325305E+01  0.287134E+01 -0.663579E+01  0.690674E+00 -0.476984E+00 -0.105949E+01  0.346739E+01 -0.595550E+01
   571  -0.455849E+01 -0.448499E+01 -0.921953E+00  0.478056E+01 -0.261403E+01  0.211481E+01 -0.825335E+01  0.642084E+00 -0.306606E+00  0.149613E+01  0.226064E+01 -0.824175E+01
   572  -0.105910E+01 -0.110354E+01  0.499548E+00  0.524657E+01 -0.239357E+01  0.184838E+01 -0.652494E+01  0.630741E+00 -0.365817E+00  0.134910E+01  0.577362E+01 -0.822626E+01
   573   0.117798E+02  0.833660E+01 -0.200805E+02  0.518621E+02 -0.399140E+02  0.353751E+02 -0.183104E+02  0.398690E+01 -0.113934E+01 -0.973724E+00  0.239508E+02 -0.146405E+02
   574   0.795821E+01  0.104814E+02 -0.182241E+02  0.494333E+02 -0.291841E+02  0.255111E+02 -0.194525E+02  0.412304E+01 -0.424847E+01 -0.112127E+01  0.305691E+02 -0.189664E+02
   575  -0.208874E+01 -0.185897E+01  0.471766E+00  0.134427E+01 -0.113051E+01  0.868393E+00 -0.370749E+01  0.140871E+00 -0.760343E-01  0.736934E+00  0.163203E+01 -0.422794E+01
   576   0.889300E+00  0.175805E+01 -0.160673E+02  0.398537E+02 -0.338600E+02  0.309303E+02 -0.203779E+02  0.401551E+01 -0.360505E+01  0.127700E+01  0.239946E+02 -0.235135E+02
   577   0.263895E+01  0.201540E+01 -0.162861E+02  0.387292E+02 -0.251233E+02  0.219737E+02 -0.165206E+02  0.340370E+01 -0.353774E+01 -0.342133E+01  0.201447E+02 -0.147079E+02
   578  -0.145327E+01 -0.158321E+01  0.966613E+00  0.184497E+01 -0.148345E+01  0.124824E+01 -0.420718E+01  0.297058E+00 -0.119520E+00  0.130548E+01 -0.843287E-01 -0.280435E+01
   579   0.765319E+01  0.629475E+01 -0.204914E+02  0.534183E+02 -0.354938E+02  0.311145E+02 -0.214167E+02  0.413740E+01 -0.361513E+01 -0.175661E+01  0.335240E+02 -0.254726E+02
   580  -0.290417E+01 -0.279640E+01  0.474907E+00  0.125016E+01 -0.926074E+00  0.621041E+00 -0.452420E+01  0.221914E+00 -0.219162E-01  0.729523E+00  0.210077E+00 -0.373600E+01
   581   0.274470E+02  0.283362E+02 -0.357400E+02  0.936498E+02 -0.924475E+02  0.761722E+02 -0.261126E+02  0.604359E+01  0.588158E+01  0.527325E+00  0.418337E+02 -0.140249E+02
   582   0.424739E+01  0.555510E+01 -0.112021E+02  0.347453E+02 -0.350277E+02  0.310665E+02 -0.148932E+02  0.270344E+01 -0.314489E+01  0.137941E+01  0.156507E+02 -0.114750E+02
   583   0.827109E+00  0.447732E+00 -0.393231E+01  0.150517E+02 -0.711066E+01  0.644381E+01 -0.100096E+02  0.162069E+01 -0.123654E+01  0.125757E+01  0.119073E+02 -0.127171E+02
   584  -0.353363E+01 -0.357649E+01 -0.115991E+01  0.113738E+01 -0.741966E+00  0.377989E+00 -0.321749E+01  0.174389E+00 -0.104028E+00 -0.646486E+00  0.123368E+01 -0.416369E+01
   585  -0.190478E-01 -0.153586E+00  0.584258E+00  0.132616E+00 -0.967782E-01  0.197203E-01 -0.679089E+00  0.223489E-01 -0.212400E-02  0.375985E+00  0.595818E+00 -0.112539E+01
   586  -0.238036E+01 -0.236058E+01 -0.748677E+01  0.173462E+02 -0.114623E+02  0.106441E+02 -0.115864E+02  0.176366E+01 -0.159889E+01 -0.978647E+00  0.110672E+02 -0.124492E+02
   587  -0.101870E+01 -0.107060E+01  0.223807E+00  0.675643E-01 -0.140422E+00  0.277954E-01 -0.121273E+01  0.163084E-01 -0.101971E-02  0.850947E-01  0.410770E+00 -0.156647E+01
   588  -0.853205E+00 -0.833314E+00 -0.198355E+00  0.163647E-01 -0.535848E-01  0.410832E-02 -0.615683E+00  0.467074E-02 -0.107260E-01 -0.652759E-01  0.272745E-01 -0.795313E+00
   589   0.556324E+02  0.360763E+02 -0.553465E+02  0.141504E+03 -0.130976E+03  0.101038E+03 -0.314747E+02  0.709455E+01  0.237926E+02 -0.173137E+01  0.764419E+02 -0.386342E+02
   590  -0.182012E+01 -0.221446E+01 -0.287407E+01  0.584120E+01 -0.316859E+01  0.275148E+01 -0.411345E+01  0.621005E+00 -0.877705E+00 -0.136071E+01  0.396637E+01 -0.482012E+01
   591  -0.145631E+01 -0.301370E+01 -0.404777E+01  0.108621E+02 -0.637582E+01  0.589110E+01 -0.788464E+01  0.123402E+01 -0.113531E+01 -0.128743E+01  0.703509E+01 -0.876135E+01
   592   0.206904E+02  0.181488E+02 -0.325142E+02  0.859854E+02 -0.886026E+02  0.768936E+02 -0.285080E+02  0.602994E+01  0.140624E+01  0.465606E+01  0.430417E+02 -0.295490E+02
   593   0.111575E+01  0.106423E+01 -0.287052E+01  0.135205E+02 -0.114437E+02  0.101874E+02 -0.837760E+01  0.127498E+01 -0.117530E+01  0.284416E+01  0.879409E+01 -0.105740E+02
   594  -0.307771E+01 -0.403005E+01 -0.776488E+01  0.199282E+02 -0.989185E+01  0.849899E+01 -0.142223E+02  0.213054E+01 -0.175648E+01 -0.205698E+01  0.118758E+02 -0.138489E+02
   595   0.919350E+01  0.105615E+02 -0.194113E+02  0.512077E+02 -0.435591E+02  0.386874E+02 -0.195864E+02  0.409048E+01 -0.223526E+01 -0.907189E+00  0.337807E+02 -0.223121E+02
   596   0.327310E+00 -0.113275E+01 -0.690229E+01  0.208757E+02 -0.216555E+02  0.199708E+02 -0.133281E+02  0.220400E+01 -0.837304E+00  0.155417E+01  0.430842E+01 -0.699534E+01
   597  -0.365524E+01 -0.342184E+01 -0.711958E+00  0.200393E+01 -0.116277E+01  0.745125E+00 -0.464787E+01  0.294437E+00 -0.176145E+00 -0.717512E+00  0.273245E+01 -0.543678E+01
   598   0.149376E+03  0.121124E+03 -0.142995E+03  0.377312E+03 -0.313523E+03  0.242535E+03 -0.712700E+02  0.194754E+02  0.378417E+02  0.629033E+00  0.196758E+03 -0.762628E+02
   599  -0.396703E+01 -0.389829E+01 -0.161051E+01  0.259287E+01 -0.151252E+01  0.109464E+01 -0.439759E+01  0.212770E+00 -0.346684E+00 -0.213697E+01  0.336476E+01 -0.512608E+01
   600   0.152245E+02  0.166207E+02 -0.243660E+02  0.702491E+02 -0.531752E+02  0.465239E+02 -0.290356E+02  0.602893E+01 -0.100061E+01  0.216162E+01  0.417705E+02 -0.273115E+02
   601  -0.234003E+01 -0.475124E+01 -0.120567E+02  0.259138E+02 -0.131276E+02  0.114571E+02 -0.151005E+02  0.265442E+01 -0.208056E+01 -0.235512E+01  0.126166E+02 -0.150128E+02
   602  -0.170098E+01 -0.184523E+01 -0.844224E+00  0.391042E+00 -0.241705E+00  0.977341E-01 -0.111779E+01  0.580755E-01 -0.441187E-01 -0.842485E+00 -0.331937E-01 -0.969551E+00
   603  -0.279985E+01 -0.299993E+01  0.824155E+00  0.144575E+01 -0.110574E+01  0.755411E+00 -0.494141E+01  0.258599E+00 -0.366109E-01  0.118799E+01  0.501645E+00 -0.468956E+01
   604  -0.287248E+01 -0.302092E+01 -0.497035E+01  0.128289E+02 -0.870095E+01  0.791046E+01 -0.103019E+02  0.142801E+01 -0.106667E+01  0.469659E+00  0.376517E+01 -0.725575E+01
   605  -0.387549E+01 -0.377715E+01 -0.334406E+01  0.865407E+01 -0.432484E+01  0.352644E+01 -0.867763E+01  0.104028E+01 -0.749752E+00  0.106845E+01  0.521259E+01 -0.100582E+02
   606   0.442648E+02  0.444897E+02 -0.651073E+02  0.167067E+03 -0.122614E+03  0.103521E+03 -0.439317E+02  0.803046E+01 -0.270148E+01 -0.437100E+00  0.966815E+02 -0.517547E+02
   607  -0.117026E+01 -0.103039E+01  0.671952E-01  0.103259E+01 -0.621627E+00  0.430962E+00 -0.208248E+01  0.859844E-01 -0.828918E-01  0.154226E+00  0.180904E+01 -0.299366E+01
   608  -0.351498E+01 -0.354844E+01 -0.236267E+00  0.516445E+01 -0.362540E+01  0.315643E+01 -0.818169E+01  0.724271E+00 -0.516784E+00  0.214054E+01  0.330956E+01 -0.899854E+01
   609   0.185457E+02  0.128009E+02 -0.244469E+02  0.689539E+02 -0.600025E+02  0.534927E+02 -0.250144E+02  0.531669E+01  0.246093E+00  0.969925E+00  0.330581E+02 -0.212271E+02
   610  -0.286024E+01 -0.311267E+01 -0.504646E+00  0.307882E+01 -0.137584E+01  0.939362E+00 -0.501542E+01  0.228394E+00 -0.210904E+00  0.188849E+01  0.136564E+01 -0.636680E+01
   611  -0.127260E+01 -0.145125E+01 -0.203354E+00  0.409533E+00 -0.185645E+00  0.789671E-01 -0.140783E+01  0.559166E-01 -0.201886E-01 -0.286021E+00  0.100543E+01 -0.217066E+01
   612   0.144151E+02  0.163766E+02 -0.221753E+02  0.615406E+02 -0.376247E+02  0.332958E+02 -0.210008E+02  0.488610E+01 -0.450670E+01  0.151294E+01  0.367364E+02 -0.218727E+02
   613  -0.373911E+01 -0.429227E+01 -0.325076E+01  0.882070E+01 -0.459944E+01  0.395573E+01 -0.909789E+01  0.107244E+01 -0.639894E+00  0.399582E-01  0.647743E+01 -0.108097E+02
   614  -0.730701E+00 -0.717012E+00  0.124862E+01  0.475197E+00 -0.315863E+00  0.107061E+00 -0.229383E+01  0.672692E-01 -0.191591E-01  0.122496E+01  0.130785E+01 -0.324982E+01
   615   0.229444E+02  0.197759E+02 -0.341679E+02  0.876509E+02 -0.560350E+02  0.490798E+02 -0.266992E+02  0.661749E+01 -0.350164E+01  0.400151E+01  0.422272E+02 -0.264528E+02
   616  -0.181618E+01 -0.196307E+01  0.212397E+01  0.185333E+01 -0.944510E+00  0.512402E+00 -0.557391E+01  0.255483E+00 -0.429451E-01  0.184748E+01  0.304924E+01 -0.685979E+01
   617  -0.215730E+01 -0.236232E+01 -0.254821E+00  0.359629E+01 -0.211189E+01  0.176063E+01 -0.537220E+01  0.483535E+00 -0.258853E+00  0.431896E+00  0.257727E+01 -0.537149E+01
   618   0.288652E+02  0.291149E+02 -0.427769E+02  0.113140E+03 -0.786272E+02  0.671557E+02 -0.351652E+02  0.864019E+01 -0.350119E+01  0.546606E+00  0.669230E+02 -0.383547E+02
   619  -0.187132E+01 -0.197283E+01 -0.918162E+00  0.391103E+01 -0.257738E+01  0.220362E+01 -0.468767E+01  0.504449E+00 -0.307214E+00  0.437600E+00  0.353092E+01 -0.594135E+01
   620  -0.345059E+01 -0.419562E+01 -0.774062E+01  0.170443E+02 -0.882732E+01  0.787586E+01 -0.125089E+02  0.198432E+01 -0.127826E+01 -0.445217E+01  0.135415E+02 -0.132850E+02
   621   0.250620E+02  0.213849E+02 -0.472787E+02  0.114852E+03 -0.921433E+02  0.749186E+02 -0.321863E+02  0.540908E+01  0.149058E+01 -0.976381E+01  0.697612E+02 -0.386125E+02
   622   0.370740E+02  0.450454E+02 -0.503262E+02  0.135398E+03 -0.104625E+03  0.904777E+02 -0.392111E+02  0.997226E+01 -0.461186E+01  0.383260E+01  0.861471E+02 -0.449343E+02
   623  -0.624250E+00 -0.619146E+00 -0.463633E-01  0.715521E-02 -0.449413E-01  0.264737E-02 -0.549811E+00  0.192192E-02  0.514081E-02 -0.507610E-01  0.757053E-01 -0.644090E+00
   624  -0.459628E+01 -0.433797E+01 -0.261510E+01  0.729212E+01 -0.561096E+01  0.477033E+01 -0.879385E+01  0.101946E+01 -0.658288E+00  0.951149E+00  0.113289E+01 -0.642201E+01
   625  -0.241923E+01 -0.223317E+01 -0.662707E-01  0.125905E+01 -0.817008E+00  0.543129E+00 -0.345998E+01  0.188381E+00 -0.665342E-01  0.163028E+00  0.141405E+01 -0.381025E+01
   626   0.510134E+01  0.377229E+01 -0.111767E+02  0.321274E+02 -0.173346E+02  0.153229E+02 -0.142293E+02  0.281219E+01 -0.242068E+01  0.328575E+01  0.171555E+02 -0.166689E+02
   627  -0.462916E+01 -0.501796E+01 -0.252726E+01  0.354380E+01 -0.174600E+01  0.132485E+01 -0.516722E+01  0.325851E+00 -0.383178E+00 -0.117144E+01  0.232355E+01 -0.617007E+01
   628  -0.878426E+00 -0.897354E+00  0.499272E+00  0.447252E+00 -0.297042E+00  0.190592E+00 -0.176758E+01  0.756783E-01 -0.265983E-01  0.560949E+00  0.491442E+00 -0.194975E+01
   629   0.994636E+01  0.722860E+01 -0.204478E+02  0.574215E+02 -0.402190E+02  0.357810E+02 -0.241411E+02  0.507315E+01 -0.352134E+01  0.237049E+00  0.326035E+02 -0.256120E+02
   630   0.174585E+01  0.496510E+00 -0.643773E+01  0.203323E+02 -0.136858E+02  0.128665E+02 -0.118748E+02  0.216096E+01 -0.161559E+01  0.154897E+01  0.107768E+02 -0.118293E+02
   631  -0.507790E+00 -0.676441E+00  0.300871E+00  0.461090E-01 -0.775543E-01  0.160992E-01 -0.804655E+00  0.106073E-01  0.732951E-03  0.131041E+00 -0.204904E-01 -0.786992E+00
   632   0.528049E+02  0.536050E+02 -0.560968E+02  0.150838E+03 -0.193138E+03  0.140073E+03 -0.323518E+02  0.371015E+01  0.397705E+02  0.298592E+01  0.108781E+03 -0.581621E+02
   633   0.119983E+02  0.966140E+01 -0.329828E+02  0.779720E+02 -0.485481E+02  0.421965E+02 -0.310794E+02  0.681071E+01 -0.237047E+01 -0.305975E+01  0.408872E+02 -0.281661E+02
   634  -0.155699E+01 -0.148247E+01  0.410204E+00  0.615617E+00 -0.416212E+00  0.242445E+00 -0.248256E+01  0.105642E+00 -0.321241E-01  0.495132E+00  0.800067E+00 -0.277767E+01
   635   0.826219E+00  0.328910E+00 -0.403340E+01  0.214111E+02 -0.106127E+02  0.938641E+01 -0.159952E+02  0.230979E+01 -0.163971E+01  0.198521E+01  0.155177E+02 -0.171740E+02
   636   0.270676E+02  0.225232E+02 -0.442909E+02  0.106954E+03 -0.804026E+02  0.697579E+02 -0.306725E+02  0.741204E+01 -0.169009E+01 -0.654674E+01  0.678429E+02 -0.387730E+02
   637  -0.393351E+01 -0.375491E+01 -0.355103E+01  0.606123E+01 -0.325692E+01  0.280356E+01 -0.638353E+01  0.819539E+00 -0.426360E+00 -0.114861E+01  0.499761E+01 -0.760391E+01
   638   0.387244E+02  0.383980E+02 -0.653422E+02  0.150411E+03 -0.110504E+03  0.824186E+02 -0.361508E+02  0.870229E+01  0.918911E+01  0.558386E+01  0.692969E+02 -0.364827E+02
   639   0.764893E+01  0.824980E+01 -0.151396E+02  0.456882E+02 -0.253410E+02  0.222628E+02 -0.202286E+02  0.389288E+01 -0.348575E+01  0.800315E+01  0.200204E+02 -0.197738E+02
   640  -0.292754E+01 -0.296196E+01 -0.127553E+01  0.121363E+01 -0.683073E+00  0.455740E+00 -0.268485E+01  0.191709E+00 -0.145159E+00 -0.413174E+00  0.111799E+01 -0.366677E+01
   641  -0.316363E+01 -0.303071E+01 -0.855277E+00  0.513867E+01 -0.381911E+01  0.327295E+01 -0.738054E+01  0.795056E+00 -0.315383E+00  0.570004E+00  0.348313E+01 -0.708384E+01
   642   0.151073E+02  0.885540E+01 -0.326002E+02  0.851722E+02 -0.570473E+02  0.516454E+02 -0.337330E+02  0.711008E+01 -0.543990E+01 -0.421336E+01  0.558022E+02 -0.427335E+02
   643   0.364505E+02  0.356136E+02 -0.576271E+02  0.145743E+03 -0.143456E+03  0.124934E+03 -0.487101E+02  0.118744E+02  0.369199E+01  0.325038E+01  0.697148E+02 -0.373517E+02
   644  -0.345103E+01 -0.362382E+01 -0.179272E+01  0.995769E+01 -0.684570E+01  0.575819E+01 -0.109997E+02  0.125100E+01 -0.779817E+00  0.121752E+01  0.735376E+01 -0.121951E+02
   645   0.119378E+02  0.116932E+02 -0.221333E+02  0.630963E+02 -0.372148E+02  0.329682E+02 -0.232520E+02  0.479617E+01 -0.632278E+01  0.255520E+01  0.322259E+02 -0.230880E+02
   646   0.142128E+02  0.122546E+02 -0.271011E+02  0.692281E+02 -0.411069E+02  0.345925E+02 -0.224523E+02  0.492531E+01 -0.387275E+01 -0.248478E+01  0.421462E+02 -0.274068E+02
   647   0.199701E+00  0.224208E+00 -0.605974E+00  0.691049E+01 -0.274020E+01  0.231865E+01 -0.581233E+01  0.760618E+00 -0.631556E+00  0.841026E+00  0.703988E+01 -0.765670E+01
   648   0.617105E+01  0.688318E+01 -0.174113E+02  0.450201E+02 -0.277433E+02  0.250387E+02 -0.186532E+02  0.392104E+01 -0.400106E+01 -0.135538E+01  0.320939E+02 -0.238553E+02
   649   0.160959E+02  0.143579E+02 -0.383171E+02  0.983141E+02 -0.690051E+02  0.608081E+02 -0.380520E+02  0.606647E+01 -0.371855E+01  0.154674E+01  0.495845E+02 -0.367734E+02
   650  -0.535260E+01 -0.586842E+01 -0.351203E+01  0.103803E+02 -0.495246E+01  0.401266E+01 -0.116645E+02  0.122077E+01 -0.837323E+00  0.588628E+00  0.754785E+01 -0.140049E+02
   651  -0.136436E+01 -0.115753E+01 -0.437377E+01  0.112835E+02 -0.694724E+01  0.628703E+01 -0.767091E+01  0.888148E+00 -0.831090E+00  0.947831E+00  0.582608E+01 -0.793144E+01
   652   0.897223E+02  0.885234E+02 -0.101021E+03  0.244301E+03 -0.262291E+03  0.200841E+03 -0.633512E+02  0.157580E+02  0.554854E+02  0.366622E+01  0.126706E+03 -0.418488E+02
   653   0.280376E+02  0.264501E+02 -0.333043E+02  0.886080E+02 -0.570170E+02  0.486713E+02 -0.275800E+02  0.669730E+01  0.196235E+01  0.201078E+00  0.567256E+02 -0.304766E+02
   654   0.196055E+02  0.196208E+02 -0.275184E+02  0.747450E+02 -0.459016E+02  0.402813E+02 -0.252616E+02  0.593027E+01 -0.266957E+01 -0.312312E+00  0.494753E+02 -0.295423E+02
   655   0.204814E+02  0.203395E+02 -0.277801E+02  0.746914E+02 -0.460337E+02  0.401449E+02 -0.248376E+02  0.588628E+01 -0.158989E+01 -0.497255E+00  0.495740E+02 -0.287372E+02
   656   0.190773E+02  0.186660E+02 -0.264599E+02  0.677896E+02 -0.422077E+02  0.363298E+02 -0.216076E+02  0.535847E+01 -0.125442E+00 -0.119384E+01  0.434975E+02 -0.236376E+02
   657   0.166775E+02  0.167623E+02 -0.232654E+02  0.614757E+02 -0.370887E+02  0.323410E+02 -0.206432E+02  0.494892E+01 -0.109070E+01  0.337096E+00  0.385363E+02 -0.221111E+02
   658   0.128102E+02  0.142347E+02 -0.261691E+02  0.614571E+02 -0.379932E+02  0.327726E+02 -0.211891E+02  0.493447E+01 -0.100262E+01 -0.298736E+01  0.412625E+02 -0.240405E+02
   659   0.966594E+01  0.960758E+01 -0.223751E+02  0.570254E+02 -0.335265E+02  0.295821E+02 -0.219847E+02  0.453143E+01 -0.358661E+01 -0.236284E+01  0.374289E+02 -0.254585E+02
   660   0.155045E+02  0.155942E+02 -0.264083E+02  0.635412E+02 -0.390907E+02  0.336989E+02 -0.208296E+02  0.516048E+01 -0.567393E+00 -0.288086E+01  0.407479E+02 -0.222728E+02
   661   0.266990E+02  0.244808E+02 -0.342591E+02  0.931482E+02 -0.587044E+02  0.503817E+02 -0.322311E+02  0.708161E+01  0.128199E+01 -0.164146E+01  0.593123E+02 -0.331901E+02
   662   0.289402E+02  0.301931E+02 -0.395205E+02  0.984058E+02 -0.672342E+02  0.569149E+02 -0.294506E+02  0.756930E+01  0.225542E+01 -0.202425E+01  0.673170E+02 -0.350996E+02
   663   0.131375E+02  0.137682E+02 -0.205368E+02  0.527813E+02 -0.315539E+02  0.276135E+02 -0.173781E+02  0.421521E+01 -0.200369E+01  0.365806E+00  0.313449E+02 -0.179425E+02
   664   0.206188E+02  0.199231E+02 -0.309767E+02  0.817956E+02 -0.519227E+02  0.447482E+02 -0.291708E+02  0.654135E+01 -0.396189E+00 -0.161246E+01  0.530282E+02 -0.314926E+02
   665   0.173892E+02  0.173941E+02 -0.244731E+02  0.650291E+02 -0.407618E+02  0.357550E+02 -0.218598E+02  0.526449E+01 -0.156485E+01  0.533060E+00  0.421053E+02 -0.252443E+02
   666   0.267340E+02  0.272490E+02 -0.355548E+02  0.915834E+02 -0.613830E+02  0.528278E+02 -0.286049E+02  0.730152E+01  0.564044E+00 -0.134724E+01  0.615194E+02 -0.329232E+02
   667   0.202543E+02  0.211795E+02 -0.328336E+02  0.823605E+02 -0.539257E+02  0.465175E+02 -0.278865E+02  0.671918E+01 -0.697138E+00 -0.159374E+01  0.528742E+02 -0.301009E+02
   668   0.150694E+02  0.142916E+02 -0.296197E+02  0.689606E+02 -0.421286E+02  0.366064E+02 -0.233511E+02  0.534918E+01 -0.747441E+00 -0.336149E+01  0.430980E+02 -0.254449E+02
   669   0.263118E+02  0.254711E+02 -0.366192E+02  0.965173E+02 -0.678797E+02  0.597150E+02 -0.326334E+02  0.767373E+01 -0.461952E+00  0.139195E+01  0.612525E+02 -0.371734E+02
   670   0.160562E+02  0.142109E+02 -0.300212E+02  0.674520E+02 -0.407919E+02  0.350896E+02 -0.213535E+02  0.529895E+01  0.382204E+00 -0.476834E+01  0.421488E+02 -0.231696E+02
   671   0.239350E+02  0.223010E+02 -0.376112E+02  0.897879E+02 -0.579974E+02  0.494711E+02 -0.274927E+02  0.694906E+01  0.828253E+00 -0.565956E+01  0.592139E+02 -0.312533E+02
   672   0.215397E+02  0.213063E+02 -0.320942E+02  0.849467E+02 -0.597831E+02  0.529521E+02 -0.289175E+02  0.687457E+01 -0.243886E+01 -0.323581E+00  0.549347E+02 -0.333048E+02
   673   0.224096E+02  0.225557E+02 -0.308053E+02  0.834788E+02 -0.519824E+02  0.447901E+02 -0.288609E+02  0.653504E+01 -0.745728E+00 -0.113286E+01  0.560457E+02 -0.323572E+02
   674   0.121778E+02  0.119580E+02 -0.258568E+02  0.581983E+02 -0.346955E+02  0.300414E+02 -0.186459E+02  0.451558E+01 -0.137927E+01 -0.333532E+01  0.343104E+02 -0.190170E+02
   675   0.179131E+02  0.174568E+02 -0.251167E+02  0.647601E+02 -0.393499E+02  0.343209E+02 -0.211419E+02  0.525466E+01 -0.813986E+00 -0.117240E+01  0.430388E+02 -0.244096E+02
   676   0.252647E+02  0.233200E+02 -0.330023E+02  0.855525E+02 -0.548036E+02  0.467735E+02 -0.277279E+02  0.649808E+01  0.197447E+01 -0.154890E+01  0.544548E+02 -0.295859E+02
   677   0.239280E+02  0.251055E+02 -0.370230E+02  0.903306E+02 -0.608681E+02  0.516571E+02 -0.277107E+02  0.705828E+01  0.483821E+00 -0.353188E+01  0.592515E+02 -0.306141E+02
   678   0.123237E+02  0.121889E+02 -0.283375E+02  0.675033E+02 -0.397407E+02  0.347929E+02 -0.249321E+02  0.556455E+01 -0.252685E+01 -0.432708E+01  0.433832E+02 -0.268672E+02
   679   0.130068E+02  0.138870E+02 -0.245672E+02  0.581379E+02 -0.356074E+02  0.308430E+02 -0.193417E+02  0.476178E+01 -0.121954E+01 -0.329205E+01  0.388715E+02 -0.216924E+02
   680   0.227677E+02  0.230684E+02 -0.346014E+02  0.853497E+02 -0.552228E+02  0.468985E+02 -0.269384E+02  0.678475E+01  0.497188E+00 -0.421869E+01  0.567003E+02 -0.294132E+02
   681   0.182976E+02  0.189540E+02 -0.281775E+02  0.735665E+02 -0.460679E+02  0.405917E+02 -0.252763E+02  0.607661E+01 -0.241553E+01 -0.346644E+00  0.473779E+02 -0.280772E+02
   682   0.223951E+02  0.199908E+02 -0.290690E+02  0.748976E+02 -0.466758E+02  0.402829E+02 -0.236974E+02  0.591727E+01  0.739505E+00 -0.780039E+00  0.441593E+02 -0.233884E+02
   683   0.257048E+02  0.262847E+02 -0.398049E+02  0.953473E+02 -0.635319E+02  0.543846E+02 -0.293966E+02  0.739433E+01  0.131193E+01 -0.447820E+01  0.626360E+02 -0.318731E+02
   684   0.212098E+02  0.203423E+02 -0.311465E+02  0.818768E+02 -0.520055E+02  0.447706E+02 -0.287811E+02  0.651261E+01 -0.170701E-01 -0.171903E+01  0.531787E+02 -0.311173E+02
   685   0.258432E+02  0.254847E+02 -0.413577E+02  0.985596E+02 -0.649433E+02  0.552698E+02 -0.307955E+02  0.764981E+01  0.146052E+01 -0.348919E+01  0.646747E+02 -0.357009E+02
   686   0.276542E+02  0.240241E+02 -0.423261E+02  0.102263E+03 -0.633882E+02  0.546944E+02 -0.322677E+02  0.832552E+01  0.353754E+00 -0.951452E+01  0.690632E+02 -0.355246E+02
   687   0.218452E+02  0.202353E+02 -0.284025E+02  0.725049E+02 -0.448973E+02  0.385696E+02 -0.223033E+02  0.560027E+01  0.773491E+00 -0.157148E+01  0.458515E+02 -0.240448E+02
   688   0.227420E+02  0.223998E+02 -0.344407E+02  0.811648E+02 -0.521261E+02  0.443084E+02 -0.242492E+02  0.618064E+01  0.190416E+01 -0.340319E+01  0.523480E+02 -0.265450E+02
   689   0.181215E+02  0.191991E+02 -0.288719E+02  0.736546E+02 -0.470894E+02  0.408141E+02 -0.254076E+02  0.601274E+01 -0.991017E+00 -0.154485E+01  0.463537E+02 -0.256097E+02
   690   0.203400E+02  0.196840E+02 -0.307639E+02  0.817364E+02 -0.518337E+02  0.446497E+02 -0.294490E+02  0.653237E+01 -0.531903E+00 -0.135664E+01  0.525838E+02 -0.315432E+02
   691   0.139700E+02  0.138965E+02 -0.244749E+02  0.621346E+02 -0.362833E+02  0.320877E+02 -0.226427E+02  0.517692E+01 -0.202832E+01 -0.197048E+01  0.399795E+02 -0.241126E+02
   692   0.136358E+02  0.136552E+02 -0.211128E+02  0.590827E+02 -0.345208E+02  0.299481E+02 -0.218939E+02  0.465788E+01 -0.252549E+01  0.397050E+01  0.319847E+02 -0.223000E+02
   693   0.235885E+02  0.231608E+02 -0.362082E+02  0.918843E+02 -0.602499E+02  0.528411E+02 -0.313275E+02  0.755128E+01 -0.902591E+00 -0.359154E+01  0.615664E+02 -0.348141E+02
   694   0.218555E+02  0.214290E+02 -0.288672E+02  0.771718E+02 -0.477874E+02  0.415570E+02 -0.250445E+02  0.600027E+01 -0.117429E+01 -0.535722E+00  0.508620E+02 -0.288972E+02
   695   0.212341E+02  0.251508E+02 -0.316676E+02  0.850410E+02 -0.576268E+02  0.499654E+02 -0.294483E+02  0.709529E+01 -0.212491E+01 -0.211495E+01  0.622823E+02 -0.350166E+02
   696   0.131365E+02  0.125292E+02 -0.270406E+02  0.604323E+02 -0.366790E+02  0.315547E+02 -0.194566E+02  0.478784E+01 -0.462109E+00 -0.427937E+01  0.382778E+02 -0.214692E+02
   697   0.109139E+02  0.110511E+02 -0.242668E+02  0.554005E+02 -0.326001E+02  0.283382E+02 -0.183755E+02  0.440152E+01 -0.198393E+01 -0.269113E+01  0.320491E+02 -0.183069E+02
   698   0.103578E+02  0.973134E+01 -0.199846E+02  0.481653E+02 -0.280932E+02  0.249425E+02 -0.172453E+02  0.403503E+01 -0.146188E+01 -0.199346E+01  0.295637E+02 -0.178389E+02
   699   0.213403E+02  0.224461E+02 -0.307186E+02  0.831043E+02 -0.566493E+02  0.491482E+02 -0.283810E+02  0.684521E+01 -0.200856E+01 -0.776420E+00  0.559452E+02 -0.327226E+02
   700   0.214148E+02  0.209916E+02 -0.264690E+02  0.770320E+02 -0.474304E+02  0.415032E+02 -0.291507E+02  0.643350E+01 -0.503818E+00 -0.578548E+00  0.494868E+02 -0.279166E+02
   701   0.130305E+02  0.126891E+02 -0.235242E+02  0.566020E+02 -0.336017E+02  0.297372E+02 -0.201068E+02  0.472715E+01 -0.803145E+00 -0.147915E+01  0.347112E+02 -0.205430E+02
   702   0.129499E+02  0.117719E+02 -0.251700E+02  0.576964E+02 -0.346123E+02  0.300688E+02 -0.186020E+02  0.455842E+01 -0.989475E+00 -0.330505E+01  0.339305E+02 -0.188536E+02
   703   0.198537E+02  0.198705E+02 -0.274266E+02  0.740825E+02 -0.455597E+02  0.398076E+02 -0.249592E+02  0.587685E+01 -0.196768E+01 -0.441145E+00  0.492731E+02 -0.289615E+02
   704   0.149343E+02  0.142576E+02 -0.268115E+02  0.643492E+02 -0.395823E+02  0.347915E+02 -0.221509E+02  0.518496E+01 -0.846631E+00 -0.236202E+01  0.389849E+02 -0.223654E+02
   705   0.266615E+02  0.255246E+02 -0.293316E+02  0.849645E+02 -0.557939E+02  0.484649E+02 -0.278262E+02  0.676757E+01 -0.583868E+00 -0.191926E-01  0.586470E+02 -0.331033E+02
   706   0.206801E+02  0.202323E+02 -0.261253E+02  0.720071E+02 -0.450490E+02  0.389285E+02 -0.244483E+02  0.578545E+01 -0.418499E+00 -0.128719E+00  0.467475E+02 -0.263865E+02
   707   0.244045E+02  0.257954E+02 -0.344941E+02  0.901908E+02 -0.630990E+02  0.549285E+02 -0.290330E+02  0.721894E+01 -0.130746E+01 -0.314746E+00  0.592672E+02 -0.331571E+02
   708   0.227609E+02  0.213775E+02 -0.304465E+02  0.776937E+02 -0.502460E+02  0.430402E+02 -0.244384E+02  0.612232E+01  0.103565E+01 -0.152803E+01  0.500301E+02 -0.271245E+02
   709   0.276905E+02  0.238495E+02 -0.337987E+02  0.911433E+02 -0.599412E+02  0.530722E+02 -0.287395E+02  0.708915E+01 -0.113480E+01  0.927072E+00  0.553852E+02 -0.324627E+02
   710   0.236555E+02  0.213687E+02 -0.322770E+02  0.778392E+02 -0.486959E+02  0.416727E+02 -0.228295E+02  0.590996E+01  0.203616E+01 -0.234059E+01  0.484295E+02 -0.247202E+02
   711   0.161992E+02  0.163829E+02 -0.247548E+02  0.652679E+02 -0.391290E+02  0.338513E+02 -0.230785E+02  0.542180E+01 -0.137955E+01 -0.233345E+01  0.422805E+02 -0.235641E+02
   712   0.265224E+02  0.309102E+02 -0.368168E+02  0.101550E+03 -0.748282E+02  0.653849E+02 -0.340575E+02  0.817161E+01 -0.288187E+01  0.293843E+01  0.667420E+02 -0.387703E+02
   713   0.198925E+02  0.190976E+02 -0.260195E+02  0.730108E+02 -0.478925E+02  0.423980E+02 -0.252740E+02  0.587654E+01 -0.220670E+01 -0.173640E+01  0.498332E+02 -0.289993E+02
   714   0.306792E+02  0.271770E+02 -0.330683E+02  0.940419E+02 -0.608712E+02  0.524096E+02 -0.303812E+02  0.697872E+01  0.156957E+01 -0.149451E+01  0.625064E+02 -0.338349E+02
   715   0.288799E+02  0.274807E+02 -0.329204E+02  0.911158E+02 -0.587244E+02  0.508356E+02 -0.298701E+02  0.725605E+01  0.118726E+01 -0.105171E+01  0.611052E+02 -0.325727E+02
   716   0.215877E+02  0.231846E+02 -0.338200E+02  0.815341E+02 -0.535504E+02  0.456377E+02 -0.254014E+02  0.627588E+01  0.911875E+00 -0.289590E+01  0.558602E+02 -0.297797E+02
   717   0.260817E+02  0.246777E+02 -0.303868E+02  0.844118E+02 -0.522392E+02  0.447915E+02 -0.278257E+02  0.678615E+01  0.543896E+00 -0.202161E+01  0.571373E+02 -0.304381E+02
   718   0.238498E+02  0.217133E+02 -0.309104E+02  0.805876E+02 -0.510856E+02  0.437636E+02 -0.266296E+02  0.614971E+01  0.197447E+01 -0.127336E+01  0.513065E+02 -0.283199E+02
   719   0.225469E+02  0.206458E+02 -0.311358E+02  0.810128E+02 -0.518251E+02  0.444059E+02 -0.273601E+02  0.620053E+01  0.124876E+01 -0.917539E+00  0.514630E+02 -0.298996E+02
   720   0.199959E+02  0.188848E+02 -0.294743E+02  0.719011E+02 -0.444023E+02  0.382693E+02 -0.221682E+02  0.537438E+01  0.495838E+00 -0.147028E+01  0.431415E+02 -0.227864E+02
   721   0.222877E+02  0.210154E+02 -0.310168E+02  0.808332E+02 -0.513143E+02  0.440838E+02 -0.274864E+02  0.632631E+01  0.861964E+00 -0.168488E+01  0.523109E+02 -0.296106E+02
   722   0.169492E+02  0.164212E+02 -0.336622E+02  0.757954E+02 -0.475016E+02  0.406819E+02 -0.248764E+02  0.592403E+01  0.588155E+00 -0.537883E+01  0.482845E+02 -0.264845E+02
   723   0.245905E+02  0.228187E+02 -0.327494E+02  0.849899E+02 -0.543924E+02  0.464945E+02 -0.279455E+02  0.652178E+01  0.167156E+01 -0.166994E+01  0.544301E+02 -0.299414E+02
   724   0.175138E+02  0.221547E+02 -0.327534E+02  0.803833E+02 -0.542512E+02  0.468429E+02 -0.270197E+02  0.661958E+01 -0.230758E+01 -0.212953E+01  0.551692E+02 -0.308850E+02
   725   0.186143E+02  0.168830E+02 -0.330005E+02  0.781339E+02 -0.484015E+02  0.417251E+02 -0.262371E+02  0.622312E+01  0.171371E+00 -0.490114E+01  0.494896E+02 -0.277055E+02
   726   0.197051E+02  0.191390E+02 -0.301560E+02  0.799819E+02 -0.505834E+02  0.436582E+02 -0.289835E+02  0.643110E+01 -0.643205E+00 -0.144460E+01  0.517859E+02 -0.312023E+02
   727   0.211330E+02  0.190922E+02 -0.258867E+02  0.684424E+02 -0.424544E+02  0.368011E+02 -0.218325E+02  0.539110E+01  0.672029E+00 -0.511989E+00  0.423044E+02 -0.227003E+02
   728   0.147963E+02  0.167165E+02 -0.257733E+02  0.642938E+02 -0.411836E+02  0.357820E+02 -0.215649E+02  0.527211E+01 -0.202978E+01 -0.139097E+01  0.423139E+02 -0.242064E+02
   729   0.206425E+02  0.207471E+02 -0.372029E+02  0.859652E+02 -0.560111E+02  0.475067E+02 -0.272446E+02  0.667711E+01  0.952029E+00 -0.601808E+01  0.562979E+02 -0.295328E+02
   730   0.283528E+02  0.266904E+02 -0.401251E+02  0.104063E+03 -0.692236E+02  0.604268E+02 -0.350399E+02  0.830116E+01 -0.492250E-01  0.166635E+01  0.623501E+02 -0.373261E+02
   731   0.210790E+02  0.202144E+02 -0.301799E+02  0.797978E+02 -0.504064E+02  0.432595E+02 -0.278927E+02  0.623616E+01  0.264610E+00 -0.120671E+01  0.510495E+02 -0.296285E+02
   732   0.204592E+02  0.241327E+02 -0.355784E+02  0.898278E+02 -0.607128E+02  0.524622E+02 -0.308935E+02  0.747263E+01 -0.211878E+01 -0.317168E+01  0.606484E+02 -0.333440E+02
   733   0.129289E+02  0.120832E+02 -0.206488E+02  0.589377E+02 -0.465847E+02  0.397431E+02 -0.216901E+02  0.433355E+01 -0.116176E+01 -0.299100E+00  0.363473E+02 -0.239650E+02
   734   0.469021E+02  0.425954E+02 -0.611200E+02  0.156799E+03 -0.131873E+03  0.112558E+03 -0.443273E+02  0.111006E+02  0.376456E+01  0.720466E+01  0.809467E+02 -0.455559E+02
   735   0.125103E+02  0.173110E+02 -0.238037E+02  0.679399E+02 -0.521818E+02  0.436357E+02 -0.257941E+02  0.510455E+01 -0.239023E+01  0.472522E+00  0.442435E+02 -0.274051E+02
   736   0.307981E+02  0.274747E+02 -0.395495E+02  0.101775E+03 -0.108855E+03  0.896062E+02 -0.302041E+02  0.633319E+01  0.116921E+02  0.499907E+01  0.613451E+02 -0.388695E+02
   737   0.346885E+02  0.323792E+02 -0.430045E+02  0.110743E+03 -0.121564E+03  0.986521E+02 -0.308957E+02  0.673384E+01  0.140239E+02  0.466257E+01  0.679789E+02 -0.402623E+02
   738   0.369693E+02  0.317890E+02 -0.422366E+02  0.110634E+03 -0.118333E+03  0.967091E+02 -0.332879E+02  0.691496E+01  0.165684E+02  0.679353E+01  0.661574E+02 -0.411618E+02
   739   0.344967E+02  0.265551E+02 -0.383638E+02  0.976381E+02 -0.113350E+03  0.926378E+02 -0.276823E+02  0.591098E+01  0.177062E+02  0.510297E+01  0.562430E+02 -0.347908E+02
   740   0.189150E+02  0.239564E+02 -0.312878E+02  0.851796E+02 -0.744187E+02  0.624027E+02 -0.284572E+02  0.620707E+01 -0.710567E+00  0.363362E+01  0.543772E+02 -0.340544E+02
   741   0.417605E+02  0.409545E+02 -0.506867E+02  0.134003E+03 -0.120542E+03  0.982564E+02 -0.378837E+02  0.881475E+01  0.979868E+01  0.421665E+01  0.807433E+02 -0.440054E+02
   742   0.368646E+02  0.311921E+02 -0.394718E+02  0.105778E+03 -0.114311E+03  0.941312E+02 -0.288438E+02  0.635879E+01  0.132233E+02  0.444128E+01  0.643541E+02 -0.376033E+02
   743   0.273036E+02  0.286798E+02 -0.384018E+02  0.105351E+03 -0.882651E+02  0.749418E+02 -0.325994E+02  0.744662E+01 -0.116916E+01  0.127013E+01  0.633697E+02 -0.359601E+02
   744   0.361969E+02  0.456035E+02 -0.463295E+02  0.128488E+03 -0.123372E+03  0.101715E+03 -0.377424E+02  0.874549E+01  0.469249E+01  0.541029E+01  0.858622E+02 -0.456690E+02
   745   0.171469E+02  0.164841E+02 -0.292558E+02  0.796806E+02 -0.703371E+02  0.606161E+02 -0.297702E+02  0.623052E+01 -0.172022E-01 -0.644737E+00  0.483017E+02 -0.311729E+02
   746   0.154744E+02  0.139968E+02 -0.195485E+02  0.599301E+02 -0.473154E+02  0.405657E+02 -0.215605E+02  0.450082E+01 -0.109775E+01  0.639816E+00  0.364366E+02 -0.230796E+02
   747   0.397922E+02  0.413496E+02 -0.490811E+02  0.130563E+03 -0.125387E+03  0.102799E+03 -0.381637E+02  0.881026E+01  0.102516E+02  0.461141E+01  0.794695E+02 -0.427314E+02
   748   0.193075E+02  0.191429E+02 -0.265545E+02  0.755180E+02 -0.592571E+02  0.503406E+02 -0.259329E+02  0.573061E+01 -0.537244E+00  0.360703E+01  0.450342E+02 -0.294983E+02
   749   0.201816E+02  0.263025E+02 -0.330766E+02  0.856483E+02 -0.997812E+02  0.817545E+02 -0.263133E+02  0.533270E+01  0.661724E+01  0.445029E+01  0.561546E+02 -0.343023E+02
   750   0.389499E+02  0.349082E+02 -0.418593E+02  0.112027E+03 -0.120644E+03  0.986346E+02 -0.298789E+02  0.660434E+01  0.140662E+02  0.310577E+01  0.711589E+02 -0.393565E+02
   751   0.396552E+02  0.300954E+02 -0.419344E+02  0.107014E+03 -0.127326E+03  0.104086E+03 -0.290043E+02  0.645693E+01  0.203629E+02  0.351081E+01  0.630511E+02 -0.364665E+02
   752   0.430587E+02  0.380021E+02 -0.435846E+02  0.120020E+03 -0.119311E+03  0.974923E+02 -0.320699E+02  0.730305E+01  0.132087E+02  0.330803E+01  0.747048E+02 -0.400107E+02
   753   0.405138E+02  0.382689E+02 -0.528754E+02  0.142447E+03 -0.111210E+03  0.935184E+02 -0.422905E+02  0.101431E+02  0.780997E+00  0.632398E+01  0.785961E+02 -0.466512E+02
   754   0.149614E+02  0.164902E+02 -0.272938E+02  0.727578E+02 -0.584952E+02  0.500723E+02 -0.261983E+02  0.559308E+01 -0.147454E+01  0.870357E-01  0.460449E+02 -0.296418E+02
   755   0.129727E+02  0.159760E+02 -0.228820E+02  0.642605E+02 -0.507168E+02  0.429483E+02 -0.234275E+02  0.489747E+01 -0.210729E+01  0.268065E+00  0.417804E+02 -0.260724E+02
   756   0.503386E+02  0.406021E+02 -0.594104E+02  0.147755E+03 -0.144687E+03  0.117979E+03 -0.423346E+02  0.100849E+02  0.209527E+02 -0.626771E+00  0.872704E+02 -0.460415E+02
   757   0.346350E+02  0.289739E+02 -0.422370E+02  0.111328E+03 -0.966052E+02  0.815286E+02 -0.338386E+02  0.791344E+01  0.654600E+01  0.454953E+00  0.661940E+02 -0.376751E+02
   758   0.150437E+02  0.178768E+02 -0.261462E+02  0.742641E+02 -0.596794E+02  0.505462E+02 -0.272227E+02  0.547833E+01 -0.219659E+01  0.211787E+01  0.457275E+02 -0.299686E+02
   759   0.223877E+02  0.282841E+02 -0.326918E+02  0.913695E+02 -0.772835E+02  0.649555E+02 -0.296052E+02  0.657901E+01 -0.935958E+00  0.454558E+01  0.587211E+02 -0.349826E+02
   760   0.127179E+02  0.121630E+02 -0.222441E+02  0.633927E+02 -0.493733E+02  0.421478E+02 -0.242791E+02  0.465351E+01 -0.157963E+01 -0.176424E+01  0.404704E+02 -0.265432E+02
   761   0.156821E+02  0.112739E+02 -0.209642E+02  0.615203E+02 -0.465923E+02  0.398822E+02 -0.227547E+02  0.454086E+01  0.499244E-01 -0.943399E+00  0.366976E+02 -0.244803E+02
   762   0.185553E+02  0.179413E+02 -0.295332E+02  0.808237E+02 -0.720813E+02  0.617170E+02 -0.291996E+02  0.614563E+01  0.683043E+00 -0.321398E+00  0.492453E+02 -0.309826E+02
   763   0.408719E+02  0.391994E+02 -0.472644E+02  0.127882E+03 -0.975882E+02  0.840576E+02 -0.353839E+02  0.867981E+01  0.489366E+00  0.789518E+01  0.711288E+02 -0.398245E+02
   764   0.276321E+02  0.263639E+02 -0.366537E+02  0.939652E+02 -0.105481E+03  0.868961E+02 -0.283738E+02  0.578544E+01  0.114944E+02  0.506873E+01  0.577110E+02 -0.364158E+02
   765   0.192194E+02  0.139287E+02 -0.292759E+02  0.754020E+02 -0.641670E+02  0.549575E+02 -0.265326E+02  0.601952E+01  0.281588E+01  0.101078E+01  0.393389E+02 -0.264210E+02
   766   0.436635E+02  0.429746E+02 -0.488681E+02  0.128894E+03 -0.129429E+03  0.103501E+03 -0.344725E+02  0.766776E+01  0.163698E+02  0.701353E+01  0.801317E+02 -0.441707E+02
   767   0.189714E+02  0.173236E+02 -0.292894E+02  0.786718E+02 -0.706852E+02  0.606250E+02 -0.277613E+02  0.596258E+01  0.144791E+01 -0.163403E+01  0.483354E+02 -0.293778E+02
   768   0.358030E+02  0.371912E+02 -0.463005E+02  0.118789E+03 -0.132695E+03  0.107612E+03 -0.344136E+02  0.770244E+01  0.151081E+02  0.360811E+01  0.756189E+02 -0.420358E+02
   769   0.241079E+02  0.196596E+02 -0.310437E+02  0.834737E+02 -0.730324E+02  0.621881E+02 -0.265365E+02  0.618169E+01  0.287702E+01  0.264708E+01  0.482608E+02 -0.312483E+02
   770   0.285956E+02  0.285557E+02 -0.371413E+02  0.962020E+02 -0.108982E+03  0.890098E+02 -0.279622E+02  0.573625E+01  0.117331E+02  0.490377E+01  0.599443E+02 -0.362923E+02
   771   0.334089E+02  0.297504E+02 -0.364909E+02  0.101323E+03 -0.962728E+02  0.807686E+02 -0.289342E+02  0.659900E+01  0.641601E+01  0.130716E+01  0.639983E+02 -0.355551E+02
   772   0.128436E+02  0.162219E+02 -0.256501E+02  0.708861E+02 -0.543083E+02  0.455334E+02 -0.266923E+02  0.531826E+01 -0.224339E+01  0.339764E+01  0.429160E+02 -0.300918E+02
   773   0.325176E+02  0.414813E+02 -0.449415E+02  0.122630E+03 -0.117132E+03  0.947205E+02 -0.361552E+02  0.804005E+01  0.535531E+01  0.270523E+01  0.821647E+02 -0.433887E+02
   774   0.386410E+02  0.448513E+02 -0.489832E+02  0.129815E+03 -0.130474E+03  0.105532E+03 -0.374128E+02  0.857822E+01  0.115867E+02  0.648676E+01  0.827558E+02 -0.443913E+02
   775   0.198044E+02  0.219485E+02 -0.375199E+02  0.977843E+02 -0.832777E+02  0.707943E+02 -0.368633E+02  0.788987E+01  0.996849E+00 -0.240578E+00  0.626092E+02 -0.404202E+02
   776   0.303485E+02  0.265529E+02 -0.366719E+02  0.949966E+02 -0.106554E+03  0.882150E+02 -0.273693E+02  0.595450E+01  0.117771E+02  0.386830E+01  0.580374E+02 -0.353528E+02
   777   0.450146E+02  0.363872E+02 -0.495195E+02  0.123797E+03 -0.142446E+03  0.115577E+03 -0.344193E+02  0.764199E+01  0.243834E+02  0.467915E+01  0.712999E+02 -0.395919E+02
   778   0.298422E+02  0.275589E+02 -0.421671E+02  0.107247E+03 -0.101672E+03  0.848849E+02 -0.324827E+02  0.764494E+01  0.638705E+01  0.372919E+01  0.617724E+02 -0.379427E+02
   779   0.192099E+02  0.154796E+02 -0.331757E+02  0.837621E+02 -0.679735E+02  0.582415E+02 -0.301668E+02  0.670068E+01  0.182164E+01  0.324542E+00  0.476919E+02 -0.325369E+02
   780   0.174947E+02  0.154770E+02 -0.251353E+02  0.740632E+02 -0.592481E+02  0.512268E+02 -0.278573E+02  0.553494E+01 -0.108967E+01 -0.130911E+01  0.470851E+02 -0.302991E+02
   781   0.374615E+02  0.389537E+02 -0.426310E+02  0.120289E+03 -0.915469E+02  0.769548E+02 -0.359099E+02  0.853865E+01  0.176664E+01  0.321661E+01  0.736076E+02 -0.378705E+02
   782   0.149860E+02  0.126518E+02 -0.261367E+02  0.700860E+02 -0.535175E+02  0.458785E+02 -0.253599E+02  0.523503E+01 -0.119952E+01  0.320805E+01  0.405012E+02 -0.310574E+02
   783   0.465354E+02  0.441514E+02 -0.492769E+02  0.132579E+03 -0.132569E+03  0.107512E+03 -0.346973E+02  0.796174E+01  0.150250E+02  0.515834E+01  0.843008E+02 -0.453077E+02
   784   0.128261E+02  0.133531E+02 -0.197025E+02  0.593776E+02 -0.463775E+02  0.397907E+02 -0.227553E+02  0.461695E+01 -0.212383E+01 -0.124874E+01  0.397038E+02 -0.251020E+02
   785   0.235028E+02  0.223062E+02 -0.327060E+02  0.904621E+02 -0.712521E+02  0.612483E+02 -0.294609E+02  0.663504E+01 -0.142384E+01  0.990824E+00  0.542918E+02 -0.329765E+02
   786   0.175180E+02  0.124000E+02 -0.261820E+02  0.680993E+02 -0.555079E+02  0.472915E+02 -0.237208E+02  0.522140E+01  0.231647E+01  0.545898E+00  0.376594E+02 -0.258053E+02
   787   0.218109E+02  0.253138E+02 -0.303769E+02  0.894111E+02 -0.760677E+02  0.652238E+02 -0.327009E+02  0.689530E+01 -0.573790E+00  0.531102E+01  0.566552E+02 -0.366524E+02
   788   0.341511E+02  0.300917E+02 -0.399718E+02  0.106099E+03 -0.110401E+03  0.922511E+02 -0.311958E+02  0.705905E+01  0.103110E+02 -0.738396E-01  0.673204E+02 -0.371549E+02
   789   0.175266E+02  0.169120E+02 -0.286457E+02  0.784234E+02 -0.694728E+02  0.597102E+02 -0.287859E+02  0.604275E+01  0.254617E+00 -0.429801E+00  0.477971E+02 -0.304553E+02
   790   0.289541E+02  0.272186E+02 -0.335206E+02  0.948796E+02 -0.800264E+02  0.673265E+02 -0.292056E+02  0.666235E+01  0.283822E+01  0.244171E+01  0.591646E+02 -0.343877E+02
   791   0.359120E+02  0.313575E+02 -0.438297E+02  0.113758E+03 -0.117317E+03  0.966136E+02 -0.330429E+02  0.721855E+01  0.125113E+02  0.577428E+01  0.654339E+02 -0.398507E+02
   792   0.410772E+02  0.353721E+02 -0.527937E+02  0.136858E+03 -0.121167E+03  0.101675E+03 -0.361041E+02  0.884884E+01  0.376009E+01  0.793238E+00  0.733779E+02 -0.387990E+02
   793   0.164884E+02  0.162780E+02 -0.285123E+02  0.783403E+02 -0.697837E+02  0.601189E+02 -0.298850E+02  0.611959E+01  0.906243E-01 -0.157227E+00  0.482273E+02 -0.317921E+02
   794   0.153119E+02  0.160772E+02 -0.241183E+02  0.690061E+02 -0.553198E+02  0.473431E+02 -0.246146E+02  0.515701E+01 -0.214167E+01  0.908799E+00  0.425636E+02 -0.273952E+02
   795   0.196014E+02  0.187050E+02 -0.254251E+02  0.753411E+02 -0.597345E+02  0.514193E+02 -0.259121E+02  0.565314E+01 -0.174048E+01 -0.548978E+00  0.470201E+02 -0.277661E+02
   796   0.240882E+02  0.276717E+02 -0.323773E+02  0.948049E+02 -0.812538E+02  0.693262E+02 -0.336335E+02  0.716971E+01  0.519894E-01  0.549301E+01  0.598742E+02 -0.376955E+02
   797   0.168651E+02  0.168977E+02 -0.294024E+02  0.801026E+02 -0.707966E+02  0.609032E+02 -0.295836E+02  0.621578E+01 -0.573790E+00 -0.630366E+00  0.485539E+02 -0.310259E+02
   798   0.305179E+02  0.245164E+02 -0.371152E+02  0.975332E+02 -0.103778E+03  0.861852E+02 -0.296659E+02  0.601750E+01  0.113408E+02  0.432081E+01  0.584500E+02 -0.382543E+02
   799   0.184812E+02  0.179317E+02 -0.293389E+02  0.804536E+02 -0.719574E+02  0.615936E+02 -0.291389E+02  0.610824E+01  0.761059E+00 -0.197419E+00  0.491749E+02 -0.310457E+02
   800   0.470166E+02  0.443121E+02 -0.519901E+02  0.138736E+03 -0.134340E+03  0.111154E+03 -0.382586E+02  0.901063E+01  0.127048E+02  0.569467E+01  0.858216E+02 -0.472042E+02
   801   0.162951E+02  0.168162E+02 -0.292489E+02  0.775235E+02 -0.629704E+02  0.537553E+02 -0.278821E+02  0.600627E+01 -0.888464E+00 -0.136222E+01  0.484141E+02 -0.302357E+02
   802   0.302165E+02  0.259337E+02 -0.368625E+02  0.928249E+02 -0.111113E+03  0.914028E+02 -0.270122E+02  0.560529E+01  0.153714E+02  0.412453E+01  0.561930E+02 -0.343839E+02
   803   0.425377E+02  0.401470E+02 -0.562777E+02  0.146034E+03 -0.141677E+03  0.117378E+03 -0.464245E+02  0.104549E+02  0.130501E+02 -0.174197E+01  0.927162E+02 -0.508273E+02
   804   0.558403E+02  0.422497E+02 -0.616967E+02  0.155624E+03 -0.163244E+03  0.133105E+03 -0.469434E+02  0.108527E+02  0.281424E+02  0.102532E+01  0.895521E+02 -0.483277E+02
   805   0.123708E+02  0.144321E+02 -0.249218E+02  0.696861E+02 -0.565638E+02  0.481860E+02 -0.274097E+02  0.527618E+01 -0.188221E+01  0.102091E+01  0.424354E+02 -0.290242E+02
   806   0.347098E+02  0.359288E+02 -0.432863E+02  0.117766E+03 -0.107736E+03  0.876202E+02 -0.355561E+02  0.797385E+01  0.792849E+01  0.788176E+00  0.784778E+02 -0.433372E+02
   807   0.331187E+02  0.366397E+02 -0.448477E+02  0.118129E+03 -0.123346E+03  0.101684E+03 -0.337572E+02  0.748247E+01  0.777470E+01  0.267972E+01  0.765150E+02 -0.425550E+02
   808   0.113016E+02  0.115785E+02 -0.221311E+02  0.600626E+02 -0.466479E+02  0.399592E+02 -0.222127E+02  0.449044E+01 -0.221890E+01 -0.117076E+01  0.381259E+02 -0.253766E+02
   809   0.179307E+02  0.230070E+02 -0.277128E+02  0.792128E+02 -0.659009E+02  0.552374E+02 -0.273455E+02  0.577419E+01 -0.133442E+01  0.189489E+00  0.560813E+02 -0.332638E+02
   810   0.491126E+02  0.380337E+02 -0.468869E+02  0.124158E+03 -0.138968E+03  0.112641E+03 -0.328347E+02  0.757622E+01  0.234270E+02  0.250344E+01  0.760926E+02 -0.405623E+02
   811   0.295197E+02  0.281422E+02 -0.428917E+02  0.116798E+03 -0.886014E+02  0.753242E+02 -0.392381E+02  0.881932E+01 -0.690326E+00  0.111246E+01  0.675345E+02 -0.405049E+02
   812   0.141650E+02  0.164598E+02 -0.245462E+02  0.684847E+02 -0.548352E+02  0.467783E+02 -0.251480E+02  0.518822E+01 -0.175678E+01 -0.121933E+01  0.461944E+02 -0.285153E+02
   813  -0.386786E+01 -0.424266E+01 -0.237042E+01  0.729743E+01 -0.488914E+01  0.405708E+01 -0.807763E+01  0.908931E+00 -0.794104E+00 -0.202604E+01  0.829006E+01 -0.105067E+02
   814   0.545265E+01  0.565189E+01 -0.729530E+01  0.240514E+02 -0.111767E+02  0.100992E+02 -0.101382E+02  0.211566E+01 -0.220333E+01  0.105363E+01  0.180263E+02 -0.134280E+02
   815   0.461233E+02  0.318917E+02 -0.552177E+02  0.132103E+03 -0.112597E+03  0.848588E+02 -0.267843E+02  0.629539E+01  0.174647E+02 -0.262949E+01  0.644136E+02 -0.298925E+02
   816   0.164727E+02  0.170681E+02 -0.359786E+02  0.886373E+02 -0.822769E+02  0.717431E+02 -0.316645E+02  0.703676E+01 -0.102450E+01 -0.378869E+01  0.579580E+02 -0.371012E+02
   817   0.776454E+01  0.408890E+01 -0.188264E+02  0.487451E+02 -0.352189E+02  0.316372E+02 -0.201041E+02  0.452716E+01 -0.299560E+01  0.141220E+01  0.241002E+02 -0.214235E+02
   818   0.767541E+02  0.753938E+02 -0.843466E+02  0.218052E+03 -0.189657E+03  0.151834E+03 -0.551921E+02  0.136557E+02  0.224081E+02  0.493190E+01  0.113045E+03 -0.425828E+02
   819  -0.341497E+01 -0.358584E+01  0.400450E+00  0.257419E+01 -0.186653E+01  0.146730E+01 -0.627152E+01  0.428052E+00 -0.146924E+00  0.114109E+01  0.813993E+00 -0.554092E+01
   820   0.403624E+02  0.287394E+02 -0.547488E+02  0.131565E+03 -0.147001E+03  0.121955E+03 -0.364792E+02  0.864272E+01  0.164283E+02  0.166040E+01  0.516279E+02 -0.245490E+02
   821  -0.143919E+01 -0.810745E+00 -0.818305E+01  0.180497E+02 -0.123662E+02  0.109554E+02 -0.854726E+01  0.149116E+01 -0.283900E+01 -0.203670E+01  0.113537E+02 -0.101277E+02
   822  -0.401701E+01 -0.354729E+01 -0.457694E+01  0.805184E+01 -0.389160E+01  0.311918E+01 -0.688306E+01  0.967485E+00 -0.803925E+00 -0.874091E+00  0.492542E+01 -0.759861E+01
   823  -0.264929E+01 -0.288975E+01 -0.121785E+01  0.911774E+00 -0.462493E+00  0.263858E+00 -0.221574E+01  0.141851E+00 -0.706844E-01 -0.101567E+01  0.114054E+01 -0.301463E+01
   824   0.513402E+01  0.321064E+01 -0.118808E+02  0.332703E+02 -0.249072E+02  0.222044E+02 -0.148082E+02  0.279635E+01 -0.154087E+01  0.801991E-01  0.191356E+02 -0.160051E+02
   825   0.485738E+00 -0.102911E+01 -0.680569E+01  0.194544E+02 -0.181812E+02  0.166480E+02 -0.111611E+02  0.181231E+01 -0.128098E+01 -0.323201E+00  0.610439E+01 -0.681030E+01
   826   0.127484E+02  0.131627E+02 -0.199753E+02  0.594721E+02 -0.423621E+02  0.372994E+02 -0.234897E+02  0.509384E+01 -0.328982E+01  0.487242E+01  0.293318E+02 -0.210415E+02
   827  -0.116869E+01 -0.144764E+01 -0.276935E+01  0.122398E+02 -0.103973E+02  0.956335E+01 -0.102940E+02  0.150488E+01 -0.101608E+01  0.104315E+01  0.797742E+01 -0.104682E+02
   828   0.322879E+02  0.268555E+02 -0.388318E+02  0.100908E+03 -0.601138E+02  0.527653E+02 -0.260273E+02  0.661690E+01 -0.302977E+01 -0.128817E+01  0.523829E+02 -0.242392E+02
   829  -0.278370E+01 -0.288087E+01 -0.465242E+00  0.404931E+01 -0.244583E+01  0.206170E+01 -0.626899E+01  0.585640E+00 -0.300292E+00  0.478540E+00  0.250683E+01 -0.586624E+01
   830  -0.825412E+00 -0.132320E+01 -0.536212E+01  0.150688E+02 -0.693476E+01  0.613925E+01 -0.998567E+01  0.154158E+01 -0.129247E+01 -0.729695E+00  0.119336E+02 -0.125271E+02
   831   0.185440E+01  0.132472E+01 -0.916171E+01  0.296380E+02 -0.188164E+02  0.168807E+02 -0.159391E+02  0.270261E+01 -0.344975E+01  0.257050E+00  0.153402E+02 -0.142725E+02
   832  -0.171484E+01 -0.171600E+01  0.355756E+00  0.110666E+01 -0.824299E+00  0.609829E+00 -0.298054E+01  0.958183E-01 -0.780696E-01  0.677463E+00  0.348084E+00 -0.274155E+01
   833  -0.399883E+01 -0.451222E+01 -0.272321E+01  0.335150E+01 -0.153892E+01  0.116043E+01 -0.418908E+01  0.274430E+00 -0.333980E+00 -0.922108E+00  0.147578E+01 -0.506589E+01
   834  -0.284002E+01 -0.323790E+01 -0.495060E+00  0.184036E+01 -0.100598E+01  0.691099E+00 -0.385705E+01  0.160108E+00 -0.173498E+00  0.191130E+00  0.121649E+01 -0.464551E+01
   835  -0.344918E+01 -0.378582E+01 -0.319783E+01  0.436875E+01 -0.199505E+01  0.164412E+01 -0.416124E+01  0.324783E+00 -0.432725E+00 -0.165114E+01  0.292159E+01 -0.505628E+01
   836  -0.228020E+01 -0.211170E+01 -0.224437E+00  0.107647E+01 -0.637781E+00  0.343472E+00 -0.286342E+01  0.953471E-01 -0.698601E-01  0.931577E+00  0.866922E-01 -0.312996E+01
   837  -0.299663E+01 -0.315326E+01 -0.147615E+01  0.645141E+01 -0.452634E+01  0.388397E+01 -0.738718E+01  0.549277E+00 -0.491619E+00  0.185019E+01  0.104513E+01 -0.604859E+01
   838  -0.918729E+00 -0.888937E+00 -0.870417E-01  0.239033E+01 -0.901200E+00  0.648395E+00 -0.295250E+01  0.182195E+00 -0.198911E+00  0.684289E+00  0.249298E+01 -0.406621E+01
   839  -0.256256E+01 -0.295549E+01 -0.161307E+01  0.680937E+01 -0.426121E+01  0.373645E+01 -0.722243E+01  0.510295E+00 -0.521961E+00  0.153087E+01  0.216296E+01 -0.664932E+01
   840  -0.468734E+01 -0.509940E+01 -0.162802E+01  0.277901E+01 -0.142423E+01  0.108148E+01 -0.556225E+01  0.233225E+00 -0.166564E+00 -0.128379E+01  0.180154E+01 -0.561714E+01
   841  -0.186567E+00 -0.460544E+00 -0.237121E+00  0.258566E+01 -0.941740E+00  0.717461E+00 -0.230379E+01  0.175658E+00 -0.182689E+00  0.268696E+00  0.341961E+01 -0.414885E+01
   842  -0.999508E+00 -0.921371E+00 -0.597753E+00  0.133516E-01 -0.605448E-01  0.320347E-02 -0.352263E+00  0.137402E-02 -0.687579E-02 -0.557795E+00  0.142032E+00 -0.505608E+00
   843  -0.140290E+01 -0.154226E+01  0.281475E+00  0.250283E+00 -0.211375E+00  0.111955E+00 -0.184848E+01  0.269419E-01 -0.136942E-01  0.270115E+00  0.599895E+00 -0.241227E+01
   844  -0.209950E+01 -0.217572E+01 -0.721328E+00  0.257907E+00 -0.222325E+00  0.504284E-01 -0.145619E+01  0.226941E-01 -0.306829E-01 -0.328137E+00  0.183731E+00 -0.203131E+01
   845  -0.218111E+01 -0.203410E+01 -0.178102E+01  0.393287E+01 -0.164460E+01  0.123764E+01 -0.378714E+01  0.290831E+00 -0.429682E+00 -0.892901E+00  0.505280E+01 -0.619400E+01
   846   0.168908E+01  0.226712E+01 -0.328001E+01  0.126673E+02 -0.513251E+01  0.454914E+01 -0.617399E+01  0.799370E+00 -0.174024E+01  0.187038E+01  0.731805E+01 -0.692130E+01
   847   0.536810E+01  0.640956E+01 -0.129480E+02  0.318298E+02 -0.185364E+02  0.164268E+02 -0.107891E+02  0.196825E+01 -0.258327E+01 -0.207093E+00  0.172871E+02 -0.106704E+02
   848   0.112452E+01  0.754114E+00  0.479882E+00  0.291733E+01 -0.834866E+00  0.611253E+00 -0.210073E+01  0.226823E+00 -0.175184E+00  0.637034E+00  0.376607E+01 -0.364899E+01
   849  -0.186508E+01 -0.188282E+01 -0.203355E+00  0.518368E+00 -0.351679E+00  0.139427E+00 -0.196717E+01  0.420157E-01 -0.426888E-01  0.379792E+00  0.412874E+00 -0.267548E+01
   850  -0.185607E+01 -0.168862E+01 -0.346229E+00  0.371772E+00 -0.185593E+00  0.105648E+00 -0.182028E+01  0.354201E-01 -0.168081E-01 -0.334103E-01  0.673753E+00 -0.232897E+01
   851  -0.188551E+01 -0.227546E+01 -0.912592E+00  0.121577E+01 -0.534464E+00  0.396934E+00 -0.201411E+01  0.826767E-01 -0.119727E+00 -0.905602E+00  0.200515E+01 -0.337502E+01
   852  -0.255909E+01 -0.220653E+01 -0.218229E+01  0.901416E+01 -0.692625E+01  0.624894E+01 -0.838322E+01  0.701835E+00 -0.103227E+01  0.407034E+00  0.300389E+01 -0.561745E+01
   853  -0.465522E+00 -0.521403E+00  0.670447E+00  0.833764E+00 -0.340031E+00  0.194703E+00 -0.183357E+01  0.632905E-01 -0.541257E-01  0.653675E+00  0.155176E+01 -0.272684E+01
   854  -0.258828E+01 -0.275995E+01 -0.114606E+01  0.100006E+01 -0.483102E+00  0.269902E+00 -0.223733E+01  0.970062E-01 -0.887527E-01 -0.136139E+01  0.126403E+01 -0.266259E+01
   855   0.775075E+00  0.821147E+00  0.125243E+01  0.185919E+01 -0.678060E+00  0.474809E+00 -0.213186E+01  0.145974E+00 -0.147411E+00  0.176395E+01  0.258011E+01 -0.352291E+01
   856  -0.472919E+01 -0.414748E+01 -0.410449E+01  0.871388E+01 -0.473819E+01  0.399339E+01 -0.853380E+01  0.742290E+00 -0.802280E+00  0.807739E+00  0.475475E+01 -0.970997E+01
   857  -0.163563E+01 -0.180452E+01 -0.627246E+00  0.608898E+00 -0.269958E+00  0.152404E+00 -0.150275E+01  0.565929E-01 -0.535725E-01 -0.355374E+00  0.111205E+01 -0.256120E+01
   858  -0.168374E+01 -0.185610E+01 -0.567827E+00  0.807641E+00 -0.366227E+00  0.223296E+00 -0.177296E+01  0.707490E-01 -0.784160E-01 -0.329737E+00  0.146058E+01 -0.298694E+01
   859  -0.993097E+00 -0.105549E+01  0.462874E+00  0.698024E+00 -0.539529E+00  0.371457E+00 -0.200221E+01  0.624530E-01 -0.461691E-01  0.667762E+00 -0.237322E+00 -0.148593E+01
   860  -0.431938E+00 -0.506298E+00  0.848687E+00  0.106147E+00 -0.168835E+00  0.323723E-01 -0.126807E+01  0.999254E-02  0.777200E-02  0.940855E+00 -0.451262E-01 -0.140203E+01
   861  -0.313641E+01 -0.338872E+01 -0.194070E+01  0.502912E+01 -0.260767E+01  0.204609E+01 -0.560710E+01  0.428303E+00 -0.484445E+00  0.101208E+01  0.325798E+01 -0.765878E+01
   862   0.216711E+02  0.173417E+02 -0.405237E+02  0.995200E+02 -0.102214E+03  0.888632E+02 -0.331404E+02  0.530385E+01  0.386241E+01 -0.231336E+01  0.504879E+02 -0.308329E+02
   863  -0.184004E+01  0.463985E+00 -0.514124E+01  0.163467E+02 -0.153456E+02  0.137204E+02 -0.106554E+02  0.119786E+01 -0.196280E+01  0.394017E+00  0.133826E+02 -0.133126E+02
   864  -0.121044E+01 -0.120765E+01 -0.213630E+00  0.260822E+00 -0.154732E+00  0.715359E-01 -0.118297E+01  0.245900E-01 -0.160495E-01 -0.237601E+00  0.358972E+00 -0.132902E+01
   865  -0.832595E+00 -0.873550E+00  0.170785E+00  0.305732E+00 -0.209907E+00  0.123468E+00 -0.123363E+01  0.273454E-01 -0.163923E-01  0.290070E+00  0.504614E+00 -0.166823E+01
   866  -0.741811E+00 -0.485228E+00  0.107505E+01  0.268541E+00 -0.227720E+00  0.863057E-01 -0.197053E+01  0.289662E-01 -0.242230E-02  0.117960E+01  0.529071E+00 -0.219390E+01
   867  -0.242402E+01 -0.226576E+01 -0.166701E+01  0.181727E+01 -0.920972E+00  0.690540E+00 -0.223585E+01  0.154076E+00 -0.262072E+00 -0.140863E+01  0.246902E+01 -0.332616E+01
   868  -0.339994E+01 -0.379269E+01 -0.407602E+00  0.176255E+01 -0.108188E+01  0.694298E+00 -0.445483E+01  0.164065E+00 -0.765417E-01 -0.382651E+00  0.166715E+01 -0.507719E+01
   869  -0.177011E+01 -0.168420E+01 -0.164455E+00  0.208785E+00 -0.231830E+00  0.620138E-01 -0.164292E+01  0.203449E-01 -0.220541E-01 -0.250103E+00  0.192475E+00 -0.162657E+01
   870  -0.139061E+01 -0.147273E+01 -0.570911E+00  0.753429E-01 -0.102049E+00  0.145645E-01 -0.801323E+00  0.729291E-02 -0.135231E-01 -0.515543E+00  0.387813E-01 -0.995969E+00
   871  -0.290870E+01 -0.286664E+01 -0.374026E+00  0.141694E+01 -0.623485E+00  0.384515E+00 -0.373140E+01  0.118203E+00 -0.994485E-01  0.135887E-01  0.172011E+01 -0.460033E+01
   872  -0.325109E+01 -0.333188E+01 -0.245251E+01  0.434675E+01 -0.208714E+01  0.165483E+01 -0.468389E+01  0.321745E+00 -0.350882E+00 -0.883443E+00  0.485119E+01 -0.729963E+01
   873   0.360475E+02  0.319397E+02 -0.399385E+02  0.112153E+03 -0.812312E+02  0.702556E+02 -0.260737E+02  0.476743E+01 -0.388567E+01  0.322310E+01  0.637592E+02 -0.350425E+02
   874  -0.169383E+01 -0.148147E+01 -0.883483E+00  0.379403E+00 -0.246215E+00  0.111808E+00 -0.104296E+01  0.328305E-01 -0.452127E-01 -0.822093E+00  0.920579E+00 -0.157995E+01
   875  -0.798381E+00 -0.868506E+00  0.123993E+00  0.891839E-01 -0.845310E-01  0.335180E-01 -0.963283E+00  0.954427E-02 -0.680620E-02  0.156790E+00  0.220784E+00 -0.124608E+01
   876   0.154437E+01  0.144932E+01 -0.997460E+01  0.240802E+02 -0.121199E+02  0.110146E+02 -0.105504E+02  0.165944E+01 -0.256492E+01  0.874506E+00  0.124143E+02 -0.118395E+02
   877  -0.119313E+01 -0.114689E+01 -0.669911E+01  0.137344E+02 -0.684519E+01  0.618256E+01 -0.742239E+01  0.106300E+01 -0.120642E+01 -0.934993E+00  0.967855E+01 -0.989044E+01
   878  -0.235205E+01 -0.219675E+01 -0.407030E+00  0.202006E+01 -0.109008E+01  0.829363E+00 -0.367563E+01  0.143035E+00 -0.171761E+00 -0.401737E-01  0.311273E+01 -0.526931E+01
   879  -0.918752E+00 -0.960550E+00 -0.243800E+00  0.311680E+01 -0.117611E+01  0.860228E+00 -0.340180E+01  0.224547E+00 -0.298608E+00  0.145861E+01  0.202330E+01 -0.444247E+01
   880  -0.185039E+01 -0.139558E+01 -0.137079E+02  0.315532E+02 -0.230781E+02  0.210495E+02 -0.176769E+02  0.252507E+01 -0.251507E+01 -0.198378E+01  0.184128E+02 -0.178246E+02
   881   0.551510E+01  0.448152E+01 -0.228365E+02  0.606864E+02 -0.507481E+02  0.449922E+02 -0.288425E+02  0.394494E+01 -0.168134E+01 -0.135853E+01  0.266128E+02 -0.207728E+02
   882  -0.130647E+01 -0.802871E+00  0.838434E+00  0.297531E+01 -0.159975E+01  0.115408E+01 -0.476859E+01  0.234549E+00 -0.140511E+00  0.343902E+01  0.178831E+01 -0.603021E+01
   883  -0.191601E+01 -0.185415E+01  0.373119E+00  0.406417E+00 -0.367661E+00  0.160934E+00 -0.252189E+01  0.400281E-01 -0.696356E-02  0.193004E+00  0.674425E+00 -0.272158E+01
   884   0.602582E-01 -0.111834E+01 -0.267725E+01  0.829461E+01 -0.330781E+01  0.293511E+01 -0.505706E+01  0.629057E+00 -0.756395E+00  0.452835E+00  0.319641E+01 -0.476759E+01
   885  -0.242222E+01 -0.207554E+01 -0.175031E+01  0.598274E+01 -0.303070E+01  0.253303E+01 -0.615885E+01  0.448077E+00 -0.446208E+00  0.204447E+00  0.568035E+01 -0.796034E+01
   886   0.696987E+01  0.493298E+01 -0.181143E+02  0.444518E+02 -0.304041E+02  0.264059E+02 -0.143091E+02  0.234598E+01 -0.340640E+01 -0.197499E+01  0.169287E+02 -0.100207E+02
   887   0.895180E+01  0.107305E+02 -0.200208E+02  0.488022E+02 -0.355854E+02  0.303739E+02 -0.117790E+02  0.188535E+01 -0.472450E+01 -0.162641E+01  0.303051E+02 -0.179482E+02
   888  -0.157929E+00 -0.759745E+00 -0.216877E+01  0.728688E+01 -0.293864E+01  0.246232E+01 -0.481040E+01  0.529096E+00 -0.518409E+00  0.207996E+01  0.265488E+01 -0.549459E+01
   889  -0.179824E+01 -0.201776E+01 -0.388770E+00  0.350816E+00 -0.257676E+00  0.116799E+00 -0.162423E+01  0.367875E-01 -0.319733E-01 -0.314402E+00  0.298184E+00 -0.200154E+01
   890  -0.233835E+01 -0.243481E+01 -0.267388E+01  0.663491E+01 -0.244926E+01  0.206874E+01 -0.592553E+01  0.554709E+00 -0.548042E+00 -0.124996E+01  0.714305E+01 -0.832790E+01
   891   0.166896E+01  0.305614E+01 -0.535299E+01  0.225239E+02 -0.173391E+02  0.151662E+02 -0.131599E+02  0.150192E+01 -0.167106E+01  0.418961E+01  0.892331E+01 -0.100568E+02
   892   0.484179E+00  0.670404E+00 -0.118033E-01  0.627310E+01 -0.247569E+01  0.205844E+01 -0.503194E+01  0.384431E+00 -0.712353E+00  0.250347E+01  0.503584E+01 -0.686890E+01
   893  -0.214949E+01 -0.201835E+01 -0.101861E+01  0.296353E+00 -0.246335E+00  0.798990E-01 -0.124578E+01  0.311705E-01 -0.461796E-01 -0.568055E+00  0.153683E+00 -0.160398E+01
   894  -0.231734E+01 -0.245485E+01 -0.158620E+01  0.258866E+01 -0.106981E+01  0.843200E+00 -0.307171E+01  0.227302E+00 -0.248783E+00  0.110015E-01  0.167638E+01 -0.414223E+01
   895  -0.283124E+01 -0.323076E+01 -0.230396E+01  0.711579E+01 -0.392492E+01  0.326829E+01 -0.696850E+01  0.539188E+00 -0.557124E+00  0.575136E+00  0.400853E+01 -0.781442E+01
   896  -0.334503E+01 -0.305913E+01 -0.167252E+01  0.270293E+01 -0.142905E+01  0.112366E+01 -0.404788E+01  0.244182E+00 -0.266363E+00 -0.333429E+00  0.277670E+01 -0.550241E+01
   897  -0.215951E+01 -0.227129E+01 -0.949421E+00  0.261676E+00 -0.246004E+00  0.730134E-01 -0.127720E+01  0.235347E-01 -0.451125E-01 -0.139909E+01  0.753583E+00 -0.162578E+01
   898  -0.204624E+01 -0.205454E+01 -0.120736E+01  0.224133E+00 -0.199866E+00  0.533578E-01 -0.896256E+00  0.200825E-01 -0.403240E-01 -0.112763E+01  0.612971E+00 -0.153988E+01
   899  -0.704840E+00 -0.854271E+00 -0.754805E+01  0.185707E+02 -0.134100E+02  0.123202E+02 -0.107794E+02  0.140107E+01 -0.125939E+01 -0.823134E-01  0.603057E+01 -0.680253E+01
   900  -0.215920E+01 -0.162659E+01 -0.150759E+01  0.322913E+01 -0.153906E+01  0.124206E+01 -0.352094E+01  0.267026E+00 -0.329833E+00  0.323813E-01  0.402818E+01 -0.568715E+01
   901  -0.483409E+01 -0.397327E+01 -0.529261E+01  0.772675E+01 -0.429222E+01  0.355062E+01 -0.635378E+01  0.680394E+00 -0.853243E+00 -0.378922E+01  0.647306E+01 -0.665711E+01
   902  -0.706601E+00  0.517253E+00 -0.928552E+01  0.186676E+02 -0.953195E+01  0.850076E+01 -0.878722E+01  0.135681E+01 -0.162711E+01 -0.374562E+01  0.138300E+02 -0.956713E+01
   903  -0.145060E+01 -0.132769E+01  0.836747E+00  0.550642E+00 -0.507394E+00  0.313029E+00 -0.269303E+01  0.555215E-01 -0.611257E-02  0.823652E+00  0.243893E+00 -0.239524E+01
   904  -0.170005E+01 -0.181516E+01 -0.104535E+01  0.139903E+01 -0.702875E+00  0.516580E+00 -0.178945E+01  0.881345E-01 -0.166118E+00 -0.752727E+00  0.144833E+01 -0.251076E+01
   905  -0.238547E+01 -0.316337E+01 -0.562807E+01  0.108919E+02 -0.609471E+01  0.526156E+01 -0.635022E+01  0.682309E+00 -0.114825E+01 -0.342043E+01  0.981252E+01 -0.955545E+01
   906  -0.701381E+00 -0.105006E+01 -0.975618E+01  0.213946E+02 -0.143866E+02  0.129244E+02 -0.902547E+01  0.140881E+01 -0.326087E+01 -0.394902E+01  0.126498E+02 -0.975085E+01
   907  -0.998674E+01 -0.101130E+02 -0.569478E+01  0.119756E+02 -0.643740E+01  0.491816E+01 -0.145573E+02  0.101389E+01 -0.120488E+01 -0.630200E+01  0.134439E+02 -0.172548E+02
   908  -0.829057E+01 -0.832481E+01 -0.101681E+02  0.241472E+02 -0.132736E+02  0.111966E+02 -0.198085E+02  0.188447E+01 -0.226853E+01 -0.757033E+01  0.221639E+02 -0.229183E+02
   909  -0.999757E+01 -0.100832E+02 -0.522959E+01  0.104464E+02 -0.559529E+01  0.416619E+01 -0.135918E+02  0.893912E+00 -0.108741E+01 -0.546743E+01  0.109745E+02 -0.155903E+02
   910  -0.982936E+01 -0.959689E+01 -0.600096E+01  0.124689E+02 -0.672429E+01  0.515936E+01 -0.147110E+02  0.107828E+01 -0.109971E+01 -0.570828E+01  0.133856E+02 -0.172742E+02
   911  -0.907011E+01 -0.919623E+01 -0.418718E+01  0.760742E+01 -0.420033E+01  0.299555E+01 -0.111382E+02  0.649122E+00 -0.796446E+00 -0.518480E+01  0.940777E+01 -0.134192E+02
   912  -0.528661E+01 -0.555581E+01 -0.120864E+02  0.321970E+02 -0.176226E+02  0.152987E+02 -0.228203E+02  0.239473E+01 -0.264766E+01 -0.527862E+01  0.283661E+02 -0.286433E+02
   913  -0.857380E+01 -0.836380E+01 -0.714672E+01  0.162345E+02 -0.838488E+01  0.673101E+01 -0.156039E+02  0.125496E+01 -0.165879E+01 -0.406761E+01  0.123992E+02 -0.166954E+02
   914  -0.740366E+01 -0.748422E+01 -0.227084E+01  0.281572E+01 -0.178704E+01  0.956251E+00 -0.708104E+01  0.254736E+00 -0.291453E+00 -0.346430E+01  0.484796E+01 -0.886787E+01
   915  -0.323290E+01 -0.287131E+01 -0.121823E+02  0.330623E+02 -0.179158E+02  0.155844E+02 -0.220199E+02  0.243011E+01 -0.219167E+01 -0.320870E+01  0.266930E+02 -0.263556E+02
   916  -0.747458E+01 -0.759463E+01 -0.956453E+01  0.225472E+02 -0.127307E+02  0.106620E+02 -0.182288E+02  0.171042E+01 -0.187016E+01 -0.685515E+01  0.216277E+02 -0.223671E+02
   917  -0.593731E+00 -0.112726E+01 -0.121871E+02  0.312382E+02 -0.168653E+02  0.148402E+02 -0.178302E+02  0.205370E+01 -0.184322E+01 -0.242048E+01  0.229211E+02 -0.216279E+02
   918  -0.810304E+01 -0.808746E+01 -0.260085E+01  0.338241E+01 -0.208460E+01  0.117400E+01 -0.788041E+01  0.306386E+00 -0.399976E+00 -0.404794E+01  0.554543E+01 -0.958494E+01
   919   0.111299E+01 -0.601920E+00 -0.225653E+02  0.555981E+02 -0.333729E+02  0.289520E+02 -0.276956E+02  0.351116E+01 -0.331457E+01 -0.106243E+02  0.443188E+02 -0.342964E+02
   920  -0.895155E+01 -0.892711E+01 -0.300809E+01  0.518558E+01 -0.298569E+01  0.190117E+01 -0.995473E+01  0.471667E+00 -0.561453E+00 -0.448495E+01  0.757292E+01 -0.120151E+02
   921  -0.936488E+01 -0.941078E+01 -0.102555E+02  0.235088E+02 -0.124553E+02  0.103749E+02 -0.199460E+02  0.184870E+01 -0.244049E+01 -0.794448E+01  0.208704E+02 -0.223368E+02
   922  -0.936451E+01 -0.921659E+01 -0.428183E+01  0.919062E+01 -0.481757E+01  0.351011E+01 -0.128554E+02  0.789387E+00 -0.899795E+00 -0.320815E+01  0.805321E+01 -0.140616E+02
   923  -0.791070E+01 -0.755919E+01 -0.119667E+02  0.299456E+02 -0.162429E+02  0.138965E+02 -0.226946E+02  0.225255E+01 -0.310118E+01 -0.774736E+01  0.262153E+02 -0.260271E+02
   924  -0.891511E+01 -0.878807E+01 -0.792415E+01  0.172001E+02 -0.937297E+01  0.761667E+01 -0.160518E+02  0.135606E+01 -0.173908E+01 -0.684146E+01  0.162766E+02 -0.182232E+02
   925  -0.986851E+01 -0.981556E+01 -0.708049E+01  0.165480E+02 -0.876794E+01  0.706790E+01 -0.173492E+02  0.138282E+01 -0.166968E+01 -0.576745E+01  0.153678E+02 -0.194159E+02
   926  -0.877275E+01 -0.876386E+01 -0.484801E+01  0.966807E+01 -0.522982E+01  0.399034E+01 -0.121664E+02  0.823987E+00 -0.101092E+01 -0.487526E+01  0.105775E+02 -0.144661E+02
   927   0.297306E+01  0.367248E+01 -0.227512E+02  0.589819E+02 -0.334073E+02  0.293870E+02 -0.299233E+02  0.394724E+01 -0.326116E+01 -0.535650E+01  0.445114E+02 -0.354824E+02
   928  -0.790331E+01 -0.797634E+01 -0.912809E+01  0.210768E+02 -0.116713E+02  0.978000E+01 -0.175327E+02  0.161599E+01 -0.204388E+01 -0.727928E+01  0.201607E+02 -0.208578E+02
   929  -0.662826E+01 -0.677712E+01 -0.147322E+02  0.365528E+02 -0.193624E+02  0.167243E+02 -0.248220E+02  0.265709E+01 -0.364579E+01 -0.781333E+01  0.280880E+02 -0.270518E+02
   930  -0.924841E+01 -0.938834E+01 -0.549547E+01  0.130117E+02 -0.674717E+01  0.525602E+01 -0.150348E+02  0.105377E+01 -0.129239E+01 -0.399254E+01  0.116868E+02 -0.170826E+02
   931  -0.872117E+01 -0.871419E+01 -0.402488E+01  0.704617E+01 -0.382407E+01  0.270456E+01 -0.104088E+02  0.590209E+00 -0.804323E+00 -0.431655E+01  0.784986E+01 -0.122475E+02
   932  -0.625749E+01 -0.666603E+01 -0.549376E+01  0.124588E+02 -0.649391E+01  0.526196E+01 -0.120385E+02  0.919133E+00 -0.871235E+00 -0.289418E+01  0.108101E+02 -0.145820E+02
   933  -0.876431E+01 -0.871487E+01 -0.373613E+01  0.753038E+01 -0.407620E+01  0.293961E+01 -0.112909E+02  0.653954E+00 -0.784992E+00 -0.378629E+01  0.807413E+01 -0.130027E+02
   934  -0.947839E+01 -0.931035E+01 -0.364504E+01  0.661741E+01 -0.371092E+01  0.249922E+01 -0.111380E+02  0.593989E+00 -0.695075E+00 -0.474562E+01  0.869508E+01 -0.132598E+02
   935  -0.906168E+01 -0.888670E+01 -0.359093E+01  0.797118E+01 -0.418963E+01  0.293477E+01 -0.122122E+02  0.695856E+00 -0.670763E+00 -0.101302E+01  0.488667E+01 -0.127604E+02
   936  -0.879310E+01 -0.912590E+01 -0.487861E+01  0.118938E+02 -0.641895E+01  0.495133E+01 -0.141505E+02  0.976025E+00 -0.116621E+01 -0.356987E+01  0.917067E+01 -0.147267E+02
   937  -0.846020E+01 -0.846301E+01 -0.631162E+01  0.106610E+02 -0.584372E+01  0.478488E+01 -0.116516E+02  0.875403E+00 -0.974536E+00 -0.599804E+01  0.958727E+01 -0.120522E+02
   938  -0.904924E+01 -0.886731E+01 -0.492233E+01  0.100105E+02 -0.546840E+01  0.409408E+01 -0.125498E+02  0.847192E+00 -0.106050E+01 -0.536747E+01  0.101683E+02 -0.136681E+02
   939  -0.904653E+01 -0.871723E+01 -0.519836E+01  0.120058E+02 -0.674674E+01  0.534218E+01 -0.143436E+02  0.105871E+01 -0.116453E+01 -0.587907E+01  0.124804E+02 -0.153186E+02
   940  -0.930858E+01 -0.937043E+01 -0.492156E+01  0.129570E+02 -0.715650E+01  0.582882E+01 -0.160811E+02  0.113015E+01 -0.106536E+01 -0.230876E+01  0.994698E+01 -0.170086E+02
   941  -0.871277E+01 -0.858402E+01 -0.505747E+01  0.118459E+02 -0.629736E+01  0.498299E+01 -0.141078E+02  0.102922E+01 -0.110829E+01 -0.314423E+01  0.884452E+01 -0.142843E+02
   942  -0.806879E+01 -0.815214E+01 -0.459309E+01  0.109738E+02 -0.627770E+01  0.502740E+01 -0.133095E+02  0.938609E+00 -0.828242E+00 -0.371526E+01  0.996733E+01 -0.144042E+02
   943  -0.824168E+01 -0.805976E+01 -0.546842E+01  0.149726E+02 -0.103704E+02  0.892756E+01 -0.167084E+02  0.140134E+01 -0.995967E+00 -0.104035E+01  0.903334E+01 -0.160528E+02
   944  -0.756402E+01 -0.736677E+01 -0.352626E+01  0.107150E+02 -0.607761E+01  0.476846E+01 -0.134494E+02  0.894349E+00 -0.888574E+00 -0.398771E-01  0.886750E+01 -0.161944E+02
   945  -0.730841E+01 -0.780350E+01 -0.577666E+01  0.769014E+01 -0.390314E+01  0.309281E+01 -0.823285E+01  0.654368E+00 -0.833078E+00 -0.560592E+01  0.703151E+01 -0.922909E+01
   946  -0.758450E+01 -0.777355E+01 -0.586840E+01  0.105776E+02 -0.598922E+01  0.513354E+01 -0.113121E+02  0.874931E+00 -0.100090E+01 -0.457782E+01  0.826878E+01 -0.114645E+02
   947  -0.740363E+01 -0.706900E+01 -0.345532E+01  0.117848E+02 -0.663539E+01  0.550969E+01 -0.146935E+02  0.100163E+01 -0.915521E+00 -0.347717E+01  0.128500E+02 -0.164418E+02
   948  -0.685590E+01 -0.717343E+01 -0.551928E+01  0.777659E+01 -0.391299E+01  0.312251E+01 -0.815641E+01  0.658471E+00 -0.824777E+00 -0.547520E+01  0.722147E+01 -0.891971E+01
   949  -0.679520E+01 -0.690467E+01 -0.581012E+01  0.165943E+02 -0.117856E+02  0.101721E+02 -0.163582E+02  0.138598E+01 -0.993573E+00 -0.989725E+00  0.839218E+01 -0.143071E+02
   950  -0.743776E+01 -0.760539E+01 -0.395896E+01  0.118199E+02 -0.666919E+01  0.544753E+01 -0.139901E+02  0.100674E+01 -0.109368E+01 -0.391791E+01  0.113458E+02 -0.150333E+02
   951  -0.822545E+01 -0.782102E+01 -0.466889E+01  0.818972E+01 -0.450902E+01  0.361148E+01 -0.108085E+02  0.707938E+00 -0.748159E+00 -0.183023E+01  0.589347E+01 -0.118843E+02
   952  -0.763853E+01 -0.772817E+01 -0.478086E+01  0.873334E+01 -0.461030E+01  0.355273E+01 -0.104519E+02  0.709599E+00 -0.791141E+00 -0.274188E+01  0.667480E+01 -0.116611E+02
   953  -0.719290E+01 -0.749282E+01 -0.580271E+01  0.674333E+01 -0.352314E+01  0.271021E+01 -0.714890E+01  0.534632E+00 -0.706323E+00 -0.510037E+01  0.668455E+01 -0.907700E+01
   954  -0.756271E+01 -0.797650E+01 -0.443086E+01  0.780289E+01 -0.426062E+01  0.337851E+01 -0.991984E+01  0.664292E+00 -0.797072E+00 -0.360551E+01  0.724326E+01 -0.116143E+02
   955  -0.696239E+01 -0.708185E+01 -0.426434E+01  0.123320E+02 -0.835082E+01  0.714625E+01 -0.139145E+02  0.108951E+01 -0.100054E+01 -0.191249E+01  0.866390E+01 -0.138333E+02
   956  -0.665589E+01 -0.659263E+01 -0.417303E+01  0.910498E+01 -0.496945E+01  0.409833E+01 -0.106762E+02  0.777096E+00 -0.817653E+00 -0.380649E+01  0.890133E+01 -0.116875E+02
   957  -0.637402E+01 -0.705580E+01 -0.521922E+01  0.632657E+01 -0.333288E+01  0.256990E+01 -0.650679E+01  0.506578E+00 -0.718176E+00 -0.463160E+01  0.708867E+01 -0.951287E+01
[truncated: 463,666 more chars]
