# Supplementary material for: Reliable crystal structure predictions from first principles
Source: Nat Commun. 2022 Jun 2;13:3095. doi: 10.1038/s41467-022-30692-y (PMC9163189; doi:10.1038/s41467-022-30692-y)
Supplement: Supplementary file 3 — Supplementary Dataset 1 [file 41467_2022_30692_MOESM3_ESM.zip › fullPES@CSP_Supplemental_Data/fullPES@CSP_PES/system XXII/xxii.input_long]

   15    1    0    0    0.894926E+01    0.478234E+01    0.189956E+03
   15    0    0    0    0.894926E+01    0.478234E+01    0.189956E+03
C1       -1.5602198851037    -0.7825647367839    -0.8192516158303    6    1   90
C2       -1.5602198851036     1.9069993072672    -0.8437978903616    6    2   90
S1        1.1516879392576    -2.6965107391710    -0.9272247446321   16    3  144
S2        1.2096895068175     3.7816882063238    -0.9272247446321   16    4  144
C3        3.3270445848939    -0.7639274299235     0.7343429975124    6    5  202
C4        3.3466404980880     1.8046593284044     0.7285294582867    6    6  202
C5       -4.0166894391904    -1.6597713779224    -0.8342904698965    6    7  202
N1       -3.7593933468169     3.0461171726040    -0.8690011387436    7    8  521
S3       -6.0585416608631     0.9000394792394    -0.9272247446321   16    9  144
C6        5.1904632350549    -2.1768637972494     2.0701699098088    6   10  203
N2        6.6953923304376    -3.4092355750912     3.0907802186238    7   11  204
C7        5.2405147500783     3.1824961166025     2.0619999516101    6   12  203
N3        6.7775791756703     4.3808133270933     3.0747748091689    7   13  204
C8       -4.8757704102020    -4.1940429126232    -0.8400471983623    6   14  203
N4       -5.6144141950154    -6.2625545356712    -0.8627503392563    7   15  204
    3    0    0    0    0   1.00000
C1       -1.5602198851037    -0.7825647367839    -0.8192516158303    6    1   90
C2       -1.5602198851036     1.9069993072672    -0.8437978903616    6    2   90
S1        1.1516879392576    -2.6965107391710    -0.9272247446321   16    3  144
S2        1.2096895068175     3.7816882063238    -0.9272247446321   16    4  144
C3        3.3270445848939    -0.7639274299235     0.7343429975124    6    5  202
C4        3.3466404980880     1.8046593284044     0.7285294582867    6    6  202
C5       -4.0166894391904    -1.6597713779224    -0.8342904698965    6    7  202
N1       -3.7593933468169     3.0461171726040    -0.8690011387436    7    8  521
S3       -6.0585416608631     0.9000394792394    -0.9272247446321   16    9  144
C6        5.1904632350549    -2.1768637972494     2.0701699098088    6   10  203
N2        6.6953923304376    -3.4092355750912     3.0907802186238    7   11  204
C7        5.2405147500783     3.1824961166025     2.0619999516101    6   12  203
N3        6.7775791756703     4.3808133270933     3.0747748091689    7   13  204
C8       -4.8757704102020    -4.1940429126232    -0.8400471983623    6   14  203
N4       -5.6144141950154    -6.2625545356712    -0.8627503392563    7   15  204
 T T T T
 T T T T
 T T T T
 T T T T
 T T T T
 T T T T
 T T T T
 T T T T
 T T T T
 T T T T
 T T T T
 T T T T
 T T T T
 T T T T
 T T T T
