# Supplementary material for: Reliable crystal structure predictions from first principles
Source: Nat Commun. 2022 Jun 2;13:3095. doi: 10.1038/s41467-022-30692-y (PMC9163189; doi:10.1038/s41467-022-30692-y)
Supplement: Supplementary file 3 — Supplementary Dataset 1 [file 41467_2022_30692_MOESM3_ESM.zip › fullPES@CSP_Supplemental_Data/fullPES@CSP_PES/tnb/fit_inter.dat]

    1    1    6    0    0
   18   18
    1    1    1    2    2    2    2    2    2    3    4    5    3    4    5    3    4    5
    1    1    1    2    2    2    2    2    2    3    4    5    3    4    5    3    4    5
    0
    0.58296487544600     0.00000000000000
   -0.35607520413600     0.00000000000000
    0.38069102072300     0.00000000000000
   -0.51501352094900     0.00000000000000
    0.26350803305300     0.00000000000000
   15
  1   1   0.4155343383E+01   0.1089317136E+02   0.4293618290E+00   0.2405609700E+03   0.1354955353E+04   0.5654890880E+01   0.3778282521E+01   0.1000000000E+11 
  1   2   0.3563634598E+01   0.9753571094E+01  -0.2153686942E+00   0.2788083133E+03   0.1153374986E+04   0.2929791764E+01   0.3778522034E+01   0.1000000000E+11 
  1   3   0.2929680932E+01   0.9024614980E+01  -0.5414549448E+00   0.3017482872E+03   0.1588374354E+04   0.5653527877E+01   0.3778325653E+01   0.1000000000E+11 
  1   4   0.3570607056E+01   0.1091311833E+02  -0.1432198570E-01   0.3034284270E+03   0.1588374354E+04   0.3138797392E+01   0.3778398768E+01   0.1000000000E+11 
  1   5   0.3663798186E+01   0.8699349206E+01  -0.5060090355E+00   0.9004580245E+02   0.4068611017E+02   0.5653601049E+01   0.3778392700E+01   0.1000000000E+11 
  2   2   0.2971925814E+01   0.8613970826E+01   0.3363981468E+00   0.3231366900E+03   0.9796349753E+03   0.1517921382E+01   0.3778761563E+01   0.1000000000E+11 
  2   3   0.2337972148E+01   0.7885014712E+01  -0.7962202352E-01   0.3497239432E+03   0.1354955353E+04   0.2929085594E+01   0.3778565169E+01   0.1000000000E+11 
  2   4   0.2978898272E+01   0.9773518063E+01  -0.2045989856E+00   0.3516712123E+03   0.1354955353E+04   0.1626206932E+01   0.3778638288E+01   0.1000000000E+11 
  2   5   0.3072089402E+01   0.7559748938E+01   0.6652920572E-01   0.1043623922E+03   0.3277496310E+02   0.2929123504E+01   0.3778632220E+01   0.1000000000E+11 
  3   3   0.1704018481E+01   0.7156058598E+01   0.4244129796E-02   0.3784987600E+03   0.1858139850E+04   0.5652165203E+01   0.3778368785E+01   0.1000000000E+11 
  3   4   0.2344944605E+01   0.9044561950E+01  -0.4278008845E+00   0.3806062477E+03   0.1858139850E+04   0.3138040845E+01   0.3778441901E+01   0.1000000000E+11 
  3   5   0.2438135735E+01   0.6830792824E+01   0.1934672852E+00   0.1129491898E+03   0.5031390520E+02   0.5652238357E+01   0.3778435833E+01   0.1000000000E+11 
  4   4   0.2985870730E+01   0.1093306530E+02  -0.2384854503E+00   0.3827254700E+03   0.1858139850E+04   0.1742217361E+01   0.3778515018E+01   0.1000000000E+11 
  4   5   0.3079061859E+01   0.8719296175E+01  -0.3836964535E+00   0.1135780929E+03   0.5031390520E+02   0.3138081460E+01   0.3778508950E+01   0.1000000000E+11 
  5   5   0.3172252989E+01   0.6505527049E+01  -0.1415890543E+00   0.3370557800E+02   0.2815856900E+00   0.5652311512E+01   0.3778502882E+01   0.1000000000E+11 
