# Supplementary material for: Reliable crystal structure predictions from first principles
Source: Nat Commun. 2022 Jun 2;13:3095. doi: 10.1038/s41467-022-30692-y (PMC9163189; doi:10.1038/s41467-022-30692-y)
Supplement: Supplementary file 3 — Supplementary Dataset 1 [file 41467_2022_30692_MOESM3_ESM.zip › fullPES@CSP_Supplemental_Data/fullPES@CSP_PES/tnb/fit_report.out]

 
 -----------------------------------------------------------------
                      BB
 -----------------------------------------------------------------

------------------------------------------------------------------
 Site         x (A)        y (A)        z (A)      Symmetry
------------------------------------------------------------------
  N1       -1.0570271   -1.3341969    2.2462199       1
  N2       -0.8931221   -0.6636949   -2.6031111       1
  N3        1.9450149    2.0009941    0.3639789       1
  O1       -0.6296911   -1.0327109    3.3339819       2
  O2       -1.9540491   -2.1318079    2.0741109       2
  O3       -1.6741061   -1.5940369   -2.7240401       2
  O4       -0.4868211    0.0300061   -3.5258891       2
  O5        2.7145209    1.8860381    1.3039049       2
  O6        1.9260229    2.9416941   -0.4134211       2
  C1       -0.4746501   -0.6762519    1.0619879       3
  C2       -0.9499031   -1.0008879   -0.1826231       4
  H1       -1.7126871   -1.7647089   -0.3153221       5
  C3       -0.4253621   -0.3178009   -1.2553431       3
  C4        0.5165109    0.6793041   -1.1186161       4
  H2        0.8792359    1.2406251   -1.9751941       5
  C5        0.9678389    0.9225891    0.1552449       3
  C6        0.5062599    0.2607691    1.2685029       4
  H3        0.8809439    0.4829451    2.2641199       5

------------------------------------------------------------------
 
 
 ----------------------- FUNCTIONAL FORM -------------------------
 
V = \sum\limits_{a = 1}^{18} \sum\limits_{b = 1}^{18} u_{ab}\\
u_{ab} = \left[1 + a^{ab}_1 (r_{ab})^1\right]A^{ab}e^{-\beta^{ab} r_{ab}}\\
+ f_1(\delta_1^{ab}, r_{ab})\frac{q_a q_b}{r_{ab}}f_6(\delta_6^{ab}, r_{ab})\frac{C^{ab}_6}{(r_{ab})^6}\\
+ \frac{A^{ab}_{12}}{(r_{ab})^{12}}\\
A^{ab} = (A^a A^b)^{\frac{1}{2}}\\
\beta_{ab} = \frac{1}{2}(\beta^a + \beta^b)\\
C_{ab}^6 = (C^{a}_6 C^{b}_6)^{\frac{1}{2}} \\
\delta_n^{ab} = (\delta_n^a \delta_n^b)^{\frac{1}{2}}\\
 
 
 -------------- INTERMOLECULAR PES PARAMETER VALUES ---------------

--------------------------------------------------------------------------------------------------------------------------------------------------------------
 Site       charge          A           \beta           C_06         \delta_1   \delta_06  
            (a.u.)      (kcal/mol)      (A^-1)     (kcal/mol*A^06)    (A^-1)      (A^-1)   
--------------------------------------------------------------------------------------------------------------------------------------------------------------
  N1        0.5829649   0.33765E+08     4.1553434    0.15095E+06     5.6548909   3.7782825 
  N2        0.5829649   0.33765E+08     4.1553434    0.15095E+06     5.6548909   3.7782825 
  N3        0.5829649   0.33765E+08     4.1553434    0.15095E+06     5.6548909   3.7782825 
  O1       -0.3560752   0.34564E+07     2.9719258    0.20277E+06     1.5179214   3.7787616 
  O2       -0.3560752   0.34564E+07     2.9719258    0.20277E+06     1.5179214   3.7787616 
  O3       -0.3560752   0.34564E+07     2.9719258    0.20277E+06     1.5179214   3.7787616 
  O4       -0.3560752   0.34564E+07     2.9719258    0.20277E+06     1.5179214   3.7787616 
  O5       -0.3560752   0.34564E+07     2.9719258    0.20277E+06     1.5179214   3.7787616 
  O6       -0.3560752   0.34564E+07     2.9719258    0.20277E+06     1.5179214   3.7787616 
  C1        0.3806910   0.80437E+06     1.7040185    0.23751E+06     5.6521652   3.7783688 
  C2       -0.5150135   0.35139E+08     2.9858707    0.24016E+06     1.7422174   3.7785150 
  H1        0.2635080   0.41970E+06     3.1722530    0.21151E+05     5.6523115   3.7785029 
  C3        0.3806910   0.80437E+06     1.7040185    0.23751E+06     5.6521652   3.7783688 
  C4       -0.5150135   0.35139E+08     2.9858707    0.24016E+06     1.7422174   3.7785150 
  H2        0.2635080   0.41970E+06     3.1722530    0.21151E+05     5.6523115   3.7785029 
  C5        0.3806910   0.80437E+06     1.7040185    0.23751E+06     5.6521652   3.7783688 
  C6       -0.5150135   0.35139E+08     2.9858707    0.24016E+06     1.7422174   3.7785150 
  H3        0.2635080   0.41970E+06     3.1722530    0.21151E+05     5.6523115   3.7785029 


--------------------------------------------------------------------------------------------------------------------------------------------------------------
 Site a   Site b       a_1            A_12       
                      (A^-1)     (kcal/mol*A^12) 
--------------------------------------------------------------------------------------------------------------------------------------------------------------
  N1      N1        0.42936E+00    0.85025E+06   
  N1      N2        0.42936E+00    0.85025E+06   
  N1      N3        0.42936E+00    0.85025E+06   
  N1      O1       -0.21537E+00    0.72375E+06   
  N1      O2       -0.21537E+00    0.72375E+06   
  N1      O3       -0.21537E+00    0.72375E+06   
  N1      O4       -0.21537E+00    0.72375E+06   
  N1      O5       -0.21537E+00    0.72375E+06   
  N1      O6       -0.21537E+00    0.72375E+06   
  N1      C1       -0.54145E+00    0.99672E+06   
  N1      C2       -0.14322E-01    0.99672E+06   
  N1      H1       -0.50601E+00    0.25531E+05   
  N1      C3       -0.54145E+00    0.99672E+06   
  N1      C4       -0.14322E-01    0.99672E+06   
  N1      H2       -0.50601E+00    0.25531E+05   
  N1      C5       -0.54145E+00    0.99672E+06   
  N1      C6       -0.14322E-01    0.99672E+06   
  N1      H3       -0.50601E+00    0.25531E+05   
  N2      N2        0.42936E+00    0.85025E+06   
  N2      N3        0.42936E+00    0.85025E+06   
  N2      O1       -0.21537E+00    0.72375E+06   
  N2      O2       -0.21537E+00    0.72375E+06   
  N2      O3       -0.21537E+00    0.72375E+06   
  N2      O4       -0.21537E+00    0.72375E+06   
  N2      O5       -0.21537E+00    0.72375E+06   
  N2      O6       -0.21537E+00    0.72375E+06   
  N2      C1       -0.54145E+00    0.99672E+06   
  N2      C2       -0.14322E-01    0.99672E+06   
  N2      H1       -0.50601E+00    0.25531E+05   
  N2      C3       -0.54145E+00    0.99672E+06   
  N2      C4       -0.14322E-01    0.99672E+06   
  N2      H2       -0.50601E+00    0.25531E+05   
  N2      C5       -0.54145E+00    0.99672E+06   
  N2      C6       -0.14322E-01    0.99672E+06   
  N2      H3       -0.50601E+00    0.25531E+05   
  N3      N3        0.42936E+00    0.85025E+06   
  N3      O1       -0.21537E+00    0.72375E+06   
  N3      O2       -0.21537E+00    0.72375E+06   
  N3      O3       -0.21537E+00    0.72375E+06   
  N3      O4       -0.21537E+00    0.72375E+06   
  N3      O5       -0.21537E+00    0.72375E+06   
  N3      O6       -0.21537E+00    0.72375E+06   
  N3      C1       -0.54145E+00    0.99672E+06   
  N3      C2       -0.14322E-01    0.99672E+06   
  N3      H1       -0.50601E+00    0.25531E+05   
  N3      C3       -0.54145E+00    0.99672E+06   
  N3      C4       -0.14322E-01    0.99672E+06   
  N3      H2       -0.50601E+00    0.25531E+05   
  N3      C5       -0.54145E+00    0.99672E+06   
  N3      C6       -0.14322E-01    0.99672E+06   
  N3      H3       -0.50601E+00    0.25531E+05   
  O1      O1        0.33640E+00    0.61473E+06   
  O1      O2        0.33640E+00    0.61473E+06   
  O1      O3        0.33640E+00    0.61473E+06   
  O1      O4        0.33640E+00    0.61473E+06   
  O1      O5        0.33640E+00    0.61473E+06   
  O1      O6        0.33640E+00    0.61473E+06   
  O1      C1       -0.79622E-01    0.85025E+06   
  O1      C2       -0.20460E+00    0.85025E+06   
  O1      H1        0.66529E-01    0.20567E+05   
  O1      C3       -0.79622E-01    0.85025E+06   
  O1      C4       -0.20460E+00    0.85025E+06   
  O1      H2        0.66529E-01    0.20567E+05   
  O1      C5       -0.79622E-01    0.85025E+06   
  O1      C6       -0.20460E+00    0.85025E+06   
  O1      H3        0.66529E-01    0.20567E+05   
  O2      O2        0.33640E+00    0.61473E+06   
  O2      O3        0.33640E+00    0.61473E+06   
  O2      O4        0.33640E+00    0.61473E+06   
  O2      O5        0.33640E+00    0.61473E+06   
  O2      O6        0.33640E+00    0.61473E+06   
  O2      C1       -0.79622E-01    0.85025E+06   
  O2      C2       -0.20460E+00    0.85025E+06   
  O2      H1        0.66529E-01    0.20567E+05   
  O2      C3       -0.79622E-01    0.85025E+06   
  O2      C4       -0.20460E+00    0.85025E+06   
  O2      H2        0.66529E-01    0.20567E+05   
  O2      C5       -0.79622E-01    0.85025E+06   
  O2      C6       -0.20460E+00    0.85025E+06   
  O2      H3        0.66529E-01    0.20567E+05   
  O3      O3        0.33640E+00    0.61473E+06   
  O3      O4        0.33640E+00    0.61473E+06   
  O3      O5        0.33640E+00    0.61473E+06   
  O3      O6        0.33640E+00    0.61473E+06   
  O3      C1       -0.79622E-01    0.85025E+06   
  O3      C2       -0.20460E+00    0.85025E+06   
  O3      H1        0.66529E-01    0.20567E+05   
  O3      C3       -0.79622E-01    0.85025E+06   
  O3      C4       -0.20460E+00    0.85025E+06   
  O3      H2        0.66529E-01    0.20567E+05   
  O3      C5       -0.79622E-01    0.85025E+06   
  O3      C6       -0.20460E+00    0.85025E+06   
  O3      H3        0.66529E-01    0.20567E+05   
  O4      O4        0.33640E+00    0.61473E+06   
  O4      O5        0.33640E+00    0.61473E+06   
  O4      O6        0.33640E+00    0.61473E+06   
  O4      C1       -0.79622E-01    0.85025E+06   
  O4      C2       -0.20460E+00    0.85025E+06   
  O4      H1        0.66529E-01    0.20567E+05   
  O4      C3       -0.79622E-01    0.85025E+06   
  O4      C4       -0.20460E+00    0.85025E+06   
  O4      H2        0.66529E-01    0.20567E+05   
  O4      C5       -0.79622E-01    0.85025E+06   
  O4      C6       -0.20460E+00    0.85025E+06   
  O4      H3        0.66529E-01    0.20567E+05   
  O5      O5        0.33640E+00    0.61473E+06   
  O5      O6        0.33640E+00    0.61473E+06   
  O5      C1       -0.79622E-01    0.85025E+06   
  O5      C2       -0.20460E+00    0.85025E+06   
  O5      H1        0.66529E-01    0.20567E+05   
  O5      C3       -0.79622E-01    0.85025E+06   
  O5      C4       -0.20460E+00    0.85025E+06   
  O5      H2        0.66529E-01    0.20567E+05   
  O5      C5       -0.79622E-01    0.85025E+06   
  O5      C6       -0.20460E+00    0.85025E+06   
  O5      H3        0.66529E-01    0.20567E+05   
  O6      O6        0.33640E+00    0.61473E+06   
  O6      C1       -0.79622E-01    0.85025E+06   
  O6      C2       -0.20460E+00    0.85025E+06   
  O6      H1        0.66529E-01    0.20567E+05   
  O6      C3       -0.79622E-01    0.85025E+06   
  O6      C4       -0.20460E+00    0.85025E+06   
  O6      H2        0.66529E-01    0.20567E+05   
  O6      C5       -0.79622E-01    0.85025E+06   
  O6      C6       -0.20460E+00    0.85025E+06   
  O6      H3        0.66529E-01    0.20567E+05   
  C1      C1        0.42441E-02    0.11660E+07   
  C1      C2       -0.42780E+00    0.11660E+07   
  C1      H1        0.19347E+00    0.31572E+05   
  C1      C3        0.42441E-02    0.11660E+07   
  C1      C4       -0.42780E+00    0.11660E+07   
  C1      H2        0.19347E+00    0.31572E+05   
  C1      C5        0.42441E-02    0.11660E+07   
  C1      C6       -0.42780E+00    0.11660E+07   
  C1      H3        0.19347E+00    0.31572E+05   
  C2      C2       -0.23849E+00    0.11660E+07   
  C2      H1       -0.38370E+00    0.31572E+05   
  C2      C3       -0.42780E+00    0.11660E+07   
  C2      C4       -0.23849E+00    0.11660E+07   
  C2      H2       -0.38370E+00    0.31572E+05   
  C2      C5       -0.42780E+00    0.11660E+07   
  C2      C6       -0.23849E+00    0.11660E+07   
  C2      H3       -0.38370E+00    0.31572E+05   
  H1      H1       -0.14159E+00    0.17670E+03   
  H1      C3        0.19347E+00    0.31572E+05   
  H1      C4       -0.38370E+00    0.31572E+05   
  H1      H2       -0.14159E+00    0.17670E+03   
  H1      C5        0.19347E+00    0.31572E+05   
  H1      C6       -0.38370E+00    0.31572E+05   
  H1      H3       -0.14159E+00    0.17670E+03   
  C3      C3        0.42441E-02    0.11660E+07   
  C3      C4       -0.42780E+00    0.11660E+07   
  C3      H2        0.19347E+00    0.31572E+05   
  C3      C5        0.42441E-02    0.11660E+07   
  C3      C6       -0.42780E+00    0.11660E+07   
  C3      H3        0.19347E+00    0.31572E+05   
  C4      C4       -0.23849E+00    0.11660E+07   
  C4      H2       -0.38370E+00    0.31572E+05   
  C4      C5       -0.42780E+00    0.11660E+07   
  C4      C6       -0.23849E+00    0.11660E+07   
  C4      H3       -0.38370E+00    0.31572E+05   
  H2      H2       -0.14159E+00    0.17670E+03   
  H2      C5        0.19347E+00    0.31572E+05   
  H2      C6       -0.38370E+00    0.31572E+05   
  H2      H3       -0.14159E+00    0.17670E+03   
  C5      C5        0.42441E-02    0.11660E+07   
  C5      C6       -0.42780E+00    0.11660E+07   
  C5      H3        0.19347E+00    0.31572E+05   
  C6      C6       -0.23849E+00    0.11660E+07   
  C6      H3       -0.38370E+00    0.31572E+05   
  H3      H3       -0.14159E+00    0.17670E+03   
 
 
 ------------------------- FIT QUALITY ---------------------------
 
Fit data
RMSE on   149 points with E <  -3.2 kcal/mol =  0.27484 kcal/mol
RMSE on   524 points with E <   0.0 kcal/mol =  0.30549 kcal/mol
RMSE on   694 points with E <  10.0 kcal/mol =  0.47389 kcal/mol
RMSE on   781 points with E < 100.0 kcal/mol =  1.18665 kcal/mol
 
Minimum wall height =      40.8153 kcal/mol
Mean wall height =         58.0559 kcal/mol
Minimum wall distance =     0.8414 Angstrom between closest contact atoms
Maximum wall distance =     1.7573 Angstrom between closest contact atoms
 
 
 ------------------------ LOCAL MINIMA ---------------------------
 
------------ Minimum   1 ------------
E =    -6.23665487 kcal/mol
R_com =     4.90464864 Angstrom
beta_A, gamma_A, alpha_B, beta_B, gamma_B = 
   108.90864    76.85138    75.83009    55.40133   255.07009
 
 7    1.7819013  -1.3328153  -1.7295440   N1   
 7   -2.6062387  -1.0206831   0.4243477   N2   
 7    0.8324001   2.3492046   1.3068623   N3   
 8    2.8746004  -0.8481013  -1.8962686   O1   
 8    1.4335076  -2.3877590  -2.2155160   O2   
 8   -2.9566534  -1.9928243  -0.2254578   O3   
 8   -3.2902642  -0.4672325   1.2750076   O4   
 8    1.6286031   3.0723867   0.7307690   O5   
 8    0.3952027   2.5446987   2.4294791   O6   
 6    0.8262678  -0.6160385  -0.8649888   C1   
 6   -0.4185892  -1.1526794  -0.6584504   C2   
 1   -0.7289322  -2.0692179  -1.1549534   H1   
 6   -1.2565308  -0.4865031   0.2055763   C3   
 6   -0.8819629   0.6574963   0.8771430   C4   
 1   -1.5419228   1.1383998   1.5937748   H2   
 6    0.3666579   1.1523338   0.5913312   C5   
 6    1.2450198   0.5523066  -0.2797899   C6   
 1    2.2294002   0.9677077  -0.4783863   H3   
 7   -1.0122643   1.5670757   7.0171083   N1   
 7   -1.5842025  -2.0508207   3.7650074   N2   
 7    2.5944605   0.4927990   3.9322985   N3   
 8   -0.2922281   2.4148945   7.4856029   O1   
 8   -2.1615586   1.3951319   7.3635346   O2   
 8   -2.6696130  -2.2880603   4.2706726   O3   
 8   -1.1376013  -2.6157567   2.7754542   O4   
 8    3.4330538   0.8978935   4.7206354   O5   
 8    2.7820286   0.3206267   2.7386474   O6   
 6   -0.4734318   0.7100835   5.9448752   C1   
 6   -1.2771408  -0.2556415   5.3955686   C2   
 1   -2.2845622  -0.4310805   5.7659659   H1   
 6   -0.7582928  -0.9899629   4.3543922   C3   
 6    0.5009113  -0.7696867   3.8387172   C4   
 1    0.8707405  -1.3273722   2.9828026   H2   
 6    1.2577095   0.1902905   4.4642622   C5   
 6    0.8119297   0.9431141   5.5248947   C6   
 1    1.4354935   1.7001259   5.9929811   H3   
 
    R_com        Fit total        Fit exp        Fit els          Fit Cn 
  3.89921187  0.14414495E+02  0.53526843E+02 -0.13513298E+02 -0.25599050E+02
  4.00046513  0.84804605E+01  0.43707964E+02 -0.12507195E+02 -0.22720308E+02
  4.12196904  0.32578206E+01  0.34358318E+02 -0.11383973E+02 -0.19716524E+02
  4.26777373 -0.96600586E+00  0.25846903E+02 -0.10147753E+02 -0.16665156E+02
  4.44273937 -0.39806980E+01  0.18491654E+02 -0.88112258E+01 -0.13661127E+02
  4.65269813 -0.57082153E+01  0.12500303E+02 -0.73991942E+01 -0.10809324E+02
  4.90464864 -0.62366549E+01  0.79287800E+01 -0.59526154E+01 -0.82128195E+01
  5.20698925 -0.58129750E+01  0.46771386E+01 -0.45316463E+01 -0.59584673E+01
  5.56979799 -0.47879248E+01  0.25295556E+01 -0.32141705E+01 -0.41033098E+01
  6.00516848 -0.35284356E+01  0.12223367E+01 -0.20848733E+01 -0.26658989E+01
  6.52761306 -0.23323073E+01  0.50542040E+00 -0.12125205E+01 -0.16252072E+01
  7.15454656 -0.13806971E+01  0.16864485E+00 -0.62251144E+00 -0.92683047E+00
  7.90686676 -0.73500636E+00  0.42856967E-01 -0.28289198E+00 -0.49497135E+00
 
------------ Minimum   2 ------------
E =    -6.18930146 kcal/mol
R_com =     5.00160502 Angstrom
beta_A, gamma_A, alpha_B, beta_B, gamma_B = 
   123.50832    77.69763   250.20816   129.62016   189.30470
 
 7    1.2776059  -1.3170326  -2.1391680   N1   
 7   -2.4234177  -1.0140271   1.0550551   N2   
 7    1.1539988   2.3267044   1.0836395   N3   
 8    2.2969374  -0.8352718  -2.5699878   O1   
 8    0.8093986  -2.3634037  -2.5345701   O2   
 8   -2.9341926  -1.9753058   0.5026529   O3   
 8   -2.8664582  -0.4692486   2.0574285   O4   
 8    1.7851943   3.0540463   0.3343857   O5   
 8    1.0154279   2.5085842   2.2825330   O6   
 6    0.5765660  -0.6078401  -1.0528674   C1   
 6   -0.5803974  -1.1413501  -0.5458042   C2   
 1   -1.0133088  -2.0493661  -0.9592843   H1   
 6   -1.1680938  -0.4833084   0.5096926   C3   
 6   -0.6270606   0.6493900   1.0791789   C4   
 1   -1.0811808   1.1233868   1.9449032   H2   
 6    0.5132267   1.1421910   0.4939453   C5   
 6    1.1387888   0.5501969  -0.5777913   C6   
 1    2.0447043   0.9636161  -1.0129982   H3   
 7    0.9924682  -1.6352596   2.9318649   N1   
 7    1.5982379   2.0804899   6.0653450   N2   
 7   -2.5934520  -0.4462707   5.9987963   N3   
 8    0.2832649  -2.5233092   2.5254973   O1   
 8    2.0777420  -1.3723730   2.4590809   O2   
 8    2.7463968   2.1866961   5.6646613   O3   
 8    1.0706140   2.8300667   6.8762509   O4   
 8   -3.0169153  -1.5906020   5.9986702   O5   
 8   -3.2243962   0.5329806   6.3629450   O6   
 6    0.5006840  -0.8062213   4.0477967   C1   
 6    1.2889850   0.2112789   4.5206450   C2   
 1    2.2847575   0.3880333   4.1205626   H1   
 6    0.7667709   1.0014151   5.5183706   C3   
 6   -0.5039301   0.8260854   6.0229654   C4   
 1   -0.9146061   1.4940209   6.7750186   H2   
 6   -1.2184240  -0.2348335   5.5234097   C5   
 6   -0.7487830  -1.0790164   4.5450453   C6   
 1   -1.3438489  -1.9061818   4.1672921   H3   
 
    R_com        Fit total        Fit exp        Fit els          Fit Cn 
  3.94325053  0.15371182E+02  0.58073549E+02 -0.15730431E+02 -0.26971936E+02
  4.04983291  0.90931202E+01  0.46975726E+02 -0.14113748E+02 -0.23768857E+02
  4.17773176  0.36122148E+01  0.36471388E+02 -0.12399263E+02 -0.20459910E+02
  4.33121039 -0.78276495E+00  0.26979387E+02 -0.10626504E+02 -0.17135647E+02
  4.51538474 -0.38912726E+01  0.18859327E+02 -0.88475767E+01 -0.13903023E+02
  4.73639396 -0.56551572E+01  0.12345012E+02 -0.71240582E+01 -0.10876111E+02
  5.00160502 -0.61893015E+01  0.74940299E+01 -0.55209111E+01 -0.81624203E+01
  5.31985830 -0.57687383E+01  0.41758511E+01 -0.40978201E+01 -0.58467693E+01
  5.70176224 -0.47652239E+01  0.21110679E+01 -0.28995242E+01 -0.39767676E+01
  6.16004696 -0.35508062E+01  0.95232867E+00 -0.19478972E+01 -0.25552377E+01
  6.70998862 -0.24095197E+01  0.37268857E+00 -0.12389760E+01 -0.15432323E+01
  7.36991862 -0.14977556E+01  0.12091347E+00 -0.74634108E+00 -0.87232801E+00
  8.16183462 -0.85853504E+00  0.30717961E-01 -0.42861220E+00 -0.46064080E+00
 
------------ Minimum   3 ------------
E =    -6.05036652 kcal/mol
R_com =     5.02323038 Angstrom
beta_A, gamma_A, alpha_B, beta_B, gamma_B = 
   124.93253    74.95555   267.79657   118.34893    15.23573
 
 7    1.2608283  -1.3671125  -2.1175946   N1   
 7   -2.3683674  -1.0347843   1.1551635   N2   
 7    1.1158284   2.3977438   0.9619214   N3   
 8    2.2558063  -0.8761673  -2.5927025   O1   
 8    0.8119878  -2.4404234  -2.4596459   O2   
 8   -2.8658944  -2.0304872   0.6540261   O3   
 8   -2.8016686  -0.4623465   2.1463173   O4   
 8    1.7084630   3.1110359   0.1689434   O5   
 8    1.0015109   2.6235787   2.1558887   O6   
 6    0.5672371  -0.6339149  -1.0425073   C1   
 6   -0.5620096  -1.1771437  -0.4857175   C2   
 1   -0.9798074  -2.1120468  -0.8521490   H1   
 6   -1.1416808  -0.4932737   0.5577298   C3   
 6   -0.6181965   0.6751333   1.0684418   C4   
 1   -1.0639525   1.1711269   1.9261529   H2   
 6    0.4936003   1.1741410   0.4355866   C5   
 6    1.1089078   0.5565952  -0.6276340   C6   
 1    1.9923114   0.9761066  -1.1015662   H3   
 7   -1.6521464  -2.2327572   4.5456332   N1   
 7   -0.7988926   1.9967512   6.8641814   N2   
 7    2.4523367   0.2269724   3.6615882   N3   
 8   -1.2799801  -3.0468132   3.7359783   O1   
 8   -2.6628601  -2.3539614   5.2045874   O2   
 8   -1.9061573   1.9039635   7.3696034   O3   
 8    0.0116776   2.8779340   7.1177824   O4   
 8    2.5258749  -0.2365060   2.5352689   O5   
 8    3.3757724   0.7499382   4.2644159   O6   
 6   -0.8176931  -1.0370305   4.7656004   C1   
 6   -1.2201878  -0.1027455   5.6850677   C2   
 1   -2.1622039  -0.2039751   6.2191363   H1   
 6   -0.3815943   0.9649538   5.9070101   C3   
 6    0.8342673   1.1050782   5.2729099   C4   
 1    1.5033894   1.9299515   5.5014625   H2   
 6    1.1510248   0.1475203   4.3410547   C5   
 6    0.3491046  -0.9310811   4.0513182   C6   
 1    0.6335497  -1.6748442   3.3117840   H3   
 
    R_com        Fit total        Fit exp        Fit els          Fit Cn 
  4.01779361  0.14344660E+02  0.52423011E+02 -0.13185118E+02 -0.24893233E+02
  4.11904687  0.84816631E+01  0.42780180E+02 -0.12209228E+02 -0.22089290E+02
  4.24055078  0.33217962E+01  0.33599482E+02 -0.11114889E+02 -0.19162797E+02
  4.38635548 -0.85027105E+00  0.25244429E+02 -0.99052657E+01 -0.16189434E+02
  4.56132111 -0.38263817E+01  0.18028506E+02 -0.85927090E+01 -0.13262179E+02
  4.77127987 -0.55300324E+01  0.12156699E+02 -0.72027533E+01 -0.10483978E+02
  5.02323038 -0.60503665E+01  0.76840539E+01 -0.57783360E+01 -0.79560844E+01
  5.32557100 -0.56347593E+01  0.45112526E+01 -0.43822988E+01 -0.57637131E+01
  5.68837973 -0.46327519E+01  0.24241709E+01 -0.30944401E+01 -0.39624828E+01
  6.12375022 -0.34071012E+01  0.11614825E+01 -0.19987335E+01 -0.25698502E+01
  6.64619480 -0.22487605E+01  0.47528549E+00 -0.11598686E+01 -0.15641774E+01
  7.27312830 -0.13317455E+01  0.15690161E+00 -0.59753660E+00 -0.89111054E+00
  8.02544850 -0.71216253E+00  0.39566040E-01 -0.27591976E+00 -0.47580881E+00
 
------------ Minimum   4 ------------
E =    -6.02863250 kcal/mol
R_com =     5.00060541 Angstrom
beta_A, gamma_A, alpha_B, beta_B, gamma_B = 
    46.96253   201.32519   271.02993    70.24063   255.55647
 
 7    1.9826479   1.6272457   1.1679341   N1   
 7   -1.4995551   0.9430462  -2.2082445   N2   
 7   -0.4738784  -2.5713147   1.0408273   N3   
 8    2.5808490   1.1909966   2.1211278   O1   
 8    2.2291733   2.6964572   0.6517314   O2   
 8   -1.3223353   2.0937023  -2.5752319   O3   
 8   -2.2601560   0.1490861  -2.7457708   O4   
 8   -0.3046224  -2.7440687   2.2367887   O5   
 8   -0.7965394  -3.4406996   0.2472987   O6   
 6    0.9101340   0.8025615   0.5813594   C1   
 6    0.2220083   1.2778011  -0.5053517   C2   
 1    0.4203835   2.2667190  -0.9122418   H1   
 6   -0.7259915   0.4507290  -1.0618833   C3   
 6   -0.9773794  -0.8206279  -0.5923165   C4   
 1   -1.6947463  -1.4754250  -1.0791452   H2   
 6   -0.2728549  -1.2113859   0.5196906   C5   
 6    0.6700247  -0.4270215   1.1411042   C6   
 1    1.2146658  -0.7702434   2.0166431   H3   
 7    1.3879311  -1.7416333   6.7278147   N1   
 7    0.9836831   2.6099178   4.5157940   N2   
 7   -2.3672709  -0.8763266   3.7565712   N3   
 8    0.9185095  -2.8366310   6.9211009   O1   
 8    2.4491285  -1.3750379   7.1859861   O2   
 8    1.9655382   2.9801601   5.1394744   O3   
 8    0.4051447   3.2752248   3.6669826   O4   
 8   -3.0696098  -1.6711407   4.3597343   O5   
 8   -2.5910654  -0.4582275   2.6319658   O6   
 6    0.6429262  -0.8066618   5.8645326   C1   
 6    1.1617992   0.4404015   5.6280707   C2   
 1    2.0852577   0.7676824   6.1002811   H1   
 6    0.4686452   1.2582318   4.7659973   C3   
 6   -0.6852221   0.8617351   4.1245786   C4   
 1   -1.1881481   1.5057604   3.4085664   H2   
 6   -1.1605899  -0.3874587   4.4394542   C5   
 6   -0.5329863  -1.2462784   5.3106298   C6   
 1   -0.9335951  -2.2317767   5.5326861   H3   
 
    R_com        Fit total        Fit exp        Fit els          Fit Cn 
  3.99516864  0.14978368E+02  0.53273247E+02 -0.13109415E+02 -0.25185464E+02
  4.09642190  0.89174630E+01  0.43388130E+02 -0.12140179E+02 -0.22330488E+02
  4.21792581  0.35942915E+01  0.33999985E+02 -0.11051606E+02 -0.19354088E+02
  4.36373050 -0.69973039E+00  0.25480503E+02 -0.98463649E+01 -0.16333869E+02
  4.53869614 -0.37545808E+01  0.18146578E+02 -0.85364136E+01 -0.13364745E+02
  4.74865490 -0.54979092E+01  0.12200625E+02 -0.71472046E+01 -0.10551329E+02
  5.00060541 -0.60286325E+01  0.76894906E+01 -0.57221611E+01 -0.79959620E+01
  5.30294602 -0.56071733E+01  0.45022657E+01 -0.43253391E+01 -0.57840999E+01
  5.66575476 -0.45955528E+01  0.24134170E+01 -0.30383065E+01 -0.39706633E+01
  6.10112525 -0.33647760E+01  0.11535393E+01 -0.19466914E+01 -0.25716239E+01
  6.62356983 -0.22084759E+01  0.47073901E+00 -0.11157564E+01 -0.15634585E+01
  7.25050333 -0.12991930E+01  0.15490756E+00 -0.56409969E+00 -0.89000091E+00
  8.00282353 -0.68971239E+00  0.38943852E-01 -0.25358906E+00 -0.47506718E+00
 
------------ Minimum   5 ------------
E =    -5.97315415 kcal/mol
R_com =     5.18165600 Angstrom
beta_A, gamma_A, alpha_B, beta_B, gamma_B = 
   139.64780   249.35212    84.24197    57.19245   258.61216
 
 7    2.1217920   1.4595986  -1.1447540   N1   
 7   -1.4521812   1.0697871   2.1819878   N2   
 7   -0.6686137  -2.5256753  -1.0456870   N3   
 8    2.7259399   0.9534013  -2.0588140   O1   
 8    2.3380978   2.5802571  -0.7351328   O2   
 8   -1.0769006   2.1286654   2.6595202   O3   
 8   -2.4351782   0.4449693   2.5576744   O4   
 8    0.2287390  -3.2052160  -1.5166412   O5   
 8   -1.8479100  -2.8396164  -1.0275471   O6   
 6    1.0423226   0.6826235  -0.5079532   C1   
 6    0.3402497   1.2418230   0.5287242   C2   
 1    0.5940497   2.2249512   0.9184878   H1   
 6   -0.7004890   0.5101031   1.0521058   C3   
 6   -1.0699159  -0.7228717   0.5588166   C4   
 1   -1.9273558  -1.2602322   0.9543126   H2   
 6   -0.2973198  -1.2309968  -0.4563240   C5   
 6    0.7714201  -0.5656938  -1.0091089   C6   
 1    1.3583146  -0.9946546  -1.8169152   H3   
 7   -1.1634373   1.4162283   7.3225909   N1   
 7   -1.2467949  -2.3315538   4.1698731   N2   
 7    2.4066521   0.9238820   4.0529360   N3   
 8   -0.5841956   2.3917129   7.7344707   O1   
 8   -2.2424452   1.0502915   7.7376638   O2   
 8   -2.2427014  -2.7459704   4.7412970   O3   
 8   -0.7594299  -2.8335793   3.1657484   O4   
 8    3.1994932   1.4938351   4.7846271   O5   
 8    2.5577103   0.7561663   2.8534858   O6   
 6   -0.5372002   0.6413136   6.2354872   C1   
 6   -1.1816721  -0.4672990   5.7497460   C2   
 1   -2.1194274  -0.8105825   6.1806083   H1   
 6   -0.5955434  -1.1243280   4.6927478   C3   
 6    0.5735678  -0.6956896   4.1015747   C4   
 1    0.9914194  -1.2007677   3.2351610   H2   
 6    1.1771105   0.4009030   4.6662227   C5   
 6    0.6604466   1.0897556   5.7381111   C6   
 1    1.1613213   1.9586242   6.1566745   H3   
 
    R_com        Fit total        Fit exp        Fit els          Fit Cn 
  4.12330150  0.13845742E+02  0.53679753E+02 -0.14575566E+02 -0.25258445E+02
  4.22988388  0.81159429E+01  0.43568497E+02 -0.13144467E+02 -0.22308087E+02
  4.35778273  0.30937804E+01  0.33958435E+02 -0.11616956E+02 -0.19247699E+02
  4.51126136 -0.95226865E+00  0.25232320E+02 -0.10024929E+02 -0.16159660E+02
  4.69543571 -0.38296600E+01  0.17725442E+02 -0.84119370E+01 -0.13143165E+02
  4.91644493 -0.54725329E+01  0.11664792E+02 -0.68313637E+01 -0.10305961E+02
  5.18165600 -0.59731541E+01  0.71203128E+01 -0.53420013E+01 -0.77514656E+01
  5.49990928 -0.55749616E+01  0.39890126E+01 -0.40009508E+01 -0.55630234E+01
  5.88181321 -0.46182142E+01  0.20258940E+01 -0.28547196E+01 -0.37893887E+01
  6.34009793 -0.34515598E+01  0.91615741E+00 -0.19308496E+01 -0.24368676E+01
  6.89003960 -0.23472377E+01  0.35782179E+00 -0.12333771E+01 -0.14716824E+01
  7.54996960 -0.14599938E+01  0.11503986E+00 -0.74392686E+00 -0.83110676E+00
  8.34188559 -0.83641281E+00  0.28722327E-01 -0.42689422E+00 -0.43824092E+00
 
------------ Minimum   6 ------------
E =    -5.94649998 kcal/mol
R_com =     4.19217603 Angstrom
beta_A, gamma_A, alpha_B, beta_B, gamma_B = 
   120.60555    32.11222   221.08166    59.39445   212.11222
 
 7    2.0280429  -1.6919698  -0.9834488   N1   
 7   -2.0349575  -1.0369204   1.6727490   N2   
 7    0.0160686   2.7287887  -0.6877465   N3   
 8    2.8615846  -1.2094457  -1.7108515   O1   
 8    2.0508699  -2.8443914  -0.6068101   O2   
 8   -2.0540420  -2.2400829   1.8780093   O3   
 8   -2.8166529  -0.2333685   2.1637455   O4   
 8    0.4621080   3.0404734  -1.7798622   O5   
 8   -0.3902528   3.5154739   0.1522876   O6   
 6    0.9357091  -0.8251053  -0.5040608   C1   
 6   -0.0184332  -1.3527094   0.3275381   C2   
 1   -0.0104293  -2.4051524   0.6017105   H1   
 6   -0.9830442  -0.4952937   0.8038189   C3   
 6   -1.0016744   0.8499429   0.5037709   C4   
 1   -1.7434279   1.5182037   0.9322635   H2   
 6   -0.0340563   1.2959240  -0.3624985   C5   
 6    0.9440498   0.4899909  -0.8955881   C6   
 1    1.6995237   0.8773501  -1.5739800   H3   
 7   -0.4168348  -2.6080584   5.1756248   N1   
 7    2.2152933   0.5556362   2.5194270   N2   
 7   -1.8052918   2.0463303   4.8799225   N3   
 8   -1.3622197  -2.7920928   5.9030275   O1   
 8    0.3232541  -3.4917240   4.7989862   O2   
 8    3.0203176  -0.3387351   2.3141667   O3   
 8    2.2764736   1.6750112   2.0284306   O4   
 8   -2.3463232   1.9881624   5.9720383   O5   
 8   -2.0159749   2.9063206   4.0398885   O6   
 6   -0.1631084  -1.2368290   4.6962368   C1   
 6    0.9028057  -1.0075238   3.8646379   C2   
 1    1.5883686  -1.8060875   3.5904655   H1   
 6    1.0664673   0.2726523   3.3883571   C3   
 6    0.1965096   1.2988989   3.6884051   C4   
 1    0.3164871   2.2900478   3.2599125   H2   
 6   -0.8259249   0.9992131   4.5546745   C5   
 6   -1.0335897  -0.2510248   5.0877642   C6   
 1   -1.8575931  -0.4554912   5.7661560   H3   
 
    R_com        Fit total        Fit exp        Fit els          Fit Cn 
  3.34549244  0.14433208E+02  0.58039080E+02 -0.14571278E+02 -0.29034595E+02
  3.43075834  0.85503457E+01  0.47853033E+02 -0.13199013E+02 -0.26103674E+02
  3.53307742  0.33866528E+01  0.38088943E+02 -0.11696803E+02 -0.23005488E+02
  3.65586032 -0.77769693E+00  0.29118364E+02 -0.10087106E+02 -0.19808955E+02
  3.80319980 -0.37405101E+01  0.21270552E+02 -0.84078378E+01 -0.16603224E+02
  3.98000718 -0.54316623E+01  0.14774892E+02 -0.67142086E+01 -0.13492346E+02
  4.19217603 -0.59465000E+01  0.97166871E+01 -0.50778643E+01 -0.10585323E+02
  4.44677866 -0.55382737E+01  0.60255943E+01 -0.35814530E+01 -0.79824150E+01
  4.75230180 -0.45616282E+01  0.35057918E+01 -0.23070393E+01 -0.57603807E+01
  5.11892958 -0.33820692E+01  0.18970806E+01 -0.13185254E+01 -0.39606244E+01
  5.55888291 -0.22866535E+01  0.93937025E+00 -0.64203040E+00 -0.25839933E+01
  6.08682691 -0.14328027E+01  0.41419997E+00 -0.25305789E+00 -0.15939448E+01
  6.72035971 -0.85174627E+00  0.15633523E+00 -0.81033557E-01 -0.92704794E+00
 
------------ Minimum   7 ------------
E =    -5.94247267 kcal/mol
R_com =     6.79316529 Angstrom
beta_A, gamma_A, alpha_B, beta_B, gamma_B = 
    28.96715    18.13676   258.77960   114.28818   298.04779
 
 7    0.5723792  -1.5969469   2.2505631   N1   
 7   -1.8225226  -0.9087366  -1.9664573   N2   
 7    1.2484625   2.5070335  -0.2750740   N3   
 8    1.3723830  -1.1774160   3.0510153   O1   
 8   -0.0395608  -2.6341601   2.3925894   O2   
 8   -2.2770498  -2.0359652  -1.8530701   O3   
 8   -2.1205459  -0.1230254  -2.8562106   O4   
 8    2.3747736   2.6373256   0.1757724   O5   
 8    0.5999773   3.3950840  -0.8046599   O6   
 6    0.3038642  -0.7904052   1.0456356   C1   
 6   -0.6056377  -1.2468517   0.1265201   C2   
 1   -1.0960841  -2.2101673   0.2463378   H1   
 6   -0.8750803  -0.4344207  -0.9504366   C3   
 6   -0.2973166   0.8063364  -1.1139856   C4   
 1   -0.5634562   1.4526802  -1.9457224   H2   
 6    0.6286148   1.1780263  -0.1705324   C5   
 6    0.9642468   0.4054049   0.9161191   C6   
 1    1.6974472   0.7331763   1.6482301   H3   
 7   -0.2327201  -2.7433319   7.3955460   N1   
 7    0.8482500   1.8289366   8.7805777   N2   
 7   -0.6108857   0.9070236   4.2001616   N3   
 8   -0.6191552  -3.4816367   6.5224423   O1   
 8    0.1163709  -3.1247132   8.4924221   O2   
 8    1.0215842   1.4086195   9.9134435   O3   
 8    1.0444262   2.9843584   8.4279643   O4   
 8   -1.4759230   0.3143846   3.5762187   O5   
 8    0.0430393   1.8441009   3.7713306   O6   
 6   -0.1549895  -1.2999721   7.1037749   C1   
 6    0.2866297  -0.4448785   8.0805542   C2   
 1    0.5355463  -0.8040352   9.0765050   H1   
 6    0.4058457   0.8845301   7.7474779   C3   
 6    0.1319935   1.3665394   6.4854519   C4   
 1    0.2821043   2.4119980   6.2307766   H2   
 6   -0.3382696   0.4551225   5.5723373   C5   
 6   -0.5055002  -0.8821456   5.8446464   C6   
 1   -0.8741754  -1.5780815   5.0958105   H3   
 
    R_com        Fit total        Fit exp        Fit els          Fit Cn 
  5.68189307  0.14534797E+02  0.46677098E+02 -0.13120614E+02 -0.19021687E+02
  5.79380457  0.86021903E+01  0.37449485E+02 -0.12146511E+02 -0.16700784E+02
  5.92809837  0.33997368E+01  0.28795893E+02 -0.11090932E+02 -0.14305225E+02
  6.08925092 -0.78491355E+00  0.21082749E+02 -0.99610823E+01 -0.11906580E+02
  6.28263399 -0.37494358E+01  0.14603913E+02 -0.87656350E+01 -0.95877139E+01
  6.51469367 -0.54325037E+01  0.95153402E+01 -0.75146900E+01 -0.74331540E+01
  6.79316529 -0.59424727E+01  0.57974088E+01 -0.62227529E+01 -0.55171285E+01
  7.12733124 -0.55387031E+01  0.32714286E+01 -0.49168336E+01 -0.38932981E+01
  7.52833037 -0.45647496E+01  0.16728529E+01 -0.36478180E+01 -0.25897845E+01
  8.00952932 -0.33623407E+01  0.74116604E+00 -0.24946865E+01 -0.16088202E+01
  8.58696807 -0.22083960E+01  0.26484070E+00 -0.15464650E+01 -0.92677177E+00
  9.27989457 -0.12865271E+01  0.69838840E-01 -0.86168866E+00 -0.49467731E+00
 10.11140637 -0.66900852E+00  0.12465354E-01 -0.43498975E+00 -0.24648412E+00
 
------------ Minimum   8 ------------
E =    -5.92817828 kcal/mol
R_com =     4.95305672 Angstrom
beta_A, gamma_A, alpha_B, beta_B, gamma_B = 
    52.77255    11.06980    83.66871   131.08707    19.68436
 
 7    1.3159270  -1.5123270   1.9809328   N1   
 7   -2.5258758  -0.8228298  -0.9783905   N2   
 7    1.2121837   2.3372157  -0.9937681   N3   
 8    2.4007462  -1.1343999   2.3511683   O1   
 8    0.7389528  -2.4673301   2.4558256   O2   
 8   -2.9777858  -1.8858145  -0.5835020   O3   
 8   -3.0999776  -0.0640241  -1.7480930   O4   
 8    2.4308182   2.3721473  -1.0440172   O5   
 8    0.4726396   3.2567664  -1.3054232   O6   
 6    0.6423390  -0.7548046   0.9099990   C1   
 6   -0.5931302  -1.1646512   0.4787773   C2   
 1   -1.0629491  -2.0607187   0.8777813   H1   
 6   -1.2151870  -0.3935594  -0.4756556   C3   
 6   -0.6629293   0.7658375  -0.9765026   C4   
 1   -1.1948150   1.3863595  -1.6923424   H2   
 6    0.5910746   1.0912531  -0.5213266   C5   
 6    1.2803211   0.3531215   0.4116822   C6   
 1    2.2697226   0.6431048   0.7551903   H3   
 7    1.8287030   1.8614257   3.8882416   N1   
 7    0.7484825  -1.6488519   7.1291557   N2   
 7   -2.5773547  -0.2032927   3.8415459   N3   
 8    1.4721116   2.5269728   2.9466336   O1   
 8    2.9028673   1.9925576   4.4354425   O2   
 8    1.9011067  -1.5894219   7.5266749   O3   
 8   -0.1242093  -2.3502536   7.6233880   O4   
 8   -2.7045878   0.0189085   2.6485440   O5   
 8   -3.4916768  -0.4700295   4.6047592   O6   
 6    0.8959055   0.8508344   4.4202699   C1   
 6    1.2798708   0.0879824   5.4930877   C2   
 1    2.2724132   0.1820065   5.9277025   H1   
 6    0.3567365  -0.7975090   5.9992571   C3   
 6   -0.9202650  -0.9164575   5.4941275   C4   
 1   -1.6492401  -1.5859580   5.9421687   H2   
 6   -1.2180128  -0.1442141   4.3984119   C5   
 6   -0.3362672   0.7421479   3.8263180   C6   
 1   -0.6070137   1.3434095   2.9624984   H3   
 
    R_com        Fit total        Fit exp        Fit els          Fit Cn 
  3.94761994  0.13697233E+02  0.54516301E+02 -0.14696554E+02 -0.26122514E+02
  4.04887320  0.80118959E+01  0.44340399E+02 -0.13200861E+02 -0.23127643E+02
  4.17037712  0.30339322E+01  0.34658310E+02 -0.11606384E+02 -0.20017994E+02
  4.31618181 -0.97116139E+00  0.25852678E+02 -0.99486842E+01 -0.16875155E+02
  4.49114744 -0.38147512E+01  0.18258880E+02 -0.82764137E+01 -0.13797217E+02
  4.70110620 -0.54352684E+01  0.12104695E+02 -0.66491172E+01 -0.10890846E+02
  4.95305672 -0.59281783E+01  0.74628724E+01 -0.51318353E+01 -0.82592154E+01
  5.25539733 -0.55371223E+01  0.42366558E+01 -0.37864230E+01 -0.59873551E+01
  5.61820607 -0.45989153E+01  0.21900472E+01 -0.26607236E+01 -0.41282389E+01
  6.05357655 -0.34567410E+01  0.10157327E+01 -0.17783933E+01 -0.26940804E+01
  6.57602114 -0.23771436E+01  0.41300771E+00 -0.11336202E+01 -0.16565311E+01
  7.20295464 -0.15084886E+01  0.14198514E+00 -0.69439003E+00 -0.95608375E+00
  7.95527483 -0.89124194E+00  0.39334709E-01 -0.41365658E+00 -0.51692007E+00
 
------------ Minimum   9 ------------
E =    -5.90208975 kcal/mol
R_com =     4.69794566 Angstrom
beta_A, gamma_A, alpha_B, beta_B, gamma_B = 
    61.57229    90.79105   116.67731    57.33287   219.40998
 
 7    2.6173977  -1.0385064  -0.1167270   N1   
 7   -1.9674324  -0.8838740  -1.8336635   N2   
 7   -0.6451752   1.9172038   1.9564303   N3   
 8    3.4276784  -0.6153734   0.6713971   O1   
 8    2.8516036  -1.9244311  -0.9109174   O2   
 8   -1.6257999  -1.6519392  -2.7187958   O3   
 8   -3.1118153  -0.4871889  -1.6580233   O4   
 8    0.2310751   2.6882236   2.3121397   O5   
 8   -1.7764875   1.8852263   2.4133088   O6   
 6    1.2589501  -0.4652685  -0.0948556   C1   
 6    0.3220678  -0.9359943  -0.9785860   C2   
 1    0.5739652  -1.6881602  -1.7226727   H1   
 6   -0.9499017  -0.4209339  -0.8822233   C3   
 6   -1.3104779   0.5070832   0.0710899   C4   
 1   -2.3333435   0.8620241   0.1613092   H2   
 6   -0.3089921   0.9550094   0.8969196   C5   
 6    0.9880903   0.5026115   0.8393202   C6   
 1    1.7554350   0.8741924   1.5131995   H3   
 7   -2.3623317   0.9108919   5.9359103   N1   
 7   -0.0461238  -2.3132840   3.0667084   N2   
 7    2.4035673   1.4101993   5.0900466   N3   
 8   -2.2892622   1.8885725   6.6398546   O1   
 8   -3.4020406   0.3391116   5.6858584   O2   
 8   -1.0888376  -2.9434150   2.9906906   O3   
 8    0.9813888  -2.5899589   2.4621509   O4   
 8    2.5672505   1.9747328   6.1593104   O5   
 8    3.1877667   1.4414453   4.1553365   O6   
 6   -1.1223352   0.3987729   5.3238622   C1   
 6   -1.1846985  -0.7078118   4.5164642   C2   
 1   -2.1198885  -1.2396398   4.3569351   H1   
 6   -0.0169965  -1.1145642   3.9135515   C3   
 6    1.1769599  -0.4430429   4.0670591   C4   
 1    2.0755480  -0.7525585   3.5406408   H2   
 6    1.1665694   0.6345114   4.9181614   C5   
 6    0.0424623   1.0801301   5.5725399   C6   
 1    0.0680789   1.9413155   6.2348895   H3   
 
    R_com        Fit total        Fit exp        Fit els          Fit Cn 
  3.85126206  0.12620411E+02  0.50174758E+02 -0.13258180E+02 -0.24296167E+02
  3.93652796  0.72856397E+01  0.41201848E+02 -0.12075403E+02 -0.21840806E+02
  4.03884705  0.25982552E+01  0.32615491E+02 -0.10771420E+02 -0.19245816E+02
  4.16162995 -0.11873302E+01  0.24746589E+02 -0.93645287E+01 -0.16569390E+02
  4.30896943 -0.38859228E+01  0.17888278E+02 -0.78875723E+01 -0.13886628E+02
  4.48577680 -0.54303592E+01  0.12244371E+02 -0.63898486E+01 -0.11284882E+02
  4.69794566 -0.59020898E+01  0.78893100E+01 -0.49361686E+01 -0.88552311E+01
  4.95254828 -0.55252209E+01  0.47568778E+01 -0.36011419E+01 -0.66809568E+01
  5.25807143 -0.46165753E+01  0.26661903E+01 -0.24574175E+01 -0.48253480E+01
  5.62469920 -0.35049594E+01  0.13760876E+01 -0.15589107E+01 -0.33221363E+01
  6.06465254 -0.24513904E+01  0.64412845E+00 -0.92404293E+00 -0.21714760E+01
  6.59259654 -0.16035174E+01  0.26694197E+00 -0.52772069E+00 -0.13427387E+01
  7.22612933 -0.99843601E+00  0.94608453E-01 -0.30979725E+00 -0.78324720E+00
 
------------ Minimum  10 ------------
E =    -5.88464790 kcal/mol
R_com =     4.72865752 Angstrom
beta_A, gamma_A, alpha_B, beta_B, gamma_B = 
    64.65906    89.44875    11.30432   110.16761   266.54314
 
 7    2.5967440  -1.0698143  -0.2351790   N1   
 7   -2.0722587  -0.8994661  -1.7061799   N2   
 7   -0.5194285   1.9641763   1.9472408   N3   
 8    3.4525667  -0.6395975   0.4991350   O1   
 8    2.7788668  -1.9744685  -1.0218716   O2   
 8   -1.7865960  -1.6893647  -2.5919299   O3   
 8   -3.2014641  -0.4865098  -1.4777433   O4   
 8    0.3824229   2.7325407   2.2389519   O5   
 8   -1.6247074   1.9542356   2.4648194   O6   
 6    1.2472706  -0.4811342  -0.1524906   C1   
 6    0.2594019  -0.9594885  -0.9744414   C2   
 1    0.4632338  -1.7295859  -1.7148964   H1   
 6   -1.0002880  -0.4283999  -0.8208008   C3   
 6   -1.2995838   0.5230226   0.1306479   C4   
 1   -2.3124820   0.8911312   0.2681609   H2   
 6   -0.2505612   0.9766703   0.8918061   C5   
 6    1.0369233   0.5087454   0.7741882   C6   
 1    1.8431941   0.8855495   1.3978464   H3   
 7    2.2736993   1.6125260   5.1445216   N1   
 7   -2.3729341   0.4755997   6.1974441   N2   
 7    0.1036394  -2.0822097   2.8383658   N3   
 8    3.2691077   1.3579705   4.5111974   O1   
 8    2.1812141   2.5561876   5.9004333   O2   
 8   -2.3500163   1.3323734   7.0666446   O3   
 8   -3.3604495  -0.1780438   5.8886008   O4   
 8    1.1725055  -2.6447787   2.6655754   O5   
 8   -0.9223767  -2.3258196   2.2238961   O6   
 6    1.0952061   0.7436722   4.9692877   C1   
 6   -0.0473920   1.0190043   5.6756674   C2   
 1   -0.0856028   1.8347929   6.3939292   H1   
 6   -1.1439237   0.2238614   5.4351568   C3   
 6   -1.1392810  -0.7952818   4.5070603   C4   
 1   -2.0321666  -1.3775117   4.2969644   H2   
 6    0.0515636  -1.0316133   3.8654663   C5   
 6    1.1920870  -0.2930751   4.0756377   C6   
 1    2.1171295  -0.5032238   3.5454138   H3   
 
    R_com        Fit total        Fit exp        Fit els          Fit Cn 
  3.82905619  0.15336950E+02  0.54855107E+02 -0.13219146E+02 -0.26299010E+02
  3.91965122  0.90501104E+01  0.44542357E+02 -0.11959205E+02 -0.23533041E+02
  4.02836524  0.36156896E+01  0.34829165E+02 -0.10586958E+02 -0.20626517E+02
  4.15882207 -0.69216108E+00  0.26083333E+02 -0.91266684E+01 -0.17648825E+02
  4.31537027 -0.36995654E+01  0.18604868E+02 -0.76174078E+01 -0.14687025E+02
  4.50322811 -0.53820448E+01  0.12571478E+02 -0.61139430E+01 -0.11839580E+02
  4.72865752 -0.58846479E+01  0.80056225E+01 -0.46842468E+01 -0.92060236E+01
  4.99917280 -0.54967793E+01  0.47790117E+01 -0.34018052E+01 -0.68739858E+01
  5.32379115 -0.45822108E+01  0.26561111E+01 -0.23319320E+01 -0.49063899E+01
  5.71333316 -0.34872847E+01  0.13592939E+01 -0.15143379E+01 -0.33322408E+01
  6.18078358 -0.24643006E+01  0.62830290E+00 -0.94887721E+00 -0.21437263E+01
  6.74172408 -0.16409143E+01  0.25414289E+00 -0.59433578E+00 -0.13007214E+01
  7.41485267 -0.10409999E+01  0.85910520E-01 -0.38539814E+00 -0.74151227E+00
 
------------ Minimum  11 ------------
E =    -5.87354869 kcal/mol
R_com =     4.59008663 Angstrom
beta_A, gamma_A, alpha_B, beta_B, gamma_B = 
   121.39619    17.08097   196.99349    54.69549   239.02363
 
 7    2.2395595  -1.5858193  -0.6422165   N1   
 7   -1.8787820  -0.8967500   1.9184272   N2   
 7   -0.3516961   2.4840268  -1.2749361   N3   
 8    3.0013872  -1.1721133  -1.4819795   O1   
 8    2.4172963  -2.6117240  -0.0206198   O2   
 8   -1.7354525  -2.0154481   2.3854041   O3   
 8   -2.7626321  -0.1143079   2.2415590   O4   
 8    0.0498270   2.6001629  -2.4212811   O5   
 8   -0.8618740   3.3776547  -0.6186011   O6   
 6    1.0393836  -0.7858384  -0.3355105   C1   
 6    0.1639910  -1.2357476   0.6192564   C2   
 1    0.3136909  -2.1899240   1.1192647   H1   
 6   -0.9083519  -0.4287214   0.9213638   C3   
 6   -1.1080992   0.8010515   0.3316207   C4   
 1   -1.9339984   1.4441536   0.6226306   H2   
 6   -0.2082731   1.1661707  -0.6392591   C5   
 6    0.8705731   0.3979668  -1.0085257   C6   
 1    1.5678309   0.7203960  -1.7772093   H3   
 7   -0.9559742  -1.9578434   6.3777818   N1   
 7    2.4157012  -0.4196401   3.1749417   N2   
 7   -1.4673694   2.3722147   4.2173053   N3   
 8   -1.9786646  -1.7250129   6.9749671   O1   
 8   -0.3541025  -3.0073694   6.4596292   O2   
 8    3.0644226  -1.4222512   3.4279786   O3   
 8    2.7165891   0.4099095   2.3269236   O4   
 8   -2.1031077   2.8059420   5.1641594   O5   
 8   -1.4485504   2.8672075   3.1018431   O6   
 6   -0.4227445  -0.9186755   5.4776394   C1   
 6    0.7351891  -1.1655925   4.7858791   C2   
 1    1.2897561  -2.0910424   4.9232435   H1   
 6    1.1637328  -0.1967377   3.9082972   C3   
 6    0.4664533   0.9712052   3.6852544   C4   
 1    0.7968416   1.6994588   2.9498179   H2   
 6   -0.6643329   1.1611875   4.4407910   C5   
 6   -1.1356585   0.2471508   5.3533661   C6   
 1   -2.0387050   0.4266582   5.9306767   H3   
 
    R_com        Fit total        Fit exp        Fit els          Fit Cn 
  3.69048531  0.12276296E+02  0.53461890E+02 -0.14032659E+02 -0.27152935E+02
  3.78108033  0.71126409E+01  0.44159556E+02 -0.12740431E+02 -0.24306484E+02
  3.88979436  0.25403702E+01  0.35177363E+02 -0.11323638E+02 -0.21313355E+02
  4.02025119 -0.11823999E+01  0.26865939E+02 -0.98043003E+01 -0.18244038E+02
  4.17679939 -0.38576829E+01  0.19549527E+02 -0.82197800E+01 -0.15187430E+02
  4.36465723 -0.53999428E+01  0.13468934E+02 -0.66241867E+01 -0.12244690E+02
  4.59008663 -0.58735487E+01  0.87319015E+01 -0.50865993E+01 -0.95188509E+01
  4.86060192 -0.54934726E+01  0.52923689E+01 -0.36843616E+01 -0.71014800E+01
  5.18522026 -0.45766198E+01  0.29733459E+01 -0.24906141E+01 -0.50593517E+01
  5.57476228 -0.34555699E+01  0.15267579E+01 -0.15575837E+01 -0.34247442E+01
  6.04221269 -0.23928140E+01  0.69997339E+00 -0.90074892E+00 -0.21920385E+01
  6.60315319 -0.15362102E+01  0.27717642E+00 -0.49205935E+00 -0.13213273E+01
  7.27628179 -0.92623889E+00  0.91147986E-01 -0.26915970E+00 -0.74822717E+00
 
------------ Minimum  12 ------------
E =    -5.87354869 kcal/mol
R_com =     4.59008663 Angstrom
beta_A, gamma_A, alpha_B, beta_B, gamma_B = 
   125.30451    59.02363   196.99349    58.60381   197.08097
 
 7    1.4864398  -1.5929639  -1.7876952   N1   
 7   -2.1875814  -1.1073381   1.4151449   N2   
 7    0.7099901   2.6974969   0.3727813   N3   
 8    2.3964297  -1.0714046  -2.3848805   O1   
 8    1.2175849  -2.7725703  -1.8695426   O2   
 8   -2.5149520  -2.2557705   1.1621080   O3   
 8   -2.7177787  -0.4019468   2.2631630   O4   
 8    1.1912083   3.2980896  -0.5740728   O5   
 8    0.5473246   3.1653772   1.4882435   O6   
 6    0.6727816  -0.7550116  -0.8875528   C1   
 6   -0.3624295  -1.3295690  -0.1957925   C2   
 1   -0.6223081  -2.3766913  -0.3331569   H1   
 6   -1.0554226  -0.5282640   0.6817894   C3   
 6   -0.7299345   0.7924733   0.9048322   C4   
 1   -1.2587390   1.3923695   1.6402688   H2   
 6    0.2959544   1.3046477   0.1492956   C5   
 6    1.0138402   0.5682708  -0.7632795   C6   
 1    1.8249945   1.0038678  -1.3405901   H3   
 7   -1.6782992  -2.1711198   5.2323031   N1   
 7    2.0588375  -0.3084974   2.6716595   N2   
 7   -0.3896491   2.4783569   5.8650227   N3   
 8   -2.5277750  -1.9981312   6.0720661   O1   
 8   -1.5484415  -3.2041773   4.6107064   O2   
 8    2.2487203  -1.4202407   2.2046825   O3   
 8    2.6754178   0.6980985   2.3485276   O4   
 8   -0.8075832   2.4720718   7.0113677   O5   
 8   -0.1629211   3.4820734   5.2086878   O6   
 6   -0.7643304  -1.0553006   4.9255972   C1   
 6    0.2043327  -1.2297208   3.9708302   C2   
 1    0.3400395  -2.1859877   3.4708219   H1   
 6    0.9939909  -0.1445248   3.6687228   C3   
 6    0.8255995   1.0899325   4.2584660   C4   
 1    1.4274832   1.9463353   3.9674560   H2   
 6   -0.1416492   1.1761238   5.2293457   C5   
 6   -0.9488732   0.1261544   5.5986123   C6   
 1   -1.7099214   0.2307229   6.3672960   H3   
 
    R_com        Fit total        Fit exp        Fit els          Fit Cn 
  3.69048531  0.12276296E+02  0.53461890E+02 -0.14032659E+02 -0.27152935E+02
  3.78108033  0.71126409E+01  0.44159556E+02 -0.12740431E+02 -0.24306484E+02
  3.88979436  0.25403702E+01  0.35177363E+02 -0.11323638E+02 -0.21313355E+02
  4.02025119 -0.11823999E+01  0.26865939E+02 -0.98043003E+01 -0.18244038E+02
  4.17679939 -0.38576829E+01  0.19549527E+02 -0.82197800E+01 -0.15187430E+02
  4.36465723 -0.53999428E+01  0.13468934E+02 -0.66241867E+01 -0.12244690E+02
  4.59008663 -0.58735487E+01  0.87319015E+01 -0.50865993E+01 -0.95188509E+01
  4.86060192 -0.54934726E+01  0.52923689E+01 -0.36843616E+01 -0.71014800E+01
  5.18522026 -0.45766198E+01  0.29733459E+01 -0.24906141E+01 -0.50593517E+01
  5.57476228 -0.34555699E+01  0.15267579E+01 -0.15575837E+01 -0.34247442E+01
  6.04221269 -0.23928140E+01  0.69997339E+00 -0.90074892E+00 -0.21920385E+01
  6.60315319 -0.15362102E+01  0.27717642E+00 -0.49205935E+00 -0.13213273E+01
  7.27628179 -0.92623889E+00  0.91147986E-01 -0.26915970E+00 -0.74822717E+00
 
------------ Minimum  13 ------------
E =    -5.87354869 kcal/mol
R_com =     4.59008663 Angstrom
beta_A, gamma_A, alpha_B, beta_B, gamma_B = 
   121.39619    17.08097   196.99349    54.69549   239.02363
 
 7    2.2395595  -1.5858193  -0.6422165   N1   
 7   -1.8787820  -0.8967500   1.9184272   N2   
 7   -0.3516961   2.4840268  -1.2749361   N3   
 8    3.0013872  -1.1721133  -1.4819795   O1   
 8    2.4172963  -2.6117240  -0.0206198   O2   
 8   -1.7354525  -2.0154481   2.3854041   O3   
 8   -2.7626321  -0.1143079   2.2415590   O4   
 8    0.0498270   2.6001629  -2.4212811   O5   
 8   -0.8618740   3.3776547  -0.6186011   O6   
 6    1.0393836  -0.7858384  -0.3355105   C1   
 6    0.1639910  -1.2357476   0.6192564   C2   
 1    0.3136909  -2.1899240   1.1192647   H1   
 6   -0.9083519  -0.4287214   0.9213638   C3   
 6   -1.1080992   0.8010515   0.3316207   C4   
 1   -1.9339984   1.4441536   0.6226306   H2   
 6   -0.2082731   1.1661707  -0.6392591   C5   
 6    0.8705731   0.3979668  -1.0085257   C6   
 1    1.5678309   0.7203960  -1.7772093   H3   
 7   -0.9559742  -1.9578434   6.3777818   N1   
 7    2.4157012  -0.4196401   3.1749417   N2   
 7   -1.4673694   2.3722147   4.2173053   N3   
 8   -1.9786646  -1.7250129   6.9749671   O1   
 8   -0.3541025  -3.0073694   6.4596292   O2   
 8    3.0644226  -1.4222512   3.4279786   O3   
 8    2.7165891   0.4099095   2.3269236   O4   
 8   -2.1031077   2.8059420   5.1641594   O5   
 8   -1.4485504   2.8672075   3.1018431   O6   
 6   -0.4227445  -0.9186755   5.4776394   C1   
 6    0.7351891  -1.1655925   4.7858791   C2   
 1    1.2897561  -2.0910424   4.9232435   H1   
 6    1.1637328  -0.1967377   3.9082972   C3   
 6    0.4664533   0.9712052   3.6852544   C4   
 1    0.7968416   1.6994588   2.9498179   H2   
 6   -0.6643329   1.1611875   4.4407910   C5   
 6   -1.1356585   0.2471508   5.3533661   C6   
 1   -2.0387050   0.4266582   5.9306767   H3   
 
    R_com        Fit total        Fit exp        Fit els          Fit Cn 
  3.69048531  0.12276296E+02  0.53461890E+02 -0.14032659E+02 -0.27152935E+02
  3.78108033  0.71126409E+01  0.44159556E+02 -0.12740431E+02 -0.24306484E+02
  3.88979436  0.25403702E+01  0.35177363E+02 -0.11323638E+02 -0.21313355E+02
  4.02025119 -0.11823999E+01  0.26865939E+02 -0.98043003E+01 -0.18244038E+02
  4.17679939 -0.38576829E+01  0.19549527E+02 -0.82197800E+01 -0.15187430E+02
  4.36465723 -0.53999428E+01  0.13468934E+02 -0.66241867E+01 -0.12244690E+02
  4.59008663 -0.58735487E+01  0.87319015E+01 -0.50865993E+01 -0.95188509E+01
  4.86060192 -0.54934726E+01  0.52923689E+01 -0.36843616E+01 -0.71014800E+01
  5.18522026 -0.45766198E+01  0.29733459E+01 -0.24906141E+01 -0.50593517E+01
  5.57476228 -0.34555699E+01  0.15267579E+01 -0.15575837E+01 -0.34247442E+01
  6.04221269 -0.23928140E+01  0.69997339E+00 -0.90074892E+00 -0.21920385E+01
  6.60315319 -0.15362102E+01  0.27717642E+00 -0.49205935E+00 -0.13213273E+01
  7.27628179 -0.92623889E+00  0.91147986E-01 -0.26915970E+00 -0.74822717E+00
 
------------ Minimum  14 ------------
E =    -5.87354869 kcal/mol
R_com =     4.59008663 Angstrom
beta_A, gamma_A, alpha_B, beta_B, gamma_B = 
   121.39619    17.08097   196.99349    54.69549   239.02363
 
 7    2.2395595  -1.5858193  -0.6422165   N1   
 7   -1.8787820  -0.8967500   1.9184272   N2   
 7   -0.3516961   2.4840268  -1.2749361   N3   
 8    3.0013872  -1.1721133  -1.4819795   O1   
 8    2.4172963  -2.6117240  -0.0206198   O2   
 8   -1.7354525  -2.0154481   2.3854041   O3   
 8   -2.7626321  -0.1143079   2.2415590   O4   
 8    0.0498270   2.6001629  -2.4212811   O5   
 8   -0.8618740   3.3776547  -0.6186011   O6   
 6    1.0393836  -0.7858384  -0.3355105   C1   
 6    0.1639910  -1.2357476   0.6192564   C2   
 1    0.3136909  -2.1899240   1.1192647   H1   
 6   -0.9083519  -0.4287214   0.9213638   C3   
 6   -1.1080992   0.8010515   0.3316207   C4   
 1   -1.9339984   1.4441536   0.6226306   H2   
 6   -0.2082731   1.1661707  -0.6392591   C5   
 6    0.8705731   0.3979668  -1.0085257   C6   
 1    1.5678309   0.7203960  -1.7772093   H3   
 7   -0.9559742  -1.9578434   6.3777818   N1   
 7    2.4157012  -0.4196401   3.1749417   N2   
 7   -1.4673694   2.3722147   4.2173053   N3   
 8   -1.9786646  -1.7250129   6.9749671   O1   
 8   -0.3541025  -3.0073694   6.4596292   O2   
 8    3.0644226  -1.4222512   3.4279786   O3   
 8    2.7165891   0.4099095   2.3269236   O4   
 8   -2.1031077   2.8059420   5.1641594   O5   
 8   -1.4485504   2.8672075   3.1018431   O6   
 6   -0.4227445  -0.9186755   5.4776394   C1   
 6    0.7351891  -1.1655925   4.7858791   C2   
 1    1.2897561  -2.0910424   4.9232435   H1   
 6    1.1637328  -0.1967377   3.9082972   C3   
 6    0.4664533   0.9712052   3.6852544   C4   
 1    0.7968416   1.6994588   2.9498179   H2   
 6   -0.6643329   1.1611875   4.4407910   C5   
 6   -1.1356585   0.2471508   5.3533661   C6   
 1   -2.0387050   0.4266582   5.9306767   H3   
 
    R_com        Fit total        Fit exp        Fit els          Fit Cn 
  3.69048531  0.12276296E+02  0.53461890E+02 -0.14032659E+02 -0.27152935E+02
  3.78108033  0.71126409E+01  0.44159556E+02 -0.12740431E+02 -0.24306484E+02
  3.88979436  0.25403702E+01  0.35177363E+02 -0.11323638E+02 -0.21313355E+02
  4.02025119 -0.11823999E+01  0.26865939E+02 -0.98043003E+01 -0.18244038E+02
  4.17679939 -0.38576829E+01  0.19549527E+02 -0.82197800E+01 -0.15187430E+02
  4.36465723 -0.53999428E+01  0.13468934E+02 -0.66241867E+01 -0.12244690E+02
  4.59008663 -0.58735487E+01  0.87319015E+01 -0.50865993E+01 -0.95188509E+01
  4.86060192 -0.54934726E+01  0.52923689E+01 -0.36843616E+01 -0.71014800E+01
  5.18522026 -0.45766198E+01  0.29733459E+01 -0.24906141E+01 -0.50593517E+01
  5.57476228 -0.34555699E+01  0.15267579E+01 -0.15575837E+01 -0.34247442E+01
  6.04221269 -0.23928140E+01  0.69997339E+00 -0.90074892E+00 -0.21920385E+01
  6.60315319 -0.15362102E+01  0.27717642E+00 -0.49205935E+00 -0.13213273E+01
  7.27628179 -0.92623889E+00  0.91147986E-01 -0.26915970E+00 -0.74822717E+00
 
------------ Minimum  15 ------------
E =    -5.83971901 kcal/mol
R_com =     5.12419423 Angstrom
beta_A, gamma_A, alpha_B, beta_B, gamma_B = 
    61.00068   196.79924   103.36056   133.36506    21.60998
 
 7    2.2682350   1.5827588   0.5411803   N1   
 7   -1.9552352   0.8934999  -1.8420257   N2   
 7   -0.3039832  -2.4777447   1.2991984   N3   
 8    3.0635317   1.1706310   1.3501240   O1   
 8    2.4222623   2.6055869  -0.0917111   O2   
 8   -1.8288966   2.0098573  -2.3193943   O3   
 8   -2.8536898   0.1119750  -2.1245482   O4   
 8    0.1448578  -2.5900966   2.4282396   O5   
 8   -0.8432953  -3.3728098   0.6686201   O6   
 6    1.0543775   0.7845746   0.2883719   C1   
 6    0.1408917   1.2327134  -0.6308809   C2   
 1    0.2718214   2.1843962  -1.1408106   H1   
 6   -0.9450695   0.4271759  -0.8844099   C3   
 6   -1.1229063  -0.7995952  -0.2815467   C4   
 1   -1.9617853  -1.4417953  -0.5349982   H2   
 6   -0.1841325  -1.1629400   0.6524183   C5   
 6    0.9110428  -0.3959591   0.9729422   C6   
 1    1.6390709  -0.7169442   1.7131768   H3   
 7    1.1302883   2.2936421   3.9390590   N1   
 7    1.2647040  -1.2312054   7.3375632   N2   
 7   -2.3980882  -1.0537008   4.0953946   N3   
 8    0.5671423   2.7706544   2.9840396   O1   
 8    2.1163837   2.7805031   4.4499753   O2   
 8    2.3455584  -0.7942322   7.6993700   O3   
 8    0.6660504  -2.1491908   7.8822995   O4   
 8   -2.6075017  -0.9358919   2.8991160   O5   
 8   -3.1693676  -1.5608062   4.8938932   O6   
 6    0.5728723   1.0652640   4.5347389   C1   
 6    1.1947618   0.5104266   5.6236463   C2   
 1    2.1133997   0.9314175   6.0258182   H1   
 6    0.6065932  -0.5974484   6.1885798   C3   
 6   -0.5751228  -1.1347853   5.7250566   C4   
 1   -1.0482315  -1.9793030   6.2183462   H2   
 6   -1.1185429  -0.5449012   4.6104546   C5   
 6   -0.5709367   0.5478465   3.9808243   C6   
 1   -1.0311295   0.9943916   3.1034284   H3   
 
    R_com        Fit total        Fit exp        Fit els          Fit Cn 
  4.17167518  0.11717609E+02  0.46986500E+02 -0.12316788E+02 -0.22952103E+02
  4.26759932  0.67373537E+01  0.38664205E+02 -0.11445003E+02 -0.20481849E+02
  4.38270829  0.23225041E+01  0.30667833E+02 -0.10458855E+02 -0.17886474E+02
  4.52083905 -0.12781772E+01  0.23309679E+02 -0.93590503E+01 -0.15228806E+02
  4.68659597 -0.38728623E+01  0.16870589E+02 -0.81551672E+01 -0.12588284E+02
  4.88550427 -0.53753868E+01  0.11549921E+02 -0.68697748E+01 -0.10055533E+02
  5.12419423 -0.58397190E+01  0.74257813E+01 -0.55426002E+01 -0.77229002E+01
  5.41062218 -0.54614645E+01  0.44432649E+01 -0.42327527E+01 -0.56719767E+01
  5.75433572 -0.45363114E+01  0.24401857E+01 -0.30156294E+01 -0.39608676E+01
  6.16679197 -0.33850350E+01  0.12008288E+01 -0.19709178E+01 -0.26149459E+01
  6.66173947 -0.22759648E+01  0.50934847E+00 -0.11613652E+01 -0.16239480E+01
  7.25567647 -0.13786393E+01  0.17682593E+00 -0.60955784E+00 -0.94590743E+00
  7.96840086 -0.75660274E+00  0.47725349E-01 -0.28725672E+00 -0.51707137E+00
 
------------ Minimum  16 ------------
E =    -5.83843764 kcal/mol
R_com =     6.53905067 Angstrom
beta_A, gamma_A, alpha_B, beta_B, gamma_B = 
    90.78393    88.64052    57.90583   106.71698   295.32382
 
 7    2.2281038  -1.0883836  -1.3393527   N1   
 7   -2.6116555  -0.9086170  -0.6066435   N2   
 7    0.3906827   1.9919415   1.9491222   N3   
 8    3.3197490  -0.6540151  -1.0629999   O1   
 8    2.0453925  -2.0040766  -2.1130298   O2   
 8   -2.7450447  -1.7114537  -1.5164548   O3   
 8   -3.5249906  -0.4859721   0.0897838   O4   
 8    1.3286986   2.7585035   1.8030946   O5   
 8   -0.3737716   1.9952731   2.9005561   O6   
 6    1.0527929  -0.4905607  -0.6792679   C1   
 6   -0.1959876  -0.9733819  -0.9754794   C2   
 1   -0.3388740  -1.7540730  -1.7191028   H1   
 6   -1.2594344  -0.4327822  -0.2904156   C3   
 6   -1.1093877   0.5324822   0.6821007   C4   
 1   -1.9583256   0.9084226   1.2463257   H2   
 6    0.1675352   0.9894551   0.8971590   C5   
 6    1.2717866   0.5123042   0.2313061   C6   
 1    2.2702277   0.8921540   0.4308884   H3   
 7    1.0704451   2.4310117   7.4809747   N1   
 7   -1.6179674  -1.5947126   8.2282572   N2   
 7    0.5459802  -0.8275258   3.9052990   N3   
 8    1.7723694   3.0659264   6.7320276   O1   
 8    0.7538063   2.8100894   8.5884462   O2   
 8   -1.7608573  -1.2428597   9.3883770   O3   
 8   -2.1501615  -2.5760569   7.7267060   O4   
 8    1.6207644  -0.5154670   3.4192192   O5   
 8   -0.3337360  -1.4406088   3.3223268   O6   
 6    0.5464273   1.1343665   7.0134527   C1   
 6   -0.2572849   0.4000340   7.8471871   C2   
 1   -0.4767620   0.7328636   8.8590790   H1   
 6   -0.7776509  -0.7721532   7.3495167   C3   
 6   -0.5474514  -1.2047590   6.0611465   C4   
 1   -1.0102224  -2.1078463   5.6730063   H2   
 6    0.2951047  -0.4332787   5.2992254   C5   
 6    0.8695528   0.7351480   5.7410316   C6   
 1    1.5274065   1.3255188   5.1088177   H3   
 
    R_com        Fit total        Fit exp        Fit els          Fit Cn 
  5.48069618  0.12381365E+02  0.42866448E+02 -0.12673259E+02 -0.17811824E+02
  5.58727856  0.70710081E+01  0.34487803E+02 -0.11735857E+02 -0.15680938E+02
  5.71517741  0.24418880E+01  0.26648677E+02 -0.10721142E+02 -0.13485647E+02
  5.86865604 -0.12666265E+01  0.19659892E+02 -0.96380664E+01 -0.11288452E+02
  6.05283039 -0.38905483E+01  0.13768410E+02 -0.84978413E+01 -0.91611171E+01
  6.27383961 -0.53835783E+01  0.91064947E+01 -0.73131905E+01 -0.71768824E+01
  6.53905067 -0.58384376E+01  0.56614793E+01 -0.60992652E+01 -0.54006518E+01
  6.85730395 -0.54730208E+01  0.32854587E+01 -0.48783580E+01 -0.38801215E+01
  7.23920789 -0.45794442E+01  0.17503396E+01 -0.36886534E+01 -0.26411304E+01
  7.69749261 -0.34544168E+01  0.82449254E+00 -0.25910810E+01 -0.16878284E+01
  8.24743427 -0.23441146E+01  0.32168117E+00 -0.16616110E+01 -0.10041848E+01
  8.90736427 -0.14205897E+01  0.95334027E-01 -0.96178307E+00 -0.55414062E+00
  9.69928027 -0.76924640E+00  0.19619772E-01 -0.50407300E+00 -0.28479318E+00
 
------------ Minimum  17 ------------
E =    -5.83187088 kcal/mol
R_com =     6.92464361 Angstrom
beta_A, gamma_A, alpha_B, beta_B, gamma_B = 
    64.80684   117.26447   107.72991    22.29813    43.88616
 
 7    2.7435074  -0.3283994  -0.5551687   N1   
 7   -1.9302108  -0.4898599  -2.0121304   N2   
 7   -0.8070558   0.8122745   2.5706832   N3   
 8    3.5303928  -0.0866501   0.3275004   O1   
 8    3.0644883  -0.7603793  -1.6418232   O2   
 8   -1.5353229  -0.7578896  -3.1356604   O3   
 8   -3.1069231  -0.4464817  -1.6785327   O4   
 8   -0.0630936   1.5489507   3.1972962   O5   
 8   -1.8627463   0.3644593   2.9885433   O6   
 6    1.3094058  -0.1121272  -0.2886371   C1   
 6    0.3986945  -0.3858651  -1.2765557   C2   
 1    0.7163749  -0.7139997  -2.2636108   H1   
 6   -0.9327375  -0.2325209  -0.9663081   C3   
 6   -1.3699652   0.1479392   0.2843395   C4   
 1   -2.4281873   0.2132258   0.5215738   H2   
 6   -0.3973393   0.4376769   1.2093570   C5   
 6    0.9504502   0.3305573   0.9595705   C6   
 1    1.6942320   0.5618360   1.7173979   H3   
 7    1.3083708   1.4714932   8.9410179   N1   
 7    1.3978584  -0.7683618   4.5858496   N2   
 7   -2.7041392  -0.7053231   7.2558411   N3   
 8    0.6656555   1.7954682   9.9098797   O1   
 8    2.4944766   1.6912569   8.8172834   O2   
 8    2.5430594  -0.3706757   4.4428242   O3   
 8    0.8129736  -1.5056219   3.8034314   O4   
 8   -3.4206505   0.0561343   7.8848160   O5   
 8   -3.0599538  -1.7754951   6.7891980   O6   
 6    0.6192396   0.7440983   7.8591422   C1   
 6    1.3328188   0.3623424   6.7521744   C2   
 1    2.3818775   0.6252124   6.6370820   H1   
 6    0.6683878  -0.3701546   5.7959010   C3   
 6   -0.6503370  -0.7493478   5.9271069   C4   
 1   -1.1402284  -1.3712319   5.1830350   H2   
 6   -1.3066831  -0.2996116   7.0462823   C5   
 6   -0.7117412   0.4565743   8.0284387   C6   
 1   -1.2593971   0.7907806   8.9055833   H3   
 
    R_com        Fit total        Fit exp        Fit els          Fit Cn 
  5.86628912  0.12044733E+02  0.42142685E+02 -0.12402257E+02 -0.17695695E+02
  5.97287150  0.69018851E+01  0.34070672E+02 -0.11554860E+02 -0.15613927E+02
  6.10077035  0.23790074E+01  0.26457809E+02 -0.10623707E+02 -0.13455094E+02
  6.25424898 -0.12754955E+01  0.19615686E+02 -0.96110739E+01 -0.11280108E+02
  6.43842333 -0.38816013E+01  0.13800215E+02 -0.85211490E+01 -0.91606671E+01
  6.65943255 -0.53746154E+01  0.91582602E+01 -0.73611121E+01 -0.71717636E+01
  6.92464361 -0.58318709E+01  0.56950214E+01 -0.61448195E+01 -0.53820727E+01
  7.24289689 -0.54622229E+01  0.32831808E+01 -0.49003002E+01 -0.38451035E+01
  7.62480083 -0.45556879E+01  0.17169095E+01 -0.36789168E+01 -0.25936807E+01
  8.08308555 -0.34137716E+01  0.78124713E+00 -0.25575486E+01 -0.16374701E+01
  8.63302721 -0.22931938E+01  0.28988829E+00 -0.16219885E+01 -0.96109363E+00
  9.29295721 -0.13744214E+01  0.80868316E-01 -0.93147440E+00 -0.52381533E+00
 10.08487321 -0.73909268E+00  0.15625480E-01 -0.48798084E+00 -0.26673732E+00
 
------------ Minimum  18 ------------
E =    -5.81186616 kcal/mol
R_com =     4.65909505 Angstrom
beta_A, gamma_A, alpha_B, beta_B, gamma_B = 
   106.64287    78.44154   121.76459    53.44928   209.61674
 
 7    1.8384095  -1.3029212  -1.6927900   N1   
 7   -2.6290410  -1.0079932   0.2940045   N2   
 7    0.7985873   2.3065060   1.4006533   N3   
 8    2.9406765  -0.8238432  -1.8033696   O1   
 8    1.5011798  -2.3415677  -2.2199929   O2   
 8   -2.9611376  -1.9595498  -0.3947247   O3   
 8   -3.3418281  -0.4709365   1.1314562   O4   
 8    1.6227230   3.0373735   0.8758217   O5   
 8    0.3188014   2.4763849   2.5099660   O6   
 6    0.8549837  -0.6005235  -0.8478219   C1   
 6   -0.4013076  -1.1311853  -0.7048515   C2   
 1   -0.6990003  -2.0315456  -1.2373938   H1   
 6   -1.2675191  -0.4804130   0.1428823   C3   
 6   -0.9107855   0.6421470   0.8588693   C4   
 1   -1.5947906   1.1099868   1.5614642   H2   
 6    0.3520766   1.1330689   0.6357521   C5   
 6    1.2594822   0.5482431  -0.2157161   C6   
 1    2.2542316   0.9598457  -0.3642437   H3   
 7   -2.4615891   0.7800171   5.7882734   N1   
 7    0.0944303  -2.0869751   2.7486074   N2   
 7    2.3624173   1.3149193   5.4398081   N3   
 8   -2.4494464   1.6594511   6.6148232   O1   
 8   -3.4761589   0.2593359   5.3759720   O2   
 8   -0.9389433  -2.6875472   2.5005180   O3   
 8    1.1713870  -2.2993234   2.2074112   O4   
 8    2.4308212   1.7369910   6.5826080   O5   
 8    3.2275819   1.4532730   4.5901161   O6   
 6   -1.1729813   0.3320857   5.2285348   C1   
 6   -1.1655104  -0.6622384   4.2843027   C2   
 1   -2.0840168  -1.1562488   3.9758051   H1   
 6    0.0505631  -1.0057972   3.7406006   C3   
 6    1.2277103  -0.3761383   4.0839541   C4   
 1    2.1691482  -0.6291362   3.6043051   H2   
 6    1.1437708   0.5848839   5.0611935   C5   
 6   -0.0334067   0.9598503   5.6645654   C6   
 1   -0.0651025   1.7296852   6.4309550   H3   
 
    R_com        Fit total        Fit exp        Fit els          Fit Cn 
  3.70657600  0.13920769E+02  0.55102659E+02 -0.14486660E+02 -0.26695230E+02
  3.80250014  0.81541506E+01  0.45055522E+02 -0.13130085E+02 -0.23771286E+02
  3.91760911  0.31289952E+01  0.35487213E+02 -0.11647725E+02 -0.20710493E+02
  4.05573988 -0.89068282E+00  0.26763763E+02 -0.10064813E+02 -0.17589632E+02
  4.22149679 -0.37250853E+01  0.19201830E+02 -0.84228692E+01 -0.14504047E+02
  4.42040509 -0.53279504E+01  0.13013228E+02 -0.67807789E+01 -0.11560399E+02
  4.65909505 -0.58118662E+01  0.82652075E+01 -0.52121911E+01 -0.88648826E+01
  4.94552300 -0.54319015E+01  0.48738559E+01 -0.37972550E+01 -0.65085024E+01
  5.28923654 -0.45248160E+01  0.26359377E+01 -0.26079219E+01 -0.45528318E+01
  5.70169279 -0.34238256E+01  0.12858047E+01 -0.16892750E+01 -0.30203552E+01
  6.19664029 -0.23837300E+01  0.55308049E+00 -0.10442608E+01 -0.18925496E+01
  6.79057729 -0.15449986E+01  0.20377831E+00 -0.63214479E+00 -0.11166322E+01
  7.50330169 -0.94312490E+00  0.62019816E-01 -0.38589761E+00 -0.61924711E+00
 
------------ Minimum  19 ------------
E =    -5.78623642 kcal/mol
R_com =     4.74241665 Angstrom
beta_A, gamma_A, alpha_B, beta_B, gamma_B = 
    98.05350   352.53186    18.84800   124.52903   190.74245
 
 7    2.3951925  -1.1854923   0.8947358   N1   
 7   -2.4412901  -0.5419815   1.3269153   N2   
 7    0.0537720   1.7312171  -2.2180030   N3   
 8    3.4073759  -0.9421067   0.2840114   O1   
 8    2.3639095  -1.8597470   1.9021361   O2   
 8   -2.4355997  -1.3629233   2.2303079   O3   
 8   -3.4240381   0.0930261   0.9680385   O4   
 8    0.8796299   1.5172197  -3.0903442   O5   
 8   -0.7304522   2.6664059  -2.2115074   O6   
 6    1.1297615  -0.6088228   0.4042291   C1   
 6   -0.0306463  -0.8689341   1.0869489   C2   
 1   -0.0421702  -1.5271330   1.9526927   H1   
 6   -1.1780889  -0.2598187   0.6343639   C3   
 6   -1.1917017   0.6064083  -0.4377849   C4   
 1   -2.1004390   1.1158226  -0.7461195   H2   
 6    0.0024724   0.7889683  -1.0906452   C5   
 6    1.1809199   0.1927560  -0.7082885   C6   
 1    2.1106250   0.3643478  -1.2442065   H3   
 7    0.8404954   1.8801860   2.8185249   N1   
 7   -2.6983273  -0.0561943   5.5969442   N2   
 7    1.8610173  -1.8251137   5.8031314   N3   
 8    2.0050813   1.8805811   2.5015459   O1   
 8    0.0061280   2.6000702   2.3125101   O2   
 8   -3.4535057   0.8056613   5.1762228   O3   
 8   -3.0283685  -0.9690410   6.3423332   O4   
 8    3.0207402  -1.4614453   5.9108506   O5   
 8    1.4482706  -2.9388489   6.0839549   O6   
 6    0.4022341   0.9328377   3.8601190   C1   
 6   -0.9178133   0.9128442   4.2307745   C2   
 1   -1.6352773   1.6111173   3.8058849   H1   
 6   -1.2976306  -0.0292633   5.1584876   C3   
 6   -0.4211389  -0.9507044   5.6902261   C4   
 1   -0.7539368  -1.7184804   6.3831490   H2   
 6    0.8899774  -0.8445938   5.2961182   C5   
 6    1.3429985   0.0880239   4.3931230   C6   
 1    2.3875798   0.1401590   4.0979362   H3   
 
    R_com        Fit total        Fit exp        Fit els          Fit Cn 
  3.78989761  0.12946913E+02  0.53526271E+02 -0.13590062E+02 -0.26989296E+02
  3.88582175  0.75787051E+01  0.43850862E+02 -0.12226248E+02 -0.24045909E+02
  4.00093072  0.28441987E+01  0.34568475E+02 -0.10756617E+02 -0.20967659E+02
  4.13906148 -0.99270641E+00  0.26049750E+02 -0.92118650E+01 -0.17830591E+02
  4.30481840 -0.37351710E+01  0.18630686E+02 -0.76372169E+01 -0.14728640E+02
  4.50372670 -0.53066057E+01  0.12551597E+02 -0.60914960E+01 -0.11766707E+02
  4.74241665 -0.57862364E+01  0.79057451E+01 -0.46425321E+01 -0.90494494E+01
  5.02884460 -0.54051257E+01  0.46202311E+01 -0.33581625E+01 -0.66671943E+01
  5.37255815 -0.44920354E+01  0.24835684E+01 -0.22935584E+01 -0.46820454E+01
  5.78501440 -0.33838572E+01  0.12122971E+01 -0.14779318E+01 -0.31182225E+01
  6.27996189 -0.23400949E+01  0.52584995E+00 -0.90598171E+00 -0.19599632E+01
  6.87389889 -0.15016510E+01  0.19589940E+00 -0.53974953E+00 -0.11578008E+01
  7.58662329 -0.90349451E+00  0.59926390E-01 -0.32237575E+00 -0.64104516E+00
 
------------ Minimum  20 ------------
E =    -5.77180298 kcal/mol
R_com =     5.24140117 Angstrom
beta_A, gamma_A, alpha_B, beta_B, gamma_B = 
    99.59463   284.69045    39.18902    69.63208   254.55827
 
 7    2.4745875   0.6841250   1.1624461   N1   
 7   -2.4219409   0.6956151   1.2902198   N2   
 7   -0.0459412  -1.3739870  -2.4555224   N3   
 8    3.4804628   0.3472144   0.5867359   O1   
 8    2.4713988   1.3495519   2.1761769   O2   
 8   -2.3581704   1.2151371   2.3930009   O3   
 8   -3.4608284   0.4785163   0.6807923   O4   
 8    0.8668450  -2.1474904  -2.6949576   O5   
 8   -0.9633308  -1.1170575  -3.2184192   O6   
 6    1.1762258   0.2876385   0.5866725   C1   
 6    0.0214534   0.6650289   1.2225874   C2   
 1    0.0460015   1.2091751   2.1639552   H1   
 6   -1.1685652   0.3308637   0.6187093   C3   
 6   -1.2343233  -0.3273570  -0.5906123   C4   
 1   -2.1847516  -0.5358754  -1.0739164   H2   
 6   -0.0365828  -0.7022348  -1.1478292   C5   
 6    1.1873166  -0.4235802  -0.5867354   C6   
 1    2.1173483  -0.7296727  -1.0582775   H3   
 7    0.4928445   2.1746934   6.9649743   N1   
 7   -2.6554995  -0.8262049   4.7122008   N2   
 7    2.1663753  -1.3401362   4.0454103   N3   
 8    1.6419193   2.4764681   7.1778011   O1   
 8   -0.4557207   2.7909398   7.4019155   O2   
 8   -3.5613803  -0.2738717   5.3158599   O3   
 8   -2.8106245  -1.6962710   3.8655946   O4   
 8    3.2135132  -1.4039423   4.6685045   O5   
 8    1.9941773  -1.7800620   2.9200477   O6   
 6    0.2270284   1.0076934   6.1036307   C1   
 6   -1.0716713   0.6514794   5.8451715   C2   
 1   -1.9050112   1.1831131   6.2988027   H1   
 6   -1.2767668  -0.4027273   4.9854836   C3   
 6   -0.2443781  -1.0749463   4.3671532   C4   
 1   -0.4315064  -1.8714342   3.6523340   H2   
 6    1.0278815  -0.6825874   4.7033325   C5   
 6    1.3053661   0.3450275   5.5736279   C6   
 1    2.3252350   0.6341912   5.8129087   H3   
 
    R_com        Fit total        Fit exp        Fit els          Fit Cn 
  4.23596439  0.12807848E+02  0.49565548E+02 -0.12898514E+02 -0.23859186E+02
  4.33721765  0.75482682E+01  0.40738315E+02 -0.11996522E+02 -0.21193524E+02
  4.45872157  0.28803684E+01  0.32237829E+02 -0.10961029E+02 -0.18396432E+02
  4.60452626 -0.93217268E+00  0.24395899E+02 -0.97890236E+01 -0.15539048E+02
  4.77949189 -0.36836579E+01  0.17517231E+02 -0.84890767E+01 -0.12711812E+02
  4.98945065 -0.52787825E+01  0.11827364E+02 -0.70879517E+01 -0.10018195E+02
  5.24140117 -0.57718030E+01  0.74282659E+01 -0.56368901E+01 -0.75631788E+01
  5.54374178 -0.53714805E+01  0.42797553E+01 -0.42136212E+01 -0.54376146E+01
  5.90655052 -0.43984566E+01  0.22181114E+01 -0.29145703E+01 -0.37019977E+01
  6.34192100 -0.32036699E+01  0.10050216E+01 -0.18337176E+01 -0.23749740E+01
  6.86436559 -0.20807878E+01  0.38287086E+00 -0.10324981E+01 -0.14311605E+01
  7.49129908 -0.12082514E+01  0.11731100E+00 -0.51583969E+00 -0.80972268E+00
  8.24361928 -0.63552589E+00  0.27896195E-01 -0.23210176E+00 -0.43132032E+00
 
------------ Minimum  21 ------------
E =    -5.75692791 kcal/mol
R_com =     6.56766064 Angstrom
beta_A, gamma_A, alpha_B, beta_B, gamma_B = 
    30.33967     4.84489    54.86904   128.07894   166.54102
 
 7    0.3228708  -1.4187048   2.4136948   N1   
 7   -2.0345708  -0.7367553  -1.8253928   N2   
 7    1.7106389   2.1581177  -0.5794686   N3   
 8    1.2178439  -1.0822038   3.1502586   O1   
 8   -0.4773318  -2.2892271   2.6826185   O2   
 8   -2.6994578  -1.7297340  -1.5763652   O3   
 8   -2.2018507  -0.0112173  -2.7966975   O4   
 8    2.8555448   2.1085638  -0.1604815   O5   
 8    1.2330529   3.0938525  -1.2007092   O6   
 6    0.1775489  -0.7139239   1.1265952   C1   
 6   -0.8361721  -1.0775392   0.2777935   C2   
 1   -1.5034911  -1.9030547   0.5146067   H1   
 6   -0.9767359  -0.3525909  -0.8828835   C3   
 6   -0.1703769   0.7205007  -1.1964071   C4   
 1   -0.3320418   1.3104514  -2.0942931   H2   
 6    0.8434742   1.0010350  -0.3137900   C5   
 6    1.0571095   0.3025954   0.8510904   C6   
 1    1.8660402   0.5556228   1.5312461   H3   
 7   -0.3175661   1.3760002   4.1286718   N1   
 7   -1.9001054  -1.9400313   7.3678003   N2   
 7    2.2228110   0.5640157   8.1987765   N3   
 8    0.5060115   2.2098032   3.8401783   O1   
 8   -1.2346800   1.0577671   3.4019786   O2   
 8   -2.8926082  -2.0941530   6.6740563   O3   
 8   -1.6461408  -2.5871478   8.3750555   O4   
 8    2.6667649   1.7004945   8.1871096   O5   
 8    2.6936499  -0.3643324   8.8360429   O6   
 6   -0.1861676   0.6863363   5.4254209   C1   
 6   -1.1085363  -0.2681269   5.7697266   C2   
 1   -1.9573507  -0.4921033   5.1276832   H1   
 6   -0.9135055  -0.9332390   6.9580313   C3   
 6    0.1696769  -0.6980004   7.7774312   C4   
 1    0.3306550  -1.2711672   8.6862450   H2   
 6    1.0301665   0.2963295   7.3818656   C5   
 6    0.8819171   1.0174522   6.2206557   C6   
 1    1.5859721   1.7941291   5.9341544   H3   
 
    R_com        Fit total        Fit exp        Fit els          Fit Cn 
  5.29763524  0.13377759E+02  0.46429465E+02 -0.13068246E+02 -0.19983460E+02
  5.42553410  0.79227597E+01  0.37394049E+02 -0.11968212E+02 -0.17503077E+02
  5.57901273  0.30960230E+01  0.28853157E+02 -0.10820255E+02 -0.14936878E+02
  5.76318708 -0.82715889E+00  0.21180009E+02 -0.96428706E+01 -0.12364297E+02
  5.98419630 -0.36403136E+01  0.14688552E+02 -0.84494478E+01 -0.98794174E+01
  6.24940736 -0.52595083E+01  0.95619468E+01 -0.72425386E+01 -0.75789164E+01
  6.56766064 -0.57569279E+01  0.58033979E+01 -0.60141734E+01 -0.55461525E+01
  6.94956458 -0.53547596E+01  0.32442177E+01 -0.47605609E+01 -0.38384165E+01
  7.40784930 -0.43735875E+01  0.16219154E+01 -0.35117597E+01 -0.24837432E+01
  7.95779096 -0.31550514E+01  0.68240202E+00 -0.23537516E+01 -0.14837018E+01
  8.61772096 -0.19959082E+01  0.22006908E+00 -0.14046163E+01 -0.81136093E+00
  9.40963696 -0.11014640E+01  0.48849031E-01 -0.74319930E+00 -0.40711377E+00
 10.35993616 -0.53969653E+00  0.68073088E-02 -0.35641004E+00 -0.19009380E+00
 
------------ Minimum  22 ------------
E =    -5.73260577 kcal/mol
R_com =     4.76432036 Angstrom
beta_A, gamma_A, alpha_B, beta_B, gamma_B = 
    49.98509    89.51798   208.37040   129.56394   196.43721
 
 7    2.5724515  -1.0682139   0.4293059   N1   
 7   -1.5717624  -0.8986740  -2.1763027   N2   
 7   -0.9972832   1.9617800   1.7539631   N3   
 8    3.2140105  -0.6383567   1.3568623   O1   
 8    2.9486202  -1.9719143  -0.2864287   O2   
 8   -1.0704272  -1.6874571  -2.9615289   O3   
 8   -2.7223241  -0.4865514  -2.2409838   O4   
 8   -0.1993403   2.7302917   2.2653261   O5   
 8   -2.1976153   1.9507026   1.9746625   O6   
 6    1.2455905  -0.4803224   0.1679950   C1   
 6    0.4985299  -0.9582897  -0.8778339   C2   
 1    0.8838822  -1.7274725  -1.5432153   H1   
 6   -0.7594049  -0.4280206  -1.0478164   C3   
 6   -1.2906968   0.5222075  -0.2023384   C4   
 1   -2.3056775   0.8896419  -0.3255563   H2   
 6   -0.4690579   0.9755662   0.8001494   C5   
 6    0.8065907   0.5084358   1.0120789   C6   
 1    1.4282866   0.8849757   1.8199870   H3   
 7   -0.4168735  -2.0193968   2.8430853   N1   
 7    2.5631463   0.3734969   5.9067417   N2   
 7   -2.1485523   1.6463995   5.5341468   N3   
 8   -1.5314842  -2.1552585   2.4004560   O1   
 8    0.5396843  -2.6607364   2.4634355   O2   
 8    3.4464542  -0.4147670   5.6092468   O3   
 8    2.7099136   1.3395878   6.6435920   O4   
 8   -3.2690652   1.1634452   5.5295262   O5   
 8   -1.8880052   2.8064072   5.8100548   O6   
 6   -0.2004519  -0.9980422   3.8844576   C1   
 6    1.0596322  -0.8242647   4.3966099   C2   
 1    1.8892095  -1.4541753   4.0837439   H1   
 6    1.2318065   0.1820018   5.3187070   C3   
 6    0.2098270   1.0198941   5.7105383   C4   
 1    0.3803107   1.8404780   6.4018804   H2   
 6   -1.0298460   0.7607684   5.1798112   C5   
 6   -1.2781478  -0.2431792   4.2738092   C6   
 1   -2.2713046  -0.4168365   3.8682402   H3   
 
    R_com        Fit total        Fit exp        Fit els          Fit Cn 
  3.81180131  0.14848780E+02  0.56689009E+02 -0.13834745E+02 -0.28005484E+02
  3.90772545  0.88874352E+01  0.46293610E+02 -0.12490675E+02 -0.24915500E+02
  4.02283442  0.36648597E+01  0.36376703E+02 -0.11021792E+02 -0.21690051E+02
  4.16096518 -0.53838279E+00  0.27325625E+02 -0.94541369E+01 -0.18409871E+02
  4.32672210 -0.35214801E+01  0.19483168E+02 -0.78306654E+01 -0.15173983E+02
  4.52563040 -0.52183953E+01  0.13086274E+02 -0.62124076E+01 -0.12092261E+02
  4.76432036 -0.57326058E+01  0.82166478E+01 -0.46756826E+01 -0.92735709E+01
  5.05074831 -0.53294342E+01  0.47847831E+01 -0.33032842E+01 -0.68109331E+01
  5.39446185 -0.43751666E+01  0.25606463E+01 -0.21688228E+01 -0.47669901E+01
  5.80691810 -0.32381349E+01  0.12428947E+01 -0.13169338E+01 -0.31640958E+01
  6.30186560 -0.21943133E+01  0.53555705E+00 -0.74725528E+00 -0.19826151E+01
  6.89580260 -0.13829587E+01  0.19827447E+00 -0.41300718E+00 -0.11682260E+01
  7.60852700 -0.82466377E+00  0.60443746E-01 -0.23941098E+00 -0.64569654E+00
 
------------ Minimum  23 ------------
E =    -5.72096764 kcal/mol
R_com =     6.91786697 Angstrom
beta_A, gamma_A, alpha_B, beta_B, gamma_B = 
    64.51027   117.25653   169.26288    52.37717   173.29926
 
 7    2.7463247  -0.3286310  -0.5409195   N1   
 7   -1.9197992  -0.4899985  -2.0220331   N2   
 7   -0.8203026   0.8126446   2.5663697   N3   
 8    3.5286451  -0.0868174   0.3457805   O1   
 8    3.0729001  -0.7607661  -1.6258439   O2   
 8   -1.5191171  -0.7581924  -3.1434705   O3   
 8   -3.0982199  -0.4465089  -1.6945361   O4   
 8   -0.0795499   1.5493555   3.1967329   O5   
 8   -1.8781686   0.3649442   2.9788159   O6   
 6    1.3108756  -0.1122407  -0.2818416   C1   
 6    0.4052738  -0.3860488  -1.2744266   C2   
 1    0.7280394  -0.7143260  -2.2597831   H1   
 6   -0.9277372  -0.2325871  -0.9710940   C3   
 6   -1.3714098   0.1480557   0.2772261   C4   
 1   -2.4308418   0.2134345   0.5089716   H2   
 6   -0.4035676   0.4378521   1.2072293   C5   
 6    0.9454903   0.3306216   0.9644359   C6   
 1    1.6853534   0.5619515   1.7260741   H3   
 7   -2.6948691  -0.7121511   7.3342956   N1   
 7    1.3438400  -0.8196606   4.5648698   N2   
 7    1.3433580   1.5370120   8.8550104   N3   
 8   -3.2191959  -0.3587160   8.3623525   O1   
 8   -3.2791741  -1.3010992   6.4498856   O2   
 8    0.7524581  -1.5552212   3.7907160   O3   
 8    2.4720220  -0.3806038   4.3852721   O4   
 8    1.0242598   1.3899264  10.0234954   O5   
 8    2.1773065   2.3320544   8.4524367   O6   
 6   -1.2712906  -0.3861641   7.1302937   C1   
 6   -0.6583121  -0.7741203   5.9666538   C2   
 1   -1.1876240  -1.3552817   5.2150214   H1   
 6    0.6517074  -0.3943160   5.7875533   C3   
 6    1.3401614   0.3712184   6.7040824   C4   
 1    2.3580592   0.7025443   6.5183843   H2   
 6    0.6699440   0.6906349   7.8592396   C5   
 6   -0.6300616   0.3229522   8.1145806   C6   
 1   -1.1331272   0.5984369   9.0376389   H3   
 
    R_com        Fit total        Fit exp        Fit els          Fit Cn 
  5.85951247  0.11759962E+02  0.41594314E+02 -0.12206842E+02 -0.17627509E+02
  5.96609485  0.67342366E+01  0.33657554E+02 -0.11360538E+02 -0.15562779E+02
  6.09399371  0.23122455E+01  0.26164831E+02 -0.10432548E+02 -0.13420038E+02
  6.24747233 -0.12621094E+01  0.19423632E+02 -0.94260203E+01 -0.11259721E+02
  6.43164668 -0.38118809E+01  0.13687122E+02 -0.83459847E+01 -0.91530182E+01
  6.65265591 -0.52731716E+01  0.91012907E+01 -0.72001020E+01 -0.71743602E+01
  6.91786697 -0.57209676E+01  0.56728332E+01 -0.60019430E+01 -0.53918579E+01
  7.23612025 -0.53583280E+01  0.32785216E+01 -0.47782025E+01 -0.38586471E+01
  7.61802418 -0.44672615E+01  0.17184663E+01 -0.35780568E+01 -0.26076711E+01
  8.07630891 -0.33420306E+01  0.78354209E+00 -0.24761872E+01 -0.16493855E+01
  8.62625057 -0.22356248E+01  0.29129743E+00 -0.15572272E+01 -0.96969511E+00
  9.28618057 -0.13283376E+01  0.81429142E-01 -0.88062849E+00 -0.52913826E+00
 10.07809657 -0.70300576E+00  0.15765896E-01 -0.44917749E+00 -0.26959417E+00
 
------------ Minimum  24 ------------
E =    -5.72096764 kcal/mol
R_com =     6.91786697 Angstrom
beta_A, gamma_A, alpha_B, beta_B, gamma_B = 
   127.62283   353.29926   169.26288   115.48973   297.25653
 
 7    2.5150122  -1.2017455  -0.4164286   N1   
 7   -1.4730178  -0.5549486   2.3529972   N2   
 7   -1.0334888   1.7603743  -1.9371434   N3   
 8    3.0960053  -0.9521820  -1.4444855   O1   
 8    2.9793645  -1.8892404   0.4679814   O2   
 8   -1.0290268  -1.3878076   3.1271510   O3   
 8   -2.4996503   0.0866052   2.5325949   O4   
 8   -0.7473797   1.5564148  -3.1056285   O5   
 8   -1.7047178   2.6968646  -1.5345698   O6   
 6    1.1770897  -0.6162486  -0.2124267   C1   
 6    0.5025655  -0.8832129   0.9512132   C2   
 1    0.9143382  -1.5528120   1.7028456   H1   
 6   -0.7137598  -0.2659973   1.1303137   C3   
 6   -1.2475391   0.6143955   0.2137846   C4   
 1   -2.1858889   1.1295582   0.3994827   H2   
 6   -0.5295474   0.8033561  -0.9413726   C5   
 6    0.6791977   0.1999156  -1.1967136   C6   
 1    1.2247794   0.3768545  -2.1197720   H3   
 7   -2.7594678   0.1887714   7.4587865   N1   
 7    1.7948997  -0.8390843   8.9399001   N2   
 7    0.9573392   0.6455921   4.3514972   N3   
 8   -3.4830411   0.5721002   6.5720865   O1   
 8   -3.1608338  -0.1749560   8.5437109   O2   
 8    1.3512672  -1.0279344  10.0613375   O3   
 8    2.9607912  -1.0158996   8.6124031   O4   
 8    0.3668069   1.5074095   3.7211341   O5   
 8    1.9132764   0.0086462   3.9390511   O6   
 6   -1.3088360   0.1339446   7.1997086   C1   
 6   -0.4701004  -0.3037862   8.1922936   C2   
 1   -0.8483743  -0.5661838   9.1776500   H1   
 6    0.8681630  -0.4013553   7.8889610   C3   
 6    1.3749828  -0.1100343   6.6406409   C4   
 1    2.4280469  -0.2431757   6.4088953   H2   
 6    0.4780753   0.3550004   5.7106376   C5   
 6   -0.8673411   0.5009810   5.9534310   C6   
 1   -1.5511534   0.8660996   5.1917929   H3   
 
    R_com        Fit total        Fit exp        Fit els          Fit Cn 
  5.85951247  0.11759962E+02  0.41594314E+02 -0.12206842E+02 -0.17627509E+02
  5.96609485  0.67342366E+01  0.33657554E+02 -0.11360538E+02 -0.15562779E+02
  6.09399371  0.23122455E+01  0.26164831E+02 -0.10432548E+02 -0.13420038E+02
  6.24747233 -0.12621094E+01  0.19423632E+02 -0.94260203E+01 -0.11259721E+02
  6.43164668 -0.38118809E+01  0.13687122E+02 -0.83459847E+01 -0.91530182E+01
  6.65265591 -0.52731716E+01  0.91012907E+01 -0.72001020E+01 -0.71743602E+01
  6.91786697 -0.57209676E+01  0.56728332E+01 -0.60019430E+01 -0.53918579E+01
  7.23612025 -0.53583280E+01  0.32785216E+01 -0.47782025E+01 -0.38586471E+01
  7.61802418 -0.44672615E+01  0.17184663E+01 -0.35780568E+01 -0.26076711E+01
  8.07630891 -0.33420306E+01  0.78354209E+00 -0.24761872E+01 -0.16493855E+01
  8.62625057 -0.22356248E+01  0.29129743E+00 -0.15572272E+01 -0.96969511E+00
  9.28618057 -0.13283376E+01  0.81429142E-01 -0.88062849E+00 -0.52913826E+00
 10.07809657 -0.70300576E+00  0.15765896E-01 -0.44917749E+00 -0.26959417E+00
 
------------ Minimum  25 ------------
E =    -5.72096764 kcal/mol
R_com =     6.91786697 Angstrom
beta_A, gamma_A, alpha_B, beta_B, gamma_B = 
   127.62283   353.29926   169.26288   115.48973   297.25653
 
 7    2.5150122  -1.2017455  -0.4164286   N1   
 7   -1.4730178  -0.5549486   2.3529972   N2   
 7   -1.0334888   1.7603743  -1.9371434   N3   
 8    3.0960053  -0.9521820  -1.4444855   O1   
 8    2.9793645  -1.8892404   0.4679814   O2   
 8   -1.0290268  -1.3878076   3.1271510   O3   
 8   -2.4996503   0.0866052   2.5325949   O4   
 8   -0.7473797   1.5564148  -3.1056285   O5   
 8   -1.7047178   2.6968646  -1.5345698   O6   
 6    1.1770897  -0.6162486  -0.2124267   C1   
 6    0.5025655  -0.8832129   0.9512132   C2   
 1    0.9143382  -1.5528120   1.7028456   H1   
 6   -0.7137598  -0.2659973   1.1303137   C3   
 6   -1.2475391   0.6143955   0.2137846   C4   
 1   -2.1858889   1.1295582   0.3994827   H2   
 6   -0.5295474   0.8033561  -0.9413726   C5   
 6    0.6791977   0.1999156  -1.1967136   C6   
 1    1.2247794   0.3768545  -2.1197720   H3   
 7   -2.7594678   0.1887714   7.4587865   N1   
 7    1.7948997  -0.8390843   8.9399001   N2   
 7    0.9573392   0.6455921   4.3514972   N3   
 8   -3.4830411   0.5721002   6.5720865   O1   
 8   -3.1608338  -0.1749560   8.5437109   O2   
 8    1.3512672  -1.0279344  10.0613375   O3   
 8    2.9607912  -1.0158996   8.6124031   O4   
 8    0.3668069   1.5074095   3.7211341   O5   
 8    1.9132764   0.0086462   3.9390511   O6   
 6   -1.3088360   0.1339446   7.1997086   C1   
 6   -0.4701004  -0.3037862   8.1922936   C2   
 1   -0.8483743  -0.5661838   9.1776500   H1   
 6    0.8681630  -0.4013553   7.8889610   C3   
 6    1.3749828  -0.1100343   6.6406409   C4   
 1    2.4280469  -0.2431757   6.4088953   H2   
 6    0.4780753   0.3550004   5.7106376   C5   
 6   -0.8673411   0.5009810   5.9534310   C6   
 1   -1.5511534   0.8660996   5.1917929   H3   
 
    R_com        Fit total        Fit exp        Fit els          Fit Cn 
  5.85951247  0.11759962E+02  0.41594314E+02 -0.12206842E+02 -0.17627509E+02
  5.96609485  0.67342366E+01  0.33657554E+02 -0.11360538E+02 -0.15562779E+02
  6.09399371  0.23122455E+01  0.26164831E+02 -0.10432548E+02 -0.13420038E+02
  6.24747233 -0.12621094E+01  0.19423632E+02 -0.94260203E+01 -0.11259721E+02
  6.43164668 -0.38118809E+01  0.13687122E+02 -0.83459847E+01 -0.91530182E+01
  6.65265591 -0.52731716E+01  0.91012907E+01 -0.72001020E+01 -0.71743602E+01
  6.91786697 -0.57209676E+01  0.56728332E+01 -0.60019430E+01 -0.53918579E+01
  7.23612025 -0.53583280E+01  0.32785216E+01 -0.47782025E+01 -0.38586471E+01
  7.61802418 -0.44672615E+01  0.17184663E+01 -0.35780568E+01 -0.26076711E+01
  8.07630891 -0.33420306E+01  0.78354209E+00 -0.24761872E+01 -0.16493855E+01
  8.62625057 -0.22356248E+01  0.29129743E+00 -0.15572272E+01 -0.96969511E+00
  9.28618057 -0.13283376E+01  0.81429142E-01 -0.88062849E+00 -0.52913826E+00
 10.07809657 -0.70300576E+00  0.15765896E-01 -0.44917749E+00 -0.26959417E+00
 
------------ Minimum  26 ------------
E =    -5.72096764 kcal/mol
R_com =     6.91786697 Angstrom
beta_A, gamma_A, alpha_B, beta_B, gamma_B = 
    64.51027   117.25653   169.26288    52.37717   173.29926
 
 7    2.7463247  -0.3286310  -0.5409195   N1   
 7   -1.9197992  -0.4899985  -2.0220331   N2   
 7   -0.8203026   0.8126446   2.5663697   N3   
 8    3.5286451  -0.0868174   0.3457805   O1   
 8    3.0729001  -0.7607661  -1.6258439   O2   
 8   -1.5191171  -0.7581924  -3.1434705   O3   
 8   -3.0982199  -0.4465089  -1.6945361   O4   
 8   -0.0795499   1.5493555   3.1967329   O5   
 8   -1.8781686   0.3649442   2.9788159   O6   
 6    1.3108756  -0.1122407  -0.2818416   C1   
 6    0.4052738  -0.3860488  -1.2744266   C2   
 1    0.7280394  -0.7143260  -2.2597831   H1   
 6   -0.9277372  -0.2325871  -0.9710940   C3   
 6   -1.3714098   0.1480557   0.2772261   C4   
 1   -2.4308418   0.2134345   0.5089716   H2   
 6   -0.4035676   0.4378521   1.2072293   C5   
 6    0.9454903   0.3306216   0.9644359   C6   
 1    1.6853534   0.5619515   1.7260741   H3   
 7   -2.6948691  -0.7121511   7.3342956   N1   
 7    1.3438400  -0.8196606   4.5648698   N2   
 7    1.3433580   1.5370120   8.8550104   N3   
 8   -3.2191959  -0.3587160   8.3623525   O1   
 8   -3.2791741  -1.3010992   6.4498856   O2   
 8    0.7524581  -1.5552212   3.7907160   O3   
 8    2.4720220  -0.3806038   4.3852721   O4   
 8    1.0242598   1.3899264  10.0234954   O5   
 8    2.1773065   2.3320544   8.4524367   O6   
 6   -1.2712906  -0.3861641   7.1302937   C1   
 6   -0.6583121  -0.7741203   5.9666538   C2   
 1   -1.1876240  -1.3552817   5.2150214   H1   
 6    0.6517074  -0.3943160   5.7875533   C3   
 6    1.3401614   0.3712184   6.7040824   C4   
 1    2.3580592   0.7025443   6.5183843   H2   
 6    0.6699440   0.6906349   7.8592396   C5   
 6   -0.6300616   0.3229522   8.1145806   C6   
 1   -1.1331272   0.5984369   9.0376389   H3   
 
    R_com        Fit total        Fit exp        Fit els          Fit Cn 
  5.85951247  0.11759962E+02  0.41594314E+02 -0.12206842E+02 -0.17627509E+02
  5.96609485  0.67342366E+01  0.33657554E+02 -0.11360538E+02 -0.15562779E+02
  6.09399371  0.23122455E+01  0.26164831E+02 -0.10432548E+02 -0.13420038E+02
  6.24747233 -0.12621094E+01  0.19423632E+02 -0.94260203E+01 -0.11259721E+02
  6.43164668 -0.38118809E+01  0.13687122E+02 -0.83459847E+01 -0.91530182E+01
  6.65265591 -0.52731716E+01  0.91012907E+01 -0.72001020E+01 -0.71743602E+01
  6.91786697 -0.57209676E+01  0.56728332E+01 -0.60019430E+01 -0.53918579E+01
  7.23612025 -0.53583280E+01  0.32785216E+01 -0.47782025E+01 -0.38586471E+01
  7.61802418 -0.44672615E+01  0.17184663E+01 -0.35780568E+01 -0.26076711E+01
  8.07630891 -0.33420306E+01  0.78354209E+00 -0.24761872E+01 -0.16493855E+01
  8.62625057 -0.22356248E+01  0.29129743E+00 -0.15572272E+01 -0.96969511E+00
  9.28618057 -0.13283376E+01  0.81429142E-01 -0.88062849E+00 -0.52913826E+00
 10.07809657 -0.70300576E+00  0.15765896E-01 -0.44917749E+00 -0.26959417E+00
 
------------ Minimum  27 ------------
E =    -5.72096764 kcal/mol
R_com =     6.91786697 Angstrom
beta_A, gamma_A, alpha_B, beta_B, gamma_B = 
   127.62283   353.29926   169.26288   115.48973   297.25653
 
 7    2.5150122  -1.2017455  -0.4164286   N1   
 7   -1.4730178  -0.5549486   2.3529972   N2   
 7   -1.0334888   1.7603743  -1.9371434   N3   
 8    3.0960053  -0.9521820  -1.4444855   O1   
 8    2.9793645  -1.8892404   0.4679814   O2   
 8   -1.0290268  -1.3878076   3.1271510   O3   
 8   -2.4996503   0.0866052   2.5325949   O4   
 8   -0.7473797   1.5564148  -3.1056285   O5   
 8   -1.7047178   2.6968646  -1.5345698   O6   
 6    1.1770897  -0.6162486  -0.2124267   C1   
 6    0.5025655  -0.8832129   0.9512132   C2   
 1    0.9143382  -1.5528120   1.7028456   H1   
 6   -0.7137598  -0.2659973   1.1303137   C3   
 6   -1.2475391   0.6143955   0.2137846   C4   
 1   -2.1858889   1.1295582   0.3994827   H2   
 6   -0.5295474   0.8033561  -0.9413726   C5   
 6    0.6791977   0.1999156  -1.1967136   C6   
 1    1.2247794   0.3768545  -2.1197720   H3   
 7   -2.7594678   0.1887714   7.4587865   N1   
 7    1.7948997  -0.8390843   8.9399001   N2   
 7    0.9573392   0.6455921   4.3514972   N3   
 8   -3.4830411   0.5721002   6.5720865   O1   
 8   -3.1608338  -0.1749560   8.5437109   O2   
 8    1.3512672  -1.0279344  10.0613375   O3   
 8    2.9607912  -1.0158996   8.6124031   O4   
 8    0.3668069   1.5074095   3.7211341   O5   
 8    1.9132764   0.0086462   3.9390511   O6   
 6   -1.3088360   0.1339446   7.1997086   C1   
 6   -0.4701004  -0.3037862   8.1922936   C2   
 1   -0.8483743  -0.5661838   9.1776500   H1   
 6    0.8681630  -0.4013553   7.8889610   C3   
 6    1.3749828  -0.1100343   6.6406409   C4   
 1    2.4280469  -0.2431757   6.4088953   H2   
 6    0.4780753   0.3550004   5.7106376   C5   
 6   -0.8673411   0.5009810   5.9534310   C6   
 1   -1.5511534   0.8660996   5.1917929   H3   
 
    R_com        Fit total        Fit exp        Fit els          Fit Cn 
  5.85951247  0.11759962E+02  0.41594314E+02 -0.12206842E+02 -0.17627509E+02
  5.96609485  0.67342366E+01  0.33657554E+02 -0.11360538E+02 -0.15562779E+02
  6.09399371  0.23122455E+01  0.26164831E+02 -0.10432548E+02 -0.13420038E+02
  6.24747233 -0.12621094E+01  0.19423632E+02 -0.94260203E+01 -0.11259721E+02
  6.43164668 -0.38118809E+01  0.13687122E+02 -0.83459847E+01 -0.91530182E+01
  6.65265591 -0.52731716E+01  0.91012907E+01 -0.72001020E+01 -0.71743602E+01
  6.91786697 -0.57209676E+01  0.56728332E+01 -0.60019430E+01 -0.53918579E+01
  7.23612025 -0.53583280E+01  0.32785216E+01 -0.47782025E+01 -0.38586471E+01
  7.61802418 -0.44672615E+01  0.17184663E+01 -0.35780568E+01 -0.26076711E+01
  8.07630891 -0.33420306E+01  0.78354209E+00 -0.24761872E+01 -0.16493855E+01
  8.62625057 -0.22356248E+01  0.29129743E+00 -0.15572272E+01 -0.96969511E+00
  9.28618057 -0.13283376E+01  0.81429142E-01 -0.88062849E+00 -0.52913826E+00
 10.07809657 -0.70300576E+00  0.15765896E-01 -0.44917749E+00 -0.26959417E+00
 
------------ Minimum  28 ------------
E =    -5.72096764 kcal/mol
R_com =     6.91786697 Angstrom
beta_A, gamma_A, alpha_B, beta_B, gamma_B = 
   127.62283   353.29926   169.26288   115.48973   297.25653
 
 7    2.5150122  -1.2017455  -0.4164286   N1   
 7   -1.4730178  -0.5549486   2.3529972   N2   
 7   -1.0334888   1.7603743  -1.9371434   N3   
 8    3.0960053  -0.9521820  -1.4444855   O1   
 8    2.9793645  -1.8892404   0.4679814   O2   
 8   -1.0290268  -1.3878076   3.1271510   O3   
 8   -2.4996503   0.0866052   2.5325949   O4   
 8   -0.7473797   1.5564148  -3.1056285   O5   
 8   -1.7047178   2.6968646  -1.5345698   O6   
 6    1.1770897  -0.6162486  -0.2124267   C1   
 6    0.5025655  -0.8832129   0.9512132   C2   
 1    0.9143382  -1.5528120   1.7028456   H1   
 6   -0.7137598  -0.2659973   1.1303137   C3   
 6   -1.2475391   0.6143955   0.2137846   C4   
 1   -2.1858889   1.1295582   0.3994827   H2   
 6   -0.5295474   0.8033561  -0.9413726   C5   
 6    0.6791977   0.1999156  -1.1967136   C6   
 1    1.2247794   0.3768545  -2.1197720   H3   
 7   -2.7594678   0.1887714   7.4587865   N1   
 7    1.7948997  -0.8390843   8.9399001   N2   
 7    0.9573392   0.6455921   4.3514972   N3   
 8   -3.4830411   0.5721002   6.5720865   O1   
 8   -3.1608338  -0.1749560   8.5437109   O2   
 8    1.3512672  -1.0279344  10.0613375   O3   
 8    2.9607912  -1.0158996   8.6124031   O4   
 8    0.3668069   1.5074095   3.7211341   O5   
 8    1.9132764   0.0086462   3.9390511   O6   
 6   -1.3088360   0.1339446   7.1997086   C1   
 6   -0.4701004  -0.3037862   8.1922936   C2   
 1   -0.8483743  -0.5661838   9.1776500   H1   
 6    0.8681630  -0.4013553   7.8889610   C3   
 6    1.3749828  -0.1100343   6.6406409   C4   
 1    2.4280469  -0.2431757   6.4088953   H2   
 6    0.4780753   0.3550004   5.7106376   C5   
 6   -0.8673411   0.5009810   5.9534310   C6   
 1   -1.5511534   0.8660996   5.1917929   H3   
 
    R_com        Fit total        Fit exp        Fit els          Fit Cn 
  5.85951247  0.11759962E+02  0.41594314E+02 -0.12206842E+02 -0.17627509E+02
  5.96609485  0.67342366E+01  0.33657554E+02 -0.11360538E+02 -0.15562779E+02
  6.09399371  0.23122455E+01  0.26164831E+02 -0.10432548E+02 -0.13420038E+02
  6.24747233 -0.12621094E+01  0.19423632E+02 -0.94260203E+01 -0.11259721E+02
  6.43164668 -0.38118809E+01  0.13687122E+02 -0.83459847E+01 -0.91530182E+01
  6.65265591 -0.52731716E+01  0.91012907E+01 -0.72001020E+01 -0.71743602E+01
  6.91786697 -0.57209676E+01  0.56728332E+01 -0.60019430E+01 -0.53918579E+01
  7.23612025 -0.53583280E+01  0.32785216E+01 -0.47782025E+01 -0.38586471E+01
  7.61802418 -0.44672615E+01  0.17184663E+01 -0.35780568E+01 -0.26076711E+01
  8.07630891 -0.33420306E+01  0.78354209E+00 -0.24761872E+01 -0.16493855E+01
  8.62625057 -0.22356248E+01  0.29129743E+00 -0.15572272E+01 -0.96969511E+00
  9.28618057 -0.13283376E+01  0.81429142E-01 -0.88062849E+00 -0.52913826E+00
 10.07809657 -0.70300576E+00  0.15765896E-01 -0.44917749E+00 -0.26959417E+00
 
------------ Minimum  29 ------------
E =    -5.72096764 kcal/mol
R_com =     6.91786697 Angstrom
beta_A, gamma_A, alpha_B, beta_B, gamma_B = 
   127.62283   353.29926   169.26288   115.48973   297.25653
 
 7    2.5150122  -1.2017455  -0.4164286   N1   
 7   -1.4730178  -0.5549486   2.3529972   N2   
 7   -1.0334888   1.7603743  -1.9371434   N3   
 8    3.0960053  -0.9521820  -1.4444855   O1   
 8    2.9793645  -1.8892404   0.4679814   O2   
 8   -1.0290268  -1.3878076   3.1271510   O3   
 8   -2.4996503   0.0866052   2.5325949   O4   
 8   -0.7473797   1.5564148  -3.1056285   O5   
 8   -1.7047178   2.6968646  -1.5345698   O6   
 6    1.1770897  -0.6162486  -0.2124267   C1   
 6    0.5025655  -0.8832129   0.9512132   C2   
 1    0.9143382  -1.5528120   1.7028456   H1   
 6   -0.7137598  -0.2659973   1.1303137   C3   
 6   -1.2475391   0.6143955   0.2137846   C4   
 1   -2.1858889   1.1295582   0.3994827   H2   
 6   -0.5295474   0.8033561  -0.9413726   C5   
 6    0.6791977   0.1999156  -1.1967136   C6   
 1    1.2247794   0.3768545  -2.1197720   H3   
 7   -2.7594678   0.1887714   7.4587865   N1   
 7    1.7948997  -0.8390843   8.9399001   N2   
 7    0.9573392   0.6455921   4.3514972   N3   
 8   -3.4830411   0.5721002   6.5720865   O1   
 8   -3.1608338  -0.1749560   8.5437109   O2   
 8    1.3512672  -1.0279344  10.0613375   O3   
 8    2.9607912  -1.0158996   8.6124031   O4   
 8    0.3668069   1.5074095   3.7211341   O5   
 8    1.9132764   0.0086462   3.9390511   O6   
 6   -1.3088360   0.1339446   7.1997086   C1   
 6   -0.4701004  -0.3037862   8.1922936   C2   
 1   -0.8483743  -0.5661838   9.1776500   H1   
 6    0.8681630  -0.4013553   7.8889610   C3   
 6    1.3749828  -0.1100343   6.6406409   C4   
 1    2.4280469  -0.2431757   6.4088953   H2   
 6    0.4780753   0.3550004   5.7106376   C5   
 6   -0.8673411   0.5009810   5.9534310   C6   
 1   -1.5511534   0.8660996   5.1917929   H3   
 
    R_com        Fit total        Fit exp        Fit els          Fit Cn 
  5.85951247  0.11759962E+02  0.41594314E+02 -0.12206842E+02 -0.17627509E+02
  5.96609485  0.67342366E+01  0.33657554E+02 -0.11360538E+02 -0.15562779E+02
  6.09399371  0.23122455E+01  0.26164831E+02 -0.10432548E+02 -0.13420038E+02
  6.24747233 -0.12621094E+01  0.19423632E+02 -0.94260203E+01 -0.11259721E+02
  6.43164668 -0.38118809E+01  0.13687122E+02 -0.83459847E+01 -0.91530182E+01
  6.65265591 -0.52731716E+01  0.91012907E+01 -0.72001020E+01 -0.71743602E+01
  6.91786697 -0.57209676E+01  0.56728332E+01 -0.60019430E+01 -0.53918579E+01
  7.23612025 -0.53583280E+01  0.32785216E+01 -0.47782025E+01 -0.38586471E+01
  7.61802418 -0.44672615E+01  0.17184663E+01 -0.35780568E+01 -0.26076711E+01
  8.07630891 -0.33420306E+01  0.78354209E+00 -0.24761872E+01 -0.16493855E+01
  8.62625057 -0.22356248E+01  0.29129743E+00 -0.15572272E+01 -0.96969511E+00
  9.28618057 -0.13283376E+01  0.81429142E-01 -0.88062849E+00 -0.52913826E+00
 10.07809657 -0.70300576E+00  0.15765896E-01 -0.44917749E+00 -0.26959417E+00
 
------------ Minimum  30 ------------
E =    -5.72096764 kcal/mol
R_com =     6.91786697 Angstrom
beta_A, gamma_A, alpha_B, beta_B, gamma_B = 
    64.51027   117.25653   169.26288    52.37717   173.29926
 
 7    2.7463247  -0.3286310  -0.5409195   N1   
 7   -1.9197992  -0.4899985  -2.0220331   N2   
 7   -0.8203026   0.8126446   2.5663697   N3   
 8    3.5286451  -0.0868174   0.3457805   O1   
 8    3.0729001  -0.7607661  -1.6258439   O2   
 8   -1.5191171  -0.7581924  -3.1434705   O3   
 8   -3.0982199  -0.4465089  -1.6945361   O4   
 8   -0.0795499   1.5493555   3.1967329   O5   
 8   -1.8781686   0.3649442   2.9788159   O6   
 6    1.3108756  -0.1122407  -0.2818416   C1   
 6    0.4052738  -0.3860488  -1.2744266   C2   
 1    0.7280394  -0.7143260  -2.2597831   H1   
 6   -0.9277372  -0.2325871  -0.9710940   C3   
 6   -1.3714098   0.1480557   0.2772261   C4   
 1   -2.4308418   0.2134345   0.5089716   H2   
 6   -0.4035676   0.4378521   1.2072293   C5   
 6    0.9454903   0.3306216   0.9644359   C6   
 1    1.6853534   0.5619515   1.7260741   H3   
 7   -2.6948691  -0.7121511   7.3342956   N1   
 7    1.3438400  -0.8196606   4.5648698   N2   
 7    1.3433580   1.5370120   8.8550104   N3   
 8   -3.2191959  -0.3587160   8.3623525   O1   
 8   -3.2791741  -1.3010992   6.4498856   O2   
 8    0.7524581  -1.5552212   3.7907160   O3   
 8    2.4720220  -0.3806038   4.3852721   O4   
 8    1.0242598   1.3899264  10.0234954   O5   
 8    2.1773065   2.3320544   8.4524367   O6   
 6   -1.2712906  -0.3861641   7.1302937   C1   
 6   -0.6583121  -0.7741203   5.9666538   C2   
 1   -1.1876240  -1.3552817   5.2150214   H1   
 6    0.6517074  -0.3943160   5.7875533   C3   
 6    1.3401614   0.3712184   6.7040824   C4   
 1    2.3580592   0.7025443   6.5183843   H2   
 6    0.6699440   0.6906349   7.8592396   C5   
 6   -0.6300616   0.3229522   8.1145806   C6   
 1   -1.1331272   0.5984369   9.0376389   H3   
 
    R_com        Fit total        Fit exp        Fit els          Fit Cn 
  5.85951247  0.11759962E+02  0.41594314E+02 -0.12206842E+02 -0.17627509E+02
  5.96609485  0.67342366E+01  0.33657554E+02 -0.11360538E+02 -0.15562779E+02
  6.09399371  0.23122455E+01  0.26164831E+02 -0.10432548E+02 -0.13420038E+02
  6.24747233 -0.12621094E+01  0.19423632E+02 -0.94260203E+01 -0.11259721E+02
  6.43164668 -0.38118809E+01  0.13687122E+02 -0.83459847E+01 -0.91530182E+01
  6.65265591 -0.52731716E+01  0.91012907E+01 -0.72001020E+01 -0.71743602E+01
  6.91786697 -0.57209676E+01  0.56728332E+01 -0.60019430E+01 -0.53918579E+01
  7.23612025 -0.53583280E+01  0.32785216E+01 -0.47782025E+01 -0.38586471E+01
  7.61802418 -0.44672615E+01  0.17184663E+01 -0.35780568E+01 -0.26076711E+01
  8.07630891 -0.33420306E+01  0.78354209E+00 -0.24761872E+01 -0.16493855E+01
  8.62625057 -0.22356248E+01  0.29129743E+00 -0.15572272E+01 -0.96969511E+00
  9.28618057 -0.13283376E+01  0.81429142E-01 -0.88062849E+00 -0.52913826E+00
 10.07809657 -0.70300576E+00  0.15765896E-01 -0.44917749E+00 -0.26959417E+00
 
------------ Minimum  31 ------------
E =    -5.72096764 kcal/mol
R_com =     6.91786697 Angstrom
beta_A, gamma_A, alpha_B, beta_B, gamma_B = 
   127.62283   353.29926   169.26288   115.48973   297.25653
 
 7    2.5150122  -1.2017455  -0.4164286   N1   
 7   -1.4730178  -0.5549486   2.3529972   N2   
 7   -1.0334888   1.7603743  -1.9371434   N3   
 8    3.0960053  -0.9521820  -1.4444855   O1   
 8    2.9793645  -1.8892404   0.4679814   O2   
 8   -1.0290268  -1.3878076   3.1271510   O3   
 8   -2.4996503   0.0866052   2.5325949   O4   
 8   -0.7473797   1.5564148  -3.1056285   O5   
 8   -1.7047178   2.6968646  -1.5345698   O6   
 6    1.1770897  -0.6162486  -0.2124267   C1   
 6    0.5025655  -0.8832129   0.9512132   C2   
 1    0.9143382  -1.5528120   1.7028456   H1   
 6   -0.7137598  -0.2659973   1.1303137   C3   
 6   -1.2475391   0.6143955   0.2137846   C4   
 1   -2.1858889   1.1295582   0.3994827   H2   
 6   -0.5295474   0.8033561  -0.9413726   C5   
 6    0.6791977   0.1999156  -1.1967136   C6   
 1    1.2247794   0.3768545  -2.1197720   H3   
 7   -2.7594678   0.1887714   7.4587865   N1   
 7    1.7948997  -0.8390843   8.9399001   N2   
 7    0.9573392   0.6455921   4.3514972   N3   
 8   -3.4830411   0.5721002   6.5720865   O1   
 8   -3.1608338  -0.1749560   8.5437109   O2   
 8    1.3512672  -1.0279344  10.0613375   O3   
 8    2.9607912  -1.0158996   8.6124031   O4   
 8    0.3668069   1.5074095   3.7211341   O5   
 8    1.9132764   0.0086462   3.9390511   O6   
 6   -1.3088360   0.1339446   7.1997086   C1   
 6   -0.4701004  -0.3037862   8.1922936   C2   
 1   -0.8483743  -0.5661838   9.1776500   H1   
 6    0.8681630  -0.4013553   7.8889610   C3   
 6    1.3749828  -0.1100343   6.6406409   C4   
 1    2.4280469  -0.2431757   6.4088953   H2   
 6    0.4780753   0.3550004   5.7106376   C5   
 6   -0.8673411   0.5009810   5.9534310   C6   
 1   -1.5511534   0.8660996   5.1917929   H3   
 
    R_com        Fit total        Fit exp        Fit els          Fit Cn 
  5.85951247  0.11759962E+02  0.41594314E+02 -0.12206842E+02 -0.17627509E+02
  5.96609485  0.67342366E+01  0.33657554E+02 -0.11360538E+02 -0.15562779E+02
  6.09399371  0.23122455E+01  0.26164831E+02 -0.10432548E+02 -0.13420038E+02
  6.24747233 -0.12621094E+01  0.19423632E+02 -0.94260203E+01 -0.11259721E+02
  6.43164668 -0.38118809E+01  0.13687122E+02 -0.83459847E+01 -0.91530182E+01
  6.65265591 -0.52731716E+01  0.91012907E+01 -0.72001020E+01 -0.71743602E+01
  6.91786697 -0.57209676E+01  0.56728332E+01 -0.60019430E+01 -0.53918579E+01
  7.23612025 -0.53583280E+01  0.32785216E+01 -0.47782025E+01 -0.38586471E+01
  7.61802418 -0.44672615E+01  0.17184663E+01 -0.35780568E+01 -0.26076711E+01
  8.07630891 -0.33420306E+01  0.78354209E+00 -0.24761872E+01 -0.16493855E+01
  8.62625057 -0.22356248E+01  0.29129743E+00 -0.15572272E+01 -0.96969511E+00
  9.28618057 -0.13283376E+01  0.81429142E-01 -0.88062849E+00 -0.52913826E+00
 10.07809657 -0.70300576E+00  0.15765896E-01 -0.44917749E+00 -0.26959417E+00
 
------------ Minimum  32 ------------
E =    -5.72096764 kcal/mol
R_com =     6.91786697 Angstrom
beta_A, gamma_A, alpha_B, beta_B, gamma_B = 
    64.51027   117.25653   169.26288    52.37717   173.29926
 
 7    2.7463247  -0.3286310  -0.5409195   N1   
 7   -1.9197992  -0.4899985  -2.0220331   N2   
 7   -0.8203026   0.8126446   2.5663697   N3   
 8    3.5286451  -0.0868174   0.3457805   O1   
 8    3.0729001  -0.7607661  -1.6258439   O2   
 8   -1.5191171  -0.7581924  -3.1434705   O3   
 8   -3.0982199  -0.4465089  -1.6945361   O4   
 8   -0.0795499   1.5493555   3.1967329   O5   
 8   -1.8781686   0.3649442   2.9788159   O6   
 6    1.3108756  -0.1122407  -0.2818416   C1   
 6    0.4052738  -0.3860488  -1.2744266   C2   
 1    0.7280394  -0.7143260  -2.2597831   H1   
 6   -0.9277372  -0.2325871  -0.9710940   C3   
 6   -1.3714098   0.1480557   0.2772261   C4   
 1   -2.4308418   0.2134345   0.5089716   H2   
 6   -0.4035676   0.4378521   1.2072293   C5   
 6    0.9454903   0.3306216   0.9644359   C6   
 1    1.6853534   0.5619515   1.7260741   H3   
 7   -2.6948691  -0.7121511   7.3342956   N1   
 7    1.3438400  -0.8196606   4.5648698   N2   
 7    1.3433580   1.5370120   8.8550104   N3   
 8   -3.2191959  -0.3587160   8.3623525   O1   
 8   -3.2791741  -1.3010992   6.4498856   O2   
 8    0.7524581  -1.5552212   3.7907160   O3   
 8    2.4720220  -0.3806038   4.3852721   O4   
 8    1.0242598   1.3899264  10.0234954   O5   
 8    2.1773065   2.3320544   8.4524367   O6   
 6   -1.2712906  -0.3861641   7.1302937   C1   
 6   -0.6583121  -0.7741203   5.9666538   C2   
 1   -1.1876240  -1.3552817   5.2150214   H1   
 6    0.6517074  -0.3943160   5.7875533   C3   
 6    1.3401614   0.3712184   6.7040824   C4   
 1    2.3580592   0.7025443   6.5183843   H2   
 6    0.6699440   0.6906349   7.8592396   C5   
 6   -0.6300616   0.3229522   8.1145806   C6   
 1   -1.1331272   0.5984369   9.0376389   H3   
 
    R_com        Fit total        Fit exp        Fit els          Fit Cn 
  5.85951247  0.11759962E+02  0.41594314E+02 -0.12206842E+02 -0.17627509E+02
  5.96609485  0.67342366E+01  0.33657554E+02 -0.11360538E+02 -0.15562779E+02
  6.09399371  0.23122455E+01  0.26164831E+02 -0.10432548E+02 -0.13420038E+02
  6.24747233 -0.12621094E+01  0.19423632E+02 -0.94260203E+01 -0.11259721E+02
  6.43164668 -0.38118809E+01  0.13687122E+02 -0.83459847E+01 -0.91530182E+01
  6.65265591 -0.52731716E+01  0.91012907E+01 -0.72001020E+01 -0.71743602E+01
  6.91786697 -0.57209676E+01  0.56728332E+01 -0.60019430E+01 -0.53918579E+01
  7.23612025 -0.53583280E+01  0.32785216E+01 -0.47782025E+01 -0.38586471E+01
  7.61802418 -0.44672615E+01  0.17184663E+01 -0.35780568E+01 -0.26076711E+01
  8.07630891 -0.33420306E+01  0.78354209E+00 -0.24761872E+01 -0.16493855E+01
  8.62625057 -0.22356248E+01  0.29129743E+00 -0.15572272E+01 -0.96969511E+00
  9.28618057 -0.13283376E+01  0.81429142E-01 -0.88062849E+00 -0.52913826E+00
 10.07809657 -0.70300576E+00  0.15765896E-01 -0.44917749E+00 -0.26959417E+00
 
------------ Minimum  33 ------------
E =    -5.72096764 kcal/mol
R_com =     6.91786697 Angstrom
beta_A, gamma_A, alpha_B, beta_B, gamma_B = 
   127.62283   353.29926   169.26288   115.48973   297.25653
 
 7    2.5150122  -1.2017455  -0.4164286   N1   
 7   -1.4730178  -0.5549486   2.3529972   N2   
 7   -1.0334888   1.7603743  -1.9371434   N3   
 8    3.0960053  -0.9521820  -1.4444855   O1   
 8    2.9793645  -1.8892404   0.4679814   O2   
 8   -1.0290268  -1.3878076   3.1271510   O3   
 8   -2.4996503   0.0866052   2.5325949   O4   
 8   -0.7473797   1.5564148  -3.1056285   O5   
 8   -1.7047178   2.6968646  -1.5345698   O6   
 6    1.1770897  -0.6162486  -0.2124267   C1   
 6    0.5025655  -0.8832129   0.9512132   C2   
 1    0.9143382  -1.5528120   1.7028456   H1   
 6   -0.7137598  -0.2659973   1.1303137   C3   
 6   -1.2475391   0.6143955   0.2137846   C4   
 1   -2.1858889   1.1295582   0.3994827   H2   
 6   -0.5295474   0.8033561  -0.9413726   C5   
 6    0.6791977   0.1999156  -1.1967136   C6   
 1    1.2247794   0.3768545  -2.1197720   H3   
 7   -2.7594678   0.1887714   7.4587865   N1   
 7    1.7948997  -0.8390843   8.9399001   N2   
 7    0.9573392   0.6455921   4.3514972   N3   
 8   -3.4830411   0.5721002   6.5720865   O1   
 8   -3.1608338  -0.1749560   8.5437109   O2   
 8    1.3512672  -1.0279344  10.0613375   O3   
 8    2.9607912  -1.0158996   8.6124031   O4   
 8    0.3668069   1.5074095   3.7211341   O5   
 8    1.9132764   0.0086462   3.9390511   O6   
 6   -1.3088360   0.1339446   7.1997086   C1   
 6   -0.4701004  -0.3037862   8.1922936   C2   
 1   -0.8483743  -0.5661838   9.1776500   H1   
 6    0.8681630  -0.4013553   7.8889610   C3   
 6    1.3749828  -0.1100343   6.6406409   C4   
 1    2.4280469  -0.2431757   6.4088953   H2   
 6    0.4780753   0.3550004   5.7106376   C5   
 6   -0.8673411   0.5009810   5.9534310   C6   
 1   -1.5511534   0.8660996   5.1917929   H3   
 
    R_com        Fit total        Fit exp        Fit els          Fit Cn 
  5.85951247  0.11759962E+02  0.41594314E+02 -0.12206842E+02 -0.17627509E+02
  5.96609485  0.67342366E+01  0.33657554E+02 -0.11360538E+02 -0.15562779E+02
  6.09399371  0.23122455E+01  0.26164831E+02 -0.10432548E+02 -0.13420038E+02
  6.24747233 -0.12621094E+01  0.19423632E+02 -0.94260203E+01 -0.11259721E+02
  6.43164668 -0.38118809E+01  0.13687122E+02 -0.83459847E+01 -0.91530182E+01
  6.65265591 -0.52731716E+01  0.91012907E+01 -0.72001020E+01 -0.71743602E+01
  6.91786697 -0.57209676E+01  0.56728332E+01 -0.60019430E+01 -0.53918579E+01
  7.23612025 -0.53583280E+01  0.32785216E+01 -0.47782025E+01 -0.38586471E+01
  7.61802418 -0.44672615E+01  0.17184663E+01 -0.35780568E+01 -0.26076711E+01
  8.07630891 -0.33420306E+01  0.78354209E+00 -0.24761872E+01 -0.16493855E+01
  8.62625057 -0.22356248E+01  0.29129743E+00 -0.15572272E+01 -0.96969511E+00
  9.28618057 -0.13283376E+01  0.81429142E-01 -0.88062849E+00 -0.52913826E+00
 10.07809657 -0.70300576E+00  0.15765896E-01 -0.44917749E+00 -0.26959417E+00
 
------------ Minimum  34 ------------
E =    -5.72096764 kcal/mol
R_com =     6.91786697 Angstrom
beta_A, gamma_A, alpha_B, beta_B, gamma_B = 
    64.51027   117.25653   169.26288    52.37717   173.29926
 
 7    2.7463247  -0.3286310  -0.5409195   N1   
 7   -1.9197992  -0.4899985  -2.0220331   N2   
 7   -0.8203026   0.8126446   2.5663697   N3   
 8    3.5286451  -0.0868174   0.3457805   O1   
 8    3.0729001  -0.7607661  -1.6258439   O2   
 8   -1.5191171  -0.7581924  -3.1434705   O3   
 8   -3.0982199  -0.4465089  -1.6945361   O4   
 8   -0.0795499   1.5493555   3.1967329   O5   
 8   -1.8781686   0.3649442   2.9788159   O6   
 6    1.3108756  -0.1122407  -0.2818416   C1   
 6    0.4052738  -0.3860488  -1.2744266   C2   
 1    0.7280394  -0.7143260  -2.2597831   H1   
 6   -0.9277372  -0.2325871  -0.9710940   C3   
 6   -1.3714098   0.1480557   0.2772261   C4   
 1   -2.4308418   0.2134345   0.5089716   H2   
 6   -0.4035676   0.4378521   1.2072293   C5   
 6    0.9454903   0.3306216   0.9644359   C6   
 1    1.6853534   0.5619515   1.7260741   H3   
 7   -2.6948691  -0.7121511   7.3342956   N1   
 7    1.3438400  -0.8196606   4.5648698   N2   
 7    1.3433580   1.5370120   8.8550104   N3   
 8   -3.2191959  -0.3587160   8.3623525   O1   
 8   -3.2791741  -1.3010992   6.4498856   O2   
 8    0.7524581  -1.5552212   3.7907160   O3   
 8    2.4720220  -0.3806038   4.3852721   O4   
 8    1.0242598   1.3899264  10.0234954   O5   
 8    2.1773065   2.3320544   8.4524367   O6   
 6   -1.2712906  -0.3861641   7.1302937   C1   
 6   -0.6583121  -0.7741203   5.9666538   C2   
 1   -1.1876240  -1.3552817   5.2150214   H1   
 6    0.6517074  -0.3943160   5.7875533   C3   
 6    1.3401614   0.3712184   6.7040824   C4   
 1    2.3580592   0.7025443   6.5183843   H2   
 6    0.6699440   0.6906349   7.8592396   C5   
 6   -0.6300616   0.3229522   8.1145806   C6   
 1   -1.1331272   0.5984369   9.0376389   H3   
 
    R_com        Fit total        Fit exp        Fit els          Fit Cn 
  5.85951247  0.11759962E+02  0.41594314E+02 -0.12206842E+02 -0.17627509E+02
  5.96609485  0.67342366E+01  0.33657554E+02 -0.11360538E+02 -0.15562779E+02
  6.09399371  0.23122455E+01  0.26164831E+02 -0.10432548E+02 -0.13420038E+02
  6.24747233 -0.12621094E+01  0.19423632E+02 -0.94260203E+01 -0.11259721E+02
  6.43164668 -0.38118809E+01  0.13687122E+02 -0.83459847E+01 -0.91530182E+01
  6.65265591 -0.52731716E+01  0.91012907E+01 -0.72001020E+01 -0.71743602E+01
  6.91786697 -0.57209676E+01  0.56728332E+01 -0.60019430E+01 -0.53918579E+01
  7.23612025 -0.53583280E+01  0.32785216E+01 -0.47782025E+01 -0.38586471E+01
  7.61802418 -0.44672615E+01  0.17184663E+01 -0.35780568E+01 -0.26076711E+01
  8.07630891 -0.33420306E+01  0.78354209E+00 -0.24761872E+01 -0.16493855E+01
  8.62625057 -0.22356248E+01  0.29129743E+00 -0.15572272E+01 -0.96969511E+00
  9.28618057 -0.13283376E+01  0.81429142E-01 -0.88062849E+00 -0.52913826E+00
 10.07809657 -0.70300576E+00  0.15765896E-01 -0.44917749E+00 -0.26959417E+00
 
------------ Minimum  35 ------------
E =    -5.72096764 kcal/mol
R_com =     6.91786697 Angstrom
beta_A, gamma_A, alpha_B, beta_B, gamma_B = 
    64.51027   117.25653   169.26288    52.37717   173.29926
 
 7    2.7463247  -0.3286310  -0.5409195   N1   
 7   -1.9197992  -0.4899985  -2.0220331   N2   
 7   -0.8203026   0.8126446   2.5663697   N3   
 8    3.5286451  -0.0868174   0.3457805   O1   
 8    3.0729001  -0.7607661  -1.6258439   O2   
 8   -1.5191171  -0.7581924  -3.1434705   O3   
 8   -3.0982199  -0.4465089  -1.6945361   O4   
 8   -0.0795499   1.5493555   3.1967329   O5   
 8   -1.8781686   0.3649442   2.9788159   O6   
 6    1.3108756  -0.1122407  -0.2818416   C1   
 6    0.4052738  -0.3860488  -1.2744266   C2   
 1    0.7280394  -0.7143260  -2.2597831   H1   
 6   -0.9277372  -0.2325871  -0.9710940   C3   
 6   -1.3714098   0.1480557   0.2772261   C4   
 1   -2.4308418   0.2134345   0.5089716   H2   
 6   -0.4035676   0.4378521   1.2072293   C5   
 6    0.9454903   0.3306216   0.9644359   C6   
 1    1.6853534   0.5619515   1.7260741   H3   
 7   -2.6948691  -0.7121511   7.3342956   N1   
 7    1.3438400  -0.8196606   4.5648698   N2   
 7    1.3433580   1.5370120   8.8550104   N3   
 8   -3.2191959  -0.3587160   8.3623525   O1   
 8   -3.2791741  -1.3010992   6.4498856   O2   
 8    0.7524581  -1.5552212   3.7907160   O3   
 8    2.4720220  -0.3806038   4.3852721   O4   
 8    1.0242598   1.3899264  10.0234954   O5   
 8    2.1773065   2.3320544   8.4524367   O6   
 6   -1.2712906  -0.3861641   7.1302937   C1   
 6   -0.6583121  -0.7741203   5.9666538   C2   
 1   -1.1876240  -1.3552817   5.2150214   H1   
 6    0.6517074  -0.3943160   5.7875533   C3   
 6    1.3401614   0.3712184   6.7040824   C4   
 1    2.3580592   0.7025443   6.5183843   H2   
 6    0.6699440   0.6906349   7.8592396   C5   
 6   -0.6300616   0.3229522   8.1145806   C6   
 1   -1.1331272   0.5984369   9.0376389   H3   
 
    R_com        Fit total        Fit exp        Fit els          Fit Cn 
  5.85951247  0.11759962E+02  0.41594314E+02 -0.12206842E+02 -0.17627509E+02
  5.96609485  0.67342366E+01  0.33657554E+02 -0.11360538E+02 -0.15562779E+02
  6.09399371  0.23122455E+01  0.26164831E+02 -0.10432548E+02 -0.13420038E+02
  6.24747233 -0.12621094E+01  0.19423632E+02 -0.94260203E+01 -0.11259721E+02
  6.43164668 -0.38118809E+01  0.13687122E+02 -0.83459847E+01 -0.91530182E+01
  6.65265591 -0.52731716E+01  0.91012907E+01 -0.72001020E+01 -0.71743602E+01
  6.91786697 -0.57209676E+01  0.56728332E+01 -0.60019430E+01 -0.53918579E+01
  7.23612025 -0.53583280E+01  0.32785216E+01 -0.47782025E+01 -0.38586471E+01
  7.61802418 -0.44672615E+01  0.17184663E+01 -0.35780568E+01 -0.26076711E+01
  8.07630891 -0.33420306E+01  0.78354209E+00 -0.24761872E+01 -0.16493855E+01
  8.62625057 -0.22356248E+01  0.29129743E+00 -0.15572272E+01 -0.96969511E+00
  9.28618057 -0.13283376E+01  0.81429142E-01 -0.88062849E+00 -0.52913826E+00
 10.07809657 -0.70300576E+00  0.15765896E-01 -0.44917749E+00 -0.26959417E+00
 
------------ Minimum  36 ------------
E =    -5.72096764 kcal/mol
R_com =     6.91786697 Angstrom
beta_A, gamma_A, alpha_B, beta_B, gamma_B = 
   127.62283   353.29926   169.26288   115.48973   297.25653
 
 7    2.5150122  -1.2017455  -0.4164286   N1   
 7   -1.4730178  -0.5549486   2.3529972   N2   
 7   -1.0334888   1.7603743  -1.9371434   N3   
 8    3.0960053  -0.9521820  -1.4444855   O1   
 8    2.9793645  -1.8892404   0.4679814   O2   
 8   -1.0290268  -1.3878076   3.1271510   O3   
 8   -2.4996503   0.0866052   2.5325949   O4   
 8   -0.7473797   1.5564148  -3.1056285   O5   
 8   -1.7047178   2.6968646  -1.5345698   O6   
 6    1.1770897  -0.6162486  -0.2124267   C1   
 6    0.5025655  -0.8832129   0.9512132   C2   
 1    0.9143382  -1.5528120   1.7028456   H1   
 6   -0.7137598  -0.2659973   1.1303137   C3   
 6   -1.2475391   0.6143955   0.2137846   C4   
 1   -2.1858889   1.1295582   0.3994827   H2   
 6   -0.5295474   0.8033561  -0.9413726   C5   
 6    0.6791977   0.1999156  -1.1967136   C6   
 1    1.2247794   0.3768545  -2.1197720   H3   
 7   -2.7594678   0.1887714   7.4587865   N1   
 7    1.7948997  -0.8390843   8.9399001   N2   
 7    0.9573392   0.6455921   4.3514972   N3   
 8   -3.4830411   0.5721002   6.5720865   O1   
 8   -3.1608338  -0.1749560   8.5437109   O2   
 8    1.3512672  -1.0279344  10.0613375   O3   
 8    2.9607912  -1.0158996   8.6124031   O4   
 8    0.3668069   1.5074095   3.7211341   O5   
 8    1.9132764   0.0086462   3.9390511   O6   
 6   -1.3088360   0.1339446   7.1997086   C1   
 6   -0.4701004  -0.3037862   8.1922936   C2   
 1   -0.8483743  -0.5661838   9.1776500   H1   
 6    0.8681630  -0.4013553   7.8889610   C3   
 6    1.3749828  -0.1100343   6.6406409   C4   
 1    2.4280469  -0.2431757   6.4088953   H2   
 6    0.4780753   0.3550004   5.7106376   C5   
 6   -0.8673411   0.5009810   5.9534310   C6   
 1   -1.5511534   0.8660996   5.1917929   H3   
 
    R_com        Fit total        Fit exp        Fit els          Fit Cn 
  5.85951247  0.11759962E+02  0.41594314E+02 -0.12206842E+02 -0.17627509E+02
  5.96609485  0.67342366E+01  0.33657554E+02 -0.11360538E+02 -0.15562779E+02
  6.09399371  0.23122455E+01  0.26164831E+02 -0.10432548E+02 -0.13420038E+02
  6.24747233 -0.12621094E+01  0.19423632E+02 -0.94260203E+01 -0.11259721E+02
  6.43164668 -0.38118809E+01  0.13687122E+02 -0.83459847E+01 -0.91530182E+01
  6.65265591 -0.52731716E+01  0.91012907E+01 -0.72001020E+01 -0.71743602E+01
  6.91786697 -0.57209676E+01  0.56728332E+01 -0.60019430E+01 -0.53918579E+01
  7.23612025 -0.53583280E+01  0.32785216E+01 -0.47782025E+01 -0.38586471E+01
  7.61802418 -0.44672615E+01  0.17184663E+01 -0.35780568E+01 -0.26076711E+01
  8.07630891 -0.33420306E+01  0.78354209E+00 -0.24761872E+01 -0.16493855E+01
  8.62625057 -0.22356248E+01  0.29129743E+00 -0.15572272E+01 -0.96969511E+00
  9.28618057 -0.13283376E+01  0.81429142E-01 -0.88062849E+00 -0.52913826E+00
 10.07809657 -0.70300576E+00  0.15765896E-01 -0.44917749E+00 -0.26959417E+00
 
------------ Minimum  37 ------------
E =    -5.72096764 kcal/mol
R_com =     6.91786697 Angstrom
beta_A, gamma_A, alpha_B, beta_B, gamma_B = 
    64.51027   117.25653   169.26288    52.37717   173.29926
 
 7    2.7463247  -0.3286310  -0.5409195   N1   
 7   -1.9197992  -0.4899985  -2.0220331   N2   
 7   -0.8203026   0.8126446   2.5663697   N3   
 8    3.5286451  -0.0868174   0.3457805   O1   
 8    3.0729001  -0.7607661  -1.6258439   O2   
 8   -1.5191171  -0.7581924  -3.1434705   O3   
 8   -3.0982199  -0.4465089  -1.6945361   O4   
 8   -0.0795499   1.5493555   3.1967329   O5   
 8   -1.8781686   0.3649442   2.9788159   O6   
 6    1.3108756  -0.1122407  -0.2818416   C1   
 6    0.4052738  -0.3860488  -1.2744266   C2   
 1    0.7280394  -0.7143260  -2.2597831   H1   
 6   -0.9277372  -0.2325871  -0.9710940   C3   
 6   -1.3714098   0.1480557   0.2772261   C4   
 1   -2.4308418   0.2134345   0.5089716   H2   
 6   -0.4035676   0.4378521   1.2072293   C5   
 6    0.9454903   0.3306216   0.9644359   C6   
 1    1.6853534   0.5619515   1.7260741   H3   
 7   -2.6948691  -0.7121511   7.3342956   N1   
 7    1.3438400  -0.8196606   4.5648698   N2   
 7    1.3433580   1.5370120   8.8550104   N3   
 8   -3.2191959  -0.3587160   8.3623525   O1   
 8   -3.2791741  -1.3010992   6.4498856   O2   
 8    0.7524581  -1.5552212   3.7907160   O3   
 8    2.4720220  -0.3806038   4.3852721   O4   
 8    1.0242598   1.3899264  10.0234954   O5   
 8    2.1773065   2.3320544   8.4524367   O6   
 6   -1.2712906  -0.3861641   7.1302937   C1   
 6   -0.6583121  -0.7741203   5.9666538   C2   
 1   -1.1876240  -1.3552817   5.2150214   H1   
 6    0.6517074  -0.3943160   5.7875533   C3   
 6    1.3401614   0.3712184   6.7040824   C4   
 1    2.3580592   0.7025443   6.5183843   H2   
 6    0.6699440   0.6906349   7.8592396   C5   
 6   -0.6300616   0.3229522   8.1145806   C6   
 1   -1.1331272   0.5984369   9.0376389   H3   
 
    R_com        Fit total        Fit exp        Fit els          Fit Cn 
  5.85951247  0.11759962E+02  0.41594314E+02 -0.12206842E+02 -0.17627509E+02
  5.96609485  0.67342366E+01  0.33657554E+02 -0.11360538E+02 -0.15562779E+02
  6.09399371  0.23122455E+01  0.26164831E+02 -0.10432548E+02 -0.13420038E+02
  6.24747233 -0.12621094E+01  0.19423632E+02 -0.94260203E+01 -0.11259721E+02
  6.43164668 -0.38118809E+01  0.13687122E+02 -0.83459847E+01 -0.91530182E+01
  6.65265591 -0.52731716E+01  0.91012907E+01 -0.72001020E+01 -0.71743602E+01
  6.91786697 -0.57209676E+01  0.56728332E+01 -0.60019430E+01 -0.53918579E+01
  7.23612025 -0.53583280E+01  0.32785216E+01 -0.47782025E+01 -0.38586471E+01
  7.61802418 -0.44672615E+01  0.17184663E+01 -0.35780568E+01 -0.26076711E+01
  8.07630891 -0.33420306E+01  0.78354209E+00 -0.24761872E+01 -0.16493855E+01
  8.62625057 -0.22356248E+01  0.29129743E+00 -0.15572272E+01 -0.96969511E+00
  9.28618057 -0.13283376E+01  0.81429142E-01 -0.88062849E+00 -0.52913826E+00
 10.07809657 -0.70300576E+00  0.15765896E-01 -0.44917749E+00 -0.26959417E+00
 
------------ Minimum  38 ------------
E =    -5.72096764 kcal/mol
R_com =     6.91786697 Angstrom
beta_A, gamma_A, alpha_B, beta_B, gamma_B = 
    64.51027   117.25653   169.26288    52.37717   173.29926
 
 7    2.7463247  -0.3286310  -0.5409195   N1   
 7   -1.9197992  -0.4899985  -2.0220331   N2   
 7   -0.8203026   0.8126446   2.5663697   N3   
 8    3.5286451  -0.0868174   0.3457805   O1   
 8    3.0729001  -0.7607661  -1.6258439   O2   
 8   -1.5191171  -0.7581924  -3.1434705   O3   
 8   -3.0982199  -0.4465089  -1.6945361   O4   
 8   -0.0795499   1.5493555   3.1967329   O5   
 8   -1.8781686   0.3649442   2.9788159   O6   
 6    1.3108756  -0.1122407  -0.2818416   C1   
 6    0.4052738  -0.3860488  -1.2744266   C2   
 1    0.7280394  -0.7143260  -2.2597831   H1   
 6   -0.9277372  -0.2325871  -0.9710940   C3   
 6   -1.3714098   0.1480557   0.2772261   C4   
 1   -2.4308418   0.2134345   0.5089716   H2   
 6   -0.4035676   0.4378521   1.2072293   C5   
 6    0.9454903   0.3306216   0.9644359   C6   
 1    1.6853534   0.5619515   1.7260741   H3   
 7   -2.6948691  -0.7121511   7.3342956   N1   
 7    1.3438400  -0.8196606   4.5648698   N2   
 7    1.3433580   1.5370120   8.8550104   N3   
 8   -3.2191959  -0.3587160   8.3623525   O1   
 8   -3.2791741  -1.3010992   6.4498856   O2   
 8    0.7524581  -1.5552212   3.7907160   O3   
 8    2.4720220  -0.3806038   4.3852721   O4   
 8    1.0242598   1.3899264  10.0234954   O5   
 8    2.1773065   2.3320544   8.4524367   O6   
 6   -1.2712906  -0.3861641   7.1302937   C1   
 6   -0.6583121  -0.7741203   5.9666538   C2   
 1   -1.1876240  -1.3552817   5.2150214   H1   
 6    0.6517074  -0.3943160   5.7875533   C3   
 6    1.3401614   0.3712184   6.7040824   C4   
 1    2.3580592   0.7025443   6.5183843   H2   
 6    0.6699440   0.6906349   7.8592396   C5   
 6   -0.6300616   0.3229522   8.1145806   C6   
 1   -1.1331272   0.5984369   9.0376389   H3   
 
    R_com        Fit total        Fit exp        Fit els          Fit Cn 
  5.85951247  0.11759962E+02  0.41594314E+02 -0.12206842E+02 -0.17627509E+02
  5.96609485  0.67342366E+01  0.33657554E+02 -0.11360538E+02 -0.15562779E+02
  6.09399371  0.23122455E+01  0.26164831E+02 -0.10432548E+02 -0.13420038E+02
  6.24747233 -0.12621094E+01  0.19423632E+02 -0.94260203E+01 -0.11259721E+02
  6.43164668 -0.38118809E+01  0.13687122E+02 -0.83459847E+01 -0.91530182E+01
  6.65265591 -0.52731716E+01  0.91012907E+01 -0.72001020E+01 -0.71743602E+01
  6.91786697 -0.57209676E+01  0.56728332E+01 -0.60019430E+01 -0.53918579E+01
  7.23612025 -0.53583280E+01  0.32785216E+01 -0.47782025E+01 -0.38586471E+01
  7.61802418 -0.44672615E+01  0.17184663E+01 -0.35780568E+01 -0.26076711E+01
  8.07630891 -0.33420306E+01  0.78354209E+00 -0.24761872E+01 -0.16493855E+01
  8.62625057 -0.22356248E+01  0.29129743E+00 -0.15572272E+01 -0.96969511E+00
  9.28618057 -0.13283376E+01  0.81429142E-01 -0.88062849E+00 -0.52913826E+00
 10.07809657 -0.70300576E+00  0.15765896E-01 -0.44917749E+00 -0.26959417E+00
 
------------ Minimum  39 ------------
E =    -5.72096764 kcal/mol
R_com =     6.91786697 Angstrom
beta_A, gamma_A, alpha_B, beta_B, gamma_B = 
   127.62283   353.29926   169.26288   115.48973   297.25653
 
 7    2.5150122  -1.2017455  -0.4164286   N1   
 7   -1.4730178  -0.5549486   2.3529972   N2   
 7   -1.0334888   1.7603743  -1.9371434   N3   
 8    3.0960053  -0.9521820  -1.4444855   O1   
 8    2.9793645  -1.8892404   0.4679814   O2   
 8   -1.0290268  -1.3878076   3.1271510   O3   
 8   -2.4996503   0.0866052   2.5325949   O4   
 8   -0.7473797   1.5564148  -3.1056285   O5   
 8   -1.7047178   2.6968646  -1.5345698   O6   
 6    1.1770897  -0.6162486  -0.2124267   C1   
 6    0.5025655  -0.8832129   0.9512132   C2   
 1    0.9143382  -1.5528120   1.7028456   H1   
 6   -0.7137598  -0.2659973   1.1303137   C3   
 6   -1.2475391   0.6143955   0.2137846   C4   
 1   -2.1858889   1.1295582   0.3994827   H2   
 6   -0.5295474   0.8033561  -0.9413726   C5   
 6    0.6791977   0.1999156  -1.1967136   C6   
 1    1.2247794   0.3768545  -2.1197720   H3   
 7   -2.7594678   0.1887714   7.4587865   N1   
 7    1.7948997  -0.8390843   8.9399001   N2   
 7    0.9573392   0.6455921   4.3514972   N3   
 8   -3.4830411   0.5721002   6.5720865   O1   
 8   -3.1608338  -0.1749560   8.5437109   O2   
 8    1.3512672  -1.0279344  10.0613375   O3   
 8    2.9607912  -1.0158996   8.6124031   O4   
 8    0.3668069   1.5074095   3.7211341   O5   
 8    1.9132764   0.0086462   3.9390511   O6   
 6   -1.3088360   0.1339446   7.1997086   C1   
 6   -0.4701004  -0.3037862   8.1922936   C2   
 1   -0.8483743  -0.5661838   9.1776500   H1   
 6    0.8681630  -0.4013553   7.8889610   C3   
 6    1.3749828  -0.1100343   6.6406409   C4   
 1    2.4280469  -0.2431757   6.4088953   H2   
 6    0.4780753   0.3550004   5.7106376   C5   
 6   -0.8673411   0.5009810   5.9534310   C6   
 1   -1.5511534   0.8660996   5.1917929   H3   
 
    R_com        Fit total        Fit exp        Fit els          Fit Cn 
  5.85951247  0.11759962E+02  0.41594314E+02 -0.12206842E+02 -0.17627509E+02
  5.96609485  0.67342366E+01  0.33657554E+02 -0.11360538E+02 -0.15562779E+02
  6.09399371  0.23122455E+01  0.26164831E+02 -0.10432548E+02 -0.13420038E+02
  6.24747233 -0.12621094E+01  0.19423632E+02 -0.94260203E+01 -0.11259721E+02
  6.43164668 -0.38118809E+01  0.13687122E+02 -0.83459847E+01 -0.91530182E+01
  6.65265591 -0.52731716E+01  0.91012907E+01 -0.72001020E+01 -0.71743602E+01
  6.91786697 -0.57209676E+01  0.56728332E+01 -0.60019430E+01 -0.53918579E+01
  7.23612025 -0.53583280E+01  0.32785216E+01 -0.47782025E+01 -0.38586471E+01
  7.61802418 -0.44672615E+01  0.17184663E+01 -0.35780568E+01 -0.26076711E+01
  8.07630891 -0.33420306E+01  0.78354209E+00 -0.24761872E+01 -0.16493855E+01
  8.62625057 -0.22356248E+01  0.29129743E+00 -0.15572272E+01 -0.96969511E+00
  9.28618057 -0.13283376E+01  0.81429142E-01 -0.88062849E+00 -0.52913826E+00
 10.07809657 -0.70300576E+00  0.15765896E-01 -0.44917749E+00 -0.26959417E+00
 
------------ Minimum  40 ------------
E =    -5.72096764 kcal/mol
R_com =     6.91786697 Angstrom
beta_A, gamma_A, alpha_B, beta_B, gamma_B = 
   127.62283   353.29926   169.26288   115.48973   297.25653
 
 7    2.5150122  -1.2017455  -0.4164286   N1   
 7   -1.4730178  -0.5549486   2.3529972   N2   
 7   -1.0334888   1.7603743  -1.9371434   N3   
 8    3.0960053  -0.9521820  -1.4444855   O1   
 8    2.9793645  -1.8892404   0.4679814   O2   
 8   -1.0290268  -1.3878076   3.1271510   O3   
 8   -2.4996503   0.0866052   2.5325949   O4   
 8   -0.7473797   1.5564148  -3.1056285   O5   
 8   -1.7047178   2.6968646  -1.5345698   O6   
 6    1.1770897  -0.6162486  -0.2124267   C1   
 6    0.5025655  -0.8832129   0.9512132   C2   
 1    0.9143382  -1.5528120   1.7028456   H1   
 6   -0.7137598  -0.2659973   1.1303137   C3   
 6   -1.2475391   0.6143955   0.2137846   C4   
 1   -2.1858889   1.1295582   0.3994827   H2   
 6   -0.5295474   0.8033561  -0.9413726   C5   
 6    0.6791977   0.1999156  -1.1967136   C6   
 1    1.2247794   0.3768545  -2.1197720   H3   
 7   -2.7594678   0.1887714   7.4587865   N1   
 7    1.7948997  -0.8390843   8.9399001   N2   
 7    0.9573392   0.6455921   4.3514972   N3   
 8   -3.4830411   0.5721002   6.5720865   O1   
 8   -3.1608338  -0.1749560   8.5437109   O2   
 8    1.3512672  -1.0279344  10.0613375   O3   
 8    2.9607912  -1.0158996   8.6124031   O4   
 8    0.3668069   1.5074095   3.7211341   O5   
 8    1.9132764   0.0086462   3.9390511   O6   
 6   -1.3088360   0.1339446   7.1997086   C1   
 6   -0.4701004  -0.3037862   8.1922936   C2   
 1   -0.8483743  -0.5661838   9.1776500   H1   
 6    0.8681630  -0.4013553   7.8889610   C3   
 6    1.3749828  -0.1100343   6.6406409   C4   
 1    2.4280469  -0.2431757   6.4088953   H2   
 6    0.4780753   0.3550004   5.7106376   C5   
 6   -0.8673411   0.5009810   5.9534310   C6   
 1   -1.5511534   0.8660996   5.1917929   H3   
 
    R_com        Fit total        Fit exp        Fit els          Fit Cn 
  5.85951247  0.11759962E+02  0.41594314E+02 -0.12206842E+02 -0.17627509E+02
  5.96609485  0.67342366E+01  0.33657554E+02 -0.11360538E+02 -0.15562779E+02
  6.09399371  0.23122455E+01  0.26164831E+02 -0.10432548E+02 -0.13420038E+02
  6.24747233 -0.12621094E+01  0.19423632E+02 -0.94260203E+01 -0.11259721E+02
  6.43164668 -0.38118809E+01  0.13687122E+02 -0.83459847E+01 -0.91530182E+01
  6.65265591 -0.52731716E+01  0.91012907E+01 -0.72001020E+01 -0.71743602E+01
  6.91786697 -0.57209676E+01  0.56728332E+01 -0.60019430E+01 -0.53918579E+01
  7.23612025 -0.53583280E+01  0.32785216E+01 -0.47782025E+01 -0.38586471E+01
  7.61802418 -0.44672615E+01  0.17184663E+01 -0.35780568E+01 -0.26076711E+01
  8.07630891 -0.33420306E+01  0.78354209E+00 -0.24761872E+01 -0.16493855E+01
  8.62625057 -0.22356248E+01  0.29129743E+00 -0.15572272E+01 -0.96969511E+00
  9.28618057 -0.13283376E+01  0.81429142E-01 -0.88062849E+00 -0.52913826E+00
 10.07809657 -0.70300576E+00  0.15765896E-01 -0.44917749E+00 -0.26959417E+00
 
------------ Minimum  41 ------------
E =    -5.72096764 kcal/mol
R_com =     6.91786697 Angstrom
beta_A, gamma_A, alpha_B, beta_B, gamma_B = 
    64.51027   117.25653   169.26288    52.37717   173.29926
 
 7    2.7463247  -0.3286310  -0.5409195   N1   
 7   -1.9197992  -0.4899985  -2.0220331   N2   
 7   -0.8203026   0.8126446   2.5663697   N3   
 8    3.5286451  -0.0868174   0.3457805   O1   
 8    3.0729001  -0.7607661  -1.6258439   O2   
 8   -1.5191171  -0.7581924  -3.1434705   O3   
 8   -3.0982199  -0.4465089  -1.6945361   O4   
 8   -0.0795499   1.5493555   3.1967329   O5   
 8   -1.8781686   0.3649442   2.9788159   O6   
 6    1.3108756  -0.1122407  -0.2818416   C1   
 6    0.4052738  -0.3860488  -1.2744266   C2   
 1    0.7280394  -0.7143260  -2.2597831   H1   
 6   -0.9277372  -0.2325871  -0.9710940   C3   
 6   -1.3714098   0.1480557   0.2772261   C4   
 1   -2.4308418   0.2134345   0.5089716   H2   
 6   -0.4035676   0.4378521   1.2072293   C5   
 6    0.9454903   0.3306216   0.9644359   C6   
 1    1.6853534   0.5619515   1.7260741   H3   
 7   -2.6948691  -0.7121511   7.3342956   N1   
 7    1.3438400  -0.8196606   4.5648698   N2   
 7    1.3433580   1.5370120   8.8550104   N3   
 8   -3.2191959  -0.3587160   8.3623525   O1   
 8   -3.2791741  -1.3010992   6.4498856   O2   
 8    0.7524581  -1.5552212   3.7907160   O3   
 8    2.4720220  -0.3806038   4.3852721   O4   
 8    1.0242598   1.3899264  10.0234954   O5   
 8    2.1773065   2.3320544   8.4524367   O6   
 6   -1.2712906  -0.3861641   7.1302937   C1   
 6   -0.6583121  -0.7741203   5.9666538   C2   
 1   -1.1876240  -1.3552817   5.2150214   H1   
 6    0.6517074  -0.3943160   5.7875533   C3   
 6    1.3401614   0.3712184   6.7040824   C4   
 1    2.3580592   0.7025443   6.5183843   H2   
 6    0.6699440   0.6906349   7.8592396   C5   
 6   -0.6300616   0.3229522   8.1145806   C6   
 1   -1.1331272   0.5984369   9.0376389   H3   
 
    R_com        Fit total        Fit exp        Fit els          Fit Cn 
  5.85951247  0.11759962E+02  0.41594314E+02 -0.12206842E+02 -0.17627509E+02
  5.96609485  0.67342366E+01  0.33657554E+02 -0.11360538E+02 -0.15562779E+02
  6.09399371  0.23122455E+01  0.26164831E+02 -0.10432548E+02 -0.13420038E+02
  6.24747233 -0.12621094E+01  0.19423632E+02 -0.94260203E+01 -0.11259721E+02
  6.43164668 -0.38118809E+01  0.13687122E+02 -0.83459847E+01 -0.91530182E+01
  6.65265591 -0.52731716E+01  0.91012907E+01 -0.72001020E+01 -0.71743602E+01
  6.91786697 -0.57209676E+01  0.56728332E+01 -0.60019430E+01 -0.53918579E+01
  7.23612025 -0.53583280E+01  0.32785216E+01 -0.47782025E+01 -0.38586471E+01
  7.61802418 -0.44672615E+01  0.17184663E+01 -0.35780568E+01 -0.26076711E+01
  8.07630891 -0.33420306E+01  0.78354209E+00 -0.24761872E+01 -0.16493855E+01
  8.62625057 -0.22356248E+01  0.29129743E+00 -0.15572272E+01 -0.96969511E+00
  9.28618057 -0.13283376E+01  0.81429142E-01 -0.88062849E+00 -0.52913826E+00
 10.07809657 -0.70300576E+00  0.15765896E-01 -0.44917749E+00 -0.26959417E+00
 
------------ Minimum  42 ------------
E =    -5.72096764 kcal/mol
R_com =     6.91786697 Angstrom
beta_A, gamma_A, alpha_B, beta_B, gamma_B = 
    64.51027   117.25653   169.26288    52.37717   173.29926
 
 7    2.7463247  -0.3286310  -0.5409195   N1   
 7   -1.9197992  -0.4899985  -2.0220331   N2   
 7   -0.8203026   0.8126446   2.5663697   N3   
 8    3.5286451  -0.0868174   0.3457805   O1   
 8    3.0729001  -0.7607661  -1.6258439   O2   
 8   -1.5191171  -0.7581924  -3.1434705   O3   
 8   -3.0982199  -0.4465089  -1.6945361   O4   
 8   -0.0795499   1.5493555   3.1967329   O5   
 8   -1.8781686   0.3649442   2.9788159   O6   
 6    1.3108756  -0.1122407  -0.2818416   C1   
 6    0.4052738  -0.3860488  -1.2744266   C2   
 1    0.7280394  -0.7143260  -2.2597831   H1   
 6   -0.9277372  -0.2325871  -0.9710940   C3   
 6   -1.3714098   0.1480557   0.2772261   C4   
 1   -2.4308418   0.2134345   0.5089716   H2   
 6   -0.4035676   0.4378521   1.2072293   C5   
 6    0.9454903   0.3306216   0.9644359   C6   
 1    1.6853534   0.5619515   1.7260741   H3   
 7   -2.6948691  -0.7121511   7.3342956   N1   
 7    1.3438400  -0.8196606   4.5648698   N2   
 7    1.3433580   1.5370120   8.8550104   N3   
 8   -3.2191959  -0.3587160   8.3623525   O1   
 8   -3.2791741  -1.3010992   6.4498856   O2   
 8    0.7524581  -1.5552212   3.7907160   O3   
 8    2.4720220  -0.3806038   4.3852721   O4   
 8    1.0242598   1.3899264  10.0234954   O5   
 8    2.1773065   2.3320544   8.4524367   O6   
 6   -1.2712906  -0.3861641   7.1302937   C1   
 6   -0.6583121  -0.7741203   5.9666538   C2   
 1   -1.1876240  -1.3552817   5.2150214   H1   
 6    0.6517074  -0.3943160   5.7875533   C3   
 6    1.3401614   0.3712184   6.7040824   C4   
 1    2.3580592   0.7025443   6.5183843   H2   
 6    0.6699440   0.6906349   7.8592396   C5   
 6   -0.6300616   0.3229522   8.1145806   C6   
 1   -1.1331272   0.5984369   9.0376389   H3   
 
    R_com        Fit total        Fit exp        Fit els          Fit Cn 
  5.85951247  0.11759962E+02  0.41594314E+02 -0.12206842E+02 -0.17627509E+02
  5.96609485  0.67342366E+01  0.33657554E+02 -0.11360538E+02 -0.15562779E+02
  6.09399371  0.23122455E+01  0.26164831E+02 -0.10432548E+02 -0.13420038E+02
  6.24747233 -0.12621094E+01  0.19423632E+02 -0.94260203E+01 -0.11259721E+02
  6.43164668 -0.38118809E+01  0.13687122E+02 -0.83459847E+01 -0.91530182E+01
  6.65265591 -0.52731716E+01  0.91012907E+01 -0.72001020E+01 -0.71743602E+01
  6.91786697 -0.57209676E+01  0.56728332E+01 -0.60019430E+01 -0.53918579E+01
  7.23612025 -0.53583280E+01  0.32785216E+01 -0.47782025E+01 -0.38586471E+01
  7.61802418 -0.44672615E+01  0.17184663E+01 -0.35780568E+01 -0.26076711E+01
  8.07630891 -0.33420306E+01  0.78354209E+00 -0.24761872E+01 -0.16493855E+01
  8.62625057 -0.22356248E+01  0.29129743E+00 -0.15572272E+01 -0.96969511E+00
  9.28618057 -0.13283376E+01  0.81429142E-01 -0.88062849E+00 -0.52913826E+00
 10.07809657 -0.70300576E+00  0.15765896E-01 -0.44917749E+00 -0.26959417E+00
 
------------ Minimum  43 ------------
E =    -5.72096764 kcal/mol
R_com =     6.91786697 Angstrom
beta_A, gamma_A, alpha_B, beta_B, gamma_B = 
   127.62283   353.29926   169.26288   115.48973   297.25653
 
 7    2.5150122  -1.2017455  -0.4164286   N1   
 7   -1.4730178  -0.5549486   2.3529972   N2   
 7   -1.0334888   1.7603743  -1.9371434   N3   
 8    3.0960053  -0.9521820  -1.4444855   O1   
 8    2.9793645  -1.8892404   0.4679814   O2   
 8   -1.0290268  -1.3878076   3.1271510   O3   
 8   -2.4996503   0.0866052   2.5325949   O4   
 8   -0.7473797   1.5564148  -3.1056285   O5   
 8   -1.7047178   2.6968646  -1.5345698   O6   
 6    1.1770897  -0.6162486  -0.2124267   C1   
 6    0.5025655  -0.8832129   0.9512132   C2   
 1    0.9143382  -1.5528120   1.7028456   H1   
 6   -0.7137598  -0.2659973   1.1303137   C3   
 6   -1.2475391   0.6143955   0.2137846   C4   
 1   -2.1858889   1.1295582   0.3994827   H2   
 6   -0.5295474   0.8033561  -0.9413726   C5   
 6    0.6791977   0.1999156  -1.1967136   C6   
 1    1.2247794   0.3768545  -2.1197720   H3   
 7   -2.7594678   0.1887714   7.4587865   N1   
 7    1.7948997  -0.8390843   8.9399001   N2   
 7    0.9573392   0.6455921   4.3514972   N3   
 8   -3.4830411   0.5721002   6.5720865   O1   
 8   -3.1608338  -0.1749560   8.5437109   O2   
 8    1.3512672  -1.0279344  10.0613375   O3   
 8    2.9607912  -1.0158996   8.6124031   O4   
 8    0.3668069   1.5074095   3.7211341   O5   
 8    1.9132764   0.0086462   3.9390511   O6   
 6   -1.3088360   0.1339446   7.1997086   C1   
 6   -0.4701004  -0.3037862   8.1922936   C2   
 1   -0.8483743  -0.5661838   9.1776500   H1   
 6    0.8681630  -0.4013553   7.8889610   C3   
 6    1.3749828  -0.1100343   6.6406409   C4   
 1    2.4280469  -0.2431757   6.4088953   H2   
 6    0.4780753   0.3550004   5.7106376   C5   
 6   -0.8673411   0.5009810   5.9534310   C6   
 1   -1.5511534   0.8660996   5.1917929   H3   
 
    R_com        Fit total        Fit exp        Fit els          Fit Cn 
  5.85951247  0.11759962E+02  0.41594314E+02 -0.12206842E+02 -0.17627509E+02
  5.96609485  0.67342366E+01  0.33657554E+02 -0.11360538E+02 -0.15562779E+02
  6.09399371  0.23122455E+01  0.26164831E+02 -0.10432548E+02 -0.13420038E+02
  6.24747233 -0.12621094E+01  0.19423632E+02 -0.94260203E+01 -0.11259721E+02
  6.43164668 -0.38118809E+01  0.13687122E+02 -0.83459847E+01 -0.91530182E+01
  6.65265591 -0.52731716E+01  0.91012907E+01 -0.72001020E+01 -0.71743602E+01
  6.91786697 -0.57209676E+01  0.56728332E+01 -0.60019430E+01 -0.53918579E+01
  7.23612025 -0.53583280E+01  0.32785216E+01 -0.47782025E+01 -0.38586471E+01
  7.61802418 -0.44672615E+01  0.17184663E+01 -0.35780568E+01 -0.26076711E+01
  8.07630891 -0.33420306E+01  0.78354209E+00 -0.24761872E+01 -0.16493855E+01
  8.62625057 -0.22356248E+01  0.29129743E+00 -0.15572272E+01 -0.96969511E+00
  9.28618057 -0.13283376E+01  0.81429142E-01 -0.88062849E+00 -0.52913826E+00
 10.07809657 -0.70300576E+00  0.15765896E-01 -0.44917749E+00 -0.26959417E+00
 
------------ Minimum  44 ------------
E =    -5.72096764 kcal/mol
R_com =     6.91786697 Angstrom
beta_A, gamma_A, alpha_B, beta_B, gamma_B = 
   127.62283   353.29926   169.26288   115.48973   297.25653
 
 7    2.5150122  -1.2017455  -0.4164286   N1   
 7   -1.4730178  -0.5549486   2.3529972   N2   
 7   -1.0334888   1.7603743  -1.9371434   N3   
 8    3.0960053  -0.9521820  -1.4444855   O1   
 8    2.9793645  -1.8892404   0.4679814   O2   
 8   -1.0290268  -1.3878076   3.1271510   O3   
 8   -2.4996503   0.0866052   2.5325949   O4   
 8   -0.7473797   1.5564148  -3.1056285   O5   
 8   -1.7047178   2.6968646  -1.5345698   O6   
 6    1.1770897  -0.6162486  -0.2124267   C1   
 6    0.5025655  -0.8832129   0.9512132   C2   
 1    0.9143382  -1.5528120   1.7028456   H1   
 6   -0.7137598  -0.2659973   1.1303137   C3   
 6   -1.2475391   0.6143955   0.2137846   C4   
 1   -2.1858889   1.1295582   0.3994827   H2   
 6   -0.5295474   0.8033561  -0.9413726   C5   
 6    0.6791977   0.1999156  -1.1967136   C6   
 1    1.2247794   0.3768545  -2.1197720   H3   
 7   -2.7594678   0.1887714   7.4587865   N1   
 7    1.7948997  -0.8390843   8.9399001   N2   
 7    0.9573392   0.6455921   4.3514972   N3   
 8   -3.4830411   0.5721002   6.5720865   O1   
 8   -3.1608338  -0.1749560   8.5437109   O2   
 8    1.3512672  -1.0279344  10.0613375   O3   
 8    2.9607912  -1.0158996   8.6124031   O4   
 8    0.3668069   1.5074095   3.7211341   O5   
 8    1.9132764   0.0086462   3.9390511   O6   
 6   -1.3088360   0.1339446   7.1997086   C1   
 6   -0.4701004  -0.3037862   8.1922936   C2   
 1   -0.8483743  -0.5661838   9.1776500   H1   
 6    0.8681630  -0.4013553   7.8889610   C3   
 6    1.3749828  -0.1100343   6.6406409   C4   
 1    2.4280469  -0.2431757   6.4088953   H2   
 6    0.4780753   0.3550004   5.7106376   C5   
 6   -0.8673411   0.5009810   5.9534310   C6   
 1   -1.5511534   0.8660996   5.1917929   H3   
 
    R_com        Fit total        Fit exp        Fit els          Fit Cn 
  5.85951247  0.11759962E+02  0.41594314E+02 -0.12206842E+02 -0.17627509E+02
  5.96609485  0.67342366E+01  0.33657554E+02 -0.11360538E+02 -0.15562779E+02
  6.09399371  0.23122455E+01  0.26164831E+02 -0.10432548E+02 -0.13420038E+02
  6.24747233 -0.12621094E+01  0.19423632E+02 -0.94260203E+01 -0.11259721E+02
  6.43164668 -0.38118809E+01  0.13687122E+02 -0.83459847E+01 -0.91530182E+01
  6.65265591 -0.52731716E+01  0.91012907E+01 -0.72001020E+01 -0.71743602E+01
  6.91786697 -0.57209676E+01  0.56728332E+01 -0.60019430E+01 -0.53918579E+01
  7.23612025 -0.53583280E+01  0.32785216E+01 -0.47782025E+01 -0.38586471E+01
  7.61802418 -0.44672615E+01  0.17184663E+01 -0.35780568E+01 -0.26076711E+01
  8.07630891 -0.33420306E+01  0.78354209E+00 -0.24761872E+01 -0.16493855E+01
  8.62625057 -0.22356248E+01  0.29129743E+00 -0.15572272E+01 -0.96969511E+00
  9.28618057 -0.13283376E+01  0.81429142E-01 -0.88062849E+00 -0.52913826E+00
 10.07809657 -0.70300576E+00  0.15765896E-01 -0.44917749E+00 -0.26959417E+00
 
------------ Minimum  45 ------------
E =    -5.72096764 kcal/mol
R_com =     6.91786697 Angstrom
beta_A, gamma_A, alpha_B, beta_B, gamma_B = 
    64.51027   117.25653   169.26288    52.37717   173.29926
 
 7    2.7463247  -0.3286310  -0.5409195   N1   
 7   -1.9197992  -0.4899985  -2.0220331   N2   
 7   -0.8203026   0.8126446   2.5663697   N3   
 8    3.5286451  -0.0868174   0.3457805   O1   
 8    3.0729001  -0.7607661  -1.6258439   O2   
 8   -1.5191171  -0.7581924  -3.1434705   O3   
 8   -3.0982199  -0.4465089  -1.6945361   O4   
 8   -0.0795499   1.5493555   3.1967329   O5   
 8   -1.8781686   0.3649442   2.9788159   O6   
 6    1.3108756  -0.1122407  -0.2818416   C1   
 6    0.4052738  -0.3860488  -1.2744266   C2   
 1    0.7280394  -0.7143260  -2.2597831   H1   
 6   -0.9277372  -0.2325871  -0.9710940   C3   
 6   -1.3714098   0.1480557   0.2772261   C4   
 1   -2.4308418   0.2134345   0.5089716   H2   
 6   -0.4035676   0.4378521   1.2072293   C5   
 6    0.9454903   0.3306216   0.9644359   C6   
 1    1.6853534   0.5619515   1.7260741   H3   
 7   -2.6948691  -0.7121511   7.3342956   N1   
 7    1.3438400  -0.8196606   4.5648698   N2   
 7    1.3433580   1.5370120   8.8550104   N3   
 8   -3.2191959  -0.3587160   8.3623525   O1   
 8   -3.2791741  -1.3010992   6.4498856   O2   
 8    0.7524581  -1.5552212   3.7907160   O3   
 8    2.4720220  -0.3806038   4.3852721   O4   
 8    1.0242598   1.3899264  10.0234954   O5   
 8    2.1773065   2.3320544   8.4524367   O6   
 6   -1.2712906  -0.3861641   7.1302937   C1   
 6   -0.6583121  -0.7741203   5.9666538   C2   
 1   -1.1876240  -1.3552817   5.2150214   H1   
 6    0.6517074  -0.3943160   5.7875533   C3   
 6    1.3401614   0.3712184   6.7040824   C4   
 1    2.3580592   0.7025443   6.5183843   H2   
 6    0.6699440   0.6906349   7.8592396   C5   
 6   -0.6300616   0.3229522   8.1145806   C6   
 1   -1.1331272   0.5984369   9.0376389   H3   
 
    R_com        Fit total        Fit exp        Fit els          Fit Cn 
  5.85951247  0.11759962E+02  0.41594314E+02 -0.12206842E+02 -0.17627509E+02
  5.96609485  0.67342366E+01  0.33657554E+02 -0.11360538E+02 -0.15562779E+02
  6.09399371  0.23122455E+01  0.26164831E+02 -0.10432548E+02 -0.13420038E+02
  6.24747233 -0.12621094E+01  0.19423632E+02 -0.94260203E+01 -0.11259721E+02
  6.43164668 -0.38118809E+01  0.13687122E+02 -0.83459847E+01 -0.91530182E+01
  6.65265591 -0.52731716E+01  0.91012907E+01 -0.72001020E+01 -0.71743602E+01
  6.91786697 -0.57209676E+01  0.56728332E+01 -0.60019430E+01 -0.53918579E+01
  7.23612025 -0.53583280E+01  0.32785216E+01 -0.47782025E+01 -0.38586471E+01
  7.61802418 -0.44672615E+01  0.17184663E+01 -0.35780568E+01 -0.26076711E+01
  8.07630891 -0.33420306E+01  0.78354209E+00 -0.24761872E+01 -0.16493855E+01
  8.62625057 -0.22356248E+01  0.29129743E+00 -0.15572272E+01 -0.96969511E+00
  9.28618057 -0.13283376E+01  0.81429142E-01 -0.88062849E+00 -0.52913826E+00
 10.07809657 -0.70300576E+00  0.15765896E-01 -0.44917749E+00 -0.26959417E+00
 
------------ Minimum  46 ------------
E =    -5.72096764 kcal/mol
R_com =     6.91786697 Angstrom
beta_A, gamma_A, alpha_B, beta_B, gamma_B = 
    64.51027   117.25653   169.26288    52.37717   173.29926
 
 7    2.7463247  -0.3286310  -0.5409195   N1   
 7   -1.9197992  -0.4899985  -2.0220331   N2   
 7   -0.8203026   0.8126446   2.5663697   N3   
 8    3.5286451  -0.0868174   0.3457805   O1   
 8    3.0729001  -0.7607661  -1.6258439   O2   
 8   -1.5191171  -0.7581924  -3.1434705   O3   
 8   -3.0982199  -0.4465089  -1.6945361   O4   
 8   -0.0795499   1.5493555   3.1967329   O5   
 8   -1.8781686   0.3649442   2.9788159   O6   
 6    1.3108756  -0.1122407  -0.2818416   C1   
 6    0.4052738  -0.3860488  -1.2744266   C2   
 1    0.7280394  -0.7143260  -2.2597831   H1   
 6   -0.9277372  -0.2325871  -0.9710940   C3   
 6   -1.3714098   0.1480557   0.2772261   C4   
 1   -2.4308418   0.2134345   0.5089716   H2   
 6   -0.4035676   0.4378521   1.2072293   C5   
 6    0.9454903   0.3306216   0.9644359   C6   
 1    1.6853534   0.5619515   1.7260741   H3   
 7   -2.6948691  -0.7121511   7.3342956   N1   
 7    1.3438400  -0.8196606   4.5648698   N2   
 7    1.3433580   1.5370120   8.8550104   N3   
 8   -3.2191959  -0.3587160   8.3623525   O1   
 8   -3.2791741  -1.3010992   6.4498856   O2   
 8    0.7524581  -1.5552212   3.7907160   O3   
 8    2.4720220  -0.3806038   4.3852721   O4   
 8    1.0242598   1.3899264  10.0234954   O5   
 8    2.1773065   2.3320544   8.4524367   O6   
 6   -1.2712906  -0.3861641   7.1302937   C1   
 6   -0.6583121  -0.7741203   5.9666538   C2   
 1   -1.1876240  -1.3552817   5.2150214   H1   
 6    0.6517074  -0.3943160   5.7875533   C3   
 6    1.3401614   0.3712184   6.7040824   C4   
 1    2.3580592   0.7025443   6.5183843   H2   
 6    0.6699440   0.6906349   7.8592396   C5   
 6   -0.6300616   0.3229522   8.1145806   C6   
 1   -1.1331272   0.5984369   9.0376389   H3   
 
    R_com        Fit total        Fit exp        Fit els          Fit Cn 
  5.85951247  0.11759962E+02  0.41594314E+02 -0.12206842E+02 -0.17627509E+02
  5.96609485  0.67342366E+01  0.33657554E+02 -0.11360538E+02 -0.15562779E+02
  6.09399371  0.23122455E+01  0.26164831E+02 -0.10432548E+02 -0.13420038E+02
  6.24747233 -0.12621094E+01  0.19423632E+02 -0.94260203E+01 -0.11259721E+02
  6.43164668 -0.38118809E+01  0.13687122E+02 -0.83459847E+01 -0.91530182E+01
  6.65265591 -0.52731716E+01  0.91012907E+01 -0.72001020E+01 -0.71743602E+01
  6.91786697 -0.57209676E+01  0.56728332E+01 -0.60019430E+01 -0.53918579E+01
  7.23612025 -0.53583280E+01  0.32785216E+01 -0.47782025E+01 -0.38586471E+01
  7.61802418 -0.44672615E+01  0.17184663E+01 -0.35780568E+01 -0.26076711E+01
  8.07630891 -0.33420306E+01  0.78354209E+00 -0.24761872E+01 -0.16493855E+01
  8.62625057 -0.22356248E+01  0.29129743E+00 -0.15572272E+01 -0.96969511E+00
  9.28618057 -0.13283376E+01  0.81429142E-01 -0.88062849E+00 -0.52913826E+00
 10.07809657 -0.70300576E+00  0.15765896E-01 -0.44917749E+00 -0.26959417E+00
 
------------ Minimum  47 ------------
E =    -5.72096764 kcal/mol
R_com =     6.91786697 Angstrom
beta_A, gamma_A, alpha_B, beta_B, gamma_B = 
    64.51027   117.25653   169.26288    52.37717   173.29926
 
 7    2.7463247  -0.3286310  -0.5409195   N1   
 7   -1.9197992  -0.4899985  -2.0220331   N2   
 7   -0.8203026   0.8126446   2.5663697   N3   
 8    3.5286451  -0.0868174   0.3457805   O1   
 8    3.0729001  -0.7607661  -1.6258439   O2   
 8   -1.5191171  -0.7581924  -3.1434705   O3   
 8   -3.0982199  -0.4465089  -1.6945361   O4   
 8   -0.0795499   1.5493555   3.1967329   O5   
 8   -1.8781686   0.3649442   2.9788159   O6   
 6    1.3108756  -0.1122407  -0.2818416   C1   
 6    0.4052738  -0.3860488  -1.2744266   C2   
 1    0.7280394  -0.7143260  -2.2597831   H1   
 6   -0.9277372  -0.2325871  -0.9710940   C3   
 6   -1.3714098   0.1480557   0.2772261   C4   
 1   -2.4308418   0.2134345   0.5089716   H2   
 6   -0.4035676   0.4378521   1.2072293   C5   
 6    0.9454903   0.3306216   0.9644359   C6   
 1    1.6853534   0.5619515   1.7260741   H3   
 7   -2.6948691  -0.7121511   7.3342956   N1   
 7    1.3438400  -0.8196606   4.5648698   N2   
 7    1.3433580   1.5370120   8.8550104   N3   
 8   -3.2191959  -0.3587160   8.3623525   O1   
 8   -3.2791741  -1.3010992   6.4498856   O2   
 8    0.7524581  -1.5552212   3.7907160   O3   
 8    2.4720220  -0.3806038   4.3852721   O4   
 8    1.0242598   1.3899264  10.0234954   O5   
 8    2.1773065   2.3320544   8.4524367   O6   
 6   -1.2712906  -0.3861641   7.1302937   C1   
 6   -0.6583121  -0.7741203   5.9666538   C2   
 1   -1.1876240  -1.3552817   5.2150214   H1   
 6    0.6517074  -0.3943160   5.7875533   C3   
 6    1.3401614   0.3712184   6.7040824   C4   
 1    2.3580592   0.7025443   6.5183843   H2   
 6    0.6699440   0.6906349   7.8592396   C5   
 6   -0.6300616   0.3229522   8.1145806   C6   
 1   -1.1331272   0.5984369   9.0376389   H3   
 
    R_com        Fit total        Fit exp        Fit els          Fit Cn 
  5.85951247  0.11759962E+02  0.41594314E+02 -0.12206842E+02 -0.17627509E+02
  5.96609485  0.67342366E+01  0.33657554E+02 -0.11360538E+02 -0.15562779E+02
  6.09399371  0.23122455E+01  0.26164831E+02 -0.10432548E+02 -0.13420038E+02
  6.24747233 -0.12621094E+01  0.19423632E+02 -0.94260203E+01 -0.11259721E+02
  6.43164668 -0.38118809E+01  0.13687122E+02 -0.83459847E+01 -0.91530182E+01
  6.65265591 -0.52731716E+01  0.91012907E+01 -0.72001020E+01 -0.71743602E+01
  6.91786697 -0.57209676E+01  0.56728332E+01 -0.60019430E+01 -0.53918579E+01
  7.23612025 -0.53583280E+01  0.32785216E+01 -0.47782025E+01 -0.38586471E+01
  7.61802418 -0.44672615E+01  0.17184663E+01 -0.35780568E+01 -0.26076711E+01
  8.07630891 -0.33420306E+01  0.78354209E+00 -0.24761872E+01 -0.16493855E+01
  8.62625057 -0.22356248E+01  0.29129743E+00 -0.15572272E+01 -0.96969511E+00
  9.28618057 -0.13283376E+01  0.81429142E-01 -0.88062849E+00 -0.52913826E+00
 10.07809657 -0.70300576E+00  0.15765896E-01 -0.44917749E+00 -0.26959417E+00
 
------------ Minimum  48 ------------
E =    -5.72096764 kcal/mol
R_com =     6.91786697 Angstrom
beta_A, gamma_A, alpha_B, beta_B, gamma_B = 
   127.62283   353.29926   169.26288   115.48973   297.25653
 
 7    2.5150122  -1.2017455  -0.4164286   N1   
 7   -1.4730178  -0.5549486   2.3529972   N2   
 7   -1.0334888   1.7603743  -1.9371434   N3   
 8    3.0960053  -0.9521820  -1.4444855   O1   
 8    2.9793645  -1.8892404   0.4679814   O2   
 8   -1.0290268  -1.3878076   3.1271510   O3   
 8   -2.4996503   0.0866052   2.5325949   O4   
 8   -0.7473797   1.5564148  -3.1056285   O5   
 8   -1.7047178   2.6968646  -1.5345698   O6   
 6    1.1770897  -0.6162486  -0.2124267   C1   
 6    0.5025655  -0.8832129   0.9512132   C2   
 1    0.9143382  -1.5528120   1.7028456   H1   
 6   -0.7137598  -0.2659973   1.1303137   C3   
 6   -1.2475391   0.6143955   0.2137846   C4   
 1   -2.1858889   1.1295582   0.3994827   H2   
 6   -0.5295474   0.8033561  -0.9413726   C5   
 6    0.6791977   0.1999156  -1.1967136   C6   
 1    1.2247794   0.3768545  -2.1197720   H3   
 7   -2.7594678   0.1887714   7.4587865   N1   
 7    1.7948997  -0.8390843   8.9399001   N2   
 7    0.9573392   0.6455921   4.3514972   N3   
 8   -3.4830411   0.5721002   6.5720865   O1   
 8   -3.1608338  -0.1749560   8.5437109   O2   
 8    1.3512672  -1.0279344  10.0613375   O3   
 8    2.9607912  -1.0158996   8.6124031   O4   
 8    0.3668069   1.5074095   3.7211341   O5   
 8    1.9132764   0.0086462   3.9390511   O6   
 6   -1.3088360   0.1339446   7.1997086   C1   
 6   -0.4701004  -0.3037862   8.1922936   C2   
 1   -0.8483743  -0.5661838   9.1776500   H1   
 6    0.8681630  -0.4013553   7.8889610   C3   
 6    1.3749828  -0.1100343   6.6406409   C4   
 1    2.4280469  -0.2431757   6.4088953   H2   
 6    0.4780753   0.3550004   5.7106376   C5   
 6   -0.8673411   0.5009810   5.9534310   C6   
 1   -1.5511534   0.8660996   5.1917929   H3   
 
    R_com        Fit total        Fit exp        Fit els          Fit Cn 
  5.85951247  0.11759962E+02  0.41594314E+02 -0.12206842E+02 -0.17627509E+02
  5.96609485  0.67342366E+01  0.33657554E+02 -0.11360538E+02 -0.15562779E+02
  6.09399371  0.23122455E+01  0.26164831E+02 -0.10432548E+02 -0.13420038E+02
  6.24747233 -0.12621094E+01  0.19423632E+02 -0.94260203E+01 -0.11259721E+02
  6.43164668 -0.38118809E+01  0.13687122E+02 -0.83459847E+01 -0.91530182E+01
  6.65265591 -0.52731716E+01  0.91012907E+01 -0.72001020E+01 -0.71743602E+01
  6.91786697 -0.57209676E+01  0.56728332E+01 -0.60019430E+01 -0.53918579E+01
  7.23612025 -0.53583280E+01  0.32785216E+01 -0.47782025E+01 -0.38586471E+01
  7.61802418 -0.44672615E+01  0.17184663E+01 -0.35780568E+01 -0.26076711E+01
  8.07630891 -0.33420306E+01  0.78354209E+00 -0.24761872E+01 -0.16493855E+01
  8.62625057 -0.22356248E+01  0.29129743E+00 -0.15572272E+01 -0.96969511E+00
  9.28618057 -0.13283376E+01  0.81429142E-01 -0.88062849E+00 -0.52913826E+00
 10.07809657 -0.70300576E+00  0.15765896E-01 -0.44917749E+00 -0.26959417E+00
 
------------ Minimum  49 ------------
E =    -5.72096764 kcal/mol
R_com =     6.91786697 Angstrom
beta_A, gamma_A, alpha_B, beta_B, gamma_B = 
   127.62283   353.29926   169.26288   115.48973   297.25653
 
 7    2.5150122  -1.2017455  -0.4164286   N1   
 7   -1.4730178  -0.5549486   2.3529972   N2   
 7   -1.0334888   1.7603743  -1.9371434   N3   
 8    3.0960053  -0.9521820  -1.4444855   O1   
 8    2.9793645  -1.8892404   0.4679814   O2   
 8   -1.0290268  -1.3878076   3.1271510   O3   
 8   -2.4996503   0.0866052   2.5325949   O4   
 8   -0.7473797   1.5564148  -3.1056285   O5   
 8   -1.7047178   2.6968646  -1.5345698   O6   
 6    1.1770897  -0.6162486  -0.2124267   C1   
 6    0.5025655  -0.8832129   0.9512132   C2   
 1    0.9143382  -1.5528120   1.7028456   H1   
 6   -0.7137598  -0.2659973   1.1303137   C3   
 6   -1.2475391   0.6143955   0.2137846   C4   
 1   -2.1858889   1.1295582   0.3994827   H2   
 6   -0.5295474   0.8033561  -0.9413726   C5   
 6    0.6791977   0.1999156  -1.1967136   C6   
 1    1.2247794   0.3768545  -2.1197720   H3   
 7   -2.7594678   0.1887714   7.4587865   N1   
 7    1.7948997  -0.8390843   8.9399001   N2   
 7    0.9573392   0.6455921   4.3514972   N3   
 8   -3.4830411   0.5721002   6.5720865   O1   
 8   -3.1608338  -0.1749560   8.5437109   O2   
 8    1.3512672  -1.0279344  10.0613375   O3   
 8    2.9607912  -1.0158996   8.6124031   O4   
 8    0.3668069   1.5074095   3.7211341   O5   
 8    1.9132764   0.0086462   3.9390511   O6   
 6   -1.3088360   0.1339446   7.1997086   C1   
 6   -0.4701004  -0.3037862   8.1922936   C2   
 1   -0.8483743  -0.5661838   9.1776500   H1   
 6    0.8681630  -0.4013553   7.8889610   C3   
 6    1.3749828  -0.1100343   6.6406409   C4   
 1    2.4280469  -0.2431757   6.4088953   H2   
 6    0.4780753   0.3550004   5.7106376   C5   
 6   -0.8673411   0.5009810   5.9534310   C6   
 1   -1.5511534   0.8660996   5.1917929   H3   
 
    R_com        Fit total        Fit exp        Fit els          Fit Cn 
  5.85951247  0.11759962E+02  0.41594314E+02 -0.12206842E+02 -0.17627509E+02
  5.96609485  0.67342366E+01  0.33657554E+02 -0.11360538E+02 -0.15562779E+02
  6.09399371  0.23122455E+01  0.26164831E+02 -0.10432548E+02 -0.13420038E+02
  6.24747233 -0.12621094E+01  0.19423632E+02 -0.94260203E+01 -0.11259721E+02
  6.43164668 -0.38118809E+01  0.13687122E+02 -0.83459847E+01 -0.91530182E+01
  6.65265591 -0.52731716E+01  0.91012907E+01 -0.72001020E+01 -0.71743602E+01
  6.91786697 -0.57209676E+01  0.56728332E+01 -0.60019430E+01 -0.53918579E+01
  7.23612025 -0.53583280E+01  0.32785216E+01 -0.47782025E+01 -0.38586471E+01
  7.61802418 -0.44672615E+01  0.17184663E+01 -0.35780568E+01 -0.26076711E+01
  8.07630891 -0.33420306E+01  0.78354209E+00 -0.24761872E+01 -0.16493855E+01
  8.62625057 -0.22356248E+01  0.29129743E+00 -0.15572272E+01 -0.96969511E+00
  9.28618057 -0.13283376E+01  0.81429142E-01 -0.88062849E+00 -0.52913826E+00
 10.07809657 -0.70300576E+00  0.15765896E-01 -0.44917749E+00 -0.26959417E+00
 
------------ Minimum  50 ------------
E =    -5.72096764 kcal/mol
R_com =     6.91786697 Angstrom
beta_A, gamma_A, alpha_B, beta_B, gamma_B = 
    64.51027   117.25653   169.26288    52.37717   173.29926
 
 7    2.7463247  -0.3286310  -0.5409195   N1   
 7   -1.9197992  -0.4899985  -2.0220331   N2   
 7   -0.8203026   0.8126446   2.5663697   N3   
 8    3.5286451  -0.0868174   0.3457805   O1   
 8    3.0729001  -0.7607661  -1.6258439   O2   
 8   -1.5191171  -0.7581924  -3.1434705   O3   
 8   -3.0982199  -0.4465089  -1.6945361   O4   
 8   -0.0795499   1.5493555   3.1967329   O5   
 8   -1.8781686   0.3649442   2.9788159   O6   
 6    1.3108756  -0.1122407  -0.2818416   C1   
 6    0.4052738  -0.3860488  -1.2744266   C2   
 1    0.7280394  -0.7143260  -2.2597831   H1   
 6   -0.9277372  -0.2325871  -0.9710940   C3   
 6   -1.3714098   0.1480557   0.2772261   C4   
 1   -2.4308418   0.2134345   0.5089716   H2   
 6   -0.4035676   0.4378521   1.2072293   C5   
 6    0.9454903   0.3306216   0.9644359   C6   
 1    1.6853534   0.5619515   1.7260741   H3   
 7   -2.6948691  -0.7121511   7.3342956   N1   
 7    1.3438400  -0.8196606   4.5648698   N2   
 7    1.3433580   1.5370120   8.8550104   N3   
 8   -3.2191959  -0.3587160   8.3623525   O1   
 8   -3.2791741  -1.3010992   6.4498856   O2   
 8    0.7524581  -1.5552212   3.7907160   O3   
 8    2.4720220  -0.3806038   4.3852721   O4   
 8    1.0242598   1.3899264  10.0234954   O5   
 8    2.1773065   2.3320544   8.4524367   O6   
 6   -1.2712906  -0.3861641   7.1302937   C1   
 6   -0.6583121  -0.7741203   5.9666538   C2   
 1   -1.1876240  -1.3552817   5.2150214   H1   
 6    0.6517074  -0.3943160   5.7875533   C3   
 6    1.3401614   0.3712184   6.7040824   C4   
 1    2.3580592   0.7025443   6.5183843   H2   
 6    0.6699440   0.6906349   7.8592396   C5   
 6   -0.6300616   0.3229522   8.1145806   C6   
 1   -1.1331272   0.5984369   9.0376389   H3   
 
    R_com        Fit total        Fit exp        Fit els          Fit Cn 
  5.85951247  0.11759962E+02  0.41594314E+02 -0.12206842E+02 -0.17627509E+02
  5.96609485  0.67342366E+01  0.33657554E+02 -0.11360538E+02 -0.15562779E+02
  6.09399371  0.23122455E+01  0.26164831E+02 -0.10432548E+02 -0.13420038E+02
  6.24747233 -0.12621094E+01  0.19423632E+02 -0.94260203E+01 -0.11259721E+02
  6.43164668 -0.38118809E+01  0.13687122E+02 -0.83459847E+01 -0.91530182E+01
  6.65265591 -0.52731716E+01  0.91012907E+01 -0.72001020E+01 -0.71743602E+01
  6.91786697 -0.57209676E+01  0.56728332E+01 -0.60019430E+01 -0.53918579E+01
  7.23612025 -0.53583280E+01  0.32785216E+01 -0.47782025E+01 -0.38586471E+01
  7.61802418 -0.44672615E+01  0.17184663E+01 -0.35780568E+01 -0.26076711E+01
  8.07630891 -0.33420306E+01  0.78354209E+00 -0.24761872E+01 -0.16493855E+01
  8.62625057 -0.22356248E+01  0.29129743E+00 -0.15572272E+01 -0.96969511E+00
  9.28618057 -0.13283376E+01  0.81429142E-01 -0.88062849E+00 -0.52913826E+00
 10.07809657 -0.70300576E+00  0.15765896E-01 -0.44917749E+00 -0.26959417E+00
 
------------ Minimum  51 ------------
E =    -5.72096764 kcal/mol
R_com =     6.91786697 Angstrom
beta_A, gamma_A, alpha_B, beta_B, gamma_B = 
    64.51027   117.25653   169.26288    52.37717   173.29926
 
 7    2.7463247  -0.3286310  -0.5409195   N1   
 7   -1.9197992  -0.4899985  -2.0220331   N2   
 7   -0.8203026   0.8126446   2.5663697   N3   
 8    3.5286451  -0.0868174   0.3457805   O1   
 8    3.0729001  -0.7607661  -1.6258439   O2   
 8   -1.5191171  -0.7581924  -3.1434705   O3   
 8   -3.0982199  -0.4465089  -1.6945361   O4   
 8   -0.0795499   1.5493555   3.1967329   O5   
 8   -1.8781686   0.3649442   2.9788159   O6   
 6    1.3108756  -0.1122407  -0.2818416   C1   
 6    0.4052738  -0.3860488  -1.2744266   C2   
 1    0.7280394  -0.7143260  -2.2597831   H1   
 6   -0.9277372  -0.2325871  -0.9710940   C3   
 6   -1.3714098   0.1480557   0.2772261   C4   
 1   -2.4308418   0.2134345   0.5089716   H2   
 6   -0.4035676   0.4378521   1.2072293   C5   
 6    0.9454903   0.3306216   0.9644359   C6   
 1    1.6853534   0.5619515   1.7260741   H3   
 7   -2.6948691  -0.7121511   7.3342956   N1   
 7    1.3438400  -0.8196606   4.5648698   N2   
 7    1.3433580   1.5370120   8.8550104   N3   
 8   -3.2191959  -0.3587160   8.3623525   O1   
 8   -3.2791741  -1.3010992   6.4498856   O2   
 8    0.7524581  -1.5552212   3.7907160   O3   
 8    2.4720220  -0.3806038   4.3852721   O4   
 8    1.0242598   1.3899264  10.0234954   O5   
 8    2.1773065   2.3320544   8.4524367   O6   
 6   -1.2712906  -0.3861641   7.1302937   C1   
 6   -0.6583121  -0.7741203   5.9666538   C2   
 1   -1.1876240  -1.3552817   5.2150214   H1   
 6    0.6517074  -0.3943160   5.7875533   C3   
 6    1.3401614   0.3712184   6.7040824   C4   
 1    2.3580592   0.7025443   6.5183843   H2   
 6    0.6699440   0.6906349   7.8592396   C5   
 6   -0.6300616   0.3229522   8.1145806   C6   
 1   -1.1331272   0.5984369   9.0376389   H3   
 
    R_com        Fit total        Fit exp        Fit els          Fit Cn 
  5.85951247  0.11759962E+02  0.41594314E+02 -0.12206842E+02 -0.17627509E+02
  5.96609485  0.67342366E+01  0.33657554E+02 -0.11360538E+02 -0.15562779E+02
  6.09399371  0.23122455E+01  0.26164831E+02 -0.10432548E+02 -0.13420038E+02
  6.24747233 -0.12621094E+01  0.19423632E+02 -0.94260203E+01 -0.11259721E+02
  6.43164668 -0.38118809E+01  0.13687122E+02 -0.83459847E+01 -0.91530182E+01
  6.65265591 -0.52731716E+01  0.91012907E+01 -0.72001020E+01 -0.71743602E+01
  6.91786697 -0.57209676E+01  0.56728332E+01 -0.60019430E+01 -0.53918579E+01
  7.23612025 -0.53583280E+01  0.32785216E+01 -0.47782025E+01 -0.38586471E+01
  7.61802418 -0.44672615E+01  0.17184663E+01 -0.35780568E+01 -0.26076711E+01
  8.07630891 -0.33420306E+01  0.78354209E+00 -0.24761872E+01 -0.16493855E+01
  8.62625057 -0.22356248E+01  0.29129743E+00 -0.15572272E+01 -0.96969511E+00
  9.28618057 -0.13283376E+01  0.81429142E-01 -0.88062849E+00 -0.52913826E+00
 10.07809657 -0.70300576E+00  0.15765896E-01 -0.44917749E+00 -0.26959417E+00
 
------------ Minimum  52 ------------
E =    -5.72096764 kcal/mol
R_com =     6.91786697 Angstrom
beta_A, gamma_A, alpha_B, beta_B, gamma_B = 
    64.51027   117.25653   169.26288    52.37717   173.29926
 
 7    2.7463247  -0.3286310  -0.5409195   N1   
 7   -1.9197992  -0.4899985  -2.0220331   N2   
 7   -0.8203026   0.8126446   2.5663697   N3   
 8    3.5286451  -0.0868174   0.3457805   O1   
 8    3.0729001  -0.7607661  -1.6258439   O2   
 8   -1.5191171  -0.7581924  -3.1434705   O3   
 8   -3.0982199  -0.4465089  -1.6945361   O4   
 8   -0.0795499   1.5493555   3.1967329   O5   
 8   -1.8781686   0.3649442   2.9788159   O6   
 6    1.3108756  -0.1122407  -0.2818416   C1   
 6    0.4052738  -0.3860488  -1.2744266   C2   
 1    0.7280394  -0.7143260  -2.2597831   H1   
 6   -0.9277372  -0.2325871  -0.9710940   C3   
 6   -1.3714098   0.1480557   0.2772261   C4   
 1   -2.4308418   0.2134345   0.5089716   H2   
 6   -0.4035676   0.4378521   1.2072293   C5   
 6    0.9454903   0.3306216   0.9644359   C6   
 1    1.6853534   0.5619515   1.7260741   H3   
 7   -2.6948691  -0.7121511   7.3342956   N1   
 7    1.3438400  -0.8196606   4.5648698   N2   
 7    1.3433580   1.5370120   8.8550104   N3   
 8   -3.2191959  -0.3587160   8.3623525   O1   
 8   -3.2791741  -1.3010992   6.4498856   O2   
 8    0.7524581  -1.5552212   3.7907160   O3   
 8    2.4720220  -0.3806038   4.3852721   O4   
 8    1.0242598   1.3899264  10.0234954   O5   
 8    2.1773065   2.3320544   8.4524367   O6   
 6   -1.2712906  -0.3861641   7.1302937   C1   
 6   -0.6583121  -0.7741203   5.9666538   C2   
 1   -1.1876240  -1.3552817   5.2150214   H1   
 6    0.6517074  -0.3943160   5.7875533   C3   
 6    1.3401614   0.3712184   6.7040824   C4   
 1    2.3580592   0.7025443   6.5183843   H2   
 6    0.6699440   0.6906349   7.8592396   C5   
 6   -0.6300616   0.3229522   8.1145806   C6   
 1   -1.1331272   0.5984369   9.0376389   H3   
 
    R_com        Fit total        Fit exp        Fit els          Fit Cn 
  5.85951247  0.11759962E+02  0.41594314E+02 -0.12206842E+02 -0.17627509E+02
  5.96609485  0.67342366E+01  0.33657554E+02 -0.11360538E+02 -0.15562779E+02
  6.09399371  0.23122455E+01  0.26164831E+02 -0.10432548E+02 -0.13420038E+02
  6.24747233 -0.12621094E+01  0.19423632E+02 -0.94260203E+01 -0.11259721E+02
  6.43164668 -0.38118809E+01  0.13687122E+02 -0.83459847E+01 -0.91530182E+01
  6.65265591 -0.52731716E+01  0.91012907E+01 -0.72001020E+01 -0.71743602E+01
  6.91786697 -0.57209676E+01  0.56728332E+01 -0.60019430E+01 -0.53918579E+01
  7.23612025 -0.53583280E+01  0.32785216E+01 -0.47782025E+01 -0.38586471E+01
  7.61802418 -0.44672615E+01  0.17184663E+01 -0.35780568E+01 -0.26076711E+01
  8.07630891 -0.33420306E+01  0.78354209E+00 -0.24761872E+01 -0.16493855E+01
  8.62625057 -0.22356248E+01  0.29129743E+00 -0.15572272E+01 -0.96969511E+00
  9.28618057 -0.13283376E+01  0.81429142E-01 -0.88062849E+00 -0.52913826E+00
 10.07809657 -0.70300576E+00  0.15765896E-01 -0.44917749E+00 -0.26959417E+00
 
------------ Minimum  53 ------------
E =    -5.72096764 kcal/mol
R_com =     6.91786697 Angstrom
beta_A, gamma_A, alpha_B, beta_B, gamma_B = 
    64.51027   117.25653   169.26288    52.37717   173.29926
 
 7    2.7463247  -0.3286310  -0.5409195   N1   
 7   -1.9197992  -0.4899985  -2.0220331   N2   
 7   -0.8203026   0.8126446   2.5663697   N3   
 8    3.5286451  -0.0868174   0.3457805   O1   
 8    3.0729001  -0.7607661  -1.6258439   O2   
 8   -1.5191171  -0.7581924  -3.1434705   O3   
 8   -3.0982199  -0.4465089  -1.6945361   O4   
 8   -0.0795499   1.5493555   3.1967329   O5   
 8   -1.8781686   0.3649442   2.9788159   O6   
 6    1.3108756  -0.1122407  -0.2818416   C1   
 6    0.4052738  -0.3860488  -1.2744266   C2   
 1    0.7280394  -0.7143260  -2.2597831   H1   
 6   -0.9277372  -0.2325871  -0.9710940   C3   
 6   -1.3714098   0.1480557   0.2772261   C4   
 1   -2.4308418   0.2134345   0.5089716   H2   
 6   -0.4035676   0.4378521   1.2072293   C5   
 6    0.9454903   0.3306216   0.9644359   C6   
 1    1.6853534   0.5619515   1.7260741   H3   
 7   -2.6948691  -0.7121511   7.3342956   N1   
 7    1.3438400  -0.8196606   4.5648698   N2   
 7    1.3433580   1.5370120   8.8550104   N3   
 8   -3.2191959  -0.3587160   8.3623525   O1   
 8   -3.2791741  -1.3010992   6.4498856   O2   
 8    0.7524581  -1.5552212   3.7907160   O3   
 8    2.4720220  -0.3806038   4.3852721   O4   
 8    1.0242598   1.3899264  10.0234954   O5   
 8    2.1773065   2.3320544   8.4524367   O6   
 6   -1.2712906  -0.3861641   7.1302937   C1   
 6   -0.6583121  -0.7741203   5.9666538   C2   
 1   -1.1876240  -1.3552817   5.2150214   H1   
 6    0.6517074  -0.3943160   5.7875533   C3   
 6    1.3401614   0.3712184   6.7040824   C4   
 1    2.3580592   0.7025443   6.5183843   H2   
 6    0.6699440   0.6906349   7.8592396   C5   
 6   -0.6300616   0.3229522   8.1145806   C6   
 1   -1.1331272   0.5984369   9.0376389   H3   
 
    R_com        Fit total        Fit exp        Fit els          Fit Cn 
  5.85951247  0.11759962E+02  0.41594314E+02 -0.12206842E+02 -0.17627509E+02
  5.96609485  0.67342366E+01  0.33657554E+02 -0.11360538E+02 -0.15562779E+02
  6.09399371  0.23122455E+01  0.26164831E+02 -0.10432548E+02 -0.13420038E+02
  6.24747233 -0.12621094E+01  0.19423632E+02 -0.94260203E+01 -0.11259721E+02
  6.43164668 -0.38118809E+01  0.13687122E+02 -0.83459847E+01 -0.91530182E+01
  6.65265591 -0.52731716E+01  0.91012907E+01 -0.72001020E+01 -0.71743602E+01
  6.91786697 -0.57209676E+01  0.56728332E+01 -0.60019430E+01 -0.53918579E+01
  7.23612025 -0.53583280E+01  0.32785216E+01 -0.47782025E+01 -0.38586471E+01
  7.61802418 -0.44672615E+01  0.17184663E+01 -0.35780568E+01 -0.26076711E+01
  8.07630891 -0.33420306E+01  0.78354209E+00 -0.24761872E+01 -0.16493855E+01
  8.62625057 -0.22356248E+01  0.29129743E+00 -0.15572272E+01 -0.96969511E+00
  9.28618057 -0.13283376E+01  0.81429142E-01 -0.88062849E+00 -0.52913826E+00
 10.07809657 -0.70300576E+00  0.15765896E-01 -0.44917749E+00 -0.26959417E+00
 
------------ Minimum  54 ------------
E =    -5.72096764 kcal/mol
R_com =     6.91786697 Angstrom
beta_A, gamma_A, alpha_B, beta_B, gamma_B = 
    64.51027   117.25653   169.26288    52.37717   173.29926
 
 7    2.7463247  -0.3286310  -0.5409195   N1   
 7   -1.9197992  -0.4899985  -2.0220331   N2   
 7   -0.8203026   0.8126446   2.5663697   N3   
 8    3.5286451  -0.0868174   0.3457805   O1   
 8    3.0729001  -0.7607661  -1.6258439   O2   
 8   -1.5191171  -0.7581924  -3.1434705   O3   
 8   -3.0982199  -0.4465089  -1.6945361   O4   
 8   -0.0795499   1.5493555   3.1967329   O5   
 8   -1.8781686   0.3649442   2.9788159   O6   
 6    1.3108756  -0.1122407  -0.2818416   C1   
 6    0.4052738  -0.3860488  -1.2744266   C2   
 1    0.7280394  -0.7143260  -2.2597831   H1   
 6   -0.9277372  -0.2325871  -0.9710940   C3   
 6   -1.3714098   0.1480557   0.2772261   C4   
 1   -2.4308418   0.2134345   0.5089716   H2   
 6   -0.4035676   0.4378521   1.2072293   C5   
 6    0.9454903   0.3306216   0.9644359   C6   
 1    1.6853534   0.5619515   1.7260741   H3   
 7   -2.6948691  -0.7121511   7.3342956   N1   
 7    1.3438400  -0.8196606   4.5648698   N2   
 7    1.3433580   1.5370120   8.8550104   N3   
 8   -3.2191959  -0.3587160   8.3623525   O1   
 8   -3.2791741  -1.3010992   6.4498856   O2   
 8    0.7524581  -1.5552212   3.7907160   O3   
 8    2.4720220  -0.3806038   4.3852721   O4   
 8    1.0242598   1.3899264  10.0234954   O5   
 8    2.1773065   2.3320544   8.4524367   O6   
 6   -1.2712906  -0.3861641   7.1302937   C1   
 6   -0.6583121  -0.7741203   5.9666538   C2   
 1   -1.1876240  -1.3552817   5.2150214   H1   
 6    0.6517074  -0.3943160   5.7875533   C3   
 6    1.3401614   0.3712184   6.7040824   C4   
 1    2.3580592   0.7025443   6.5183843   H2   
 6    0.6699440   0.6906349   7.8592396   C5   
 6   -0.6300616   0.3229522   8.1145806   C6   
 1   -1.1331272   0.5984369   9.0376389   H3   
 
    R_com        Fit total        Fit exp        Fit els          Fit Cn 
  5.85951247  0.11759962E+02  0.41594314E+02 -0.12206842E+02 -0.17627509E+02
  5.96609485  0.67342366E+01  0.33657554E+02 -0.11360538E+02 -0.15562779E+02
  6.09399371  0.23122455E+01  0.26164831E+02 -0.10432548E+02 -0.13420038E+02
  6.24747233 -0.12621094E+01  0.19423632E+02 -0.94260203E+01 -0.11259721E+02
  6.43164668 -0.38118809E+01  0.13687122E+02 -0.83459847E+01 -0.91530182E+01
  6.65265591 -0.52731716E+01  0.91012907E+01 -0.72001020E+01 -0.71743602E+01
  6.91786697 -0.57209676E+01  0.56728332E+01 -0.60019430E+01 -0.53918579E+01
  7.23612025 -0.53583280E+01  0.32785216E+01 -0.47782025E+01 -0.38586471E+01
  7.61802418 -0.44672615E+01  0.17184663E+01 -0.35780568E+01 -0.26076711E+01
  8.07630891 -0.33420306E+01  0.78354209E+00 -0.24761872E+01 -0.16493855E+01
  8.62625057 -0.22356248E+01  0.29129743E+00 -0.15572272E+01 -0.96969511E+00
  9.28618057 -0.13283376E+01  0.81429142E-01 -0.88062849E+00 -0.52913826E+00
 10.07809657 -0.70300576E+00  0.15765896E-01 -0.44917749E+00 -0.26959417E+00
 
------------ Minimum  55 ------------
E =    -5.72096764 kcal/mol
R_com =     6.91786697 Angstrom
beta_A, gamma_A, alpha_B, beta_B, gamma_B = 
   127.62283   353.29926   169.26288   115.48973   297.25653
 
 7    2.5150122  -1.2017455  -0.4164286   N1   
 7   -1.4730178  -0.5549486   2.3529972   N2   
 7   -1.0334888   1.7603743  -1.9371434   N3   
 8    3.0960053  -0.9521820  -1.4444855   O1   
 8    2.9793645  -1.8892404   0.4679814   O2   
 8   -1.0290268  -1.3878076   3.1271510   O3   
 8   -2.4996503   0.0866052   2.5325949   O4   
 8   -0.7473797   1.5564148  -3.1056285   O5   
 8   -1.7047178   2.6968646  -1.5345698   O6   
 6    1.1770897  -0.6162486  -0.2124267   C1   
 6    0.5025655  -0.8832129   0.9512132   C2   
 1    0.9143382  -1.5528120   1.7028456   H1   
 6   -0.7137598  -0.2659973   1.1303137   C3   
 6   -1.2475391   0.6143955   0.2137846   C4   
 1   -2.1858889   1.1295582   0.3994827   H2   
 6   -0.5295474   0.8033561  -0.9413726   C5   
 6    0.6791977   0.1999156  -1.1967136   C6   
 1    1.2247794   0.3768545  -2.1197720   H3   
 7   -2.7594678   0.1887714   7.4587865   N1   
 7    1.7948997  -0.8390843   8.9399001   N2   
 7    0.9573392   0.6455921   4.3514972   N3   
 8   -3.4830411   0.5721002   6.5720865   O1   
 8   -3.1608338  -0.1749560   8.5437109   O2   
 8    1.3512672  -1.0279344  10.0613375   O3   
 8    2.9607912  -1.0158996   8.6124031   O4   
 8    0.3668069   1.5074095   3.7211341   O5   
 8    1.9132764   0.0086462   3.9390511   O6   
 6   -1.3088360   0.1339446   7.1997086   C1   
 6   -0.4701004  -0.3037862   8.1922936   C2   
 1   -0.8483743  -0.5661838   9.1776500   H1   
 6    0.8681630  -0.4013553   7.8889610   C3   
 6    1.3749828  -0.1100343   6.6406409   C4   
 1    2.4280469  -0.2431757   6.4088953   H2   
 6    0.4780753   0.3550004   5.7106376   C5   
 6   -0.8673411   0.5009810   5.9534310   C6   
 1   -1.5511534   0.8660996   5.1917929   H3   
 
    R_com        Fit total        Fit exp        Fit els          Fit Cn 
  5.85951247  0.11759962E+02  0.41594314E+02 -0.12206842E+02 -0.17627509E+02
  5.96609485  0.67342366E+01  0.33657554E+02 -0.11360538E+02 -0.15562779E+02
  6.09399371  0.23122455E+01  0.26164831E+02 -0.10432548E+02 -0.13420038E+02
  6.24747233 -0.12621094E+01  0.19423632E+02 -0.94260203E+01 -0.11259721E+02
  6.43164668 -0.38118809E+01  0.13687122E+02 -0.83459847E+01 -0.91530182E+01
  6.65265591 -0.52731716E+01  0.91012907E+01 -0.72001020E+01 -0.71743602E+01
  6.91786697 -0.57209676E+01  0.56728332E+01 -0.60019430E+01 -0.53918579E+01
  7.23612025 -0.53583280E+01  0.32785216E+01 -0.47782025E+01 -0.38586471E+01
  7.61802418 -0.44672615E+01  0.17184663E+01 -0.35780568E+01 -0.26076711E+01
  8.07630891 -0.33420306E+01  0.78354209E+00 -0.24761872E+01 -0.16493855E+01
  8.62625057 -0.22356248E+01  0.29129743E+00 -0.15572272E+01 -0.96969511E+00
  9.28618057 -0.13283376E+01  0.81429142E-01 -0.88062849E+00 -0.52913826E+00
 10.07809657 -0.70300576E+00  0.15765896E-01 -0.44917749E+00 -0.26959417E+00
 
------------ Minimum  56 ------------
E =    -5.72096764 kcal/mol
R_com =     6.91786697 Angstrom
beta_A, gamma_A, alpha_B, beta_B, gamma_B = 
    64.51027   117.25653   169.26288    52.37717   173.29926
 
 7    2.7463247  -0.3286310  -0.5409195   N1   
 7   -1.9197992  -0.4899985  -2.0220331   N2   
 7   -0.8203026   0.8126446   2.5663697   N3   
 8    3.5286451  -0.0868174   0.3457805   O1   
 8    3.0729001  -0.7607661  -1.6258439   O2   
 8   -1.5191171  -0.7581924  -3.1434705   O3   
 8   -3.0982199  -0.4465089  -1.6945361   O4   
 8   -0.0795499   1.5493555   3.1967329   O5   
 8   -1.8781686   0.3649442   2.9788159   O6   
 6    1.3108756  -0.1122407  -0.2818416   C1   
 6    0.4052738  -0.3860488  -1.2744266   C2   
 1    0.7280394  -0.7143260  -2.2597831   H1   
 6   -0.9277372  -0.2325871  -0.9710940   C3   
 6   -1.3714098   0.1480557   0.2772261   C4   
 1   -2.4308418   0.2134345   0.5089716   H2   
 6   -0.4035676   0.4378521   1.2072293   C5   
 6    0.9454903   0.3306216   0.9644359   C6   
 1    1.6853534   0.5619515   1.7260741   H3   
 7   -2.6948691  -0.7121511   7.3342956   N1   
 7    1.3438400  -0.8196606   4.5648698   N2   
 7    1.3433580   1.5370120   8.8550104   N3   
 8   -3.2191959  -0.3587160   8.3623525   O1   
 8   -3.2791741  -1.3010992   6.4498856   O2   
 8    0.7524581  -1.5552212   3.7907160   O3   
 8    2.4720220  -0.3806038   4.3852721   O4   
 8    1.0242598   1.3899264  10.0234954   O5   
 8    2.1773065   2.3320544   8.4524367   O6   
 6   -1.2712906  -0.3861641   7.1302937   C1   
 6   -0.6583121  -0.7741203   5.9666538   C2   
 1   -1.1876240  -1.3552817   5.2150214   H1   
 6    0.6517074  -0.3943160   5.7875533   C3   
 6    1.3401614   0.3712184   6.7040824   C4   
 1    2.3580592   0.7025443   6.5183843   H2   
 6    0.6699440   0.6906349   7.8592396   C5   
 6   -0.6300616   0.3229522   8.1145806   C6   
 1   -1.1331272   0.5984369   9.0376389   H3   
 
    R_com        Fit total        Fit exp        Fit els          Fit Cn 
  5.85951247  0.11759962E+02  0.41594314E+02 -0.12206842E+02 -0.17627509E+02
  5.96609485  0.67342366E+01  0.33657554E+02 -0.11360538E+02 -0.15562779E+02
  6.09399371  0.23122455E+01  0.26164831E+02 -0.10432548E+02 -0.13420038E+02
  6.24747233 -0.12621094E+01  0.19423632E+02 -0.94260203E+01 -0.11259721E+02
  6.43164668 -0.38118809E+01  0.13687122E+02 -0.83459847E+01 -0.91530182E+01
  6.65265591 -0.52731716E+01  0.91012907E+01 -0.72001020E+01 -0.71743602E+01
  6.91786697 -0.57209676E+01  0.56728332E+01 -0.60019430E+01 -0.53918579E+01
  7.23612025 -0.53583280E+01  0.32785216E+01 -0.47782025E+01 -0.38586471E+01
  7.61802418 -0.44672615E+01  0.17184663E+01 -0.35780568E+01 -0.26076711E+01
  8.07630891 -0.33420306E+01  0.78354209E+00 -0.24761872E+01 -0.16493855E+01
  8.62625057 -0.22356248E+01  0.29129743E+00 -0.15572272E+01 -0.96969511E+00
  9.28618057 -0.13283376E+01  0.81429142E-01 -0.88062849E+00 -0.52913826E+00
 10.07809657 -0.70300576E+00  0.15765896E-01 -0.44917749E+00 -0.26959417E+00
 
------------ Minimum  57 ------------
E =    -5.72096764 kcal/mol
R_com =     6.91786697 Angstrom
beta_A, gamma_A, alpha_B, beta_B, gamma_B = 
    64.51027   117.25653   169.26288    52.37717   173.29926
 
 7    2.7463247  -0.3286310  -0.5409195   N1   
 7   -1.9197992  -0.4899985  -2.0220331   N2   
 7   -0.8203026   0.8126446   2.5663697   N3   
 8    3.5286451  -0.0868174   0.3457805   O1   
 8    3.0729001  -0.7607661  -1.6258439   O2   
 8   -1.5191171  -0.7581924  -3.1434705   O3   
 8   -3.0982199  -0.4465089  -1.6945361   O4   
 8   -0.0795499   1.5493555   3.1967329   O5   
 8   -1.8781686   0.3649442   2.9788159   O6   
 6    1.3108756  -0.1122407  -0.2818416   C1   
 6    0.4052738  -0.3860488  -1.2744266   C2   
 1    0.7280394  -0.7143260  -2.2597831   H1   
 6   -0.9277372  -0.2325871  -0.9710940   C3   
 6   -1.3714098   0.1480557   0.2772261   C4   
 1   -2.4308418   0.2134345   0.5089716   H2   
 6   -0.4035676   0.4378521   1.2072293   C5   
 6    0.9454903   0.3306216   0.9644359   C6   
 1    1.6853534   0.5619515   1.7260741   H3   
 7   -2.6948691  -0.7121511   7.3342956   N1   
 7    1.3438400  -0.8196606   4.5648698   N2   
 7    1.3433580   1.5370120   8.8550104   N3   
 8   -3.2191959  -0.3587160   8.3623525   O1   
 8   -3.2791741  -1.3010992   6.4498856   O2   
 8    0.7524581  -1.5552212   3.7907160   O3   
 8    2.4720220  -0.3806038   4.3852721   O4   
 8    1.0242598   1.3899264  10.0234954   O5   
 8    2.1773065   2.3320544   8.4524367   O6   
 6   -1.2712906  -0.3861641   7.1302937   C1   
 6   -0.6583121  -0.7741203   5.9666538   C2   
 1   -1.1876240  -1.3552817   5.2150214   H1   
 6    0.6517074  -0.3943160   5.7875533   C3   
 6    1.3401614   0.3712184   6.7040824   C4   
 1    2.3580592   0.7025443   6.5183843   H2   
 6    0.6699440   0.6906349   7.8592396   C5   
 6   -0.6300616   0.3229522   8.1145806   C6   
 1   -1.1331272   0.5984369   9.0376389   H3   
 
    R_com        Fit total        Fit exp        Fit els          Fit Cn 
  5.85951247  0.11759962E+02  0.41594314E+02 -0.12206842E+02 -0.17627509E+02
  5.96609485  0.67342366E+01  0.33657554E+02 -0.11360538E+02 -0.15562779E+02
  6.09399371  0.23122455E+01  0.26164831E+02 -0.10432548E+02 -0.13420038E+02
  6.24747233 -0.12621094E+01  0.19423632E+02 -0.94260203E+01 -0.11259721E+02
  6.43164668 -0.38118809E+01  0.13687122E+02 -0.83459847E+01 -0.91530182E+01
  6.65265591 -0.52731716E+01  0.91012907E+01 -0.72001020E+01 -0.71743602E+01
  6.91786697 -0.57209676E+01  0.56728332E+01 -0.60019430E+01 -0.53918579E+01
  7.23612025 -0.53583280E+01  0.32785216E+01 -0.47782025E+01 -0.38586471E+01
  7.61802418 -0.44672615E+01  0.17184663E+01 -0.35780568E+01 -0.26076711E+01
  8.07630891 -0.33420306E+01  0.78354209E+00 -0.24761872E+01 -0.16493855E+01
  8.62625057 -0.22356248E+01  0.29129743E+00 -0.15572272E+01 -0.96969511E+00
  9.28618057 -0.13283376E+01  0.81429142E-01 -0.88062849E+00 -0.52913826E+00
 10.07809657 -0.70300576E+00  0.15765896E-01 -0.44917749E+00 -0.26959417E+00
 
------------ Minimum  58 ------------
E =    -5.72096764 kcal/mol
R_com =     6.91786697 Angstrom
beta_A, gamma_A, alpha_B, beta_B, gamma_B = 
    64.51027   117.25653   169.26288    52.37717   173.29926
 
 7    2.7463247  -0.3286310  -0.5409195   N1   
 7   -1.9197992  -0.4899985  -2.0220331   N2   
 7   -0.8203026   0.8126446   2.5663697   N3   
 8    3.5286451  -0.0868174   0.3457805   O1   
 8    3.0729001  -0.7607661  -1.6258439   O2   
 8   -1.5191171  -0.7581924  -3.1434705   O3   
 8   -3.0982199  -0.4465089  -1.6945361   O4   
 8   -0.0795499   1.5493555   3.1967329   O5   
 8   -1.8781686   0.3649442   2.9788159   O6   
 6    1.3108756  -0.1122407  -0.2818416   C1   
 6    0.4052738  -0.3860488  -1.2744266   C2   
 1    0.7280394  -0.7143260  -2.2597831   H1   
 6   -0.9277372  -0.2325871  -0.9710940   C3   
 6   -1.3714098   0.1480557   0.2772261   C4   
 1   -2.4308418   0.2134345   0.5089716   H2   
 6   -0.4035676   0.4378521   1.2072293   C5   
 6    0.9454903   0.3306216   0.9644359   C6   
 1    1.6853534   0.5619515   1.7260741   H3   
 7   -2.6948691  -0.7121511   7.3342956   N1   
 7    1.3438400  -0.8196606   4.5648698   N2   
 7    1.3433580   1.5370120   8.8550104   N3   
 8   -3.2191959  -0.3587160   8.3623525   O1   
 8   -3.2791741  -1.3010992   6.4498856   O2   
 8    0.7524581  -1.5552212   3.7907160   O3   
 8    2.4720220  -0.3806038   4.3852721   O4   
 8    1.0242598   1.3899264  10.0234954   O5   
 8    2.1773065   2.3320544   8.4524367   O6   
 6   -1.2712906  -0.3861641   7.1302937   C1   
 6   -0.6583121  -0.7741203   5.9666538   C2   
 1   -1.1876240  -1.3552817   5.2150214   H1   
 6    0.6517074  -0.3943160   5.7875533   C3   
 6    1.3401614   0.3712184   6.7040824   C4   
 1    2.3580592   0.7025443   6.5183843   H2   
 6    0.6699440   0.6906349   7.8592396   C5   
 6   -0.6300616   0.3229522   8.1145806   C6   
 1   -1.1331272   0.5984369   9.0376389   H3   
 
    R_com        Fit total        Fit exp        Fit els          Fit Cn 
  5.85951247  0.11759962E+02  0.41594314E+02 -0.12206842E+02 -0.17627509E+02
  5.96609485  0.67342366E+01  0.33657554E+02 -0.11360538E+02 -0.15562779E+02
  6.09399371  0.23122455E+01  0.26164831E+02 -0.10432548E+02 -0.13420038E+02
  6.24747233 -0.12621094E+01  0.19423632E+02 -0.94260203E+01 -0.11259721E+02
  6.43164668 -0.38118809E+01  0.13687122E+02 -0.83459847E+01 -0.91530182E+01
  6.65265591 -0.52731716E+01  0.91012907E+01 -0.72001020E+01 -0.71743602E+01
  6.91786697 -0.57209676E+01  0.56728332E+01 -0.60019430E+01 -0.53918579E+01
  7.23612025 -0.53583280E+01  0.32785216E+01 -0.47782025E+01 -0.38586471E+01
  7.61802418 -0.44672615E+01  0.17184663E+01 -0.35780568E+01 -0.26076711E+01
  8.07630891 -0.33420306E+01  0.78354209E+00 -0.24761872E+01 -0.16493855E+01
  8.62625057 -0.22356248E+01  0.29129743E+00 -0.15572272E+01 -0.96969511E+00
  9.28618057 -0.13283376E+01  0.81429142E-01 -0.88062849E+00 -0.52913826E+00
 10.07809657 -0.70300576E+00  0.15765896E-01 -0.44917749E+00 -0.26959417E+00
 
------------ Minimum  59 ------------
E =    -5.72096764 kcal/mol
R_com =     6.91786697 Angstrom
beta_A, gamma_A, alpha_B, beta_B, gamma_B = 
    64.51027   117.25653   169.26288    52.37717   173.29926
 
 7    2.7463247  -0.3286310  -0.5409195   N1   
 7   -1.9197992  -0.4899985  -2.0220331   N2   
 7   -0.8203026   0.8126446   2.5663697   N3   
 8    3.5286451  -0.0868174   0.3457805   O1   
 8    3.0729001  -0.7607661  -1.6258439   O2   
 8   -1.5191171  -0.7581924  -3.1434705   O3   
 8   -3.0982199  -0.4465089  -1.6945361   O4   
 8   -0.0795499   1.5493555   3.1967329   O5   
 8   -1.8781686   0.3649442   2.9788159   O6   
 6    1.3108756  -0.1122407  -0.2818416   C1   
 6    0.4052738  -0.3860488  -1.2744266   C2   
 1    0.7280394  -0.7143260  -2.2597831   H1   
 6   -0.9277372  -0.2325871  -0.9710940   C3   
 6   -1.3714098   0.1480557   0.2772261   C4   
 1   -2.4308418   0.2134345   0.5089716   H2   
 6   -0.4035676   0.4378521   1.2072293   C5   
 6    0.9454903   0.3306216   0.9644359   C6   
 1    1.6853534   0.5619515   1.7260741   H3   
 7   -2.6948691  -0.7121511   7.3342956   N1   
 7    1.3438400  -0.8196606   4.5648698   N2   
 7    1.3433580   1.5370120   8.8550104   N3   
 8   -3.2191959  -0.3587160   8.3623525   O1   
 8   -3.2791741  -1.3010992   6.4498856   O2   
 8    0.7524581  -1.5552212   3.7907160   O3   
 8    2.4720220  -0.3806038   4.3852721   O4   
 8    1.0242598   1.3899264  10.0234954   O5   
 8    2.1773065   2.3320544   8.4524367   O6   
 6   -1.2712906  -0.3861641   7.1302937   C1   
 6   -0.6583121  -0.7741203   5.9666538   C2   
 1   -1.1876240  -1.3552817   5.2150214   H1   
 6    0.6517074  -0.3943160   5.7875533   C3   
 6    1.3401614   0.3712184   6.7040824   C4   
 1    2.3580592   0.7025443   6.5183843   H2   
 6    0.6699440   0.6906349   7.8592396   C5   
 6   -0.6300616   0.3229522   8.1145806   C6   
 1   -1.1331272   0.5984369   9.0376389   H3   
 
    R_com        Fit total        Fit exp        Fit els          Fit Cn 
  5.85951247  0.11759962E+02  0.41594314E+02 -0.12206842E+02 -0.17627509E+02
  5.96609485  0.67342366E+01  0.33657554E+02 -0.11360538E+02 -0.15562779E+02
  6.09399371  0.23122455E+01  0.26164831E+02 -0.10432548E+02 -0.13420038E+02
  6.24747233 -0.12621094E+01  0.19423632E+02 -0.94260203E+01 -0.11259721E+02
  6.43164668 -0.38118809E+01  0.13687122E+02 -0.83459847E+01 -0.91530182E+01
  6.65265591 -0.52731716E+01  0.91012907E+01 -0.72001020E+01 -0.71743602E+01
  6.91786697 -0.57209676E+01  0.56728332E+01 -0.60019430E+01 -0.53918579E+01
  7.23612025 -0.53583280E+01  0.32785216E+01 -0.47782025E+01 -0.38586471E+01
  7.61802418 -0.44672615E+01  0.17184663E+01 -0.35780568E+01 -0.26076711E+01
  8.07630891 -0.33420306E+01  0.78354209E+00 -0.24761872E+01 -0.16493855E+01
  8.62625057 -0.22356248E+01  0.29129743E+00 -0.15572272E+01 -0.96969511E+00
  9.28618057 -0.13283376E+01  0.81429142E-01 -0.88062849E+00 -0.52913826E+00
 10.07809657 -0.70300576E+00  0.15765896E-01 -0.44917749E+00 -0.26959417E+00
 
------------ Minimum  60 ------------
E =    -5.72096764 kcal/mol
R_com =     6.91786697 Angstrom
beta_A, gamma_A, alpha_B, beta_B, gamma_B = 
    64.51027   117.25653   169.26288    52.37717   173.29926
 
 7    2.7463247  -0.3286310  -0.5409195   N1   
 7   -1.9197992  -0.4899985  -2.0220331   N2   
 7   -0.8203026   0.8126446   2.5663697   N3   
 8    3.5286451  -0.0868174   0.3457805   O1   
 8    3.0729001  -0.7607661  -1.6258439   O2   
 8   -1.5191171  -0.7581924  -3.1434705   O3   
 8   -3.0982199  -0.4465089  -1.6945361   O4   
 8   -0.0795499   1.5493555   3.1967329   O5   
 8   -1.8781686   0.3649442   2.9788159   O6   
 6    1.3108756  -0.1122407  -0.2818416   C1   
 6    0.4052738  -0.3860488  -1.2744266   C2   
 1    0.7280394  -0.7143260  -2.2597831   H1   
 6   -0.9277372  -0.2325871  -0.9710940   C3   
 6   -1.3714098   0.1480557   0.2772261   C4   
 1   -2.4308418   0.2134345   0.5089716   H2   
 6   -0.4035676   0.4378521   1.2072293   C5   
 6    0.9454903   0.3306216   0.9644359   C6   
 1    1.6853534   0.5619515   1.7260741   H3   
 7   -2.6948691  -0.7121511   7.3342956   N1   
 7    1.3438400  -0.8196606   4.5648698   N2   
 7    1.3433580   1.5370120   8.8550104   N3   
 8   -3.2191959  -0.3587160   8.3623525   O1   
 8   -3.2791741  -1.3010992   6.4498856   O2   
 8    0.7524581  -1.5552212   3.7907160   O3   
 8    2.4720220  -0.3806038   4.3852721   O4   
 8    1.0242598   1.3899264  10.0234954   O5   
 8    2.1773065   2.3320544   8.4524367   O6   
 6   -1.2712906  -0.3861641   7.1302937   C1   
 6   -0.6583121  -0.7741203   5.9666538   C2   
 1   -1.1876240  -1.3552817   5.2150214   H1   
 6    0.6517074  -0.3943160   5.7875533   C3   
 6    1.3401614   0.3712184   6.7040824   C4   
 1    2.3580592   0.7025443   6.5183843   H2   
 6    0.6699440   0.6906349   7.8592396   C5   
 6   -0.6300616   0.3229522   8.1145806   C6   
 1   -1.1331272   0.5984369   9.0376389   H3   
 
    R_com        Fit total        Fit exp        Fit els          Fit Cn 
  5.85951247  0.11759962E+02  0.41594314E+02 -0.12206842E+02 -0.17627509E+02
  5.96609485  0.67342366E+01  0.33657554E+02 -0.11360538E+02 -0.15562779E+02
  6.09399371  0.23122455E+01  0.26164831E+02 -0.10432548E+02 -0.13420038E+02
  6.24747233 -0.12621094E+01  0.19423632E+02 -0.94260203E+01 -0.11259721E+02
  6.43164668 -0.38118809E+01  0.13687122E+02 -0.83459847E+01 -0.91530182E+01
  6.65265591 -0.52731716E+01  0.91012907E+01 -0.72001020E+01 -0.71743602E+01
  6.91786697 -0.57209676E+01  0.56728332E+01 -0.60019430E+01 -0.53918579E+01
  7.23612025 -0.53583280E+01  0.32785216E+01 -0.47782025E+01 -0.38586471E+01
  7.61802418 -0.44672615E+01  0.17184663E+01 -0.35780568E+01 -0.26076711E+01
  8.07630891 -0.33420306E+01  0.78354209E+00 -0.24761872E+01 -0.16493855E+01
  8.62625057 -0.22356248E+01  0.29129743E+00 -0.15572272E+01 -0.96969511E+00
  9.28618057 -0.13283376E+01  0.81429142E-01 -0.88062849E+00 -0.52913826E+00
 10.07809657 -0.70300576E+00  0.15765896E-01 -0.44917749E+00 -0.26959417E+00
 
------------ Minimum  61 ------------
E =    -5.72096764 kcal/mol
R_com =     6.91786697 Angstrom
beta_A, gamma_A, alpha_B, beta_B, gamma_B = 
   127.62283   353.29926   169.26288   115.48973   297.25653
 
 7    2.5150122  -1.2017455  -0.4164286   N1   
 7   -1.4730178  -0.5549486   2.3529972   N2   
 7   -1.0334888   1.7603743  -1.9371434   N3   
 8    3.0960053  -0.9521820  -1.4444855   O1   
 8    2.9793645  -1.8892404   0.4679814   O2   
 8   -1.0290268  -1.3878076   3.1271510   O3   
 8   -2.4996503   0.0866052   2.5325949   O4   
 8   -0.7473797   1.5564148  -3.1056285   O5   
 8   -1.7047178   2.6968646  -1.5345698   O6   
 6    1.1770897  -0.6162486  -0.2124267   C1   
 6    0.5025655  -0.8832129   0.9512132   C2   
 1    0.9143382  -1.5528120   1.7028456   H1   
 6   -0.7137598  -0.2659973   1.1303137   C3   
 6   -1.2475391   0.6143955   0.2137846   C4   
 1   -2.1858889   1.1295582   0.3994827   H2   
 6   -0.5295474   0.8033561  -0.9413726   C5   
 6    0.6791977   0.1999156  -1.1967136   C6   
 1    1.2247794   0.3768545  -2.1197720   H3   
 7   -2.7594678   0.1887714   7.4587865   N1   
 7    1.7948997  -0.8390843   8.9399001   N2   
 7    0.9573392   0.6455921   4.3514972   N3   
 8   -3.4830411   0.5721002   6.5720865   O1   
 8   -3.1608338  -0.1749560   8.5437109   O2   
 8    1.3512672  -1.0279344  10.0613375   O3   
 8    2.9607912  -1.0158996   8.6124031   O4   
 8    0.3668069   1.5074095   3.7211341   O5   
 8    1.9132764   0.0086462   3.9390511   O6   
 6   -1.3088360   0.1339446   7.1997086   C1   
 6   -0.4701004  -0.3037862   8.1922936   C2   
 1   -0.8483743  -0.5661838   9.1776500   H1   
 6    0.8681630  -0.4013553   7.8889610   C3   
 6    1.3749828  -0.1100343   6.6406409   C4   
 1    2.4280469  -0.2431757   6.4088953   H2   
 6    0.4780753   0.3550004   5.7106376   C5   
 6   -0.8673411   0.5009810   5.9534310   C6   
 1   -1.5511534   0.8660996   5.1917929   H3   
 
    R_com        Fit total        Fit exp        Fit els          Fit Cn 
  5.85951247  0.11759962E+02  0.41594314E+02 -0.12206842E+02 -0.17627509E+02
  5.96609485  0.67342366E+01  0.33657554E+02 -0.11360538E+02 -0.15562779E+02
  6.09399371  0.23122455E+01  0.26164831E+02 -0.10432548E+02 -0.13420038E+02
  6.24747233 -0.12621094E+01  0.19423632E+02 -0.94260203E+01 -0.11259721E+02
  6.43164668 -0.38118809E+01  0.13687122E+02 -0.83459847E+01 -0.91530182E+01
  6.65265591 -0.52731716E+01  0.91012907E+01 -0.72001020E+01 -0.71743602E+01
  6.91786697 -0.57209676E+01  0.56728332E+01 -0.60019430E+01 -0.53918579E+01
  7.23612025 -0.53583280E+01  0.32785216E+01 -0.47782025E+01 -0.38586471E+01
  7.61802418 -0.44672615E+01  0.17184663E+01 -0.35780568E+01 -0.26076711E+01
  8.07630891 -0.33420306E+01  0.78354209E+00 -0.24761872E+01 -0.16493855E+01
  8.62625057 -0.22356248E+01  0.29129743E+00 -0.15572272E+01 -0.96969511E+00
  9.28618057 -0.13283376E+01  0.81429142E-01 -0.88062849E+00 -0.52913826E+00
 10.07809657 -0.70300576E+00  0.15765896E-01 -0.44917749E+00 -0.26959417E+00
 
------------ Minimum  62 ------------
E =    -5.72096764 kcal/mol
R_com =     6.91786697 Angstrom
beta_A, gamma_A, alpha_B, beta_B, gamma_B = 
    64.51027   117.25653   169.26288    52.37717   173.29926
 
 7    2.7463247  -0.3286310  -0.5409195   N1   
 7   -1.9197992  -0.4899985  -2.0220331   N2   
 7   -0.8203026   0.8126446   2.5663697   N3   
 8    3.5286451  -0.0868174   0.3457805   O1   
 8    3.0729001  -0.7607661  -1.6258439   O2   
 8   -1.5191171  -0.7581924  -3.1434705   O3   
 8   -3.0982199  -0.4465089  -1.6945361   O4   
 8   -0.0795499   1.5493555   3.1967329   O5   
 8   -1.8781686   0.3649442   2.9788159   O6   
 6    1.3108756  -0.1122407  -0.2818416   C1   
 6    0.4052738  -0.3860488  -1.2744266   C2   
 1    0.7280394  -0.7143260  -2.2597831   H1   
 6   -0.9277372  -0.2325871  -0.9710940   C3   
 6   -1.3714098   0.1480557   0.2772261   C4   
 1   -2.4308418   0.2134345   0.5089716   H2   
 6   -0.4035676   0.4378521   1.2072293   C5   
 6    0.9454903   0.3306216   0.9644359   C6   
 1    1.6853534   0.5619515   1.7260741   H3   
 7   -2.6948691  -0.7121511   7.3342956   N1   
 7    1.3438400  -0.8196606   4.5648698   N2   
 7    1.3433580   1.5370120   8.8550104   N3   
 8   -3.2191959  -0.3587160   8.3623525   O1   
 8   -3.2791741  -1.3010992   6.4498856   O2   
 8    0.7524581  -1.5552212   3.7907160   O3   
 8    2.4720220  -0.3806038   4.3852721   O4   
 8    1.0242598   1.3899264  10.0234954   O5   
 8    2.1773065   2.3320544   8.4524367   O6   
 6   -1.2712906  -0.3861641   7.1302937   C1   
 6   -0.6583121  -0.7741203   5.9666538   C2   
 1   -1.1876240  -1.3552817   5.2150214   H1   
 6    0.6517074  -0.3943160   5.7875533   C3   
 6    1.3401614   0.3712184   6.7040824   C4   
 1    2.3580592   0.7025443   6.5183843   H2   
 6    0.6699440   0.6906349   7.8592396   C5   
 6   -0.6300616   0.3229522   8.1145806   C6   
 1   -1.1331272   0.5984369   9.0376389   H3   
 
    R_com        Fit total        Fit exp        Fit els          Fit Cn 
  5.85951247  0.11759962E+02  0.41594314E+02 -0.12206842E+02 -0.17627509E+02
  5.96609485  0.67342366E+01  0.33657554E+02 -0.11360538E+02 -0.15562779E+02
  6.09399371  0.23122455E+01  0.26164831E+02 -0.10432548E+02 -0.13420038E+02
  6.24747233 -0.12621094E+01  0.19423632E+02 -0.94260203E+01 -0.11259721E+02
  6.43164668 -0.38118809E+01  0.13687122E+02 -0.83459847E+01 -0.91530182E+01
  6.65265591 -0.52731716E+01  0.91012907E+01 -0.72001020E+01 -0.71743602E+01
  6.91786697 -0.57209676E+01  0.56728332E+01 -0.60019430E+01 -0.53918579E+01
  7.23612025 -0.53583280E+01  0.32785216E+01 -0.47782025E+01 -0.38586471E+01
  7.61802418 -0.44672615E+01  0.17184663E+01 -0.35780568E+01 -0.26076711E+01
  8.07630891 -0.33420306E+01  0.78354209E+00 -0.24761872E+01 -0.16493855E+01
  8.62625057 -0.22356248E+01  0.29129743E+00 -0.15572272E+01 -0.96969511E+00
  9.28618057 -0.13283376E+01  0.81429142E-01 -0.88062849E+00 -0.52913826E+00
 10.07809657 -0.70300576E+00  0.15765896E-01 -0.44917749E+00 -0.26959417E+00
 
------------ Minimum  63 ------------
E =    -5.72096764 kcal/mol
R_com =     6.91786697 Angstrom
beta_A, gamma_A, alpha_B, beta_B, gamma_B = 
    64.51027   117.25653   169.26288    52.37717   173.29926
 
 7    2.7463247  -0.3286310  -0.5409195   N1   
 7   -1.9197992  -0.4899985  -2.0220331   N2   
 7   -0.8203026   0.8126446   2.5663697   N3   
 8    3.5286451  -0.0868174   0.3457805   O1   
 8    3.0729001  -0.7607661  -1.6258439   O2   
 8   -1.5191171  -0.7581924  -3.1434705   O3   
 8   -3.0982199  -0.4465089  -1.6945361   O4   
 8   -0.0795499   1.5493555   3.1967329   O5   
 8   -1.8781686   0.3649442   2.9788159   O6   
 6    1.3108756  -0.1122407  -0.2818416   C1   
 6    0.4052738  -0.3860488  -1.2744266   C2   
 1    0.7280394  -0.7143260  -2.2597831   H1   
 6   -0.9277372  -0.2325871  -0.9710940   C3   
 6   -1.3714098   0.1480557   0.2772261   C4   
 1   -2.4308418   0.2134345   0.5089716   H2   
 6   -0.4035676   0.4378521   1.2072293   C5   
 6    0.9454903   0.3306216   0.9644359   C6   
 1    1.6853534   0.5619515   1.7260741   H3   
 7   -2.6948691  -0.7121511   7.3342956   N1   
 7    1.3438400  -0.8196606   4.5648698   N2   
 7    1.3433580   1.5370120   8.8550104   N3   
 8   -3.2191959  -0.3587160   8.3623525   O1   
 8   -3.2791741  -1.3010992   6.4498856   O2   
 8    0.7524581  -1.5552212   3.7907160   O3   
 8    2.4720220  -0.3806038   4.3852721   O4   
 8    1.0242598   1.3899264  10.0234954   O5   
 8    2.1773065   2.3320544   8.4524367   O6   
 6   -1.2712906  -0.3861641   7.1302937   C1   
 6   -0.6583121  -0.7741203   5.9666538   C2   
 1   -1.1876240  -1.3552817   5.2150214   H1   
 6    0.6517074  -0.3943160   5.7875533   C3   
 6    1.3401614   0.3712184   6.7040824   C4   
 1    2.3580592   0.7025443   6.5183843   H2   
 6    0.6699440   0.6906349   7.8592396   C5   
 6   -0.6300616   0.3229522   8.1145806   C6   
 1   -1.1331272   0.5984369   9.0376389   H3   
 
    R_com        Fit total        Fit exp        Fit els          Fit Cn 
  5.85951247  0.11759962E+02  0.41594314E+02 -0.12206842E+02 -0.17627509E+02
  5.96609485  0.67342366E+01  0.33657554E+02 -0.11360538E+02 -0.15562779E+02
  6.09399371  0.23122455E+01  0.26164831E+02 -0.10432548E+02 -0.13420038E+02
  6.24747233 -0.12621094E+01  0.19423632E+02 -0.94260203E+01 -0.11259721E+02
  6.43164668 -0.38118809E+01  0.13687122E+02 -0.83459847E+01 -0.91530182E+01
  6.65265591 -0.52731716E+01  0.91012907E+01 -0.72001020E+01 -0.71743602E+01
  6.91786697 -0.57209676E+01  0.56728332E+01 -0.60019430E+01 -0.53918579E+01
  7.23612025 -0.53583280E+01  0.32785216E+01 -0.47782025E+01 -0.38586471E+01
  7.61802418 -0.44672615E+01  0.17184663E+01 -0.35780568E+01 -0.26076711E+01
  8.07630891 -0.33420306E+01  0.78354209E+00 -0.24761872E+01 -0.16493855E+01
  8.62625057 -0.22356248E+01  0.29129743E+00 -0.15572272E+01 -0.96969511E+00
  9.28618057 -0.13283376E+01  0.81429142E-01 -0.88062849E+00 -0.52913826E+00
 10.07809657 -0.70300576E+00  0.15765896E-01 -0.44917749E+00 -0.26959417E+00
 
------------ Minimum  64 ------------
E =    -5.72096764 kcal/mol
R_com =     6.91786697 Angstrom
beta_A, gamma_A, alpha_B, beta_B, gamma_B = 
   127.62283   353.29926   169.26288   115.48973   297.25653
 
 7    2.5150122  -1.2017455  -0.4164286   N1   
 7   -1.4730178  -0.5549486   2.3529972   N2   
 7   -1.0334888   1.7603743  -1.9371434   N3   
 8    3.0960053  -0.9521820  -1.4444855   O1   
 8    2.9793645  -1.8892404   0.4679814   O2   
 8   -1.0290268  -1.3878076   3.1271510   O3   
 8   -2.4996503   0.0866052   2.5325949   O4   
 8   -0.7473797   1.5564148  -3.1056285   O5   
 8   -1.7047178   2.6968646  -1.5345698   O6   
 6    1.1770897  -0.6162486  -0.2124267   C1   
 6    0.5025655  -0.8832129   0.9512132   C2   
 1    0.9143382  -1.5528120   1.7028456   H1   
 6   -0.7137598  -0.2659973   1.1303137   C3   
 6   -1.2475391   0.6143955   0.2137846   C4   
 1   -2.1858889   1.1295582   0.3994827   H2   
 6   -0.5295474   0.8033561  -0.9413726   C5   
 6    0.6791977   0.1999156  -1.1967136   C6   
 1    1.2247794   0.3768545  -2.1197720   H3   
 7   -2.7594678   0.1887714   7.4587865   N1   
 7    1.7948997  -0.8390843   8.9399001   N2   
 7    0.9573392   0.6455921   4.3514972   N3   
 8   -3.4830411   0.5721002   6.5720865   O1   
 8   -3.1608338  -0.1749560   8.5437109   O2   
 8    1.3512672  -1.0279344  10.0613375   O3   
 8    2.9607912  -1.0158996   8.6124031   O4   
 8    0.3668069   1.5074095   3.7211341   O5   
 8    1.9132764   0.0086462   3.9390511   O6   
 6   -1.3088360   0.1339446   7.1997086   C1   
 6   -0.4701004  -0.3037862   8.1922936   C2   
 1   -0.8483743  -0.5661838   9.1776500   H1   
 6    0.8681630  -0.4013553   7.8889610   C3   
 6    1.3749828  -0.1100343   6.6406409   C4   
 1    2.4280469  -0.2431757   6.4088953   H2   
 6    0.4780753   0.3550004   5.7106376   C5   
 6   -0.8673411   0.5009810   5.9534310   C6   
 1   -1.5511534   0.8660996   5.1917929   H3   
 
    R_com        Fit total        Fit exp        Fit els          Fit Cn 
  5.85951247  0.11759962E+02  0.41594314E+02 -0.12206842E+02 -0.17627509E+02
  5.96609485  0.67342366E+01  0.33657554E+02 -0.11360538E+02 -0.15562779E+02
  6.09399371  0.23122455E+01  0.26164831E+02 -0.10432548E+02 -0.13420038E+02
  6.24747233 -0.12621094E+01  0.19423632E+02 -0.94260203E+01 -0.11259721E+02
  6.43164668 -0.38118809E+01  0.13687122E+02 -0.83459847E+01 -0.91530182E+01
  6.65265591 -0.52731716E+01  0.91012907E+01 -0.72001020E+01 -0.71743602E+01
  6.91786697 -0.57209676E+01  0.56728332E+01 -0.60019430E+01 -0.53918579E+01
  7.23612025 -0.53583280E+01  0.32785216E+01 -0.47782025E+01 -0.38586471E+01
  7.61802418 -0.44672615E+01  0.17184663E+01 -0.35780568E+01 -0.26076711E+01
  8.07630891 -0.33420306E+01  0.78354209E+00 -0.24761872E+01 -0.16493855E+01
  8.62625057 -0.22356248E+01  0.29129743E+00 -0.15572272E+01 -0.96969511E+00
  9.28618057 -0.13283376E+01  0.81429142E-01 -0.88062849E+00 -0.52913826E+00
 10.07809657 -0.70300576E+00  0.15765896E-01 -0.44917749E+00 -0.26959417E+00
 
------------ Minimum  65 ------------
E =    -5.72096764 kcal/mol
R_com =     6.91786697 Angstrom
beta_A, gamma_A, alpha_B, beta_B, gamma_B = 
   127.62283   353.29926   169.26288   115.48973   297.25653
 
 7    2.5150122  -1.2017455  -0.4164286   N1   
 7   -1.4730178  -0.5549486   2.3529972   N2   
 7   -1.0334888   1.7603743  -1.9371434   N3   
 8    3.0960053  -0.9521820  -1.4444855   O1   
 8    2.9793645  -1.8892404   0.4679814   O2   
 8   -1.0290268  -1.3878076   3.1271510   O3   
 8   -2.4996503   0.0866052   2.5325949   O4   
 8   -0.7473797   1.5564148  -3.1056285   O5   
 8   -1.7047178   2.6968646  -1.5345698   O6   
 6    1.1770897  -0.6162486  -0.2124267   C1   
 6    0.5025655  -0.8832129   0.9512132   C2   
 1    0.9143382  -1.5528120   1.7028456   H1   
 6   -0.7137598  -0.2659973   1.1303137   C3   
 6   -1.2475391   0.6143955   0.2137846   C4   
 1   -2.1858889   1.1295582   0.3994827   H2   
 6   -0.5295474   0.8033561  -0.9413726   C5   
 6    0.6791977   0.1999156  -1.1967136   C6   
 1    1.2247794   0.3768545  -2.1197720   H3   
 7   -2.7594678   0.1887714   7.4587865   N1   
 7    1.7948997  -0.8390843   8.9399001   N2   
 7    0.9573392   0.6455921   4.3514972   N3   
 8   -3.4830411   0.5721002   6.5720865   O1   
 8   -3.1608338  -0.1749560   8.5437109   O2   
 8    1.3512672  -1.0279344  10.0613375   O3   
 8    2.9607912  -1.0158996   8.6124031   O4   
 8    0.3668069   1.5074095   3.7211341   O5   
 8    1.9132764   0.0086462   3.9390511   O6   
 6   -1.3088360   0.1339446   7.1997086   C1   
 6   -0.4701004  -0.3037862   8.1922936   C2   
 1   -0.8483743  -0.5661838   9.1776500   H1   
 6    0.8681630  -0.4013553   7.8889610   C3   
 6    1.3749828  -0.1100343   6.6406409   C4   
 1    2.4280469  -0.2431757   6.4088953   H2   
 6    0.4780753   0.3550004   5.7106376   C5   
 6   -0.8673411   0.5009810   5.9534310   C6   
 1   -1.5511534   0.8660996   5.1917929   H3   
 
    R_com        Fit total        Fit exp        Fit els          Fit Cn 
  5.85951247  0.11759962E+02  0.41594314E+02 -0.12206842E+02 -0.17627509E+02
  5.96609485  0.67342366E+01  0.33657554E+02 -0.11360538E+02 -0.15562779E+02
  6.09399371  0.23122455E+01  0.26164831E+02 -0.10432548E+02 -0.13420038E+02
  6.24747233 -0.12621094E+01  0.19423632E+02 -0.94260203E+01 -0.11259721E+02
  6.43164668 -0.38118809E+01  0.13687122E+02 -0.83459847E+01 -0.91530182E+01
  6.65265591 -0.52731716E+01  0.91012907E+01 -0.72001020E+01 -0.71743602E+01
  6.91786697 -0.57209676E+01  0.56728332E+01 -0.60019430E+01 -0.53918579E+01
  7.23612025 -0.53583280E+01  0.32785216E+01 -0.47782025E+01 -0.38586471E+01
  7.61802418 -0.44672615E+01  0.17184663E+01 -0.35780568E+01 -0.26076711E+01
  8.07630891 -0.33420306E+01  0.78354209E+00 -0.24761872E+01 -0.16493855E+01
  8.62625057 -0.22356248E+01  0.29129743E+00 -0.15572272E+01 -0.96969511E+00
  9.28618057 -0.13283376E+01  0.81429142E-01 -0.88062849E+00 -0.52913826E+00
 10.07809657 -0.70300576E+00  0.15765896E-01 -0.44917749E+00 -0.26959417E+00
 
------------ Minimum  66 ------------
E =    -5.72096764 kcal/mol
R_com =     6.91786697 Angstrom
beta_A, gamma_A, alpha_B, beta_B, gamma_B = 
    64.51027   117.25653   169.26288    52.37717   173.29926
 
 7    2.7463247  -0.3286310  -0.5409195   N1   
 7   -1.9197992  -0.4899985  -2.0220331   N2   
 7   -0.8203026   0.8126446   2.5663697   N3   
 8    3.5286451  -0.0868174   0.3457805   O1   
 8    3.0729001  -0.7607661  -1.6258439   O2   
 8   -1.5191171  -0.7581924  -3.1434705   O3   
 8   -3.0982199  -0.4465089  -1.6945361   O4   
 8   -0.0795499   1.5493555   3.1967329   O5   
 8   -1.8781686   0.3649442   2.9788159   O6   
 6    1.3108756  -0.1122407  -0.2818416   C1   
 6    0.4052738  -0.3860488  -1.2744266   C2   
 1    0.7280394  -0.7143260  -2.2597831   H1   
 6   -0.9277372  -0.2325871  -0.9710940   C3   
 6   -1.3714098   0.1480557   0.2772261   C4   
 1   -2.4308418   0.2134345   0.5089716   H2   
 6   -0.4035676   0.4378521   1.2072293   C5   
 6    0.9454903   0.3306216   0.9644359   C6   
 1    1.6853534   0.5619515   1.7260741   H3   
 7   -2.6948691  -0.7121511   7.3342956   N1   
 7    1.3438400  -0.8196606   4.5648698   N2   
 7    1.3433580   1.5370120   8.8550104   N3   
 8   -3.2191959  -0.3587160   8.3623525   O1   
 8   -3.2791741  -1.3010992   6.4498856   O2   
 8    0.7524581  -1.5552212   3.7907160   O3   
 8    2.4720220  -0.3806038   4.3852721   O4   
 8    1.0242598   1.3899264  10.0234954   O5   
 8    2.1773065   2.3320544   8.4524367   O6   
 6   -1.2712906  -0.3861641   7.1302937   C1   
 6   -0.6583121  -0.7741203   5.9666538   C2   
 1   -1.1876240  -1.3552817   5.2150214   H1   
 6    0.6517074  -0.3943160   5.7875533   C3   
 6    1.3401614   0.3712184   6.7040824   C4   
 1    2.3580592   0.7025443   6.5183843   H2   
 6    0.6699440   0.6906349   7.8592396   C5   
 6   -0.6300616   0.3229522   8.1145806   C6   
 1   -1.1331272   0.5984369   9.0376389   H3   
 
    R_com        Fit total        Fit exp        Fit els          Fit Cn 
  5.85951247  0.11759962E+02  0.41594314E+02 -0.12206842E+02 -0.17627509E+02
  5.96609485  0.67342366E+01  0.33657554E+02 -0.11360538E+02 -0.15562779E+02
  6.09399371  0.23122455E+01  0.26164831E+02 -0.10432548E+02 -0.13420038E+02
  6.24747233 -0.12621094E+01  0.19423632E+02 -0.94260203E+01 -0.11259721E+02
  6.43164668 -0.38118809E+01  0.13687122E+02 -0.83459847E+01 -0.91530182E+01
  6.65265591 -0.52731716E+01  0.91012907E+01 -0.72001020E+01 -0.71743602E+01
  6.91786697 -0.57209676E+01  0.56728332E+01 -0.60019430E+01 -0.53918579E+01
  7.23612025 -0.53583280E+01  0.32785216E+01 -0.47782025E+01 -0.38586471E+01
  7.61802418 -0.44672615E+01  0.17184663E+01 -0.35780568E+01 -0.26076711E+01
  8.07630891 -0.33420306E+01  0.78354209E+00 -0.24761872E+01 -0.16493855E+01
  8.62625057 -0.22356248E+01  0.29129743E+00 -0.15572272E+01 -0.96969511E+00
  9.28618057 -0.13283376E+01  0.81429142E-01 -0.88062849E+00 -0.52913826E+00
 10.07809657 -0.70300576E+00  0.15765896E-01 -0.44917749E+00 -0.26959417E+00
 
------------ Minimum  67 ------------
E =    -5.72096764 kcal/mol
R_com =     6.91786697 Angstrom
beta_A, gamma_A, alpha_B, beta_B, gamma_B = 
   127.62283   353.29926   169.26288   115.48973   297.25653
 
 7    2.5150122  -1.2017455  -0.4164286   N1   
 7   -1.4730178  -0.5549486   2.3529972   N2   
 7   -1.0334888   1.7603743  -1.9371434   N3   
 8    3.0960053  -0.9521820  -1.4444855   O1   
 8    2.9793645  -1.8892404   0.4679814   O2   
 8   -1.0290268  -1.3878076   3.1271510   O3   
 8   -2.4996503   0.0866052   2.5325949   O4   
 8   -0.7473797   1.5564148  -3.1056285   O5   
 8   -1.7047178   2.6968646  -1.5345698   O6   
 6    1.1770897  -0.6162486  -0.2124267   C1   
 6    0.5025655  -0.8832129   0.9512132   C2   
 1    0.9143382  -1.5528120   1.7028456   H1   
 6   -0.7137598  -0.2659973   1.1303137   C3   
 6   -1.2475391   0.6143955   0.2137846   C4   
 1   -2.1858889   1.1295582   0.3994827   H2   
 6   -0.5295474   0.8033561  -0.9413726   C5   
 6    0.6791977   0.1999156  -1.1967136   C6   
 1    1.2247794   0.3768545  -2.1197720   H3   
 7   -2.7594678   0.1887714   7.4587865   N1   
 7    1.7948997  -0.8390843   8.9399001   N2   
 7    0.9573392   0.6455921   4.3514972   N3   
 8   -3.4830411   0.5721002   6.5720865   O1   
 8   -3.1608338  -0.1749560   8.5437109   O2   
 8    1.3512672  -1.0279344  10.0613375   O3   
 8    2.9607912  -1.0158996   8.6124031   O4   
 8    0.3668069   1.5074095   3.7211341   O5   
 8    1.9132764   0.0086462   3.9390511   O6   
 6   -1.3088360   0.1339446   7.1997086   C1   
 6   -0.4701004  -0.3037862   8.1922936   C2   
 1   -0.8483743  -0.5661838   9.1776500   H1   
 6    0.8681630  -0.4013553   7.8889610   C3   
 6    1.3749828  -0.1100343   6.6406409   C4   
 1    2.4280469  -0.2431757   6.4088953   H2   
 6    0.4780753   0.3550004   5.7106376   C5   
 6   -0.8673411   0.5009810   5.9534310   C6   
 1   -1.5511534   0.8660996   5.1917929   H3   
 
    R_com        Fit total        Fit exp        Fit els          Fit Cn 
  5.85951247  0.11759962E+02  0.41594314E+02 -0.12206842E+02 -0.17627509E+02
  5.96609485  0.67342366E+01  0.33657554E+02 -0.11360538E+02 -0.15562779E+02
  6.09399371  0.23122455E+01  0.26164831E+02 -0.10432548E+02 -0.13420038E+02
  6.24747233 -0.12621094E+01  0.19423632E+02 -0.94260203E+01 -0.11259721E+02
  6.43164668 -0.38118809E+01  0.13687122E+02 -0.83459847E+01 -0.91530182E+01
  6.65265591 -0.52731716E+01  0.91012907E+01 -0.72001020E+01 -0.71743602E+01
  6.91786697 -0.57209676E+01  0.56728332E+01 -0.60019430E+01 -0.53918579E+01
  7.23612025 -0.53583280E+01  0.32785216E+01 -0.47782025E+01 -0.38586471E+01
  7.61802418 -0.44672615E+01  0.17184663E+01 -0.35780568E+01 -0.26076711E+01
  8.07630891 -0.33420306E+01  0.78354209E+00 -0.24761872E+01 -0.16493855E+01
  8.62625057 -0.22356248E+01  0.29129743E+00 -0.15572272E+01 -0.96969511E+00
  9.28618057 -0.13283376E+01  0.81429142E-01 -0.88062849E+00 -0.52913826E+00
 10.07809657 -0.70300576E+00  0.15765896E-01 -0.44917749E+00 -0.26959417E+00
 
------------ Minimum  68 ------------
E =    -5.72096764 kcal/mol
R_com =     6.91786697 Angstrom
beta_A, gamma_A, alpha_B, beta_B, gamma_B = 
   127.62283   353.29926   169.26288   115.48973   297.25653
 
 7    2.5150122  -1.2017455  -0.4164286   N1   
 7   -1.4730178  -0.5549486   2.3529972   N2   
 7   -1.0334888   1.7603743  -1.9371434   N3   
 8    3.0960053  -0.9521820  -1.4444855   O1   
 8    2.9793645  -1.8892404   0.4679814   O2   
 8   -1.0290268  -1.3878076   3.1271510   O3   
 8   -2.4996503   0.0866052   2.5325949   O4   
 8   -0.7473797   1.5564148  -3.1056285   O5   
 8   -1.7047178   2.6968646  -1.5345698   O6   
 6    1.1770897  -0.6162486  -0.2124267   C1   
 6    0.5025655  -0.8832129   0.9512132   C2   
 1    0.9143382  -1.5528120   1.7028456   H1   
 6   -0.7137598  -0.2659973   1.1303137   C3   
 6   -1.2475391   0.6143955   0.2137846   C4   
 1   -2.1858889   1.1295582   0.3994827   H2   
 6   -0.5295474   0.8033561  -0.9413726   C5   
 6    0.6791977   0.1999156  -1.1967136   C6   
 1    1.2247794   0.3768545  -2.1197720   H3   
 7   -2.7594678   0.1887714   7.4587865   N1   
 7    1.7948997  -0.8390843   8.9399001   N2   
 7    0.9573392   0.6455921   4.3514972   N3   
 8   -3.4830411   0.5721002   6.5720865   O1   
 8   -3.1608338  -0.1749560   8.5437109   O2   
 8    1.3512672  -1.0279344  10.0613375   O3   
 8    2.9607912  -1.0158996   8.6124031   O4   
 8    0.3668069   1.5074095   3.7211341   O5   
 8    1.9132764   0.0086462   3.9390511   O6   
 6   -1.3088360   0.1339446   7.1997086   C1   
 6   -0.4701004  -0.3037862   8.1922936   C2   
 1   -0.8483743  -0.5661838   9.1776500   H1   
 6    0.8681630  -0.4013553   7.8889610   C3   
 6    1.3749828  -0.1100343   6.6406409   C4   
 1    2.4280469  -0.2431757   6.4088953   H2   
 6    0.4780753   0.3550004   5.7106376   C5   
 6   -0.8673411   0.5009810   5.9534310   C6   
 1   -1.5511534   0.8660996   5.1917929   H3   
 
    R_com        Fit total        Fit exp        Fit els          Fit Cn 
  5.85951247  0.11759962E+02  0.41594314E+02 -0.12206842E+02 -0.17627509E+02
  5.96609485  0.67342366E+01  0.33657554E+02 -0.11360538E+02 -0.15562779E+02
  6.09399371  0.23122455E+01  0.26164831E+02 -0.10432548E+02 -0.13420038E+02
  6.24747233 -0.12621094E+01  0.19423632E+02 -0.94260203E+01 -0.11259721E+02
  6.43164668 -0.38118809E+01  0.13687122E+02 -0.83459847E+01 -0.91530182E+01
  6.65265591 -0.52731716E+01  0.91012907E+01 -0.72001020E+01 -0.71743602E+01
  6.91786697 -0.57209676E+01  0.56728332E+01 -0.60019430E+01 -0.53918579E+01
  7.23612025 -0.53583280E+01  0.32785216E+01 -0.47782025E+01 -0.38586471E+01
  7.61802418 -0.44672615E+01  0.17184663E+01 -0.35780568E+01 -0.26076711E+01
  8.07630891 -0.33420306E+01  0.78354209E+00 -0.24761872E+01 -0.16493855E+01
  8.62625057 -0.22356248E+01  0.29129743E+00 -0.15572272E+01 -0.96969511E+00
  9.28618057 -0.13283376E+01  0.81429142E-01 -0.88062849E+00 -0.52913826E+00
 10.07809657 -0.70300576E+00  0.15765896E-01 -0.44917749E+00 -0.26959417E+00
 
------------ Minimum  69 ------------
E =    -5.72096764 kcal/mol
R_com =     6.91786697 Angstrom
beta_A, gamma_A, alpha_B, beta_B, gamma_B = 
    64.51027   117.25653   169.26288    52.37717   173.29926
 
 7    2.7463247  -0.3286310  -0.5409195   N1   
 7   -1.9197992  -0.4899985  -2.0220331   N2   
 7   -0.8203026   0.8126446   2.5663697   N3   
 8    3.5286451  -0.0868174   0.3457805   O1   
 8    3.0729001  -0.7607661  -1.6258439   O2   
 8   -1.5191171  -0.7581924  -3.1434705   O3   
 8   -3.0982199  -0.4465089  -1.6945361   O4   
 8   -0.0795499   1.5493555   3.1967329   O5   
 8   -1.8781686   0.3649442   2.9788159   O6   
 6    1.3108756  -0.1122407  -0.2818416   C1   
 6    0.4052738  -0.3860488  -1.2744266   C2   
 1    0.7280394  -0.7143260  -2.2597831   H1   
 6   -0.9277372  -0.2325871  -0.9710940   C3   
 6   -1.3714098   0.1480557   0.2772261   C4   
 1   -2.4308418   0.2134345   0.5089716   H2   
 6   -0.4035676   0.4378521   1.2072293   C5   
 6    0.9454903   0.3306216   0.9644359   C6   
 1    1.6853534   0.5619515   1.7260741   H3   
 7   -2.6948691  -0.7121511   7.3342956   N1   
 7    1.3438400  -0.8196606   4.5648698   N2   
 7    1.3433580   1.5370120   8.8550104   N3   
 8   -3.2191959  -0.3587160   8.3623525   O1   
 8   -3.2791741  -1.3010992   6.4498856   O2   
 8    0.7524581  -1.5552212   3.7907160   O3   
 8    2.4720220  -0.3806038   4.3852721   O4   
 8    1.0242598   1.3899264  10.0234954   O5   
 8    2.1773065   2.3320544   8.4524367   O6   
 6   -1.2712906  -0.3861641   7.1302937   C1   
 6   -0.6583121  -0.7741203   5.9666538   C2   
 1   -1.1876240  -1.3552817   5.2150214   H1   
 6    0.6517074  -0.3943160   5.7875533   C3   
 6    1.3401614   0.3712184   6.7040824   C4   
 1    2.3580592   0.7025443   6.5183843   H2   
 6    0.6699440   0.6906349   7.8592396   C5   
 6   -0.6300616   0.3229522   8.1145806   C6   
 1   -1.1331272   0.5984369   9.0376389   H3   
 
    R_com        Fit total        Fit exp        Fit els          Fit Cn 
  5.85951247  0.11759962E+02  0.41594314E+02 -0.12206842E+02 -0.17627509E+02
  5.96609485  0.67342366E+01  0.33657554E+02 -0.11360538E+02 -0.15562779E+02
  6.09399371  0.23122455E+01  0.26164831E+02 -0.10432548E+02 -0.13420038E+02
  6.24747233 -0.12621094E+01  0.19423632E+02 -0.94260203E+01 -0.11259721E+02
  6.43164668 -0.38118809E+01  0.13687122E+02 -0.83459847E+01 -0.91530182E+01
  6.65265591 -0.52731716E+01  0.91012907E+01 -0.72001020E+01 -0.71743602E+01
  6.91786697 -0.57209676E+01  0.56728332E+01 -0.60019430E+01 -0.53918579E+01
  7.23612025 -0.53583280E+01  0.32785216E+01 -0.47782025E+01 -0.38586471E+01
  7.61802418 -0.44672615E+01  0.17184663E+01 -0.35780568E+01 -0.26076711E+01
  8.07630891 -0.33420306E+01  0.78354209E+00 -0.24761872E+01 -0.16493855E+01
  8.62625057 -0.22356248E+01  0.29129743E+00 -0.15572272E+01 -0.96969511E+00
  9.28618057 -0.13283376E+01  0.81429142E-01 -0.88062849E+00 -0.52913826E+00
 10.07809657 -0.70300576E+00  0.15765896E-01 -0.44917749E+00 -0.26959417E+00
 
------------ Minimum  70 ------------
E =    -5.72096764 kcal/mol
R_com =     6.91786697 Angstrom
beta_A, gamma_A, alpha_B, beta_B, gamma_B = 
    64.51027   117.25653   169.26288    52.37717   173.29926
 
 7    2.7463247  -0.3286310  -0.5409195   N1   
 7   -1.9197992  -0.4899985  -2.0220331   N2   
 7   -0.8203026   0.8126446   2.5663697   N3   
 8    3.5286451  -0.0868174   0.3457805   O1   
 8    3.0729001  -0.7607661  -1.6258439   O2   
 8   -1.5191171  -0.7581924  -3.1434705   O3   
 8   -3.0982199  -0.4465089  -1.6945361   O4   
 8   -0.0795499   1.5493555   3.1967329   O5   
 8   -1.8781686   0.3649442   2.9788159   O6   
 6    1.3108756  -0.1122407  -0.2818416   C1   
 6    0.4052738  -0.3860488  -1.2744266   C2   
 1    0.7280394  -0.7143260  -2.2597831   H1   
 6   -0.9277372  -0.2325871  -0.9710940   C3   
 6   -1.3714098   0.1480557   0.2772261   C4   
 1   -2.4308418   0.2134345   0.5089716   H2   
 6   -0.4035676   0.4378521   1.2072293   C5   
 6    0.9454903   0.3306216   0.9644359   C6   
 1    1.6853534   0.5619515   1.7260741   H3   
 7   -2.6948691  -0.7121511   7.3342956   N1   
 7    1.3438400  -0.8196606   4.5648698   N2   
 7    1.3433580   1.5370120   8.8550104   N3   
 8   -3.2191959  -0.3587160   8.3623525   O1   
 8   -3.2791741  -1.3010992   6.4498856   O2   
 8    0.7524581  -1.5552212   3.7907160   O3   
 8    2.4720220  -0.3806038   4.3852721   O4   
 8    1.0242598   1.3899264  10.0234954   O5   
 8    2.1773065   2.3320544   8.4524367   O6   
 6   -1.2712906  -0.3861641   7.1302937   C1   
 6   -0.6583121  -0.7741203   5.9666538   C2   
 1   -1.1876240  -1.3552817   5.2150214   H1   
 6    0.6517074  -0.3943160   5.7875533   C3   
 6    1.3401614   0.3712184   6.7040824   C4   
 1    2.3580592   0.7025443   6.5183843   H2   
 6    0.6699440   0.6906349   7.8592396   C5   
 6   -0.6300616   0.3229522   8.1145806   C6   
 1   -1.1331272   0.5984369   9.0376389   H3   
 
    R_com        Fit total        Fit exp        Fit els          Fit Cn 
  5.85951247  0.11759962E+02  0.41594314E+02 -0.12206842E+02 -0.17627509E+02
  5.96609485  0.67342366E+01  0.33657554E+02 -0.11360538E+02 -0.15562779E+02
  6.09399371  0.23122455E+01  0.26164831E+02 -0.10432548E+02 -0.13420038E+02
  6.24747233 -0.12621094E+01  0.19423632E+02 -0.94260203E+01 -0.11259721E+02
  6.43164668 -0.38118809E+01  0.13687122E+02 -0.83459847E+01 -0.91530182E+01
  6.65265591 -0.52731716E+01  0.91012907E+01 -0.72001020E+01 -0.71743602E+01
  6.91786697 -0.57209676E+01  0.56728332E+01 -0.60019430E+01 -0.53918579E+01
  7.23612025 -0.53583280E+01  0.32785216E+01 -0.47782025E+01 -0.38586471E+01
  7.61802418 -0.44672615E+01  0.17184663E+01 -0.35780568E+01 -0.26076711E+01
  8.07630891 -0.33420306E+01  0.78354209E+00 -0.24761872E+01 -0.16493855E+01
  8.62625057 -0.22356248E+01  0.29129743E+00 -0.15572272E+01 -0.96969511E+00
  9.28618057 -0.13283376E+01  0.81429142E-01 -0.88062849E+00 -0.52913826E+00
 10.07809657 -0.70300576E+00  0.15765896E-01 -0.44917749E+00 -0.26959417E+00
 
------------ Minimum  71 ------------
E =    -5.72096764 kcal/mol
R_com =     6.91786697 Angstrom
beta_A, gamma_A, alpha_B, beta_B, gamma_B = 
    64.51027   117.25653   169.26288    52.37717   173.29926
 
 7    2.7463247  -0.3286310  -0.5409195   N1   
 7   -1.9197992  -0.4899985  -2.0220331   N2   
 7   -0.8203026   0.8126446   2.5663697   N3   
 8    3.5286451  -0.0868174   0.3457805   O1   
 8    3.0729001  -0.7607661  -1.6258439   O2   
 8   -1.5191171  -0.7581924  -3.1434705   O3   
 8   -3.0982199  -0.4465089  -1.6945361   O4   
 8   -0.0795499   1.5493555   3.1967329   O5   
 8   -1.8781686   0.3649442   2.9788159   O6   
 6    1.3108756  -0.1122407  -0.2818416   C1   
 6    0.4052738  -0.3860488  -1.2744266   C2   
 1    0.7280394  -0.7143260  -2.2597831   H1   
 6   -0.9277372  -0.2325871  -0.9710940   C3   
 6   -1.3714098   0.1480557   0.2772261   C4   
 1   -2.4308418   0.2134345   0.5089716   H2   
 6   -0.4035676   0.4378521   1.2072293   C5   
 6    0.9454903   0.3306216   0.9644359   C6   
 1    1.6853534   0.5619515   1.7260741   H3   
 7   -2.6948691  -0.7121511   7.3342956   N1   
 7    1.3438400  -0.8196606   4.5648698   N2   
 7    1.3433580   1.5370120   8.8550104   N3   
 8   -3.2191959  -0.3587160   8.3623525   O1   
 8   -3.2791741  -1.3010992   6.4498856   O2   
 8    0.7524581  -1.5552212   3.7907160   O3   
 8    2.4720220  -0.3806038   4.3852721   O4   
 8    1.0242598   1.3899264  10.0234954   O5   
 8    2.1773065   2.3320544   8.4524367   O6   
 6   -1.2712906  -0.3861641   7.1302937   C1   
 6   -0.6583121  -0.7741203   5.9666538   C2   
 1   -1.1876240  -1.3552817   5.2150214   H1   
 6    0.6517074  -0.3943160   5.7875533   C3   
 6    1.3401614   0.3712184   6.7040824   C4   
 1    2.3580592   0.7025443   6.5183843   H2   
 6    0.6699440   0.6906349   7.8592396   C5   
 6   -0.6300616   0.3229522   8.1145806   C6   
 1   -1.1331272   0.5984369   9.0376389   H3   
 
    R_com        Fit total        Fit exp        Fit els          Fit Cn 
  5.85951247  0.11759962E+02  0.41594314E+02 -0.12206842E+02 -0.17627509E+02
  5.96609485  0.67342366E+01  0.33657554E+02 -0.11360538E+02 -0.15562779E+02
  6.09399371  0.23122455E+01  0.26164831E+02 -0.10432548E+02 -0.13420038E+02
  6.24747233 -0.12621094E+01  0.19423632E+02 -0.94260203E+01 -0.11259721E+02
  6.43164668 -0.38118809E+01  0.13687122E+02 -0.83459847E+01 -0.91530182E+01
  6.65265591 -0.52731716E+01  0.91012907E+01 -0.72001020E+01 -0.71743602E+01
  6.91786697 -0.57209676E+01  0.56728332E+01 -0.60019430E+01 -0.53918579E+01
  7.23612025 -0.53583280E+01  0.32785216E+01 -0.47782025E+01 -0.38586471E+01
  7.61802418 -0.44672615E+01  0.17184663E+01 -0.35780568E+01 -0.26076711E+01
  8.07630891 -0.33420306E+01  0.78354209E+00 -0.24761872E+01 -0.16493855E+01
  8.62625057 -0.22356248E+01  0.29129743E+00 -0.15572272E+01 -0.96969511E+00
  9.28618057 -0.13283376E+01  0.81429142E-01 -0.88062849E+00 -0.52913826E+00
 10.07809657 -0.70300576E+00  0.15765896E-01 -0.44917749E+00 -0.26959417E+00
 
------------ Minimum  72 ------------
E =    -5.72096764 kcal/mol
R_com =     6.91786697 Angstrom
beta_A, gamma_A, alpha_B, beta_B, gamma_B = 
    64.51027   117.25653   169.26288    52.37717   173.29926
 
 7    2.7463247  -0.3286310  -0.5409195   N1   
 7   -1.9197992  -0.4899985  -2.0220331   N2   
 7   -0.8203026   0.8126446   2.5663697   N3   
 8    3.5286451  -0.0868174   0.3457805   O1   
 8    3.0729001  -0.7607661  -1.6258439   O2   
 8   -1.5191171  -0.7581924  -3.1434705   O3   
 8   -3.0982199  -0.4465089  -1.6945361   O4   
 8   -0.0795499   1.5493555   3.1967329   O5   
 8   -1.8781686   0.3649442   2.9788159   O6   
 6    1.3108756  -0.1122407  -0.2818416   C1   
 6    0.4052738  -0.3860488  -1.2744266   C2   
 1    0.7280394  -0.7143260  -2.2597831   H1   
 6   -0.9277372  -0.2325871  -0.9710940   C3   
 6   -1.3714098   0.1480557   0.2772261   C4   
 1   -2.4308418   0.2134345   0.5089716   H2   
 6   -0.4035676   0.4378521   1.2072293   C5   
 6    0.9454903   0.3306216   0.9644359   C6   
 1    1.6853534   0.5619515   1.7260741   H3   
 7   -2.6948691  -0.7121511   7.3342956   N1   
 7    1.3438400  -0.8196606   4.5648698   N2   
 7    1.3433580   1.5370120   8.8550104   N3   
 8   -3.2191959  -0.3587160   8.3623525   O1   
 8   -3.2791741  -1.3010992   6.4498856   O2   
 8    0.7524581  -1.5552212   3.7907160   O3   
 8    2.4720220  -0.3806038   4.3852721   O4   
 8    1.0242598   1.3899264  10.0234954   O5   
 8    2.1773065   2.3320544   8.4524367   O6   
 6   -1.2712906  -0.3861641   7.1302937   C1   
 6   -0.6583121  -0.7741203   5.9666538   C2   
 1   -1.1876240  -1.3552817   5.2150214   H1   
 6    0.6517074  -0.3943160   5.7875533   C3   
 6    1.3401614   0.3712184   6.7040824   C4   
 1    2.3580592   0.7025443   6.5183843   H2   
 6    0.6699440   0.6906349   7.8592396   C5   
 6   -0.6300616   0.3229522   8.1145806   C6   
 1   -1.1331272   0.5984369   9.0376389   H3   
 
    R_com        Fit total        Fit exp        Fit els          Fit Cn 
  5.85951247  0.11759962E+02  0.41594314E+02 -0.12206842E+02 -0.17627509E+02
  5.96609485  0.67342366E+01  0.33657554E+02 -0.11360538E+02 -0.15562779E+02
  6.09399371  0.23122455E+01  0.26164831E+02 -0.10432548E+02 -0.13420038E+02
  6.24747233 -0.12621094E+01  0.19423632E+02 -0.94260203E+01 -0.11259721E+02
  6.43164668 -0.38118809E+01  0.13687122E+02 -0.83459847E+01 -0.91530182E+01
  6.65265591 -0.52731716E+01  0.91012907E+01 -0.72001020E+01 -0.71743602E+01
  6.91786697 -0.57209676E+01  0.56728332E+01 -0.60019430E+01 -0.53918579E+01
  7.23612025 -0.53583280E+01  0.32785216E+01 -0.47782025E+01 -0.38586471E+01
  7.61802418 -0.44672615E+01  0.17184663E+01 -0.35780568E+01 -0.26076711E+01
  8.07630891 -0.33420306E+01  0.78354209E+00 -0.24761872E+01 -0.16493855E+01
  8.62625057 -0.22356248E+01  0.29129743E+00 -0.15572272E+01 -0.96969511E+00
  9.28618057 -0.13283376E+01  0.81429142E-01 -0.88062849E+00 -0.52913826E+00
 10.07809657 -0.70300576E+00  0.15765896E-01 -0.44917749E+00 -0.26959417E+00
 
------------ Minimum  73 ------------
E =    -5.72096764 kcal/mol
R_com =     6.91786697 Angstrom
beta_A, gamma_A, alpha_B, beta_B, gamma_B = 
   127.62283   353.29926   169.26288   115.48973   297.25653
 
 7    2.5150122  -1.2017455  -0.4164286   N1   
 7   -1.4730178  -0.5549486   2.3529972   N2   
 7   -1.0334888   1.7603743  -1.9371434   N3   
 8    3.0960053  -0.9521820  -1.4444855   O1   
 8    2.9793645  -1.8892404   0.4679814   O2   
 8   -1.0290268  -1.3878076   3.1271510   O3   
 8   -2.4996503   0.0866052   2.5325949   O4   
 8   -0.7473797   1.5564148  -3.1056285   O5   
 8   -1.7047178   2.6968646  -1.5345698   O6   
 6    1.1770897  -0.6162486  -0.2124267   C1   
 6    0.5025655  -0.8832129   0.9512132   C2   
 1    0.9143382  -1.5528120   1.7028456   H1   
 6   -0.7137598  -0.2659973   1.1303137   C3   
 6   -1.2475391   0.6143955   0.2137846   C4   
 1   -2.1858889   1.1295582   0.3994827   H2   
 6   -0.5295474   0.8033561  -0.9413726   C5   
 6    0.6791977   0.1999156  -1.1967136   C6   
 1    1.2247794   0.3768545  -2.1197720   H3   
 7   -2.7594678   0.1887714   7.4587865   N1   
 7    1.7948997  -0.8390843   8.9399001   N2   
 7    0.9573392   0.6455921   4.3514972   N3   
 8   -3.4830411   0.5721002   6.5720865   O1   
 8   -3.1608338  -0.1749560   8.5437109   O2   
 8    1.3512672  -1.0279344  10.0613375   O3   
 8    2.9607912  -1.0158996   8.6124031   O4   
 8    0.3668069   1.5074095   3.7211341   O5   
 8    1.9132764   0.0086462   3.9390511   O6   
 6   -1.3088360   0.1339446   7.1997086   C1   
 6   -0.4701004  -0.3037862   8.1922936   C2   
 1   -0.8483743  -0.5661838   9.1776500   H1   
 6    0.8681630  -0.4013553   7.8889610   C3   
 6    1.3749828  -0.1100343   6.6406409   C4   
 1    2.4280469  -0.2431757   6.4088953   H2   
 6    0.4780753   0.3550004   5.7106376   C5   
 6   -0.8673411   0.5009810   5.9534310   C6   
 1   -1.5511534   0.8660996   5.1917929   H3   
 
    R_com        Fit total        Fit exp        Fit els          Fit Cn 
  5.85951247  0.11759962E+02  0.41594314E+02 -0.12206842E+02 -0.17627509E+02
  5.96609485  0.67342366E+01  0.33657554E+02 -0.11360538E+02 -0.15562779E+02
  6.09399371  0.23122455E+01  0.26164831E+02 -0.10432548E+02 -0.13420038E+02
  6.24747233 -0.12621094E+01  0.19423632E+02 -0.94260203E+01 -0.11259721E+02
  6.43164668 -0.38118809E+01  0.13687122E+02 -0.83459847E+01 -0.91530182E+01
  6.65265591 -0.52731716E+01  0.91012907E+01 -0.72001020E+01 -0.71743602E+01
  6.91786697 -0.57209676E+01  0.56728332E+01 -0.60019430E+01 -0.53918579E+01
  7.23612025 -0.53583280E+01  0.32785216E+01 -0.47782025E+01 -0.38586471E+01
  7.61802418 -0.44672615E+01  0.17184663E+01 -0.35780568E+01 -0.26076711E+01
  8.07630891 -0.33420306E+01  0.78354209E+00 -0.24761872E+01 -0.16493855E+01
  8.62625057 -0.22356248E+01  0.29129743E+00 -0.15572272E+01 -0.96969511E+00
  9.28618057 -0.13283376E+01  0.81429142E-01 -0.88062849E+00 -0.52913826E+00
 10.07809657 -0.70300576E+00  0.15765896E-01 -0.44917749E+00 -0.26959417E+00
 
------------ Minimum  74 ------------
E =    -5.72096764 kcal/mol
R_com =     6.91786697 Angstrom
beta_A, gamma_A, alpha_B, beta_B, gamma_B = 
    64.51027   117.25653   169.26288    52.37717   173.29926
 
 7    2.7463247  -0.3286310  -0.5409195   N1   
 7   -1.9197992  -0.4899985  -2.0220331   N2   
 7   -0.8203026   0.8126446   2.5663697   N3   
 8    3.5286451  -0.0868174   0.3457805   O1   
 8    3.0729001  -0.7607661  -1.6258439   O2   
 8   -1.5191171  -0.7581924  -3.1434705   O3   
 8   -3.0982199  -0.4465089  -1.6945361   O4   
 8   -0.0795499   1.5493555   3.1967329   O5   
 8   -1.8781686   0.3649442   2.9788159   O6   
 6    1.3108756  -0.1122407  -0.2818416   C1   
 6    0.4052738  -0.3860488  -1.2744266   C2   
 1    0.7280394  -0.7143260  -2.2597831   H1   
 6   -0.9277372  -0.2325871  -0.9710940   C3   
 6   -1.3714098   0.1480557   0.2772261   C4   
 1   -2.4308418   0.2134345   0.5089716   H2   
 6   -0.4035676   0.4378521   1.2072293   C5   
 6    0.9454903   0.3306216   0.9644359   C6   
 1    1.6853534   0.5619515   1.7260741   H3   
 7   -2.6948691  -0.7121511   7.3342956   N1   
 7    1.3438400  -0.8196606   4.5648698   N2   
 7    1.3433580   1.5370120   8.8550104   N3   
 8   -3.2191959  -0.3587160   8.3623525   O1   
 8   -3.2791741  -1.3010992   6.4498856   O2   
 8    0.7524581  -1.5552212   3.7907160   O3   
 8    2.4720220  -0.3806038   4.3852721   O4   
 8    1.0242598   1.3899264  10.0234954   O5   
 8    2.1773065   2.3320544   8.4524367   O6   
 6   -1.2712906  -0.3861641   7.1302937   C1   
 6   -0.6583121  -0.7741203   5.9666538   C2   
 1   -1.1876240  -1.3552817   5.2150214   H1   
 6    0.6517074  -0.3943160   5.7875533   C3   
 6    1.3401614   0.3712184   6.7040824   C4   
 1    2.3580592   0.7025443   6.5183843   H2   
 6    0.6699440   0.6906349   7.8592396   C5   
 6   -0.6300616   0.3229522   8.1145806   C6   
 1   -1.1331272   0.5984369   9.0376389   H3   
 
    R_com        Fit total        Fit exp        Fit els          Fit Cn 
  5.85951247  0.11759962E+02  0.41594314E+02 -0.12206842E+02 -0.17627509E+02
  5.96609485  0.67342366E+01  0.33657554E+02 -0.11360538E+02 -0.15562779E+02
  6.09399371  0.23122455E+01  0.26164831E+02 -0.10432548E+02 -0.13420038E+02
  6.24747233 -0.12621094E+01  0.19423632E+02 -0.94260203E+01 -0.11259721E+02
  6.43164668 -0.38118809E+01  0.13687122E+02 -0.83459847E+01 -0.91530182E+01
  6.65265591 -0.52731716E+01  0.91012907E+01 -0.72001020E+01 -0.71743602E+01
  6.91786697 -0.57209676E+01  0.56728332E+01 -0.60019430E+01 -0.53918579E+01
  7.23612025 -0.53583280E+01  0.32785216E+01 -0.47782025E+01 -0.38586471E+01
  7.61802418 -0.44672615E+01  0.17184663E+01 -0.35780568E+01 -0.26076711E+01
  8.07630891 -0.33420306E+01  0.78354209E+00 -0.24761872E+01 -0.16493855E+01
  8.62625057 -0.22356248E+01  0.29129743E+00 -0.15572272E+01 -0.96969511E+00
  9.28618057 -0.13283376E+01  0.81429142E-01 -0.88062849E+00 -0.52913826E+00
 10.07809657 -0.70300576E+00  0.15765896E-01 -0.44917749E+00 -0.26959417E+00
 
------------ Minimum  75 ------------
E =    -5.72096764 kcal/mol
R_com =     6.91786697 Angstrom
beta_A, gamma_A, alpha_B, beta_B, gamma_B = 
   127.62283   353.29926   169.26288   115.48973   297.25653
 
 7    2.5150122  -1.2017455  -0.4164286   N1   
 7   -1.4730178  -0.5549486   2.3529972   N2   
 7   -1.0334888   1.7603743  -1.9371434   N3   
 8    3.0960053  -0.9521820  -1.4444855   O1   
 8    2.9793645  -1.8892404   0.4679814   O2   
 8   -1.0290268  -1.3878076   3.1271510   O3   
 8   -2.4996503   0.0866052   2.5325949   O4   
 8   -0.7473797   1.5564148  -3.1056285   O5   
 8   -1.7047178   2.6968646  -1.5345698   O6   
 6    1.1770897  -0.6162486  -0.2124267   C1   
 6    0.5025655  -0.8832129   0.9512132   C2   
 1    0.9143382  -1.5528120   1.7028456   H1   
 6   -0.7137598  -0.2659973   1.1303137   C3   
 6   -1.2475391   0.6143955   0.2137846   C4   
 1   -2.1858889   1.1295582   0.3994827   H2   
 6   -0.5295474   0.8033561  -0.9413726   C5   
 6    0.6791977   0.1999156  -1.1967136   C6   
 1    1.2247794   0.3768545  -2.1197720   H3   
 7   -2.7594678   0.1887714   7.4587865   N1   
 7    1.7948997  -0.8390843   8.9399001   N2   
 7    0.9573392   0.6455921   4.3514972   N3   
 8   -3.4830411   0.5721002   6.5720865   O1   
 8   -3.1608338  -0.1749560   8.5437109   O2   
 8    1.3512672  -1.0279344  10.0613375   O3   
 8    2.9607912  -1.0158996   8.6124031   O4   
 8    0.3668069   1.5074095   3.7211341   O5   
 8    1.9132764   0.0086462   3.9390511   O6   
 6   -1.3088360   0.1339446   7.1997086   C1   
 6   -0.4701004  -0.3037862   8.1922936   C2   
 1   -0.8483743  -0.5661838   9.1776500   H1   
 6    0.8681630  -0.4013553   7.8889610   C3   
 6    1.3749828  -0.1100343   6.6406409   C4   
 1    2.4280469  -0.2431757   6.4088953   H2   
 6    0.4780753   0.3550004   5.7106376   C5   
 6   -0.8673411   0.5009810   5.9534310   C6   
 1   -1.5511534   0.8660996   5.1917929   H3   
 
    R_com        Fit total        Fit exp        Fit els          Fit Cn 
  5.85951247  0.11759962E+02  0.41594314E+02 -0.12206842E+02 -0.17627509E+02
  5.96609485  0.67342366E+01  0.33657554E+02 -0.11360538E+02 -0.15562779E+02
  6.09399371  0.23122455E+01  0.26164831E+02 -0.10432548E+02 -0.13420038E+02
  6.24747233 -0.12621094E+01  0.19423632E+02 -0.94260203E+01 -0.11259721E+02
  6.43164668 -0.38118809E+01  0.13687122E+02 -0.83459847E+01 -0.91530182E+01
  6.65265591 -0.52731716E+01  0.91012907E+01 -0.72001020E+01 -0.71743602E+01
  6.91786697 -0.57209676E+01  0.56728332E+01 -0.60019430E+01 -0.53918579E+01
  7.23612025 -0.53583280E+01  0.32785216E+01 -0.47782025E+01 -0.38586471E+01
  7.61802418 -0.44672615E+01  0.17184663E+01 -0.35780568E+01 -0.26076711E+01
  8.07630891 -0.33420306E+01  0.78354209E+00 -0.24761872E+01 -0.16493855E+01
  8.62625057 -0.22356248E+01  0.29129743E+00 -0.15572272E+01 -0.96969511E+00
  9.28618057 -0.13283376E+01  0.81429142E-01 -0.88062849E+00 -0.52913826E+00
 10.07809657 -0.70300576E+00  0.15765896E-01 -0.44917749E+00 -0.26959417E+00
 
------------ Minimum  76 ------------
E =    -5.72096764 kcal/mol
R_com =     6.91786697 Angstrom
beta_A, gamma_A, alpha_B, beta_B, gamma_B = 
    64.51027   117.25653   169.26288    52.37717   173.29926
 
 7    2.7463247  -0.3286310  -0.5409195   N1   
 7   -1.9197992  -0.4899985  -2.0220331   N2   
 7   -0.8203026   0.8126446   2.5663697   N3   
 8    3.5286451  -0.0868174   0.3457805   O1   
 8    3.0729001  -0.7607661  -1.6258439   O2   
 8   -1.5191171  -0.7581924  -3.1434705   O3   
 8   -3.0982199  -0.4465089  -1.6945361   O4   
 8   -0.0795499   1.5493555   3.1967329   O5   
 8   -1.8781686   0.3649442   2.9788159   O6   
 6    1.3108756  -0.1122407  -0.2818416   C1   
 6    0.4052738  -0.3860488  -1.2744266   C2   
 1    0.7280394  -0.7143260  -2.2597831   H1   
 6   -0.9277372  -0.2325871  -0.9710940   C3   
 6   -1.3714098   0.1480557   0.2772261   C4   
 1   -2.4308418   0.2134345   0.5089716   H2   
 6   -0.4035676   0.4378521   1.2072293   C5   
 6    0.9454903   0.3306216   0.9644359   C6   
 1    1.6853534   0.5619515   1.7260741   H3   
 7   -2.6948691  -0.7121511   7.3342956   N1   
 7    1.3438400  -0.8196606   4.5648698   N2   
 7    1.3433580   1.5370120   8.8550104   N3   
 8   -3.2191959  -0.3587160   8.3623525   O1   
 8   -3.2791741  -1.3010992   6.4498856   O2   
 8    0.7524581  -1.5552212   3.7907160   O3   
 8    2.4720220  -0.3806038   4.3852721   O4   
 8    1.0242598   1.3899264  10.0234954   O5   
 8    2.1773065   2.3320544   8.4524367   O6   
 6   -1.2712906  -0.3861641   7.1302937   C1   
 6   -0.6583121  -0.7741203   5.9666538   C2   
 1   -1.1876240  -1.3552817   5.2150214   H1   
 6    0.6517074  -0.3943160   5.7875533   C3   
 6    1.3401614   0.3712184   6.7040824   C4   
 1    2.3580592   0.7025443   6.5183843   H2   
 6    0.6699440   0.6906349   7.8592396   C5   
 6   -0.6300616   0.3229522   8.1145806   C6   
 1   -1.1331272   0.5984369   9.0376389   H3   
 
    R_com        Fit total        Fit exp        Fit els          Fit Cn 
  5.85951247  0.11759962E+02  0.41594314E+02 -0.12206842E+02 -0.17627509E+02
  5.96609485  0.67342366E+01  0.33657554E+02 -0.11360538E+02 -0.15562779E+02
  6.09399371  0.23122455E+01  0.26164831E+02 -0.10432548E+02 -0.13420038E+02
  6.24747233 -0.12621094E+01  0.19423632E+02 -0.94260203E+01 -0.11259721E+02
  6.43164668 -0.38118809E+01  0.13687122E+02 -0.83459847E+01 -0.91530182E+01
  6.65265591 -0.52731716E+01  0.91012907E+01 -0.72001020E+01 -0.71743602E+01
  6.91786697 -0.57209676E+01  0.56728332E+01 -0.60019430E+01 -0.53918579E+01
  7.23612025 -0.53583280E+01  0.32785216E+01 -0.47782025E+01 -0.38586471E+01
  7.61802418 -0.44672615E+01  0.17184663E+01 -0.35780568E+01 -0.26076711E+01
  8.07630891 -0.33420306E+01  0.78354209E+00 -0.24761872E+01 -0.16493855E+01
  8.62625057 -0.22356248E+01  0.29129743E+00 -0.15572272E+01 -0.96969511E+00
  9.28618057 -0.13283376E+01  0.81429142E-01 -0.88062849E+00 -0.52913826E+00
 10.07809657 -0.70300576E+00  0.15765896E-01 -0.44917749E+00 -0.26959417E+00
 
------------ Minimum  77 ------------
E =    -5.72096764 kcal/mol
R_com =     6.91786697 Angstrom
beta_A, gamma_A, alpha_B, beta_B, gamma_B = 
    64.51027   117.25653   169.26288    52.37717   173.29926
 
 7    2.7463247  -0.3286310  -0.5409195   N1   
 7   -1.9197992  -0.4899985  -2.0220331   N2   
 7   -0.8203026   0.8126446   2.5663697   N3   
 8    3.5286451  -0.0868174   0.3457805   O1   
 8    3.0729001  -0.7607661  -1.6258439   O2   
 8   -1.5191171  -0.7581924  -3.1434705   O3   
 8   -3.0982199  -0.4465089  -1.6945361   O4   
 8   -0.0795499   1.5493555   3.1967329   O5   
 8   -1.8781686   0.3649442   2.9788159   O6   
 6    1.3108756  -0.1122407  -0.2818416   C1   
 6    0.4052738  -0.3860488  -1.2744266   C2   
 1    0.7280394  -0.7143260  -2.2597831   H1   
 6   -0.9277372  -0.2325871  -0.9710940   C3   
 6   -1.3714098   0.1480557   0.2772261   C4   
 1   -2.4308418   0.2134345   0.5089716   H2   
 6   -0.4035676   0.4378521   1.2072293   C5   
 6    0.9454903   0.3306216   0.9644359   C6   
 1    1.6853534   0.5619515   1.7260741   H3   
 7   -2.6948691  -0.7121511   7.3342956   N1   
 7    1.3438400  -0.8196606   4.5648698   N2   
 7    1.3433580   1.5370120   8.8550104   N3   
 8   -3.2191959  -0.3587160   8.3623525   O1   
 8   -3.2791741  -1.3010992   6.4498856   O2   
 8    0.7524581  -1.5552212   3.7907160   O3   
 8    2.4720220  -0.3806038   4.3852721   O4   
 8    1.0242598   1.3899264  10.0234954   O5   
 8    2.1773065   2.3320544   8.4524367   O6   
 6   -1.2712906  -0.3861641   7.1302937   C1   
 6   -0.6583121  -0.7741203   5.9666538   C2   
 1   -1.1876240  -1.3552817   5.2150214   H1   
 6    0.6517074  -0.3943160   5.7875533   C3   
 6    1.3401614   0.3712184   6.7040824   C4   
 1    2.3580592   0.7025443   6.5183843   H2   
 6    0.6699440   0.6906349   7.8592396   C5   
 6   -0.6300616   0.3229522   8.1145806   C6   
 1   -1.1331272   0.5984369   9.0376389   H3   
 
    R_com        Fit total        Fit exp        Fit els          Fit Cn 
  5.85951247  0.11759962E+02  0.41594314E+02 -0.12206842E+02 -0.17627509E+02
  5.96609485  0.67342366E+01  0.33657554E+02 -0.11360538E+02 -0.15562779E+02
  6.09399371  0.23122455E+01  0.26164831E+02 -0.10432548E+02 -0.13420038E+02
  6.24747233 -0.12621094E+01  0.19423632E+02 -0.94260203E+01 -0.11259721E+02
  6.43164668 -0.38118809E+01  0.13687122E+02 -0.83459847E+01 -0.91530182E+01
  6.65265591 -0.52731716E+01  0.91012907E+01 -0.72001020E+01 -0.71743602E+01
  6.91786697 -0.57209676E+01  0.56728332E+01 -0.60019430E+01 -0.53918579E+01
  7.23612025 -0.53583280E+01  0.32785216E+01 -0.47782025E+01 -0.38586471E+01
  7.61802418 -0.44672615E+01  0.17184663E+01 -0.35780568E+01 -0.26076711E+01
  8.07630891 -0.33420306E+01  0.78354209E+00 -0.24761872E+01 -0.16493855E+01
  8.62625057 -0.22356248E+01  0.29129743E+00 -0.15572272E+01 -0.96969511E+00
  9.28618057 -0.13283376E+01  0.81429142E-01 -0.88062849E+00 -0.52913826E+00
 10.07809657 -0.70300576E+00  0.15765896E-01 -0.44917749E+00 -0.26959417E+00
 
------------ Minimum  78 ------------
E =    -5.72096764 kcal/mol
R_com =     6.91786697 Angstrom
beta_A, gamma_A, alpha_B, beta_B, gamma_B = 
    64.51027   117.25653   169.26288    52.37717   173.29926
 
 7    2.7463247  -0.3286310  -0.5409195   N1   
 7   -1.9197992  -0.4899985  -2.0220331   N2   
 7   -0.8203026   0.8126446   2.5663697   N3   
 8    3.5286451  -0.0868174   0.3457805   O1   
 8    3.0729001  -0.7607661  -1.6258439   O2   
 8   -1.5191171  -0.7581924  -3.1434705   O3   
 8   -3.0982199  -0.4465089  -1.6945361   O4   
 8   -0.0795499   1.5493555   3.1967329   O5   
 8   -1.8781686   0.3649442   2.9788159   O6   
 6    1.3108756  -0.1122407  -0.2818416   C1   
 6    0.4052738  -0.3860488  -1.2744266   C2   
 1    0.7280394  -0.7143260  -2.2597831   H1   
 6   -0.9277372  -0.2325871  -0.9710940   C3   
 6   -1.3714098   0.1480557   0.2772261   C4   
 1   -2.4308418   0.2134345   0.5089716   H2   
 6   -0.4035676   0.4378521   1.2072293   C5   
 6    0.9454903   0.3306216   0.9644359   C6   
 1    1.6853534   0.5619515   1.7260741   H3   
 7   -2.6948691  -0.7121511   7.3342956   N1   
 7    1.3438400  -0.8196606   4.5648698   N2   
 7    1.3433580   1.5370120   8.8550104   N3   
 8   -3.2191959  -0.3587160   8.3623525   O1   
 8   -3.2791741  -1.3010992   6.4498856   O2   
 8    0.7524581  -1.5552212   3.7907160   O3   
 8    2.4720220  -0.3806038   4.3852721   O4   
 8    1.0242598   1.3899264  10.0234954   O5   
 8    2.1773065   2.3320544   8.4524367   O6   
 6   -1.2712906  -0.3861641   7.1302937   C1   
 6   -0.6583121  -0.7741203   5.9666538   C2   
 1   -1.1876240  -1.3552817   5.2150214   H1   
 6    0.6517074  -0.3943160   5.7875533   C3   
 6    1.3401614   0.3712184   6.7040824   C4   
 1    2.3580592   0.7025443   6.5183843   H2   
 6    0.6699440   0.6906349   7.8592396   C5   
 6   -0.6300616   0.3229522   8.1145806   C6   
 1   -1.1331272   0.5984369   9.0376389   H3   
 
    R_com        Fit total        Fit exp        Fit els          Fit Cn 
  5.85951247  0.11759962E+02  0.41594314E+02 -0.12206842E+02 -0.17627509E+02
  5.96609485  0.67342366E+01  0.33657554E+02 -0.11360538E+02 -0.15562779E+02
  6.09399371  0.23122455E+01  0.26164831E+02 -0.10432548E+02 -0.13420038E+02
  6.24747233 -0.12621094E+01  0.19423632E+02 -0.94260203E+01 -0.11259721E+02
  6.43164668 -0.38118809E+01  0.13687122E+02 -0.83459847E+01 -0.91530182E+01
  6.65265591 -0.52731716E+01  0.91012907E+01 -0.72001020E+01 -0.71743602E+01
  6.91786697 -0.57209676E+01  0.56728332E+01 -0.60019430E+01 -0.53918579E+01
  7.23612025 -0.53583280E+01  0.32785216E+01 -0.47782025E+01 -0.38586471E+01
  7.61802418 -0.44672615E+01  0.17184663E+01 -0.35780568E+01 -0.26076711E+01
  8.07630891 -0.33420306E+01  0.78354209E+00 -0.24761872E+01 -0.16493855E+01
  8.62625057 -0.22356248E+01  0.29129743E+00 -0.15572272E+01 -0.96969511E+00
  9.28618057 -0.13283376E+01  0.81429142E-01 -0.88062849E+00 -0.52913826E+00
 10.07809657 -0.70300576E+00  0.15765896E-01 -0.44917749E+00 -0.26959417E+00
 
------------ Minimum  79 ------------
E =    -5.72096764 kcal/mol
R_com =     6.91786697 Angstrom
beta_A, gamma_A, alpha_B, beta_B, gamma_B = 
    64.51027   117.25653   169.26288    52.37717   173.29926
 
 7    2.7463247  -0.3286310  -0.5409195   N1   
 7   -1.9197992  -0.4899985  -2.0220331   N2   
 7   -0.8203026   0.8126446   2.5663697   N3   
 8    3.5286451  -0.0868174   0.3457805   O1   
 8    3.0729001  -0.7607661  -1.6258439   O2   
 8   -1.5191171  -0.7581924  -3.1434705   O3   
 8   -3.0982199  -0.4465089  -1.6945361   O4   
 8   -0.0795499   1.5493555   3.1967329   O5   
 8   -1.8781686   0.3649442   2.9788159   O6   
 6    1.3108756  -0.1122407  -0.2818416   C1   
 6    0.4052738  -0.3860488  -1.2744266   C2   
 1    0.7280394  -0.7143260  -2.2597831   H1   
 6   -0.9277372  -0.2325871  -0.9710940   C3   
 6   -1.3714098   0.1480557   0.2772261   C4   
 1   -2.4308418   0.2134345   0.5089716   H2   
 6   -0.4035676   0.4378521   1.2072293   C5   
 6    0.9454903   0.3306216   0.9644359   C6   
 1    1.6853534   0.5619515   1.7260741   H3   
 7   -2.6948691  -0.7121511   7.3342956   N1   
 7    1.3438400  -0.8196606   4.5648698   N2   
 7    1.3433580   1.5370120   8.8550104   N3   
 8   -3.2191959  -0.3587160   8.3623525   O1   
 8   -3.2791741  -1.3010992   6.4498856   O2   
 8    0.7524581  -1.5552212   3.7907160   O3   
 8    2.4720220  -0.3806038   4.3852721   O4   
 8    1.0242598   1.3899264  10.0234954   O5   
 8    2.1773065   2.3320544   8.4524367   O6   
 6   -1.2712906  -0.3861641   7.1302937   C1   
 6   -0.6583121  -0.7741203   5.9666538   C2   
 1   -1.1876240  -1.3552817   5.2150214   H1   
 6    0.6517074  -0.3943160   5.7875533   C3   
 6    1.3401614   0.3712184   6.7040824   C4   
 1    2.3580592   0.7025443   6.5183843   H2   
 6    0.6699440   0.6906349   7.8592396   C5   
 6   -0.6300616   0.3229522   8.1145806   C6   
 1   -1.1331272   0.5984369   9.0376389   H3   
 
    R_com        Fit total        Fit exp        Fit els          Fit Cn 
  5.85951247  0.11759962E+02  0.41594314E+02 -0.12206842E+02 -0.17627509E+02
  5.96609485  0.67342366E+01  0.33657554E+02 -0.11360538E+02 -0.15562779E+02
  6.09399371  0.23122455E+01  0.26164831E+02 -0.10432548E+02 -0.13420038E+02
  6.24747233 -0.12621094E+01  0.19423632E+02 -0.94260203E+01 -0.11259721E+02
  6.43164668 -0.38118809E+01  0.13687122E+02 -0.83459847E+01 -0.91530182E+01
  6.65265591 -0.52731716E+01  0.91012907E+01 -0.72001020E+01 -0.71743602E+01
  6.91786697 -0.57209676E+01  0.56728332E+01 -0.60019430E+01 -0.53918579E+01
  7.23612025 -0.53583280E+01  0.32785216E+01 -0.47782025E+01 -0.38586471E+01
  7.61802418 -0.44672615E+01  0.17184663E+01 -0.35780568E+01 -0.26076711E+01
  8.07630891 -0.33420306E+01  0.78354209E+00 -0.24761872E+01 -0.16493855E+01
  8.62625057 -0.22356248E+01  0.29129743E+00 -0.15572272E+01 -0.96969511E+00
  9.28618057 -0.13283376E+01  0.81429142E-01 -0.88062849E+00 -0.52913826E+00
 10.07809657 -0.70300576E+00  0.15765896E-01 -0.44917749E+00 -0.26959417E+00
 
------------ Minimum  80 ------------
E =    -5.69538036 kcal/mol
R_com =     6.94458354 Angstrom
beta_A, gamma_A, alpha_B, beta_B, gamma_B = 
    64.93535   116.31975     1.42671   116.54483   101.35230
 
 7    2.7398653  -0.3558925  -0.5562103   N1   
 7   -1.9381981  -0.5062662  -2.0003570   N2   
 7   -0.7954607   0.8561813   2.5600268   N3   
 8    3.5304437  -0.1065298   0.3210240   O1   
 8    3.0553264  -0.8062786  -1.6369924   O2   
 8   -1.5477714  -0.7937933  -3.1206209   O3   
 8   -3.1138099  -0.4496582  -1.6648677   O4   
 8   -0.0449350   1.5968846   3.1739364   O5   
 8   -1.8532916   0.4220704   2.9868399   O6   
 6    1.3079248  -0.1256081  -0.2897978   C1   
 6    0.3930589  -0.4076562  -1.2715206   C2   
 1    0.7061734  -0.7527021  -2.2542584   H1   
 6   -0.9365541  -0.2403597  -0.9606822   C3   
 6   -1.3682423   0.1617762   0.2850985   C4   
 1   -2.4254354   0.2380202   0.5236487   H2   
 6   -0.3914960   0.4584489   1.2035528   C5   
 6    0.9549356   0.3381580   0.9524424   C6   
 1    1.7020519   0.5754914   1.7051000   H3   
 7    1.3507169  -0.7403209   4.5844183   N1   
 7   -2.6786853  -0.8119521   7.3685223   N2   
 7    1.3353549   1.5468108   8.8794595   N3   
 8    2.4841934  -0.3523487   4.4379779   O1   
 8    0.7865335  -1.4770658   3.8038049   O2   
 8   -3.2485155  -1.4088995   6.4690539   O3   
 8   -3.1708667  -0.5623262   8.4608891   O4   
 8    2.1739080   2.3450157   8.4940858   O5   
 8    1.0555682   1.3359903  10.0486054   O6   
 6    0.6200642  -0.3169092   5.7932728   C1   
 6   -0.6669812  -0.7511421   5.9810664   C2   
 1   -1.1724257  -1.3614249   5.2361156   H1   
 6   -1.2904463  -0.3867333   7.1519536   C3   
 6   -0.6666960   0.3562015   8.1312497   C4   
 1   -1.1610763   0.5891018   9.0702503   H2   
 6    0.6089560   0.7827045   7.8548198   C5   
 6    1.2820941   0.4770948   6.6955562   C6   
 1    2.2946916   0.8260348   6.5114623   H3   
 
    R_com        Fit total        Fit exp        Fit els          Fit Cn 
  5.88622904  0.11569475E+02  0.41143887E+02 -0.12033763E+02 -0.17540650E+02
  5.99281142  0.65980898E+01  0.33298767E+02 -0.11220303E+02 -0.15480375E+02
  6.12071028  0.22302565E+01  0.25899541E+02 -0.10325160E+02 -0.13344124E+02
  6.27418890 -0.12966343E+01  0.19244973E+02 -0.93497461E+01 -0.11191861E+02
  6.45836326 -0.38114408E+01  0.13579630E+02 -0.82970904E+01 -0.90939807E+01
  6.67937248 -0.52531504E+01  0.90439083E+01 -0.71730256E+01 -0.71240330E+01
  6.94458354 -0.56953804E+01  0.56442829E+01 -0.59901192E+01 -0.53495440E+01
  7.26283682 -0.53363597E+01  0.32627984E+01 -0.47755112E+01 -0.38236470E+01
  7.64474076 -0.44525546E+01  0.17074905E+01 -0.35803135E+01 -0.25797316E+01
  8.10302548 -0.33346678E+01  0.77555443E+00 -0.24816625E+01 -0.16285597E+01
  8.65296714 -0.22346398E+01  0.28666873E+00 -0.15656264E+01 -0.95568214E+00
  9.31289714 -0.13325823E+01  0.79599398E-01 -0.89137677E+00 -0.52080491E+00
 10.10481314 -0.71058298E+00  0.15318084E-01 -0.46067772E+00 -0.26522335E+00
 
------------ Minimum  81 ------------
E =    -5.69075432 kcal/mol
R_com =     5.12891025 Angstrom
beta_A, gamma_A, alpha_B, beta_B, gamma_B = 
   136.89803   248.16145   277.44072   130.79046    18.48464
 
 7    2.1519843   1.4774814  -1.0624987   N1   
 7   -1.5714669   1.0759173   2.0945737   N2   
 7   -0.5791714  -2.5497871  -1.0405227   N3   
 8    2.8069885   0.9686624  -1.9393161   O1   
 8    2.3313195   2.6068346  -0.6589473   O2   
 8   -1.2356867   2.1469347   2.5744376   O3   
 8   -2.5617958   0.4407227   2.4316157   O4   
 8    0.3499918  -3.2213073  -1.4582924   O5   
 8   -1.7530772  -2.8820913  -1.0743909   O6   
 6    1.0550609   0.6921477  -0.4671249   C1   
 6    0.2955571   1.2540567   0.5267176   C2   
 1    0.5153801   2.2462357   0.9141833   H1   
 6   -0.7579187   0.5130558   1.0100245   C3   
 6   -1.0844538  -0.7321399   0.5171758   C4   
 1   -1.9516644  -1.2776414   0.8787700   H2   
 6   -0.2563268  -1.2415789  -0.4525067   C5   
 6    0.8275359  -0.5669327  -0.9628971   C6   
 1    1.4590285  -0.9973756  -1.7355157   H3   
 7   -1.3177608  -2.2689532   4.1001979   N1   
 7   -1.1062974   1.4236471   7.3114960   N2   
 7    2.4265517   0.8363640   3.9748377   N3   
 8   -0.8194420  -2.8303698   3.1550917   O1   
 8   -2.3161529  -2.6618283   4.6652783   O2   
 8   -2.2008854   1.0793634   7.7279596   O3   
 8   -0.4306594   2.3254305   7.7891160   O4   
 8    2.5876911   0.6445841   2.7806561   O5   
 8    3.2557723   1.3298646   4.7221517   O6   
 6   -0.6611150  -1.0525310   4.6136113   C1   
 6   -1.2084233  -0.4028584   5.6900357   C2   
 1   -2.1388372  -0.7401258   6.1410919   H1   
 6   -0.5300677   0.6898653   6.1781627   C3   
 6    0.6683166   1.1222284   5.6518788   C4   
 1    1.2121981   1.9566823   6.0857637   H2   
 6    1.1342044   0.4416324   4.5539972   C5   
 6    0.4951359  -0.6420129   3.9992824   C6   
 1    0.8953800  -1.1622152   3.1331428   H3   
 
    R_com        Fit total        Fit exp        Fit els          Fit Cn 
  4.12347348  0.12135916E+02  0.50057940E+02 -0.13542243E+02 -0.24379781E+02
  4.22472674  0.70078303E+01  0.40853155E+02 -0.12214329E+02 -0.21630996E+02
  4.34623065  0.25004136E+01  0.32057984E+02 -0.10791697E+02 -0.18765873E+02
  4.49203535 -0.11427074E+01  0.24019101E+02 -0.93037587E+01 -0.15858050E+02
  4.66700098 -0.37432040E+01  0.17046434E+02 -0.77919232E+01 -0.12997715E+02
  4.87695974 -0.52343229E+01  0.11358678E+02 -0.63082818E+01 -0.10284719E+02
  5.12891025 -0.56907543E+01  0.70381770E+01 -0.49114749E+01 -0.78174564E+01
  5.43125087 -0.53247652E+01  0.40133679E+01 -0.36593407E+01 -0.56787924E+01
  5.79405961 -0.44399852E+01  0.20812299E+01 -0.25989784E+01 -0.39222367E+01
  6.22943009 -0.33533639E+01  0.96619061E+00 -0.17566666E+01 -0.25628879E+01
  6.75187467 -0.23169885E+01  0.39189071E+00 -0.11319253E+01 -0.15769539E+01
  7.37880817 -0.14760354E+01  0.13376181E+00 -0.69957300E+00 -0.91022425E+00
  8.13112837 -0.87452400E+00  0.36595624E-01 -0.41918077E+00 -0.49193886E+00
 
------------ Minimum  82 ------------
E =    -5.68538824 kcal/mol
R_com =     4.83715790 Angstrom
beta_A, gamma_A, alpha_B, beta_B, gamma_B = 
    93.01002   278.07317   205.65775   123.66510   190.42555
 
 7    2.3202810   0.8591801   1.3494432   N1   
 7   -2.5584279   0.7910631   0.9181563   N2   
 7    0.2451014  -1.6447243  -2.2703190   N3   
 8    3.3877166   0.4784192   0.9343067   O1   
 8    2.1964924   1.6352977   2.2728993   O2   
 8   -2.6250622   1.4336523   1.9538856   O3   
 8   -3.5189947   0.4862104   0.2237522   O4   
 8    1.1840325  -2.4227483  -2.3139338   O5   
 8   -0.5799931  -1.4938109  -3.1569261   O6   
 6    1.0991814   0.3749749   0.6794274   C1   
 6   -0.1233299   0.7999269   1.1324091   C2   
 1   -0.2105095   1.4478822   2.0015607   H1   
 6   -1.2339519   0.3765153   0.4397903   C3   
 6   -1.1561989  -0.4159923  -0.6853423   C4   
 1   -2.0434532  -0.6962920  -1.2462242   H2   
 6    0.0999279  -0.8286811  -1.0560710   C5   
 6    1.2494620  -0.4646209  -0.3954381   C6   
 1    2.2293914  -0.8043898  -0.7199363   H3   
 7   -0.6353715  -1.9731160   2.9277057   N1   
 7    2.6844247   0.3860518   5.6490527   N2   
 7   -2.0524859   1.5877696   5.9261165   N3   
 8   -1.7960525  -2.1159277   2.6291082   O1   
 8    0.2723955  -2.5873942   2.4089815   O2   
 8    3.5322001  -0.3785684   5.2169311   O3   
 8    2.9125278   1.3340688   6.3886834   O4   
 8   -3.1575338   1.0860041   6.0522740   O5   
 8   -1.7739743   2.7441164   6.1998340   O6   
 6   -0.2994506  -0.9769724   3.9617827   C1   
 6    1.0139698  -0.7956688   4.3115916   C2   
 1    1.8043499  -1.4025188   3.8758125   H1   
 6    1.2907523   0.1878881   5.2327249   C3   
 6    0.3170591   0.9971647   5.7777299   C4   
 1    0.5647297   1.8013968   6.4649319   H2   
 6   -0.9773862   0.7314130   5.4043750   C5   
 6   -1.3275894  -0.2515686   4.5091046   C6   
 1   -2.3625381  -0.4310867   4.2304329   H3   
 
    R_com        Fit total        Fit exp        Fit els          Fit Cn 
  3.88463885  0.12507353E+02  0.51925542E+02 -0.13317362E+02 -0.26100826E+02
  3.98056300  0.72968833E+01  0.42550270E+02 -0.11998975E+02 -0.23254411E+02
  4.09567197  0.27002090E+01  0.33552493E+02 -0.10575990E+02 -0.20276294E+02
  4.23380273 -0.10262554E+01  0.25291355E+02 -0.90774402E+01 -0.17240170E+02
  4.39955964 -0.36909518E+01  0.18092846E+02 -0.75465122E+01 -0.14237286E+02
  4.59846794 -0.52187345E+01  0.12190786E+02 -0.60398132E+01 -0.11369707E+02
  4.83715790 -0.56853882E+01  0.76770671E+01 -0.46231176E+01 -0.87393377E+01
  5.12358585 -0.53139891E+01  0.44829046E+01 -0.33627953E+01 -0.64340983E+01
  5.46729939 -0.44228376E+01  0.24049925E+01 -0.23135141E+01 -0.45143160E+01
  5.87975564 -0.33389914E+01  0.11694457E+01 -0.15051003E+01 -0.30033368E+01
  6.37470314 -0.23154022E+01  0.50402282E+00 -0.93385537E+00 -0.18855697E+01
  6.96864014 -0.14906570E+01  0.18605558E+00 -0.56406178E+00 -0.11126508E+01
  7.68136454 -0.90054055E+00  0.56296977E-01 -0.34122455E+00 -0.61561298E+00
 
------------ Minimum  83 ------------
E =    -5.68456416 kcal/mol
R_com =     6.67934668 Angstrom
beta_A, gamma_A, alpha_B, beta_B, gamma_B = 
   158.99105   246.01986   256.31750   125.19005   167.52214
 
 7    1.5422627   1.5080355  -1.8138759   N1   
 7   -0.7060067   1.0857723   2.5173395   N2   
 7   -0.8383091  -2.5903777  -0.7118445   N3   
 8    1.8372209   0.9950545  -2.8658199   O1   
 8    1.8205476   2.6517974  -1.5226378   O2   
 8   -0.2521352   2.1774564   2.8211861   O3   
 8   -1.4743747   0.4326067   3.2107413   O4   
 8   -0.1113283  -3.2467444  -1.4395098   O5   
 8   -1.9265920  -2.9553443  -0.2970341   O6   
 6    0.7774617   0.7085236  -0.8390323   C1   
 6    0.4278369   1.2746943   0.3599354   C2   
 1    0.7423600   2.2820718   0.6228743   H1   
 6   -0.3403736   0.5178081   1.2140169   C3   
 6   -0.7844849  -0.7480118   0.8969958   C4   
 1   -1.4327388  -1.3075608   1.5656125   H2   
 6   -0.3640626  -1.2592599  -0.3061155   C5   
 6    0.4244296  -0.5685446  -1.1958327   C6   
 1    0.7340235  -1.0011850  -2.1434494   H3   
 7    0.7895726  -1.2984332   4.3058392   N1   
 7    1.0837670   2.5279433   7.3496430   N2   
 7   -1.8781386  -1.2317276   8.3749243   N3   
 8    0.3172381  -2.3844874   4.0731967   O1   
 8    1.5340840  -0.7132295   3.5484141   O2   
 8    1.9571278   2.9885409   6.6318778   O3   
 8    0.6148434   3.0940721   8.3281263   O4   
 8   -1.8882722  -2.4507449   8.4269762   O5   
 8   -2.6494383  -0.4996256   8.9738829   O6   
 6    0.4196937  -0.6338896   5.5691806   C1   
 6    0.9413109   0.6028107   5.8498910   C2   
 1    1.6554671   1.0801868   5.1828349   H1   
 6    0.5208396   1.2161481   7.0072589   C3   
 6   -0.4085159   0.6541659   7.8560885   C4   
 1   -0.7641008   1.1792207   8.7382752   H2   
 6   -0.8580543  -0.6004041   7.5250663   C5   
 6   -0.4613837  -1.2812319   6.3983320   C6   
 1   -0.8423758  -2.2713637   6.1627743   H3   
 
    R_com        Fit total        Fit exp        Fit els          Fit Cn 
  5.46223900  0.11984732E+02  0.43426720E+02 -0.12516294E+02 -0.18925694E+02
  5.58480874  0.69521922E+01  0.35118695E+02 -0.11534013E+02 -0.16632490E+02
  5.73189242  0.25008126E+01  0.27252188E+02 -0.10497651E+02 -0.14253724E+02
  5.90839284 -0.11191958E+01  0.20160585E+02 -0.94193049E+01 -0.11860476E+02
  6.12019335 -0.37194853E+01  0.14124641E+02 -0.83069909E+01 -0.95371350E+01
  6.37435395 -0.52210994E+01  0.93112999E+01 -0.71611314E+01 -0.73712678E+01
  6.67934668 -0.56845642E+01  0.57326135E+01 -0.59766440E+01 -0.54405336E+01
  7.04533795 -0.53058301E+01  0.32528947E+01 -0.47566992E+01 -0.38020256E+01
  7.48452747 -0.43729899E+01  0.16525574E+01 -0.35371877E+01 -0.24883595E+01
  8.01155490 -0.31997656E+01  0.71047986E+00 -0.24027872E+01 -0.15074583E+01
  8.64398782 -0.20658826E+01  0.23736894E+00 -0.14645146E+01 -0.83873691E+00
  9.40290731 -0.11716829E+01  0.55781845E-01 -0.79814873E+00 -0.42931597E+00
 10.31361071 -0.59313542E+00  0.84375632E-02 -0.39691572E+00 -0.20465727E+00
 
------------ Minimum  84 ------------
E =    -5.67146944 kcal/mol
R_com =     6.71201808 Angstrom
beta_A, gamma_A, alpha_B, beta_B, gamma_B = 
    58.03335   349.00804   240.62466   104.97880   290.24864
 
 7    1.2215627  -1.1081751   2.2853061   N1   
 7   -2.7395303  -0.4812261  -0.5270108   N2   
 7    1.5216254   1.5934255  -1.7507691   N3   
 8    2.3968984  -0.8937008   2.4565453   O1   
 8    0.5288434  -1.7201169   3.0702396   O2   
 8   -3.3419230  -1.2455889   0.2098534   O3   
 8   -3.2411887   0.1222784  -1.4661284   O4   
 8    2.7073353   1.3338559  -1.8753921   O5   
 8    0.9472028   2.5204887  -2.2986930   O6   
 6    0.5859976  -0.5733433   1.0669170   C1   
 6   -0.7496419  -0.8014064   0.8562875   C2   
 1   -1.3357513  -1.4057735   1.5448275   H1   
 6   -1.3181252  -0.2308662  -0.2589658   C3   
 6   -0.6119747   0.5683578  -1.1322526   C4   
 1   -1.0934822   1.0502196  -1.9786191   H2   
 6    0.7278330   0.7211243  -0.8730537   C5   
 6    1.3655759   0.1594559   0.2077871   C6   
 1    2.4273698   0.3061144   0.3869196   H3   
 7   -0.8076711  -2.5151811   7.6940685   N1   
 7    1.6454022   1.6831216   8.2849448   N2   
 7   -0.8358128   0.8234588   4.1541139   N3   
 8   -1.5269578  -3.1883746   6.9968073   O1   
 8   -0.3675268  -2.8861763   8.7613495   O2   
 8    1.9156976   1.3259761   9.4204991   O3   
 8    2.0600506   2.7074043   7.7588910   O4   
 8   -1.9249117   0.4415602   3.7580934   O5   
 8   -0.0571341   1.5067430   3.5088155   O6   
 6   -0.4203953  -1.1775299   7.2091285   C1   
 6    0.4005535  -0.3990473   7.9839307   C2   
 1    0.7323742  -0.7295726   8.9655207   H1   
 6    0.7903085   0.8146505   7.4667191   C3   
 6    0.4161254   1.2478552   6.2127820   C4   
 1    0.7774470   2.1874594   5.8041658   H2   
 6   -0.4343849   0.4284946   5.5121489   C5   
 6   -0.8831188  -0.7845614   5.9785579   C6   
 1   -1.5513584  -1.4118160   5.3945964   H3   
 
    R_com        Fit total        Fit exp        Fit els          Fit Cn 
  5.54782813  0.13872403E+02  0.44183531E+02 -0.12525502E+02 -0.17785626E+02
  5.66506875  0.82548669E+01  0.35452765E+02 -0.11572635E+02 -0.15625262E+02
  5.80575749  0.32984141E+01  0.27238623E+02 -0.10549148E+02 -0.13391060E+02
  5.97458398 -0.70899639E+00  0.19905461E+02 -0.94644382E+01 -0.11150019E+02
  6.17717576 -0.35586441E+01  0.13749497E+02 -0.83277463E+01 -0.89803950E+01
  6.42028591 -0.51799089E+01  0.89290189E+01 -0.71467053E+01 -0.69622225E+01
  6.71201808 -0.56714694E+01  0.54234083E+01 -0.59294412E+01 -0.51654365E+01
  7.06209669 -0.52823691E+01  0.30516456E+01 -0.46938074E+01 -0.36402073E+01
  7.48219101 -0.43436723E+01  0.15525352E+01 -0.34827914E+01 -0.24134161E+01
  7.98630421 -0.31841536E+01  0.67877946E+00 -0.23735108E+01 -0.14894223E+01
  8.59124004 -0.20728314E+01  0.23555462E+00 -0.14594535E+01 -0.84893250E+00
  9.31716304 -0.11917938E+01  0.59000889E-01 -0.80401009E+00 -0.44678455E+00
 10.18827064 -0.61125437E+00  0.97664686E-02 -0.40190333E+00 -0.21911751E+00
 
------------ Minimum  85 ------------
E =    -5.67146944 kcal/mol
R_com =     6.71201808 Angstrom
beta_A, gamma_A, alpha_B, beta_B, gamma_B = 
    58.03335   349.00804   240.62466   104.97880   290.24864
 
 7    1.2215627  -1.1081751   2.2853061   N1   
 7   -2.7395303  -0.4812261  -0.5270108   N2   
 7    1.5216254   1.5934255  -1.7507691   N3   
 8    2.3968984  -0.8937008   2.4565453   O1   
 8    0.5288434  -1.7201169   3.0702396   O2   
 8   -3.3419230  -1.2455889   0.2098534   O3   
 8   -3.2411887   0.1222784  -1.4661284   O4   
 8    2.7073353   1.3338559  -1.8753921   O5   
 8    0.9472028   2.5204887  -2.2986930   O6   
 6    0.5859976  -0.5733433   1.0669170   C1   
 6   -0.7496419  -0.8014064   0.8562875   C2   
 1   -1.3357513  -1.4057735   1.5448275   H1   
 6   -1.3181252  -0.2308662  -0.2589658   C3   
 6   -0.6119747   0.5683578  -1.1322526   C4   
 1   -1.0934822   1.0502196  -1.9786191   H2   
 6    0.7278330   0.7211243  -0.8730537   C5   
 6    1.3655759   0.1594559   0.2077871   C6   
 1    2.4273698   0.3061144   0.3869196   H3   
 7   -0.8076711  -2.5151811   7.6940685   N1   
 7    1.6454022   1.6831216   8.2849448   N2   
 7   -0.8358128   0.8234588   4.1541139   N3   
 8   -1.5269578  -3.1883746   6.9968073   O1   
 8   -0.3675268  -2.8861763   8.7613495   O2   
 8    1.9156976   1.3259761   9.4204991   O3   
 8    2.0600506   2.7074043   7.7588910   O4   
 8   -1.9249117   0.4415602   3.7580934   O5   
 8   -0.0571341   1.5067430   3.5088155   O6   
 6   -0.4203953  -1.1775299   7.2091285   C1   
 6    0.4005535  -0.3990473   7.9839307   C2   
 1    0.7323742  -0.7295726   8.9655207   H1   
 6    0.7903085   0.8146505   7.4667191   C3   
 6    0.4161254   1.2478552   6.2127820   C4   
 1    0.7774470   2.1874594   5.8041658   H2   
 6   -0.4343849   0.4284946   5.5121489   C5   
 6   -0.8831188  -0.7845614   5.9785579   C6   
 1   -1.5513584  -1.4118160   5.3945964   H3   
 
    R_com        Fit total        Fit exp        Fit els          Fit Cn 
  5.54782813  0.13872403E+02  0.44183531E+02 -0.12525502E+02 -0.17785626E+02
  5.66506875  0.82548669E+01  0.35452765E+02 -0.11572635E+02 -0.15625262E+02
  5.80575749  0.32984141E+01  0.27238623E+02 -0.10549148E+02 -0.13391060E+02
  5.97458398 -0.70899639E+00  0.19905461E+02 -0.94644382E+01 -0.11150019E+02
  6.17717576 -0.35586441E+01  0.13749497E+02 -0.83277463E+01 -0.89803950E+01
  6.42028591 -0.51799089E+01  0.89290189E+01 -0.71467053E+01 -0.69622225E+01
  6.71201808 -0.56714694E+01  0.54234083E+01 -0.59294412E+01 -0.51654365E+01
  7.06209669 -0.52823691E+01  0.30516456E+01 -0.46938074E+01 -0.36402073E+01
  7.48219101 -0.43436723E+01  0.15525352E+01 -0.34827914E+01 -0.24134161E+01
  7.98630421 -0.31841536E+01  0.67877946E+00 -0.23735108E+01 -0.14894223E+01
  8.59124004 -0.20728314E+01  0.23555462E+00 -0.14594535E+01 -0.84893250E+00
  9.31716304 -0.11917938E+01  0.59000889E-01 -0.80401009E+00 -0.44678455E+00
 10.18827064 -0.61125437E+00  0.97664686E-02 -0.40190333E+00 -0.21911751E+00
 
------------ Minimum  86 ------------
E =    -5.67146944 kcal/mol
R_com =     6.71201808 Angstrom
beta_A, gamma_A, alpha_B, beta_B, gamma_B = 
    75.02120   110.24864   240.62466   121.96665   169.00805
 
 7    2.5879776  -0.5299436  -0.9820504   N1   
 7   -2.2738313  -0.6082253  -1.5729267   N2   
 7   -0.3075925   1.1322784   2.5579042   N3   
 8    3.5274461  -0.2333599  -0.2847892   O1   
 8    2.6953687  -1.0954802  -2.0493314   O2   
 8   -2.0951934  -1.0189576  -2.7084810   O3   
 8   -3.3698138  -0.4671202  -1.0468729   O4   
 8    0.5594378   1.8940142   2.9539247   O5   
 8   -1.2849877   0.7888887   3.2032026   O6   
 6    1.2323450  -0.2112692  -0.4971104   C1   
 6    0.1512569  -0.5447965  -1.2719126   C2   
 1    0.2765173  -0.9960856  -2.2535026   H1   
 6   -1.0975759  -0.2890852  -0.7547010   C3   
 6   -1.2915337   0.2494867   0.4992360   C4   
 1   -2.2875670   0.3955248   0.9078522   H2   
 6   -0.1603227   0.5887227   1.1998692   C5   
 6    1.1168816   0.3847220   0.7334602   C6   
 1    1.9912776   0.6593564   1.3174217   H3   
 7    0.3664800  -1.6080920   4.4267120   N1   
 7    1.7631707   2.1512401   7.2390288   N2   
 7   -2.1349518  -0.5443616   8.4627872   N3   
 8   -0.3969541  -2.5271031   4.2554727   O1   
 8    1.2395401  -1.3046141   3.6417785   O2   
 8    2.7247464   2.3012383   6.5021647   O3   
 8    1.4833396   2.8844341   8.1781465   O4   
 8   -2.4903811  -1.7049452   8.5874102   O5   
 8   -2.6610471   0.4109557   9.0107111   O6   
 6    0.2121771  -0.7918943   5.6451011   C1   
 6    1.0660865   0.2601439   5.8557306   C2   
 1    1.8802505   0.4744349   5.1671906   H1   
 6    0.8477608   1.0354008   6.9709839   C3   
 6   -0.1950901   0.8120859   7.8442707   C4   
 1   -0.3788033   1.4680506   8.6906372   H2   
 6   -0.9854287  -0.2805198   7.5850718   C5   
 6   -0.8088080  -1.1117794   6.5042310   C6   
 1   -1.4574503  -1.9651130   6.3250985   H3   
 
    R_com        Fit total        Fit exp        Fit els          Fit Cn 
  5.54782813  0.13872403E+02  0.44183531E+02 -0.12525502E+02 -0.17785626E+02
  5.66506875  0.82548669E+01  0.35452765E+02 -0.11572635E+02 -0.15625262E+02
  5.80575749  0.32984141E+01  0.27238623E+02 -0.10549148E+02 -0.13391060E+02
  5.97458398 -0.70899639E+00  0.19905461E+02 -0.94644382E+01 -0.11150019E+02
  6.17717576 -0.35586441E+01  0.13749497E+02 -0.83277463E+01 -0.89803950E+01
  6.42028591 -0.51799089E+01  0.89290189E+01 -0.71467053E+01 -0.69622225E+01
  6.71201808 -0.56714694E+01  0.54234083E+01 -0.59294412E+01 -0.51654365E+01
  7.06209669 -0.52823691E+01  0.30516456E+01 -0.46938074E+01 -0.36402073E+01
  7.48219101 -0.43436723E+01  0.15525352E+01 -0.34827914E+01 -0.24134161E+01
  7.98630421 -0.31841536E+01  0.67877946E+00 -0.23735108E+01 -0.14894223E+01
  8.59124004 -0.20728314E+01  0.23555462E+00 -0.14594535E+01 -0.84893250E+00
  9.31716304 -0.11917938E+01  0.59000889E-01 -0.80401009E+00 -0.44678455E+00
 10.18827064 -0.61125437E+00  0.97664686E-02 -0.40190333E+00 -0.21911751E+00
 
------------ Minimum  87 ------------
E =    -5.67146944 kcal/mol
R_com =     6.71201808 Angstrom
beta_A, gamma_A, alpha_B, beta_B, gamma_B = 
    58.03335   349.00804   240.62466   104.97880   290.24864
 
 7    1.2215627  -1.1081751   2.2853061   N1   
 7   -2.7395303  -0.4812261  -0.5270108   N2   
 7    1.5216254   1.5934255  -1.7507691   N3   
 8    2.3968984  -0.8937008   2.4565453   O1   
 8    0.5288434  -1.7201169   3.0702396   O2   
 8   -3.3419230  -1.2455889   0.2098534   O3   
 8   -3.2411887   0.1222784  -1.4661284   O4   
 8    2.7073353   1.3338559  -1.8753921   O5   
 8    0.9472028   2.5204887  -2.2986930   O6   
 6    0.5859976  -0.5733433   1.0669170   C1   
 6   -0.7496419  -0.8014064   0.8562875   C2   
 1   -1.3357513  -1.4057735   1.5448275   H1   
 6   -1.3181252  -0.2308662  -0.2589658   C3   
 6   -0.6119747   0.5683578  -1.1322526   C4   
 1   -1.0934822   1.0502196  -1.9786191   H2   
 6    0.7278330   0.7211243  -0.8730537   C5   
 6    1.3655759   0.1594559   0.2077871   C6   
 1    2.4273698   0.3061144   0.3869196   H3   
 7   -0.8076711  -2.5151811   7.6940685   N1   
 7    1.6454022   1.6831216   8.2849448   N2   
 7   -0.8358128   0.8234588   4.1541139   N3   
 8   -1.5269578  -3.1883746   6.9968073   O1   
 8   -0.3675268  -2.8861763   8.7613495   O2   
 8    1.9156976   1.3259761   9.4204991   O3   
 8    2.0600506   2.7074043   7.7588910   O4   
 8   -1.9249117   0.4415602   3.7580934   O5   
 8   -0.0571341   1.5067430   3.5088155   O6   
 6   -0.4203953  -1.1775299   7.2091285   C1   
 6    0.4005535  -0.3990473   7.9839307   C2   
 1    0.7323742  -0.7295726   8.9655207   H1   
 6    0.7903085   0.8146505   7.4667191   C3   
 6    0.4161254   1.2478552   6.2127820   C4   
 1    0.7774470   2.1874594   5.8041658   H2   
 6   -0.4343849   0.4284946   5.5121489   C5   
 6   -0.8831188  -0.7845614   5.9785579   C6   
 1   -1.5513584  -1.4118160   5.3945964   H3   
 
    R_com        Fit total        Fit exp        Fit els          Fit Cn 
  5.54782813  0.13872403E+02  0.44183531E+02 -0.12525502E+02 -0.17785626E+02
  5.66506875  0.82548669E+01  0.35452765E+02 -0.11572635E+02 -0.15625262E+02
  5.80575749  0.32984141E+01  0.27238623E+02 -0.10549148E+02 -0.13391060E+02
  5.97458398 -0.70899639E+00  0.19905461E+02 -0.94644382E+01 -0.11150019E+02
  6.17717576 -0.35586441E+01  0.13749497E+02 -0.83277463E+01 -0.89803950E+01
  6.42028591 -0.51799089E+01  0.89290189E+01 -0.71467053E+01 -0.69622225E+01
  6.71201808 -0.56714694E+01  0.54234083E+01 -0.59294412E+01 -0.51654365E+01
  7.06209669 -0.52823691E+01  0.30516456E+01 -0.46938074E+01 -0.36402073E+01
  7.48219101 -0.43436723E+01  0.15525352E+01 -0.34827914E+01 -0.24134161E+01
  7.98630421 -0.31841536E+01  0.67877946E+00 -0.23735108E+01 -0.14894223E+01
  8.59124004 -0.20728314E+01  0.23555462E+00 -0.14594535E+01 -0.84893250E+00
  9.31716304 -0.11917938E+01  0.59000889E-01 -0.80401009E+00 -0.44678455E+00
 10.18827064 -0.61125437E+00  0.97664686E-02 -0.40190333E+00 -0.21911751E+00
 
------------ Minimum  88 ------------
E =    -5.67146944 kcal/mol
R_com =     6.71201808 Angstrom
beta_A, gamma_A, alpha_B, beta_B, gamma_B = 
    58.03335   349.00804   240.62466   104.97880   290.24864
 
 7    1.2215627  -1.1081751   2.2853061   N1   
 7   -2.7395303  -0.4812261  -0.5270108   N2   
 7    1.5216254   1.5934255  -1.7507691   N3   
 8    2.3968984  -0.8937008   2.4565453   O1   
 8    0.5288434  -1.7201169   3.0702396   O2   
 8   -3.3419230  -1.2455889   0.2098534   O3   
 8   -3.2411887   0.1222784  -1.4661284   O4   
 8    2.7073353   1.3338559  -1.8753921   O5   
 8    0.9472028   2.5204887  -2.2986930   O6   
 6    0.5859976  -0.5733433   1.0669170   C1   
 6   -0.7496419  -0.8014064   0.8562875   C2   
 1   -1.3357513  -1.4057735   1.5448275   H1   
 6   -1.3181252  -0.2308662  -0.2589658   C3   
 6   -0.6119747   0.5683578  -1.1322526   C4   
 1   -1.0934822   1.0502196  -1.9786191   H2   
 6    0.7278330   0.7211243  -0.8730537   C5   
 6    1.3655759   0.1594559   0.2077871   C6   
 1    2.4273698   0.3061144   0.3869196   H3   
 7   -0.8076711  -2.5151811   7.6940685   N1   
 7    1.6454022   1.6831216   8.2849448   N2   
 7   -0.8358128   0.8234588   4.1541139   N3   
 8   -1.5269578  -3.1883746   6.9968073   O1   
 8   -0.3675268  -2.8861763   8.7613495   O2   
 8    1.9156976   1.3259761   9.4204991   O3   
 8    2.0600506   2.7074043   7.7588910   O4   
 8   -1.9249117   0.4415602   3.7580934   O5   
 8   -0.0571341   1.5067430   3.5088155   O6   
 6   -0.4203953  -1.1775299   7.2091285   C1   
 6    0.4005535  -0.3990473   7.9839307   C2   
 1    0.7323742  -0.7295726   8.9655207   H1   
 6    0.7903085   0.8146505   7.4667191   C3   
 6    0.4161254   1.2478552   6.2127820   C4   
 1    0.7774470   2.1874594   5.8041658   H2   
 6   -0.4343849   0.4284946   5.5121489   C5   
 6   -0.8831188  -0.7845614   5.9785579   C6   
 1   -1.5513584  -1.4118160   5.3945964   H3   
 
    R_com        Fit total        Fit exp        Fit els          Fit Cn 
  5.54782813  0.13872403E+02  0.44183531E+02 -0.12525502E+02 -0.17785626E+02
  5.66506875  0.82548669E+01  0.35452765E+02 -0.11572635E+02 -0.15625262E+02
  5.80575749  0.32984141E+01  0.27238623E+02 -0.10549148E+02 -0.13391060E+02
  5.97458398 -0.70899639E+00  0.19905461E+02 -0.94644382E+01 -0.11150019E+02
  6.17717576 -0.35586441E+01  0.13749497E+02 -0.83277463E+01 -0.89803950E+01
  6.42028591 -0.51799089E+01  0.89290189E+01 -0.71467053E+01 -0.69622225E+01
  6.71201808 -0.56714694E+01  0.54234083E+01 -0.59294412E+01 -0.51654365E+01
  7.06209669 -0.52823691E+01  0.30516456E+01 -0.46938074E+01 -0.36402073E+01
  7.48219101 -0.43436723E+01  0.15525352E+01 -0.34827914E+01 -0.24134161E+01
  7.98630421 -0.31841536E+01  0.67877946E+00 -0.23735108E+01 -0.14894223E+01
  8.59124004 -0.20728314E+01  0.23555462E+00 -0.14594535E+01 -0.84893250E+00
  9.31716304 -0.11917938E+01  0.59000889E-01 -0.80401009E+00 -0.44678455E+00
 10.18827064 -0.61125437E+00  0.97664686E-02 -0.40190333E+00 -0.21911751E+00
 
------------ Minimum  89 ------------
E =    -5.67146944 kcal/mol
R_com =     6.71201808 Angstrom
beta_A, gamma_A, alpha_B, beta_B, gamma_B = 
    58.03335   349.00804   240.62466   104.97880   290.24864
 
 7    1.2215627  -1.1081751   2.2853061   N1   
 7   -2.7395303  -0.4812261  -0.5270108   N2   
 7    1.5216254   1.5934255  -1.7507691   N3   
 8    2.3968984  -0.8937008   2.4565453   O1   
 8    0.5288434  -1.7201169   3.0702396   O2   
 8   -3.3419230  -1.2455889   0.2098534   O3   
 8   -3.2411887   0.1222784  -1.4661284   O4   
 8    2.7073353   1.3338559  -1.8753921   O5   
 8    0.9472028   2.5204887  -2.2986930   O6   
 6    0.5859976  -0.5733433   1.0669170   C1   
 6   -0.7496419  -0.8014064   0.8562875   C2   
 1   -1.3357513  -1.4057735   1.5448275   H1   
 6   -1.3181252  -0.2308662  -0.2589658   C3   
 6   -0.6119747   0.5683578  -1.1322526   C4   
 1   -1.0934822   1.0502196  -1.9786191   H2   
 6    0.7278330   0.7211243  -0.8730537   C5   
 6    1.3655759   0.1594559   0.2077871   C6   
 1    2.4273698   0.3061144   0.3869196   H3   
 7   -0.8076711  -2.5151811   7.6940685   N1   
 7    1.6454022   1.6831216   8.2849448   N2   
 7   -0.8358128   0.8234588   4.1541139   N3   
 8   -1.5269578  -3.1883746   6.9968073   O1   
 8   -0.3675268  -2.8861763   8.7613495   O2   
 8    1.9156976   1.3259761   9.4204991   O3   
 8    2.0600506   2.7074043   7.7588910   O4   
 8   -1.9249117   0.4415602   3.7580934   O5   
 8   -0.0571341   1.5067430   3.5088155   O6   
 6   -0.4203953  -1.1775299   7.2091285   C1   
 6    0.4005535  -0.3990473   7.9839307   C2   
 1    0.7323742  -0.7295726   8.9655207   H1   
 6    0.7903085   0.8146505   7.4667191   C3   
 6    0.4161254   1.2478552   6.2127820   C4   
 1    0.7774470   2.1874594   5.8041658   H2   
 6   -0.4343849   0.4284946   5.5121489   C5   
 6   -0.8831188  -0.7845614   5.9785579   C6   
 1   -1.5513584  -1.4118160   5.3945964   H3   
 
    R_com        Fit total        Fit exp        Fit els          Fit Cn 
  5.54782813  0.13872403E+02  0.44183531E+02 -0.12525502E+02 -0.17785626E+02
  5.66506875  0.82548669E+01  0.35452765E+02 -0.11572635E+02 -0.15625262E+02
  5.80575749  0.32984141E+01  0.27238623E+02 -0.10549148E+02 -0.13391060E+02
  5.97458398 -0.70899639E+00  0.19905461E+02 -0.94644382E+01 -0.11150019E+02
  6.17717576 -0.35586441E+01  0.13749497E+02 -0.83277463E+01 -0.89803950E+01
  6.42028591 -0.51799089E+01  0.89290189E+01 -0.71467053E+01 -0.69622225E+01
  6.71201808 -0.56714694E+01  0.54234083E+01 -0.59294412E+01 -0.51654365E+01
  7.06209669 -0.52823691E+01  0.30516456E+01 -0.46938074E+01 -0.36402073E+01
  7.48219101 -0.43436723E+01  0.15525352E+01 -0.34827914E+01 -0.24134161E+01
  7.98630421 -0.31841536E+01  0.67877946E+00 -0.23735108E+01 -0.14894223E+01
  8.59124004 -0.20728314E+01  0.23555462E+00 -0.14594535E+01 -0.84893250E+00
  9.31716304 -0.11917938E+01  0.59000889E-01 -0.80401009E+00 -0.44678455E+00
 10.18827064 -0.61125437E+00  0.97664686E-02 -0.40190333E+00 -0.21911751E+00
 
------------ Minimum  90 ------------
E =    -5.67146944 kcal/mol
R_com =     6.71201808 Angstrom
beta_A, gamma_A, alpha_B, beta_B, gamma_B = 
    58.03335   349.00804   240.62466   104.97880   290.24864
 
 7    1.2215627  -1.1081751   2.2853061   N1   
 7   -2.7395303  -0.4812261  -0.5270108   N2   
 7    1.5216254   1.5934255  -1.7507691   N3   
 8    2.3968984  -0.8937008   2.4565453   O1   
 8    0.5288434  -1.7201169   3.0702396   O2   
 8   -3.3419230  -1.2455889   0.2098534   O3   
 8   -3.2411887   0.1222784  -1.4661284   O4   
 8    2.7073353   1.3338559  -1.8753921   O5   
 8    0.9472028   2.5204887  -2.2986930   O6   
 6    0.5859976  -0.5733433   1.0669170   C1   
 6   -0.7496419  -0.8014064   0.8562875   C2   
 1   -1.3357513  -1.4057735   1.5448275   H1   
 6   -1.3181252  -0.2308662  -0.2589658   C3   
 6   -0.6119747   0.5683578  -1.1322526   C4   
 1   -1.0934822   1.0502196  -1.9786191   H2   
 6    0.7278330   0.7211243  -0.8730537   C5   
 6    1.3655759   0.1594559   0.2077871   C6   
 1    2.4273698   0.3061144   0.3869196   H3   
 7   -0.8076711  -2.5151811   7.6940685   N1   
 7    1.6454022   1.6831216   8.2849448   N2   
 7   -0.8358128   0.8234588   4.1541139   N3   
 8   -1.5269578  -3.1883746   6.9968073   O1   
 8   -0.3675268  -2.8861763   8.7613495   O2   
 8    1.9156976   1.3259761   9.4204991   O3   
 8    2.0600506   2.7074043   7.7588910   O4   
 8   -1.9249117   0.4415602   3.7580934   O5   
 8   -0.0571341   1.5067430   3.5088155   O6   
 6   -0.4203953  -1.1775299   7.2091285   C1   
 6    0.4005535  -0.3990473   7.9839307   C2   
 1    0.7323742  -0.7295726   8.9655207   H1   
 6    0.7903085   0.8146505   7.4667191   C3   
 6    0.4161254   1.2478552   6.2127820   C4   
 1    0.7774470   2.1874594   5.8041658   H2   
 6   -0.4343849   0.4284946   5.5121489   C5   
 6   -0.8831188  -0.7845614   5.9785579   C6   
 1   -1.5513584  -1.4118160   5.3945964   H3   
 
    R_com        Fit total        Fit exp        Fit els          Fit Cn 
  5.54782813  0.13872403E+02  0.44183531E+02 -0.12525502E+02 -0.17785626E+02
  5.66506875  0.82548669E+01  0.35452765E+02 -0.11572635E+02 -0.15625262E+02
  5.80575749  0.32984141E+01  0.27238623E+02 -0.10549148E+02 -0.13391060E+02
  5.97458398 -0.70899639E+00  0.19905461E+02 -0.94644382E+01 -0.11150019E+02
  6.17717576 -0.35586441E+01  0.13749497E+02 -0.83277463E+01 -0.89803950E+01
  6.42028591 -0.51799089E+01  0.89290189E+01 -0.71467053E+01 -0.69622225E+01
  6.71201808 -0.56714694E+01  0.54234083E+01 -0.59294412E+01 -0.51654365E+01
  7.06209669 -0.52823691E+01  0.30516456E+01 -0.46938074E+01 -0.36402073E+01
  7.48219101 -0.43436723E+01  0.15525352E+01 -0.34827914E+01 -0.24134161E+01
  7.98630421 -0.31841536E+01  0.67877946E+00 -0.23735108E+01 -0.14894223E+01
  8.59124004 -0.20728314E+01  0.23555462E+00 -0.14594535E+01 -0.84893250E+00
  9.31716304 -0.11917938E+01  0.59000889E-01 -0.80401009E+00 -0.44678455E+00
 10.18827064 -0.61125437E+00  0.97664686E-02 -0.40190333E+00 -0.21911751E+00
 
------------ Minimum  91 ------------
E =    -5.67146944 kcal/mol
R_com =     6.71201808 Angstrom
beta_A, gamma_A, alpha_B, beta_B, gamma_B = 
    75.02120   110.24864   240.62466   121.96665   169.00805
 
 7    2.5879776  -0.5299436  -0.9820504   N1   
 7   -2.2738313  -0.6082253  -1.5729267   N2   
 7   -0.3075925   1.1322784   2.5579042   N3   
 8    3.5274461  -0.2333599  -0.2847892   O1   
 8    2.6953687  -1.0954802  -2.0493314   O2   
 8   -2.0951934  -1.0189576  -2.7084810   O3   
 8   -3.3698138  -0.4671202  -1.0468729   O4   
 8    0.5594378   1.8940142   2.9539247   O5   
 8   -1.2849877   0.7888887   3.2032026   O6   
 6    1.2323450  -0.2112692  -0.4971104   C1   
 6    0.1512569  -0.5447965  -1.2719126   C2   
 1    0.2765173  -0.9960856  -2.2535026   H1   
 6   -1.0975759  -0.2890852  -0.7547010   C3   
 6   -1.2915337   0.2494867   0.4992360   C4   
 1   -2.2875670   0.3955248   0.9078522   H2   
 6   -0.1603227   0.5887227   1.1998692   C5   
 6    1.1168816   0.3847220   0.7334602   C6   
 1    1.9912776   0.6593564   1.3174217   H3   
 7    0.3664800  -1.6080920   4.4267120   N1   
 7    1.7631707   2.1512401   7.2390288   N2   
 7   -2.1349518  -0.5443616   8.4627872   N3   
 8   -0.3969541  -2.5271031   4.2554727   O1   
 8    1.2395401  -1.3046141   3.6417785   O2   
 8    2.7247464   2.3012383   6.5021647   O3   
 8    1.4833396   2.8844341   8.1781465   O4   
 8   -2.4903811  -1.7049452   8.5874102   O5   
 8   -2.6610471   0.4109557   9.0107111   O6   
 6    0.2121771  -0.7918943   5.6451011   C1   
 6    1.0660865   0.2601439   5.8557306   C2   
 1    1.8802505   0.4744349   5.1671906   H1   
 6    0.8477608   1.0354008   6.9709839   C3   
 6   -0.1950901   0.8120859   7.8442707   C4   
 1   -0.3788033   1.4680506   8.6906372   H2   
 6   -0.9854287  -0.2805198   7.5850718   C5   
 6   -0.8088080  -1.1117794   6.5042310   C6   
 1   -1.4574503  -1.9651130   6.3250985   H3   
 
    R_com        Fit total        Fit exp        Fit els          Fit Cn 
  5.54782813  0.13872403E+02  0.44183531E+02 -0.12525502E+02 -0.17785626E+02
  5.66506875  0.82548669E+01  0.35452765E+02 -0.11572635E+02 -0.15625262E+02
  5.80575749  0.32984141E+01  0.27238623E+02 -0.10549148E+02 -0.13391060E+02
  5.97458398 -0.70899639E+00  0.19905461E+02 -0.94644382E+01 -0.11150019E+02
  6.17717576 -0.35586441E+01  0.13749497E+02 -0.83277463E+01 -0.89803950E+01
  6.42028591 -0.51799089E+01  0.89290189E+01 -0.71467053E+01 -0.69622225E+01
  6.71201808 -0.56714694E+01  0.54234083E+01 -0.59294412E+01 -0.51654365E+01
  7.06209669 -0.52823691E+01  0.30516456E+01 -0.46938074E+01 -0.36402073E+01
  7.48219101 -0.43436723E+01  0.15525352E+01 -0.34827914E+01 -0.24134161E+01
  7.98630421 -0.31841536E+01  0.67877946E+00 -0.23735108E+01 -0.14894223E+01
  8.59124004 -0.20728314E+01  0.23555462E+00 -0.14594535E+01 -0.84893250E+00
  9.31716304 -0.11917938E+01  0.59000889E-01 -0.80401009E+00 -0.44678455E+00
 10.18827064 -0.61125437E+00  0.97664686E-02 -0.40190333E+00 -0.21911751E+00
 
------------ Minimum  92 ------------
E =    -5.67146944 kcal/mol
R_com =     6.71201808 Angstrom
beta_A, gamma_A, alpha_B, beta_B, gamma_B = 
    75.02120   110.24864   240.62466   121.96665   169.00805
 
 7    2.5879776  -0.5299436  -0.9820504   N1   
 7   -2.2738313  -0.6082253  -1.5729267   N2   
 7   -0.3075925   1.1322784   2.5579042   N3   
 8    3.5274461  -0.2333599  -0.2847892   O1   
 8    2.6953687  -1.0954802  -2.0493314   O2   
 8   -2.0951934  -1.0189576  -2.7084810   O3   
 8   -3.3698138  -0.4671202  -1.0468729   O4   
 8    0.5594378   1.8940142   2.9539247   O5   
 8   -1.2849877   0.7888887   3.2032026   O6   
 6    1.2323450  -0.2112692  -0.4971104   C1   
 6    0.1512569  -0.5447965  -1.2719126   C2   
 1    0.2765173  -0.9960856  -2.2535026   H1   
 6   -1.0975759  -0.2890852  -0.7547010   C3   
 6   -1.2915337   0.2494867   0.4992360   C4   
 1   -2.2875670   0.3955248   0.9078522   H2   
 6   -0.1603227   0.5887227   1.1998692   C5   
 6    1.1168816   0.3847220   0.7334602   C6   
 1    1.9912776   0.6593564   1.3174217   H3   
 7    0.3664800  -1.6080920   4.4267120   N1   
 7    1.7631707   2.1512401   7.2390288   N2   
 7   -2.1349518  -0.5443616   8.4627872   N3   
 8   -0.3969541  -2.5271031   4.2554727   O1   
 8    1.2395401  -1.3046141   3.6417785   O2   
 8    2.7247464   2.3012383   6.5021647   O3   
 8    1.4833396   2.8844341   8.1781465   O4   
 8   -2.4903811  -1.7049452   8.5874102   O5   
 8   -2.6610471   0.4109557   9.0107111   O6   
 6    0.2121771  -0.7918943   5.6451011   C1   
 6    1.0660865   0.2601439   5.8557306   C2   
 1    1.8802505   0.4744349   5.1671906   H1   
 6    0.8477608   1.0354008   6.9709839   C3   
 6   -0.1950901   0.8120859   7.8442707   C4   
 1   -0.3788033   1.4680506   8.6906372   H2   
 6   -0.9854287  -0.2805198   7.5850718   C5   
 6   -0.8088080  -1.1117794   6.5042310   C6   
 1   -1.4574503  -1.9651130   6.3250985   H3   
 
    R_com        Fit total        Fit exp        Fit els          Fit Cn 
  5.54782813  0.13872403E+02  0.44183531E+02 -0.12525502E+02 -0.17785626E+02
  5.66506875  0.82548669E+01  0.35452765E+02 -0.11572635E+02 -0.15625262E+02
  5.80575749  0.32984141E+01  0.27238623E+02 -0.10549148E+02 -0.13391060E+02
  5.97458398 -0.70899639E+00  0.19905461E+02 -0.94644382E+01 -0.11150019E+02
  6.17717576 -0.35586441E+01  0.13749497E+02 -0.83277463E+01 -0.89803950E+01
  6.42028591 -0.51799089E+01  0.89290189E+01 -0.71467053E+01 -0.69622225E+01
  6.71201808 -0.56714694E+01  0.54234083E+01 -0.59294412E+01 -0.51654365E+01
  7.06209669 -0.52823691E+01  0.30516456E+01 -0.46938074E+01 -0.36402073E+01
  7.48219101 -0.43436723E+01  0.15525352E+01 -0.34827914E+01 -0.24134161E+01
  7.98630421 -0.31841536E+01  0.67877946E+00 -0.23735108E+01 -0.14894223E+01
  8.59124004 -0.20728314E+01  0.23555462E+00 -0.14594535E+01 -0.84893250E+00
  9.31716304 -0.11917938E+01  0.59000889E-01 -0.80401009E+00 -0.44678455E+00
 10.18827064 -0.61125437E+00  0.97664686E-02 -0.40190333E+00 -0.21911751E+00
 
------------ Minimum  93 ------------
E =    -5.67146944 kcal/mol
R_com =     6.71201808 Angstrom
beta_A, gamma_A, alpha_B, beta_B, gamma_B = 
    75.02120   110.24864   240.62466   121.96665   169.00805
 
 7    2.5879776  -0.5299436  -0.9820504   N1   
 7   -2.2738313  -0.6082253  -1.5729267   N2   
 7   -0.3075925   1.1322784   2.5579042   N3   
 8    3.5274461  -0.2333599  -0.2847892   O1   
 8    2.6953687  -1.0954802  -2.0493314   O2   
 8   -2.0951934  -1.0189576  -2.7084810   O3   
 8   -3.3698138  -0.4671202  -1.0468729   O4   
 8    0.5594378   1.8940142   2.9539247   O5   
 8   -1.2849877   0.7888887   3.2032026   O6   
 6    1.2323450  -0.2112692  -0.4971104   C1   
 6    0.1512569  -0.5447965  -1.2719126   C2   
 1    0.2765173  -0.9960856  -2.2535026   H1   
 6   -1.0975759  -0.2890852  -0.7547010   C3   
 6   -1.2915337   0.2494867   0.4992360   C4   
 1   -2.2875670   0.3955248   0.9078522   H2   
 6   -0.1603227   0.5887227   1.1998692   C5   
 6    1.1168816   0.3847220   0.7334602   C6   
 1    1.9912776   0.6593564   1.3174217   H3   
 7    0.3664800  -1.6080920   4.4267120   N1   
 7    1.7631707   2.1512401   7.2390288   N2   
 7   -2.1349518  -0.5443616   8.4627872   N3   
 8   -0.3969541  -2.5271031   4.2554727   O1   
 8    1.2395401  -1.3046141   3.6417785   O2   
 8    2.7247464   2.3012383   6.5021647   O3   
 8    1.4833396   2.8844341   8.1781465   O4   
 8   -2.4903811  -1.7049452   8.5874102   O5   
 8   -2.6610471   0.4109557   9.0107111   O6   
 6    0.2121771  -0.7918943   5.6451011   C1   
 6    1.0660865   0.2601439   5.8557306   C2   
 1    1.8802505   0.4744349   5.1671906   H1   
 6    0.8477608   1.0354008   6.9709839   C3   
 6   -0.1950901   0.8120859   7.8442707   C4   
 1   -0.3788033   1.4680506   8.6906372   H2   
 6   -0.9854287  -0.2805198   7.5850718   C5   
 6   -0.8088080  -1.1117794   6.5042310   C6   
 1   -1.4574503  -1.9651130   6.3250985   H3   
 
    R_com        Fit total        Fit exp        Fit els          Fit Cn 
  5.54782813  0.13872403E+02  0.44183531E+02 -0.12525502E+02 -0.17785626E+02
  5.66506875  0.82548669E+01  0.35452765E+02 -0.11572635E+02 -0.15625262E+02
  5.80575749  0.32984141E+01  0.27238623E+02 -0.10549148E+02 -0.13391060E+02
  5.97458398 -0.70899639E+00  0.19905461E+02 -0.94644382E+01 -0.11150019E+02
  6.17717576 -0.35586441E+01  0.13749497E+02 -0.83277463E+01 -0.89803950E+01
  6.42028591 -0.51799089E+01  0.89290189E+01 -0.71467053E+01 -0.69622225E+01
  6.71201808 -0.56714694E+01  0.54234083E+01 -0.59294412E+01 -0.51654365E+01
  7.06209669 -0.52823691E+01  0.30516456E+01 -0.46938074E+01 -0.36402073E+01
  7.48219101 -0.43436723E+01  0.15525352E+01 -0.34827914E+01 -0.24134161E+01
  7.98630421 -0.31841536E+01  0.67877946E+00 -0.23735108E+01 -0.14894223E+01
  8.59124004 -0.20728314E+01  0.23555462E+00 -0.14594535E+01 -0.84893250E+00
  9.31716304 -0.11917938E+01  0.59000889E-01 -0.80401009E+00 -0.44678455E+00
 10.18827064 -0.61125437E+00  0.97664686E-02 -0.40190333E+00 -0.21911751E+00
 
------------ Minimum  94 ------------
E =    -5.67146944 kcal/mol
R_com =     6.71201808 Angstrom
beta_A, gamma_A, alpha_B, beta_B, gamma_B = 
    75.02120   110.24864   240.62466   121.96665   169.00805
 
 7    2.5879776  -0.5299436  -0.9820504   N1   
 7   -2.2738313  -0.6082253  -1.5729267   N2   
 7   -0.3075925   1.1322784   2.5579042   N3   
 8    3.5274461  -0.2333599  -0.2847892   O1   
 8    2.6953687  -1.0954802  -2.0493314   O2   
 8   -2.0951934  -1.0189576  -2.7084810   O3   
 8   -3.3698138  -0.4671202  -1.0468729   O4   
 8    0.5594378   1.8940142   2.9539247   O5   
 8   -1.2849877   0.7888887   3.2032026   O6   
 6    1.2323450  -0.2112692  -0.4971104   C1   
 6    0.1512569  -0.5447965  -1.2719126   C2   
 1    0.2765173  -0.9960856  -2.2535026   H1   
 6   -1.0975759  -0.2890852  -0.7547010   C3   
 6   -1.2915337   0.2494867   0.4992360   C4   
 1   -2.2875670   0.3955248   0.9078522   H2   
 6   -0.1603227   0.5887227   1.1998692   C5   
 6    1.1168816   0.3847220   0.7334602   C6   
 1    1.9912776   0.6593564   1.3174217   H3   
 7    0.3664800  -1.6080920   4.4267120   N1   
 7    1.7631707   2.1512401   7.2390288   N2   
 7   -2.1349518  -0.5443616   8.4627872   N3   
 8   -0.3969541  -2.5271031   4.2554727   O1   
 8    1.2395401  -1.3046141   3.6417785   O2   
 8    2.7247464   2.3012383   6.5021647   O3   
 8    1.4833396   2.8844341   8.1781465   O4   
 8   -2.4903811  -1.7049452   8.5874102   O5   
 8   -2.6610471   0.4109557   9.0107111   O6   
 6    0.2121771  -0.7918943   5.6451011   C1   
 6    1.0660865   0.2601439   5.8557306   C2   
 1    1.8802505   0.4744349   5.1671906   H1   
 6    0.8477608   1.0354008   6.9709839   C3   
 6   -0.1950901   0.8120859   7.8442707   C4   
 1   -0.3788033   1.4680506   8.6906372   H2   
 6   -0.9854287  -0.2805198   7.5850718   C5   
 6   -0.8088080  -1.1117794   6.5042310   C6   
 1   -1.4574503  -1.9651130   6.3250985   H3   
 
    R_com        Fit total        Fit exp        Fit els          Fit Cn 
  5.54782813  0.13872403E+02  0.44183531E+02 -0.12525502E+02 -0.17785626E+02
  5.66506875  0.82548669E+01  0.35452765E+02 -0.11572635E+02 -0.15625262E+02
  5.80575749  0.32984141E+01  0.27238623E+02 -0.10549148E+02 -0.13391060E+02
  5.97458398 -0.70899639E+00  0.19905461E+02 -0.94644382E+01 -0.11150019E+02
  6.17717576 -0.35586441E+01  0.13749497E+02 -0.83277463E+01 -0.89803950E+01
  6.42028591 -0.51799089E+01  0.89290189E+01 -0.71467053E+01 -0.69622225E+01
  6.71201808 -0.56714694E+01  0.54234083E+01 -0.59294412E+01 -0.51654365E+01
  7.06209669 -0.52823691E+01  0.30516456E+01 -0.46938074E+01 -0.36402073E+01
  7.48219101 -0.43436723E+01  0.15525352E+01 -0.34827914E+01 -0.24134161E+01
  7.98630421 -0.31841536E+01  0.67877946E+00 -0.23735108E+01 -0.14894223E+01
  8.59124004 -0.20728314E+01  0.23555462E+00 -0.14594535E+01 -0.84893250E+00
  9.31716304 -0.11917938E+01  0.59000889E-01 -0.80401009E+00 -0.44678455E+00
 10.18827064 -0.61125437E+00  0.97664686E-02 -0.40190333E+00 -0.21911751E+00
 
------------ Minimum  95 ------------
E =    -5.67146944 kcal/mol
R_com =     6.71201808 Angstrom
beta_A, gamma_A, alpha_B, beta_B, gamma_B = 
    75.02120   110.24864   240.62466   121.96665   169.00805
 
 7    2.5879776  -0.5299436  -0.9820504   N1   
 7   -2.2738313  -0.6082253  -1.5729267   N2   
 7   -0.3075925   1.1322784   2.5579042   N3   
 8    3.5274461  -0.2333599  -0.2847892   O1   
 8    2.6953687  -1.0954802  -2.0493314   O2   
 8   -2.0951934  -1.0189576  -2.7084810   O3   
 8   -3.3698138  -0.4671202  -1.0468729   O4   
 8    0.5594378   1.8940142   2.9539247   O5   
 8   -1.2849877   0.7888887   3.2032026   O6   
 6    1.2323450  -0.2112692  -0.4971104   C1   
 6    0.1512569  -0.5447965  -1.2719126   C2   
 1    0.2765173  -0.9960856  -2.2535026   H1   
 6   -1.0975759  -0.2890852  -0.7547010   C3   
 6   -1.2915337   0.2494867   0.4992360   C4   
 1   -2.2875670   0.3955248   0.9078522   H2   
 6   -0.1603227   0.5887227   1.1998692   C5   
 6    1.1168816   0.3847220   0.7334602   C6   
 1    1.9912776   0.6593564   1.3174217   H3   
 7    0.3664800  -1.6080920   4.4267120   N1   
 7    1.7631707   2.1512401   7.2390288   N2   
 7   -2.1349518  -0.5443616   8.4627872   N3   
 8   -0.3969541  -2.5271031   4.2554727   O1   
 8    1.2395401  -1.3046141   3.6417785   O2   
 8    2.7247464   2.3012383   6.5021647   O3   
 8    1.4833396   2.8844341   8.1781465   O4   
 8   -2.4903811  -1.7049452   8.5874102   O5   
 8   -2.6610471   0.4109557   9.0107111   O6   
 6    0.2121771  -0.7918943   5.6451011   C1   
 6    1.0660865   0.2601439   5.8557306   C2   
 1    1.8802505   0.4744349   5.1671906   H1   
 6    0.8477608   1.0354008   6.9709839   C3   
 6   -0.1950901   0.8120859   7.8442707   C4   
 1   -0.3788033   1.4680506   8.6906372   H2   
 6   -0.9854287  -0.2805198   7.5850718   C5   
 6   -0.8088080  -1.1117794   6.5042310   C6   
 1   -1.4574503  -1.9651130   6.3250985   H3   
 
    R_com        Fit total        Fit exp        Fit els          Fit Cn 
  5.54782813  0.13872403E+02  0.44183531E+02 -0.12525502E+02 -0.17785626E+02
  5.66506875  0.82548669E+01  0.35452765E+02 -0.11572635E+02 -0.15625262E+02
  5.80575749  0.32984141E+01  0.27238623E+02 -0.10549148E+02 -0.13391060E+02
  5.97458398 -0.70899639E+00  0.19905461E+02 -0.94644382E+01 -0.11150019E+02
  6.17717576 -0.35586441E+01  0.13749497E+02 -0.83277463E+01 -0.89803950E+01
  6.42028591 -0.51799089E+01  0.89290189E+01 -0.71467053E+01 -0.69622225E+01
  6.71201808 -0.56714694E+01  0.54234083E+01 -0.59294412E+01 -0.51654365E+01
  7.06209669 -0.52823691E+01  0.30516456E+01 -0.46938074E+01 -0.36402073E+01
  7.48219101 -0.43436723E+01  0.15525352E+01 -0.34827914E+01 -0.24134161E+01
  7.98630421 -0.31841536E+01  0.67877946E+00 -0.23735108E+01 -0.14894223E+01
  8.59124004 -0.20728314E+01  0.23555462E+00 -0.14594535E+01 -0.84893250E+00
  9.31716304 -0.11917938E+01  0.59000889E-01 -0.80401009E+00 -0.44678455E+00
 10.18827064 -0.61125437E+00  0.97664686E-02 -0.40190333E+00 -0.21911751E+00
 
------------ Minimum  96 ------------
E =    -5.67146944 kcal/mol
R_com =     6.71201808 Angstrom
beta_A, gamma_A, alpha_B, beta_B, gamma_B = 
    58.03335   349.00804   240.62466   104.97880   290.24864
 
 7    1.2215627  -1.1081751   2.2853061   N1   
 7   -2.7395303  -0.4812261  -0.5270108   N2   
 7    1.5216254   1.5934255  -1.7507691   N3   
 8    2.3968984  -0.8937008   2.4565453   O1   
 8    0.5288434  -1.7201169   3.0702396   O2   
 8   -3.3419230  -1.2455889   0.2098534   O3   
 8   -3.2411887   0.1222784  -1.4661284   O4   
 8    2.7073353   1.3338559  -1.8753921   O5   
 8    0.9472028   2.5204887  -2.2986930   O6   
 6    0.5859976  -0.5733433   1.0669170   C1   
 6   -0.7496419  -0.8014064   0.8562875   C2   
 1   -1.3357513  -1.4057735   1.5448275   H1   
 6   -1.3181252  -0.2308662  -0.2589658   C3   
 6   -0.6119747   0.5683578  -1.1322526   C4   
 1   -1.0934822   1.0502196  -1.9786191   H2   
 6    0.7278330   0.7211243  -0.8730537   C5   
 6    1.3655759   0.1594559   0.2077871   C6   
 1    2.4273698   0.3061144   0.3869196   H3   
 7   -0.8076711  -2.5151811   7.6940685   N1   
 7    1.6454022   1.6831216   8.2849448   N2   
 7   -0.8358128   0.8234588   4.1541139   N3   
 8   -1.5269578  -3.1883746   6.9968073   O1   
 8   -0.3675268  -2.8861763   8.7613495   O2   
 8    1.9156976   1.3259761   9.4204991   O3   
 8    2.0600506   2.7074043   7.7588910   O4   
 8   -1.9249117   0.4415602   3.7580934   O5   
 8   -0.0571341   1.5067430   3.5088155   O6   
 6   -0.4203953  -1.1775299   7.2091285   C1   
 6    0.4005535  -0.3990473   7.9839307   C2   
 1    0.7323742  -0.7295726   8.9655207   H1   
 6    0.7903085   0.8146505   7.4667191   C3   
 6    0.4161254   1.2478552   6.2127820   C4   
 1    0.7774470   2.1874594   5.8041658   H2   
 6   -0.4343849   0.4284946   5.5121489   C5   
 6   -0.8831188  -0.7845614   5.9785579   C6   
 1   -1.5513584  -1.4118160   5.3945964   H3   
 
    R_com        Fit total        Fit exp        Fit els          Fit Cn 
  5.54782813  0.13872403E+02  0.44183531E+02 -0.12525502E+02 -0.17785626E+02
  5.66506875  0.82548669E+01  0.35452765E+02 -0.11572635E+02 -0.15625262E+02
  5.80575749  0.32984141E+01  0.27238623E+02 -0.10549148E+02 -0.13391060E+02
  5.97458398 -0.70899639E+00  0.19905461E+02 -0.94644382E+01 -0.11150019E+02
  6.17717576 -0.35586441E+01  0.13749497E+02 -0.83277463E+01 -0.89803950E+01
  6.42028591 -0.51799089E+01  0.89290189E+01 -0.71467053E+01 -0.69622225E+01
  6.71201808 -0.56714694E+01  0.54234083E+01 -0.59294412E+01 -0.51654365E+01
  7.06209669 -0.52823691E+01  0.30516456E+01 -0.46938074E+01 -0.36402073E+01
  7.48219101 -0.43436723E+01  0.15525352E+01 -0.34827914E+01 -0.24134161E+01
  7.98630421 -0.31841536E+01  0.67877946E+00 -0.23735108E+01 -0.14894223E+01
  8.59124004 -0.20728314E+01  0.23555462E+00 -0.14594535E+01 -0.84893250E+00
  9.31716304 -0.11917938E+01  0.59000889E-01 -0.80401009E+00 -0.44678455E+00
 10.18827064 -0.61125437E+00  0.97664686E-02 -0.40190333E+00 -0.21911751E+00
 
------------ Minimum  97 ------------
E =    -5.67146944 kcal/mol
R_com =     6.71201808 Angstrom
beta_A, gamma_A, alpha_B, beta_B, gamma_B = 
    58.03335   349.00804   240.62466   104.97880   290.24864
 
 7    1.2215627  -1.1081751   2.2853061   N1   
 7   -2.7395303  -0.4812261  -0.5270108   N2   
 7    1.5216254   1.5934255  -1.7507691   N3   
 8    2.3968984  -0.8937008   2.4565453   O1   
 8    0.5288434  -1.7201169   3.0702396   O2   
 8   -3.3419230  -1.2455889   0.2098534   O3   
 8   -3.2411887   0.1222784  -1.4661284   O4   
 8    2.7073353   1.3338559  -1.8753921   O5   
 8    0.9472028   2.5204887  -2.2986930   O6   
 6    0.5859976  -0.5733433   1.0669170   C1   
 6   -0.7496419  -0.8014064   0.8562875   C2   
 1   -1.3357513  -1.4057735   1.5448275   H1   
 6   -1.3181252  -0.2308662  -0.2589658   C3   
 6   -0.6119747   0.5683578  -1.1322526   C4   
 1   -1.0934822   1.0502196  -1.9786191   H2   
 6    0.7278330   0.7211243  -0.8730537   C5   
 6    1.3655759   0.1594559   0.2077871   C6   
 1    2.4273698   0.3061144   0.3869196   H3   
 7   -0.8076711  -2.5151811   7.6940685   N1   
 7    1.6454022   1.6831216   8.2849448   N2   
 7   -0.8358128   0.8234588   4.1541139   N3   
 8   -1.5269578  -3.1883746   6.9968073   O1   
 8   -0.3675268  -2.8861763   8.7613495   O2   
 8    1.9156976   1.3259761   9.4204991   O3   
 8    2.0600506   2.7074043   7.7588910   O4   
 8   -1.9249117   0.4415602   3.7580934   O5   
 8   -0.0571341   1.5067430   3.5088155   O6   
 6   -0.4203953  -1.1775299   7.2091285   C1   
 6    0.4005535  -0.3990473   7.9839307   C2   
 1    0.7323742  -0.7295726   8.9655207   H1   
 6    0.7903085   0.8146505   7.4667191   C3   
 6    0.4161254   1.2478552   6.2127820   C4   
 1    0.7774470   2.1874594   5.8041658   H2   
 6   -0.4343849   0.4284946   5.5121489   C5   
 6   -0.8831188  -0.7845614   5.9785579   C6   
 1   -1.5513584  -1.4118160   5.3945964   H3   
 
    R_com        Fit total        Fit exp        Fit els          Fit Cn 
  5.54782813  0.13872403E+02  0.44183531E+02 -0.12525502E+02 -0.17785626E+02
  5.66506875  0.82548669E+01  0.35452765E+02 -0.11572635E+02 -0.15625262E+02
  5.80575749  0.32984141E+01  0.27238623E+02 -0.10549148E+02 -0.13391060E+02
  5.97458398 -0.70899639E+00  0.19905461E+02 -0.94644382E+01 -0.11150019E+02
  6.17717576 -0.35586441E+01  0.13749497E+02 -0.83277463E+01 -0.89803950E+01
  6.42028591 -0.51799089E+01  0.89290189E+01 -0.71467053E+01 -0.69622225E+01
  6.71201808 -0.56714694E+01  0.54234083E+01 -0.59294412E+01 -0.51654365E+01
  7.06209669 -0.52823691E+01  0.30516456E+01 -0.46938074E+01 -0.36402073E+01
  7.48219101 -0.43436723E+01  0.15525352E+01 -0.34827914E+01 -0.24134161E+01
  7.98630421 -0.31841536E+01  0.67877946E+00 -0.23735108E+01 -0.14894223E+01
  8.59124004 -0.20728314E+01  0.23555462E+00 -0.14594535E+01 -0.84893250E+00
  9.31716304 -0.11917938E+01  0.59000889E-01 -0.80401009E+00 -0.44678455E+00
 10.18827064 -0.61125437E+00  0.97664686E-02 -0.40190333E+00 -0.21911751E+00
 
------------ Minimum  98 ------------
E =    -5.67146944 kcal/mol
R_com =     6.71201808 Angstrom
beta_A, gamma_A, alpha_B, beta_B, gamma_B = 
    75.02120   110.24864   240.62466   121.96665   169.00805
 
 7    2.5879776  -0.5299436  -0.9820504   N1   
 7   -2.2738313  -0.6082253  -1.5729267   N2   
 7   -0.3075925   1.1322784   2.5579042   N3   
 8    3.5274461  -0.2333599  -0.2847892   O1   
 8    2.6953687  -1.0954802  -2.0493314   O2   
 8   -2.0951934  -1.0189576  -2.7084810   O3   
 8   -3.3698138  -0.4671202  -1.0468729   O4   
 8    0.5594378   1.8940142   2.9539247   O5   
 8   -1.2849877   0.7888887   3.2032026   O6   
 6    1.2323450  -0.2112692  -0.4971104   C1   
 6    0.1512569  -0.5447965  -1.2719126   C2   
 1    0.2765173  -0.9960856  -2.2535026   H1   
 6   -1.0975759  -0.2890852  -0.7547010   C3   
 6   -1.2915337   0.2494867   0.4992360   C4   
 1   -2.2875670   0.3955248   0.9078522   H2   
 6   -0.1603227   0.5887227   1.1998692   C5   
 6    1.1168816   0.3847220   0.7334602   C6   
 1    1.9912776   0.6593564   1.3174217   H3   
 7    0.3664800  -1.6080920   4.4267120   N1   
 7    1.7631707   2.1512401   7.2390288   N2   
 7   -2.1349518  -0.5443616   8.4627872   N3   
 8   -0.3969541  -2.5271031   4.2554727   O1   
 8    1.2395401  -1.3046141   3.6417785   O2   
 8    2.7247464   2.3012383   6.5021647   O3   
 8    1.4833396   2.8844341   8.1781465   O4   
 8   -2.4903811  -1.7049452   8.5874102   O5   
 8   -2.6610471   0.4109557   9.0107111   O6   
 6    0.2121771  -0.7918943   5.6451011   C1   
 6    1.0660865   0.2601439   5.8557306   C2   
 1    1.8802505   0.4744349   5.1671906   H1   
 6    0.8477608   1.0354008   6.9709839   C3   
 6   -0.1950901   0.8120859   7.8442707   C4   
 1   -0.3788033   1.4680506   8.6906372   H2   
 6   -0.9854287  -0.2805198   7.5850718   C5   
 6   -0.8088080  -1.1117794   6.5042310   C6   
 1   -1.4574503  -1.9651130   6.3250985   H3   
 
    R_com        Fit total        Fit exp        Fit els          Fit Cn 
  5.54782813  0.13872403E+02  0.44183531E+02 -0.12525502E+02 -0.17785626E+02
  5.66506875  0.82548669E+01  0.35452765E+02 -0.11572635E+02 -0.15625262E+02
  5.80575749  0.32984141E+01  0.27238623E+02 -0.10549148E+02 -0.13391060E+02
  5.97458398 -0.70899639E+00  0.19905461E+02 -0.94644382E+01 -0.11150019E+02
  6.17717576 -0.35586441E+01  0.13749497E+02 -0.83277463E+01 -0.89803950E+01
  6.42028591 -0.51799089E+01  0.89290189E+01 -0.71467053E+01 -0.69622225E+01
  6.71201808 -0.56714694E+01  0.54234083E+01 -0.59294412E+01 -0.51654365E+01
  7.06209669 -0.52823691E+01  0.30516456E+01 -0.46938074E+01 -0.36402073E+01
  7.48219101 -0.43436723E+01  0.15525352E+01 -0.34827914E+01 -0.24134161E+01
  7.98630421 -0.31841536E+01  0.67877946E+00 -0.23735108E+01 -0.14894223E+01
  8.59124004 -0.20728314E+01  0.23555462E+00 -0.14594535E+01 -0.84893250E+00
  9.31716304 -0.11917938E+01  0.59000889E-01 -0.80401009E+00 -0.44678455E+00
 10.18827064 -0.61125437E+00  0.97664686E-02 -0.40190333E+00 -0.21911751E+00
 
------------ Minimum  99 ------------
E =    -5.67146944 kcal/mol
R_com =     6.71201808 Angstrom
beta_A, gamma_A, alpha_B, beta_B, gamma_B = 
    75.02120   110.24864   240.62466   121.96665   169.00805
 
 7    2.5879776  -0.5299436  -0.9820504   N1   
 7   -2.2738313  -0.6082253  -1.5729267   N2   
 7   -0.3075925   1.1322784   2.5579042   N3   
 8    3.5274461  -0.2333599  -0.2847892   O1   
 8    2.6953687  -1.0954802  -2.0493314   O2   
 8   -2.0951934  -1.0189576  -2.7084810   O3   
 8   -3.3698138  -0.4671202  -1.0468729   O4   
 8    0.5594378   1.8940142   2.9539247   O5   
 8   -1.2849877   0.7888887   3.2032026   O6   
 6    1.2323450  -0.2112692  -0.4971104   C1   
 6    0.1512569  -0.5447965  -1.2719126   C2   
 1    0.2765173  -0.9960856  -2.2535026   H1   
 6   -1.0975759  -0.2890852  -0.7547010   C3   
 6   -1.2915337   0.2494867   0.4992360   C4   
 1   -2.2875670   0.3955248   0.9078522   H2   
 6   -0.1603227   0.5887227   1.1998692   C5   
 6    1.1168816   0.3847220   0.7334602   C6   
 1    1.9912776   0.6593564   1.3174217   H3   
 7    0.3664800  -1.6080920   4.4267120   N1   
 7    1.7631707   2.1512401   7.2390288   N2   
 7   -2.1349518  -0.5443616   8.4627872   N3   
 8   -0.3969541  -2.5271031   4.2554727   O1   
 8    1.2395401  -1.3046141   3.6417785   O2   
 8    2.7247464   2.3012383   6.5021647   O3   
 8    1.4833396   2.8844341   8.1781465   O4   
 8   -2.4903811  -1.7049452   8.5874102   O5   
 8   -2.6610471   0.4109557   9.0107111   O6   
 6    0.2121771  -0.7918943   5.6451011   C1   
 6    1.0660865   0.2601439   5.8557306   C2   
 1    1.8802505   0.4744349   5.1671906   H1   
 6    0.8477608   1.0354008   6.9709839   C3   
 6   -0.1950901   0.8120859   7.8442707   C4   
 1   -0.3788033   1.4680506   8.6906372   H2   
 6   -0.9854287  -0.2805198   7.5850718   C5   
 6   -0.8088080  -1.1117794   6.5042310   C6   
 1   -1.4574503  -1.9651130   6.3250985   H3   
 
    R_com        Fit total        Fit exp        Fit els          Fit Cn 
  5.54782813  0.13872403E+02  0.44183531E+02 -0.12525502E+02 -0.17785626E+02
  5.66506875  0.82548669E+01  0.35452765E+02 -0.11572635E+02 -0.15625262E+02
  5.80575749  0.32984141E+01  0.27238623E+02 -0.10549148E+02 -0.13391060E+02
  5.97458398 -0.70899639E+00  0.19905461E+02 -0.94644382E+01 -0.11150019E+02
  6.17717576 -0.35586441E+01  0.13749497E+02 -0.83277463E+01 -0.89803950E+01
  6.42028591 -0.51799089E+01  0.89290189E+01 -0.71467053E+01 -0.69622225E+01
  6.71201808 -0.56714694E+01  0.54234083E+01 -0.59294412E+01 -0.51654365E+01
  7.06209669 -0.52823691E+01  0.30516456E+01 -0.46938074E+01 -0.36402073E+01
  7.48219101 -0.43436723E+01  0.15525352E+01 -0.34827914E+01 -0.24134161E+01
  7.98630421 -0.31841536E+01  0.67877946E+00 -0.23735108E+01 -0.14894223E+01
  8.59124004 -0.20728314E+01  0.23555462E+00 -0.14594535E+01 -0.84893250E+00
  9.31716304 -0.11917938E+01  0.59000889E-01 -0.80401009E+00 -0.44678455E+00
 10.18827064 -0.61125437E+00  0.97664686E-02 -0.40190333E+00 -0.21911751E+00
 
------------ Minimum 100 ------------
E =    -5.67146944 kcal/mol
R_com =     6.71201808 Angstrom
beta_A, gamma_A, alpha_B, beta_B, gamma_B = 
    75.02120   110.24864   240.62466   121.96665   169.00805
 
 7    2.5879776  -0.5299436  -0.9820504   N1   
 7   -2.2738313  -0.6082253  -1.5729267   N2   
 7   -0.3075925   1.1322784   2.5579042   N3   
 8    3.5274461  -0.2333599  -0.2847892   O1   
 8    2.6953687  -1.0954802  -2.0493314   O2   
 8   -2.0951934  -1.0189576  -2.7084810   O3   
 8   -3.3698138  -0.4671202  -1.0468729   O4   
 8    0.5594378   1.8940142   2.9539247   O5   
 8   -1.2849877   0.7888887   3.2032026   O6   
 6    1.2323450  -0.2112692  -0.4971104   C1   
 6    0.1512569  -0.5447965  -1.2719126   C2   
 1    0.2765173  -0.9960856  -2.2535026   H1   
 6   -1.0975759  -0.2890852  -0.7547010   C3   
 6   -1.2915337   0.2494867   0.4992360   C4   
 1   -2.2875670   0.3955248   0.9078522   H2   
 6   -0.1603227   0.5887227   1.1998692   C5   
 6    1.1168816   0.3847220   0.7334602   C6   
 1    1.9912776   0.6593564   1.3174217   H3   
 7    0.3664800  -1.6080920   4.4267120   N1   
 7    1.7631707   2.1512401   7.2390288   N2   
 7   -2.1349518  -0.5443616   8.4627872   N3   
 8   -0.3969541  -2.5271031   4.2554727   O1   
 8    1.2395401  -1.3046141   3.6417785   O2   
 8    2.7247464   2.3012383   6.5021647   O3   
 8    1.4833396   2.8844341   8.1781465   O4   
 8   -2.4903811  -1.7049452   8.5874102   O5   
 8   -2.6610471   0.4109557   9.0107111   O6   
 6    0.2121771  -0.7918943   5.6451011   C1   
 6    1.0660865   0.2601439   5.8557306   C2   
 1    1.8802505   0.4744349   5.1671906   H1   
 6    0.8477608   1.0354008   6.9709839   C3   
 6   -0.1950901   0.8120859   7.8442707   C4   
 1   -0.3788033   1.4680506   8.6906372   H2   
 6   -0.9854287  -0.2805198   7.5850718   C5   
 6   -0.8088080  -1.1117794   6.5042310   C6   
 1   -1.4574503  -1.9651130   6.3250985   H3   
 
    R_com        Fit total        Fit exp        Fit els          Fit Cn 
  5.54782813  0.13872403E+02  0.44183531E+02 -0.12525502E+02 -0.17785626E+02
  5.66506875  0.82548669E+01  0.35452765E+02 -0.11572635E+02 -0.15625262E+02
  5.80575749  0.32984141E+01  0.27238623E+02 -0.10549148E+02 -0.13391060E+02
  5.97458398 -0.70899639E+00  0.19905461E+02 -0.94644382E+01 -0.11150019E+02
  6.17717576 -0.35586441E+01  0.13749497E+02 -0.83277463E+01 -0.89803950E+01
  6.42028591 -0.51799089E+01  0.89290189E+01 -0.71467053E+01 -0.69622225E+01
  6.71201808 -0.56714694E+01  0.54234083E+01 -0.59294412E+01 -0.51654365E+01
  7.06209669 -0.52823691E+01  0.30516456E+01 -0.46938074E+01 -0.36402073E+01
  7.48219101 -0.43436723E+01  0.15525352E+01 -0.34827914E+01 -0.24134161E+01
  7.98630421 -0.31841536E+01  0.67877946E+00 -0.23735108E+01 -0.14894223E+01
  8.59124004 -0.20728314E+01  0.23555462E+00 -0.14594535E+01 -0.84893250E+00
  9.31716304 -0.11917938E+01  0.59000889E-01 -0.80401009E+00 -0.44678455E+00
 10.18827064 -0.61125437E+00  0.97664686E-02 -0.40190333E+00 -0.21911751E+00
 
------------ Minimum 101 ------------
E =    -5.67146944 kcal/mol
R_com =     6.71201808 Angstrom
beta_A, gamma_A, alpha_B, beta_B, gamma_B = 
    58.03335   349.00804   240.62466   104.97880   290.24864
 
 7    1.2215627  -1.1081751   2.2853061   N1   
 7   -2.7395303  -0.4812261  -0.5270108   N2   
 7    1.5216254   1.5934255  -1.7507691   N3   
 8    2.3968984  -0.8937008   2.4565453   O1   
 8    0.5288434  -1.7201169   3.0702396   O2   
 8   -3.3419230  -1.2455889   0.2098534   O3   
 8   -3.2411887   0.1222784  -1.4661284   O4   
 8    2.7073353   1.3338559  -1.8753921   O5   
 8    0.9472028   2.5204887  -2.2986930   O6   
 6    0.5859976  -0.5733433   1.0669170   C1   
 6   -0.7496419  -0.8014064   0.8562875   C2   
 1   -1.3357513  -1.4057735   1.5448275   H1   
 6   -1.3181252  -0.2308662  -0.2589658   C3   
 6   -0.6119747   0.5683578  -1.1322526   C4   
 1   -1.0934822   1.0502196  -1.9786191   H2   
 6    0.7278330   0.7211243  -0.8730537   C5   
 6    1.3655759   0.1594559   0.2077871   C6   
 1    2.4273698   0.3061144   0.3869196   H3   
 7   -0.8076711  -2.5151811   7.6940685   N1   
 7    1.6454022   1.6831216   8.2849448   N2   
 7   -0.8358128   0.8234588   4.1541139   N3   
 8   -1.5269578  -3.1883746   6.9968073   O1   
 8   -0.3675268  -2.8861763   8.7613495   O2   
 8    1.9156976   1.3259761   9.4204991   O3   
 8    2.0600506   2.7074043   7.7588910   O4   
 8   -1.9249117   0.4415602   3.7580934   O5   
 8   -0.0571341   1.5067430   3.5088155   O6   
 6   -0.4203953  -1.1775299   7.2091285   C1   
 6    0.4005535  -0.3990473   7.9839307   C2   
 1    0.7323742  -0.7295726   8.9655207   H1   
 6    0.7903085   0.8146505   7.4667191   C3   
 6    0.4161254   1.2478552   6.2127820   C4   
 1    0.7774470   2.1874594   5.8041658   H2   
 6   -0.4343849   0.4284946   5.5121489   C5   
 6   -0.8831188  -0.7845614   5.9785579   C6   
 1   -1.5513584  -1.4118160   5.3945964   H3   
 
    R_com        Fit total        Fit exp        Fit els          Fit Cn 
  5.54782813  0.13872403E+02  0.44183531E+02 -0.12525502E+02 -0.17785626E+02
  5.66506875  0.82548669E+01  0.35452765E+02 -0.11572635E+02 -0.15625262E+02
  5.80575749  0.32984141E+01  0.27238623E+02 -0.10549148E+02 -0.13391060E+02
  5.97458398 -0.70899639E+00  0.19905461E+02 -0.94644382E+01 -0.11150019E+02
  6.17717576 -0.35586441E+01  0.13749497E+02 -0.83277463E+01 -0.89803950E+01
  6.42028591 -0.51799089E+01  0.89290189E+01 -0.71467053E+01 -0.69622225E+01
  6.71201808 -0.56714694E+01  0.54234083E+01 -0.59294412E+01 -0.51654365E+01
  7.06209669 -0.52823691E+01  0.30516456E+01 -0.46938074E+01 -0.36402073E+01
  7.48219101 -0.43436723E+01  0.15525352E+01 -0.34827914E+01 -0.24134161E+01
  7.98630421 -0.31841536E+01  0.67877946E+00 -0.23735108E+01 -0.14894223E+01
  8.59124004 -0.20728314E+01  0.23555462E+00 -0.14594535E+01 -0.84893250E+00
  9.31716304 -0.11917938E+01  0.59000889E-01 -0.80401009E+00 -0.44678455E+00
 10.18827064 -0.61125437E+00  0.97664686E-02 -0.40190333E+00 -0.21911751E+00
 
------------ Minimum 102 ------------
E =    -5.67146944 kcal/mol
R_com =     6.71201808 Angstrom
beta_A, gamma_A, alpha_B, beta_B, gamma_B = 
    58.03335   349.00804   240.62466   104.97880   290.24864
 
 7    1.2215627  -1.1081751   2.2853061   N1   
 7   -2.7395303  -0.4812261  -0.5270108   N2   
 7    1.5216254   1.5934255  -1.7507691   N3   
 8    2.3968984  -0.8937008   2.4565453   O1   
 8    0.5288434  -1.7201169   3.0702396   O2   
 8   -3.3419230  -1.2455889   0.2098534   O3   
 8   -3.2411887   0.1222784  -1.4661284   O4   
 8    2.7073353   1.3338559  -1.8753921   O5   
 8    0.9472028   2.5204887  -2.2986930   O6   
 6    0.5859976  -0.5733433   1.0669170   C1   
 6   -0.7496419  -0.8014064   0.8562875   C2   
 1   -1.3357513  -1.4057735   1.5448275   H1   
 6   -1.3181252  -0.2308662  -0.2589658   C3   
 6   -0.6119747   0.5683578  -1.1322526   C4   
 1   -1.0934822   1.0502196  -1.9786191   H2   
 6    0.7278330   0.7211243  -0.8730537   C5   
 6    1.3655759   0.1594559   0.2077871   C6   
 1    2.4273698   0.3061144   0.3869196   H3   
 7   -0.8076711  -2.5151811   7.6940685   N1   
 7    1.6454022   1.6831216   8.2849448   N2   
 7   -0.8358128   0.8234588   4.1541139   N3   
 8   -1.5269578  -3.1883746   6.9968073   O1   
 8   -0.3675268  -2.8861763   8.7613495   O2   
 8    1.9156976   1.3259761   9.4204991   O3   
 8    2.0600506   2.7074043   7.7588910   O4   
 8   -1.9249117   0.4415602   3.7580934   O5   
 8   -0.0571341   1.5067430   3.5088155   O6   
 6   -0.4203953  -1.1775299   7.2091285   C1   
 6    0.4005535  -0.3990473   7.9839307   C2   
 1    0.7323742  -0.7295726   8.9655207   H1   
 6    0.7903085   0.8146505   7.4667191   C3   
 6    0.4161254   1.2478552   6.2127820   C4   
 1    0.7774470   2.1874594   5.8041658   H2   
 6   -0.4343849   0.4284946   5.5121489   C5   
 6   -0.8831188  -0.7845614   5.9785579   C6   
 1   -1.5513584  -1.4118160   5.3945964   H3   
 
    R_com        Fit total        Fit exp        Fit els          Fit Cn 
  5.54782813  0.13872403E+02  0.44183531E+02 -0.12525502E+02 -0.17785626E+02
  5.66506875  0.82548669E+01  0.35452765E+02 -0.11572635E+02 -0.15625262E+02
  5.80575749  0.32984141E+01  0.27238623E+02 -0.10549148E+02 -0.13391060E+02
  5.97458398 -0.70899639E+00  0.19905461E+02 -0.94644382E+01 -0.11150019E+02
  6.17717576 -0.35586441E+01  0.13749497E+02 -0.83277463E+01 -0.89803950E+01
  6.42028591 -0.51799089E+01  0.89290189E+01 -0.71467053E+01 -0.69622225E+01
  6.71201808 -0.56714694E+01  0.54234083E+01 -0.59294412E+01 -0.51654365E+01
  7.06209669 -0.52823691E+01  0.30516456E+01 -0.46938074E+01 -0.36402073E+01
  7.48219101 -0.43436723E+01  0.15525352E+01 -0.34827914E+01 -0.24134161E+01
  7.98630421 -0.31841536E+01  0.67877946E+00 -0.23735108E+01 -0.14894223E+01
  8.59124004 -0.20728314E+01  0.23555462E+00 -0.14594535E+01 -0.84893250E+00
  9.31716304 -0.11917938E+01  0.59000889E-01 -0.80401009E+00 -0.44678455E+00
 10.18827064 -0.61125437E+00  0.97664686E-02 -0.40190333E+00 -0.21911751E+00
 
------------ Minimum 103 ------------
E =    -5.67146944 kcal/mol
R_com =     6.71201808 Angstrom
beta_A, gamma_A, alpha_B, beta_B, gamma_B = 
    75.02120   110.24864   240.62466   121.96665   169.00805
 
 7    2.5879776  -0.5299436  -0.9820504   N1   
 7   -2.2738313  -0.6082253  -1.5729267   N2   
 7   -0.3075925   1.1322784   2.5579042   N3   
 8    3.5274461  -0.2333599  -0.2847892   O1   
 8    2.6953687  -1.0954802  -2.0493314   O2   
 8   -2.0951934  -1.0189576  -2.7084810   O3   
 8   -3.3698138  -0.4671202  -1.0468729   O4   
 8    0.5594378   1.8940142   2.9539247   O5   
 8   -1.2849877   0.7888887   3.2032026   O6   
 6    1.2323450  -0.2112692  -0.4971104   C1   
 6    0.1512569  -0.5447965  -1.2719126   C2   
 1    0.2765173  -0.9960856  -2.2535026   H1   
 6   -1.0975759  -0.2890852  -0.7547010   C3   
 6   -1.2915337   0.2494867   0.4992360   C4   
 1   -2.2875670   0.3955248   0.9078522   H2   
 6   -0.1603227   0.5887227   1.1998692   C5   
 6    1.1168816   0.3847220   0.7334602   C6   
 1    1.9912776   0.6593564   1.3174217   H3   
 7    0.3664800  -1.6080920   4.4267120   N1   
 7    1.7631707   2.1512401   7.2390288   N2   
 7   -2.1349518  -0.5443616   8.4627872   N3   
 8   -0.3969541  -2.5271031   4.2554727   O1   
 8    1.2395401  -1.3046141   3.6417785   O2   
 8    2.7247464   2.3012383   6.5021647   O3   
 8    1.4833396   2.8844341   8.1781465   O4   
 8   -2.4903811  -1.7049452   8.5874102   O5   
 8   -2.6610471   0.4109557   9.0107111   O6   
 6    0.2121771  -0.7918943   5.6451011   C1   
 6    1.0660865   0.2601439   5.8557306   C2   
 1    1.8802505   0.4744349   5.1671906   H1   
 6    0.8477608   1.0354008   6.9709839   C3   
 6   -0.1950901   0.8120859   7.8442707   C4   
 1   -0.3788033   1.4680506   8.6906372   H2   
 6   -0.9854287  -0.2805198   7.5850718   C5   
 6   -0.8088080  -1.1117794   6.5042310   C6   
 1   -1.4574503  -1.9651130   6.3250985   H3   
 
    R_com        Fit total        Fit exp        Fit els          Fit Cn 
  5.54782813  0.13872403E+02  0.44183531E+02 -0.12525502E+02 -0.17785626E+02
  5.66506875  0.82548669E+01  0.35452765E+02 -0.11572635E+02 -0.15625262E+02
  5.80575749  0.32984141E+01  0.27238623E+02 -0.10549148E+02 -0.13391060E+02
  5.97458398 -0.70899639E+00  0.19905461E+02 -0.94644382E+01 -0.11150019E+02
  6.17717576 -0.35586441E+01  0.13749497E+02 -0.83277463E+01 -0.89803950E+01
  6.42028591 -0.51799089E+01  0.89290189E+01 -0.71467053E+01 -0.69622225E+01
  6.71201808 -0.56714694E+01  0.54234083E+01 -0.59294412E+01 -0.51654365E+01
  7.06209669 -0.52823691E+01  0.30516456E+01 -0.46938074E+01 -0.36402073E+01
  7.48219101 -0.43436723E+01  0.15525352E+01 -0.34827914E+01 -0.24134161E+01
  7.98630421 -0.31841536E+01  0.67877946E+00 -0.23735108E+01 -0.14894223E+01
  8.59124004 -0.20728314E+01  0.23555462E+00 -0.14594535E+01 -0.84893250E+00
  9.31716304 -0.11917938E+01  0.59000889E-01 -0.80401009E+00 -0.44678455E+00
 10.18827064 -0.61125437E+00  0.97664686E-02 -0.40190333E+00 -0.21911751E+00
 
------------ Minimum 104 ------------
E =    -5.67146944 kcal/mol
R_com =     6.71201808 Angstrom
beta_A, gamma_A, alpha_B, beta_B, gamma_B = 
    75.02120   110.24864   240.62466   121.96665   169.00805
 
 7    2.5879776  -0.5299436  -0.9820504   N1   
 7   -2.2738313  -0.6082253  -1.5729267   N2   
 7   -0.3075925   1.1322784   2.5579042   N3   
 8    3.5274461  -0.2333599  -0.2847892   O1   
 8    2.6953687  -1.0954802  -2.0493314   O2   
 8   -2.0951934  -1.0189576  -2.7084810   O3   
 8   -3.3698138  -0.4671202  -1.0468729   O4   
 8    0.5594378   1.8940142   2.9539247   O5   
 8   -1.2849877   0.7888887   3.2032026   O6   
 6    1.2323450  -0.2112692  -0.4971104   C1   
 6    0.1512569  -0.5447965  -1.2719126   C2   
 1    0.2765173  -0.9960856  -2.2535026   H1   
 6   -1.0975759  -0.2890852  -0.7547010   C3   
 6   -1.2915337   0.2494867   0.4992360   C4   
 1   -2.2875670   0.3955248   0.9078522   H2   
 6   -0.1603227   0.5887227   1.1998692   C5   
 6    1.1168816   0.3847220   0.7334602   C6   
 1    1.9912776   0.6593564   1.3174217   H3   
 7    0.3664800  -1.6080920   4.4267120   N1   
 7    1.7631707   2.1512401   7.2390288   N2   
 7   -2.1349518  -0.5443616   8.4627872   N3   
 8   -0.3969541  -2.5271031   4.2554727   O1   
 8    1.2395401  -1.3046141   3.6417785   O2   
 8    2.7247464   2.3012383   6.5021647   O3   
 8    1.4833396   2.8844341   8.1781465   O4   
 8   -2.4903811  -1.7049452   8.5874102   O5   
 8   -2.6610471   0.4109557   9.0107111   O6   
 6    0.2121771  -0.7918943   5.6451011   C1   
 6    1.0660865   0.2601439   5.8557306   C2   
 1    1.8802505   0.4744349   5.1671906   H1   
 6    0.8477608   1.0354008   6.9709839   C3   
 6   -0.1950901   0.8120859   7.8442707   C4   
 1   -0.3788033   1.4680506   8.6906372   H2   
 6   -0.9854287  -0.2805198   7.5850718   C5   
 6   -0.8088080  -1.1117794   6.5042310   C6   
 1   -1.4574503  -1.9651130   6.3250985   H3   
 
    R_com        Fit total        Fit exp        Fit els          Fit Cn 
  5.54782813  0.13872403E+02  0.44183531E+02 -0.12525502E+02 -0.17785626E+02
  5.66506875  0.82548669E+01  0.35452765E+02 -0.11572635E+02 -0.15625262E+02
  5.80575749  0.32984141E+01  0.27238623E+02 -0.10549148E+02 -0.13391060E+02
  5.97458398 -0.70899639E+00  0.19905461E+02 -0.94644382E+01 -0.11150019E+02
  6.17717576 -0.35586441E+01  0.13749497E+02 -0.83277463E+01 -0.89803950E+01
  6.42028591 -0.51799089E+01  0.89290189E+01 -0.71467053E+01 -0.69622225E+01
  6.71201808 -0.56714694E+01  0.54234083E+01 -0.59294412E+01 -0.51654365E+01
  7.06209669 -0.52823691E+01  0.30516456E+01 -0.46938074E+01 -0.36402073E+01
  7.48219101 -0.43436723E+01  0.15525352E+01 -0.34827914E+01 -0.24134161E+01
  7.98630421 -0.31841536E+01  0.67877946E+00 -0.23735108E+01 -0.14894223E+01
  8.59124004 -0.20728314E+01  0.23555462E+00 -0.14594535E+01 -0.84893250E+00
  9.31716304 -0.11917938E+01  0.59000889E-01 -0.80401009E+00 -0.44678455E+00
 10.18827064 -0.61125437E+00  0.97664686E-02 -0.40190333E+00 -0.21911751E+00
 
------------ Minimum 105 ------------
E =    -5.67146944 kcal/mol
R_com =     6.71201808 Angstrom
beta_A, gamma_A, alpha_B, beta_B, gamma_B = 
    58.03335   349.00804   240.62466   104.97880   290.24864
 
 7    1.2215627  -1.1081751   2.2853061   N1   
 7   -2.7395303  -0.4812261  -0.5270108   N2   
 7    1.5216254   1.5934255  -1.7507691   N3   
 8    2.3968984  -0.8937008   2.4565453   O1   
 8    0.5288434  -1.7201169   3.0702396   O2   
 8   -3.3419230  -1.2455889   0.2098534   O3   
 8   -3.2411887   0.1222784  -1.4661284   O4   
 8    2.7073353   1.3338559  -1.8753921   O5   
 8    0.9472028   2.5204887  -2.2986930   O6   
 6    0.5859976  -0.5733433   1.0669170   C1   
 6   -0.7496419  -0.8014064   0.8562875   C2   
 1   -1.3357513  -1.4057735   1.5448275   H1   
 6   -1.3181252  -0.2308662  -0.2589658   C3   
 6   -0.6119747   0.5683578  -1.1322526   C4   
 1   -1.0934822   1.0502196  -1.9786191   H2   
 6    0.7278330   0.7211243  -0.8730537   C5   
 6    1.3655759   0.1594559   0.2077871   C6   
 1    2.4273698   0.3061144   0.3869196   H3   
 7   -0.8076711  -2.5151811   7.6940685   N1   
 7    1.6454022   1.6831216   8.2849448   N2   
 7   -0.8358128   0.8234588   4.1541139   N3   
 8   -1.5269578  -3.1883746   6.9968073   O1   
 8   -0.3675268  -2.8861763   8.7613495   O2   
 8    1.9156976   1.3259761   9.4204991   O3   
 8    2.0600506   2.7074043   7.7588910   O4   
 8   -1.9249117   0.4415602   3.7580934   O5   
 8   -0.0571341   1.5067430   3.5088155   O6   
 6   -0.4203953  -1.1775299   7.2091285   C1   
 6    0.4005535  -0.3990473   7.9839307   C2   
 1    0.7323742  -0.7295726   8.9655207   H1   
 6    0.7903085   0.8146505   7.4667191   C3   
 6    0.4161254   1.2478552   6.2127820   C4   
 1    0.7774470   2.1874594   5.8041658   H2   
 6   -0.4343849   0.4284946   5.5121489   C5   
 6   -0.8831188  -0.7845614   5.9785579   C6   
 1   -1.5513584  -1.4118160   5.3945964   H3   
 
    R_com        Fit total        Fit exp        Fit els          Fit Cn 
  5.54782813  0.13872403E+02  0.44183531E+02 -0.12525502E+02 -0.17785626E+02
  5.66506875  0.82548669E+01  0.35452765E+02 -0.11572635E+02 -0.15625262E+02
  5.80575749  0.32984141E+01  0.27238623E+02 -0.10549148E+02 -0.13391060E+02
  5.97458398 -0.70899639E+00  0.19905461E+02 -0.94644382E+01 -0.11150019E+02
  6.17717576 -0.35586441E+01  0.13749497E+02 -0.83277463E+01 -0.89803950E+01
  6.42028591 -0.51799089E+01  0.89290189E+01 -0.71467053E+01 -0.69622225E+01
  6.71201808 -0.56714694E+01  0.54234083E+01 -0.59294412E+01 -0.51654365E+01
  7.06209669 -0.52823691E+01  0.30516456E+01 -0.46938074E+01 -0.36402073E+01
  7.48219101 -0.43436723E+01  0.15525352E+01 -0.34827914E+01 -0.24134161E+01
  7.98630421 -0.31841536E+01  0.67877946E+00 -0.23735108E+01 -0.14894223E+01
  8.59124004 -0.20728314E+01  0.23555462E+00 -0.14594535E+01 -0.84893250E+00
  9.31716304 -0.11917938E+01  0.59000889E-01 -0.80401009E+00 -0.44678455E+00
 10.18827064 -0.61125437E+00  0.97664686E-02 -0.40190333E+00 -0.21911751E+00
 
------------ Minimum 106 ------------
E =    -5.67146944 kcal/mol
R_com =     6.71201808 Angstrom
beta_A, gamma_A, alpha_B, beta_B, gamma_B = 
    58.03335   349.00804   240.62466   104.97880   290.24864
 
 7    1.2215627  -1.1081751   2.2853061   N1   
 7   -2.7395303  -0.4812261  -0.5270108   N2   
 7    1.5216254   1.5934255  -1.7507691   N3   
 8    2.3968984  -0.8937008   2.4565453   O1   
 8    0.5288434  -1.7201169   3.0702396   O2   
 8   -3.3419230  -1.2455889   0.2098534   O3   
 8   -3.2411887   0.1222784  -1.4661284   O4   
 8    2.7073353   1.3338559  -1.8753921   O5   
 8    0.9472028   2.5204887  -2.2986930   O6   
 6    0.5859976  -0.5733433   1.0669170   C1   
 6   -0.7496419  -0.8014064   0.8562875   C2   
 1   -1.3357513  -1.4057735   1.5448275   H1   
 6   -1.3181252  -0.2308662  -0.2589658   C3   
 6   -0.6119747   0.5683578  -1.1322526   C4   
 1   -1.0934822   1.0502196  -1.9786191   H2   
 6    0.7278330   0.7211243  -0.8730537   C5   
 6    1.3655759   0.1594559   0.2077871   C6   
 1    2.4273698   0.3061144   0.3869196   H3   
 7   -0.8076711  -2.5151811   7.6940685   N1   
 7    1.6454022   1.6831216   8.2849448   N2   
 7   -0.8358128   0.8234588   4.1541139   N3   
 8   -1.5269578  -3.1883746   6.9968073   O1   
 8   -0.3675268  -2.8861763   8.7613495   O2   
 8    1.9156976   1.3259761   9.4204991   O3   
 8    2.0600506   2.7074043   7.7588910   O4   
 8   -1.9249117   0.4415602   3.7580934   O5   
 8   -0.0571341   1.5067430   3.5088155   O6   
 6   -0.4203953  -1.1775299   7.2091285   C1   
 6    0.4005535  -0.3990473   7.9839307   C2   
 1    0.7323742  -0.7295726   8.9655207   H1   
 6    0.7903085   0.8146505   7.4667191   C3   
 6    0.4161254   1.2478552   6.2127820   C4   
 1    0.7774470   2.1874594   5.8041658   H2   
 6   -0.4343849   0.4284946   5.5121489   C5   
 6   -0.8831188  -0.7845614   5.9785579   C6   
 1   -1.5513584  -1.4118160   5.3945964   H3   
 
    R_com        Fit total        Fit exp        Fit els          Fit Cn 
  5.54782813  0.13872403E+02  0.44183531E+02 -0.12525502E+02 -0.17785626E+02
  5.66506875  0.82548669E+01  0.35452765E+02 -0.11572635E+02 -0.15625262E+02
  5.80575749  0.32984141E+01  0.27238623E+02 -0.10549148E+02 -0.13391060E+02
  5.97458398 -0.70899639E+00  0.19905461E+02 -0.94644382E+01 -0.11150019E+02
  6.17717576 -0.35586441E+01  0.13749497E+02 -0.83277463E+01 -0.89803950E+01
  6.42028591 -0.51799089E+01  0.89290189E+01 -0.71467053E+01 -0.69622225E+01
  6.71201808 -0.56714694E+01  0.54234083E+01 -0.59294412E+01 -0.51654365E+01
  7.06209669 -0.52823691E+01  0.30516456E+01 -0.46938074E+01 -0.36402073E+01
  7.48219101 -0.43436723E+01  0.15525352E+01 -0.34827914E+01 -0.24134161E+01
  7.98630421 -0.31841536E+01  0.67877946E+00 -0.23735108E+01 -0.14894223E+01
  8.59124004 -0.20728314E+01  0.23555462E+00 -0.14594535E+01 -0.84893250E+00
  9.31716304 -0.11917938E+01  0.59000889E-01 -0.80401009E+00 -0.44678455E+00
 10.18827064 -0.61125437E+00  0.97664686E-02 -0.40190333E+00 -0.21911751E+00
 
------------ Minimum 107 ------------
E =    -5.67146944 kcal/mol
R_com =     6.71201808 Angstrom
beta_A, gamma_A, alpha_B, beta_B, gamma_B = 
    58.03335   349.00804   240.62466   104.97880   290.24864
 
 7    1.2215627  -1.1081751   2.2853061   N1   
 7   -2.7395303  -0.4812261  -0.5270108   N2   
 7    1.5216254   1.5934255  -1.7507691   N3   
 8    2.3968984  -0.8937008   2.4565453   O1   
 8    0.5288434  -1.7201169   3.0702396   O2   
 8   -3.3419230  -1.2455889   0.2098534   O3   
 8   -3.2411887   0.1222784  -1.4661284   O4   
 8    2.7073353   1.3338559  -1.8753921   O5   
 8    0.9472028   2.5204887  -2.2986930   O6   
 6    0.5859976  -0.5733433   1.0669170   C1   
 6   -0.7496419  -0.8014064   0.8562875   C2   
 1   -1.3357513  -1.4057735   1.5448275   H1   
 6   -1.3181252  -0.2308662  -0.2589658   C3   
 6   -0.6119747   0.5683578  -1.1322526   C4   
 1   -1.0934822   1.0502196  -1.9786191   H2   
 6    0.7278330   0.7211243  -0.8730537   C5   
 6    1.3655759   0.1594559   0.2077871   C6   
 1    2.4273698   0.3061144   0.3869196   H3   
 7   -0.8076711  -2.5151811   7.6940685   N1   
 7    1.6454022   1.6831216   8.2849448   N2   
 7   -0.8358128   0.8234588   4.1541139   N3   
 8   -1.5269578  -3.1883746   6.9968073   O1   
 8   -0.3675268  -2.8861763   8.7613495   O2   
 8    1.9156976   1.3259761   9.4204991   O3   
 8    2.0600506   2.7074043   7.7588910   O4   
 8   -1.9249117   0.4415602   3.7580934   O5   
 8   -0.0571341   1.5067430   3.5088155   O6   
 6   -0.4203953  -1.1775299   7.2091285   C1   
 6    0.4005535  -0.3990473   7.9839307   C2   
 1    0.7323742  -0.7295726   8.9655207   H1   
 6    0.7903085   0.8146505   7.4667191   C3   
 6    0.4161254   1.2478552   6.2127820   C4   
 1    0.7774470   2.1874594   5.8041658   H2   
 6   -0.4343849   0.4284946   5.5121489   C5   
 6   -0.8831188  -0.7845614   5.9785579   C6   
 1   -1.5513584  -1.4118160   5.3945964   H3   
 
    R_com        Fit total        Fit exp        Fit els          Fit Cn 
  5.54782813  0.13872403E+02  0.44183531E+02 -0.12525502E+02 -0.17785626E+02
  5.66506875  0.82548669E+01  0.35452765E+02 -0.11572635E+02 -0.15625262E+02
  5.80575749  0.32984141E+01  0.27238623E+02 -0.10549148E+02 -0.13391060E+02
  5.97458398 -0.70899639E+00  0.19905461E+02 -0.94644382E+01 -0.11150019E+02
  6.17717576 -0.35586441E+01  0.13749497E+02 -0.83277463E+01 -0.89803950E+01
  6.42028591 -0.51799089E+01  0.89290189E+01 -0.71467053E+01 -0.69622225E+01
  6.71201808 -0.56714694E+01  0.54234083E+01 -0.59294412E+01 -0.51654365E+01
  7.06209669 -0.52823691E+01  0.30516456E+01 -0.46938074E+01 -0.36402073E+01
  7.48219101 -0.43436723E+01  0.15525352E+01 -0.34827914E+01 -0.24134161E+01
  7.98630421 -0.31841536E+01  0.67877946E+00 -0.23735108E+01 -0.14894223E+01
  8.59124004 -0.20728314E+01  0.23555462E+00 -0.14594535E+01 -0.84893250E+00
  9.31716304 -0.11917938E+01  0.59000889E-01 -0.80401009E+00 -0.44678455E+00
 10.18827064 -0.61125437E+00  0.97664686E-02 -0.40190333E+00 -0.21911751E+00
 
------------ Minimum 108 ------------
E =    -5.67146944 kcal/mol
R_com =     6.71201808 Angstrom
beta_A, gamma_A, alpha_B, beta_B, gamma_B = 
    58.03335   349.00804   240.62466   104.97880   290.24864
 
 7    1.2215627  -1.1081751   2.2853061   N1   
 7   -2.7395303  -0.4812261  -0.5270108   N2   
 7    1.5216254   1.5934255  -1.7507691   N3   
 8    2.3968984  -0.8937008   2.4565453   O1   
 8    0.5288434  -1.7201169   3.0702396   O2   
 8   -3.3419230  -1.2455889   0.2098534   O3   
 8   -3.2411887   0.1222784  -1.4661284   O4   
 8    2.7073353   1.3338559  -1.8753921   O5   
 8    0.9472028   2.5204887  -2.2986930   O6   
 6    0.5859976  -0.5733433   1.0669170   C1   
 6   -0.7496419  -0.8014064   0.8562875   C2   
 1   -1.3357513  -1.4057735   1.5448275   H1   
 6   -1.3181252  -0.2308662  -0.2589658   C3   
 6   -0.6119747   0.5683578  -1.1322526   C4   
 1   -1.0934822   1.0502196  -1.9786191   H2   
 6    0.7278330   0.7211243  -0.8730537   C5   
 6    1.3655759   0.1594559   0.2077871   C6   
 1    2.4273698   0.3061144   0.3869196   H3   
 7   -0.8076711  -2.5151811   7.6940685   N1   
 7    1.6454022   1.6831216   8.2849448   N2   
 7   -0.8358128   0.8234588   4.1541139   N3   
 8   -1.5269578  -3.1883746   6.9968073   O1   
 8   -0.3675268  -2.8861763   8.7613495   O2   
 8    1.9156976   1.3259761   9.4204991   O3   
 8    2.0600506   2.7074043   7.7588910   O4   
 8   -1.9249117   0.4415602   3.7580934   O5   
 8   -0.0571341   1.5067430   3.5088155   O6   
 6   -0.4203953  -1.1775299   7.2091285   C1   
 6    0.4005535  -0.3990473   7.9839307   C2   
 1    0.7323742  -0.7295726   8.9655207   H1   
 6    0.7903085   0.8146505   7.4667191   C3   
 6    0.4161254   1.2478552   6.2127820   C4   
 1    0.7774470   2.1874594   5.8041658   H2   
 6   -0.4343849   0.4284946   5.5121489   C5   
 6   -0.8831188  -0.7845614   5.9785579   C6   
 1   -1.5513584  -1.4118160   5.3945964   H3   
 
    R_com        Fit total        Fit exp        Fit els          Fit Cn 
  5.54782813  0.13872403E+02  0.44183531E+02 -0.12525502E+02 -0.17785626E+02
  5.66506875  0.82548669E+01  0.35452765E+02 -0.11572635E+02 -0.15625262E+02
  5.80575749  0.32984141E+01  0.27238623E+02 -0.10549148E+02 -0.13391060E+02
  5.97458398 -0.70899639E+00  0.19905461E+02 -0.94644382E+01 -0.11150019E+02
  6.17717576 -0.35586441E+01  0.13749497E+02 -0.83277463E+01 -0.89803950E+01
  6.42028591 -0.51799089E+01  0.89290189E+01 -0.71467053E+01 -0.69622225E+01
  6.71201808 -0.56714694E+01  0.54234083E+01 -0.59294412E+01 -0.51654365E+01
  7.06209669 -0.52823691E+01  0.30516456E+01 -0.46938074E+01 -0.36402073E+01
  7.48219101 -0.43436723E+01  0.15525352E+01 -0.34827914E+01 -0.24134161E+01
  7.98630421 -0.31841536E+01  0.67877946E+00 -0.23735108E+01 -0.14894223E+01
  8.59124004 -0.20728314E+01  0.23555462E+00 -0.14594535E+01 -0.84893250E+00
  9.31716304 -0.11917938E+01  0.59000889E-01 -0.80401009E+00 -0.44678455E+00
 10.18827064 -0.61125437E+00  0.97664686E-02 -0.40190333E+00 -0.21911751E+00
 
------------ Minimum 109 ------------
E =    -5.67146944 kcal/mol
R_com =     6.71201808 Angstrom
beta_A, gamma_A, alpha_B, beta_B, gamma_B = 
    58.03335   349.00804   240.62466   104.97880   290.24864
 
 7    1.2215627  -1.1081751   2.2853061   N1   
 7   -2.7395303  -0.4812261  -0.5270108   N2   
 7    1.5216254   1.5934255  -1.7507691   N3   
 8    2.3968984  -0.8937008   2.4565453   O1   
 8    0.5288434  -1.7201169   3.0702396   O2   
 8   -3.3419230  -1.2455889   0.2098534   O3   
 8   -3.2411887   0.1222784  -1.4661284   O4   
 8    2.7073353   1.3338559  -1.8753921   O5   
 8    0.9472028   2.5204887  -2.2986930   O6   
 6    0.5859976  -0.5733433   1.0669170   C1   
 6   -0.7496419  -0.8014064   0.8562875   C2   
 1   -1.3357513  -1.4057735   1.5448275   H1   
 6   -1.3181252  -0.2308662  -0.2589658   C3   
 6   -0.6119747   0.5683578  -1.1322526   C4   
 1   -1.0934822   1.0502196  -1.9786191   H2   
 6    0.7278330   0.7211243  -0.8730537   C5   
 6    1.3655759   0.1594559   0.2077871   C6   
 1    2.4273698   0.3061144   0.3869196   H3   
 7   -0.8076711  -2.5151811   7.6940685   N1   
 7    1.6454022   1.6831216   8.2849448   N2   
 7   -0.8358128   0.8234588   4.1541139   N3   
 8   -1.5269578  -3.1883746   6.9968073   O1   
 8   -0.3675268  -2.8861763   8.7613495   O2   
 8    1.9156976   1.3259761   9.4204991   O3   
 8    2.0600506   2.7074043   7.7588910   O4   
 8   -1.9249117   0.4415602   3.7580934   O5   
 8   -0.0571341   1.5067430   3.5088155   O6   
 6   -0.4203953  -1.1775299   7.2091285   C1   
 6    0.4005535  -0.3990473   7.9839307   C2   
 1    0.7323742  -0.7295726   8.9655207   H1   
 6    0.7903085   0.8146505   7.4667191   C3   
 6    0.4161254   1.2478552   6.2127820   C4   
 1    0.7774470   2.1874594   5.8041658   H2   
 6   -0.4343849   0.4284946   5.5121489   C5   
 6   -0.8831188  -0.7845614   5.9785579   C6   
 1   -1.5513584  -1.4118160   5.3945964   H3   
 
    R_com        Fit total        Fit exp        Fit els          Fit Cn 
  5.54782813  0.13872403E+02  0.44183531E+02 -0.12525502E+02 -0.17785626E+02
  5.66506875  0.82548669E+01  0.35452765E+02 -0.11572635E+02 -0.15625262E+02
  5.80575749  0.32984141E+01  0.27238623E+02 -0.10549148E+02 -0.13391060E+02
  5.97458398 -0.70899639E+00  0.19905461E+02 -0.94644382E+01 -0.11150019E+02
  6.17717576 -0.35586441E+01  0.13749497E+02 -0.83277463E+01 -0.89803950E+01
  6.42028591 -0.51799089E+01  0.89290189E+01 -0.71467053E+01 -0.69622225E+01
  6.71201808 -0.56714694E+01  0.54234083E+01 -0.59294412E+01 -0.51654365E+01
  7.06209669 -0.52823691E+01  0.30516456E+01 -0.46938074E+01 -0.36402073E+01
  7.48219101 -0.43436723E+01  0.15525352E+01 -0.34827914E+01 -0.24134161E+01
  7.98630421 -0.31841536E+01  0.67877946E+00 -0.23735108E+01 -0.14894223E+01
  8.59124004 -0.20728314E+01  0.23555462E+00 -0.14594535E+01 -0.84893250E+00
  9.31716304 -0.11917938E+01  0.59000889E-01 -0.80401009E+00 -0.44678455E+00
 10.18827064 -0.61125437E+00  0.97664686E-02 -0.40190333E+00 -0.21911751E+00
 
------------ Minimum 110 ------------
E =    -5.67146944 kcal/mol
R_com =     6.71201808 Angstrom
beta_A, gamma_A, alpha_B, beta_B, gamma_B = 
    75.02120   110.24864   240.62466   121.96665   169.00805
 
 7    2.5879776  -0.5299436  -0.9820504   N1   
 7   -2.2738313  -0.6082253  -1.5729267   N2   
 7   -0.3075925   1.1322784   2.5579042   N3   
 8    3.5274461  -0.2333599  -0.2847892   O1   
 8    2.6953687  -1.0954802  -2.0493314   O2   
 8   -2.0951934  -1.0189576  -2.7084810   O3   
 8   -3.3698138  -0.4671202  -1.0468729   O4   
 8    0.5594378   1.8940142   2.9539247   O5   
 8   -1.2849877   0.7888887   3.2032026   O6   
 6    1.2323450  -0.2112692  -0.4971104   C1   
 6    0.1512569  -0.5447965  -1.2719126   C2   
 1    0.2765173  -0.9960856  -2.2535026   H1   
 6   -1.0975759  -0.2890852  -0.7547010   C3   
 6   -1.2915337   0.2494867   0.4992360   C4   
 1   -2.2875670   0.3955248   0.9078522   H2   
 6   -0.1603227   0.5887227   1.1998692   C5   
 6    1.1168816   0.3847220   0.7334602   C6   
 1    1.9912776   0.6593564   1.3174217   H3   
 7    0.3664800  -1.6080920   4.4267120   N1   
 7    1.7631707   2.1512401   7.2390288   N2   
 7   -2.1349518  -0.5443616   8.4627872   N3   
 8   -0.3969541  -2.5271031   4.2554727   O1   
 8    1.2395401  -1.3046141   3.6417785   O2   
 8    2.7247464   2.3012383   6.5021647   O3   
 8    1.4833396   2.8844341   8.1781465   O4   
 8   -2.4903811  -1.7049452   8.5874102   O5   
 8   -2.6610471   0.4109557   9.0107111   O6   
 6    0.2121771  -0.7918943   5.6451011   C1   
 6    1.0660865   0.2601439   5.8557306   C2   
 1    1.8802505   0.4744349   5.1671906   H1   
 6    0.8477608   1.0354008   6.9709839   C3   
 6   -0.1950901   0.8120859   7.8442707   C4   
 1   -0.3788033   1.4680506   8.6906372   H2   
 6   -0.9854287  -0.2805198   7.5850718   C5   
 6   -0.8088080  -1.1117794   6.5042310   C6   
 1   -1.4574503  -1.9651130   6.3250985   H3   
 
    R_com        Fit total        Fit exp        Fit els          Fit Cn 
  5.54782813  0.13872403E+02  0.44183531E+02 -0.12525502E+02 -0.17785626E+02
  5.66506875  0.82548669E+01  0.35452765E+02 -0.11572635E+02 -0.15625262E+02
  5.80575749  0.32984141E+01  0.27238623E+02 -0.10549148E+02 -0.13391060E+02
  5.97458398 -0.70899639E+00  0.19905461E+02 -0.94644382E+01 -0.11150019E+02
  6.17717576 -0.35586441E+01  0.13749497E+02 -0.83277463E+01 -0.89803950E+01
  6.42028591 -0.51799089E+01  0.89290189E+01 -0.71467053E+01 -0.69622225E+01
  6.71201808 -0.56714694E+01  0.54234083E+01 -0.59294412E+01 -0.51654365E+01
  7.06209669 -0.52823691E+01  0.30516456E+01 -0.46938074E+01 -0.36402073E+01
  7.48219101 -0.43436723E+01  0.15525352E+01 -0.34827914E+01 -0.24134161E+01
  7.98630421 -0.31841536E+01  0.67877946E+00 -0.23735108E+01 -0.14894223E+01
  8.59124004 -0.20728314E+01  0.23555462E+00 -0.14594535E+01 -0.84893250E+00
  9.31716304 -0.11917938E+01  0.59000889E-01 -0.80401009E+00 -0.44678455E+00
 10.18827064 -0.61125437E+00  0.97664686E-02 -0.40190333E+00 -0.21911751E+00
 
------------ Minimum 111 ------------
E =    -5.64662266 kcal/mol
R_com =     6.38317887 Angstrom
beta_A, gamma_A, alpha_B, beta_B, gamma_B = 
    39.80684   346.58715   218.16495    84.50694   270.61568
 
 7    0.4104147  -1.0526108   2.5819492   N1   
 7   -2.4521729  -0.4384179  -1.3449845   N2   
 7    2.0430120   1.4952373  -1.2287834   N3   
 8    1.4798539  -0.8584756   3.1066847   O1   
 8   -0.5122051  -1.6203874   3.1267937   O2   
 8   -3.2789698  -1.1622220  -0.8133733   O3   
 8   -2.6157107   0.1421136  -2.4099067   O4   
 8    3.1992850   1.2049176  -0.9688555   O5   
 8    1.6987585   2.4146842  -1.9538592   O6   
 6    0.2046955  -0.5477037   1.2118366   C1   
 6   -1.0050901  -0.7532423   0.5998863   C2   
 1   -1.7961485  -1.3192892   1.0863926   H1   
 6   -1.1781571  -0.2104630  -0.6522789   C3   
 6   -0.2091244   0.5409623  -1.2818605   C4   
 1   -0.3864330   1.0028328  -2.2491319   H2   
 6    0.9870125   0.6729187  -0.6204600   C5   
 6    1.2368703   0.1362212   0.6204796   C6   
 1    2.1938409   0.2654232   1.1189950   H3   
 7   -1.0124133  -2.1217923   7.9374981   N1   
 7    2.6353754   0.9444148   6.8041572   N2   
 7   -1.6255455   1.1687751   4.4055267   N3   
 8   -2.1488030  -2.4755474   7.7369694   O1   
 8   -0.2679978  -2.6666736   8.7245199   O2   
 8    3.2770511   0.4681794   7.7269509   O3   
 8    3.0585848   1.7842860   6.0210028   O4   
 8   -2.8293603   1.2028953   4.6016922   O5   
 8   -1.0699321   1.5684389   3.3949870   O6   
 6   -0.4910683  -0.9803692   7.1630223   C1   
 6    0.7993101  -0.5662144   7.3720915   C2   
 1    1.4275106  -1.0321692   8.1278171   H1   
 6    1.2674410   0.4594860   6.5838838   C3   
 6    0.5092781   1.0478783   5.5944289   C4   
 1    0.9167220   1.8217476   4.9498420   H2   
 6   -0.7836075   0.6024367   5.4693883   C5   
 6   -1.3238783  -0.4001757   6.2396350   C6   
 1   -2.3501352  -0.7332533   6.1097901   H3   
 
    R_com        Fit total        Fit exp        Fit els          Fit Cn 
  5.21898892  0.11448306E+02  0.42095231E+02 -0.12783047E+02 -0.17863879E+02
  5.33622954  0.65900043E+01  0.34050012E+02 -0.11745871E+02 -0.15714136E+02
  5.47691828  0.22873857E+01  0.26426301E+02 -0.10645791E+02 -0.13493124E+02
  5.64574477 -0.12175011E+01  0.19546761E+02 -0.94992521E+01 -0.11265010E+02
  5.84833655 -0.37393282E+01  0.13688693E+02 -0.83228360E+01 -0.91051849E+01
  6.09144670 -0.51969945E+01  0.90245123E+01 -0.71295862E+01 -0.70919205E+01
  6.38317887 -0.56466227E+01  0.55758616E+01 -0.59276474E+01 -0.52948369E+01
  6.73325748 -0.52810470E+01  0.32090004E+01 -0.47260593E+01 -0.37639881E+01
  7.15335180 -0.43852335E+01  0.16897992E+01 -0.35502585E+01 -0.25247743E+01
  7.65746500 -0.32609503E+01  0.77770156E+00 -0.24586000E+01 -0.15800519E+01
  8.26240083 -0.21618737E+01  0.28827660E+00 -0.15370991E+01 -0.91305121E+00
  8.98832383 -0.12662587E+01  0.77531772E-01 -0.85826165E+00 -0.48552881E+00
  9.85943143 -0.65827584E+00  0.13691511E-01 -0.43258221E+00 -0.23938515E+00
 
------------ Minimum 112 ------------
E =    -5.64156598 kcal/mol
R_com =     5.35728516 Angstrom
beta_A, gamma_A, alpha_B, beta_B, gamma_B = 
    99.74733   283.88083   232.02337   120.79724    18.18004
 
 7    2.4760139   0.7060803   1.1461663   N1   
 7   -2.4201724   0.7078175   1.2868975   N2   
 7   -0.0491575  -1.4081693  -2.4360181   N3   
 8    3.4811639   0.3635513   0.5725084   O1   
 8    2.4739183   1.3855569   2.1505369   O2   
 8   -2.3547244   1.2428021   2.3821619   O3   
 8   -3.4601480   0.4798029   0.6833405   O4   
 8    0.8648391  -2.1827815  -2.6671051   O5   
 8   -0.9691764  -1.1640549  -3.1999561   O6   
 6    1.1770840   0.2985537   0.5794537   C1   
 6    0.0231004   0.6820466   1.2131457   C2   
 1    0.0488398   1.2393117   2.1467752   H1   
 6   -1.1677106   0.3366986   0.6171730   C3   
 6   -1.2350966  -0.3384599  -0.5826842   C4   
 1   -2.1863000  -0.5559294  -1.0604872   H2   
 6   -0.0379427  -0.7182428  -1.1378363   C5   
 6    1.1867683  -0.4289162  -0.5839615   C6   
 1    2.1162775  -0.7393575  -1.0536875   H3   
 7   -2.6316897  -0.7752935   4.7122885   N1   
 7    0.4571194   2.0631703   7.2410886   N2   
 7    2.1700428  -1.2958632   4.1198710   N3   
 8   -2.7774814  -1.6442256   3.8874019   O1   
 8   -3.5487732  -0.2637595   5.3187075   O2   
 8   -0.5101010   2.6565776   7.6910315   O3   
 8    1.6177447   2.2728708   7.5678846   O4   
 8    2.0180239  -1.7032837   2.9798210   O5   
 8    3.1826281  -1.4415275   4.7855142   O6   
 6   -1.2601230  -0.3294443   5.0196700   C1   
 6   -1.0726153   0.6529661   5.9577644   C2   
 1   -1.9153497   1.1395068   6.4435091   H1   
 6    0.2248313   0.9943725   6.2619900   C3   
 6    1.3148661   0.3736333   5.6905492   C4   
 1    2.3306112   0.6242285   5.9835346   H2   
 6    1.0459241  -0.5753595   4.7352015   C5   
 6   -0.2247818  -0.9472710   4.3645364   C6   
 1   -0.4021784  -1.7075385   3.6085422   H3   
 
    R_com        Fit total        Fit exp        Fit els          Fit Cn 
  4.35184839  0.13233252E+02  0.49339375E+02 -0.12757915E+02 -0.23348209E+02
  4.45310165  0.78829093E+01  0.40490868E+02 -0.11872485E+02 -0.20735474E+02
  4.57460556  0.31351862E+01  0.31975613E+02 -0.10848471E+02 -0.17991956E+02
  4.72041026 -0.73948212E+00  0.24130509E+02 -0.96820754E+01 -0.15187916E+02
  4.89537589 -0.35310310E+01  0.17264364E+02 -0.83823353E+01 -0.12413060E+02
  5.10533465 -0.51447217E+01  0.11603769E+02 -0.69782471E+01 -0.97702438E+01
  5.35728516 -0.56415660E+01  0.72472345E+01 -0.55250006E+01 -0.73637999E+01
  5.65962578 -0.52413821E+01  0.41472186E+01 -0.41049293E+01 -0.52836714E+01
  6.02243452 -0.42750791E+01  0.21316856E+01 -0.28176680E+01 -0.35890966E+01
  6.45780500 -0.30980530E+01  0.95616842E+00 -0.17569480E+01 -0.22972735E+01
  6.98024958 -0.20015698E+01  0.36007071E+00 -0.98007000E+00 -0.13815705E+01
  7.60718308 -0.11575605E+01  0.10909224E+00 -0.48603785E+00 -0.78061493E+00
  8.35950328 -0.60870629E+00  0.25749839E-01 -0.21882784E+00 -0.41562829E+00
 
------------ Minimum 113 ------------
E =    -5.63620326 kcal/mol
R_com =     5.35427520 Angstrom
beta_A, gamma_A, alpha_B, beta_B, gamma_B = 
   108.83729    80.39195   331.72674    71.16271   260.39195
 
 7    1.7581303  -1.2648870  -1.8033109   N1   
 7   -2.6268441  -0.9913694   0.3622460   N2   
 7    0.8766861   2.2517120   1.4424824   N3   
 8    2.8605802  -0.7932251  -1.9406991   O1   
 8    1.3896598  -2.2824532  -2.3503408   O2   
 8   -2.9953846  -1.9166791  -0.3434989   O3   
 8   -3.3012520  -0.4749840   1.2433480   O4   
 8    1.6882028   2.9912369   0.9101676   O5   
 8    0.4414220   2.3899962   2.5743175   O6   
 6    0.8154001  -0.5808633  -0.8989706   C1   
 6   -0.4402854  -1.1036339  -0.7249721   C2   
 1   -0.7679339  -1.9832054  -1.2744004   H1   
 6   -1.2663555  -0.4724386   0.1759608   C3   
 6   -0.8702795   0.6226465   0.9134903   C4   
 1   -1.5218283   1.0739720   1.6565691   H2   
 6    0.3884804   1.1082496   0.6579132   C5   
 6    1.2562945   0.5426827  -0.2462091   C6   
 1    2.2491236   0.9491937  -0.4195372   H3   
 7    2.1475309   0.2811977   7.1575861   N1   
 7   -1.8438685   2.1173739   4.9920292   N2   
 7   -0.2944886  -2.3983457   3.9117928   N3   
 8    2.8950414  -0.6563996   7.2949743   O1   
 8    2.3050175   1.3519029   7.7046160   O2   
 8   -1.7301434   3.1068620   5.6977742   O3   
 8   -2.6824186   1.9820457   4.1109272   O4   
 8    0.0699168  -3.4340411   4.4441076   O5   
 8   -0.7433271  -2.3139576   2.7799577   O6   
 6    0.9932634   0.1253290   6.2532458   C1   
 6    0.1350076   1.1805219   6.0792473   C2   
 1    0.2630810   2.1103588   6.6286756   H1   
 6   -0.8914939   1.0159198   5.1783144   C3   
 6   -1.0613873  -0.1361322   4.4407849   C4   
 1   -1.8489880  -0.2249901   3.6977061   H2   
 6   -0.1828185  -1.1600481   4.6963620   C5   
 6    0.8493602  -1.0730180   5.6004843   C6   
 1    1.5311884  -1.9013121   5.7738124   H3   
 
    R_com        Fit total        Fit exp        Fit els          Fit Cn 
  4.40175615  0.14643328E+02  0.47795743E+02 -0.12850961E+02 -0.20301453E+02
  4.49768030  0.87021808E+01  0.38506857E+02 -0.11864136E+02 -0.17940540E+02
  4.61278926  0.35327800E+01  0.29763915E+02 -0.10747163E+02 -0.15483972E+02
  4.75092003 -0.59554025E+00  0.21913191E+02 -0.95079271E+01 -0.13000804E+02
  4.91667694 -0.35014597E+01  0.15242187E+02 -0.81686832E+01 -0.10574964E+02
  5.11558524 -0.51417898E+01  0.99252083E+01 -0.67697907E+01 -0.82972073E+01
  5.35427520 -0.56362033E+01  0.59873221E+01 -0.53706535E+01 -0.62528718E+01
  5.64070315 -0.52488634E+01  0.33042292E+01 -0.40451267E+01 -0.45079659E+01
  5.98441669 -0.43256450E+01  0.16418830E+01 -0.28696051E+01 -0.30979229E+01
  6.39687294 -0.32087173E+01  0.71976591E+00 -0.19053460E+01 -0.20231373E+01
  6.89182044 -0.21624461E+01  0.27166487E+00 -0.11813961E+01 -0.12527150E+01
  7.48575744 -0.13355475E+01  0.86103159E-01 -0.68712881E+00 -0.73452188E+00
  8.19848184 -0.76517075E+00  0.22430323E-01 -0.37978872E+00 -0.40781235E+00
 
------------ Minimum 114 ------------
E =    -5.62959219 kcal/mol
R_com =     5.46441868 Angstrom
beta_A, gamma_A, alpha_B, beta_B, gamma_B = 
   121.66624    81.13294   149.55614    46.90311   195.40213
 
 7    1.3052961  -1.2500505  -2.1625141   N1   
 7   -2.4875458  -0.9847516   0.9255946   N2   
 7    1.1903069   2.2302074   1.2364811   N3   
 8    2.3529122  -0.7813499  -2.5360864   O1   
 8    0.8176800  -2.2592975  -2.6252281   O2   
 8   -3.0098384  -1.8998069   0.3091692   O3   
 8   -2.9459991  -0.4763777   1.9400883   O4   
 8    1.8684014   2.9727972   0.5454215   O5   
 8    1.0181200   2.3564442   2.4381649   O6   
 6    0.5915193  -0.5732164  -1.0639339   C1   
 6   -0.5977246  -1.0928297  -0.6212022   C2   
 1   -1.0451339  -1.9642346  -1.0938008   H1   
 6   -1.1988701  -0.4692650   0.4475684   C3   
 6   -0.6415210   0.6150475   1.0907369   C4   
 1   -1.1087689   1.0599608   1.9648697   H2   
 6    0.5323578   1.0984821   0.5673766   C5   
 6    1.1739422   0.5404050  -0.5130510   C6   
 1    2.1062547   0.9448578  -0.8980379   H3   
 7   -2.5995857  -0.2897764   6.5137401   N1   
 7    0.7909623  -1.4821967   3.1858628   N2   
 7    1.8015852   1.7779971   6.6942798   N3   
 8   -2.8840649   0.3462086   7.4993012   O1   
 8   -3.3862042  -0.9957430   5.9193533   O2   
 8    0.0095621  -2.3039114   2.7338729   O3   
 8    1.8876263  -1.2258253   2.7068820   O4   
 8    1.7122494   1.9390096   7.9004760   O5   
 8    2.5899988   2.3607272   5.9673290   O6   
 6   -1.2265179  -0.1815962   5.9870124   C1   
 6   -0.8846449  -0.8919624   4.8650439   C2   
 1   -1.5905570  -1.5662219   4.3855305   H1   
 6    0.3859448  -0.7132551   4.3689141   C3   
 6    1.2925855   0.1590757   4.9320117   C4   
 1    2.2730077   0.3223052   4.4932578   H2   
 6    0.8884799   0.8076751   6.0728990   C5   
 6   -0.3563398   0.6570008   6.6369250   C6   
 1   -0.6461323   1.1911985   7.5378449   H3   
 
    R_com        Fit total        Fit exp        Fit els          Fit Cn 
  4.40606419  0.11290114E+02  0.46989794E+02 -0.13273040E+02 -0.22426640E+02
  4.51264657  0.64529173E+01  0.38372028E+02 -0.12066194E+02 -0.19852917E+02
  4.64054542  0.21908060E+01  0.30129958E+02 -0.10764471E+02 -0.17174681E+02
  4.79402405 -0.12678742E+01  0.22584298E+02 -0.93898253E+01 -0.14462347E+02
  4.97819840 -0.37512784E+01  0.16025036E+02 -0.79744578E+01 -0.11801857E+02
  5.19920762 -0.51864296E+01  0.10662012E+02 -0.65606202E+01 -0.92878210E+01
  5.46441868 -0.56295922E+01  0.65812841E+01 -0.51984507E+01 -0.70124256E+01
  5.78267196 -0.52687473E+01  0.37240770E+01 -0.39411967E+01 -0.50516276E+01
  6.16457590 -0.43868244E+01  0.19033813E+01 -0.28379402E+01 -0.34522654E+01
  6.62286062 -0.32907496E+01  0.85944262E+00 -0.19254345E+01 -0.22247577E+01
  7.17280228 -0.22352218E+01  0.33055388E+00 -0.12216272E+01 -0.13441485E+01
  7.83273228 -0.13778113E+01  0.10260191E+00 -0.72224304E+00 -0.75817013E+00
  8.62464828 -0.77538603E+00  0.24182510E-01 -0.40053920E+00 -0.39902934E+00
 
------------ Minimum 115 ------------
E =    -5.62750743 kcal/mol
R_com =     6.70114613 Angstrom
beta_A, gamma_A, alpha_B, beta_B, gamma_B = 
    72.21341   114.29228   249.39442   100.15388   356.62451
 
 7    2.6431623  -0.4145591  -0.8858470   N1   
 7   -2.1816577  -0.5410053  -1.7210543   N2   
 7   -0.4549743   0.9496086   2.6097477   N3   
 8    3.5412862  -0.1490888  -0.1245093   O1   
 8    2.8140828  -0.9040271  -1.9820498   O2   
 8   -1.9396303  -0.8701051  -2.8713639   O3   
 8   -3.3045312  -0.4560615  -1.2417208   O4   
 8    0.3753280   1.6982734   3.0985364   O5   
 8   -1.4547434   0.5453021   3.1812597   O6   
 6    1.2591603  -0.1544196  -0.4484390   C1   
 6    0.2241519  -0.4540405  -1.2965519   C2   
 1    0.4063211  -0.8350570  -2.2988052   H1   
 6   -1.0534003  -0.2569593  -0.8259154   C3   
 6   -1.3191922   0.1913184   0.4501877   C4   
 1   -2.3366958   0.2910045   0.8177820   H2   
 6   -0.2306751   0.5025998   1.2272597   C5   
 6    1.0716438   0.3541568   0.8121279   C6   
 1    1.9107257   0.6042644   1.4558601   H3   
 7   -2.0368984  -1.8098436   7.4211476   N1   
 7    0.2730962   2.4595091   8.0761294   N2   
 7    1.7642220  -0.6582077   4.6097771   N3   
 8   -2.1279959  -2.8358099   6.7919970   O1   
 8   -2.7315990  -1.5451517   8.3791573   O2   
 8   -0.5630514   2.7439065   8.9187867   O3   
 8    1.2462671   3.1481002   7.7993595   O4   
 8    1.3360273  -1.3422485   3.6945980   O5   
 8    2.9158277  -0.2668095   4.7109685   O6   
 6   -1.0054942  -0.8354903   7.0195249   C1   
 6   -0.8821039   0.3340132   7.7247532   C2   
 1   -1.5578442   0.5757456   8.5419505   H1   
 6    0.1338602   1.1863090   7.3588460   C3   
 6    1.0282601   0.8943860   6.3514398   C4   
 1    1.8540210   1.5591234   6.1134909   H2   
 6    0.8182621  -0.2787143   5.6692792   C5   
 6   -0.1913660  -1.1639490   5.9649390   C6   
 1   -0.3252988  -2.0876876   5.4083668   H3   
 
    R_com        Fit total        Fit exp        Fit els          Fit Cn 
  5.64279163  0.11437070E+02  0.40466542E+02 -0.11866853E+02 -0.17162618E+02
  5.74937401  0.64497261E+01  0.32608383E+02 -0.11041784E+02 -0.15116873E+02
  5.87727287  0.21127579E+01  0.25264094E+02 -0.10142845E+02 -0.13008491E+02
  6.03075149 -0.13549541E+01  0.18716257E+02 -0.91743390E+01 -0.10896873E+02
  6.21492585 -0.38060528E+01  0.13185772E+02 -0.81417203E+01 -0.88501049E+01
  6.43593507 -0.52014441E+01  0.87879607E+01 -0.70516814E+01 -0.69377234E+01
  6.70114613 -0.56275074E+01  0.55089159E+01 -0.59145979E+01 -0.52218254E+01
  7.01939941 -0.52826870E+01  0.32176454E+01 -0.47511129E+01 -0.37492196E+01
  7.40130335 -0.44331928E+01  0.17159396E+01 -0.36019706E+01 -0.25471617E+01
  7.85958807 -0.33538846E+01  0.80235744E+00 -0.25336877E+01 -0.16225543E+01
  8.40952973 -0.22807323E+01  0.30815360E+00 -0.16273370E+01 -0.96154891E+00
  9.06945973 -0.13853358E+01  0.89424314E-01 -0.94606226E+00 -0.52869786E+00
  9.86137573 -0.75425367E+00  0.18009783E-01 -0.50117180E+00 -0.27109166E+00
 
------------ Minimum 116 ------------
E =    -5.62505844 kcal/mol
R_com =     6.66571719 Angstrom
beta_A, gamma_A, alpha_B, beta_B, gamma_B = 
   136.12230   355.40400   336.83180   123.03161   166.97876
 
 7    2.3934419  -1.2452079  -0.8147296   N1   
 7   -1.1242268  -0.5899955   2.5302895   N2   
 7   -1.2607928   1.8387072  -1.7172940   N3   
 8    2.8229373  -0.9789335  -1.9107988   O1   
 8    2.9647317  -1.9683764  -0.0266251   O2   
 8   -0.5931704  -1.4547663   3.2087043   O3   
 8   -2.0958199   0.0689183   2.8762090   O4   
 8   -1.1555627   1.6624608  -2.9200737   O5   
 8   -1.8403133   2.7779042  -1.1960523   O6   
 6    1.1161836  -0.6360440  -0.4000122   C1   
 6    0.6137384  -0.9215544   0.8435082   C2   
 1    1.1139420  -1.6217980   1.5085844   H1   
 6   -0.5461254  -0.2826950   1.2164075   C3   
 6   -1.1856873   0.6357321   0.4117401   C4   
 1   -2.0724401   1.1661833   0.7474000   H2   
 6   -0.6410794   0.8420702  -0.8318166   C5   
 6    0.5004154   0.2193643  -1.2786176   C6   
 1    0.9084546   0.4108028  -2.2674850   H3   
 7    1.4822638   0.5205389   4.3258829   N1   
 7   -2.3421483   1.4867760   7.2297953   N2   
 7    0.8615466  -2.0125721   8.4340023   N3   
 8    2.4856736  -0.1236342   4.1389447   O1   
 8    1.0477928   1.3318984   3.5363361   O2   
 8   -2.6343388   2.4063474   6.4820593   O3   
 8   -3.0065704   1.1355355   8.1957115   O4   
 8    2.0610152  -2.2154644   8.5284747   O5   
 8   -0.0029649  -2.6441726   9.0199449   O6   
 6    0.7275705   0.2889740   5.5713851   C1   
 6   -0.4181155   1.0068233   5.8003098   C2   
 1   -0.7539059   1.7730425   5.1053107   H1   
 6   -1.1270240   0.7148465   6.9425347   C3   
 6   -0.7478930  -0.2732526   7.8256865   C4   
 1   -1.3506341  -0.5212787   8.6949176   H2   
 6    0.4285329  -0.9239084   7.5459085   C5   
 6    1.1992586  -0.6654931   6.4370317   C6   
 1    2.1227174  -1.2043066   6.2423338   H3   
 
    R_com        Fit total        Fit exp        Fit els          Fit Cn 
  5.44860951  0.12193339E+02  0.43582393E+02 -0.12460570E+02 -0.18928484E+02
  5.57117925  0.71330581E+01  0.35241982E+02 -0.11472909E+02 -0.16636015E+02
  5.71826293  0.26467089E+01  0.27333803E+02 -0.10430275E+02 -0.14256820E+02
  5.89476335 -0.10088921E+01  0.20198240E+02 -0.93450344E+01 -0.11862097E+02
  6.10656386 -0.36380990E+01  0.14124542E+02 -0.82259129E+01 -0.95367286E+01
  6.36072446 -0.51567730E+01  0.92869730E+01 -0.70746169E+01 -0.73691290E+01
  6.66571719 -0.56250584E+01  0.57005955E+01 -0.58877865E+01 -0.54378674E+01
  7.03170846 -0.52438833E+01  0.32266384E+01 -0.46701202E+01 -0.38004015E+01
  7.47089798 -0.43088202E+01  0.16377563E+01 -0.34578753E+01 -0.24887012E+01
  7.99792541 -0.31387476E+01  0.70511590E+00 -0.23344580E+01 -0.15094055E+01
  8.63035833 -0.20134571E+01  0.23639288E+00 -0.14087336E+01 -0.84111633E+00
  9.38927783 -0.11301395E+01  0.55799787E-01 -0.75474858E+00 -0.43119070E+00
 10.29998122 -0.56213050E+00  0.84741438E-02 -0.36481590E+00 -0.20578875E+00
 
------------ Minimum 117 ------------
E =    -5.62505844 kcal/mol
R_com =     6.66571719 Angstrom
beta_A, gamma_A, alpha_B, beta_B, gamma_B = 
    56.96839   346.97876   336.83180    43.87770   175.40400
 
 7    1.1579284  -1.0617291   2.3398343   N1   
 7   -2.7382078  -0.4453977  -0.5640781   N2   
 7    1.5838759   1.5113062  -1.7682851   N3   
 8    2.3338552  -0.8642793   2.5267725   O1   
 8    0.4392812  -1.6367208   3.1293810   O2   
 8   -3.3686229  -1.1758523   0.1836579   O3   
 8   -3.2108577   0.1389213  -1.5299943   O4   
 8    2.7664362   1.2259270  -1.8627575   O5   
 8    1.0375756   2.4320967  -2.3542277   O6   
 6    0.5552032  -0.5519187   1.0943321   C1   
 6   -0.7805123  -0.7611269   0.8654074   C2   
 1   -1.3906775  -1.3334429   1.5604065   H1   
 6   -1.3173772  -0.2137899  -0.2768175   C3   
 6   -0.5800720   0.5454607  -1.1599693   C4   
 1   -1.0366230   1.0106218  -2.0292004   H2   
 6    0.7574682   0.6808003  -0.8801913   C5   
 6    1.3643691   0.1399973   0.2286855   C6   
 1    2.4253408   0.2720395   0.4233834   H3   
 7    2.6903243   0.2031307   7.4804468   N1   
 7   -0.8014393   0.9847211   4.1354277   N2   
 7   -1.8825204  -1.1943866   8.3830112   N3   
 8    2.9804218  -0.2106469   8.5765159   O1   
 8    3.5000592   0.6432149   6.6923423   O2   
 8    0.0270178   1.5708170   3.4570129   O3   
 8   -1.9539147   0.7612018   3.7895082   O4   
 8   -1.7164358  -1.0737547   9.5857909   O5   
 8   -2.7848148  -1.8298392   7.8617694   O6   
 6    1.2764076   0.1456075   7.0657294   C1   
 6    0.9268115   0.6057704   5.8222090   C2   
 1    1.6621736   1.0527461   5.1571328   H1   
 6   -0.3908613   0.4747598   5.4493097   C3   
 6   -1.3401834  -0.1179758   6.2539771   C4   
 1   -2.3641193  -0.2567714   5.9183172   H2   
 6   -0.9206760  -0.5219395   7.4975337   C5   
 6    0.3737540  -0.3985528   7.9443348   C6   
 1    0.6735684  -0.7350880   8.9332022   H3   
 
    R_com        Fit total        Fit exp        Fit els          Fit Cn 
  5.44860951  0.12193339E+02  0.43582393E+02 -0.12460570E+02 -0.18928484E+02
  5.57117925  0.71330581E+01  0.35241982E+02 -0.11472909E+02 -0.16636015E+02
  5.71826293  0.26467089E+01  0.27333803E+02 -0.10430275E+02 -0.14256820E+02
  5.89476335 -0.10088921E+01  0.20198240E+02 -0.93450344E+01 -0.11862097E+02
  6.10656386 -0.36380990E+01  0.14124542E+02 -0.82259129E+01 -0.95367286E+01
  6.36072446 -0.51567730E+01  0.92869730E+01 -0.70746169E+01 -0.73691290E+01
  6.66571719 -0.56250584E+01  0.57005955E+01 -0.58877865E+01 -0.54378674E+01
  7.03170846 -0.52438833E+01  0.32266384E+01 -0.46701202E+01 -0.38004015E+01
  7.47089798 -0.43088202E+01  0.16377563E+01 -0.34578753E+01 -0.24887012E+01
  7.99792541 -0.31387476E+01  0.70511590E+00 -0.23344580E+01 -0.15094055E+01
  8.63035833 -0.20134571E+01  0.23639288E+00 -0.14087336E+01 -0.84111633E+00
  9.38927783 -0.11301395E+01  0.55799787E-01 -0.75474858E+00 -0.43119070E+00
 10.29998122 -0.56213050E+00  0.84741438E-02 -0.36481590E+00 -0.20578875E+00
 
------------ Minimum 118 ------------
E =    -5.62505844 kcal/mol
R_com =     6.66571719 Angstrom
beta_A, gamma_A, alpha_B, beta_B, gamma_B = 
    56.96839   346.97876   336.83180    43.87770   175.40400
 
 7    1.1579284  -1.0617291   2.3398343   N1   
 7   -2.7382078  -0.4453977  -0.5640781   N2   
 7    1.5838759   1.5113062  -1.7682851   N3   
 8    2.3338552  -0.8642793   2.5267725   O1   
 8    0.4392812  -1.6367208   3.1293810   O2   
 8   -3.3686229  -1.1758523   0.1836579   O3   
 8   -3.2108577   0.1389213  -1.5299943   O4   
 8    2.7664362   1.2259270  -1.8627575   O5   
 8    1.0375756   2.4320967  -2.3542277   O6   
 6    0.5552032  -0.5519187   1.0943321   C1   
 6   -0.7805123  -0.7611269   0.8654074   C2   
 1   -1.3906775  -1.3334429   1.5604065   H1   
 6   -1.3173772  -0.2137899  -0.2768175   C3   
 6   -0.5800720   0.5454607  -1.1599693   C4   
 1   -1.0366230   1.0106218  -2.0292004   H2   
 6    0.7574682   0.6808003  -0.8801913   C5   
 6    1.3643691   0.1399973   0.2286855   C6   
 1    2.4253408   0.2720395   0.4233834   H3   
 7    2.6903243   0.2031307   7.4804468   N1   
 7   -0.8014393   0.9847211   4.1354277   N2   
 7   -1.8825204  -1.1943866   8.3830112   N3   
 8    2.9804218  -0.2106469   8.5765159   O1   
 8    3.5000592   0.6432149   6.6923423   O2   
 8    0.0270178   1.5708170   3.4570129   O3   
 8   -1.9539147   0.7612018   3.7895082   O4   
 8   -1.7164358  -1.0737547   9.5857909   O5   
 8   -2.7848148  -1.8298392   7.8617694   O6   
 6    1.2764076   0.1456075   7.0657294   C1   
 6    0.9268115   0.6057704   5.8222090   C2   
 1    1.6621736   1.0527461   5.1571328   H1   
 6   -0.3908613   0.4747598   5.4493097   C3   
 6   -1.3401834  -0.1179758   6.2539771   C4   
 1   -2.3641193  -0.2567714   5.9183172   H2   
 6   -0.9206760  -0.5219395   7.4975337   C5   
 6    0.3737540  -0.3985528   7.9443348   C6   
 1    0.6735684  -0.7350880   8.9332022   H3   
 
    R_com        Fit total        Fit exp        Fit els          Fit Cn 
  5.44860951  0.12193339E+02  0.43582393E+02 -0.12460570E+02 -0.18928484E+02
  5.57117925  0.71330581E+01  0.35241982E+02 -0.11472909E+02 -0.16636015E+02
  5.71826293  0.26467089E+01  0.27333803E+02 -0.10430275E+02 -0.14256820E+02
  5.89476335 -0.10088921E+01  0.20198240E+02 -0.93450344E+01 -0.11862097E+02
  6.10656386 -0.36380990E+01  0.14124542E+02 -0.82259129E+01 -0.95367286E+01
  6.36072446 -0.51567730E+01  0.92869730E+01 -0.70746169E+01 -0.73691290E+01
  6.66571719 -0.56250584E+01  0.57005955E+01 -0.58877865E+01 -0.54378674E+01
  7.03170846 -0.52438833E+01  0.32266384E+01 -0.46701202E+01 -0.38004015E+01
  7.47089798 -0.43088202E+01  0.16377563E+01 -0.34578753E+01 -0.24887012E+01
  7.99792541 -0.31387476E+01  0.70511590E+00 -0.23344580E+01 -0.15094055E+01
  8.63035833 -0.20134571E+01  0.23639288E+00 -0.14087336E+01 -0.84111633E+00
  9.38927783 -0.11301395E+01  0.55799787E-01 -0.75474858E+00 -0.43119070E+00
 10.29998122 -0.56213050E+00  0.84741438E-02 -0.36481590E+00 -0.20578875E+00
 
------------ Minimum 119 ------------
E =    -5.62505844 kcal/mol
R_com =     6.66571719 Angstrom
beta_A, gamma_A, alpha_B, beta_B, gamma_B = 
   136.12230   355.40400   336.83180   123.03161   166.97876
 
 7    2.3934419  -1.2452079  -0.8147296   N1   
 7   -1.1242268  -0.5899955   2.5302895   N2   
 7   -1.2607928   1.8387072  -1.7172940   N3   
 8    2.8229373  -0.9789335  -1.9107988   O1   
 8    2.9647317  -1.9683764  -0.0266251   O2   
 8   -0.5931704  -1.4547663   3.2087043   O3   
 8   -2.0958199   0.0689183   2.8762090   O4   
 8   -1.1555627   1.6624608  -2.9200737   O5   
 8   -1.8403133   2.7779042  -1.1960523   O6   
 6    1.1161836  -0.6360440  -0.4000122   C1   
 6    0.6137384  -0.9215544   0.8435082   C2   
 1    1.1139420  -1.6217980   1.5085844   H1   
 6   -0.5461254  -0.2826950   1.2164075   C3   
 6   -1.1856873   0.6357321   0.4117401   C4   
 1   -2.0724401   1.1661833   0.7474000   H2   
 6   -0.6410794   0.8420702  -0.8318166   C5   
 6    0.5004154   0.2193643  -1.2786176   C6   
 1    0.9084546   0.4108028  -2.2674850   H3   
 7    1.4822638   0.5205389   4.3258829   N1   
 7   -2.3421483   1.4867760   7.2297953   N2   
 7    0.8615466  -2.0125721   8.4340023   N3   
 8    2.4856736  -0.1236342   4.1389447   O1   
 8    1.0477928   1.3318984   3.5363361   O2   
 8   -2.6343388   2.4063474   6.4820593   O3   
 8   -3.0065704   1.1355355   8.1957115   O4   
 8    2.0610152  -2.2154644   8.5284747   O5   
 8   -0.0029649  -2.6441726   9.0199449   O6   
 6    0.7275705   0.2889740   5.5713851   C1   
 6   -0.4181155   1.0068233   5.8003098   C2   
 1   -0.7539059   1.7730425   5.1053107   H1   
 6   -1.1270240   0.7148465   6.9425347   C3   
 6   -0.7478930  -0.2732526   7.8256865   C4   
 1   -1.3506341  -0.5212787   8.6949176   H2   
 6    0.4285329  -0.9239084   7.5459085   C5   
 6    1.1992586  -0.6654931   6.4370317   C6   
 1    2.1227174  -1.2043066   6.2423338   H3   
 
    R_com        Fit total        Fit exp        Fit els          Fit Cn 
  5.44860951  0.12193339E+02  0.43582393E+02 -0.12460570E+02 -0.18928484E+02
  5.57117925  0.71330581E+01  0.35241982E+02 -0.11472909E+02 -0.16636015E+02
  5.71826293  0.26467089E+01  0.27333803E+02 -0.10430275E+02 -0.14256820E+02
  5.89476335 -0.10088921E+01  0.20198240E+02 -0.93450344E+01 -0.11862097E+02
  6.10656386 -0.36380990E+01  0.14124542E+02 -0.82259129E+01 -0.95367286E+01
  6.36072446 -0.51567730E+01  0.92869730E+01 -0.70746169E+01 -0.73691290E+01
  6.66571719 -0.56250584E+01  0.57005955E+01 -0.58877865E+01 -0.54378674E+01
  7.03170846 -0.52438833E+01  0.32266384E+01 -0.46701202E+01 -0.38004015E+01
  7.47089798 -0.43088202E+01  0.16377563E+01 -0.34578753E+01 -0.24887012E+01
  7.99792541 -0.31387476E+01  0.70511590E+00 -0.23344580E+01 -0.15094055E+01
  8.63035833 -0.20134571E+01  0.23639288E+00 -0.14087336E+01 -0.84111633E+00
  9.38927783 -0.11301395E+01  0.55799787E-01 -0.75474858E+00 -0.43119070E+00
 10.29998122 -0.56213050E+00  0.84741438E-02 -0.36481590E+00 -0.20578875E+00
 
------------ Minimum 120 ------------
E =    -5.62505844 kcal/mol
R_com =     6.66571719 Angstrom
beta_A, gamma_A, alpha_B, beta_B, gamma_B = 
    56.96839   346.97876   336.83180    43.87770   175.40400
 
 7    1.1579284  -1.0617291   2.3398343   N1   
 7   -2.7382078  -0.4453977  -0.5640781   N2   
 7    1.5838759   1.5113062  -1.7682851   N3   
 8    2.3338552  -0.8642793   2.5267725   O1   
 8    0.4392812  -1.6367208   3.1293810   O2   
 8   -3.3686229  -1.1758523   0.1836579   O3   
 8   -3.2108577   0.1389213  -1.5299943   O4   
 8    2.7664362   1.2259270  -1.8627575   O5   
 8    1.0375756   2.4320967  -2.3542277   O6   
 6    0.5552032  -0.5519187   1.0943321   C1   
 6   -0.7805123  -0.7611269   0.8654074   C2   
 1   -1.3906775  -1.3334429   1.5604065   H1   
 6   -1.3173772  -0.2137899  -0.2768175   C3   
 6   -0.5800720   0.5454607  -1.1599693   C4   
 1   -1.0366230   1.0106218  -2.0292004   H2   
 6    0.7574682   0.6808003  -0.8801913   C5   
 6    1.3643691   0.1399973   0.2286855   C6   
 1    2.4253408   0.2720395   0.4233834   H3   
 7    2.6903243   0.2031307   7.4804468   N1   
 7   -0.8014393   0.9847211   4.1354277   N2   
 7   -1.8825204  -1.1943866   8.3830112   N3   
 8    2.9804218  -0.2106469   8.5765159   O1   
 8    3.5000592   0.6432149   6.6923423   O2   
 8    0.0270178   1.5708170   3.4570129   O3   
 8   -1.9539147   0.7612018   3.7895082   O4   
 8   -1.7164358  -1.0737547   9.5857909   O5   
 8   -2.7848148  -1.8298392   7.8617694   O6   
 6    1.2764076   0.1456075   7.0657294   C1   
 6    0.9268115   0.6057704   5.8222090   C2   
 1    1.6621736   1.0527461   5.1571328   H1   
 6   -0.3908613   0.4747598   5.4493097   C3   
 6   -1.3401834  -0.1179758   6.2539771   C4   
 1   -2.3641193  -0.2567714   5.9183172   H2   
 6   -0.9206760  -0.5219395   7.4975337   C5   
 6    0.3737540  -0.3985528   7.9443348   C6   
 1    0.6735684  -0.7350880   8.9332022   H3   
 
    R_com        Fit total        Fit exp        Fit els          Fit Cn 
  5.44860951  0.12193339E+02  0.43582393E+02 -0.12460570E+02 -0.18928484E+02
  5.57117925  0.71330581E+01  0.35241982E+02 -0.11472909E+02 -0.16636015E+02
  5.71826293  0.26467089E+01  0.27333803E+02 -0.10430275E+02 -0.14256820E+02
  5.89476335 -0.10088921E+01  0.20198240E+02 -0.93450344E+01 -0.11862097E+02
  6.10656386 -0.36380990E+01  0.14124542E+02 -0.82259129E+01 -0.95367286E+01
  6.36072446 -0.51567730E+01  0.92869730E+01 -0.70746169E+01 -0.73691290E+01
  6.66571719 -0.56250584E+01  0.57005955E+01 -0.58877865E+01 -0.54378674E+01
  7.03170846 -0.52438833E+01  0.32266384E+01 -0.46701202E+01 -0.38004015E+01
  7.47089798 -0.43088202E+01  0.16377563E+01 -0.34578753E+01 -0.24887012E+01
  7.99792541 -0.31387476E+01  0.70511590E+00 -0.23344580E+01 -0.15094055E+01
  8.63035833 -0.20134571E+01  0.23639288E+00 -0.14087336E+01 -0.84111633E+00
  9.38927783 -0.11301395E+01  0.55799787E-01 -0.75474858E+00 -0.43119070E+00
 10.29998122 -0.56213050E+00  0.84741438E-02 -0.36481590E+00 -0.20578875E+00
 
------------ Minimum 121 ------------
E =    -5.62505844 kcal/mol
R_com =     6.66571719 Angstrom
beta_A, gamma_A, alpha_B, beta_B, gamma_B = 
    56.96839   346.97876   336.83180    43.87770   175.40400
 
 7    1.1579284  -1.0617291   2.3398343   N1   
 7   -2.7382078  -0.4453977  -0.5640781   N2   
 7    1.5838759   1.5113062  -1.7682851   N3   
 8    2.3338552  -0.8642793   2.5267725   O1   
 8    0.4392812  -1.6367208   3.1293810   O2   
 8   -3.3686229  -1.1758523   0.1836579   O3   
 8   -3.2108577   0.1389213  -1.5299943   O4   
 8    2.7664362   1.2259270  -1.8627575   O5   
 8    1.0375756   2.4320967  -2.3542277   O6   
 6    0.5552032  -0.5519187   1.0943321   C1   
 6   -0.7805123  -0.7611269   0.8654074   C2   
 1   -1.3906775  -1.3334429   1.5604065   H1   
 6   -1.3173772  -0.2137899  -0.2768175   C3   
 6   -0.5800720   0.5454607  -1.1599693   C4   
 1   -1.0366230   1.0106218  -2.0292004   H2   
 6    0.7574682   0.6808003  -0.8801913   C5   
 6    1.3643691   0.1399973   0.2286855   C6   
 1    2.4253408   0.2720395   0.4233834   H3   
 7    2.6903243   0.2031307   7.4804468   N1   
 7   -0.8014393   0.9847211   4.1354277   N2   
 7   -1.8825204  -1.1943866   8.3830112   N3   
 8    2.9804218  -0.2106469   8.5765159   O1   
 8    3.5000592   0.6432149   6.6923423   O2   
 8    0.0270178   1.5708170   3.4570129   O3   
 8   -1.9539147   0.7612018   3.7895082   O4   
 8   -1.7164358  -1.0737547   9.5857909   O5   
 8   -2.7848148  -1.8298392   7.8617694   O6   
 6    1.2764076   0.1456075   7.0657294   C1   
 6    0.9268115   0.6057704   5.8222090   C2   
 1    1.6621736   1.0527461   5.1571328   H1   
 6   -0.3908613   0.4747598   5.4493097   C3   
 6   -1.3401834  -0.1179758   6.2539771   C4   
 1   -2.3641193  -0.2567714   5.9183172   H2   
 6   -0.9206760  -0.5219395   7.4975337   C5   
 6    0.3737540  -0.3985528   7.9443348   C6   
 1    0.6735684  -0.7350880   8.9332022   H3   
 
    R_com        Fit total        Fit exp        Fit els          Fit Cn 
  5.44860951  0.12193339E+02  0.43582393E+02 -0.12460570E+02 -0.18928484E+02
  5.57117925  0.71330581E+01  0.35241982E+02 -0.11472909E+02 -0.16636015E+02
  5.71826293  0.26467089E+01  0.27333803E+02 -0.10430275E+02 -0.14256820E+02
  5.89476335 -0.10088921E+01  0.20198240E+02 -0.93450344E+01 -0.11862097E+02
  6.10656386 -0.36380990E+01  0.14124542E+02 -0.82259129E+01 -0.95367286E+01
  6.36072446 -0.51567730E+01  0.92869730E+01 -0.70746169E+01 -0.73691290E+01
  6.66571719 -0.56250584E+01  0.57005955E+01 -0.58877865E+01 -0.54378674E+01
  7.03170846 -0.52438833E+01  0.32266384E+01 -0.46701202E+01 -0.38004015E+01
  7.47089798 -0.43088202E+01  0.16377563E+01 -0.34578753E+01 -0.24887012E+01
  7.99792541 -0.31387476E+01  0.70511590E+00 -0.23344580E+01 -0.15094055E+01
  8.63035833 -0.20134571E+01  0.23639288E+00 -0.14087336E+01 -0.84111633E+00
  9.38927783 -0.11301395E+01  0.55799787E-01 -0.75474858E+00 -0.43119070E+00
 10.29998122 -0.56213050E+00  0.84741438E-02 -0.36481590E+00 -0.20578875E+00
 
------------ Minimum 122 ------------
E =    -5.62505844 kcal/mol
R_com =     6.66571719 Angstrom
beta_A, gamma_A, alpha_B, beta_B, gamma_B = 
    56.96839   346.97876   336.83180    43.87770   175.40400
 
 7    1.1579284  -1.0617291   2.3398343   N1   
 7   -2.7382078  -0.4453977  -0.5640781   N2   
 7    1.5838759   1.5113062  -1.7682851   N3   
 8    2.3338552  -0.8642793   2.5267725   O1   
 8    0.4392812  -1.6367208   3.1293810   O2   
 8   -3.3686229  -1.1758523   0.1836579   O3   
 8   -3.2108577   0.1389213  -1.5299943   O4   
 8    2.7664362   1.2259270  -1.8627575   O5   
 8    1.0375756   2.4320967  -2.3542277   O6   
 6    0.5552032  -0.5519187   1.0943321   C1   
 6   -0.7805123  -0.7611269   0.8654074   C2   
 1   -1.3906775  -1.3334429   1.5604065   H1   
 6   -1.3173772  -0.2137899  -0.2768175   C3   
 6   -0.5800720   0.5454607  -1.1599693   C4   
 1   -1.0366230   1.0106218  -2.0292004   H2   
 6    0.7574682   0.6808003  -0.8801913   C5   
 6    1.3643691   0.1399973   0.2286855   C6   
 1    2.4253408   0.2720395   0.4233834   H3   
 7    2.6903243   0.2031307   7.4804468   N1   
 7   -0.8014393   0.9847211   4.1354277   N2   
 7   -1.8825204  -1.1943866   8.3830112   N3   
 8    2.9804218  -0.2106469   8.5765159   O1   
 8    3.5000592   0.6432149   6.6923423   O2   
 8    0.0270178   1.5708170   3.4570129   O3   
 8   -1.9539147   0.7612018   3.7895082   O4   
 8   -1.7164358  -1.0737547   9.5857909   O5   
 8   -2.7848148  -1.8298392   7.8617694   O6   
 6    1.2764076   0.1456075   7.0657294   C1   
 6    0.9268115   0.6057704   5.8222090   C2   
 1    1.6621736   1.0527461   5.1571328   H1   
 6   -0.3908613   0.4747598   5.4493097   C3   
 6   -1.3401834  -0.1179758   6.2539771   C4   
 1   -2.3641193  -0.2567714   5.9183172   H2   
 6   -0.9206760  -0.5219395   7.4975337   C5   
 6    0.3737540  -0.3985528   7.9443348   C6   
 1    0.6735684  -0.7350880   8.9332022   H3   
 
    R_com        Fit total        Fit exp        Fit els          Fit Cn 
  5.44860951  0.12193339E+02  0.43582393E+02 -0.12460570E+02 -0.18928484E+02
  5.57117925  0.71330581E+01  0.35241982E+02 -0.11472909E+02 -0.16636015E+02
  5.71826293  0.26467089E+01  0.27333803E+02 -0.10430275E+02 -0.14256820E+02
  5.89476335 -0.10088921E+01  0.20198240E+02 -0.93450344E+01 -0.11862097E+02
  6.10656386 -0.36380990E+01  0.14124542E+02 -0.82259129E+01 -0.95367286E+01
  6.36072446 -0.51567730E+01  0.92869730E+01 -0.70746169E+01 -0.73691290E+01
  6.66571719 -0.56250584E+01  0.57005955E+01 -0.58877865E+01 -0.54378674E+01
  7.03170846 -0.52438833E+01  0.32266384E+01 -0.46701202E+01 -0.38004015E+01
  7.47089798 -0.43088202E+01  0.16377563E+01 -0.34578753E+01 -0.24887012E+01
  7.99792541 -0.31387476E+01  0.70511590E+00 -0.23344580E+01 -0.15094055E+01
  8.63035833 -0.20134571E+01  0.23639288E+00 -0.14087336E+01 -0.84111633E+00
  9.38927783 -0.11301395E+01  0.55799787E-01 -0.75474858E+00 -0.43119070E+00
 10.29998122 -0.56213050E+00  0.84741438E-02 -0.36481590E+00 -0.20578875E+00
 
------------ Minimum 123 ------------
E =    -5.62505844 kcal/mol
R_com =     6.66571719 Angstrom
beta_A, gamma_A, alpha_B, beta_B, gamma_B = 
    56.96839   346.97876   336.83180    43.87770   175.40400
 
 7    1.1579284  -1.0617291   2.3398343   N1   
 7   -2.7382078  -0.4453977  -0.5640781   N2   
 7    1.5838759   1.5113062  -1.7682851   N3   
 8    2.3338552  -0.8642793   2.5267725   O1   
 8    0.4392812  -1.6367208   3.1293810   O2   
 8   -3.3686229  -1.1758523   0.1836579   O3   
 8   -3.2108577   0.1389213  -1.5299943   O4   
 8    2.7664362   1.2259270  -1.8627575   O5   
 8    1.0375756   2.4320967  -2.3542277   O6   
 6    0.5552032  -0.5519187   1.0943321   C1   
 6   -0.7805123  -0.7611269   0.8654074   C2   
 1   -1.3906775  -1.3334429   1.5604065   H1   
 6   -1.3173772  -0.2137899  -0.2768175   C3   
 6   -0.5800720   0.5454607  -1.1599693   C4   
 1   -1.0366230   1.0106218  -2.0292004   H2   
 6    0.7574682   0.6808003  -0.8801913   C5   
 6    1.3643691   0.1399973   0.2286855   C6   
 1    2.4253408   0.2720395   0.4233834   H3   
 7    2.6903243   0.2031307   7.4804468   N1   
 7   -0.8014393   0.9847211   4.1354277   N2   
 7   -1.8825204  -1.1943866   8.3830112   N3   
 8    2.9804218  -0.2106469   8.5765159   O1   
 8    3.5000592   0.6432149   6.6923423   O2   
 8    0.0270178   1.5708170   3.4570129   O3   
 8   -1.9539147   0.7612018   3.7895082   O4   
 8   -1.7164358  -1.0737547   9.5857909   O5   
 8   -2.7848148  -1.8298392   7.8617694   O6   
 6    1.2764076   0.1456075   7.0657294   C1   
 6    0.9268115   0.6057704   5.8222090   C2   
 1    1.6621736   1.0527461   5.1571328   H1   
 6   -0.3908613   0.4747598   5.4493097   C3   
 6   -1.3401834  -0.1179758   6.2539771   C4   
 1   -2.3641193  -0.2567714   5.9183172   H2   
 6   -0.9206760  -0.5219395   7.4975337   C5   
 6    0.3737540  -0.3985528   7.9443348   C6   
 1    0.6735684  -0.7350880   8.9332022   H3   
 
    R_com        Fit total        Fit exp        Fit els          Fit Cn 
  5.44860951  0.12193339E+02  0.43582393E+02 -0.12460570E+02 -0.18928484E+02
  5.57117925  0.71330581E+01  0.35241982E+02 -0.11472909E+02 -0.16636015E+02
  5.71826293  0.26467089E+01  0.27333803E+02 -0.10430275E+02 -0.14256820E+02
  5.89476335 -0.10088921E+01  0.20198240E+02 -0.93450344E+01 -0.11862097E+02
  6.10656386 -0.36380990E+01  0.14124542E+02 -0.82259129E+01 -0.95367286E+01
  6.36072446 -0.51567730E+01  0.92869730E+01 -0.70746169E+01 -0.73691290E+01
  6.66571719 -0.56250584E+01  0.57005955E+01 -0.58877865E+01 -0.54378674E+01
  7.03170846 -0.52438833E+01  0.32266384E+01 -0.46701202E+01 -0.38004015E+01
  7.47089798 -0.43088202E+01  0.16377563E+01 -0.34578753E+01 -0.24887012E+01
  7.99792541 -0.31387476E+01  0.70511590E+00 -0.23344580E+01 -0.15094055E+01
  8.63035833 -0.20134571E+01  0.23639288E+00 -0.14087336E+01 -0.84111633E+00
  9.38927783 -0.11301395E+01  0.55799787E-01 -0.75474858E+00 -0.43119070E+00
 10.29998122 -0.56213050E+00  0.84741438E-02 -0.36481590E+00 -0.20578875E+00
 
------------ Minimum 124 ------------
E =    -5.62505844 kcal/mol
R_com =     6.66571719 Angstrom
beta_A, gamma_A, alpha_B, beta_B, gamma_B = 
    56.96839   346.97876   336.83180    43.87770   175.40400
 
 7    1.1579284  -1.0617291   2.3398343   N1   
 7   -2.7382078  -0.4453977  -0.5640781   N2   
 7    1.5838759   1.5113062  -1.7682851   N3   
 8    2.3338552  -0.8642793   2.5267725   O1   
 8    0.4392812  -1.6367208   3.1293810   O2   
 8   -3.3686229  -1.1758523   0.1836579   O3   
 8   -3.2108577   0.1389213  -1.5299943   O4   
 8    2.7664362   1.2259270  -1.8627575   O5   
 8    1.0375756   2.4320967  -2.3542277   O6   
 6    0.5552032  -0.5519187   1.0943321   C1   
 6   -0.7805123  -0.7611269   0.8654074   C2   
 1   -1.3906775  -1.3334429   1.5604065   H1   
 6   -1.3173772  -0.2137899  -0.2768175   C3   
 6   -0.5800720   0.5454607  -1.1599693   C4   
 1   -1.0366230   1.0106218  -2.0292004   H2   
 6    0.7574682   0.6808003  -0.8801913   C5   
 6    1.3643691   0.1399973   0.2286855   C6   
 1    2.4253408   0.2720395   0.4233834   H3   
 7    2.6903243   0.2031307   7.4804468   N1   
 7   -0.8014393   0.9847211   4.1354277   N2   
 7   -1.8825204  -1.1943866   8.3830112   N3   
 8    2.9804218  -0.2106469   8.5765159   O1   
 8    3.5000592   0.6432149   6.6923423   O2   
 8    0.0270178   1.5708170   3.4570129   O3   
 8   -1.9539147   0.7612018   3.7895082   O4   
 8   -1.7164358  -1.0737547   9.5857909   O5   
 8   -2.7848148  -1.8298392   7.8617694   O6   
 6    1.2764076   0.1456075   7.0657294   C1   
 6    0.9268115   0.6057704   5.8222090   C2   
 1    1.6621736   1.0527461   5.1571328   H1   
 6   -0.3908613   0.4747598   5.4493097   C3   
 6   -1.3401834  -0.1179758   6.2539771   C4   
 1   -2.3641193  -0.2567714   5.9183172   H2   
 6   -0.9206760  -0.5219395   7.4975337   C5   
 6    0.3737540  -0.3985528   7.9443348   C6   
 1    0.6735684  -0.7350880   8.9332022   H3   
 
    R_com        Fit total        Fit exp        Fit els          Fit Cn 
  5.44860951  0.12193339E+02  0.43582393E+02 -0.12460570E+02 -0.18928484E+02
  5.57117925  0.71330581E+01  0.35241982E+02 -0.11472909E+02 -0.16636015E+02
  5.71826293  0.26467089E+01  0.27333803E+02 -0.10430275E+02 -0.14256820E+02
  5.89476335 -0.10088921E+01  0.20198240E+02 -0.93450344E+01 -0.11862097E+02
  6.10656386 -0.36380990E+01  0.14124542E+02 -0.82259129E+01 -0.95367286E+01
  6.36072446 -0.51567730E+01  0.92869730E+01 -0.70746169E+01 -0.73691290E+01
  6.66571719 -0.56250584E+01  0.57005955E+01 -0.58877865E+01 -0.54378674E+01
  7.03170846 -0.52438833E+01  0.32266384E+01 -0.46701202E+01 -0.38004015E+01
  7.47089798 -0.43088202E+01  0.16377563E+01 -0.34578753E+01 -0.24887012E+01
  7.99792541 -0.31387476E+01  0.70511590E+00 -0.23344580E+01 -0.15094055E+01
  8.63035833 -0.20134571E+01  0.23639288E+00 -0.14087336E+01 -0.84111633E+00
  9.38927783 -0.11301395E+01  0.55799787E-01 -0.75474858E+00 -0.43119070E+00
 10.29998122 -0.56213050E+00  0.84741438E-02 -0.36481590E+00 -0.20578875E+00
 
------------ Minimum 125 ------------
E =    -5.62505844 kcal/mol
R_com =     6.66571719 Angstrom
beta_A, gamma_A, alpha_B, beta_B, gamma_B = 
    56.96839   346.97876   336.83180    43.87770   175.40400
 
 7    1.1579284  -1.0617291   2.3398343   N1   
 7   -2.7382078  -0.4453977  -0.5640781   N2   
 7    1.5838759   1.5113062  -1.7682851   N3   
 8    2.3338552  -0.8642793   2.5267725   O1   
 8    0.4392812  -1.6367208   3.1293810   O2   
 8   -3.3686229  -1.1758523   0.1836579   O3   
 8   -3.2108577   0.1389213  -1.5299943   O4   
 8    2.7664362   1.2259270  -1.8627575   O5   
 8    1.0375756   2.4320967  -2.3542277   O6   
 6    0.5552032  -0.5519187   1.0943321   C1   
 6   -0.7805123  -0.7611269   0.8654074   C2   
 1   -1.3906775  -1.3334429   1.5604065   H1   
 6   -1.3173772  -0.2137899  -0.2768175   C3   
 6   -0.5800720   0.5454607  -1.1599693   C4   
 1   -1.0366230   1.0106218  -2.0292004   H2   
 6    0.7574682   0.6808003  -0.8801913   C5   
 6    1.3643691   0.1399973   0.2286855   C6   
 1    2.4253408   0.2720395   0.4233834   H3   
 7    2.6903243   0.2031307   7.4804468   N1   
 7   -0.8014393   0.9847211   4.1354277   N2   
 7   -1.8825204  -1.1943866   8.3830112   N3   
 8    2.9804218  -0.2106469   8.5765159   O1   
 8    3.5000592   0.6432149   6.6923423   O2   
 8    0.0270178   1.5708170   3.4570129   O3   
 8   -1.9539147   0.7612018   3.7895082   O4   
 8   -1.7164358  -1.0737547   9.5857909   O5   
 8   -2.7848148  -1.8298392   7.8617694   O6   
 6    1.2764076   0.1456075   7.0657294   C1   
 6    0.9268115   0.6057704   5.8222090   C2   
 1    1.6621736   1.0527461   5.1571328   H1   
 6   -0.3908613   0.4747598   5.4493097   C3   
 6   -1.3401834  -0.1179758   6.2539771   C4   
 1   -2.3641193  -0.2567714   5.9183172   H2   
 6   -0.9206760  -0.5219395   7.4975337   C5   
 6    0.3737540  -0.3985528   7.9443348   C6   
 1    0.6735684  -0.7350880   8.9332022   H3   
 
    R_com        Fit total        Fit exp        Fit els          Fit Cn 
  5.44860951  0.12193339E+02  0.43582393E+02 -0.12460570E+02 -0.18928484E+02
  5.57117925  0.71330581E+01  0.35241982E+02 -0.11472909E+02 -0.16636015E+02
  5.71826293  0.26467089E+01  0.27333803E+02 -0.10430275E+02 -0.14256820E+02
  5.89476335 -0.10088921E+01  0.20198240E+02 -0.93450344E+01 -0.11862097E+02
  6.10656386 -0.36380990E+01  0.14124542E+02 -0.82259129E+01 -0.95367286E+01
  6.36072446 -0.51567730E+01  0.92869730E+01 -0.70746169E+01 -0.73691290E+01
  6.66571719 -0.56250584E+01  0.57005955E+01 -0.58877865E+01 -0.54378674E+01
  7.03170846 -0.52438833E+01  0.32266384E+01 -0.46701202E+01 -0.38004015E+01
  7.47089798 -0.43088202E+01  0.16377563E+01 -0.34578753E+01 -0.24887012E+01
  7.99792541 -0.31387476E+01  0.70511590E+00 -0.23344580E+01 -0.15094055E+01
  8.63035833 -0.20134571E+01  0.23639288E+00 -0.14087336E+01 -0.84111633E+00
  9.38927783 -0.11301395E+01  0.55799787E-01 -0.75474858E+00 -0.43119070E+00
 10.29998122 -0.56213050E+00  0.84741438E-02 -0.36481590E+00 -0.20578875E+00
 
------------ Minimum 126 ------------
E =    -5.62505844 kcal/mol
R_com =     6.66571719 Angstrom
beta_A, gamma_A, alpha_B, beta_B, gamma_B = 
    56.96839   346.97876   336.83180    43.87770   175.40400
 
 7    1.1579284  -1.0617291   2.3398343   N1   
 7   -2.7382078  -0.4453977  -0.5640781   N2   
 7    1.5838759   1.5113062  -1.7682851   N3   
 8    2.3338552  -0.8642793   2.5267725   O1   
 8    0.4392812  -1.6367208   3.1293810   O2   
 8   -3.3686229  -1.1758523   0.1836579   O3   
 8   -3.2108577   0.1389213  -1.5299943   O4   
 8    2.7664362   1.2259270  -1.8627575   O5   
 8    1.0375756   2.4320967  -2.3542277   O6   
 6    0.5552032  -0.5519187   1.0943321   C1   
 6   -0.7805123  -0.7611269   0.8654074   C2   
 1   -1.3906775  -1.3334429   1.5604065   H1   
 6   -1.3173772  -0.2137899  -0.2768175   C3   
 6   -0.5800720   0.5454607  -1.1599693   C4   
 1   -1.0366230   1.0106218  -2.0292004   H2   
 6    0.7574682   0.6808003  -0.8801913   C5   
 6    1.3643691   0.1399973   0.2286855   C6   
 1    2.4253408   0.2720395   0.4233834   H3   
 7    2.6903243   0.2031307   7.4804468   N1   
 7   -0.8014393   0.9847211   4.1354277   N2   
 7   -1.8825204  -1.1943866   8.3830112   N3   
 8    2.9804218  -0.2106469   8.5765159   O1   
 8    3.5000592   0.6432149   6.6923423   O2   
 8    0.0270178   1.5708170   3.4570129   O3   
 8   -1.9539147   0.7612018   3.7895082   O4   
 8   -1.7164358  -1.0737547   9.5857909   O5   
 8   -2.7848148  -1.8298392   7.8617694   O6   
 6    1.2764076   0.1456075   7.0657294   C1   
 6    0.9268115   0.6057704   5.8222090   C2   
 1    1.6621736   1.0527461   5.1571328   H1   
 6   -0.3908613   0.4747598   5.4493097   C3   
 6   -1.3401834  -0.1179758   6.2539771   C4   
 1   -2.3641193  -0.2567714   5.9183172   H2   
 6   -0.9206760  -0.5219395   7.4975337   C5   
 6    0.3737540  -0.3985528   7.9443348   C6   
 1    0.6735684  -0.7350880   8.9332022   H3   
 
    R_com        Fit total        Fit exp        Fit els          Fit Cn 
  5.44860951  0.12193339E+02  0.43582393E+02 -0.12460570E+02 -0.18928484E+02
  5.57117925  0.71330581E+01  0.35241982E+02 -0.11472909E+02 -0.16636015E+02
  5.71826293  0.26467089E+01  0.27333803E+02 -0.10430275E+02 -0.14256820E+02
  5.89476335 -0.10088921E+01  0.20198240E+02 -0.93450344E+01 -0.11862097E+02
  6.10656386 -0.36380990E+01  0.14124542E+02 -0.82259129E+01 -0.95367286E+01
  6.36072446 -0.51567730E+01  0.92869730E+01 -0.70746169E+01 -0.73691290E+01
  6.66571719 -0.56250584E+01  0.57005955E+01 -0.58877865E+01 -0.54378674E+01
  7.03170846 -0.52438833E+01  0.32266384E+01 -0.46701202E+01 -0.38004015E+01
  7.47089798 -0.43088202E+01  0.16377563E+01 -0.34578753E+01 -0.24887012E+01
  7.99792541 -0.31387476E+01  0.70511590E+00 -0.23344580E+01 -0.15094055E+01
  8.63035833 -0.20134571E+01  0.23639288E+00 -0.14087336E+01 -0.84111633E+00
  9.38927783 -0.11301395E+01  0.55799787E-01 -0.75474858E+00 -0.43119070E+00
 10.29998122 -0.56213050E+00  0.84741438E-02 -0.36481590E+00 -0.20578875E+00
 
------------ Minimum 127 ------------
E =    -5.62505844 kcal/mol
R_com =     6.66571719 Angstrom
beta_A, gamma_A, alpha_B, beta_B, gamma_B = 
   136.12230   355.40400   336.83180   123.03161   166.97876
 
 7    2.3934419  -1.2452079  -0.8147296   N1   
 7   -1.1242268  -0.5899955   2.5302895   N2   
 7   -1.2607928   1.8387072  -1.7172940   N3   
 8    2.8229373  -0.9789335  -1.9107988   O1   
 8    2.9647317  -1.9683764  -0.0266251   O2   
 8   -0.5931704  -1.4547663   3.2087043   O3   
 8   -2.0958199   0.0689183   2.8762090   O4   
 8   -1.1555627   1.6624608  -2.9200737   O5   
 8   -1.8403133   2.7779042  -1.1960523   O6   
 6    1.1161836  -0.6360440  -0.4000122   C1   
 6    0.6137384  -0.9215544   0.8435082   C2   
 1    1.1139420  -1.6217980   1.5085844   H1   
 6   -0.5461254  -0.2826950   1.2164075   C3   
 6   -1.1856873   0.6357321   0.4117401   C4   
 1   -2.0724401   1.1661833   0.7474000   H2   
 6   -0.6410794   0.8420702  -0.8318166   C5   
 6    0.5004154   0.2193643  -1.2786176   C6   
 1    0.9084546   0.4108028  -2.2674850   H3   
 7    1.4822638   0.5205389   4.3258829   N1   
 7   -2.3421483   1.4867760   7.2297953   N2   
 7    0.8615466  -2.0125721   8.4340023   N3   
 8    2.4856736  -0.1236342   4.1389447   O1   
 8    1.0477928   1.3318984   3.5363361   O2   
 8   -2.6343388   2.4063474   6.4820593   O3   
 8   -3.0065704   1.1355355   8.1957115   O4   
 8    2.0610152  -2.2154644   8.5284747   O5   
 8   -0.0029649  -2.6441726   9.0199449   O6   
 6    0.7275705   0.2889740   5.5713851   C1   
 6   -0.4181155   1.0068233   5.8003098   C2   
 1   -0.7539059   1.7730425   5.1053107   H1   
 6   -1.1270240   0.7148465   6.9425347   C3   
 6   -0.7478930  -0.2732526   7.8256865   C4   
 1   -1.3506341  -0.5212787   8.6949176   H2   
 6    0.4285329  -0.9239084   7.5459085   C5   
 6    1.1992586  -0.6654931   6.4370317   C6   
 1    2.1227174  -1.2043066   6.2423338   H3   
 
    R_com        Fit total        Fit exp        Fit els          Fit Cn 
  5.44860951  0.12193339E+02  0.43582393E+02 -0.12460570E+02 -0.18928484E+02
  5.57117925  0.71330581E+01  0.35241982E+02 -0.11472909E+02 -0.16636015E+02
  5.71826293  0.26467089E+01  0.27333803E+02 -0.10430275E+02 -0.14256820E+02
  5.89476335 -0.10088921E+01  0.20198240E+02 -0.93450344E+01 -0.11862097E+02
  6.10656386 -0.36380990E+01  0.14124542E+02 -0.82259129E+01 -0.95367286E+01
  6.36072446 -0.51567730E+01  0.92869730E+01 -0.70746169E+01 -0.73691290E+01
  6.66571719 -0.56250584E+01  0.57005955E+01 -0.58877865E+01 -0.54378674E+01
  7.03170846 -0.52438833E+01  0.32266384E+01 -0.46701202E+01 -0.38004015E+01
  7.47089798 -0.43088202E+01  0.16377563E+01 -0.34578753E+01 -0.24887012E+01
  7.99792541 -0.31387476E+01  0.70511590E+00 -0.23344580E+01 -0.15094055E+01
  8.63035833 -0.20134571E+01  0.23639288E+00 -0.14087336E+01 -0.84111633E+00
  9.38927783 -0.11301395E+01  0.55799787E-01 -0.75474858E+00 -0.43119070E+00
 10.29998122 -0.56213050E+00  0.84741438E-02 -0.36481590E+00 -0.20578875E+00
 
------------ Minimum 128 ------------
E =    -5.62505844 kcal/mol
R_com =     6.66571719 Angstrom
beta_A, gamma_A, alpha_B, beta_B, gamma_B = 
    56.96839   346.97876   336.83180    43.87770   175.40400
 
 7    1.1579284  -1.0617291   2.3398343   N1   
 7   -2.7382078  -0.4453977  -0.5640781   N2   
 7    1.5838759   1.5113062  -1.7682851   N3   
 8    2.3338552  -0.8642793   2.5267725   O1   
 8    0.4392812  -1.6367208   3.1293810   O2   
 8   -3.3686229  -1.1758523   0.1836579   O3   
 8   -3.2108577   0.1389213  -1.5299943   O4   
 8    2.7664362   1.2259270  -1.8627575   O5   
 8    1.0375756   2.4320967  -2.3542277   O6   
 6    0.5552032  -0.5519187   1.0943321   C1   
 6   -0.7805123  -0.7611269   0.8654074   C2   
 1   -1.3906775  -1.3334429   1.5604065   H1   
 6   -1.3173772  -0.2137899  -0.2768175   C3   
 6   -0.5800720   0.5454607  -1.1599693   C4   
 1   -1.0366230   1.0106218  -2.0292004   H2   
 6    0.7574682   0.6808003  -0.8801913   C5   
 6    1.3643691   0.1399973   0.2286855   C6   
 1    2.4253408   0.2720395   0.4233834   H3   
 7    2.6903243   0.2031307   7.4804468   N1   
 7   -0.8014393   0.9847211   4.1354277   N2   
 7   -1.8825204  -1.1943866   8.3830112   N3   
 8    2.9804218  -0.2106469   8.5765159   O1   
 8    3.5000592   0.6432149   6.6923423   O2   
 8    0.0270178   1.5708170   3.4570129   O3   
 8   -1.9539147   0.7612018   3.7895082   O4   
 8   -1.7164358  -1.0737547   9.5857909   O5   
 8   -2.7848148  -1.8298392   7.8617694   O6   
 6    1.2764076   0.1456075   7.0657294   C1   
 6    0.9268115   0.6057704   5.8222090   C2   
 1    1.6621736   1.0527461   5.1571328   H1   
 6   -0.3908613   0.4747598   5.4493097   C3   
 6   -1.3401834  -0.1179758   6.2539771   C4   
 1   -2.3641193  -0.2567714   5.9183172   H2   
 6   -0.9206760  -0.5219395   7.4975337   C5   
 6    0.3737540  -0.3985528   7.9443348   C6   
 1    0.6735684  -0.7350880   8.9332022   H3   
 
    R_com        Fit total        Fit exp        Fit els          Fit Cn 
  5.44860951  0.12193339E+02  0.43582393E+02 -0.12460570E+02 -0.18928484E+02
  5.57117925  0.71330581E+01  0.35241982E+02 -0.11472909E+02 -0.16636015E+02
  5.71826293  0.26467089E+01  0.27333803E+02 -0.10430275E+02 -0.14256820E+02
  5.89476335 -0.10088921E+01  0.20198240E+02 -0.93450344E+01 -0.11862097E+02
  6.10656386 -0.36380990E+01  0.14124542E+02 -0.82259129E+01 -0.95367286E+01
  6.36072446 -0.51567730E+01  0.92869730E+01 -0.70746169E+01 -0.73691290E+01
  6.66571719 -0.56250584E+01  0.57005955E+01 -0.58877865E+01 -0.54378674E+01
  7.03170846 -0.52438833E+01  0.32266384E+01 -0.46701202E+01 -0.38004015E+01
  7.47089798 -0.43088202E+01  0.16377563E+01 -0.34578753E+01 -0.24887012E+01
  7.99792541 -0.31387476E+01  0.70511590E+00 -0.23344580E+01 -0.15094055E+01
  8.63035833 -0.20134571E+01  0.23639288E+00 -0.14087336E+01 -0.84111633E+00
  9.38927783 -0.11301395E+01  0.55799787E-01 -0.75474858E+00 -0.43119070E+00
 10.29998122 -0.56213050E+00  0.84741438E-02 -0.36481590E+00 -0.20578875E+00
 
------------ Minimum 129 ------------
E =    -5.62505844 kcal/mol
R_com =     6.66571719 Angstrom
beta_A, gamma_A, alpha_B, beta_B, gamma_B = 
    56.96839   346.97876   336.83180    43.87770   175.40400
 
 7    1.1579284  -1.0617291   2.3398343   N1   
 7   -2.7382078  -0.4453977  -0.5640781   N2   
 7    1.5838759   1.5113062  -1.7682851   N3   
 8    2.3338552  -0.8642793   2.5267725   O1   
 8    0.4392812  -1.6367208   3.1293810   O2   
 8   -3.3686229  -1.1758523   0.1836579   O3
[truncated: 511,783 more chars]
