# Supplementary material for: Reliable crystal structure predictions from first principles
Source: Nat Commun. 2022 Jun 2;13:3095. doi: 10.1038/s41467-022-30692-y (PMC9163189; doi:10.1038/s41467-022-30692-y)
Supplement: Supplementary file 3 — Supplementary Dataset 1 [file 41467_2022_30692_MOESM3_ESM.zip › fullPES@CSP_Supplemental_Data/fullPES@CSP_PES/tnb/tnb.input_long]

   18    0    0    0    0.107681E+02    0.230700E+00    0.000000E+00
   18    0    0    0    0.107681E+02    0.230700E+00    0.000000E+00
N1       -1.9974914885172    -2.5212665395391     4.2447401095391    7    1    0
N2       -1.6877559503592    -1.2542014847450    -4.9191667083823    7    1    0
N3        3.6755452976882     3.7813305700354     0.6878203750704    7    1    0
O1       -1.1899435434619    -1.9515406101464     6.3003122303277    8    2    0
O2       -3.6926172742443    -4.0285327750155     3.9195012593708    8    2    0
O3       -3.1636017118235    -3.0122929404114    -5.1476893824551    8    2    0
O4       -0.9199583914736     0.0567033232582    -6.6629642766712    8    2    0
O5        5.1297007842556     3.5640952292923     2.4640229646114    8    2    0
O6        3.6396556217131     5.5589958074916    -0.7812526084509    8    2    0
C1       -0.8969585364666    -1.2779307739835     2.0068661226323    6    3    0
C2       -1.7950564817167    -1.8914038600118    -0.3451076297389    6    4    0
H1       -3.2365092301889    -3.3348162543342    -0.5958723786973    1    5    0
C3       -0.8038177219415    -0.6005566036514    -2.3722544922072    6    3    0
C4        0.9760641640993     1.2836986281905    -2.1138779269668    6    4    0
H2        1.6615150233066     2.3444415098257    -3.7325756348118    1    5    0
C5        1.8289504150726     1.7434406153220     0.2933703105703    6    3    0
C6        0.9566925829903     0.4927821615607     2.3971228851637    6    4    0
H3        1.6647426752950     0.9126339227992     4.2785662047347    1    5    0
N1       -1.9974914885172    -2.5212665395391     4.2447401095391    7    1    0
N2       -1.6877559503592    -1.2542014847450    -4.9191667083823    7    1    0
N3        3.6755452976882     3.7813305700354     0.6878203750704    7    1    0
O1       -1.1899435434619    -1.9515406101464     6.3003122303277    8    2    0
O2       -3.6926172742443    -4.0285327750155     3.9195012593708    8    2    0
O3       -3.1636017118235    -3.0122929404114    -5.1476893824551    8    2    0
O4       -0.9199583914736     0.0567033232582    -6.6629642766712    8    2    0
O5        5.1297007842556     3.5640952292923     2.4640229646114    8    2    0
O6        3.6396556217131     5.5589958074916    -0.7812526084509    8    2    0
C1       -0.8969585364666    -1.2779307739835     2.0068661226323    6    3    0
C2       -1.7950564817167    -1.8914038600118    -0.3451076297389    6    4    0
H1       -3.2365092301889    -3.3348162543342    -0.5958723786973    1    5    0
C3       -0.8038177219415    -0.6005566036514    -2.3722544922072    6    3    0
C4        0.9760641640993     1.2836986281905    -2.1138779269668    6    4    0
H2        1.6615150233066     2.3444415098257    -3.7325756348118    1    5    0
C5        1.8289504150726     1.7434406153220     0.2933703105703    6    3    0
C6        0.9566925829903     0.4927821615607     2.3971228851637    6    4    0
H3        1.6647426752950     0.9126339227992     4.2785662047347    1    5    0
 T F T T
 T F T T
 T F T T
 T F T T
 T F T T
