# Supplementary material for: Reliable crystal structure predictions from first principles
Source: Nat Commun. 2022 Jun 2;13:3095. doi: 10.1038/s41467-022-30692-y (PMC9163189; doi:10.1038/s41467-022-30692-y)
Supplement: Supplementary file 3 — Supplementary Dataset 1 [file 41467_2022_30692_MOESM3_ESM.zip › fullPES@CSP_Supplemental_Data/fullPES@CSP_polymorph_list/benzene/benzene.CSV]

Rank	CIF file name	Space group	Density (g/cm^3)	Lattice energy (kJ/mol)
1	data_1	Pca21	1.0150	-34.1832
2	data_2	Pc	1.0200	-34.0996
3	data_3	P21	1.0360	-34.0996
4	data_4	P21/c	1.0200	-34.0577
5	data_5	P21/c	1.0210	-34.0159
6	data_6	P21	1.0210	-34.0159
7	data_7	P2/c	1.0210	-34.0159
8	data_8	Pna21	1.0200	-34.0159
9	data_9	Pbcn	1.0350	-33.9740
10	data_10	Pbca	1.0350	-33.9740
11	data_11	P212121	1.0210	-33.9740
12	data_12	P212121	1.0200	-33.9740
13	data_13	Pna21	1.0360	-33.9740
14	data_14	Pbca	1.0160	-33.8067
15	data_15	P212121	1.0160	-33.5556
16	data_16	Pbca	1.0210	-33.3046
17	data_17	Pca21	1.0210	-33.3046
18	data_18	C2/c	1.0210	-33.1791
19	data_19	C2/c	1.0210	-33.0954
20	data_20	C2/c	1.0210	-33.0954
21	data_21	P21/c	1.0210	-33.0954
22	data_22	Pca21	1.0210	-33.0954
23	data_23	Pna21	1.0190	-33.0954
24	data_24	Pna21	1.0210	-33.0954
25	data_25	C2/c	1.0210	-33.0954
26	data_26	P21/c	1.0150	-32.9280
27	data_27	P21/c	1.0150	-32.9280
28	data_28	P21/c	1.0150	-32.9280
29	data_29	P2/c	1.0150	-32.9280
30	data_30	P21/c	1.0150	-32.9280
31	data_31	Cc	1.0150	-32.9280
32	data_32	C2	1.0140	-32.8444
33	data_33	P2/c	1.0150	-32.8444
34	data_34	C2/c	1.0100	-32.7607
35	data_35	C2/c	1.0100	-32.7607
36	data_36	Pbca	1.0160	-32.6770
37	data_37	Pbca	1.0120	-32.6352
38	data_38	C2/c	1.0040	-32.6352
39	data_39	C2/c	1.0100	-32.5096
40	data_40	Pbca	1.0090	-32.4260
41	data_41	Cc	1.0060	-32.4260
42	data_42	Pbca	1.0050	-32.4260
43	data_43	Pbcn	1.0060	-32.4260
44	data_44	Cc	1.0090	-32.4260
45	data_45	Pbcn	0.9980	-32.2586
46	data_46	Pbca	1.0050	-32.1749
47	data_47	P212121	1.0020	-32.1749
48	data_48	P21	1.0050	-32.1749
49	data_49	P21/c	1.0050	-32.1749
50	data_50	C2	1.0030	-32.1749
