# Supplementary material for: Reliable crystal structure predictions from first principles
Source: Nat Commun. 2022 Jun 2;13:3095. doi: 10.1038/s41467-022-30692-y (PMC9163189; doi:10.1038/s41467-022-30692-y)
Supplement: Supplementary file 3 — Supplementary Dataset 1 [file 41467_2022_30692_MOESM3_ESM.zip › fullPES@CSP_Supplemental_Data/fullPES@CSP_polymorph_list/benzene/cifs/data_1.cif]

data_1_ay_sol98-fullcrys
#Orthorhombic sg
_symmetry_space_group_name_H-M Pca21
_cell_formula_units_Z 4
loop_
_symmetry_equiv_pos_site_id
_symmetry_equiv_pos_as_xyz
1 x,y,z
2 -x,-y,1/2+z
3 1/2-x,y,1/2+z
4 1/2+x,-y,z
_cell_length_a 7.4825
_cell_length_b 7.2023
_cell_length_c 9.4859
_cell_angle_alpha 90.00000
_cell_angle_beta 90.00000
_cell_angle_gamma 90.00000
#
loop_
_atom_site_label
_atom_site_fract_x
_atom_site_fract_y
_atom_site_fract_z
C1 -0.6293 -0.3731 -0.0474
C2 -0.5583 -0.2420 -0.1388
C3 -0.4290 -0.1189 -0.0913
C4 -0.3707 -0.1268 0.0474
C5 -0.4417 -0.2580 0.1388
C6 -0.5710 -0.3811 0.0913
H7 -0.7302 -0.4694 -0.0844
H8 -0.6039 -0.2357 -0.2470
H9 -0.3735 -0.0165 -0.1626
H10 -0.2697 -0.0306 0.0844
H11 -0.3961 -0.2643 0.2470
H12 -0.6265 -0.4835 0.1626
