# Supplementary material for: Reliable crystal structure predictions from first principles
Source: Nat Commun. 2022 Jun 2;13:3095. doi: 10.1038/s41467-022-30692-y (PMC9163189; doi:10.1038/s41467-022-30692-y)
Supplement: Supplementary file 3 — Supplementary Dataset 1 [file 41467_2022_30692_MOESM3_ESM.zip › fullPES@CSP_Supplemental_Data/fullPES@CSP_polymorph_list/benzene/cifs/data_10.cif]

data_12_cb_sol68-fullcrys
#Orthorhombic sg
_symmetry_space_group_name_H-M Pbca
_cell_formula_units_Z 8
loop_
_symmetry_equiv_pos_site_id
_symmetry_equiv_pos_as_xyz
1 x,y,z
2 -x,-y,-z
3 1/2-x,1/2+y,z
4 x,1/2-y,1/2+z
5 1/2+x,y,1/2-z
6 1/2+x,1/2-y,-z
7 -x,1/2+y,1/2-z
8 1/2-x,-y,1/2+z
_cell_length_a 7.1150
_cell_length_b 9.8066
_cell_length_c 14.5743
_cell_angle_alpha 90.00000
_cell_angle_beta 90.00000
_cell_angle_gamma 90.00000
#
loop_
_atom_site_label
_atom_site_fract_x
_atom_site_fract_y
_atom_site_fract_z
C1 -0.1089 0.3205 -0.1880
C2 -0.1089 0.1790 -0.1880
C3 0.0001 0.1083 -0.1250
C4 0.1090 0.1790 -0.0620
C5 0.1090 0.3205 -0.0620
C6 -0.0000 0.3913 -0.1250
H7 -0.1940 0.3758 -0.2371
H8 -0.1938 0.1238 -0.2373
H9 0.0001 -0.0022 -0.1250
H10 0.1941 0.1237 -0.0129
H11 0.1938 0.3757 -0.0127
H12 -0.0000 0.5017 -0.1249
