# Supplementary material for: Reliable crystal structure predictions from first principles
Source: Nat Commun. 2022 Jun 2;13:3095. doi: 10.1038/s41467-022-30692-y (PMC9163189; doi:10.1038/s41467-022-30692-y)
Supplement: Supplementary file 3 — Supplementary Dataset 1 [file 41467_2022_30692_MOESM3_ESM.zip › fullPES@CSP_Supplemental_Data/fullPES@CSP_polymorph_list/benzene/cifs/data_11.cif]

data_13_aq_sol462-fullcrys
#Orthorhombic sg
_symmetry_space_group_name_H-M P212121
_cell_formula_units_Z 4
loop_
_symmetry_equiv_pos_site_id
_symmetry_equiv_pos_as_xyz
1 x,y,z
2 1/2+x,1/2-y,-z
3 -x,1/2+y,1/2-z
4 1/2-x,-y,1/2+z
_cell_length_a 5.6532
_cell_length_b 15.6909
_cell_length_c 5.6527
_cell_angle_alpha 90.00000
_cell_angle_beta 90.00000
_cell_angle_gamma 90.00000
#
loop_
_atom_site_label
_atom_site_fract_x
_atom_site_fract_y
_atom_site_fract_z
C1 0.1179 -0.0711 -0.0816
C2 0.3115 -0.1250 -0.0616
C3 0.3315 -0.1789 0.1321
C4 0.1579 -0.1789 0.3056
C5 -0.0357 -0.1250 0.2856
C6 -0.0557 -0.0711 0.0920
H7 0.1022 -0.0290 -0.2328
H8 0.4471 -0.1250 -0.1970
H9 0.4826 -0.2210 0.1477
H10 0.1736 -0.2209 0.4568
H11 -0.1713 -0.1250 0.4210
H12 -0.2068 -0.0290 0.0763
