# Supplementary material for: Reliable crystal structure predictions from first principles
Source: Nat Commun. 2022 Jun 2;13:3095. doi: 10.1038/s41467-022-30692-y (PMC9163189; doi:10.1038/s41467-022-30692-y)
Supplement: Supplementary file 3 — Supplementary Dataset 1 [file 41467_2022_30692_MOESM3_ESM.zip › fullPES@CSP_Supplemental_Data/fullPES@CSP_polymorph_list/benzene/cifs/data_12.cif]

data_14_az_sol1-fullcrys
#Orthorhombic sg
_symmetry_space_group_name_H-M P212121
_cell_formula_units_Z 4
loop_
_symmetry_equiv_pos_site_id
_symmetry_equiv_pos_as_xyz
1 x,y,z
2 1/2+x,1/2-y,-z
3 -x,1/2+y,1/2-z
4 1/2-x,-y,1/2+z
_cell_length_a 15.5974
_cell_length_b 5.6684
_cell_length_c 5.6673
_cell_angle_alpha 90.00000
_cell_angle_beta 90.00000
_cell_angle_gamma 90.00000
#
loop_
_atom_site_label
_atom_site_fract_x
_atom_site_fract_y
_atom_site_fract_z
C1 0.1788 0.1324 0.3323
C2 0.1788 0.3056 0.1593
C3 0.1250 0.2849 -0.0346
C4 0.0712 0.0910 -0.0555
C5 0.0712 -0.0822 0.1175
C6 0.1250 -0.0615 0.3114
H7 0.2208 0.1485 0.4837
H8 0.2208 0.4568 0.1755
H9 0.1250 0.4201 -0.1697
H10 0.0292 0.0749 -0.2069
H11 0.0291 -0.2334 0.1013
H12 0.1250 -0.1967 0.4465
