# Supplementary material for: Reliable crystal structure predictions from first principles
Source: Nat Commun. 2022 Jun 2;13:3095. doi: 10.1038/s41467-022-30692-y (PMC9163189; doi:10.1038/s41467-022-30692-y)
Supplement: Supplementary file 3 — Supplementary Dataset 1 [file 41467_2022_30692_MOESM3_ESM.zip › fullPES@CSP_Supplemental_Data/fullPES@CSP_polymorph_list/benzene/cifs/data_13.cif]

data_15_as_sol456-fullcrys
#Orthorhombic sg
_symmetry_space_group_name_H-M Pna21
_cell_formula_units_Z 4
loop_
_symmetry_equiv_pos_site_id
_symmetry_equiv_pos_as_xyz
1 x,y,z
2 1/2+x,1/2-y,z
3 1/2-x,1/2+y,1/2+z
4 -x,-y,1/2+z
_cell_length_a 7.2868
_cell_length_b 9.8051
_cell_length_c 7.1157
_cell_angle_alpha 90.00000
_cell_angle_beta 90.00000
_cell_angle_gamma 90.00000
#
loop_
_atom_site_label
_atom_site_fract_x
_atom_site_fract_y
_atom_site_fract_z
C1 0.2500 0.1415 -0.0000
C2 0.3761 0.0708 -0.1090
C3 0.3760 -0.0708 -0.1089
C4 0.2500 -0.1415 0.0000
C5 0.1240 -0.0708 0.1090
C6 0.1240 0.0708 0.1089
H7 0.2500 0.2520 -0.0000
H8 0.4745 0.1260 -0.1939
H9 0.4744 -0.1260 -0.1940
H10 0.2500 -0.2520 0.0000
H11 0.0255 -0.1260 0.1939
H12 0.0257 0.1260 0.1940
