# Supplementary material for: Reliable crystal structure predictions from first principles
Source: Nat Commun. 2022 Jun 2;13:3095. doi: 10.1038/s41467-022-30692-y (PMC9163189; doi:10.1038/s41467-022-30692-y)
Supplement: Supplementary file 3 — Supplementary Dataset 1 [file 41467_2022_30692_MOESM3_ESM.zip › fullPES@CSP_Supplemental_Data/fullPES@CSP_polymorph_list/benzene/cifs/data_14.cif]

data_16_cc_sol380-fullcrys
#Orthorhombic sg
_symmetry_space_group_name_H-M Pbca
_cell_formula_units_Z 8
loop_
_symmetry_equiv_pos_site_id
_symmetry_equiv_pos_as_xyz
1 x,y,z
2 -x,-y,-z
3 1/2-x,1/2+y,z
4 x,1/2-y,1/2+z
5 1/2+x,y,1/2-z
6 1/2+x,1/2-y,-z
7 -x,1/2+y,1/2-z
8 1/2-x,-y,1/2+z
_cell_length_a 7.1110
_cell_length_b 9.8096
_cell_length_c 14.5804
_cell_angle_alpha 90.00000
_cell_angle_beta 90.00000
_cell_angle_gamma 90.00000
#
loop_
_atom_site_label
_atom_site_fract_x
_atom_site_fract_y
_atom_site_fract_z
C1 -0.1094 0.3245 -0.0622
C2 -0.1085 0.1831 -0.0617
C3 0.0009 0.1122 -0.1245
C4 0.1093 0.1828 -0.1878
C5 0.1084 0.3242 -0.1883
C6 -0.0009 0.3951 -0.1255
H7 -0.1947 0.3799 -0.0132
H8 -0.1932 0.1280 -0.0123
H9 0.0017 0.0018 -0.1240
H10 0.1946 0.1274 -0.2368
H11 0.1932 0.3794 -0.2377
H12 -0.0017 0.5055 -0.1260
