# Supplementary material for: Reliable crystal structure predictions from first principles
Source: Nat Commun. 2022 Jun 2;13:3095. doi: 10.1038/s41467-022-30692-y (PMC9163189; doi:10.1038/s41467-022-30692-y)
Supplement: Supplementary file 3 — Supplementary Dataset 1 [file 41467_2022_30692_MOESM3_ESM.zip › fullPES@CSP_Supplemental_Data/fullPES@CSP_polymorph_list/benzene/cifs/data_15.cif]

data_17_aq_sol47-fullcrys
#Orthorhombic sg
_symmetry_space_group_name_H-M P212121
_cell_formula_units_Z 4
loop_
_symmetry_equiv_pos_site_id
_symmetry_equiv_pos_as_xyz
1 x,y,z
2 1/2+x,1/2-y,-z
3 -x,1/2+y,1/2-z
4 1/2-x,-y,1/2+z
_cell_length_a 5.6892
_cell_length_b 15.4631
_cell_length_c 5.6903
_cell_angle_alpha 90.00000
_cell_angle_beta 90.00000
_cell_angle_gamma 90.00000
#
loop_
_atom_site_label
_atom_site_fract_x
_atom_site_fract_y
_atom_site_fract_z
C1 0.1608 -0.1786 0.3054
C2 0.3333 -0.1786 0.1330
C3 0.3114 -0.1250 -0.0612
C4 0.1171 -0.0714 -0.0831
C5 -0.0554 -0.0713 0.0893
C6 -0.0335 -0.1250 0.2836
H7 0.1779 -0.2205 0.4572
H8 0.4849 -0.2206 0.1500
H9 0.4461 -0.1250 -0.1959
H10 0.1000 -0.0295 -0.2348
H11 -0.2070 -0.0294 0.0724
H12 -0.1681 -0.1250 0.4182
