# Supplementary material for: Reliable crystal structure predictions from first principles
Source: Nat Commun. 2022 Jun 2;13:3095. doi: 10.1038/s41467-022-30692-y (PMC9163189; doi:10.1038/s41467-022-30692-y)
Supplement: Supplementary file 3 — Supplementary Dataset 1 [file 41467_2022_30692_MOESM3_ESM.zip › fullPES@CSP_Supplemental_Data/fullPES@CSP_polymorph_list/benzene/cifs/data_16.cif]

data_18_cb_sol66-fullcrys
#Orthorhombic sg
_symmetry_space_group_name_H-M Pbca
_cell_formula_units_Z 8
loop_
_symmetry_equiv_pos_site_id
_symmetry_equiv_pos_as_xyz
1 x,y,z
2 -x,-y,-z
3 1/2-x,1/2+y,z
4 x,1/2-y,1/2+z
5 1/2+x,y,1/2-z
6 1/2+x,1/2-y,-z
7 -x,1/2+y,1/2-z
8 1/2-x,-y,1/2+z
_cell_length_a 7.1515
_cell_length_b 7.2523
_cell_length_c 19.6993
_cell_angle_alpha 90.00000
_cell_angle_beta 90.00000
_cell_angle_gamma 90.00000
#
loop_
_atom_site_label
_atom_site_fract_x
_atom_site_fract_y
_atom_site_fract_z
C1 0.0041 0.1976 -0.1951
C2 -0.1160 0.0927 -0.1554
C3 -0.1186 0.1162 -0.0855
C4 -0.0013 0.2445 -0.0553
C5 0.1188 0.3494 -0.0949
C6 0.1214 0.3259 -0.1648
H7 0.0061 0.1794 -0.2496
H8 -0.2075 -0.0075 -0.1790
H9 -0.2124 0.0344 -0.0546
H10 -0.0033 0.2628 -0.0007
H11 0.2103 0.4497 -0.0713
H12 0.2152 0.4078 -0.1958
