# Supplementary material for: Reliable crystal structure predictions from first principles
Source: Nat Commun. 2022 Jun 2;13:3095. doi: 10.1038/s41467-022-30692-y (PMC9163189; doi:10.1038/s41467-022-30692-y)
Supplement: Supplementary file 3 — Supplementary Dataset 1 [file 41467_2022_30692_MOESM3_ESM.zip › fullPES@CSP_Supplemental_Data/fullPES@CSP_polymorph_list/benzene/cifs/data_17.cif]

data_19_ay_sol1-fullcrys
#Orthorhombic sg
_symmetry_space_group_name_H-M Pca21
_cell_formula_units_Z 4
loop_
_symmetry_equiv_pos_site_id
_symmetry_equiv_pos_as_xyz
1 x,y,z
2 -x,-y,1/2+z
3 1/2-x,y,1/2+z
4 1/2+x,-y,z
_cell_length_a 10.3563
_cell_length_b 5.4991
_cell_length_c 8.9677
_cell_angle_alpha 90.00000
_cell_angle_beta 90.00000
_cell_angle_gamma 90.00000
#
loop_
_atom_site_label
_atom_site_fract_x
_atom_site_fract_y
_atom_site_fract_z
C1 -0.4347 -0.4354 0.0669
C2 -0.3183 -0.3327 0.1107
C3 -0.2752 -0.1202 0.0438
C4 -0.3484 -0.0104 -0.0669
C5 -0.4648 -0.1130 -0.1107
C6 -0.5079 -0.3255 -0.0438
H7 -0.4684 -0.6012 0.1192
H8 -0.2611 -0.4186 0.1970
H9 -0.1844 -0.0401 0.0780
H10 -0.3147 0.1555 -0.1192
H11 -0.5220 -0.0271 -0.1970
H12 -0.5988 -0.4057 -0.0780
