# Supplementary material for: Reliable crystal structure predictions from first principles
Source: Nat Commun. 2022 Jun 2;13:3095. doi: 10.1038/s41467-022-30692-y (PMC9163189; doi:10.1038/s41467-022-30692-y)
Supplement: Supplementary file 3 — Supplementary Dataset 1 [file 41467_2022_30692_MOESM3_ESM.zip › fullPES@CSP_Supplemental_Data/fullPES@CSP_polymorph_list/benzene/cifs/data_18.cif]

data_20_de_sol151-fullcrys
#Monoclinic sg
_symmetry_space_group_name_H-M C2/c
_cell_formula_units_Z 8
loop_
_symmetry_equiv_pos_site_id
_symmetry_equiv_pos_as_xyz
1 x,y,z
2 -x,-y,-z
3 -x,y,1/2-z
4 x,-y,1/2+z
5 1/2+x,1/2+y,z
6 1/2-x,1/2-y,-z
7 1/2-x,1/2+y,1/2-z
8 1/2+x,1/2-y,1/2+z
_cell_length_a 22.2145
_cell_length_b 5.7281
_cell_length_c 23.3272
_cell_angle_alpha 90.00000
_cell_angle_beta 20.01384
_cell_angle_gamma 90.00000
#
loop_
_atom_site_label
_atom_site_fract_x
_atom_site_fract_y
_atom_site_fract_z
C1 -0.1124 -0.1854 -0.0319
C2 -0.1030 -0.0069 -0.0804
C3 0.0096 0.1803 -0.1721
C4 0.1127 0.1889 -0.2154
C5 0.1033 0.0104 -0.1669
C6 -0.0092 -0.1768 -0.0751
H7 -0.2002 -0.3316 0.0398
H8 -0.1835 -0.0135 -0.0465
H9 0.0170 0.3197 -0.2100
H10 0.2006 0.3351 -0.2870
H11 0.1839 0.0170 -0.2007
H12 -0.0166 -0.3162 -0.0372
