# Supplementary material for: Reliable crystal structure predictions from first principles
Source: Nat Commun. 2022 Jun 2;13:3095. doi: 10.1038/s41467-022-30692-y (PMC9163189; doi:10.1038/s41467-022-30692-y)
Supplement: Supplementary file 3 — Supplementary Dataset 1 [file 41467_2022_30692_MOESM3_ESM.zip › fullPES@CSP_Supplemental_Data/fullPES@CSP_polymorph_list/benzene/cifs/data_19.cif]

data_21_de_sol22-fullcrys
#Monoclinic sg
_symmetry_space_group_name_H-M C2/c
_cell_formula_units_Z 8
loop_
_symmetry_equiv_pos_site_id
_symmetry_equiv_pos_as_xyz
1 x,y,z
2 -x,-y,-z
3 -x,y,1/2-z
4 x,-y,1/2+z
5 1/2+x,1/2+y,z
6 1/2-x,1/2-y,-z
7 1/2-x,1/2+y,1/2-z
8 1/2+x,1/2-y,1/2+z
_cell_length_a 22.1951
_cell_length_b 5.7202
_cell_length_c 8.0080
_cell_angle_alpha 90.00000
_cell_angle_beta 87.75301
_cell_angle_gamma 90.00000
#
loop_
_atom_site_label
_atom_site_fract_x
_atom_site_fract_y
_atom_site_fract_z
C1 -0.1656 0.0728 -0.0749
C2 -0.1865 0.2597 -0.1669
C3 -0.1474 0.4386 -0.2155
C4 -0.0875 0.4306 -0.1722
C5 -0.0667 0.2437 -0.0802
C6 -0.1058 0.0648 -0.0316
H7 -0.1962 -0.0670 -0.0370
H8 -0.2332 0.2660 -0.2006
H9 -0.1636 0.5845 -0.2874
H10 -0.0570 0.5704 -0.2101
H11 -0.0199 0.2374 -0.0465
H12 -0.0895 -0.0811 0.0403
