# Supplementary material for: Reliable crystal structure predictions from first principles
Source: Nat Commun. 2022 Jun 2;13:3095. doi: 10.1038/s41467-022-30692-y (PMC9163189; doi:10.1038/s41467-022-30692-y)
Supplement: Supplementary file 3 — Supplementary Dataset 1 [file 41467_2022_30692_MOESM3_ESM.zip › fullPES@CSP_Supplemental_Data/fullPES@CSP_polymorph_list/benzene/cifs/data_2.cif]

data_2_ad_sol5-fullcrys
#Monoclinic sg
_symmetry_space_group_name_H-M Pc
_cell_formula_units_Z 2
loop_
_symmetry_equiv_pos_site_id
_symmetry_equiv_pos_as_xyz
1 x,y,z
2 x,-y,1/2+z
_cell_length_a 5.8490
_cell_length_b 7.0955
_cell_length_c 7.3407
_cell_angle_alpha 90.00000
_cell_angle_beta 56.56235
_cell_angle_gamma 90.00000
#
loop_
_atom_site_label
_atom_site_fract_x
_atom_site_fract_y
_atom_site_fract_z
C1 0.2802 -0.2509 -0.1548
C2 0.1087 -0.1438 -0.1891
C3 -0.1715 -0.1429 -0.0343
C4 -0.2802 -0.2491 0.1548
C5 -0.1087 -0.3562 0.1891
C6 0.1715 -0.3571 0.0343
H7 0.4990 -0.2516 -0.2756
H8 0.1936 -0.0611 -0.3368
H9 -0.3054 -0.0593 -0.0610
H10 -0.4990 -0.2484 0.2756
H11 -0.1936 -0.4389 0.3368
H12 0.3054 -0.4407 0.0610
