# Supplementary material for: Reliable crystal structure predictions from first principles
Source: Nat Commun. 2022 Jun 2;13:3095. doi: 10.1038/s41467-022-30692-y (PMC9163189; doi:10.1038/s41467-022-30692-y)
Supplement: Supplementary file 3 — Supplementary Dataset 1 [file 41467_2022_30692_MOESM3_ESM.zip › fullPES@CSP_Supplemental_Data/fullPES@CSP_polymorph_list/benzene/cifs/data_20.cif]

data_22_de_sol176-fullcrys
#Monoclinic sg
_symmetry_space_group_name_H-M C2/c
_cell_formula_units_Z 8
loop_
_symmetry_equiv_pos_site_id
_symmetry_equiv_pos_as_xyz
1 x,y,z
2 -x,-y,-z
3 -x,y,1/2-z
4 x,-y,1/2+z
5 1/2+x,1/2+y,z
6 1/2-x,1/2-y,-z
7 1/2-x,1/2+y,1/2-z
8 1/2+x,1/2-y,1/2+z
_cell_length_a 22.5017
_cell_length_b 5.8491
_cell_length_c 23.7861
_cell_angle_alpha 90.00000
_cell_angle_beta 161.05488
_cell_angle_gamma 90.00000
#
loop_
_atom_site_label
_atom_site_fract_x
_atom_site_fract_y
_atom_site_fract_z
C1 0.1024 -0.0142 -0.0808
C2 0.1100 -0.1878 -0.0343
C3 0.0077 -0.1715 -0.0768
C4 -0.1021 0.0183 -0.1658
C5 -0.1097 0.1919 -0.2123
C6 -0.0074 0.1756 -0.1698
H7 0.1822 -0.0269 -0.0477
H8 0.1958 -0.3359 0.0352
H9 0.0136 -0.3070 -0.0406
H10 -0.1819 0.0310 -0.1989
H11 -0.1955 0.3400 -0.2818
H12 -0.0133 0.3112 -0.2060
