# Supplementary material for: Reliable crystal structure predictions from first principles
Source: Nat Commun. 2022 Jun 2;13:3095. doi: 10.1038/s41467-022-30692-y (PMC9163189; doi:10.1038/s41467-022-30692-y)
Supplement: Supplementary file 3 — Supplementary Dataset 1 [file 41467_2022_30692_MOESM3_ESM.zip › fullPES@CSP_Supplemental_Data/fullPES@CSP_polymorph_list/benzene/cifs/data_21.cif]

data_23_am_sol1-fullcrys
#Monoclinic sg
_symmetry_space_group_name_H-M P21/c
_cell_formula_units_Z 4
loop_
_symmetry_equiv_pos_site_id
_symmetry_equiv_pos_as_xyz
1 x,y,z
2 -x,-y,-z
3 -x,1/2+y,1/2-z
4 x,1/2-y,1/2+z
_cell_length_a 5.7036
_cell_length_b 7.6426
_cell_length_c 11.6593
_cell_angle_alpha 90.00000
_cell_angle_beta 90.01581
_cell_angle_gamma 90.00000
#
loop_
_atom_site_label
_atom_site_fract_x
_atom_site_fract_y
_atom_site_fract_z
C1 -0.1788 0.3332 0.2343
C2 -0.1787 0.3332 0.1153
C3 0.0001 0.2499 0.0559
C4 0.1788 0.1668 0.1155
C5 0.1788 0.1668 0.2345
C6 -0.0001 0.2500 0.2939
H7 -0.3184 0.3981 0.2807
H8 -0.3182 0.3982 0.0688
H9 0.0002 0.2499 -0.0370
H10 0.3185 0.1018 0.0691
H11 0.3182 0.1017 0.2810
H12 -0.0001 0.2501 0.3868
