# Supplementary material for: Reliable crystal structure predictions from first principles
Source: Nat Commun. 2022 Jun 2;13:3095. doi: 10.1038/s41467-022-30692-y (PMC9163189; doi:10.1038/s41467-022-30692-y)
Supplement: Supplementary file 3 — Supplementary Dataset 1 [file 41467_2022_30692_MOESM3_ESM.zip › fullPES@CSP_Supplemental_Data/fullPES@CSP_polymorph_list/benzene/cifs/data_22.cif]

data_24_ay_sol3-fullcrys
#Orthorhombic sg
_symmetry_space_group_name_H-M Pca21
_cell_formula_units_Z 4
loop_
_symmetry_equiv_pos_site_id
_symmetry_equiv_pos_as_xyz
1 x,y,z
2 -x,-y,1/2+z
3 1/2-x,y,1/2+z
4 1/2+x,-y,z
_cell_length_a 11.6597
_cell_length_b 5.7023
_cell_length_c 7.6441
_cell_angle_alpha 90.00000
_cell_angle_beta 90.00000
_cell_angle_gamma 90.00000
#
loop_
_atom_site_label
_atom_site_fract_x
_atom_site_fract_y
_atom_site_fract_z
C1 -0.0156 0.0712 0.0831
C2 0.0440 0.2498 -0.0002
C3 -0.0155 0.4288 -0.0833
C4 -0.1345 0.4291 -0.0831
C5 -0.1941 0.2506 0.0002
C6 -0.1346 0.0716 0.0833
H7 0.0307 -0.0685 0.1480
H8 0.1368 0.2494 -0.0005
H9 0.0310 0.5682 -0.1484
H10 -0.1809 0.5688 -0.1480
H11 -0.2870 0.2509 0.0005
H12 -0.1812 -0.0679 0.1484
