# Supplementary material for: Reliable crystal structure predictions from first principles
Source: Nat Commun. 2022 Jun 2;13:3095. doi: 10.1038/s41467-022-30692-y (PMC9163189; doi:10.1038/s41467-022-30692-y)
Supplement: Supplementary file 3 — Supplementary Dataset 1 [file 41467_2022_30692_MOESM3_ESM.zip › fullPES@CSP_Supplemental_Data/fullPES@CSP_polymorph_list/benzene/cifs/data_23.cif]

data_25_av_sol1-fullcrys
#Orthorhombic sg
_symmetry_space_group_name_H-M Pna21
_cell_formula_units_Z 4
loop_
_symmetry_equiv_pos_site_id
_symmetry_equiv_pos_as_xyz
1 x,y,z
2 1/2-x,1/2+y,1/2+z
3 1/2+x,1/2-y,z
4 -x,-y,1/2+z
_cell_length_a 7.6441
_cell_length_b 11.6589
_cell_length_c 5.7037
_cell_angle_alpha 90.00000
_cell_angle_beta 90.00000
_cell_angle_gamma 90.00000
#
loop_
_atom_site_label
_atom_site_fract_x
_atom_site_fract_y
_atom_site_fract_z
C1 -0.3332 -0.0156 -0.1788
C2 -0.2500 0.0440 -0.0001
C3 -0.1668 -0.0155 0.1786
C4 -0.1668 -0.1345 0.1788
C5 -0.2500 -0.1941 0.0001
C6 -0.3332 -0.1346 -0.1787
H7 -0.3982 0.0308 -0.3184
H8 -0.2501 0.1369 -0.0001
H9 -0.1018 0.0310 0.3181
H10 -0.1019 -0.1809 0.3184
H11 -0.2499 -0.2870 0.0001
H12 -0.3983 -0.1811 -0.3181
