# Supplementary material for: Reliable crystal structure predictions from first principles
Source: Nat Commun. 2022 Jun 2;13:3095. doi: 10.1038/s41467-022-30692-y (PMC9163189; doi:10.1038/s41467-022-30692-y)
Supplement: Supplementary file 3 — Supplementary Dataset 1 [file 41467_2022_30692_MOESM3_ESM.zip › fullPES@CSP_Supplemental_Data/fullPES@CSP_polymorph_list/benzene/cifs/data_24.cif]

data_26_as_sol1-fullcrys
#Orthorhombic sg
_symmetry_space_group_name_H-M Pna21
_cell_formula_units_Z 4
loop_
_symmetry_equiv_pos_site_id
_symmetry_equiv_pos_as_xyz
1 x,y,z
2 1/2+x,1/2-y,z
3 1/2-x,1/2+y,1/2+z
4 -x,-y,1/2+z
_cell_length_a 7.6438
_cell_length_b 11.6592
_cell_length_c 5.7027
_cell_angle_alpha 90.00000
_cell_angle_beta 90.00000
_cell_angle_gamma 90.00000
#
loop_
_atom_site_label
_atom_site_fract_x
_atom_site_fract_y
_atom_site_fract_z
C1 0.3332 0.0156 -0.1788
C2 0.2500 -0.0439 -0.0001
C3 0.1668 0.0155 0.1787
C4 0.1668 0.1346 0.1788
C5 0.2500 0.1941 0.0001
C6 0.3332 0.1347 -0.1787
H7 0.3982 -0.0308 -0.3185
H8 0.2501 -0.1368 -0.0002
H9 0.1017 -0.0309 0.3182
H10 0.1019 0.1810 0.3185
H11 0.2499 0.2870 0.0002
H12 0.3983 0.1811 -0.3182
