# Supplementary material for: Reliable crystal structure predictions from first principles
Source: Nat Commun. 2022 Jun 2;13:3095. doi: 10.1038/s41467-022-30692-y (PMC9163189; doi:10.1038/s41467-022-30692-y)
Supplement: Supplementary file 3 — Supplementary Dataset 1 [file 41467_2022_30692_MOESM3_ESM.zip › fullPES@CSP_Supplemental_Data/fullPES@CSP_polymorph_list/benzene/cifs/data_25.cif]

data_27_de_sol434-fullcrys
#Monoclinic sg
_symmetry_space_group_name_H-M C2/c
_cell_formula_units_Z 8
loop_
_symmetry_equiv_pos_site_id
_symmetry_equiv_pos_as_xyz
1 x,y,z
2 -x,-y,-z
3 -x,y,1/2-z
4 x,-y,1/2+z
5 1/2+x,1/2+y,z
6 1/2-x,1/2-y,-z
7 1/2-x,1/2+y,1/2-z
8 1/2+x,1/2-y,1/2+z
_cell_length_a 21.9282
_cell_length_b 5.5480
_cell_length_c 23.6765
_cell_angle_alpha 90.00000
_cell_angle_beta 159.29286
_cell_angle_gamma 90.00000
#
loop_
_atom_site_label
_atom_site_fract_x
_atom_site_fract_y
_atom_site_fract_z
C1 -0.1676 0.1818 -0.0234
C2 -0.2581 0.0006 -0.0743
C3 -0.3344 -0.1831 -0.1714
C4 -0.3203 -0.1855 -0.2176
C5 -0.2299 -0.0044 -0.1668
C6 -0.1536 0.1793 -0.0697
H7 -0.1080 0.3251 0.0524
H8 -0.2692 0.0026 -0.0383
H9 -0.4050 -0.3246 -0.2110
H10 -0.3800 -0.3289 -0.2934
H11 -0.2188 -0.0064 -0.2027
H12 -0.0830 0.3208 -0.0300
