# Supplementary material for: Reliable crystal structure predictions from first principles
Source: Nat Commun. 2022 Jun 2;13:3095. doi: 10.1038/s41467-022-30692-y (PMC9163189; doi:10.1038/s41467-022-30692-y)
Supplement: Supplementary file 3 — Supplementary Dataset 1 [file 41467_2022_30692_MOESM3_ESM.zip › fullPES@CSP_Supplemental_Data/fullPES@CSP_polymorph_list/benzene/cifs/data_26.cif]

data_28_ai_sol386-fullcrys
#Monoclinic sg
_symmetry_space_group_name_H-M P21/c
_cell_formula_units_Z 4
loop_
_symmetry_equiv_pos_site_id
_symmetry_equiv_pos_as_xyz
1 x,y,z
2 -x,-y,-z
3 -x,1/2+y,1/2-z
4 x,1/2-y,1/2+z
_cell_length_a 7.6420
_cell_length_b 5.7037
_cell_length_c 11.6606
_cell_angle_alpha 90.00000
_cell_angle_beta 89.92108
_cell_angle_gamma 90.00000
#
loop_
_atom_site_label
_atom_site_fract_x
_atom_site_fract_y
_atom_site_fract_z
C1 -0.1668 -0.1787 -0.1154
C2 -0.1668 -0.1789 -0.2344
C3 -0.2500 -0.0002 -0.2939
C4 -0.3332 0.1787 -0.2344
C5 -0.3332 0.1788 -0.1153
C6 -0.2500 0.0001 -0.0559
H7 -0.1018 -0.3182 -0.0690
H8 -0.1019 -0.3186 -0.2809
H9 -0.2500 -0.0002 -0.3868
H10 -0.3982 0.3181 -0.2808
H11 -0.3981 0.3185 -0.0689
H12 -0.2500 0.0002 0.0370
