# Supplementary material for: Reliable crystal structure predictions from first principles
Source: Nat Commun. 2022 Jun 2;13:3095. doi: 10.1038/s41467-022-30692-y (PMC9163189; doi:10.1038/s41467-022-30692-y)
Supplement: Supplementary file 3 — Supplementary Dataset 1 [file 41467_2022_30692_MOESM3_ESM.zip › fullPES@CSP_Supplemental_Data/fullPES@CSP_polymorph_list/benzene/cifs/data_27.cif]

data_29_ak_sol210-fullcrys
#Monoclinic sg
_symmetry_space_group_name_H-M P21/c
_cell_formula_units_Z 4
loop_
_symmetry_equiv_pos_site_id
_symmetry_equiv_pos_as_xyz
1 x,y,z
2 -x,-y,-z
3 -x,1/2+y,1/2-z
4 x,1/2-y,1/2+z
_cell_length_a 7.6406
_cell_length_b 5.7045
_cell_length_c 11.6602
_cell_angle_alpha 90.00000
_cell_angle_beta 90.07611
_cell_angle_gamma 90.00000
#
loop_
_atom_site_label
_atom_site_fract_x
_atom_site_fract_y
_atom_site_fract_z
C1 -0.1668 -0.1785 -0.2345
C2 -0.2499 0.0005 -0.2939
C3 -0.3332 0.1791 -0.2344
C4 -0.3333 0.1786 -0.1154
C5 -0.2502 -0.0003 -0.0559
C6 -0.1669 -0.1789 -0.1155
H7 -0.1018 -0.3179 -0.2809
H8 -0.2500 0.0008 -0.3868
H9 -0.3980 0.3189 -0.2808
H10 -0.3983 0.3180 -0.0689
H11 -0.2501 -0.0006 0.0370
H12 -0.1021 -0.3187 -0.0691
