# Supplementary material for: Reliable crystal structure predictions from first principles
Source: Nat Commun. 2022 Jun 2;13:3095. doi: 10.1038/s41467-022-30692-y (PMC9163189; doi:10.1038/s41467-022-30692-y)
Supplement: Supplementary file 3 — Supplementary Dataset 1 [file 41467_2022_30692_MOESM3_ESM.zip › fullPES@CSP_Supplemental_Data/fullPES@CSP_polymorph_list/benzene/cifs/data_28.cif]

data_30_ak_sol26-fullcrys
#Monoclinic sg
_symmetry_space_group_name_H-M P21/c
_cell_formula_units_Z 4
loop_
_symmetry_equiv_pos_site_id
_symmetry_equiv_pos_as_xyz
1 x,y,z
2 -x,-y,-z
3 -x,1/2+y,1/2-z
4 x,1/2-y,1/2+z
_cell_length_a 8.1199
_cell_length_b 5.6752
_cell_length_c 11.6319
_cell_angle_alpha 90.00000
_cell_angle_beta 72.51649
_cell_angle_gamma 90.00000
#
loop_
_atom_site_label
_atom_site_fract_x
_atom_site_fract_y
_atom_site_fract_z
C1 -0.1314 0.4268 -0.2983
C2 -0.1486 0.2377 -0.3695
C3 -0.2671 0.0608 -0.3212
C4 -0.3685 0.0730 -0.2017
C5 -0.3514 0.2621 -0.1306
C6 -0.2328 0.4390 -0.1789
H7 -0.0389 0.5650 -0.3360
H8 -0.0693 0.2281 -0.4627
H9 -0.2806 -0.0868 -0.3767
H10 -0.4610 -0.0651 -0.1640
H11 -0.4306 0.2718 -0.0374
H12 -0.2194 0.5867 -0.1234
