# Supplementary material for: Reliable crystal structure predictions from first principles
Source: Nat Commun. 2022 Jun 2;13:3095. doi: 10.1038/s41467-022-30692-y (PMC9163189; doi:10.1038/s41467-022-30692-y)
Supplement: Supplementary file 3 — Supplementary Dataset 1 [file 41467_2022_30692_MOESM3_ESM.zip › fullPES@CSP_Supplemental_Data/fullPES@CSP_polymorph_list/benzene/cifs/data_3.cif]

data_5_af_sol1-fullcrys
#Monoclinic sg
_symmetry_space_group_name_H-M P21
_cell_formula_units_Z 2
loop_
_symmetry_equiv_pos_site_id
_symmetry_equiv_pos_as_xyz
1 x,y,z
2 -x,1/2+y,-z
_cell_length_a 5.6884
_cell_length_b 5.6695
_cell_length_c 8.3731
_cell_angle_alpha 90.00000
_cell_angle_beta 111.94933
_cell_angle_gamma 90.00000
#
loop_
_atom_site_label
_atom_site_fract_x
_atom_site_fract_y
_atom_site_fract_z
C1 -0.0753 0.1736 -0.2447
C2 -0.2129 0.1902 -0.1389
C3 -0.3877 0.0167 -0.1442
C4 -0.4247 -0.1736 -0.2553
C5 -0.2871 -0.1902 -0.3611
C6 -0.1123 -0.0167 -0.3558
H7 0.0612 0.3090 -0.2406
H8 -0.1842 0.3388 -0.0523
H9 -0.4952 0.0296 -0.0616
H10 -0.5612 -0.3090 -0.2594
H11 -0.3158 -0.3388 -0.4477
H12 -0.0048 -0.0296 -0.4384
