# Supplementary material for: Reliable crystal structure predictions from first principles
Source: Nat Commun. 2022 Jun 2;13:3095. doi: 10.1038/s41467-022-30692-y (PMC9163189; doi:10.1038/s41467-022-30692-y)
Supplement: Supplementary file 3 — Supplementary Dataset 1 [file 41467_2022_30692_MOESM3_ESM.zip › fullPES@CSP_Supplemental_Data/fullPES@CSP_polymorph_list/benzene/cifs/data_31.cif]

data_33_da_sol1-fullcrys
#Monoclinic sg
_symmetry_space_group_name_H-M Cc
_cell_formula_units_Z 4
loop_
_symmetry_equiv_pos_site_id
_symmetry_equiv_pos_as_xyz
1 x,y,z
2 x,-y,1/2+z
3 1/2+x,1/2+y,z
4 1/2+x,1/2-y,1/2+z
_cell_length_a 12.0202
_cell_length_b 5.6752
_cell_length_c 8.1203
_cell_angle_alpha 90.00000
_cell_angle_beta 112.63100
_cell_angle_gamma 90.00000
#
loop_
_atom_site_label
_atom_site_fract_x
_atom_site_fract_y
_atom_site_fract_z
C1 -0.0483 0.4269 0.0703
C2 0.0711 0.4392 0.0883
C3 0.1194 0.2622 0.0180
C4 0.0483 0.0731 -0.0703
C5 -0.0711 0.0608 -0.0883
C6 -0.1194 0.2377 -0.0180
H7 -0.0860 0.5650 0.1251
H8 0.1267 0.5867 0.1573
H9 0.2127 0.2718 0.0320
H10 0.0860 -0.0650 -0.1251
H11 -0.1267 -0.0867 -0.1573
H12 -0.2127 0.2282 -0.0320
