# Supplementary material for: Reliable crystal structure predictions from first principles
Source: Nat Commun. 2022 Jun 2;13:3095. doi: 10.1038/s41467-022-30692-y (PMC9163189; doi:10.1038/s41467-022-30692-y)
Supplement: Supplementary file 3 — Supplementary Dataset 1 [file 41467_2022_30692_MOESM3_ESM.zip › fullPES@CSP_Supplemental_Data/fullPES@CSP_polymorph_list/benzene/cifs/data_32.cif]

data_34_db_sol1-fullcrys
#Monoclinic sg
_symmetry_space_group_name_H-M C2
_cell_formula_units_Z 4
loop_
_symmetry_equiv_pos_site_id
_symmetry_equiv_pos_as_xyz
1 x,y,z
2 -x,y,-z
3 1/2+x,1/2+y,z
4 1/2-x,1/2+y,-z
_cell_length_a 12.0196
_cell_length_b 5.6757
_cell_length_c 11.6313
_cell_angle_alpha 90.00000
_cell_angle_beta 40.11586
_cell_angle_gamma 90.00000
#
loop_
_atom_site_label
_atom_site_fract_x
_atom_site_fract_y
_atom_site_fract_z
C1 -0.1185 0.1769 -0.1798
C2 -0.0172 0.1892 -0.1617
C3 0.1014 0.0123 -0.2320
C4 0.1185 -0.1769 -0.3202
C5 0.0172 -0.1892 -0.3383
C6 -0.1014 -0.0123 -0.2680
H7 -0.2111 0.3150 -0.1250
H8 -0.0306 0.3368 -0.0927
H9 0.1806 0.0219 -0.2179
H10 0.2111 -0.3150 -0.3750
H11 0.0306 -0.3368 -0.4073
H12 -0.1806 -0.0219 -0.2821
