# Supplementary material for: Reliable crystal structure predictions from first principles
Source: Nat Commun. 2022 Jun 2;13:3095. doi: 10.1038/s41467-022-30692-y (PMC9163189; doi:10.1038/s41467-022-30692-y)
Supplement: Supplementary file 3 — Supplementary Dataset 1 [file 41467_2022_30692_MOESM3_ESM.zip › fullPES@CSP_Supplemental_Data/fullPES@CSP_polymorph_list/benzene/cifs/data_33.cif]

data_35_aj_sol2-fullcrys
#Monoclinic sg
_symmetry_space_group_name_H-M P2/c
_cell_formula_units_Z 4
loop_
_symmetry_equiv_pos_site_id
_symmetry_equiv_pos_as_xyz
1 x,y,z
2 -x,-y,-z
3 -x,y,1/2-z
4 x,-y,1/2+z
_cell_length_a 11.6272
_cell_length_b 5.6771
_cell_length_c 8.1193
_cell_angle_alpha 90.00000
_cell_angle_beta 107.46991
_cell_angle_gamma 90.00000
#
loop_
_atom_site_label
_atom_site_fract_x
_atom_site_fract_y
_atom_site_fract_z
C1 -0.1789 0.0608 -0.2672
C2 -0.1306 0.2376 -0.1485
C3 -0.2017 0.4268 -0.1314
C4 -0.3211 0.4393 -0.2329
C5 -0.3695 0.2625 -0.3515
C6 -0.2984 0.0733 -0.3686
H7 -0.1235 -0.0869 -0.2805
H8 -0.0373 0.2279 -0.0694
H9 -0.1639 0.5648 -0.0388
H10 -0.3766 0.5870 -0.2195
H11 -0.4627 0.2722 -0.4306
H12 -0.3361 -0.0647 -0.4613
