# Supplementary material for: Reliable crystal structure predictions from first principles
Source: Nat Commun. 2022 Jun 2;13:3095. doi: 10.1038/s41467-022-30692-y (PMC9163189; doi:10.1038/s41467-022-30692-y)
Supplement: Supplementary file 3 — Supplementary Dataset 1 [file 41467_2022_30692_MOESM3_ESM.zip › fullPES@CSP_Supplemental_Data/fullPES@CSP_polymorph_list/benzene/cifs/data_34.cif]

data_36_de_sol84-fullcrys
#Monoclinic sg
_symmetry_space_group_name_H-M C2/c
_cell_formula_units_Z 8
loop_
_symmetry_equiv_pos_site_id
_symmetry_equiv_pos_as_xyz
1 x,y,z
2 -x,-y,-z
3 -x,y,1/2-z
4 x,-y,1/2+z
5 1/2+x,1/2+y,z
6 1/2-x,1/2-y,-z
7 1/2-x,1/2+y,1/2-z
8 1/2+x,1/2-y,1/2+z
_cell_length_a 21.7160
_cell_length_b 5.4986
_cell_length_c 22.4897
_cell_angle_alpha 90.00000
_cell_angle_beta 22.40692
_cell_angle_gamma 90.00000
#
loop_
_atom_site_label
_atom_site_fract_x
_atom_site_fract_y
_atom_site_fract_z
C1 0.1125 -0.1772 -0.2154
C2 0.0988 0.0127 -0.1629
C3 -0.0179 0.1907 -0.0670
C4 -0.1209 0.1787 -0.0237
C5 -0.1072 -0.0113 -0.0762
C6 0.0095 -0.1892 -0.1721
H7 0.2035 -0.3162 -0.2902
H8 0.1792 0.0222 -0.1968
H9 -0.0287 0.3390 -0.0259
H10 -0.2120 0.3176 0.0511
H11 -0.1876 -0.0208 -0.0423
H12 0.0203 -0.3375 -0.2132
