# Supplementary material for: Reliable crystal structure predictions from first principles
Source: Nat Commun. 2022 Jun 2;13:3095. doi: 10.1038/s41467-022-30692-y (PMC9163189; doi:10.1038/s41467-022-30692-y)
Supplement: Supplementary file 3 — Supplementary Dataset 1 [file 41467_2022_30692_MOESM3_ESM.zip › fullPES@CSP_Supplemental_Data/fullPES@CSP_polymorph_list/benzene/cifs/data_35.cif]

data_37_de_sol462-fullcrys
#Monoclinic sg
_symmetry_space_group_name_H-M C2/c
_cell_formula_units_Z 8
loop_
_symmetry_equiv_pos_site_id
_symmetry_equiv_pos_as_xyz
1 x,y,z
2 -x,-y,-z
3 -x,y,1/2-z
4 x,-y,1/2+z
5 1/2+x,1/2+y,z
6 1/2-x,1/2-y,-z
7 1/2-x,1/2+y,1/2-z
8 1/2+x,1/2-y,1/2+z
_cell_length_a 21.7990
_cell_length_b 5.4446
_cell_length_c 23.5514
_cell_angle_alpha 90.00000
_cell_angle_beta 21.44484
_cell_angle_gamma 90.00000
#
loop_
_atom_site_label
_atom_site_fract_x
_atom_site_fract_y
_atom_site_fract_z
C1 0.2542 0.0015 -0.0703
C2 0.3336 0.1830 -0.1701
C3 0.3211 0.1830 -0.2182
C4 0.2294 0.0014 -0.1664
C5 0.1500 -0.1801 -0.0666
C6 0.1625 -0.1800 -0.0186
H7 0.2638 0.0015 -0.0327
H8 0.4053 0.3246 -0.2106
H9 0.3830 0.3247 -0.2961
H10 0.2198 0.0014 -0.2040
H11 0.0783 -0.3217 -0.0262
H12 0.1005 -0.3218 0.0593
