# Supplementary material for: Reliable crystal structure predictions from first principles
Source: Nat Commun. 2022 Jun 2;13:3095. doi: 10.1038/s41467-022-30692-y (PMC9163189; doi:10.1038/s41467-022-30692-y)
Supplement: Supplementary file 3 — Supplementary Dataset 1 [file 41467_2022_30692_MOESM3_ESM.zip › fullPES@CSP_Supplemental_Data/fullPES@CSP_polymorph_list/benzene/cifs/data_36.cif]

data_38_cc_sol6-fullcrys
#Orthorhombic sg
_symmetry_space_group_name_H-M Pbca
_cell_formula_units_Z 8
loop_
_symmetry_equiv_pos_site_id
_symmetry_equiv_pos_as_xyz
1 x,y,z
2 -x,-y,-z
3 1/2-x,1/2+y,z
4 x,1/2-y,1/2+z
5 1/2+x,y,1/2-z
6 1/2+x,1/2-y,-z
7 -x,1/2+y,1/2-z
8 1/2-x,-y,1/2+z
_cell_length_a 5.6960
_cell_length_b 8.2025
_cell_length_c 21.9806
_cell_angle_alpha 90.00000
_cell_angle_beta 90.00000
_cell_angle_gamma 90.00000
#
loop_
_atom_site_label
_atom_site_fract_x
_atom_site_fract_y
_atom_site_fract_z
C1 -0.1793 0.1460 -0.1618
C2 -0.0011 0.0446 -0.1823
C3 0.1796 0.0001 -0.1434
C4 0.1821 0.0570 -0.0839
C5 0.0039 0.1585 -0.0634
C6 -0.1767 0.2029 -0.1024
H7 -0.3204 0.1807 -0.1922
H8 -0.0030 0.0002 -0.2287
H9 0.3187 -0.0791 -0.1593
H10 0.3232 0.0223 -0.0535
H11 0.0058 0.2028 -0.0170
H12 -0.3159 0.2822 -0.0864
