# Supplementary material for: Reliable crystal structure predictions from first principles
Source: Nat Commun. 2022 Jun 2;13:3095. doi: 10.1038/s41467-022-30692-y (PMC9163189; doi:10.1038/s41467-022-30692-y)
Supplement: Supplementary file 3 — Supplementary Dataset 1 [file 41467_2022_30692_MOESM3_ESM.zip › fullPES@CSP_Supplemental_Data/fullPES@CSP_polymorph_list/benzene/cifs/data_38.cif]

data_40_de_sol118-fullcrys
#Monoclinic sg
_symmetry_space_group_name_H-M C2/c
_cell_formula_units_Z 8
loop_
_symmetry_equiv_pos_site_id
_symmetry_equiv_pos_as_xyz
1 x,y,z
2 -x,-y,-z
3 -x,y,1/2-z
4 x,-y,1/2+z
5 1/2+x,1/2+y,z
6 1/2-x,1/2-y,-z
7 1/2-x,1/2+y,1/2-z
8 1/2+x,1/2-y,1/2+z
_cell_length_a 22.8947
_cell_length_b 5.9826
_cell_length_c 24.4721
_cell_angle_alpha 90.00000
_cell_angle_beta 17.74357
_cell_angle_gamma 90.00000
#
loop_
_atom_site_label
_atom_site_fract_x
_atom_site_fract_y
_atom_site_fract_z
C1 0.0982 -0.0255 -0.1623
C2 -0.0090 0.1659 -0.0763
C3 -0.1105 0.1889 -0.0343
C4 -0.1047 0.0205 -0.0784
C5 0.0025 -0.1710 -0.1645
C6 0.1040 -0.1940 -0.2064
H7 0.1774 -0.0436 -0.1951
H8 -0.0134 0.2975 -0.0420
H9 -0.1942 0.3383 0.0329
H10 -0.1839 0.0385 -0.0457
H11 0.0069 -0.3025 -0.1988
H12 0.1878 -0.3434 -0.2737
