# Supplementary material for: Reliable crystal structure predictions from first principles
Source: Nat Commun. 2022 Jun 2;13:3095. doi: 10.1038/s41467-022-30692-y (PMC9163189; doi:10.1038/s41467-022-30692-y)
Supplement: Supplementary file 3 — Supplementary Dataset 1 [file 41467_2022_30692_MOESM3_ESM.zip › fullPES@CSP_Supplemental_Data/fullPES@CSP_polymorph_list/benzene/cifs/data_39.cif]

data_41_de_sol322-fullcrys
#Monoclinic sg
_symmetry_space_group_name_H-M C2/c
_cell_formula_units_Z 8
loop_
_symmetry_equiv_pos_site_id
_symmetry_equiv_pos_as_xyz
1 x,y,z
2 -x,-y,-z
3 -x,y,1/2-z
4 x,-y,1/2+z
5 1/2+x,1/2+y,z
6 1/2-x,1/2-y,-z
7 1/2-x,1/2+y,1/2-z
8 1/2+x,1/2-y,1/2+z
_cell_length_a 22.8514
_cell_length_b 6.0208
_cell_length_c 24.4765
_cell_angle_alpha 90.00000
_cell_angle_beta 17.72664
_cell_angle_gamma 90.00000
#
loop_
_atom_site_label
_atom_site_fract_x
_atom_site_fract_y
_atom_site_fract_z
C1 0.1690 0.1724 -0.0842
C2 0.2309 -0.0181 -0.1659
C3 0.3120 -0.1907 -0.2083
C4 0.3312 -0.1728 -0.1691
C5 0.2692 0.0177 -0.0874
C6 0.1882 0.1903 -0.0450
H7 0.1056 0.3071 -0.0510
H8 0.2161 -0.0321 -0.1966
H9 0.3604 -0.3395 -0.2721
H10 0.3945 -0.3075 -0.2023
H11 0.2840 0.0317 -0.0567
H12 0.1398 0.3391 0.0187
