# Supplementary material for: Reliable crystal structure predictions from first principles
Source: Nat Commun. 2022 Jun 2;13:3095. doi: 10.1038/s41467-022-30692-y (PMC9163189; doi:10.1038/s41467-022-30692-y)
Supplement: Supplementary file 3 — Supplementary Dataset 1 [file 41467_2022_30692_MOESM3_ESM.zip › fullPES@CSP_Supplemental_Data/fullPES@CSP_polymorph_list/benzene/cifs/data_4.cif]

data_6_ai_sol1-fullcrys
#Monoclinic sg
_symmetry_space_group_name_H-M P21/c
_cell_formula_units_Z 4
loop_
_symmetry_equiv_pos_site_id
_symmetry_equiv_pos_as_xyz
1 x,y,z
2 -x,-y,-z
3 -x,1/2+y,1/2-z
4 x,1/2-y,1/2+z
_cell_length_a 8.1725
_cell_length_b 5.6692
_cell_length_c 11.7479
_cell_angle_alpha 90.00000
_cell_angle_beta 66.95468
_cell_angle_gamma 90.00000
#
loop_
_atom_site_label
_atom_site_fract_x
_atom_site_fract_y
_atom_site_fract_z
C1 -0.3240 -0.1903 -0.2871
C2 -0.3401 -0.1736 -0.1653
C3 -0.2661 0.0167 -0.1283
C4 -0.1760 0.1902 -0.2129
C5 -0.1599 0.1735 -0.3347
C6 -0.2339 -0.0168 -0.3718
H7 -0.3818 -0.3388 -0.3161
H8 -0.4103 -0.3091 -0.0993
H9 -0.2787 0.0299 -0.0332
H10 -0.1182 0.3387 -0.1840
H11 -0.0897 0.3090 -0.4008
H12 -0.2213 -0.0299 -0.4668
