# Supplementary material for: Reliable crystal structure predictions from first principles
Source: Nat Commun. 2022 Jun 2;13:3095. doi: 10.1038/s41467-022-30692-y (PMC9163189; doi:10.1038/s41467-022-30692-y)
Supplement: Supplementary file 3 — Supplementary Dataset 1 [file 41467_2022_30692_MOESM3_ESM.zip › fullPES@CSP_Supplemental_Data/fullPES@CSP_polymorph_list/benzene/cifs/data_40.cif]

data_42_cb_sol2-fullcrys
#Orthorhombic sg
_symmetry_space_group_name_H-M Pbca
_cell_formula_units_Z 8
loop_
_symmetry_equiv_pos_site_id
_symmetry_equiv_pos_as_xyz
1 x,y,z
2 -x,-y,-z
3 1/2-x,1/2+y,z
4 x,1/2-y,1/2+z
5 1/2+x,y,1/2-z
6 1/2+x,1/2-y,-z
7 -x,1/2+y,1/2-z
8 1/2-x,-y,1/2+z
_cell_length_a 12.7467
_cell_length_b 10.3432
_cell_length_c 7.8396
_cell_angle_alpha 90.00000
_cell_angle_beta 90.00000
_cell_angle_gamma 90.00000
#
loop_
_atom_site_label
_atom_site_fract_x
_atom_site_fract_y
_atom_site_fract_z
C1 0.1334 0.1935 0.1396
C2 0.0406 0.1244 0.1546
C3 0.0370 0.0143 0.2557
C4 0.1262 -0.0265 0.3417
C5 0.2190 0.0426 0.3266
C6 0.2226 0.1527 0.2255
H7 0.1363 0.2795 0.0607
H8 -0.0290 0.1562 0.0874
H9 -0.0355 -0.0396 0.2675
H10 0.1233 -0.1125 0.4205
H11 0.2886 0.0108 0.3938
H12 0.2951 0.2067 0.2137
