# Supplementary material for: Reliable crystal structure predictions from first principles
Source: Nat Commun. 2022 Jun 2;13:3095. doi: 10.1038/s41467-022-30692-y (PMC9163189; doi:10.1038/s41467-022-30692-y)
Supplement: Supplementary file 3 — Supplementary Dataset 1 [file 41467_2022_30692_MOESM3_ESM.zip › fullPES@CSP_Supplemental_Data/fullPES@CSP_polymorph_list/benzene/cifs/data_41.cif]

data_43_da_sol489-fullcrys
#Monoclinic sg
_symmetry_space_group_name_H-M Cc
_cell_formula_units_Z 4
loop_
_symmetry_equiv_pos_site_id
_symmetry_equiv_pos_as_xyz
1 x,y,z
2 x,-y,1/2+z
3 1/2+x,1/2+y,z
4 1/2+x,1/2-y,1/2+z
_cell_length_a 11.6907
_cell_length_b 5.5838
_cell_length_c 16.1455
_cell_angle_alpha 90.00000
_cell_angle_beta 150.83960
_cell_angle_gamma 90.00000
#
loop_
_atom_site_label
_atom_site_fract_x
_atom_site_fract_y
_atom_site_fract_z
C1 0.0294 -0.1767 0.0781
C2 -0.1316 0.0061 -0.0109
C3 -0.1610 0.1827 -0.0891
C4 -0.0294 0.1767 -0.0781
C5 0.1316 -0.0061 0.0109
C6 0.1610 -0.1828 0.0891
H7 0.0524 -0.3146 0.1391
H8 -0.2342 0.0110 -0.0193
H9 -0.2868 0.3254 -0.1586
H10 -0.0524 0.3146 -0.1391
H11 0.2342 -0.0110 0.0193
H12 0.2868 -0.3255 0.1586
