# Supplementary material for: Reliable crystal structure predictions from first principles
Source: Nat Commun. 2022 Jun 2;13:3095. doi: 10.1038/s41467-022-30692-y (PMC9163189; doi:10.1038/s41467-022-30692-y)
Supplement: Supplementary file 3 — Supplementary Dataset 1 [file 41467_2022_30692_MOESM3_ESM.zip › fullPES@CSP_Supplemental_Data/fullPES@CSP_polymorph_list/benzene/cifs/data_42.cif]

data_44_cc_sol283-fullcrys
#Orthorhombic sg
_symmetry_space_group_name_H-M Pbca
_cell_formula_units_Z 8
loop_
_symmetry_equiv_pos_site_id
_symmetry_equiv_pos_as_xyz
1 x,y,z
2 -x,-y,-z
3 1/2-x,1/2+y,z
4 x,1/2-y,1/2+z
5 1/2+x,y,1/2-z
6 1/2+x,1/2-y,-z
7 -x,1/2+y,1/2-z
8 1/2-x,-y,1/2+z
_cell_length_a 5.6919
_cell_length_b 11.6398
_cell_length_c 15.5288
_cell_angle_alpha 90.00000
_cell_angle_beta 90.00000
_cell_angle_gamma 90.00000
#
loop_
_atom_site_label
_atom_site_fract_x
_atom_site_fract_y
_atom_site_fract_z
C1 0.1676 -0.2406 -0.1654
C2 0.1824 -0.1218 -0.1608
C3 0.0108 -0.0599 -0.1175
C4 -0.1756 -0.1168 -0.0788
C5 -0.1904 -0.2356 -0.0834
C6 -0.0188 -0.2975 -0.1268
H7 0.3015 -0.2889 -0.1992
H8 0.3278 -0.0773 -0.1911
H9 0.0224 0.0329 -0.1139
H10 -0.3096 -0.0684 -0.0450
H11 -0.3358 -0.2801 -0.0532
H12 -0.0304 -0.3903 -0.1304
