# Supplementary material for: Reliable crystal structure predictions from first principles
Source: Nat Commun. 2022 Jun 2;13:3095. doi: 10.1038/s41467-022-30692-y (PMC9163189; doi:10.1038/s41467-022-30692-y)
Supplement: Supplementary file 3 — Supplementary Dataset 1 [file 41467_2022_30692_MOESM3_ESM.zip › fullPES@CSP_Supplemental_Data/fullPES@CSP_polymorph_list/benzene/cifs/data_43.cif]

data_45_ce_sol1-fullcrys
#Orthorhombic sg
_symmetry_space_group_name_H-M Pbcn
_cell_formula_units_Z 8
loop_
_symmetry_equiv_pos_site_id
_symmetry_equiv_pos_as_xyz
1 x,y,z
2 -x,-y,-z
3 1/2-x,1/2+y,z
4 x,-y,1/2+z
5 1/2+x,1/2+y,1/2-z
6 1/2+x,1/2-y,-z
7 -x,y,1/2-z
8 1/2-x,1/2-y,1/2+z
_cell_length_a 22.2919
_cell_length_b 5.6811
_cell_length_c 8.1483
_cell_angle_alpha 90.00000
_cell_angle_beta 90.00000
_cell_angle_gamma 90.00000
#
loop_
_atom_site_label
_atom_site_fract_x
_atom_site_fract_y
_atom_site_fract_z
C1 -0.0646 0.2345 0.0894
C2 -0.1003 0.4215 0.0398
C3 -0.1596 0.4345 0.0908
C4 -0.1832 0.2604 0.1913
C5 -0.1475 0.0733 0.2409
C6 -0.0882 0.0604 0.1899
H7 -0.0183 0.2244 0.0497
H8 -0.0819 0.5573 -0.0387
H9 -0.1875 0.5805 0.0521
H10 -0.2295 0.2705 0.2310
H11 -0.1659 -0.0624 0.3194
H12 -0.0603 -0.0856 0.2286
