# Supplementary material for: Reliable crystal structure predictions from first principles
Source: Nat Commun. 2022 Jun 2;13:3095. doi: 10.1038/s41467-022-30692-y (PMC9163189; doi:10.1038/s41467-022-30692-y)
Supplement: Supplementary file 3 — Supplementary Dataset 1 [file 41467_2022_30692_MOESM3_ESM.zip › fullPES@CSP_Supplemental_Data/fullPES@CSP_polymorph_list/benzene/cifs/data_44.cif]

data_46_da_sol32-fullcrys
#Monoclinic sg
_symmetry_space_group_name_H-M Cc
_cell_formula_units_Z 4
loop_
_symmetry_equiv_pos_site_id
_symmetry_equiv_pos_as_xyz
1 x,y,z
2 x,-y,1/2+z
3 1/2+x,1/2+y,z
4 1/2+x,1/2-y,1/2+z
_cell_length_a 12.4187
_cell_length_b 5.8035
_cell_length_c 17.6933
_cell_angle_alpha 90.00000
_cell_angle_beta 156.12349
_cell_angle_gamma 90.00000
#
loop_
_atom_site_label
_atom_site_fract_x
_atom_site_fract_y
_atom_site_fract_z
C1 0.1366 -0.0197 0.0199
C2 -0.0165 0.1744 -0.0641
C3 -0.1531 0.1940 -0.0839
C4 -0.1366 0.0197 -0.0199
C5 0.0165 -0.1744 0.0641
C6 0.1531 -0.1940 0.0839
H7 0.2434 -0.0350 0.0354
H8 -0.0296 0.3104 -0.1142
H9 -0.2727 0.3455 -0.1494
H10 -0.2434 0.0350 -0.0354
H11 0.0296 -0.3104 0.1142
H12 0.2727 -0.3455 0.1494
