# Supplementary material for: Reliable crystal structure predictions from first principles
Source: Nat Commun. 2022 Jun 2;13:3095. doi: 10.1038/s41467-022-30692-y (PMC9163189; doi:10.1038/s41467-022-30692-y)
Supplement: Supplementary file 3 — Supplementary Dataset 1 [file 41467_2022_30692_MOESM3_ESM.zip › fullPES@CSP_Supplemental_Data/fullPES@CSP_polymorph_list/benzene/cifs/data_46.cif]

data_48_cb_sol24-fullcrys
#Orthorhombic sg
_symmetry_space_group_name_H-M Pbca
_cell_formula_units_Z 8
loop_
_symmetry_equiv_pos_site_id
_symmetry_equiv_pos_as_xyz
1 x,y,z
2 -x,-y,-z
3 1/2-x,1/2+y,z
4 x,1/2-y,1/2+z
5 1/2+x,y,1/2-z
6 1/2+x,1/2-y,-z
7 -x,1/2+y,1/2-z
8 1/2-x,-y,1/2+z
_cell_length_a 5.6917
_cell_length_b 11.6391
_cell_length_c 15.5315
_cell_angle_alpha 90.00000
_cell_angle_beta 90.00000
_cell_angle_gamma 90.00000
#
loop_
_atom_site_label
_atom_site_fract_x
_atom_site_fract_y
_atom_site_fract_z
C1 -0.1676 0.2406 -0.1654
C2 -0.1824 0.1217 -0.1608
C3 -0.0108 0.0598 -0.1175
C4 0.1756 0.1167 -0.0788
C5 0.1904 0.2356 -0.0834
C6 0.0188 0.2975 -0.1268
H7 -0.3015 0.2889 -0.1992
H8 -0.3278 0.0773 -0.1911
H9 -0.0224 -0.0330 -0.1139
H10 0.3095 0.0684 -0.0450
H11 0.3358 0.2800 -0.0532
H12 0.0304 0.3903 -0.1304
