# Supplementary material for: Reliable crystal structure predictions from first principles
Source: Nat Commun. 2022 Jun 2;13:3095. doi: 10.1038/s41467-022-30692-y (PMC9163189; doi:10.1038/s41467-022-30692-y)
Supplement: Supplementary file 3 — Supplementary Dataset 1 [file 41467_2022_30692_MOESM3_ESM.zip › fullPES@CSP_Supplemental_Data/fullPES@CSP_polymorph_list/benzene/cifs/data_47.cif]

data_49_aq_sol341-fullcrys
#Orthorhombic sg
_symmetry_space_group_name_H-M P212121
_cell_formula_units_Z 4
loop_
_symmetry_equiv_pos_site_id
_symmetry_equiv_pos_as_xyz
1 x,y,z
2 1/2+x,1/2-y,-z
3 -x,1/2+y,1/2-z
4 1/2-x,-y,1/2+z
_cell_length_a 6.7612
_cell_length_b 13.4536
_cell_length_c 5.7180
_cell_angle_alpha 90.00000
_cell_angle_beta 90.00000
_cell_angle_gamma 90.00000
#
loop_
_atom_site_label
_atom_site_fract_x
_atom_site_fract_y
_atom_site_fract_z
C1 -0.0511 -0.1199 0.0959
C2 0.0401 -0.2080 0.1616
C3 0.1430 -0.2132 0.3712
C4 0.1547 -0.1303 0.5151
C5 0.0636 -0.0423 0.4494
C6 -0.0394 -0.0370 0.2398
H7 -0.1315 -0.1158 -0.0677
H8 0.0310 -0.2726 0.0492
H9 0.2141 -0.2820 0.4225
H10 0.2351 -0.1344 0.6786
H11 0.0726 0.0224 0.5618
H12 -0.1105 0.0317 0.1884
