# Supplementary material for: Reliable crystal structure predictions from first principles
Source: Nat Commun. 2022 Jun 2;13:3095. doi: 10.1038/s41467-022-30692-y (PMC9163189; doi:10.1038/s41467-022-30692-y)
Supplement: Supplementary file 3 — Supplementary Dataset 1 [file 41467_2022_30692_MOESM3_ESM.zip › fullPES@CSP_Supplemental_Data/fullPES@CSP_polymorph_list/benzene/cifs/data_48.cif]

data_50_ah_sol137-fullcrys
#Monoclinic sg
_symmetry_space_group_name_H-M P21
_cell_formula_units_Z 2
loop_
_symmetry_equiv_pos_site_id
_symmetry_equiv_pos_as_xyz
1 x,y,z
2 -x,1/2+y,-z
_cell_length_a 5.7587
_cell_length_b 7.6256
_cell_length_c 6.5452
_cell_angle_alpha 90.00000
_cell_angle_beta 116.07746
_cell_angle_gamma 90.00000
#
loop_
_atom_site_label
_atom_site_fract_x
_atom_site_fract_y
_atom_site_fract_z
C1 0.4379 0.0792 0.0150
C2 0.3200 0.0793 -0.2210
C3 0.0806 0.0001 -0.3390
C4 -0.0408 -0.0792 -0.2210
C5 0.0771 -0.0793 0.0150
C6 0.3165 -0.0001 0.1330
H7 0.6247 0.1410 0.1072
H8 0.4148 0.1410 -0.3132
H9 -0.0116 0.0001 -0.5233
H10 -0.2277 -0.1410 -0.3132
H11 -0.0178 -0.1410 0.1071
H12 0.4086 -0.0001 0.3173
