# Supplementary material for: Reliable crystal structure predictions from first principles
Source: Nat Commun. 2022 Jun 2;13:3095. doi: 10.1038/s41467-022-30692-y (PMC9163189; doi:10.1038/s41467-022-30692-y)
Supplement: Supplementary file 3 — Supplementary Dataset 1 [file 41467_2022_30692_MOESM3_ESM.zip › fullPES@CSP_Supplemental_Data/fullPES@CSP_polymorph_list/benzene/cifs/data_49.cif]

data_51_ai_sol219-fullcrys
#Monoclinic sg
_symmetry_space_group_name_H-M P21/c
_cell_formula_units_Z 4
loop_
_symmetry_equiv_pos_site_id
_symmetry_equiv_pos_as_xyz
1 x,y,z
2 -x,-y,-z
3 -x,1/2+y,1/2-z
4 x,1/2-y,1/2+z
_cell_length_a 8.4506
_cell_length_b 5.7638
_cell_length_c 10.6273
_cell_angle_alpha 90.00000
_cell_angle_beta 89.51593
_cell_angle_gamma 90.00000
#
loop_
_atom_site_label
_atom_site_fract_x
_atom_site_fract_y
_atom_site_fract_z
C1 -0.3004 -0.2087 -0.1985
C2 -0.1981 -0.0670 -0.1319
C3 -0.1477 0.1418 -0.1834
C4 -0.1996 0.2088 -0.3015
C5 -0.3019 0.0671 -0.3681
C6 -0.3523 -0.1417 -0.3166
H7 -0.3398 -0.3717 -0.1583
H8 -0.1575 -0.1194 -0.0398
H9 -0.0679 0.2525 -0.1315
H10 -0.1602 0.3718 -0.3417
H11 -0.3425 0.1195 -0.4602
H12 -0.4321 -0.2524 -0.3685
