# Supplementary material for: Reliable crystal structure predictions from first principles
Source: Nat Commun. 2022 Jun 2;13:3095. doi: 10.1038/s41467-022-30692-y (PMC9163189; doi:10.1038/s41467-022-30692-y)
Supplement: Supplementary file 3 — Supplementary Dataset 1 [file 41467_2022_30692_MOESM3_ESM.zip › fullPES@CSP_Supplemental_Data/fullPES@CSP_polymorph_list/benzene/cifs/data_5.cif]

data_7_ak_sol1-fullcrys
#Monoclinic sg
_symmetry_space_group_name_H-M P21/c
_cell_formula_units_Z 4
loop_
_symmetry_equiv_pos_site_id
_symmetry_equiv_pos_as_xyz
1 x,y,z
2 -x,-y,-z
3 -x,1/2+y,1/2-z
4 x,1/2-y,1/2+z
_cell_length_a 8.1724
_cell_length_b 5.6692
_cell_length_c 11.7488
_cell_angle_alpha 90.00000
_cell_angle_beta 66.95152
_cell_angle_gamma 90.00000
#
loop_
_atom_site_label
_atom_site_fract_x
_atom_site_fract_y
_atom_site_fract_z
C1 -0.1600 -0.1734 -0.3347
C2 -0.2339 0.0168 -0.3718
C3 -0.3240 0.1903 -0.2871
C4 -0.3401 0.1735 -0.1653
C5 -0.2661 -0.0168 -0.1282
C6 -0.1760 -0.1903 -0.2130
H7 -0.0896 -0.3089 -0.4008
H8 -0.2215 0.0299 -0.4668
H9 -0.3817 0.3389 -0.3160
H10 -0.4104 0.3089 -0.0992
H11 -0.2785 -0.0299 -0.0332
H12 -0.1183 -0.3389 -0.1840
