# Supplementary material for: Reliable crystal structure predictions from first principles
Source: Nat Commun. 2022 Jun 2;13:3095. doi: 10.1038/s41467-022-30692-y (PMC9163189; doi:10.1038/s41467-022-30692-y)
Supplement: Supplementary file 3 — Supplementary Dataset 1 [file 41467_2022_30692_MOESM3_ESM.zip › fullPES@CSP_Supplemental_Data/fullPES@CSP_polymorph_list/benzene/cifs/data_50.cif]

data_52_db_sol93-fullcrys
#Monoclinic sg
_symmetry_space_group_name_H-M C2
_cell_formula_units_Z 4
loop_
_symmetry_equiv_pos_site_id
_symmetry_equiv_pos_as_xyz
1 x,y,z
2 -x,y,-z
3 1/2+x,1/2+y,z
4 1/2-x,1/2+y,-z
_cell_length_a 11.7588
_cell_length_b 5.7361
_cell_length_c 7.6518
_cell_angle_alpha 90.00000
_cell_angle_beta 89.94902
_cell_angle_gamma 90.00000
#
loop_
_atom_site_label
_atom_site_fract_x
_atom_site_fract_y
_atom_site_fract_z
C1 0.2575 0.1807 -0.3296
C2 0.1395 0.1806 -0.3295
C3 0.0806 -0.0002 -0.2499
C4 0.1396 -0.1807 -0.1704
C5 0.2576 -0.1805 -0.1704
C6 0.3165 0.0002 -0.2501
H7 0.3035 0.3218 -0.3917
H8 0.0934 0.3214 -0.3917
H9 -0.0116 -0.0003 -0.2498
H10 0.0936 -0.3218 -0.1083
H11 0.3037 -0.3214 -0.1083
H12 0.4087 0.0003 -0.2502
