# Supplementary material for: Reliable crystal structure predictions from first principles
Source: Nat Commun. 2022 Jun 2;13:3095. doi: 10.1038/s41467-022-30692-y (PMC9163189; doi:10.1038/s41467-022-30692-y)
Supplement: Supplementary file 3 — Supplementary Dataset 1 [file 41467_2022_30692_MOESM3_ESM.zip › fullPES@CSP_Supplemental_Data/fullPES@CSP_polymorph_list/benzene/cifs/data_6.cif]

data_8_af_sol408-fullcrys
#Monoclinic sg
_symmetry_space_group_name_H-M P21
_cell_formula_units_Z 2
loop_
_symmetry_equiv_pos_site_id
_symmetry_equiv_pos_as_xyz
1 x,y,z
2 -x,1/2+y,-z
_cell_length_a 5.8505
_cell_length_b 7.0966
_cell_length_c 7.3394
_cell_angle_alpha 90.00000
_cell_angle_beta 123.45865
_cell_angle_gamma 90.00000
#
loop_
_atom_site_label
_atom_site_fract_x
_atom_site_fract_y
_atom_site_fract_z
C1 0.2803 0.0009 -0.0953
C2 0.1714 0.1071 -0.2844
C3 -0.1089 0.1062 -0.4391
C4 -0.2803 -0.0009 -0.4047
C5 -0.1714 -0.1071 -0.2156
C6 0.1089 -0.1062 -0.0609
H7 0.4991 0.0016 0.0256
H8 0.3051 0.1906 -0.3113
H9 -0.1940 0.1892 -0.5867
H10 -0.4991 -0.0016 -0.5256
H11 -0.3051 -0.1906 -0.1887
H12 0.1940 -0.1892 0.0867
