# Supplementary material for: Reliable crystal structure predictions from first principles
Source: Nat Commun. 2022 Jun 2;13:3095. doi: 10.1038/s41467-022-30692-y (PMC9163189; doi:10.1038/s41467-022-30692-y)
Supplement: Supplementary file 3 — Supplementary Dataset 1 [file 41467_2022_30692_MOESM3_ESM.zip › fullPES@CSP_Supplemental_Data/fullPES@CSP_polymorph_list/benzene/cifs/data_7.cif]

data_9_al_sol121-fullcrys
#Monoclinic sg
_symmetry_space_group_name_H-M P2/c
_cell_formula_units_Z 4
loop_
_symmetry_equiv_pos_site_id
_symmetry_equiv_pos_as_xyz
1 x,y,z
2 -x,-y,-z
3 -x,y,1/2-z
4 x,-y,1/2+z
_cell_length_a 12.1120
_cell_length_b 7.2919
_cell_length_c 7.1105
_cell_angle_alpha 90.00000
_cell_angle_beta 125.94926
_cell_angle_gamma 90.00000
#
loop_
_atom_site_label
_atom_site_fract_x
_atom_site_fract_y
_atom_site_fract_z
C1 -0.1792 0.1240 -0.0704
C2 -0.1084 0.2500 -0.1085
C3 -0.1792 0.3761 -0.2881
C4 -0.3207 0.3761 -0.4296
C5 -0.3915 0.2500 -0.3916
C6 -0.3207 0.1239 -0.2119
H7 -0.1240 0.0255 0.0698
H8 0.0020 0.2500 0.0019
H9 -0.1240 0.4746 -0.3178
H10 -0.3760 0.4745 -0.5698
H11 -0.5020 0.2501 -0.5019
H12 -0.3760 0.0255 -0.1822
