# Supplementary material for: Reliable crystal structure predictions from first principles
Source: Nat Commun. 2022 Jun 2;13:3095. doi: 10.1038/s41467-022-30692-y (PMC9163189; doi:10.1038/s41467-022-30692-y)
Supplement: Supplementary file 3 — Supplementary Dataset 1 [file 41467_2022_30692_MOESM3_ESM.zip › fullPES@CSP_Supplemental_Data/fullPES@CSP_polymorph_list/benzene/cifs/data_8.cif]

data_10_au_sol265-fullcrys
#Orthorhombic sg
_symmetry_space_group_name_H-M Pna21
_cell_formula_units_Z 4
loop_
_symmetry_equiv_pos_site_id
_symmetry_equiv_pos_as_xyz
1 x,y,z
2 -x,-y,1/2+z
3 1/2-x,1/2+y,1/2+z
4 1/2+x,1/2-y,z
_cell_length_a 7.2888
_cell_length_b 7.1138
_cell_length_c 9.8051
_cell_angle_alpha 90.00000
_cell_angle_beta 90.00000
_cell_angle_gamma 90.00000
#
loop_
_atom_site_label
_atom_site_fract_x
_atom_site_fract_y
_atom_site_fract_z
C1 -0.1240 0.1089 0.0707
C2 -0.1239 0.1089 -0.0708
C3 -0.2500 0.0000 -0.1415
C4 -0.3760 -0.1089 -0.0707
C5 -0.3760 -0.1089 0.0708
C6 -0.2500 0.0000 0.1415
H7 -0.0256 0.1940 0.1260
H8 -0.0254 0.1938 -0.1260
H9 -0.2500 0.0000 -0.2520
H10 -0.4743 -0.1939 -0.1260
H11 -0.4745 -0.1938 0.1260
H12 -0.2500 -0.0000 0.2520
