# Supplementary material for: Reliable crystal structure predictions from first principles
Source: Nat Commun. 2022 Jun 2;13:3095. doi: 10.1038/s41467-022-30692-y (PMC9163189; doi:10.1038/s41467-022-30692-y)
Supplement: Supplementary file 3 — Supplementary Dataset 1 [file 41467_2022_30692_MOESM3_ESM.zip › fullPES@CSP_Supplemental_Data/fullPES@CSP_polymorph_list/benzene/cifs/data_9.cif]

data_11_cd_sol1-fullcrys
#Orthorhombic sg
_symmetry_space_group_name_H-M Pbcn
_cell_formula_units_Z 8
loop_
_symmetry_equiv_pos_site_id
_symmetry_equiv_pos_as_xyz
1 x,y,z
2 -x,-y,-z
3 1/2-x,1/2+y,z
4 x,-y,1/2+z
5 1/2+x,1/2+y,1/2-z
6 1/2+x,1/2-y,-z
7 -x,y,1/2-z
8 1/2-x,1/2-y,1/2+z
_cell_length_a 19.6119
_cell_length_b 7.2808
_cell_length_c 7.1208
_cell_angle_alpha 90.00000
_cell_angle_beta 90.00000
_cell_angle_gamma 90.00000
#
loop_
_atom_site_label
_atom_site_fract_x
_atom_site_fract_y
_atom_site_fract_z
C1 -0.0542 -0.2500 0.0000
C2 -0.0896 -0.1240 -0.1089
C3 -0.1604 -0.1240 -0.1088
C4 -0.1958 -0.2500 0.0002
C5 -0.1604 -0.3760 0.1091
C6 -0.0896 -0.3760 0.1090
H7 0.0010 -0.2500 0.0000
H8 -0.0620 -0.0257 -0.1941
H9 -0.1880 -0.0255 -0.1938
H10 -0.2510 -0.2500 0.0002
H11 -0.1880 -0.4743 0.1943
H12 -0.0620 -0.4745 0.1941
