# Supplementary material for: Reliable crystal structure predictions from first principles
Source: Nat Commun. 2022 Jun 2;13:3095. doi: 10.1038/s41467-022-30692-y (PMC9163189; doi:10.1038/s41467-022-30692-y)
Supplement: Supplementary file 3 — Supplementary Dataset 1 [file 41467_2022_30692_MOESM3_ESM.zip › fullPES@CSP_Supplemental_Data/fullPES@CSP_polymorph_list/deferiprone/cifs/data_1.cif]

data_1875                                                                                   
# UPACK energy:   -107.378
_cell_length_a   8.28600
_cell_length_b  12.52145
_cell_length_c   7.92541
_cell_angle_alpha    52.961
_cell_angle_beta    58.296
_cell_angle_gamma   103.391
_cell_formula_units_Z   2
_symmetry_equiv_pos_as_xyz
    -x,-y,-z                                          
_symmetry_space_group_name_H-M 'P -1     '
loop_
_atom_site_label
_atom_site_fract_x
_atom_site_fract_y
_atom_site_fract_z
O1    0.365041  0.297077  0.168402
O2    0.870559  0.538802 -0.161543
N3    0.808228  0.190559 -0.019749
C4    0.928345  0.354104 -0.131996
C5    0.772739  0.384726 -0.063748
C6    0.487022  0.254477  0.120821
C7    0.379418  0.089437  0.227373
C8    0.542624  0.064790  0.153399
C9    1.221684  0.490440 -0.322352
C10   0.968606  0.153958 -0.089314
H11   0.167762 -0.016181  0.367299
H12   0.467059 -0.058834  0.230404
H13   0.838019  0.018901  0.020116
H14   0.973929  0.104150  0.075597
H15   1.214695  0.306688 -0.414421
H16   1.279575  0.609509 -0.389528
H17   1.428602  0.586761 -0.607991
H18   1.186520  0.384259 -0.118861
H19   0.709628  0.516920 -0.074097
