# Supplementary material for: Reliable crystal structure predictions from first principles
Source: Nat Commun. 2022 Jun 2;13:3095. doi: 10.1038/s41467-022-30692-y (PMC9163189; doi:10.1038/s41467-022-30692-y)
Supplement: Supplementary file 3 — Supplementary Dataset 1 [file 41467_2022_30692_MOESM3_ESM.zip › fullPES@CSP_Supplemental_Data/fullPES@CSP_polymorph_list/deferiprone/cifs/data_10.cif]

data_0936                                                                                   
# UPACK energy:   -104.130
_cell_length_a   7.17800
_cell_length_b  13.05300
_cell_length_c  14.83954
_cell_angle_alpha    90.000
_cell_angle_beta   103.575
_cell_angle_gamma    90.000
_cell_formula_units_Z   8
_symmetry_equiv_pos_as_xyz
    -x,-y,-z                                          
    -x,y,-z+1/2                                       
    x,-y,z+1/2                                        
    x+1/2,y+1/2,z                                     
    -x+1/2,-y+1/2,-z                                  
    -x+1/2,y+1/2,-z+1/2                               
    x+1/2,-y+1/2,z+1/2                                
_symmetry_space_group_name_H-M 'C 2/c    '
loop_
_atom_site_label
_atom_site_fract_x
_atom_site_fract_y
_atom_site_fract_z
O1    0.775996  0.112051  0.717428
O2    0.957341  0.098460  0.587452
N3    0.476241  0.135310  0.450634
C4    0.672114  0.120447  0.470697
C5    0.767608  0.113001  0.561123
C6    0.674375  0.119926  0.637629
C7    0.472287  0.135249  0.610759
C8    0.382857  0.142236  0.519508
C9    0.771568  0.113062  0.393400
C10   0.370076  0.143936  0.355099
H11   0.390238  0.141232  0.663029
H12   0.229688  0.153972  0.496957
H13   0.219299  0.154915  0.353726
H14   0.384895  0.074650  0.316243
H15   0.419608  0.209170  0.321144
H16   0.923762  0.101594  0.422412
H17   0.753898  0.182540  0.351272
H18   0.718774  0.048747  0.347161
H19   0.978882  0.096759  0.655272
