# Supplementary material for: Reliable crystal structure predictions from first principles
Source: Nat Commun. 2022 Jun 2;13:3095. doi: 10.1038/s41467-022-30692-y (PMC9163189; doi:10.1038/s41467-022-30692-y)
Supplement: Supplementary file 3 — Supplementary Dataset 1 [file 41467_2022_30692_MOESM3_ESM.zip › fullPES@CSP_Supplemental_Data/fullPES@CSP_polymorph_list/deferiprone/cifs/data_100.cif]

data_1101                                                                                   
# UPACK energy:    -97.147
_cell_length_a  14.03700
_cell_length_b   7.16600
_cell_length_c  14.01571
_cell_angle_alpha    90.000
_cell_angle_beta    94.526
_cell_angle_gamma    90.000
_cell_formula_units_Z   8
_symmetry_equiv_pos_as_xyz
    -x,-y,-z                                          
    -x,y,-z+1/2                                       
    x,-y,z+1/2                                        
    x+1/2,y+1/2,z                                     
    -x+1/2,-y+1/2,-z                                  
    -x+1/2,y+1/2,-z+1/2                               
    x+1/2,-y+1/2,z+1/2                                
_symmetry_space_group_name_H-M 'C 2/c    '
loop_
_atom_site_label
_atom_site_fract_x
_atom_site_fract_y
_atom_site_fract_z
O1    0.225221  0.791083  0.715481
O2    0.151644  0.540413  0.600565
N3    0.115528  0.948549  0.451868
C4    0.113170  0.763397  0.478815
C5    0.150709  0.716104  0.567907
C6    0.193158  0.850154  0.636129
C7    0.192583  1.037915  0.602519
C8    0.154289  1.078663  0.512883
C9    0.069985  0.622690  0.410106
C10   0.076502  1.003754  0.357372
H11   0.222586  1.147823  0.648411
H12   0.152914  1.219816  0.485313
H13   0.084693  1.153824  0.350036
H14   0.000684  0.969411  0.346658
H15   0.113984  0.934887  0.301897
H16   0.074694  0.485975  0.443659
H17   0.106960  0.616704  0.344482
H18  -0.005370  0.652037  0.389715
H19   0.182925  0.555052  0.665302
