# Supplementary material for: Reliable crystal structure predictions from first principles
Source: Nat Commun. 2022 Jun 2;13:3095. doi: 10.1038/s41467-022-30692-y (PMC9163189; doi:10.1038/s41467-022-30692-y)
Supplement: Supplementary file 3 — Supplementary Dataset 1 [file 41467_2022_30692_MOESM3_ESM.zip › fullPES@CSP_Supplemental_Data/fullPES@CSP_polymorph_list/deferiprone/cifs/data_1000.cif]

data_2641                                                                                   
# UPACK energy:    -85.367
_cell_length_a  15.93400
_cell_length_b  14.74400
_cell_length_c   6.68100
_cell_angle_alpha    90.000
_cell_angle_beta    90.000
_cell_angle_gamma    90.000
_cell_formula_units_Z   8
_symmetry_equiv_pos_as_xyz
    x+1/2,-y+1/2,-z                                   
    -x,y+1/2,-z+1/2                                   
    -x+1/2,-y,z+1/2                                   
    -x,-y,-z                                          
    -x+1/2,y+1/2,z                                    
    x,-y+1/2,z+1/2                                    
    x+1/2,y,-z+1/2                                    
_symmetry_space_group_name_H-M 'P bca    '
loop_
_atom_site_label
_atom_site_fract_x
_atom_site_fract_y
_atom_site_fract_z
O1   -0.162872  0.524960  0.251237
O2   -0.044565  0.643828  0.250561
N3    0.078404  0.438687  0.249348
C4    0.060663  0.530351  0.249471
C5   -0.021118  0.556593  0.250146
C6   -0.090731  0.493272  0.250642
C7   -0.066820  0.400115  0.250561
C8    0.015727  0.377048  0.249847
C9    0.130997  0.596921  0.248952
C10   0.164804  0.408329  0.247902
H11  -0.114423  0.347850  0.251152
H12   0.035835  0.306918  0.249524
H13   0.165695  0.334597  0.248770
H14   0.198380  0.432757  0.379665
H15   0.197446  0.432104  0.114374
H16   0.105034  0.665057  0.248912
H17   0.170868  0.589645  0.116983
H18   0.171099  0.589824  0.380941
H19  -0.106031  0.638884  0.250924
