# Supplementary material for: Reliable crystal structure predictions from first principles
Source: Nat Commun. 2022 Jun 2;13:3095. doi: 10.1038/s41467-022-30692-y (PMC9163189; doi:10.1038/s41467-022-30692-y)
Supplement: Supplementary file 3 — Supplementary Dataset 1 [file 41467_2022_30692_MOESM3_ESM.zip › fullPES@CSP_Supplemental_Data/fullPES@CSP_polymorph_list/deferiprone/cifs/data_1001.cif]

data_4351                                                                                   
# UPACK energy:    -85.368
_cell_length_a  19.84100
_cell_length_b   7.41800
_cell_length_c  13.79609
_cell_angle_alpha    90.000
_cell_angle_beta    42.565
_cell_angle_gamma    90.000
_cell_formula_units_Z   8
_symmetry_equiv_pos_as_xyz
    -x,-y,-z                                          
    -x,y,-z+1/2                                       
    x,-y,z+1/2                                        
    x+1/2,y+1/2,z                                     
    -x+1/2,-y+1/2,-z                                  
    -x+1/2,y+1/2,-z+1/2                               
    x+1/2,-y+1/2,z+1/2                                
_symmetry_space_group_name_H-M 'C 2/c    '
loop_
_atom_site_label
_atom_site_fract_x
_atom_site_fract_y
_atom_site_fract_z
O1    0.123996  0.793327  0.665013
O2    0.139987  0.488744  0.560094
N3    0.117782  0.786034  0.378161
C4    0.128386  0.627245  0.418088
C5    0.130121  0.635306  0.514681
C6    0.121456  0.802170  0.577915
C7    0.110726  0.959463  0.530862
C8    0.109406  0.944931  0.434098
C9    0.137469  0.453815  0.354747
C10   0.115993  0.782516  0.275139
H11   0.103608  1.090280  0.572267
H12   0.101484  1.061890  0.396217
H13   0.106811  0.919520  0.258337
H14   0.054132  0.700876  0.314081
H15   0.185320  0.728040  0.172685
H16   0.145242  0.344689  0.398489
H17   0.202412  0.452130  0.238288
H18   0.071820  0.426463  0.379629
H19   0.138435  0.540874  0.627143
