# Supplementary material for: Reliable crystal structure predictions from first principles
Source: Nat Commun. 2022 Jun 2;13:3095. doi: 10.1038/s41467-022-30692-y (PMC9163189; doi:10.1038/s41467-022-30692-y)
Supplement: Supplementary file 3 — Supplementary Dataset 1 [file 41467_2022_30692_MOESM3_ESM.zip › fullPES@CSP_Supplemental_Data/fullPES@CSP_polymorph_list/deferiprone/cifs/data_1002.cif]

data_1804                                                                                   
# UPACK energy:    -85.361
_cell_length_a  13.51500
_cell_length_b   7.78400
_cell_length_c  14.57748
_cell_angle_alpha    90.000
_cell_angle_beta    70.638
_cell_angle_gamma    90.000
_cell_formula_units_Z   8
_symmetry_equiv_pos_as_xyz
    -x,-y,-z                                          
    -x,y,-z+1/2                                       
    x,-y,z+1/2                                        
    x+1/2,y+1/2,z                                     
    -x+1/2,-y+1/2,-z                                  
    -x+1/2,y+1/2,-z+1/2                               
    x+1/2,-y+1/2,z+1/2                                
_symmetry_space_group_name_H-M 'C 2/c    '
loop_
_atom_site_label
_atom_site_fract_x
_atom_site_fract_y
_atom_site_fract_z
O1    0.840719  0.375938  0.426358
O2    0.648761  0.435586  0.440987
N3    0.762270  0.850707  0.359987
C4    0.686793  0.724114  0.389777
C5    0.716234  0.566393  0.411401
C6    0.822879  0.524203  0.404777
C7    0.895663  0.662205  0.373540
C8    0.862698  0.817703  0.352687
C9    0.576593  0.763952  0.397215
C10   0.733746  1.019977  0.336029
H11   0.977092  0.643050  0.366502
H12   0.916098  0.924846  0.328706
H13   0.803273  1.100822  0.314746
H14   0.674741  1.078571  0.398444
H15   0.702889  1.014093  0.275802
H16   0.529017  0.649563  0.421443
H17   0.570330  0.803289  0.327456
H18   0.543234  0.866855  0.449451
H19   0.694385  0.343551  0.449967
