# Supplementary material for: Reliable crystal structure predictions from first principles
Source: Nat Commun. 2022 Jun 2;13:3095. doi: 10.1038/s41467-022-30692-y (PMC9163189; doi:10.1038/s41467-022-30692-y)
Supplement: Supplementary file 3 — Supplementary Dataset 1 [file 41467_2022_30692_MOESM3_ESM.zip › fullPES@CSP_Supplemental_Data/fullPES@CSP_polymorph_list/deferiprone/cifs/data_1003.cif]

data_0841                                                                                   
# UPACK energy:    -85.360
_cell_length_a  13.66900
_cell_length_b   8.92100
_cell_length_c  12.04900
_cell_angle_alpha    90.000
_cell_angle_beta    90.000
_cell_angle_gamma    90.000
_cell_formula_units_Z   8
_symmetry_equiv_pos_as_xyz
    x+1/2,-y+1/2,-z                                   
    -x,y+1/2,-z+1/2                                   
    -x+1/2,-y,z+1/2                                   
    -x,-y,-z                                          
    -x+1/2,y+1/2,z                                    
    x,-y+1/2,z+1/2                                    
    x+1/2,y,-z+1/2                                    
_symmetry_space_group_name_H-M 'P bca    '
loop_
_atom_site_label
_atom_site_fract_x
_atom_site_fract_y
_atom_site_fract_z
O1    0.195815  0.703464  0.882256
O2    0.340376  0.801625  0.766279
N3    0.141034  0.991380  0.629986
C4    0.235818  0.947517  0.652668
C5    0.251196  0.850701  0.738028
C6    0.173166  0.791133  0.806565
C7    0.077723  0.842125  0.777426
C8    0.065850  0.938942  0.691443
C9    0.317412  1.007040  0.583551
C10   0.122028  1.094788  0.539912
H11   0.014822  0.803632  0.823778
H12  -0.005655  0.979778  0.667441
H13   0.043690  1.114875  0.535140
H14   0.146616  1.048627  0.460827
H15   0.158922  1.201592  0.553697
H16   0.385924  0.960531  0.613619
H17   0.322299  1.129077  0.587816
H18   0.309459  0.976258  0.496124
H19   0.325708  0.735512  0.829280
