# Supplementary material for: Reliable crystal structure predictions from first principles
Source: Nat Commun. 2022 Jun 2;13:3095. doi: 10.1038/s41467-022-30692-y (PMC9163189; doi:10.1038/s41467-022-30692-y)
Supplement: Supplementary file 3 — Supplementary Dataset 1 [file 41467_2022_30692_MOESM3_ESM.zip › fullPES@CSP_Supplemental_Data/fullPES@CSP_polymorph_list/deferiprone/cifs/data_1004.cif]

data_2209                                                                                   
# UPACK energy:    -85.351
_cell_length_a   7.09300
_cell_length_b  13.97900
_cell_length_c  14.63400
_cell_angle_alpha    90.000
_cell_angle_beta    90.000
_cell_angle_gamma    90.000
_cell_formula_units_Z   8
_symmetry_equiv_pos_as_xyz
    -x+1/2,-y+1/2,z+1/2                               
    -x,y,-z+1/2                                       
    x+1/2,-y+1/2,-z                                   
    -x,-y,-z                                          
    x+1/2,y+1/2,-z+1/2                                
    x,-y,z+1/2                                        
    -x+1/2,y+1/2,z                                    
_symmetry_space_group_name_H-M 'P bcn    '
loop_
_atom_site_label
_atom_site_fract_x
_atom_site_fract_y
_atom_site_fract_z
O1    0.594318  0.105988  0.968416
O2    0.837347  0.234795  0.924614
N3    1.095263  0.022462  0.862368
C4    1.057000  0.118478  0.874450
C5    0.887255  0.143630  0.910257
C6    0.744170  0.074798  0.936402
C7    0.795263 -0.022605  0.921689
C8    0.966530 -0.044388  0.885705
C9    1.201509  0.190736  0.848141
C10   1.274397 -0.006882  0.824095
H11   0.697674 -0.079112  0.939224
H12   1.009263 -0.117641  0.873637
H13   1.277781 -0.084534  0.820391
H14   1.391372  0.017176  0.866735
H15   1.293233  0.021904  0.755433
H16   1.146539  0.261721  0.862409
H17   1.236444  0.186988  0.775557
H18   1.332638  0.181773  0.886566
H19   0.710123  0.227720  0.950226
