# Supplementary material for: Reliable crystal structure predictions from first principles
Source: Nat Commun. 2022 Jun 2;13:3095. doi: 10.1038/s41467-022-30692-y (PMC9163189; doi:10.1038/s41467-022-30692-y)
Supplement: Supplementary file 3 — Supplementary Dataset 1 [file 41467_2022_30692_MOESM3_ESM.zip › fullPES@CSP_Supplemental_Data/fullPES@CSP_polymorph_list/deferiprone/cifs/data_1005.cif]

data_1958                                                                                   
# UPACK energy:    -85.331
_cell_length_a  12.96200
_cell_length_b  12.90000
_cell_length_c   4.11700
_cell_angle_alpha    90.000
_cell_angle_beta    90.000
_cell_angle_gamma    90.000
_cell_formula_units_Z   4
_symmetry_equiv_pos_as_xyz
    -x,-y,z+1/2                                       
    -x+1/2,y+1/2,z+1/2                                
    x+1/2,-y+1/2,z                                    
_symmetry_space_group_name_H-M 'P na21   '
loop_
_atom_site_label
_atom_site_fract_x
_atom_site_fract_y
_atom_site_fract_z
O1    0.419395  0.831605  0.478795
O2    0.569133  0.925806  0.193418
N3    0.649923  0.660674  0.086641
C4    0.652368  0.767473  0.065995
C5    0.573553  0.822109  0.200704
C6    0.486970  0.773984  0.364926
C7    0.490596  0.663597  0.375273
C8    0.570923  0.612233  0.237260
C9    0.740434  0.818938 -0.101506
C10   0.732410  0.600031 -0.055162
H11   0.429417  0.620806  0.493126
H12   0.575775  0.528473  0.240855
H13   0.716788  0.518341 -0.012849
H14   0.806519  0.619403  0.054943
H15   0.737587  0.613101 -0.316395
H16   0.728962  0.902333 -0.093758
H17   0.746467  0.795481 -0.355647
H18   0.814226  0.801457  0.015351
H19   0.504259  0.939605  0.308696
