# Supplementary material for: Reliable crystal structure predictions from first principles
Source: Nat Commun. 2022 Jun 2;13:3095. doi: 10.1038/s41467-022-30692-y (PMC9163189; doi:10.1038/s41467-022-30692-y)
Supplement: Supplementary file 3 — Supplementary Dataset 1 [file 41467_2022_30692_MOESM3_ESM.zip › fullPES@CSP_Supplemental_Data/fullPES@CSP_polymorph_list/deferiprone/cifs/data_1006.cif]

data_4338                                                                                   
# UPACK energy:    -85.321
_cell_length_a   4.00500
_cell_length_b  13.82700
_cell_length_c  13.24276
_cell_angle_alpha    90.000
_cell_angle_beta    78.788
_cell_angle_gamma    90.000
_cell_formula_units_Z   4
_symmetry_equiv_pos_as_xyz
    x,-y,z+1/2                                        
    x+1/2,y+1/2,z                                     
    x+1/2,-y+1/2,z+1/2                                
_symmetry_space_group_name_H-M 'C c      '
loop_
_atom_site_label
_atom_site_fract_x
_atom_site_fract_y
_atom_site_fract_z
O1    0.180975  0.661120  1.623610
O2   -0.104470  0.516019  1.552933
N3    0.174668  0.650228  1.318430
C4    0.025863  0.577002  1.382648
C5    0.033225  0.583301  1.484634
C6    0.189438  0.662964  1.529477
C7    0.336716  0.735315  1.457806
C8    0.323346  0.725978  1.356543
C9   -0.136482  0.494258  1.338607
C10   0.172613  0.645672  1.209315
H11   0.458865  0.797628  1.484095
H12   0.433210  0.779627  1.300269
H13   0.299741  0.709532  1.172325
H14  -0.087232  0.644066  1.195520
H15   0.306800  0.581637  1.174473
H16  -0.238431  0.444319  1.400239
H17   0.044923  0.454987  1.280808
H18  -0.345825  0.517741  1.302263
H19  -0.055580  0.542106  1.617475
