# Supplementary material for: Reliable crystal structure predictions from first principles
Source: Nat Commun. 2022 Jun 2;13:3095. doi: 10.1038/s41467-022-30692-y (PMC9163189; doi:10.1038/s41467-022-30692-y)
Supplement: Supplementary file 3 — Supplementary Dataset 1 [file 41467_2022_30692_MOESM3_ESM.zip › fullPES@CSP_Supplemental_Data/fullPES@CSP_polymorph_list/deferiprone/cifs/data_1007.cif]

data_0486                                                                                   
# UPACK energy:    -85.309
_cell_length_a   6.26100
_cell_length_b   7.59600
_cell_length_c  14.90100
_cell_angle_alpha    90.000
_cell_angle_beta    90.000
_cell_angle_gamma    90.000
_cell_formula_units_Z   4
_symmetry_equiv_pos_as_xyz
    -x+1/2,-y,z+1/2                                   
    -x,y+1/2,-z+1/2                                   
    x+1/2,-y+1/2,-z                                   
_symmetry_space_group_name_H-M 'P 212121 '
loop_
_atom_site_label
_atom_site_fract_x
_atom_site_fract_y
_atom_site_fract_z
O1    0.986424  0.548591  0.188477
O2    0.688325  0.413573  0.091470
N3    1.069909  0.523552 -0.080699
C4    0.884364  0.460308 -0.042393
C5    0.862354  0.471103  0.048198
C6    1.023798  0.545590  0.106711
C7    1.209935  0.607715  0.061667
C8    1.224996  0.594194 -0.029018
C9    0.715828  0.383070 -0.100946
C10   1.099026  0.513586 -0.176955
H11   1.339083  0.665666  0.099732
H12   1.364367  0.639968 -0.065103
H13   1.253330  0.570169 -0.193920
H14   0.974828  0.587085 -0.212093
H15   1.095576  0.377357 -0.200027
H16   0.583166  0.340679 -0.059204
H17   0.773998  0.269102 -0.138346
H18   0.655119  0.478410 -0.149721
H19   0.723702  0.440390  0.154191
