# Supplementary material for: Reliable crystal structure predictions from first principles
Source: Nat Commun. 2022 Jun 2;13:3095. doi: 10.1038/s41467-022-30692-y (PMC9163189; doi:10.1038/s41467-022-30692-y)
Supplement: Supplementary file 3 — Supplementary Dataset 1 [file 41467_2022_30692_MOESM3_ESM.zip › fullPES@CSP_Supplemental_Data/fullPES@CSP_polymorph_list/deferiprone/cifs/data_1008.cif]

data_0151                                                                                   
# UPACK energy:    -85.305
_cell_length_a   9.72800
_cell_length_b  12.33600
_cell_length_c   7.88824
_cell_angle_alpha    90.000
_cell_angle_beta    47.384
_cell_angle_gamma    90.000
_cell_formula_units_Z   4
_symmetry_equiv_pos_as_xyz
    -x,y+1/2,-z+1/2                                   
    -x,-y,-z                                          
    x,-y+1/2,z+1/2                                    
_symmetry_space_group_name_H-M 'P 21/c   '
loop_
_atom_site_label
_atom_site_fract_x
_atom_site_fract_y
_atom_site_fract_z
O1   -0.134467  0.353559  0.893540
O2    0.153861  0.449570  0.777071
N3    0.281413  0.171028  0.745220
C4    0.295583  0.282652  0.732817
C5    0.153027  0.341083  0.783928
C6   -0.013204  0.292202  0.850767
C7   -0.016405  0.176727  0.859294
C8    0.129279  0.121701  0.806736
C9    0.464920  0.335003  0.664531
C10   0.430971  0.106250  0.691128
H11  -0.134880  0.133001  0.907735
H12   0.131011  0.034047  0.811370
H13   0.393614  0.021109  0.711593
H14   0.452777  0.125405  0.806494
H15   0.561483  0.119723  0.514022
H16   0.451138  0.422382  0.664152
H17   0.592286  0.310263  0.492593
H18   0.482592  0.315629  0.784169
H19   0.033884  0.465086  0.822033
