# Supplementary material for: Reliable crystal structure predictions from first principles
Source: Nat Commun. 2022 Jun 2;13:3095. doi: 10.1038/s41467-022-30692-y (PMC9163189; doi:10.1038/s41467-022-30692-y)
Supplement: Supplementary file 3 — Supplementary Dataset 1 [file 41467_2022_30692_MOESM3_ESM.zip › fullPES@CSP_Supplemental_Data/fullPES@CSP_polymorph_list/deferiprone/cifs/data_1009.cif]

data_0913                                                                                   
# UPACK energy:    -85.304
_cell_length_a  11.22600
_cell_length_b   7.79300
_cell_length_c   4.09425
_cell_angle_alpha    90.000
_cell_angle_beta    76.021
_cell_angle_gamma    90.000
_cell_formula_units_Z   2
_symmetry_equiv_pos_as_xyz
    -x,y+1/2,-z                                       
_symmetry_space_group_name_H-M 'P 21     '
loop_
_atom_site_label
_atom_site_fract_x
_atom_site_fract_y
_atom_site_fract_z
O1    0.348432 -0.242705  0.958747
O2    0.146294 -0.192198  0.781701
N3    0.278348  0.230951  0.643846
C4    0.194727  0.099910  0.654795
C5    0.221589 -0.057282  0.762019
C6    0.333630 -0.094444  0.865391
C7    0.414693  0.047966  0.846464
C8    0.384022  0.202733  0.737679
C9    0.078847  0.134531  0.549912
C10   0.252897  0.399846  0.529801
H11   0.500559  0.032709  0.918827
H12   0.443723  0.313166  0.720186
H13   0.328795  0.484589  0.540498
H14   0.168814  0.452663  0.689781
H15   0.243308  0.395663  0.271105
H16   0.025202  0.017118  0.575006
H17   0.096321  0.177005  0.288472
H18   0.023141  0.233145  0.705990
H19   0.192195 -0.282523  0.865542
