# Supplementary material for: Reliable crystal structure predictions from first principles
Source: Nat Commun. 2022 Jun 2;13:3095. doi: 10.1038/s41467-022-30692-y (PMC9163189; doi:10.1038/s41467-022-30692-y)
Supplement: Supplementary file 3 — Supplementary Dataset 1 [file 41467_2022_30692_MOESM3_ESM.zip › fullPES@CSP_Supplemental_Data/fullPES@CSP_polymorph_list/deferiprone/cifs/data_101.cif]

data_2126                                                                                   
# UPACK energy:    -97.144
_cell_length_a  16.52100
_cell_length_b   7.22900
_cell_length_c  15.02962
_cell_angle_alpha    90.000
_cell_angle_beta    50.727
_cell_angle_gamma    90.000
_cell_formula_units_Z   8
_symmetry_equiv_pos_as_xyz
    -x,-y,-z                                          
    -x,y,-z+1/2                                       
    x,-y,z+1/2                                        
    x+1/2,y+1/2,z                                     
    -x+1/2,-y+1/2,-z                                  
    -x+1/2,y+1/2,-z+1/2                               
    x+1/2,-y+1/2,z+1/2                                
_symmetry_space_group_name_H-M 'C 2/c    '
loop_
_atom_site_label
_atom_site_fract_x
_atom_site_fract_y
_atom_site_fract_z
O1   -0.281848  0.600996  0.743326
O2   -0.328809  0.349357  0.661642
N3   -0.400475  0.756854  0.587581
C4   -0.385757  0.571725  0.596141
C5   -0.345770  0.524997  0.649050
C6   -0.317710  0.659621  0.696940
C7   -0.335462  0.847282  0.684409
C8   -0.375571  0.887481  0.630881
C9   -0.413900  0.430474  0.547649
C10  -0.442558  0.811620  0.531397
H11  -0.317027  0.957546  0.717585
H12  -0.389789  1.028579  0.619940
H13  -0.448564  0.961571  0.533743
H14  -0.520226  0.752967  0.575084
H15  -0.391776  0.766773  0.441899
H16  -0.396903  0.293900  0.562312
H17  -0.369483  0.448167  0.455290
H18  -0.496981  0.435441  0.588251
H19  -0.300419  0.364449  0.702157
