# Supplementary material for: Reliable crystal structure predictions from first principles
Source: Nat Commun. 2022 Jun 2;13:3095. doi: 10.1038/s41467-022-30692-y (PMC9163189; doi:10.1038/s41467-022-30692-y)
Supplement: Supplementary file 3 — Supplementary Dataset 1 [file 41467_2022_30692_MOESM3_ESM.zip › fullPES@CSP_Supplemental_Data/fullPES@CSP_polymorph_list/deferiprone/cifs/data_1010.cif]

data_2185                                                                                   
# UPACK energy:    -85.297
_cell_length_a  13.82300
_cell_length_b   8.88600
_cell_length_c  12.03800
_cell_angle_alpha    90.000
_cell_angle_beta    90.000
_cell_angle_gamma    90.000
_cell_formula_units_Z   8
_symmetry_equiv_pos_as_xyz
    x+1/2,-y+1/2,-z                                   
    -x,y+1/2,-z+1/2                                   
    -x+1/2,-y,z+1/2                                   
    -x,-y,-z                                          
    -x+1/2,y+1/2,z                                    
    x,-y+1/2,z+1/2                                    
    x+1/2,y,-z+1/2                                    
_symmetry_space_group_name_H-M 'P bca    '
loop_
_atom_site_label
_atom_site_fract_x
_atom_site_fract_y
_atom_site_fract_z
O1    0.209282  1.056426  0.988370
O2    0.105180  0.903117  0.851919
N3    0.343312  0.802183  0.755466
C4    0.243558  0.805616  0.760857
C5    0.201288  0.892359  0.840206
C6    0.255567  0.981443  0.919555
C7    0.357998  0.971416  0.908083
C8    0.397056  0.883255  0.827521
C9    0.185994  0.715136  0.680346
C10   0.390762  0.710578  0.672238
H11   0.404550  1.034087  0.963482
H12   0.474542  0.873205  0.816830
H13   0.468596  0.723273  0.681176
H14   0.370180  0.745791  0.588678
H15   0.372372  0.592021  0.682456
H16   0.109571  0.731837  0.697383
H17   0.201620  0.595015  0.686908
H18   0.199805  0.748830  0.594376
H19   0.099407  0.972620  0.914994
