# Supplementary material for: Reliable crystal structure predictions from first principles
Source: Nat Commun. 2022 Jun 2;13:3095. doi: 10.1038/s41467-022-30692-y (PMC9163189; doi:10.1038/s41467-022-30692-y)
Supplement: Supplementary file 3 — Supplementary Dataset 1 [file 41467_2022_30692_MOESM3_ESM.zip › fullPES@CSP_Supplemental_Data/fullPES@CSP_polymorph_list/deferiprone/cifs/data_1011.cif]

data_2536                                                                                   
# UPACK energy:    -85.296
_cell_length_a  11.76000
_cell_length_b  14.96800
_cell_length_c   4.00400
_cell_angle_alpha    90.000
_cell_angle_beta    90.000
_cell_angle_gamma    90.000
_cell_formula_units_Z   4
_symmetry_equiv_pos_as_xyz
    -x,-y,z+1/2                                       
    -x+1/2,y+1/2,z+1/2                                
    x+1/2,-y+1/2,z                                    
_symmetry_space_group_name_H-M 'P na21   '
loop_
_atom_site_label
_atom_site_fract_x
_atom_site_fract_y
_atom_site_fract_z
O1    0.778810 -0.048510  0.930195
O2    0.900485  0.075307  1.197128
N3    0.657415  0.204643  0.938986
C4    0.762228  0.185856  1.077572
C5    0.800017  0.100047  1.069655
C6    0.735876  0.027185  0.923252
C7    0.628784  0.052452  0.785889
C8    0.594481  0.139050  0.799525
C9    0.829923  0.259467  1.229770
C10   0.614345  0.295250  0.944106
H11   0.574923  0.002666  0.670804
H12   0.513580  0.160262  0.697802
H13   0.531616  0.296392  0.823077
H14   0.671182  0.340386  0.810240
H15   0.604677  0.319341  1.199600
H16   0.909082  0.232095  1.325225
H17   0.785026  0.291328  1.436613
H18   0.850740  0.311545  1.048052
H19   0.901131  0.010870  1.151174
