# Supplementary material for: Reliable crystal structure predictions from first principles
Source: Nat Commun. 2022 Jun 2;13:3095. doi: 10.1038/s41467-022-30692-y (PMC9163189; doi:10.1038/s41467-022-30692-y)
Supplement: Supplementary file 3 — Supplementary Dataset 1 [file 41467_2022_30692_MOESM3_ESM.zip › fullPES@CSP_Supplemental_Data/fullPES@CSP_polymorph_list/deferiprone/cifs/data_1012.cif]

data_3575                                                                                   
# UPACK energy:    -85.295
_cell_length_a  12.68700
_cell_length_b  12.82800
_cell_length_c   8.77800
_cell_angle_alpha    90.000
_cell_angle_beta    90.000
_cell_angle_gamma    90.000
_cell_formula_units_Z   8
_symmetry_equiv_pos_as_xyz
    x+1/2,-y+1/2,-z                                   
    -x,y+1/2,-z+1/2                                   
    -x+1/2,-y,z+1/2                                   
    -x,-y,-z                                          
    -x+1/2,y+1/2,z                                    
    x,-y+1/2,z+1/2                                    
    x+1/2,y,-z+1/2                                    
_symmetry_space_group_name_H-M 'P bca    '
loop_
_atom_site_label
_atom_site_fract_x
_atom_site_fract_y
_atom_site_fract_z
O1    0.698644  0.392992  0.173217
O2    0.638622  0.309783 -0.079084
N3    0.593978  0.580893 -0.165186
C4    0.597131  0.474259 -0.186079
C5    0.632766  0.413829 -0.069743
C6    0.667683  0.455589  0.075188
C7    0.661764  0.566254  0.087070
C8    0.625640  0.623527 -0.032171
C9    0.561732  0.429256 -0.333914
C10   0.556838  0.647638 -0.286876
H11   0.686009  0.604553  0.191057
H12   0.620367  0.707663 -0.026669
H13   0.559935  0.728165 -0.248508
H14   0.475644  0.628929 -0.317476
H15   0.606101  0.639765 -0.388050
H16   0.569969  0.345019 -0.329130
H17   0.608560  0.457928 -0.429506
H18   0.479120  0.447373 -0.357940
H19   0.666785  0.291207  0.021520
