# Supplementary material for: Reliable crystal structure predictions from first principles
Source: Nat Commun. 2022 Jun 2;13:3095. doi: 10.1038/s41467-022-30692-y (PMC9163189; doi:10.1038/s41467-022-30692-y)
Supplement: Supplementary file 3 — Supplementary Dataset 1 [file 41467_2022_30692_MOESM3_ESM.zip › fullPES@CSP_Supplemental_Data/fullPES@CSP_polymorph_list/deferiprone/cifs/data_1013.cif]

data_3811                                                                                   
# UPACK energy:    -85.289
_cell_length_a  12.66900
_cell_length_b  14.62600
_cell_length_c   6.55540
_cell_angle_alpha    90.000
_cell_angle_beta    35.256
_cell_angle_gamma    90.000
_cell_formula_units_Z   4
_symmetry_equiv_pos_as_xyz
    -x,y+1/2,-z+1/2                                   
    -x,-y,-z                                          
    x,-y+1/2,z+1/2                                    
_symmetry_space_group_name_H-M 'P 21/c   '
loop_
_atom_site_label
_atom_site_fract_x
_atom_site_fract_y
_atom_site_fract_z
O1    0.445285  0.895214  1.182717
O2    0.767151  0.936319  0.804440
N3    0.878957  0.852646  0.126189
C4    0.904896  0.888637  0.277801
C5    0.755859  0.901914  0.633351
C6    0.570943  0.880234  0.861707
C7    0.556601  0.843375  0.683695
C8    0.709347  0.831314  0.327775
C9    1.093459  0.911555  0.049313
C10   1.034579  0.837919 -0.251929
H11   0.424120  0.824997  0.832135
H12   0.702826  0.803596  0.185148
H13   0.986501  0.809121 -0.319239
H14   1.131654  0.790353 -0.336469
H15   1.105093  0.902037 -0.395296
H16   1.086672  0.938903  0.213927
H17   1.157830  0.962738 -0.150000
H18   1.182546  0.851463 -0.089086
H19   0.638445  0.936859  1.050185
