# Supplementary material for: Reliable crystal structure predictions from first principles
Source: Nat Commun. 2022 Jun 2;13:3095. doi: 10.1038/s41467-022-30692-y (PMC9163189; doi:10.1038/s41467-022-30692-y)
Supplement: Supplementary file 3 — Supplementary Dataset 1 [file 41467_2022_30692_MOESM3_ESM.zip › fullPES@CSP_Supplemental_Data/fullPES@CSP_polymorph_list/deferiprone/cifs/data_1014.cif]

data_2210                                                                                   
# UPACK energy:    -85.287
_cell_length_a   7.42300
_cell_length_b   6.94700
_cell_length_c  13.65100
_cell_angle_alpha    90.000
_cell_angle_beta    90.000
_cell_angle_gamma    90.000
_cell_formula_units_Z   4
_symmetry_equiv_pos_as_xyz
    -x,-y,z+1/2                                       
    x+1/2,-y,z                                        
    -x+1/2,y,z+1/2                                    
_symmetry_space_group_name_H-M 'P ca21   '
loop_
_atom_site_label
_atom_site_fract_x
_atom_site_fract_y
_atom_site_fract_z
O1    0.202492  0.699453  1.119193
O2    0.060488  0.463884  0.995846
N3    0.060272  0.897826  0.851190
C4    0.032574  0.707010  0.875137
C5    0.082110  0.645962  0.965834
C6    0.162630  0.770951  1.038766
C7    0.186286  0.965381  1.008014
C8    0.134797  1.019922  0.916636
C9   -0.049912  0.575414  0.801590
C10   0.009713  0.967612  0.755110
H11   0.245170  1.069397  1.057476
H12   0.151233  1.166417  0.891144
H13   0.041304  1.120167  0.750626
H14  -0.134326  0.948755  0.742327
H15   0.083592  0.892155  0.697722
H16  -0.060744  0.432431  0.833302
H17   0.031079  0.565050  0.735030
H18  -0.184993  0.622254  0.780133
H19   0.108864  0.468907  1.062750
