# Supplementary material for: Reliable crystal structure predictions from first principles
Source: Nat Commun. 2022 Jun 2;13:3095. doi: 10.1038/s41467-022-30692-y (PMC9163189; doi:10.1038/s41467-022-30692-y)
Supplement: Supplementary file 3 — Supplementary Dataset 1 [file 41467_2022_30692_MOESM3_ESM.zip › fullPES@CSP_Supplemental_Data/fullPES@CSP_polymorph_list/deferiprone/cifs/data_1015.cif]

data_2101                                                                                   
# UPACK energy:    -85.281
_cell_length_a  22.36300
_cell_length_b   6.44400
_cell_length_c  14.89927
_cell_angle_alpha    90.000
_cell_angle_beta    18.912
_cell_angle_gamma    90.000
_cell_formula_units_Z   4
_symmetry_equiv_pos_as_xyz
    -x,y+1/2,-z+1/2                                   
    -x,-y,-z                                          
    x,-y+1/2,z+1/2                                    
_symmetry_space_group_name_H-M 'P 21/c   '
loop_
_atom_site_label
_atom_site_fract_x
_atom_site_fract_y
_atom_site_fract_z
O1   -0.266957  0.439727  0.703955
O2   -0.367826  0.203461  0.716836
N3   -0.206519  0.647315  0.363305
C4   -0.279931  0.453026  0.483413
C5   -0.298007  0.388966  0.595568
C6   -0.244085  0.514153  0.595486
C7   -0.169790  0.712275  0.467571
C8   -0.154282  0.769770  0.358149
C9   -0.336469  0.321105  0.486333
C10  -0.184681  0.720205  0.241002
H11  -0.125870  0.816806  0.457817
H12  -0.098234  0.919041  0.259433
H13  -0.125854  0.875372  0.158998
H14  -0.317376  0.726893  0.394926
H15  -0.092453  0.619181  0.072147
H16  -0.390358  0.175202  0.588300
H17  -0.220802  0.286701  0.277552
H18  -0.444186  0.394755  0.598882
H19  -0.361334  0.206983  0.773431
