# Supplementary material for: Reliable crystal structure predictions from first principles
Source: Nat Commun. 2022 Jun 2;13:3095. doi: 10.1038/s41467-022-30692-y (PMC9163189; doi:10.1038/s41467-022-30692-y)
Supplement: Supplementary file 3 — Supplementary Dataset 1 [file 41467_2022_30692_MOESM3_ESM.zip › fullPES@CSP_Supplemental_Data/fullPES@CSP_polymorph_list/deferiprone/cifs/data_1016.cif]

data_0710                                                                                   
# UPACK energy:    -85.282
_cell_length_a  12.96200
_cell_length_b  12.74200
_cell_length_c   8.56900
_cell_angle_alpha    90.000
_cell_angle_beta    90.000
_cell_angle_gamma    90.000
_cell_formula_units_Z   8
_symmetry_equiv_pos_as_xyz
    x+1/2,-y+1/2,-z                                   
    -x,y+1/2,-z+1/2                                   
    -x+1/2,-y,z+1/2                                   
    -x,-y,-z                                          
    -x+1/2,y+1/2,z                                    
    x,-y+1/2,z+1/2                                    
    x+1/2,y,-z+1/2                                    
_symmetry_space_group_name_H-M 'P bca    '
loop_
_atom_site_label
_atom_site_fract_x
_atom_site_fract_y
_atom_site_fract_z
O1    0.805169  0.138997  0.446213
O2    0.763925  0.336062  0.467779
N3    0.564558  0.230396  0.715253
C4    0.622913  0.304277  0.637134
C5    0.703047  0.270460  0.547987
C6    0.730435  0.160768  0.530715
C7    0.666240  0.089884  0.615159
C8    0.587008  0.127248  0.702824
C9    0.596467  0.417556  0.652830
C10   0.478877  0.263663  0.811705
H11   0.680628  0.006388  0.609324
H12   0.537024  0.075404  0.768398
H13   0.442740  0.194608  0.862353
H14   0.421409  0.305737  0.742817
H15   0.504968  0.314629  0.906022
H16   0.650471  0.463342  0.583779
H17   0.601265  0.444302  0.773673
H18   0.518477  0.434531  0.611005
H19   0.812429  0.287357  0.417738
