# Supplementary material for: Reliable crystal structure predictions from first principles
Source: Nat Commun. 2022 Jun 2;13:3095. doi: 10.1038/s41467-022-30692-y (PMC9163189; doi:10.1038/s41467-022-30692-y)
Supplement: Supplementary file 3 — Supplementary Dataset 1 [file 41467_2022_30692_MOESM3_ESM.zip › fullPES@CSP_Supplemental_Data/fullPES@CSP_polymorph_list/deferiprone/cifs/data_1017.cif]

data_0011                                                                                   
# UPACK energy:    -85.272
_cell_length_a  14.73700
_cell_length_b   6.68500
_cell_length_c  15.92600
_cell_angle_alpha    90.000
_cell_angle_beta    90.000
_cell_angle_gamma    90.000
_cell_formula_units_Z   8
_symmetry_equiv_pos_as_xyz
    x+1/2,-y+1/2,-z                                   
    -x,y+1/2,-z+1/2                                   
    -x+1/2,-y,z+1/2                                   
    -x,-y,-z                                          
    -x+1/2,y+1/2,z                                    
    x,-y+1/2,z+1/2                                    
    x+1/2,y,-z+1/2                                    
_symmetry_space_group_name_H-M 'P bca    '
loop_
_atom_site_label
_atom_site_fract_x
_atom_site_fract_y
_atom_site_fract_z
O1    0.525019  0.242453  0.413412
O2    0.643795  0.242633  0.294927
N3    0.438407  0.241960  0.172115
C4    0.530135  0.242349  0.189765
C5    0.556497  0.242468  0.271562
C6    0.493221  0.242304  0.341278
C7    0.399993  0.241825  0.317449
C8    0.376813  0.241735  0.234893
C9    0.596655  0.242588  0.119327
C10   0.407926  0.242558  0.085690
H11   0.347764  0.241421  0.365126
H12   0.306630  0.241616  0.214844
H13   0.334159  0.241361  0.084880
H14   0.432435  0.110681  0.052273
H15   0.431567  0.375841  0.052819
H16   0.664857  0.243096  0.145222
H17   0.589211  0.374091  0.079248
H18   0.589618  0.110292  0.079405
H19   0.638929  0.242752  0.356423
