# Supplementary material for: Reliable crystal structure predictions from first principles
Source: Nat Commun. 2022 Jun 2;13:3095. doi: 10.1038/s41467-022-30692-y (PMC9163189; doi:10.1038/s41467-022-30692-y)
Supplement: Supplementary file 3 — Supplementary Dataset 1 [file 41467_2022_30692_MOESM3_ESM.zip › fullPES@CSP_Supplemental_Data/fullPES@CSP_polymorph_list/deferiprone/cifs/data_1018.cif]

data_0628                                                                                   
# UPACK energy:    -85.269
_cell_length_a  12.97300
_cell_length_b   3.94500
_cell_length_c  13.65000
_cell_angle_alpha    90.000
_cell_angle_beta    90.000
_cell_angle_gamma    90.000
_cell_formula_units_Z   4
_symmetry_equiv_pos_as_xyz
    -x,-y,z+1/2                                       
    x+1/2,-y,z                                        
    -x+1/2,y,z+1/2                                    
_symmetry_space_group_name_H-M 'P ca21   '
loop_
_atom_site_label
_atom_site_fract_x
_atom_site_fract_y
_atom_site_fract_z
O1    0.409659  0.789658  1.163473
O2    0.253611  0.516172  1.077978
N3    0.404062  0.754956  0.867033
C4    0.323348  0.621546  0.920520
C5    0.328089  0.638099  1.019890
C6    0.413605  0.788619  1.072659
C7    0.493479  0.920177  1.011861
C8    0.485447  0.897947  0.912828
C9    0.234510  0.465298  0.868161
C10   0.401727  0.740583  0.761070
H11   0.560402  1.037769  1.044615
H12   0.544862  0.995133  0.864762
H13   0.471302  0.858733  0.732725
H14   0.335019  0.876122  0.732154
H15   0.398844  0.478986  0.735355
H16   0.179188  0.374880  0.921912
H17   0.258128  0.250545  0.822974
H18   0.195321  0.646869  0.820374
H19   0.280660  0.567706  1.143495
