# Supplementary material for: Reliable crystal structure predictions from first principles
Source: Nat Commun. 2022 Jun 2;13:3095. doi: 10.1038/s41467-022-30692-y (PMC9163189; doi:10.1038/s41467-022-30692-y)
Supplement: Supplementary file 3 — Supplementary Dataset 1 [file 41467_2022_30692_MOESM3_ESM.zip › fullPES@CSP_Supplemental_Data/fullPES@CSP_polymorph_list/deferiprone/cifs/data_1019.cif]

data_4925                                                                                   
# UPACK energy:    -85.263
_cell_length_a   5.15700
_cell_length_b  12.48600
_cell_length_c  10.93600
_cell_angle_alpha    90.000
_cell_angle_beta    90.000
_cell_angle_gamma    90.000
_cell_formula_units_Z   4
_symmetry_equiv_pos_as_xyz
    -x,-y,z+1/2                                       
    -x+1/2,y+1/2,z+1/2                                
    x+1/2,-y+1/2,z                                    
_symmetry_space_group_name_H-M 'P na21   '
loop_
_atom_site_label
_atom_site_fract_x
_atom_site_fract_y
_atom_site_fract_z
O1    0.612216  0.432244  0.671681
O2    0.367966  0.313519  0.517575
N3    0.103742  0.571624  0.438707
C4    0.143940  0.462358  0.434656
C5    0.316192  0.418589  0.514393
C6    0.460035  0.480762  0.603484
C7    0.406768  0.592768  0.601426
C8    0.233062  0.632973  0.520080
C9   -0.001280  0.396548  0.344011
C10  -0.077623  0.620992  0.354828
H11   0.504596  0.645659  0.664658
H12   0.188773  0.717652  0.516203
H13  -0.082742  0.706639  0.372522
H14  -0.272465  0.588667  0.367209
H15  -0.018771  0.608225  0.260150
H16   0.055575  0.313263  0.354380
H17   0.039829  0.420887  0.250082
H18  -0.211131  0.401850  0.357443
H19   0.496742  0.309258  0.583541
