# Supplementary material for: Reliable crystal structure predictions from first principles
Source: Nat Commun. 2022 Jun 2;13:3095. doi: 10.1038/s41467-022-30692-y (PMC9163189; doi:10.1038/s41467-022-30692-y)
Supplement: Supplementary file 3 — Supplementary Dataset 1 [file 41467_2022_30692_MOESM3_ESM.zip › fullPES@CSP_Supplemental_Data/fullPES@CSP_polymorph_list/deferiprone/cifs/data_102.cif]

data_2003                                                                                   
# UPACK energy:    -97.140
_cell_length_a   6.98900
_cell_length_b  14.49300
_cell_length_c  14.06558
_cell_angle_alpha    90.000
_cell_angle_beta   103.464
_cell_angle_gamma    90.000
_cell_formula_units_Z   8
_symmetry_equiv_pos_as_xyz
    -x,-y,-z                                          
    -x,y,-z+1/2                                       
    x,-y,z+1/2                                        
    x+1/2,y+1/2,z                                     
    -x+1/2,-y+1/2,-z                                  
    -x+1/2,y+1/2,-z+1/2                               
    x+1/2,-y+1/2,z+1/2                                
_symmetry_space_group_name_H-M 'C 2/c    '
loop_
_atom_site_label
_atom_site_fract_x
_atom_site_fract_y
_atom_site_fract_z
O1    0.281262  0.350749  0.458974
O2    0.254221  0.215911  0.337481
N3    0.234169  0.407900  0.172644
C4    0.235679  0.317477  0.203714
C5    0.251694  0.301138  0.300424
C6    0.267335  0.373801  0.372673
C7    0.264519  0.464969  0.334359
C8    0.248315  0.478003  0.237152
C9    0.219822  0.241461  0.131004
C10   0.218034  0.427827  0.070210
H11   0.275197  0.523701  0.382703
H12   0.246018  0.546367  0.205929
H13   0.218697  0.502236  0.060480
H14   0.081406  0.400235  0.025236
H15   0.341317  0.398461  0.045149
H16   0.223769  0.175830  0.168740
H17   0.340751  0.242586  0.093896
H18   0.082307  0.244904  0.074823
H19   0.266962  0.228545  0.407267
