# Supplementary material for: Reliable crystal structure predictions from first principles
Source: Nat Commun. 2022 Jun 2;13:3095. doi: 10.1038/s41467-022-30692-y (PMC9163189; doi:10.1038/s41467-022-30692-y)
Supplement: Supplementary file 3 — Supplementary Dataset 1 [file 41467_2022_30692_MOESM3_ESM.zip › fullPES@CSP_Supplemental_Data/fullPES@CSP_polymorph_list/deferiprone/cifs/data_1020.cif]

data_3037                                                                                   
# UPACK energy:    -85.253
_cell_length_a  24.83100
_cell_length_b   7.76200
_cell_length_c  15.26389
_cell_angle_alpha    90.000
_cell_angle_beta    28.580
_cell_angle_gamma    90.000
_cell_formula_units_Z   8
_symmetry_equiv_pos_as_xyz
    -x,-y,-z                                          
    -x,y,-z+1/2                                       
    x,-y,z+1/2                                        
    x+1/2,y+1/2,z                                     
    -x+1/2,-y+1/2,-z                                  
    -x+1/2,y+1/2,-z+1/2                               
    x+1/2,-y+1/2,z+1/2                                
_symmetry_space_group_name_H-M 'C 2/c    '
loop_
_atom_site_label
_atom_site_fract_x
_atom_site_fract_y
_atom_site_fract_z
O1   -0.149079  0.608232  0.497932
O2   -0.267906  0.858207  0.606683
N3   -0.071313  1.095968  0.458943
C4   -0.160079  1.065859  0.529389
C5   -0.183525  0.900322  0.540249
C6   -0.120068  0.753659  0.481567
C7   -0.030042  0.796290  0.410764
C8   -0.009698  0.963605  0.402492
C9   -0.226676  1.214223  0.590674
C10  -0.043707  1.270742  0.444755
H11   0.021966  0.695388  0.363777
H12   0.058105  1.000013  0.349247
H13   0.027732  1.267521  0.387182
H14  -0.114398  1.332092  0.579074
H15  -0.021217  1.348171  0.355629
H16  -0.292257  1.165730  0.641304
H17  -0.174715  1.304239  0.479211
H18  -0.266957  1.286795  0.701068
H19  -0.261478  0.732182  0.595193
