# Supplementary material for: Reliable crystal structure predictions from first principles
Source: Nat Commun. 2022 Jun 2;13:3095. doi: 10.1038/s41467-022-30692-y (PMC9163189; doi:10.1038/s41467-022-30692-y)
Supplement: Supplementary file 3 — Supplementary Dataset 1 [file 41467_2022_30692_MOESM3_ESM.zip › fullPES@CSP_Supplemental_Data/fullPES@CSP_polymorph_list/deferiprone/cifs/data_1021.cif]

data_4578                                                                                   
# UPACK energy:    -85.234
_cell_length_a  20.10600
_cell_length_b   5.79300
_cell_length_c  21.58348
_cell_angle_alpha    90.000
_cell_angle_beta    17.318
_cell_angle_gamma    90.000
_cell_formula_units_Z   4
_symmetry_equiv_pos_as_xyz
    -x,y,-z                                           
    x+1/2,y+1/2,z                                     
    -x+1/2,y+1/2,-z                                   
_symmetry_space_group_name_H-M 'C 2      '
loop_
_atom_site_label
_atom_site_fract_x
_atom_site_fract_y
_atom_site_fract_z
O1   -0.588917  0.045710  0.911175
O2   -0.218944 -0.093613  0.630070
N3   -0.032860  0.433644  0.392545
C4   -0.022247  0.230744  0.416545
C5   -0.212531  0.105351  0.592825
C6   -0.426217  0.173779  0.757089
C7   -0.422166  0.385085  0.719673
C8   -0.228051  0.504661  0.541198
C9    0.195216  0.156378  0.250148
C10   0.166449  0.571914  0.207051
H11  -0.573639  0.450026  0.833370
H12  -0.219739  0.665717  0.508482
H13   0.124371  0.722890  0.216918
H14   0.296123  0.474625  0.067626
H15   0.232438  0.629518  0.192856
H16   0.170855 -0.005524  0.296311
H17   0.261087  0.282824  0.224342
H18   0.322410  0.129052  0.101370
H19  -0.376853 -0.137338  0.766693
