# Supplementary material for: Reliable crystal structure predictions from first principles
Source: Nat Commun. 2022 Jun 2;13:3095. doi: 10.1038/s41467-022-30692-y (PMC9163189; doi:10.1038/s41467-022-30692-y)
Supplement: Supplementary file 3 — Supplementary Dataset 1 [file 41467_2022_30692_MOESM3_ESM.zip › fullPES@CSP_Supplemental_Data/fullPES@CSP_polymorph_list/deferiprone/cifs/data_1022.cif]

data_4304                                                                                   
# UPACK energy:    -85.213
_cell_length_a  12.70200
_cell_length_b   9.76600
_cell_length_c  11.85026
_cell_angle_alpha    90.000
_cell_angle_beta    98.136
_cell_angle_gamma    90.000
_cell_formula_units_Z   8
_symmetry_equiv_pos_as_xyz
    -x,-y,-z                                          
    -x,y,-z+1/2                                       
    x,-y,z+1/2                                        
    x+1/2,y+1/2,z                                     
    -x+1/2,-y+1/2,-z                                  
    -x+1/2,y+1/2,-z+1/2                               
    x+1/2,-y+1/2,z+1/2                                
_symmetry_space_group_name_H-M 'C 2/c    '
loop_
_atom_site_label
_atom_site_fract_x
_atom_site_fract_y
_atom_site_fract_z
O1    0.650405  0.455335  1.051786
O2    0.850128  0.511714  1.071989
N3    0.756031  0.702027  0.817057
C4    0.826573  0.649775  0.905984
C5    0.788012  0.567346  0.983019
C6    0.676566  0.531487  0.976652
C7    0.609401  0.589709  0.882295
C8    0.651453  0.671544  0.807425
C9    0.941534  0.684999  0.914585
C10   0.794291  0.790580  0.733680
H11   0.524977  0.568605  0.870335
H12   0.602463  0.717366  0.735052
H13   0.727371  0.820367  0.670881
H14   0.852687  0.737958  0.690001
H15   0.830762  0.882849  0.773728
H16   0.984180  0.635050  0.989362
H17   0.955177  0.795146  0.923169
H18   0.976035  0.650573  0.839954
H19   0.798507  0.459717  1.109206
