# Supplementary material for: Reliable crystal structure predictions from first principles
Source: Nat Commun. 2022 Jun 2;13:3095. doi: 10.1038/s41467-022-30692-y (PMC9163189; doi:10.1038/s41467-022-30692-y)
Supplement: Supplementary file 3 — Supplementary Dataset 1 [file 41467_2022_30692_MOESM3_ESM.zip › fullPES@CSP_Supplemental_Data/fullPES@CSP_polymorph_list/deferiprone/cifs/data_1023.cif]

data_0523                                                                                   
# UPACK energy:    -85.209
_cell_length_a  12.37600
_cell_length_b   7.33800
_cell_length_c  13.69806
_cell_angle_alpha    90.000
_cell_angle_beta    34.426
_cell_angle_gamma    90.000
_cell_formula_units_Z   4
_symmetry_equiv_pos_as_xyz
    -x,y+1/2,-z+1/2                                   
    -x,-y,-z                                          
    x,-y+1/2,z+1/2                                    
_symmetry_space_group_name_H-M 'P 21/c   '
loop_
_atom_site_label
_atom_site_fract_x
_atom_site_fract_y
_atom_site_fract_z
O1   -0.990955  0.291673  1.557231
O2   -0.833271  0.181330  1.280579
N3   -0.426914  0.388130  1.095467
C4   -0.531302  0.297479  1.102841
C5   -0.720284  0.267743  1.260292
C6   -0.817961  0.326261  1.421010
C7   -0.699704  0.418765  1.401614
C8   -0.511450  0.445394  1.241606
C9   -0.434497  0.235800  0.939644
C10  -0.225118  0.421559  0.929946
H11  -0.759936  0.467757  1.514282
H12  -0.418018  0.514936  1.222753
H13  -0.169118  0.494494  0.951085
H14  -0.201525  0.504211  0.847249
H15  -0.146670  0.293977  0.863598
H16  -0.538522  0.167607  0.970984
H17  -0.318485  0.140311  0.868233
H18  -0.374151  0.349877  0.853499
H19  -0.957087  0.183006  1.406612
