# Supplementary material for: Reliable crystal structure predictions from first principles
Source: Nat Commun. 2022 Jun 2;13:3095. doi: 10.1038/s41467-022-30692-y (PMC9163189; doi:10.1038/s41467-022-30692-y)
Supplement: Supplementary file 3 — Supplementary Dataset 1 [file 41467_2022_30692_MOESM3_ESM.zip › fullPES@CSP_Supplemental_Data/fullPES@CSP_polymorph_list/deferiprone/cifs/data_1024.cif]

data_2542                                                                                   
# UPACK energy:    -85.193
_cell_length_a   7.68100
_cell_length_b  11.99000
_cell_length_c  10.26040
_cell_angle_alpha    90.000
_cell_angle_beta    49.003
_cell_angle_gamma    90.000
_cell_formula_units_Z   4
_symmetry_equiv_pos_as_xyz
    -x,y+1/2,-z+1/2                                   
    -x,-y,-z                                          
    x,-y+1/2,z+1/2                                    
_symmetry_space_group_name_H-M 'P 21/c   '
loop_
_atom_site_label
_atom_site_fract_x
_atom_site_fract_y
_atom_site_fract_z
O1    0.078620  0.569658  0.603241
O2    0.450815  0.461493  0.368221
N3    0.472987  0.671451  0.106327
C4    0.538727  0.580334  0.147443
C5    0.401721  0.548757  0.315715
C6    0.190009  0.605888  0.454352
C7    0.135057  0.698882  0.400568
C8    0.277178  0.727415  0.230901
C9    0.755502  0.520092  0.007515
C10   0.615251  0.707648 -0.071526
H11  -0.019792  0.746656  0.494848
H12   0.240249  0.797656  0.186131
H13   0.534656  0.779700 -0.077402
H14   0.632172  0.641843 -0.152699
H15   0.787119  0.731334 -0.122740
H16   0.778582  0.451510  0.064153
H17   0.906628  0.574178 -0.060305
H18   0.750533  0.485555 -0.088701
H19   0.320554  0.461985  0.493363
