# Supplementary material for: Reliable crystal structure predictions from first principles
Source: Nat Commun. 2022 Jun 2;13:3095. doi: 10.1038/s41467-022-30692-y (PMC9163189; doi:10.1038/s41467-022-30692-y)
Supplement: Supplementary file 3 — Supplementary Dataset 1 [file 41467_2022_30692_MOESM3_ESM.zip › fullPES@CSP_Supplemental_Data/fullPES@CSP_polymorph_list/deferiprone/cifs/data_1025.cif]

data_1319                                                                                   
# UPACK energy:    -85.188
_cell_length_a  12.80000
_cell_length_b  24.83100
_cell_length_c   4.55200
_cell_angle_alpha    90.000
_cell_angle_beta    90.000
_cell_angle_gamma    90.000
_cell_formula_units_Z   8
_symmetry_equiv_pos_as_xyz
    x+1/2,-y+1/2,-z                                   
    -x,y+1/2,-z+1/2                                   
    -x+1/2,-y,z+1/2                                   
    -x,-y,-z                                          
    -x+1/2,y+1/2,z                                    
    x,-y+1/2,z+1/2                                    
    x+1/2,y,-z+1/2                                    
_symmetry_space_group_name_H-M 'P bca    '
loop_
_atom_site_label
_atom_site_fract_x
_atom_site_fract_y
_atom_site_fract_z
O1    0.208609  0.117313  0.360699
O2    0.315281  0.197427  0.163928
N3    0.453969  0.087673 -0.177021
C4    0.428672  0.139958 -0.102263
C5    0.345758  0.148242  0.078822
C6    0.282453  0.104982  0.197452
C7    0.314000  0.052358  0.109337
C8    0.397375  0.046003 -0.072056
C9    0.492398  0.185180 -0.221090
C10   0.541563  0.077379 -0.370277
H11   0.271547  0.017510  0.187061
H12   0.423125  0.006572 -0.143058
H13   0.548977  0.034147 -0.401582
H14   0.614141  0.092606 -0.275835
H15   0.529805  0.096255 -0.584073
H16   0.460930  0.222939 -0.139214
H17   0.490945  0.186420 -0.460852
H18   0.574203  0.182457 -0.152944
H19   0.255031  0.189171  0.289609
