# Supplementary material for: Reliable crystal structure predictions from first principles
Source: Nat Commun. 2022 Jun 2;13:3095. doi: 10.1038/s41467-022-30692-y (PMC9163189; doi:10.1038/s41467-022-30692-y)
Supplement: Supplementary file 3 — Supplementary Dataset 1 [file 41467_2022_30692_MOESM3_ESM.zip › fullPES@CSP_Supplemental_Data/fullPES@CSP_polymorph_list/deferiprone/cifs/data_1026.cif]

data_2321                                                                                   
# UPACK energy:    -85.183
_cell_length_a  13.70500
_cell_length_b   7.40000
_cell_length_c  15.39338
_cell_angle_alpha    90.000
_cell_angle_beta    69.388
_cell_angle_gamma    90.000
_cell_formula_units_Z   8
_symmetry_equiv_pos_as_xyz
    -x,-y,-z                                          
    -x,y,-z+1/2                                       
    x,-y,z+1/2                                        
    x+1/2,y+1/2,z                                     
    -x+1/2,-y+1/2,-z                                  
    -x+1/2,y+1/2,-z+1/2                               
    x+1/2,-y+1/2,z+1/2                                
_symmetry_space_group_name_H-M 'C 2/c    '
loop_
_atom_site_label
_atom_site_fract_x
_atom_site_fract_y
_atom_site_fract_z
O1    0.673051  0.330986  0.948189
O2    0.563880  0.576730  0.906739
N3    0.803773  0.820919  0.864124
C4    0.702465  0.787784  0.870128
C5    0.661370  0.621608  0.898640
C6    0.718482  0.477270  0.923050
C7    0.822369  0.522986  0.914936
C8    0.860166  0.690811  0.886147
C9    0.641996  0.933730  0.845440
C10   0.850162  0.996203  0.833683
H11   0.870995  0.424041  0.931760
H12   0.938735  0.729459  0.879192
H13   0.929403  0.995757  0.833905
H14   0.806411  1.102865  0.880060
H15   0.852736  1.026081  0.763527
H16   0.564700  0.882932  0.854268
H17   0.678806  0.977770  0.773549
H18   0.633109  1.052743  0.889728
H19   0.559527  0.450986  0.928158
