# Supplementary material for: Reliable crystal structure predictions from first principles
Source: Nat Commun. 2022 Jun 2;13:3095. doi: 10.1038/s41467-022-30692-y (PMC9163189; doi:10.1038/s41467-022-30692-y)
Supplement: Supplementary file 3 — Supplementary Dataset 1 [file 41467_2022_30692_MOESM3_ESM.zip › fullPES@CSP_Supplemental_Data/fullPES@CSP_polymorph_list/deferiprone/cifs/data_1027.cif]

data_2823                                                                                   
# UPACK energy:    -85.178
_cell_length_a  14.35000
_cell_length_b   6.53000
_cell_length_c  15.27700
_cell_angle_alpha    90.000
_cell_angle_beta    90.000
_cell_angle_gamma    90.000
_cell_formula_units_Z   8
_symmetry_equiv_pos_as_xyz
    x+1/2,-y+1/2,-z                                   
    -x,y+1/2,-z+1/2                                   
    -x+1/2,-y,z+1/2                                   
    -x,-y,-z                                          
    -x+1/2,y+1/2,z                                    
    x,-y+1/2,z+1/2                                    
    x+1/2,y,-z+1/2                                    
_symmetry_space_group_name_H-M 'P bca    '
loop_
_atom_site_label
_atom_site_fract_x
_atom_site_fract_y
_atom_site_fract_z
O1    0.875756  0.094962  0.891451
O2    0.933895 -0.057856  0.746082
N3    0.860105  0.440184  0.671761
C4    0.896153  0.244334  0.667991
C5    0.900223  0.133292  0.743163
C6    0.868676  0.209954  0.827145
C7    0.832481  0.413170  0.825129
C8    0.829784  0.518438  0.748458
C9    0.929101  0.161746  0.582523
C10   0.855045  0.563032  0.593009
H11   0.807136  0.483415  0.884637
H12   0.802815  0.672986  0.744865
H13   0.824592  0.710643  0.609275
H14   0.811547  0.489296  0.543621
H15   0.924188  0.588361  0.565425
H16   0.954962  0.007075  0.592433
H17   0.985429  0.253675  0.554873
H18   0.873122  0.155528  0.533973
H19   0.926927 -0.091975  0.808339
