# Supplementary material for: Reliable crystal structure predictions from first principles
Source: Nat Commun. 2022 Jun 2;13:3095. doi: 10.1038/s41467-022-30692-y (PMC9163189; doi:10.1038/s41467-022-30692-y)
Supplement: Supplementary file 3 — Supplementary Dataset 1 [file 41467_2022_30692_MOESM3_ESM.zip › fullPES@CSP_Supplemental_Data/fullPES@CSP_polymorph_list/deferiprone/cifs/data_1028.cif]

data_0053                                                                                   
# UPACK energy:    -85.175
_cell_length_a  13.27100
_cell_length_b   8.62300
_cell_length_c  12.79000
_cell_angle_alpha    90.000
_cell_angle_beta    90.000
_cell_angle_gamma    90.000
_cell_formula_units_Z   8
_symmetry_equiv_pos_as_xyz
    -x+1/2,-y+1/2,z+1/2                               
    -x,y,-z+1/2                                       
    x+1/2,-y+1/2,-z                                   
    -x,-y,-z                                          
    x+1/2,y+1/2,-z+1/2                                
    x,-y,z+1/2                                        
    -x+1/2,y+1/2,z                                    
_symmetry_space_group_name_H-M 'P bcn    '
loop_
_atom_site_label
_atom_site_fract_x
_atom_site_fract_y
_atom_site_fract_z
O1    0.752310  0.534582  1.171767
O2    0.616336  0.430569  1.046575
N3    0.838935  0.277015  0.922760
C4    0.738091  0.307654  0.939461
C5    0.712049  0.394573  1.023925
C6    0.784741  0.456744  1.097435
C7    0.887009  0.419692  1.074324
C8    0.909509  0.332413  0.989015
C9    0.661789  0.245158  0.865160
C10   0.869332  0.184356  0.833776
H11   0.946643  0.461127  1.124683
H12   0.986406  0.302215  0.969492
H13   0.950968  0.173907  0.833995
H14   0.846085  0.238664  0.760594
H15   0.836697  0.068422  0.837654
H16   0.587281  0.280796  0.890907
H17   0.663341  0.118659  0.861626
H18   0.673212  0.288670  0.785676
H19   0.624068  0.492392  1.110555
