# Supplementary material for: Reliable crystal structure predictions from first principles
Source: Nat Commun. 2022 Jun 2;13:3095. doi: 10.1038/s41467-022-30692-y (PMC9163189; doi:10.1038/s41467-022-30692-y)
Supplement: Supplementary file 3 — Supplementary Dataset 1 [file 41467_2022_30692_MOESM3_ESM.zip › fullPES@CSP_Supplemental_Data/fullPES@CSP_polymorph_list/deferiprone/cifs/data_1029.cif]

data_3534                                                                                   
# UPACK energy:    -85.173
_cell_length_a  17.28700
_cell_length_b   8.99100
_cell_length_c  11.51338
_cell_angle_alpha    90.000
_cell_angle_beta    23.506
_cell_angle_gamma    90.000
_cell_formula_units_Z   4
_symmetry_equiv_pos_as_xyz
    -x,y+1/2,-z+1/2                                   
    -x,-y,-z                                          
    x,-y+1/2,z+1/2                                    
_symmetry_space_group_name_H-M 'P 21/c   '
loop_
_atom_site_label
_atom_site_fract_x
_atom_site_fract_y
_atom_site_fract_z
O1    0.279865 -0.019297  0.958210
O2    0.611835 -0.019453  0.603354
N3    0.681111  0.285352  0.308972
C4    0.723168  0.183851  0.337478
C5    0.584629  0.083361  0.558232
C6    0.394866  0.077277  0.765462
C7    0.363717  0.185864  0.720100
C8    0.506375  0.284140  0.496581
C9    0.917045  0.187632  0.127548
C10   0.825001  0.394328  0.077003
H11   0.226529  0.189890  0.863611
H12   0.486988  0.367946  0.456794
H13   0.765211  0.463085  0.090396
H14   0.956211  0.340396 -0.135823
H15   0.863768  0.465832  0.096537
H16   0.923159  0.100400  0.184321
H17   0.944518  0.293883  0.132622
H18   1.034753  0.168869 -0.096559
H19   0.487012 -0.072039  0.774913
