# Supplementary material for: Reliable crystal structure predictions from first principles
Source: Nat Commun. 2022 Jun 2;13:3095. doi: 10.1038/s41467-022-30692-y (PMC9163189; doi:10.1038/s41467-022-30692-y)
Supplement: Supplementary file 3 — Supplementary Dataset 1 [file 41467_2022_30692_MOESM3_ESM.zip › fullPES@CSP_Supplemental_Data/fullPES@CSP_polymorph_list/deferiprone/cifs/data_103.cif]

data_0441                                                                                   
# UPACK energy:    -97.126
_cell_length_a   5.94100
_cell_length_b  10.77700
_cell_length_c  11.49331
_cell_angle_alpha    90.000
_cell_angle_beta   111.992
_cell_angle_gamma    90.000
_cell_formula_units_Z   4
_symmetry_equiv_pos_as_xyz
    -x,y+1/2,-z+1/2                                   
    -x,-y,-z                                          
    x,-y+1/2,z+1/2                                    
_symmetry_space_group_name_H-M 'P 21/c   '
loop_
_atom_site_label
_atom_site_fract_x
_atom_site_fract_y
_atom_site_fract_z
O1    0.723209 -0.071272  0.874346
O2    0.317189 -0.035260  0.690222
N3    0.691235  0.189162  0.614666
C4    0.486984  0.121416  0.603641
C5    0.505090  0.034852  0.692737
C6    0.727950  0.009947  0.798780
C7    0.929632  0.083975  0.802937
C8    0.903081  0.169389  0.711804
C9    0.255586  0.145105  0.495571
C10   0.678720  0.281804  0.521207
H11   1.103629  0.072144  0.878709
H12   1.052885  0.226853  0.712311
H13   0.856118  0.324951  0.546467
H14   0.546267  0.353596  0.516862
H15   0.628742  0.240011  0.428498
H16   0.116551  0.083474  0.502656
H17   0.273057  0.128032  0.405677
H18   0.192839  0.240689  0.494576
H19   0.390559 -0.086323  0.765825
