# Supplementary material for: Reliable crystal structure predictions from first principles
Source: Nat Commun. 2022 Jun 2;13:3095. doi: 10.1038/s41467-022-30692-y (PMC9163189; doi:10.1038/s41467-022-30692-y)
Supplement: Supplementary file 3 — Supplementary Dataset 1 [file 41467_2022_30692_MOESM3_ESM.zip › fullPES@CSP_Supplemental_Data/fullPES@CSP_polymorph_list/deferiprone/cifs/data_1030.cif]

data_1443                                                                                   
# UPACK energy:    -85.165
_cell_length_a   7.39300
_cell_length_b  13.81600
_cell_length_c  13.59700
_cell_angle_alpha    90.000
_cell_angle_beta    90.000
_cell_angle_gamma    90.000
_cell_formula_units_Z   8
_symmetry_equiv_pos_as_xyz
    x+1/2,-y+1/2,-z                                   
    -x,y+1/2,-z+1/2                                   
    -x+1/2,-y,z+1/2                                   
    -x,-y,-z                                          
    -x+1/2,y+1/2,z                                    
    x,-y+1/2,z+1/2                                    
    x+1/2,y,-z+1/2                                    
_symmetry_space_group_name_H-M 'P bca    '
loop_
_atom_site_label
_atom_site_fract_x
_atom_site_fract_y
_atom_site_fract_z
O1    0.716529  0.680248  0.248408
O2    0.824875  0.523900  0.164007
N3    0.613756  0.643428 -0.041715
C4    0.705451  0.572952  0.010223
C5    0.737306  0.587999  0.107502
C6    0.680008  0.674305  0.159543
C7    0.586298  0.743211  0.100449
C8    0.557554  0.725087  0.003493
C9    0.765900  0.483548 -0.041436
C10   0.578060  0.629944 -0.145510
H11   0.538104  0.809851  0.132853
H12   0.487055  0.776042 -0.043282
H13   0.504626  0.692588 -0.172818
H14   0.496091  0.565439 -0.158064
H15   0.703706  0.622959 -0.186938
H16   0.835182  0.437066  0.010863
H17   0.859123  0.499530 -0.101589
H18   0.652130  0.443015 -0.072295
H19   0.824618  0.556391  0.228242
