# Supplementary material for: Reliable crystal structure predictions from first principles
Source: Nat Commun. 2022 Jun 2;13:3095. doi: 10.1038/s41467-022-30692-y (PMC9163189; doi:10.1038/s41467-022-30692-y)
Supplement: Supplementary file 3 — Supplementary Dataset 1 [file 41467_2022_30692_MOESM3_ESM.zip › fullPES@CSP_Supplemental_Data/fullPES@CSP_polymorph_list/deferiprone/cifs/data_1031.cif]

data_0322                                                                                   
# UPACK energy:    -85.163
_cell_length_a  24.94800
_cell_length_b   3.91300
_cell_length_c  13.33000
_cell_angle_alpha    90.000
_cell_angle_beta    34.062
_cell_angle_gamma    90.000
_cell_formula_units_Z   4
_symmetry_equiv_pos_as_xyz
    x,-y,z+1/2                                        
    x+1/2,y+1/2,z                                     
    x+1/2,-y+1/2,z+1/2                                
_symmetry_space_group_name_H-M 'C c      '
loop_
_atom_site_label
_atom_site_fract_x
_atom_site_fract_y
_atom_site_fract_z
O1   -0.258448  0.780348  0.827190
O2   -0.096002  0.557961  0.638736
N3   -0.032411  0.783516  0.286633
C4   -0.021684  0.664963  0.366917
C5   -0.099270  0.668004  0.548728
C6   -0.192755  0.789548  0.662778
C7   -0.197490  0.907053  0.569020
C8   -0.118078  0.899259  0.387142
C9    0.073603  0.538666  0.252907
C10   0.048800  0.785101  0.093276
H11  -0.264311  1.002172  0.642754
H12  -0.119396  0.987094  0.312189
H13   0.026008  0.885587  0.056429
H14   0.076604  0.527243  0.039137
H15   0.106218  0.946154  0.033177
H16   0.068171  0.457041  0.339017
H17   0.128469  0.736698  0.163140
H18   0.098135  0.320879  0.170265
H19  -0.162192  0.594710  0.763649
