# Supplementary material for: Reliable crystal structure predictions from first principles
Source: Nat Commun. 2022 Jun 2;13:3095. doi: 10.1038/s41467-022-30692-y (PMC9163189; doi:10.1038/s41467-022-30692-y)
Supplement: Supplementary file 3 — Supplementary Dataset 1 [file 41467_2022_30692_MOESM3_ESM.zip › fullPES@CSP_Supplemental_Data/fullPES@CSP_polymorph_list/deferiprone/cifs/data_1032.cif]

data_1149                                                                                   
# UPACK energy:    -85.146
_cell_length_a   6.73700
_cell_length_b  13.16700
_cell_length_c   7.99399
_cell_angle_alpha    90.000
_cell_angle_beta    87.283
_cell_angle_gamma    90.000
_cell_formula_units_Z   4
_symmetry_equiv_pos_as_xyz
    -x,y+1/2,-z+1/2                                   
    -x,-y,-z                                          
    x,-y+1/2,z+1/2                                    
_symmetry_space_group_name_H-M 'P 21/c   '
loop_
_atom_site_label
_atom_site_fract_x
_atom_site_fract_y
_atom_site_fract_z
O1    0.249803  0.823680  0.514189
O2    0.550574  0.917529  0.377007
N3    0.696895  0.658426  0.294239
C4    0.707137  0.763150  0.294778
C5    0.554061  0.815911  0.369906
C6    0.380487  0.767867  0.449493
C7    0.382100  0.659687  0.443256
C8    0.538295  0.610139  0.366775
C9    0.883827  0.814498  0.213863
C10   0.856953  0.599825  0.214803
H11   0.258972  0.617103  0.499487
H12   0.543657  0.528085  0.359850
H13   0.821904  0.519541  0.228053
H14   0.997119  0.614559  0.273375
H15   0.875213  0.617764  0.081766
H16   0.865343  0.896142  0.226600
H17   0.901845  0.796567  0.080664
H18   1.021492  0.793074  0.272048
H19   0.423028  0.930417  0.437884
