# Supplementary material for: Reliable crystal structure predictions from first principles
Source: Nat Commun. 2022 Jun 2;13:3095. doi: 10.1038/s41467-022-30692-y (PMC9163189; doi:10.1038/s41467-022-30692-y)
Supplement: Supplementary file 3 — Supplementary Dataset 1 [file 41467_2022_30692_MOESM3_ESM.zip › fullPES@CSP_Supplemental_Data/fullPES@CSP_polymorph_list/deferiprone/cifs/data_1033.cif]

data_4637                                                                                   
# UPACK energy:    -85.149
_cell_length_a   7.55600
_cell_length_b  23.85300
_cell_length_c   4.00100
_cell_angle_alpha    90.000
_cell_angle_beta    90.000
_cell_angle_gamma    90.000
_cell_formula_units_Z   4
_symmetry_equiv_pos_as_xyz
    -x+1/2,-y,z+1/2                                   
    -x,y+1/2,-z+1/2                                   
    x+1/2,-y+1/2,-z                                   
_symmetry_space_group_name_H-M 'P 212121 '
loop_
_atom_site_label
_atom_site_fract_x
_atom_site_fract_y
_atom_site_fract_z
O1   -0.328825  0.091083  0.932817
O2   -0.178931  0.187767  0.895226
N3    0.161567  0.101585  0.529418
C4    0.077528  0.149277  0.643689
C5   -0.086990  0.144015  0.777456
C6   -0.178878  0.090869  0.806273
C7   -0.082676  0.043848  0.682554
C8    0.081472  0.051109  0.550862
C9    0.168912  0.204436  0.617071
C10   0.336633  0.105676  0.384329
H11  -0.140379  0.002411  0.693752
H12   0.157663  0.016241  0.454561
H13   0.380029  0.063988  0.311322
H14   0.431128  0.122681  0.563984
H15   0.335839  0.132453  0.163334
H16   0.082967  0.236746  0.718495
H17   0.199404  0.215285  0.358260
H18   0.293197  0.205127  0.757286
H19  -0.288751  0.169807  0.971082
