# Supplementary material for: Reliable crystal structure predictions from first principles
Source: Nat Commun. 2022 Jun 2;13:3095. doi: 10.1038/s41467-022-30692-y (PMC9163189; doi:10.1038/s41467-022-30692-y)
Supplement: Supplementary file 3 — Supplementary Dataset 1 [file 41467_2022_30692_MOESM3_ESM.zip › fullPES@CSP_Supplemental_Data/fullPES@CSP_polymorph_list/deferiprone/cifs/data_1034.cif]

data_3897                                                                                   
# UPACK energy:    -85.142
_cell_length_a  10.01100
_cell_length_b   7.88000
_cell_length_c   9.22500
_cell_angle_alpha    90.000
_cell_angle_beta    90.000
_cell_angle_gamma    90.000
_cell_formula_units_Z   4
_symmetry_equiv_pos_as_xyz
    -x+1/2,-y,z+1/2                                   
    -x,y+1/2,-z+1/2                                   
    x+1/2,-y+1/2,-z                                   
_symmetry_space_group_name_H-M 'P 212121 '
loop_
_atom_site_label
_atom_site_fract_x
_atom_site_fract_y
_atom_site_fract_z
O1    0.372171  0.504251  0.996033
O2    0.127390  0.600266  0.972466
N3    0.270293  0.815102  0.664434
C4    0.174628  0.762297  0.762352
C5    0.212786  0.657982  0.872184
C6    0.348836  0.599239  0.891783
C7    0.441065  0.659810  0.786049
C8    0.398412  0.763858  0.678136
C9    0.034053  0.820723  0.744748
C10   0.233084  0.925736  0.545810
H11   0.544951  0.622944  0.791837
H12   0.465987  0.811726  0.596163
H13   0.321566  0.953223  0.481680
H14   0.192129  1.045089  0.586038
H15   0.158985  0.865558  0.476022
H16  -0.026191  0.766485  0.831057
H17  -0.008461  0.780990  0.641160
H18   0.025662  0.958972  0.750959
H19   0.185866  0.530444  1.033680
