# Supplementary material for: Reliable crystal structure predictions from first principles
Source: Nat Commun. 2022 Jun 2;13:3095. doi: 10.1038/s41467-022-30692-y (PMC9163189; doi:10.1038/s41467-022-30692-y)
Supplement: Supplementary file 3 — Supplementary Dataset 1 [file 41467_2022_30692_MOESM3_ESM.zip › fullPES@CSP_Supplemental_Data/fullPES@CSP_polymorph_list/deferiprone/cifs/data_1035.cif]

data_3502                                                                                   
# UPACK energy:    -85.122
_cell_length_a  13.60200
_cell_length_b  13.74000
_cell_length_c   7.77400
_cell_angle_alpha    90.000
_cell_angle_beta    90.000
_cell_angle_gamma    90.000
_cell_formula_units_Z   8
_symmetry_equiv_pos_as_xyz
    x+1/2,-y+1/2,-z                                   
    -x,y+1/2,-z+1/2                                   
    -x+1/2,-y,z+1/2                                   
    -x,-y,-z                                          
    -x+1/2,y+1/2,z                                    
    x,-y+1/2,z+1/2                                    
    x+1/2,y,-z+1/2                                    
_symmetry_space_group_name_H-M 'P bca    '
loop_
_atom_site_label
_atom_site_fract_x
_atom_site_fract_y
_atom_site_fract_z
O1    0.425379  0.839360  0.811989
O2    0.304793  0.891426  0.574016
N3    0.530723  0.886645  0.332017
C4    0.431782  0.898392  0.365873
C5    0.399280  0.881841  0.528647
C6    0.463182  0.852431  0.668575
C7    0.564057  0.842074  0.622434
C8    0.593200  0.859374  0.458104
C9    0.364468  0.928559  0.224440
C10   0.567821  0.903326  0.159956
H11   0.617343  0.820480  0.718330
H12   0.669232  0.851994  0.419128
H13   0.646743  0.890801  0.159596
H14   0.553896  0.977999  0.118883
H15   0.533723  0.853857  0.067893
H16   0.290215  0.933865  0.275045
H17   0.364086  0.876186  0.118793
H18   0.384620  0.999440  0.170903
H19   0.306720  0.874512  0.696707
