# Supplementary material for: Reliable crystal structure predictions from first principles
Source: Nat Commun. 2022 Jun 2;13:3095. doi: 10.1038/s41467-022-30692-y (PMC9163189; doi:10.1038/s41467-022-30692-y)
Supplement: Supplementary file 3 — Supplementary Dataset 1 [file 41467_2022_30692_MOESM3_ESM.zip › fullPES@CSP_Supplemental_Data/fullPES@CSP_polymorph_list/deferiprone/cifs/data_1036.cif]

data_0348                                                                                   
# UPACK energy:    -85.114
_cell_length_a  13.38700
_cell_length_b  13.69200
_cell_length_c   7.93400
_cell_angle_alpha    90.000
_cell_angle_beta    90.000
_cell_angle_gamma    90.000
_cell_formula_units_Z   8
_symmetry_equiv_pos_as_xyz
    x+1/2,-y+1/2,-z                                   
    -x,y+1/2,-z+1/2                                   
    -x+1/2,-y,z+1/2                                   
    -x,-y,-z                                          
    -x+1/2,y+1/2,z                                    
    x,-y+1/2,z+1/2                                    
    x+1/2,y,-z+1/2                                    
_symmetry_space_group_name_H-M 'P bca    '
loop_
_atom_site_label
_atom_site_fract_x
_atom_site_fract_y
_atom_site_fract_z
O1    0.162538  0.969961  0.803857
O2    0.135520  0.842017  0.570620
N3    0.109106  1.062956  0.327817
C4    0.112669  0.964242  0.362881
C5    0.130784  0.935948  0.524250
C6    0.146605  1.004126  0.661520
C7    0.141630  1.104441  0.614293
C8    0.123351  1.129316  0.451424
C9    0.096683  0.892587  0.224200
C10   0.090341  1.095676  0.157197
H11   0.152372  1.160707  0.708193
H12   0.119250  1.204835  0.411671
H13   0.090043  1.175080  0.155546
H14   0.018070  1.069639  0.112188
H15   0.148256  1.069829  0.071452
H16   0.102286  0.819208  0.275422
H17   0.152319  0.900183  0.124401
H18   0.022948  0.900504  0.166310
H19   0.149309  0.847312  0.691845
