# Supplementary material for: Reliable crystal structure predictions from first principles
Source: Nat Commun. 2022 Jun 2;13:3095. doi: 10.1038/s41467-022-30692-y (PMC9163189; doi:10.1038/s41467-022-30692-y)
Supplement: Supplementary file 3 — Supplementary Dataset 1 [file 41467_2022_30692_MOESM3_ESM.zip › fullPES@CSP_Supplemental_Data/fullPES@CSP_polymorph_list/deferiprone/cifs/data_1037.cif]

data_2262                                                                                   
# UPACK energy:    -85.107
_cell_length_a   7.92000
_cell_length_b  13.83600
_cell_length_c  15.25882
_cell_angle_alpha    90.000
_cell_angle_beta    61.166
_cell_angle_gamma    90.000
_cell_formula_units_Z   8
_symmetry_equiv_pos_as_xyz
    -x,-y,-z                                          
    -x,y,-z+1/2                                       
    x,-y,z+1/2                                        
    x+1/2,y+1/2,z                                     
    -x+1/2,-y+1/2,-z                                  
    -x+1/2,y+1/2,-z+1/2                               
    x+1/2,-y+1/2,z+1/2                                
_symmetry_space_group_name_H-M 'C 2/c    '
loop_
_atom_site_label
_atom_site_fract_x
_atom_site_fract_y
_atom_site_fract_z
O1    0.687960 -0.045945  0.138505
O2    0.469849 -0.172507  0.119309
N3    0.219106  0.045555  0.121359
C4    0.259871 -0.051915  0.116840
C5    0.418568 -0.079741  0.122862
C6    0.547347 -0.012308  0.133770
C7    0.494601  0.086745  0.137839
C8    0.334686  0.111188  0.131510
C9    0.129961 -0.122788  0.105641
C10   0.051610  0.077775  0.114805
H11   0.581857  0.142368  0.146024
H12   0.291055  0.185762  0.134263
H13   0.044008  0.156172  0.120147
H14  -0.080472  0.047832  0.175627
H15   0.060994  0.056425  0.043787
H16   0.184876 -0.195230  0.103381
H17   0.122324 -0.111181  0.036852
H18  -0.017122 -0.119232  0.168108
H19   0.587358 -0.167180  0.125428
