# Supplementary material for: Reliable crystal structure predictions from first principles
Source: Nat Commun. 2022 Jun 2;13:3095. doi: 10.1038/s41467-022-30692-y (PMC9163189; doi:10.1038/s41467-022-30692-y)
Supplement: Supplementary file 3 — Supplementary Dataset 1 [file 41467_2022_30692_MOESM3_ESM.zip › fullPES@CSP_Supplemental_Data/fullPES@CSP_polymorph_list/deferiprone/cifs/data_1038.cif]

data_1374                                                                                   
# UPACK energy:    -85.086
_cell_length_a  12.81500
_cell_length_b   7.04800
_cell_length_c  15.05534
_cell_angle_alpha    90.000
_cell_angle_beta    31.235
_cell_angle_gamma    90.000
_cell_formula_units_Z   4
_symmetry_equiv_pos_as_xyz
    -x,y+1/2,-z+1/2                                   
    -x,-y,-z                                          
    x,-y+1/2,z+1/2                                    
_symmetry_space_group_name_H-M 'P 21/c   '
loop_
_atom_site_label
_atom_site_fract_x
_atom_site_fract_y
_atom_site_fract_z
O1   -0.461329  0.960017  0.574011
O2   -0.182152  1.196240  0.328282
N3    0.030392  0.764288  0.086384
C4    0.014347  0.954554  0.118701
C5   -0.153039  1.014728  0.284130
C6   -0.315723  0.889330  0.428462
C7   -0.286877  0.695516  0.383643
C8   -0.117150  0.641842  0.216536
C9    0.179315  1.086549 -0.027245
C10   0.206288  0.695403 -0.088331
H11  -0.400106  0.591274  0.482721
H12  -0.091077  0.495814  0.178494
H13   0.191192  0.543218 -0.087037
H14   0.343041  0.722389 -0.149776
H15   0.220873  0.763068 -0.163776
H16   0.140186  1.228973  0.022762
H17   0.202654  1.089415 -0.116011
H18   0.322628  1.048042 -0.100666
H19  -0.313804  1.190650  0.453593
