# Supplementary material for: Reliable crystal structure predictions from first principles
Source: Nat Commun. 2022 Jun 2;13:3095. doi: 10.1038/s41467-022-30692-y (PMC9163189; doi:10.1038/s41467-022-30692-y)
Supplement: Supplementary file 3 — Supplementary Dataset 1 [file 41467_2022_30692_MOESM3_ESM.zip › fullPES@CSP_Supplemental_Data/fullPES@CSP_polymorph_list/deferiprone/cifs/data_1039.cif]

data_4011                                                                                   
# UPACK energy:    -85.072
_cell_length_a  10.42800
_cell_length_b  13.03900
_cell_length_c  10.58100
_cell_angle_alpha    90.000
_cell_angle_beta    90.000
_cell_angle_gamma    90.000
_cell_formula_units_Z   8
_symmetry_equiv_pos_as_xyz
    x+1/2,-y+1/2,-z                                   
    -x,y+1/2,-z+1/2                                   
    -x+1/2,-y,z+1/2                                   
    -x,-y,-z                                          
    -x+1/2,y+1/2,z                                    
    x,-y+1/2,z+1/2                                    
    x+1/2,y,-z+1/2                                    
_symmetry_space_group_name_H-M 'P bca    '
loop_
_atom_site_label
_atom_site_fract_x
_atom_site_fract_y
_atom_site_fract_z
O1    0.225892  0.839727  0.564389
O2    0.253577  0.643830  0.552008
N3    0.451947  0.720937  0.289802
C4    0.391369  0.656799  0.374747
C5    0.316273  0.699632  0.465551
C6    0.296538  0.809242  0.477828
C7    0.362476  0.869729  0.386343
C8    0.436517  0.823583  0.297316
C9    0.410012  0.543845  0.364323
C10   0.532998  0.677958  0.192137
H11   0.353462  0.952328  0.387846
H12   0.487860  0.867444  0.226708
H13   0.571222  0.740195  0.135072
H14   0.478702  0.626490  0.130914
H15   0.612946  0.635471  0.233069
H16   0.355476  0.506366  0.438635
H17   0.510558  0.522080  0.374776
H18   0.376717  0.514081  0.273386
H19   0.209935  0.697070  0.601569
