# Supplementary material for: Reliable crystal structure predictions from first principles
Source: Nat Commun. 2022 Jun 2;13:3095. doi: 10.1038/s41467-022-30692-y (PMC9163189; doi:10.1038/s41467-022-30692-y)
Supplement: Supplementary file 3 — Supplementary Dataset 1 [file 41467_2022_30692_MOESM3_ESM.zip › fullPES@CSP_Supplemental_Data/fullPES@CSP_polymorph_list/deferiprone/cifs/data_104.cif]

data_1655                                                                                   
# UPACK energy:    -97.070
_cell_length_a   6.75600
_cell_length_b   6.93700
_cell_length_c  14.39400
_cell_angle_alpha    90.000
_cell_angle_beta    90.000
_cell_angle_gamma    90.000
_cell_formula_units_Z   4
_symmetry_equiv_pos_as_xyz
    -x+1/2,-y,z+1/2                                   
    -x,y+1/2,-z+1/2                                   
    x+1/2,-y+1/2,-z                                   
_symmetry_space_group_name_H-M 'P 212121 '
loop_
_atom_site_label
_atom_site_fract_x
_atom_site_fract_y
_atom_site_fract_z
O1    0.261308  0.763226  0.465555
O2    0.535450  0.689304  0.346603
N3    0.135021  0.807972  0.191392
C4    0.322247  0.754058  0.219744
C5    0.358792  0.740637  0.312394
C6    0.211249  0.780136  0.383021
C7    0.022276  0.834684  0.347721
C8   -0.007475  0.846230  0.254537
C9    0.476687  0.712657  0.148638
C10   0.091134  0.824391  0.093254
H11  -0.097380  0.866787  0.395151
H12  -0.149201  0.887459  0.225650
H13  -0.062685  0.867306  0.085202
H14   0.113055  0.686896  0.057885
H15   0.184799  0.932651  0.060310
H16   0.613099  0.673115  0.183785
H17   0.506764  0.837639  0.104717
H18   0.434281  0.593441  0.103022
H19   0.511516  0.694003  0.413860
