# Supplementary material for: Reliable crystal structure predictions from first principles
Source: Nat Commun. 2022 Jun 2;13:3095. doi: 10.1038/s41467-022-30692-y (PMC9163189; doi:10.1038/s41467-022-30692-y)
Supplement: Supplementary file 3 — Supplementary Dataset 1 [file 41467_2022_30692_MOESM3_ESM.zip › fullPES@CSP_Supplemental_Data/fullPES@CSP_polymorph_list/deferiprone/cifs/data_1040.cif]

data_0381                                                                                   
# UPACK energy:    -85.069
_cell_length_a   7.36600
_cell_length_b   8.02500
_cell_length_c  12.51363
_cell_angle_alpha    90.000
_cell_angle_beta    86.261
_cell_angle_gamma    90.000
_cell_formula_units_Z   4
_symmetry_equiv_pos_as_xyz
    -x,y+1/2,-z+1/2                                   
    -x,-y,-z                                          
    x,-y+1/2,z+1/2                                    
_symmetry_space_group_name_H-M 'P 21/c   '
loop_
_atom_site_label
_atom_site_fract_x
_atom_site_fract_y
_atom_site_fract_z
O1    0.271579 -0.059489  0.854961
O2    0.515866  0.050879  0.716337
N3    0.110666  0.168947  0.588524
C4    0.293593  0.151389  0.603916
C5    0.342138  0.073969  0.694378
C6    0.211650  0.008897  0.775599
C7    0.026036  0.032212  0.753335
C8   -0.016086  0.110368  0.661872
C9    0.430595  0.217121  0.521735
C10   0.054112  0.251315  0.493273
H11  -0.081163 -0.012374  0.809250
H12  -0.155706  0.130093  0.642805
H13  -0.093697  0.252174  0.495676
H14   0.105592  0.185882  0.421086
H15   0.102604  0.379701  0.489117
H16   0.565949  0.192187  0.547569
H17   0.417208  0.351414  0.510595
H18   0.419203  0.157944  0.443693
H19   0.502889 -0.006966  0.785561
