# Supplementary material for: Reliable crystal structure predictions from first principles
Source: Nat Commun. 2022 Jun 2;13:3095. doi: 10.1038/s41467-022-30692-y (PMC9163189; doi:10.1038/s41467-022-30692-y)
Supplement: Supplementary file 3 — Supplementary Dataset 1 [file 41467_2022_30692_MOESM3_ESM.zip › fullPES@CSP_Supplemental_Data/fullPES@CSP_polymorph_list/deferiprone/cifs/data_1041.cif]

data_3032                                                                                   
# UPACK energy:    -85.065
_cell_length_a  45.20800
_cell_length_b   6.36300
_cell_length_c  29.43061
_cell_angle_alpha    90.000
_cell_angle_beta     4.855
_cell_angle_gamma    90.000
_cell_formula_units_Z   4
_symmetry_equiv_pos_as_xyz
    x,-y,z+1/2                                        
    x+1/2,y+1/2,z                                     
    x+1/2,-y+1/2,z+1/2                                
_symmetry_space_group_name_H-M 'C c      '
loop_
_atom_site_label
_atom_site_fract_x
_atom_site_fract_y
_atom_site_fract_z
O1   -0.397159  0.056986  1.312084
O2   -0.225063 -0.103017  0.971538
N3   -0.565119  0.396385  1.454837
C4   -0.417837  0.198696  1.226656
C5   -0.365693  0.089706  1.185990
C6   -0.456651  0.170423  1.369731
C7   -0.607240  0.375295  1.599960
C8   -0.654410  0.478391  1.632196
C9   -0.321843  0.111944  1.034404
C10  -0.623224  0.517162  1.502770
H11  -0.683970  0.448515  1.749016
H12  -0.767639  0.634151  1.804215
H13  -0.741293  0.666682  1.692654
H14  -0.799076  0.434669  1.748816
H15  -0.377818  0.547823  1.109514
H16  -0.210329 -0.043643  0.868326
H17  -0.129140  0.209697  0.722079
H18  -0.548845  0.097595  1.359454
H19  -0.224639 -0.134905  1.003533
