# Supplementary material for: Reliable crystal structure predictions from first principles
Source: Nat Commun. 2022 Jun 2;13:3095. doi: 10.1038/s41467-022-30692-y (PMC9163189; doi:10.1038/s41467-022-30692-y)
Supplement: Supplementary file 3 — Supplementary Dataset 1 [file 41467_2022_30692_MOESM3_ESM.zip › fullPES@CSP_Supplemental_Data/fullPES@CSP_polymorph_list/deferiprone/cifs/data_1042.cif]

data_4564                                                                                   
# UPACK energy:    -85.065
_cell_length_a  11.30300
_cell_length_b   8.46200
_cell_length_c   9.39942
_cell_angle_alpha    90.000
_cell_angle_beta    53.257
_cell_angle_gamma    90.000
_cell_formula_units_Z   4
_symmetry_equiv_pos_as_xyz
    -x,y+1/2,-z+1/2                                   
    -x,-y,-z                                          
    x,-y+1/2,z+1/2                                    
_symmetry_space_group_name_H-M 'P 21/c   '
loop_
_atom_site_label
_atom_site_fract_x
_atom_site_fract_y
_atom_site_fract_z
O1    0.676992  1.159430  0.843707
O2    0.924127  1.165623  0.530908
N3    0.708257  0.928268  0.445220
C4    0.828642  1.008627  0.412334
C5    0.813748  1.084767  0.549602
C6    0.677847  1.085961  0.728864
C7    0.559303  1.000142  0.751075
C8    0.579256  0.925880  0.610024
C9    0.969660  1.009336  0.229315
C10   0.720070  0.846360  0.301965
H11   0.453542  0.994162  0.880244
H12   0.491327  0.859998  0.622663
H13   0.614804  0.790428  0.354182
H14   0.805186  0.755235  0.244955
H15   0.746616  0.928256  0.197013
H16   1.050888  1.078078  0.229222
H17   0.956544  1.062101  0.133484
H18   1.013731  0.890097  0.182820
H19   0.877429  1.204597  0.652005
