# Supplementary material for: Reliable crystal structure predictions from first principles
Source: Nat Commun. 2022 Jun 2;13:3095. doi: 10.1038/s41467-022-30692-y (PMC9163189; doi:10.1038/s41467-022-30692-y)
Supplement: Supplementary file 3 — Supplementary Dataset 1 [file 41467_2022_30692_MOESM3_ESM.zip › fullPES@CSP_Supplemental_Data/fullPES@CSP_polymorph_list/deferiprone/cifs/data_1043.cif]

data_3617                                                                                   
# UPACK energy:    -85.051
_cell_length_a   3.97400
_cell_length_b  13.91000
_cell_length_c  13.07937
_cell_angle_alpha    90.000
_cell_angle_beta    83.970
_cell_angle_gamma    90.000
_cell_formula_units_Z   4
_symmetry_equiv_pos_as_xyz
    x,-y,z+1/2                                        
    x+1/2,y+1/2,z                                     
    x+1/2,-y+1/2,z+1/2                                
_symmetry_space_group_name_H-M 'C c      '
loop_
_atom_site_label
_atom_site_fract_x
_atom_site_fract_y
_atom_site_fract_z
O1    0.247585  0.411423  0.227001
O2    0.596464  0.265643  0.156077
N3    0.557484  0.400338 -0.077758
C4    0.639137  0.326887 -0.013777
C5    0.530396  0.333249  0.088068
C6    0.333100  0.413249  0.133013
C7    0.260090  0.485787  0.061575
C8    0.374086  0.476384 -0.039533
C9    0.841695  0.243817 -0.057930
C10   0.670220  0.396075 -0.186576
H11   0.113861  0.548224  0.087930
H12   0.323109  0.530280 -0.095587
H13   0.580283  0.459741 -0.223541
H14   0.569561  0.332581 -0.221788
H15   0.945705  0.394242 -0.199877
H16   0.880732  0.193825  0.003544
H17   1.089300  0.266053 -0.094380
H18   0.713308  0.205356 -0.115638
H19   0.484773  0.291927  0.220604
