# Supplementary material for: Reliable crystal structure predictions from first principles
Source: Nat Commun. 2022 Jun 2;13:3095. doi: 10.1038/s41467-022-30692-y (PMC9163189; doi:10.1038/s41467-022-30692-y)
Supplement: Supplementary file 3 — Supplementary Dataset 1 [file 41467_2022_30692_MOESM3_ESM.zip › fullPES@CSP_Supplemental_Data/fullPES@CSP_polymorph_list/deferiprone/cifs/data_1044.cif]

data_4963                                                                                   
# UPACK energy:    -85.048
_cell_length_a   6.59700
_cell_length_b  20.20100
_cell_length_c   5.64900
_cell_angle_alpha    90.000
_cell_angle_beta    90.000
_cell_angle_gamma    90.000
_cell_formula_units_Z   4
_symmetry_equiv_pos_as_xyz
    -x,-y,z+1/2                                       
    -x+1/2,y+1/2,z+1/2                                
    x+1/2,-y+1/2,z                                    
_symmetry_space_group_name_H-M 'P na21   '
loop_
_atom_site_label
_atom_site_fract_x
_atom_site_fract_y
_atom_site_fract_z
O1    0.560224  0.424033  0.707205
O2    0.814582  0.335944  0.849071
N3    1.067985  0.392174  0.320889
C4    1.033591  0.356185  0.524748
C5    0.861346  0.368328  0.649531
C6    0.711854  0.417167  0.579589
C7    0.759224  0.451997  0.367251
C8    0.933212  0.438216  0.248380
C9    1.184735  0.305688  0.600743
C10   1.250235  0.380699  0.184103
H11   0.656571  0.489362  0.300850
H12   0.973442  0.463878  0.086865
H13   1.249174  0.413366  0.031174
H14   1.257405  0.329598  0.122092
H15   1.385509  0.391055  0.288741
H16   1.132227  0.282724  0.763480
H17   1.333439  0.327504  0.634201
H18   1.204502  0.266769  0.468065
H19   0.684387  0.356185  0.892193
