# Supplementary material for: Reliable crystal structure predictions from first principles
Source: Nat Commun. 2022 Jun 2;13:3095. doi: 10.1038/s41467-022-30692-y (PMC9163189; doi:10.1038/s41467-022-30692-y)
Supplement: Supplementary file 3 — Supplementary Dataset 1 [file 41467_2022_30692_MOESM3_ESM.zip › fullPES@CSP_Supplemental_Data/fullPES@CSP_polymorph_list/deferiprone/cifs/data_1045.cif]

data_0991                                                                                   
# UPACK energy:    -85.043
_cell_length_a   6.45700
_cell_length_b  13.99600
_cell_length_c   9.40088
_cell_angle_alpha    90.000
_cell_angle_beta    55.291
_cell_angle_gamma    90.000
_cell_formula_units_Z   4
_symmetry_equiv_pos_as_xyz
    -x,y+1/2,-z+1/2                                   
    -x,-y,-z                                          
    x,-y+1/2,z+1/2                                    
_symmetry_space_group_name_H-M 'P 21/c   '
loop_
_atom_site_label
_atom_site_fract_x
_atom_site_fract_y
_atom_site_fract_z
O1    0.025749  0.100322  0.589752
O2    0.493338  0.058295  0.370225
N3    0.341920  0.148471  0.080707
C4    0.484212  0.110246  0.134045
C5    0.371176  0.095134  0.306056
C6    0.108854  0.117133  0.436452
C7   -0.023970  0.156259  0.370199
C8    0.096741  0.170134  0.197244
C9    0.754273  0.086982  0.002795
C10   0.456470  0.165826 -0.101462
H11  -0.220808  0.174829  0.457660
H12   0.001054  0.199807  0.143077
H13   0.314941  0.195470 -0.117107
H14   0.527898  0.099643 -0.175647
H15   0.611679  0.216555 -0.153468
H16   0.834498  0.057974  0.068569
H17   0.863195  0.150007 -0.069915
H18   0.777531  0.033845 -0.090644
H19   0.360626  0.057031  0.494889
