# Supplementary material for: Reliable crystal structure predictions from first principles
Source: Nat Commun. 2022 Jun 2;13:3095. doi: 10.1038/s41467-022-30692-y (PMC9163189; doi:10.1038/s41467-022-30692-y)
Supplement: Supplementary file 3 — Supplementary Dataset 1 [file 41467_2022_30692_MOESM3_ESM.zip › fullPES@CSP_Supplemental_Data/fullPES@CSP_polymorph_list/deferiprone/cifs/data_1046.cif]

data_1605                                                                                   
# UPACK energy:    -85.004
_cell_length_a   4.01400
_cell_length_b  23.82600
_cell_length_c   7.55200
_cell_angle_alpha    90.000
_cell_angle_beta    90.000
_cell_angle_gamma    90.000
_cell_formula_units_Z   4
_symmetry_equiv_pos_as_xyz
    -x+1/2,-y,z+1/2                                   
    -x,y+1/2,-z+1/2                                   
    x+1/2,-y+1/2,-z                                   
_symmetry_space_group_name_H-M 'P 212121 '
loop_
_atom_site_label
_atom_site_fract_x
_atom_site_fract_y
_atom_site_fract_z
O1    0.333906  0.841614  0.575847
O2    0.363453  0.937891  0.422100
N3    0.738914  0.851247  0.085712
C4    0.619432  0.899001  0.167519
C5    0.485351  0.894036  0.332071
C6    0.461136  0.841144  0.426126
C7    0.590384  0.794040  0.332190
C8    0.722073  0.800999  0.167916
C9    0.641106  0.953903  0.073861
C10   0.882262  0.854965 -0.089831
H11   0.583607  0.752795  0.391790
H12   0.821699  0.766045  0.093247
H13   0.962207  0.813338 -0.130720
H14   1.097882  0.882851 -0.090824
H15   0.700324  0.870494 -0.185249
H16   0.535351  0.986292  0.158091
H17   0.503712  0.953626 -0.050914
H18   0.898854  0.965487  0.044041
H19   0.288391  0.920146  0.532442
