# Supplementary material for: Reliable crystal structure predictions from first principles
Source: Nat Commun. 2022 Jun 2;13:3095. doi: 10.1038/s41467-022-30692-y (PMC9163189; doi:10.1038/s41467-022-30692-y)
Supplement: Supplementary file 3 — Supplementary Dataset 1 [file 41467_2022_30692_MOESM3_ESM.zip › fullPES@CSP_Supplemental_Data/fullPES@CSP_polymorph_list/deferiprone/cifs/data_1047.cif]

data_3437                                                                                   
# UPACK energy:    -85.001
_cell_length_a  26.34300
_cell_length_b   6.94200
_cell_length_c  19.32204
_cell_angle_alpha    90.000
_cell_angle_beta    11.854
_cell_angle_gamma    90.000
_cell_formula_units_Z   4
_symmetry_equiv_pos_as_xyz
    -x,y+1/2,-z+1/2                                   
    -x,-y,-z                                          
    x,-y+1/2,z+1/2                                    
_symmetry_space_group_name_H-M 'P 21/c   '
loop_
_atom_site_label
_atom_site_fract_x
_atom_site_fract_y
_atom_site_fract_z
O1   -0.792805  0.443345  1.785614
O2   -0.381982  0.356309  1.296851
N3   -0.152496  0.541170  0.828647
C4   -0.148264  0.462633  0.888637
C5   -0.367147  0.431950  1.213429
C6   -0.604901  0.477557  1.500202
C7   -0.592338  0.557908  1.415646
C8   -0.369368  0.586027  1.087428
C9    0.093518  0.414434  0.598564
C10   0.077212  0.576433  0.485865
H11  -0.760306  0.596356  1.612799
H12  -0.353849  0.646961  1.015344
H13   0.035353  0.637410  0.491232
H14   0.180271  0.442913  0.340942
H15   0.193136  0.677802  0.359562
H16   0.060022  0.354898  0.694407
H17   0.211458  0.541083  0.446888
H18   0.196378  0.307707  0.431217
H19  -0.561242  0.354033  1.543865
