# Supplementary material for: Reliable crystal structure predictions from first principles
Source: Nat Commun. 2022 Jun 2;13:3095. doi: 10.1038/s41467-022-30692-y (PMC9163189; doi:10.1038/s41467-022-30692-y)
Supplement: Supplementary file 3 — Supplementary Dataset 1 [file 41467_2022_30692_MOESM3_ESM.zip › fullPES@CSP_Supplemental_Data/fullPES@CSP_polymorph_list/deferiprone/cifs/data_1048.cif]

data_0493                                                                                   
# UPACK energy:    -84.995
_cell_length_a  10.60300
_cell_length_b  11.45300
_cell_length_c  11.74400
_cell_angle_alpha    90.000
_cell_angle_beta    90.000
_cell_angle_gamma    90.000
_cell_formula_units_Z   8
_symmetry_equiv_pos_as_xyz
    -x+1/2,-y+1/2,z+1/2                               
    -x,y,-z+1/2                                       
    x+1/2,-y+1/2,-z                                   
    -x,-y,-z                                          
    x+1/2,y+1/2,-z+1/2                                
    x,-y,z+1/2                                        
    -x+1/2,y+1/2,z                                    
_symmetry_space_group_name_H-M 'P bcn    '
loop_
_atom_site_label
_atom_site_fract_x
_atom_site_fract_y
_atom_site_fract_z
O1    0.668339  0.339867  0.276090
O2    0.862954  0.220955  0.215165
N3    0.836584  0.416057 -0.024404
C4    0.883618  0.327783  0.043469
C5    0.824493  0.304846  0.143724
C6    0.714543  0.368384  0.183089
C7    0.672281  0.457871  0.107885
C8    0.734349  0.477718  0.008558
C9    0.996501  0.261111  0.005083
C10   0.897491  0.443115 -0.131548
H11   0.590776  0.509901  0.129930
H12   0.704612  0.545124 -0.050213
H13   0.846675  0.514206 -0.172258
H14   0.896680  0.367755 -0.188377
H15   0.994992  0.470235 -0.118265
H16   1.019485  0.195966  0.069048
H17   1.078610  0.317445 -0.006352
H18   0.979836  0.215970 -0.075630
H19   0.801415  0.227687  0.277308
