# Supplementary material for: Reliable crystal structure predictions from first principles
Source: Nat Commun. 2022 Jun 2;13:3095. doi: 10.1038/s41467-022-30692-y (PMC9163189; doi:10.1038/s41467-022-30692-y)
Supplement: Supplementary file 3 — Supplementary Dataset 1 [file 41467_2022_30692_MOESM3_ESM.zip › fullPES@CSP_Supplemental_Data/fullPES@CSP_polymorph_list/deferiprone/cifs/data_1049.cif]

data_2293                                                                                   
# UPACK energy:    -84.998
_cell_length_a  36.01100
_cell_length_b   4.10800
_cell_length_c  14.18568
_cell_angle_alpha    90.000
_cell_angle_beta    41.539
_cell_angle_gamma    90.000
_cell_formula_units_Z   8
_symmetry_equiv_pos_as_xyz
    -x,-y,-z                                          
    -x,y,-z+1/2                                       
    x,-y,z+1/2                                        
    x+1/2,y+1/2,z                                     
    -x+1/2,-y+1/2,-z                                  
    -x+1/2,y+1/2,-z+1/2                               
    x+1/2,-y+1/2,z+1/2                                
_symmetry_space_group_name_H-M 'C 2/c    '
loop_
_atom_site_label
_atom_site_fract_x
_atom_site_fract_y
_atom_site_fract_z
O1    0.829630 -0.120570  0.405198
O2    0.929188  0.083593  0.179462
N3    0.856025  0.386587  0.114340
C4    0.899933  0.325949  0.091761
C5    0.889373  0.154820  0.191900
C6    0.834351  0.032741  0.321282
C7    0.791511  0.106037  0.336016
C8    0.804004  0.277848  0.233199
C9    0.956907  0.448612 -0.040289
C10   0.865731  0.569133  0.010131
H11   0.749089  0.024659  0.429021
H12   0.772375  0.337610  0.241448
H13   0.826427  0.589898  0.046604
H14   0.896159  0.446251 -0.092708
H15   0.881097  0.813267 -0.003466
H16   0.985680  0.378238 -0.039247
H17   0.957866  0.713437 -0.048485
H18   0.972388  0.347055 -0.136069
H19   0.907992 -0.038023  0.267471
