# Supplementary material for: Reliable crystal structure predictions from first principles
Source: Nat Commun. 2022 Jun 2;13:3095. doi: 10.1038/s41467-022-30692-y (PMC9163189; doi:10.1038/s41467-022-30692-y)
Supplement: Supplementary file 3 — Supplementary Dataset 1 [file 41467_2022_30692_MOESM3_ESM.zip › fullPES@CSP_Supplemental_Data/fullPES@CSP_polymorph_list/deferiprone/cifs/data_105.cif]

data_2153                                                                                   
# UPACK energy:    -96.928
_cell_length_a   9.27900
_cell_length_b  11.83300
_cell_length_c  17.37251
_cell_angle_alpha    90.000
_cell_angle_beta    46.206
_cell_angle_gamma    90.000
_cell_formula_units_Z   8
_symmetry_equiv_pos_as_xyz
    -x,-y,-z                                          
    -x,y,-z+1/2                                       
    x,-y,z+1/2                                        
    x+1/2,y+1/2,z                                     
    -x+1/2,-y+1/2,-z                                  
    -x+1/2,y+1/2,-z+1/2                               
    x+1/2,-y+1/2,z+1/2                                
_symmetry_space_group_name_H-M 'C 2/c    '
loop_
_atom_site_label
_atom_site_fract_x
_atom_site_fract_y
_atom_site_fract_z
O1   -0.106515 -0.083690  0.482105
O2   -0.120065  0.125733  0.447424
N3   -0.306134 -0.003820  0.342711
C4   -0.246963  0.080453  0.370853
C5   -0.180825  0.050207  0.417464
C6   -0.169299 -0.066044  0.439211
C7   -0.233125 -0.147511  0.407608
C8   -0.298126 -0.113369  0.361300
C9   -0.257284  0.200617  0.349434
C10  -0.378056  0.025378  0.293262
H11  -0.229702 -0.236474  0.420486
H12  -0.347742 -0.173202  0.336563
H13  -0.416286 -0.051923  0.276946
H14  -0.263797  0.070126  0.218238
H15  -0.510784  0.078535  0.345718
H16  -0.205308  0.254221  0.376882
H17  -0.409298  0.226037  0.390949
H18  -0.163371  0.216699  0.264370
H19  -0.083393  0.076954  0.477360
