# Supplementary material for: Reliable crystal structure predictions from first principles
Source: Nat Commun. 2022 Jun 2;13:3095. doi: 10.1038/s41467-022-30692-y (PMC9163189; doi:10.1038/s41467-022-30692-y)
Supplement: Supplementary file 3 — Supplementary Dataset 1 [file 41467_2022_30692_MOESM3_ESM.zip › fullPES@CSP_Supplemental_Data/fullPES@CSP_polymorph_list/deferiprone/cifs/data_1050.cif]

data_0780                                                                                   
# UPACK energy:    -84.989
_cell_length_a  14.50800
_cell_length_b   6.17800
_cell_length_c  26.40160
_cell_angle_alpha    90.000
_cell_angle_beta    37.762
_cell_angle_gamma    90.000
_cell_formula_units_Z   8
_symmetry_equiv_pos_as_xyz
    -x,-y,-z                                          
    -x,y,-z+1/2                                       
    x,-y,z+1/2                                        
    x+1/2,y+1/2,z                                     
    -x+1/2,-y+1/2,-z                                  
    -x+1/2,y+1/2,-z+1/2                               
    x+1/2,-y+1/2,z+1/2                                
_symmetry_space_group_name_H-M 'C 2/c    '
loop_
_atom_site_label
_atom_site_fract_x
_atom_site_fract_y
_atom_site_fract_z
O1   -0.562795  0.401764  0.857298
O2   -0.577673  0.723907  0.925377
N3   -0.282970  0.413807  0.856766
C4   -0.383977  0.580398  0.892930
C5   -0.476010  0.570427  0.891848
C6   -0.473559  0.393801  0.854633
C7   -0.366108  0.228844  0.818790
C8   -0.276426  0.245662  0.821320
C9   -0.388877  0.763953  0.931618
C10  -0.182850  0.419569  0.856525
H11  -0.356103  0.090337  0.789634
H12  -0.193665  0.123195  0.794557
H13  -0.113065  0.275024  0.825755
H14  -0.246253  0.422920  0.919458
H15  -0.109788  0.561298  0.823429
H16  -0.474361  0.878326  0.956513
H17  -0.281434  0.849288  0.887042
H18  -0.417331  0.710181  0.982280
H19  -0.623502  0.668080  0.914065
