# Supplementary material for: Reliable crystal structure predictions from first principles
Source: Nat Commun. 2022 Jun 2;13:3095. doi: 10.1038/s41467-022-30692-y (PMC9163189; doi:10.1038/s41467-022-30692-y)
Supplement: Supplementary file 3 — Supplementary Dataset 1 [file 41467_2022_30692_MOESM3_ESM.zip › fullPES@CSP_Supplemental_Data/fullPES@CSP_polymorph_list/deferiprone/cifs/data_1051.cif]

data_1180                                                                                   
# UPACK energy:    -84.992
_cell_length_a   7.10700
_cell_length_b   6.60100
_cell_length_c  15.27100
_cell_angle_alpha    90.000
_cell_angle_beta    90.000
_cell_angle_gamma    90.000
_cell_formula_units_Z   4
_symmetry_equiv_pos_as_xyz
    -x+1/2,-y,z+1/2                                   
    -x,y+1/2,-z+1/2                                   
    x+1/2,-y+1/2,-z                                   
_symmetry_space_group_name_H-M 'P 212121 '
loop_
_atom_site_label
_atom_site_fract_x
_atom_site_fract_y
_atom_site_fract_z
O1    0.843535 -0.092456  0.537922
O2    0.897777 -0.284896  0.393524
N3    0.719460  0.187426  0.309128
C4    0.789630 -0.007635  0.308886
C5    0.829520 -0.096394  0.387047
C6    0.802251  0.003303  0.470690
C7    0.729323  0.204015  0.464940
C8    0.691558  0.286608  0.385364
C9    0.819052 -0.113604  0.223869
C10   0.676080  0.286835  0.227064
H11   0.704052  0.290411  0.523921
H12   0.636330  0.438691  0.378882
H13   0.622344  0.437661  0.240921
H14   0.569312  0.202969  0.190695
H15   0.801337  0.300985  0.186262
H16   0.874701 -0.263990  0.236704
H17   0.918770 -0.033480  0.181920
H18   0.687801 -0.130314  0.187126
H19   0.910243 -0.301091  0.457180
