# Supplementary material for: Reliable crystal structure predictions from first principles
Source: Nat Commun. 2022 Jun 2;13:3095. doi: 10.1038/s41467-022-30692-y (PMC9163189; doi:10.1038/s41467-022-30692-y)
Supplement: Supplementary file 3 — Supplementary Dataset 1 [file 41467_2022_30692_MOESM3_ESM.zip › fullPES@CSP_Supplemental_Data/fullPES@CSP_polymorph_list/deferiprone/cifs/data_1052.cif]

data_0079                                                                                   
# UPACK energy:    -84.984
_cell_length_a   4.01700
_cell_length_b  13.68900
_cell_length_c  14.76839
_cell_angle_alpha    90.000
_cell_angle_beta    58.174
_cell_angle_gamma    90.000
_cell_formula_units_Z   4
_symmetry_equiv_pos_as_xyz
    x,-y,z+1/2                                        
    x+1/2,y+1/2,z                                     
    x+1/2,-y+1/2,z+1/2                                
_symmetry_space_group_name_H-M 'C c      '
loop_
_atom_site_label
_atom_site_fract_x
_atom_site_fract_y
_atom_site_fract_z
O1   -0.464352  0.630652  0.427478
O2   -0.452001  0.469194  0.336452
N3   -0.419558  0.641223  0.147235
C4   -0.427662  0.552232  0.192349
C5   -0.442718  0.551750  0.286492
C6   -0.450576  0.639915  0.341983
C7   -0.441520  0.728446  0.289919
C8   -0.426481  0.725400  0.195888
C9   -0.419815  0.460487  0.137018
C10  -0.402075  0.644459  0.046820
H11  -0.446874  0.797991  0.325359
H12  -0.418850  0.791358  0.154407
H13  -0.399447  0.720403  0.024920
H14  -0.656148  0.608489  0.053267
H15  -0.137250  0.609007 -0.016226
H16  -0.427548  0.398488  0.184021
H17  -0.155302  0.454781  0.057826
H18  -0.671632  0.454971  0.127574
H19  -0.461622  0.494331  0.400056
