# Supplementary material for: Reliable crystal structure predictions from first principles
Source: Nat Commun. 2022 Jun 2;13:3095. doi: 10.1038/s41467-022-30692-y (PMC9163189; doi:10.1038/s41467-022-30692-y)
Supplement: Supplementary file 3 — Supplementary Dataset 1 [file 41467_2022_30692_MOESM3_ESM.zip › fullPES@CSP_Supplemental_Data/fullPES@CSP_polymorph_list/deferiprone/cifs/data_1053.cif]

data_2367                                                                                   
# UPACK energy:    -84.983
_cell_length_a   8.21800
_cell_length_b  12.73900
_cell_length_c  13.61600
_cell_angle_alpha    90.000
_cell_angle_beta    90.000
_cell_angle_gamma    90.000
_cell_formula_units_Z   8
_symmetry_equiv_pos_as_xyz
    x+1/2,-y+1/2,-z                                   
    -x,y+1/2,-z+1/2                                   
    -x+1/2,-y,z+1/2                                   
    -x,-y,-z                                          
    -x+1/2,y+1/2,z                                    
    x,-y+1/2,z+1/2                                    
    x+1/2,y,-z+1/2                                    
_symmetry_space_group_name_H-M 'P bca    '
loop_
_atom_site_label
_atom_site_fract_x
_atom_site_fract_y
_atom_site_fract_z
O1    0.335958  0.192048  0.400918
O2    0.269056  0.389410  0.399530
N3   -0.133414  0.282204  0.368089
C4   -0.012509  0.356661  0.378356
C5    0.143563  0.323251  0.389204
C6    0.189645  0.213392  0.390570
C7    0.057459  0.141926  0.379487
C8   -0.096605  0.178899  0.368875
C9   -0.056461  0.470100  0.377218
C10  -0.301046  0.315001  0.356749
H11   0.079922  0.058309  0.379487
H12  -0.199465  0.126603  0.360436
H13  -0.377038  0.245577  0.349457
H14  -0.316208  0.363396  0.291260
H15  -0.342030  0.359644  0.420461
H16   0.053614  0.516336  0.386266
H17  -0.140168  0.490415  0.436523
H18  -0.113848  0.493210  0.308005
H19   0.361329  0.340874  0.405486
