# Supplementary material for: Reliable crystal structure predictions from first principles
Source: Nat Commun. 2022 Jun 2;13:3095. doi: 10.1038/s41467-022-30692-y (PMC9163189; doi:10.1038/s41467-022-30692-y)
Supplement: Supplementary file 3 — Supplementary Dataset 1 [file 41467_2022_30692_MOESM3_ESM.zip › fullPES@CSP_Supplemental_Data/fullPES@CSP_polymorph_list/deferiprone/cifs/data_1054.cif]

data_3392                                                                                   
# UPACK energy:    -84.977
_cell_length_a  11.52000
_cell_length_b  13.10100
_cell_length_c   9.83200
_cell_angle_alpha    90.000
_cell_angle_beta    90.000
_cell_angle_gamma    90.000
_cell_formula_units_Z   8
_symmetry_equiv_pos_as_xyz
    -x+1/2,-y+1/2,z+1/2                               
    -x,y,-z+1/2                                       
    x+1/2,-y+1/2,-z                                   
    -x,-y,-z                                          
    x+1/2,y+1/2,-z+1/2                                
    x,-y,z+1/2                                        
    -x+1/2,y+1/2,z                                    
_symmetry_space_group_name_H-M 'P bcn    '
loop_
_atom_site_label
_atom_site_fract_x
_atom_site_fract_y
_atom_site_fract_z
O1    0.434670  0.645714  0.461676
O2    0.467734  0.839745  0.475071
N3    0.684158  0.753691  0.713609
C4    0.618620  0.820434  0.636717
C5    0.535694  0.781208  0.553387
C6    0.512535  0.672834  0.541019
C7    0.584028  0.609465  0.623912
C8    0.665851  0.652057  0.705675
C9    0.640590  0.932204  0.647427
C10   0.773524  0.792810  0.803092
H11   0.573056  0.527525  0.621715
H12   0.721528  0.605961  0.769630
H13   0.814705  0.728967  0.854679
H14   0.736693  0.843791  0.879506
H15   0.839531  0.834341  0.745983
H16   0.581285  0.972101  0.579943
H17   0.729201  0.952103  0.618175
H18   0.626571  0.960583  0.750783
H19   0.419132  0.788680  0.429251
