# Supplementary material for: Reliable crystal structure predictions from first principles
Source: Nat Commun. 2022 Jun 2;13:3095. doi: 10.1038/s41467-022-30692-y (PMC9163189; doi:10.1038/s41467-022-30692-y)
Supplement: Supplementary file 3 — Supplementary Dataset 1 [file 41467_2022_30692_MOESM3_ESM.zip › fullPES@CSP_Supplemental_Data/fullPES@CSP_polymorph_list/deferiprone/cifs/data_1055.cif]

data_0833                                                                                   
# UPACK energy:    -84.969
_cell_length_a  10.87300
_cell_length_b  12.58800
_cell_length_c  10.34300
_cell_angle_alpha    90.000
_cell_angle_beta    90.000
_cell_angle_gamma    90.000
_cell_formula_units_Z   8
_symmetry_equiv_pos_as_xyz
    x+1/2,-y+1/2,-z                                   
    -x,y+1/2,-z+1/2                                   
    -x+1/2,-y,z+1/2                                   
    -x,-y,-z                                          
    -x+1/2,y+1/2,z                                    
    x,-y+1/2,z+1/2                                    
    x+1/2,y,-z+1/2                                    
_symmetry_space_group_name_H-M 'P bca    '
loop_
_atom_site_label
_atom_site_fract_x
_atom_site_fract_y
_atom_site_fract_z
O1    0.450133  0.319296  0.171266
O2    0.228235  0.269296  0.232969
N3    0.289414  0.069121 -0.007686
C4    0.225494  0.125937  0.084647
C5    0.282645  0.209398  0.142522
C6    0.407321  0.241826  0.112298
C7    0.466467  0.178972  0.016011
C8    0.405767  0.096250 -0.039196
C9    0.097250  0.094312  0.117577
C10   0.231546 -0.020488 -0.070927
H11   0.559616  0.197196 -0.013062
H12   0.448276  0.047013 -0.112443
H13   0.295916 -0.054187 -0.140104
H14   0.148781  0.004083 -0.122576
H15   0.206659 -0.081752 -0.001112
H16   0.062347  0.147664  0.191550
H17   0.092468  0.013259  0.154858
H18   0.035970  0.099063  0.033868
H19   0.293084  0.320845  0.253640
