# Supplementary material for: Reliable crystal structure predictions from first principles
Source: Nat Commun. 2022 Jun 2;13:3095. doi: 10.1038/s41467-022-30692-y (PMC9163189; doi:10.1038/s41467-022-30692-y)
Supplement: Supplementary file 3 — Supplementary Dataset 1 [file 41467_2022_30692_MOESM3_ESM.zip › fullPES@CSP_Supplemental_Data/fullPES@CSP_polymorph_list/deferiprone/cifs/data_1056.cif]

data_0300                                                                                   
# UPACK energy:    -84.957
_cell_length_a  12.21000
_cell_length_b  12.52100
_cell_length_c   4.51400
_cell_angle_alpha    90.000
_cell_angle_beta    90.000
_cell_angle_gamma    90.000
_cell_formula_units_Z   4
_symmetry_equiv_pos_as_xyz
    -x+1/2,-y,z+1/2                                   
    -x,y+1/2,-z+1/2                                   
    x+1/2,-y+1/2,-z                                   
_symmetry_space_group_name_H-M 'P 212121 '
loop_
_atom_site_label
_atom_site_fract_x
_atom_site_fract_y
_atom_site_fract_z
O1    0.595569  0.804401  0.402437
O2    0.396994  0.749469  0.286774
N3    0.542506  0.561393 -0.171799
C4    0.455061  0.613210 -0.041604
C5    0.476257  0.694401  0.149934
C6    0.586020  0.729383  0.224723
C7    0.671351  0.671664  0.080439
C8    0.646290  0.591071 -0.109304
C9    0.341409  0.578868 -0.114466
C10   0.522940  0.474307 -0.376074
H11   0.755995  0.692117  0.122065
H12   0.709255  0.545715 -0.221865
H13   0.601327  0.444509 -0.454829
H14   0.475070  0.501014 -0.566283
H15   0.479304  0.409073 -0.267900
H16   0.284095  0.628360  0.008241
H17   0.326626  0.495599 -0.054719
H18   0.323333  0.587477 -0.350665
H19   0.439328  0.800607  0.405450
