# Supplementary material for: Reliable crystal structure predictions from first principles
Source: Nat Commun. 2022 Jun 2;13:3095. doi: 10.1038/s41467-022-30692-y (PMC9163189; doi:10.1038/s41467-022-30692-y)
Supplement: Supplementary file 3 — Supplementary Dataset 1 [file 41467_2022_30692_MOESM3_ESM.zip › fullPES@CSP_Supplemental_Data/fullPES@CSP_polymorph_list/deferiprone/cifs/data_1057.cif]

data_0628                                                                                   
# UPACK energy:    -84.951
_cell_length_a   4.07900
_cell_length_b  13.37100
_cell_length_c  12.98562
_cell_angle_alpha    90.000
_cell_angle_beta    88.848
_cell_angle_gamma    90.000
_cell_formula_units_Z   4
_symmetry_equiv_pos_as_xyz
    x,-y,z+1/2                                        
    x+1/2,y+1/2,z                                     
    x+1/2,-y+1/2,z+1/2                                
_symmetry_space_group_name_H-M 'C c      '
loop_
_atom_site_label
_atom_site_fract_x
_atom_site_fract_y
_atom_site_fract_z
O1    0.695707  0.345898  0.706177
O2    0.977430  0.251313  0.556173
N3    1.093091  0.505198  0.469660
C4    1.110094  0.402064  0.469060
C5    0.973715  0.351275  0.549865
C6    0.811355  0.399843  0.636710
C7    0.804778  0.506282  0.631079
C8    0.944314  0.553878  0.548818
C9    1.275562  0.350236  0.380775
C10   1.236801  0.561693  0.385019
H11   0.688578  0.549084  0.692305
H12   0.943621  0.634590  0.542417
H13   1.197243  0.640924  0.399415
H14   1.123456  0.542046  0.312355
H15   1.499867  0.548067  0.377948
H16   1.264991  0.270040  0.393877
H17   1.532815  0.371850  0.372210
H18   1.156746  0.366166  0.307787
H19   0.861860  0.239571  0.622121
