# Supplementary material for: Reliable crystal structure predictions from first principles
Source: Nat Commun. 2022 Jun 2;13:3095. doi: 10.1038/s41467-022-30692-y (PMC9163189; doi:10.1038/s41467-022-30692-y)
Supplement: Supplementary file 3 — Supplementary Dataset 1 [file 41467_2022_30692_MOESM3_ESM.zip › fullPES@CSP_Supplemental_Data/fullPES@CSP_polymorph_list/deferiprone/cifs/data_1058.cif]

data_2915                                                                                   
# UPACK energy:    -84.949
_cell_length_a  10.52000
_cell_length_b  11.49800
_cell_length_c  11.74900
_cell_angle_alpha    90.000
_cell_angle_beta    90.000
_cell_angle_gamma    90.000
_cell_formula_units_Z   8
_symmetry_equiv_pos_as_xyz
    -x+1/2,-y+1/2,z+1/2                               
    -x,y,-z+1/2                                       
    x+1/2,-y+1/2,-z                                   
    -x,-y,-z                                          
    x+1/2,y+1/2,-z+1/2                                
    x,-y,z+1/2                                        
    -x+1/2,y+1/2,z                                    
_symmetry_space_group_name_H-M 'P bcn    '
loop_
_atom_site_label
_atom_site_fract_x
_atom_site_fract_y
_atom_site_fract_z
O1    0.667291  0.159036  0.277351
O2    0.862205  0.279301  0.216725
N3    0.838479  0.084458 -0.022589
C4    0.884601  0.173021  0.045187
C5    0.824515  0.195373  0.145263
C6    0.714401  0.131005  0.184509
C7    0.673194  0.041190  0.109456
C8    0.736179  0.021978  0.010273
C9    0.997614  0.240581  0.006903
C10   0.899867  0.058558 -0.129934
H11   0.591825 -0.011637  0.131560
H12   0.707072 -0.045451 -0.048498
H13   0.850323 -0.013524 -0.170151
H14   0.998964  0.033780 -0.117023
H15   0.896740  0.133345 -0.186961
H16   1.019601  0.305992  0.070670
H17   0.980656  0.284789 -0.073930
H18   1.081378  0.185241 -0.003864
H19   0.800038  0.272143  0.278662
