# Supplementary material for: Reliable crystal structure predictions from first principles
Source: Nat Commun. 2022 Jun 2;13:3095. doi: 10.1038/s41467-022-30692-y (PMC9163189; doi:10.1038/s41467-022-30692-y)
Supplement: Supplementary file 3 — Supplementary Dataset 1 [file 41467_2022_30692_MOESM3_ESM.zip › fullPES@CSP_Supplemental_Data/fullPES@CSP_polymorph_list/deferiprone/cifs/data_1059.cif]

data_0193                                                                                   
# UPACK energy:    -84.935
_cell_length_a  10.21600
_cell_length_b   7.98500
_cell_length_c   4.27719
_cell_angle_alpha    90.000
_cell_angle_beta    84.715
_cell_angle_gamma    90.000
_cell_formula_units_Z   2
_symmetry_equiv_pos_as_xyz
    -x,y+1/2,-z                                       
_symmetry_space_group_name_H-M 'P 21     '
loop_
_atom_site_label
_atom_site_fract_x
_atom_site_fract_y
_atom_site_fract_z
O1    0.650523  0.170858  1.280864
O2    0.854020  0.218773  0.889927
N3    0.723864  0.638334  0.941888
C4    0.807213  0.507990  0.847992
C5    0.779228  0.352912  0.967035
C6    0.666319  0.317257  1.187767
C7    0.585549  0.458735  1.271895
C8    0.617363  0.611434  1.147006
C9    0.923988  0.541127  0.621413
C10   0.750966  0.805272  0.820639
H11   0.498935  0.444396  1.434985
H12   0.558076  0.721190  1.206598
H13   0.674559  0.889418  0.920568
H14   0.751539  0.807827  0.565438
H15   0.845724  0.850382  0.884222
H16   0.977386  0.424671  0.576215
H17   0.990747  0.631985  0.712515
H18   0.896099  0.589117  0.397347
H19   0.807392  0.129994  1.013923
