# Supplementary material for: Reliable crystal structure predictions from first principles
Source: Nat Commun. 2022 Jun 2;13:3095. doi: 10.1038/s41467-022-30692-y (PMC9163189; doi:10.1038/s41467-022-30692-y)
Supplement: Supplementary file 3 — Supplementary Dataset 1 [file 41467_2022_30692_MOESM3_ESM.zip › fullPES@CSP_Supplemental_Data/fullPES@CSP_polymorph_list/deferiprone/cifs/data_106.cif]

data_0234                                                                                   
# UPACK energy:    -96.855
_cell_length_a  13.48400
_cell_length_b   7.16200
_cell_length_c  14.71171
_cell_angle_alpha    90.000
_cell_angle_beta    80.291
_cell_angle_gamma    90.000
_cell_formula_units_Z   8
_symmetry_equiv_pos_as_xyz
    -x,-y,-z                                          
    -x,y,-z+1/2                                       
    x,-y,z+1/2                                        
    x+1/2,y+1/2,z                                     
    -x+1/2,-y+1/2,-z                                  
    -x+1/2,y+1/2,-z+1/2                               
    x+1/2,-y+1/2,z+1/2                                
_symmetry_space_group_name_H-M 'C 2/c    '
loop_
_atom_site_label
_atom_site_fract_x
_atom_site_fract_y
_atom_site_fract_z
O1    0.271384  0.387252  1.216751
O2    0.307164  0.646021  1.094194
N3    0.401912  0.246789  0.957444
C4    0.377314  0.430550  0.978919
C5    0.333604  0.472075  1.066740
C6    0.311430  0.333273  1.139046
C7    0.339281  0.147389  1.110979
C8    0.382783  0.112427  1.022433
C9    0.399263  0.576026  0.905938
C10   0.448231  0.197487  0.864513
H11   0.325812  0.034292  1.160196
H12   0.404643 -0.027241  0.999028
H13   0.462002  0.047864  0.861575
H14   0.519830  0.269771  0.844625
H15   0.399226  0.232603  0.815130
H16   0.374762  0.710751  0.935473
H17   0.359922  0.549288  0.848169
H18   0.479666  0.585228  0.878229
H19   0.278586  0.627059  1.159472
