# Supplementary material for: Reliable crystal structure predictions from first principles
Source: Nat Commun. 2022 Jun 2;13:3095. doi: 10.1038/s41467-022-30692-y (PMC9163189; doi:10.1038/s41467-022-30692-y)
Supplement: Supplementary file 3 — Supplementary Dataset 1 [file 41467_2022_30692_MOESM3_ESM.zip › fullPES@CSP_Supplemental_Data/fullPES@CSP_polymorph_list/deferiprone/cifs/data_1060.cif]

data_2871                                                                                   
# UPACK energy:    -84.934
_cell_length_a  27.48400
_cell_length_b   4.21500
_cell_length_c  13.76913
_cell_angle_alpha    90.000
_cell_angle_beta    61.548
_cell_angle_gamma    90.000
_cell_formula_units_Z   8
_symmetry_equiv_pos_as_xyz
    -x,-y,-z                                          
    -x,y,-z+1/2                                       
    x,-y,z+1/2                                        
    x+1/2,y+1/2,z                                     
    -x+1/2,-y+1/2,-z                                  
    -x+1/2,y+1/2,-z+1/2                               
    x+1/2,-y+1/2,z+1/2                                
_symmetry_space_group_name_H-M 'C 2/c    '
loop_
_atom_site_label
_atom_site_fract_x
_atom_site_fract_y
_atom_site_fract_z
O1    0.329421  0.643108  0.480869
O2    0.427604  0.435848  0.352519
N3    0.354466  0.100451  0.218379
C4    0.398109  0.171649  0.237816
C5    0.388019  0.354472  0.326797
C6    0.333765  0.478766  0.402362
C7    0.291138  0.393784  0.376243
C8    0.303146  0.210581  0.286436
C9    0.454299  0.047094  0.161457
C10   0.363763 -0.092693  0.124137
H11   0.249249  0.475160  0.427994
H12   0.271687  0.142491  0.264414
H13   0.324674 -0.122752  0.123319
H14   0.379573 -0.326382  0.128920
H15   0.393213  0.020095  0.047035
H16   0.482998  0.127355  0.189724
H17   0.469240  0.131032  0.076954
H18   0.455217 -0.212408  0.159177
H19   0.406883  0.564365  0.419288
