# Supplementary material for: Reliable crystal structure predictions from first principles
Source: Nat Commun. 2022 Jun 2;13:3095. doi: 10.1038/s41467-022-30692-y (PMC9163189; doi:10.1038/s41467-022-30692-y)
Supplement: Supplementary file 3 — Supplementary Dataset 1 [file 41467_2022_30692_MOESM3_ESM.zip › fullPES@CSP_Supplemental_Data/fullPES@CSP_polymorph_list/deferiprone/cifs/data_1061.cif]

data_4137                                                                                   
# UPACK energy:    -84.934
_cell_length_a  19.17600
_cell_length_b   7.45800
_cell_length_c  13.75934
_cell_angle_alpha    90.000
_cell_angle_beta    44.255
_cell_angle_gamma    90.000
_cell_formula_units_Z   8
_symmetry_equiv_pos_as_xyz
    -x,-y,-z                                          
    -x,y,-z+1/2                                       
    x,-y,z+1/2                                        
    x+1/2,y+1/2,z                                     
    -x+1/2,-y+1/2,-z                                  
    -x+1/2,y+1/2,-z+1/2                               
    x+1/2,-y+1/2,z+1/2                                
_symmetry_space_group_name_H-M 'C 2/c    '
loop_
_atom_site_label
_atom_site_fract_x
_atom_site_fract_y
_atom_site_fract_z
O1    0.376275  0.793309  0.413226
O2    0.363398  0.489877  0.337857
N3    0.381821  0.786457  0.113466
C4    0.373229  0.628091  0.173339
C5    0.371630  0.636015  0.273630
C6    0.378520  0.802239  0.320964
C7    0.387135  0.959104  0.253780
C8    0.388440  0.944744  0.154062
C9    0.366028  0.455337  0.126651
C10   0.384131  0.782944  0.005978
H11   0.392589  1.089488  0.282295
H12   0.395026  1.061370  0.101083
H13   0.390770  0.919684 -0.027276
H14   0.315751  0.724390  0.044928
H15   0.447765  0.705685 -0.083972
H16   0.359894  0.346447  0.184899
H17   0.431742  0.430987  0.015903
H18   0.300454  0.450939  0.144678
H19   0.364640  0.541727  0.402208
