# Supplementary material for: Reliable crystal structure predictions from first principles
Source: Nat Commun. 2022 Jun 2;13:3095. doi: 10.1038/s41467-022-30692-y (PMC9163189; doi:10.1038/s41467-022-30692-y)
Supplement: Supplementary file 3 — Supplementary Dataset 1 [file 41467_2022_30692_MOESM3_ESM.zip › fullPES@CSP_Supplemental_Data/fullPES@CSP_polymorph_list/deferiprone/cifs/data_1062.cif]

data_4121                                                                                   
# UPACK energy:    -84.931
_cell_length_a  12.85600
_cell_length_b   7.02700
_cell_length_c  15.15020
_cell_angle_alpha    90.000
_cell_angle_beta    31.053
_cell_angle_gamma    90.000
_cell_formula_units_Z   4
_symmetry_equiv_pos_as_xyz
    -x,y+1/2,-z+1/2                                   
    -x,-y,-z                                          
    x,-y+1/2,z+1/2                                    
_symmetry_space_group_name_H-M 'P 21/c   '
loop_
_atom_site_label
_atom_site_fract_x
_atom_site_fract_y
_atom_site_fract_z
O1   -0.465545  0.536986  0.578746
O2   -0.185563  0.300512  0.332668
N3    0.024550  0.733499  0.091670
C4    0.009603  0.542877  0.123634
C5   -0.157279  0.482453  0.288880
C6   -0.320457  0.607941  0.433385
C7   -0.292842  0.802092  0.388919
C8   -0.123539  0.856027  0.221983
C9    0.175104  0.410773 -0.022470
C10   0.200572  0.802903 -0.082777
H11  -0.406737  0.906361  0.488113
H12  -0.098151  1.002391  0.184223
H13   0.183841  0.955073 -0.081305
H14   0.216505  0.733129 -0.158324
H15   0.337469  0.778369 -0.144056
H16   0.137022  0.268137  0.027294
H17   0.318912  0.450648 -0.097159
H18   0.196975  0.406546 -0.109917
H19  -0.316991  0.306048  0.457965
