# Supplementary material for: Reliable crystal structure predictions from first principles
Source: Nat Commun. 2022 Jun 2;13:3095. doi: 10.1038/s41467-022-30692-y (PMC9163189; doi:10.1038/s41467-022-30692-y)
Supplement: Supplementary file 3 — Supplementary Dataset 1 [file 41467_2022_30692_MOESM3_ESM.zip › fullPES@CSP_Supplemental_Data/fullPES@CSP_polymorph_list/deferiprone/cifs/data_1063.cif]

data_1293                                                                                   
# UPACK energy:    -84.930
_cell_length_a   7.42500
_cell_length_b   6.92000
_cell_length_c  13.70600
_cell_angle_alpha    90.000
_cell_angle_beta    90.000
_cell_angle_gamma    90.000
_cell_formula_units_Z   4
_symmetry_equiv_pos_as_xyz
    -x,-y,z+1/2                                       
    x+1/2,-y,z                                        
    -x+1/2,y,z+1/2                                    
_symmetry_space_group_name_H-M 'P ca21   '
loop_
_atom_site_label
_atom_site_fract_x
_atom_site_fract_y
_atom_site_fract_z
O1    0.302936  0.199769  0.295433
O2    0.442357 -0.036272  0.171509
N3    0.436431  0.399032  0.027229
C4    0.465886  0.207731  0.050985
C5    0.419246  0.146373  0.141755
C6    0.340175  0.271561  0.214972
C7    0.314384  0.466474  0.184365
C8    0.363071  0.521301  0.092923
C9    0.546976  0.075910 -0.022859
C10   0.485118  0.469451 -0.068693
H11   0.256000  0.570549  0.233971
H12   0.345374  0.668266  0.067620
H13   0.451111  0.621994 -0.073289
H14   0.411811  0.392038 -0.125551
H15   0.629172  0.453006 -0.081818
H16   0.559879 -0.067341  0.008806
H17   0.680579  0.124003 -0.045652
H18   0.463623  0.064263 -0.088428
H19   0.396067 -0.031286  0.238582
