# Supplementary material for: Reliable crystal structure predictions from first principles
Source: Nat Commun. 2022 Jun 2;13:3095. doi: 10.1038/s41467-022-30692-y (PMC9163189; doi:10.1038/s41467-022-30692-y)
Supplement: Supplementary file 3 — Supplementary Dataset 1 [file 41467_2022_30692_MOESM3_ESM.zip › fullPES@CSP_Supplemental_Data/fullPES@CSP_polymorph_list/deferiprone/cifs/data_1064.cif]

data_4459                                                                                   
# UPACK energy:    -84.923
_cell_length_a  41.18900
_cell_length_b   6.86400
_cell_length_c  15.93734
_cell_angle_alpha    90.000
_cell_angle_beta    19.089
_cell_angle_gamma    90.000
_cell_formula_units_Z   8
_symmetry_equiv_pos_as_xyz
    -x,-y,-z                                          
    -x,y,-z+1/2                                       
    x,-y,z+1/2                                        
    x+1/2,y+1/2,z                                     
    -x+1/2,-y+1/2,-z                                  
    -x+1/2,y+1/2,-z+1/2                               
    x+1/2,-y+1/2,z+1/2                                
_symmetry_space_group_name_H-M 'C 2/c    '
loop_
_atom_site_label
_atom_site_fract_x
_atom_site_fract_y
_atom_site_fract_z
O1    0.300629  0.196562  0.482291
O2    0.401650  0.140822  0.100614
N3    0.598147  0.279647 -0.237970
C4    0.552532  0.222334 -0.200115
C5    0.452515  0.195994  0.044570
C6    0.391223  0.224913  0.267997
C7    0.444246  0.284033  0.211589
C8    0.544245  0.308523 -0.035975
C9    0.613753  0.191536 -0.426343
C10   0.704612  0.308392 -0.496086
H11   0.404806  0.309411  0.365982
H12   0.586560  0.353045 -0.084862
H13   0.726073  0.353555 -0.485687
H14   0.727149  0.421227 -0.595434
H15   0.743802  0.174024 -0.607195
H16   0.565389  0.147072 -0.359305
H17   0.669667  0.078278 -0.553895
H18   0.652458  0.324432 -0.540042
H19   0.333363  0.135679  0.288833
