# Supplementary material for: Reliable crystal structure predictions from first principles
Source: Nat Commun. 2022 Jun 2;13:3095. doi: 10.1038/s41467-022-30692-y (PMC9163189; doi:10.1038/s41467-022-30692-y)
Supplement: Supplementary file 3 — Supplementary Dataset 1 [file 41467_2022_30692_MOESM3_ESM.zip › fullPES@CSP_Supplemental_Data/fullPES@CSP_polymorph_list/deferiprone/cifs/data_1065.cif]

data_0629                                                                                   
# UPACK energy:    -84.921
_cell_length_a   6.28700
_cell_length_b   9.05600
_cell_length_c   9.75895
_cell_angle_alpha    90.000
_cell_angle_beta    40.678
_cell_angle_gamma    90.000
_cell_formula_units_Z   2
_symmetry_equiv_pos_as_xyz
    -x,y+1/2,-z                                       
_symmetry_space_group_name_H-M 'P 21     '
loop_
_atom_site_label
_atom_site_fract_x
_atom_site_fract_y
_atom_site_fract_z
O1   -0.389295  0.809474  0.699324
O2   -0.446997  0.637677  0.518818
N3    0.423792  0.622008  0.142902
C4    0.122421  0.593430  0.232731
C5   -0.144728  0.658470  0.419620
C6   -0.129466  0.756338  0.529571
C7    0.190728  0.779826  0.425861
C8    0.450595  0.712456  0.239239
C9    0.099687  0.493242  0.123141
C10   0.713347  0.554163 -0.055683
H11   0.226523  0.851325  0.495818
H12   0.696577  0.727981  0.156846
H13   0.924380  0.590426 -0.100267
H14   0.747310  0.586385 -0.179076
H15   0.698738  0.434044 -0.043138
H16  -0.154503  0.484055  0.216884
H17   0.190354  0.382597  0.101871
H18   0.238413  0.535060 -0.032212
H19  -0.577902  0.698708  0.645166
