# Supplementary material for: Reliable crystal structure predictions from first principles
Source: Nat Commun. 2022 Jun 2;13:3095. doi: 10.1038/s41467-022-30692-y (PMC9163189; doi:10.1038/s41467-022-30692-y)
Supplement: Supplementary file 3 — Supplementary Dataset 1 [file 41467_2022_30692_MOESM3_ESM.zip › fullPES@CSP_Supplemental_Data/fullPES@CSP_polymorph_list/deferiprone/cifs/data_1066.cif]

data_0060                                                                                   
# UPACK energy:    -84.912
_cell_length_a   6.40600
_cell_length_b   9.29200
_cell_length_c  12.77025
_cell_angle_alpha    90.000
_cell_angle_beta    68.949
_cell_angle_gamma    90.000
_cell_formula_units_Z   4
_symmetry_equiv_pos_as_xyz
    -x,y+1/2,-z+1/2                                   
    -x,-y,-z                                          
    x,-y+1/2,z+1/2                                    
_symmetry_space_group_name_H-M 'P 21/c   '
loop_
_atom_site_label
_atom_site_fract_x
_atom_site_fract_y
_atom_site_fract_z
O1    0.408208  0.102518  0.399111
O2    0.454410  0.248622  0.220918
N3    1.012181  0.106048  0.146778
C4    0.835425  0.182124  0.136466
C5    0.635340  0.178272  0.223024
C6    0.597915  0.098267  0.325650
C7    0.789048  0.022977  0.329292
C8    0.985652  0.029918  0.240770
C9    0.869217  0.265250  0.031893
C10   1.227443  0.107340  0.056050
H11   0.777431 -0.039593  0.402568
H12   1.133554 -0.026216  0.240997
H13   1.343769  0.042165  0.080164
H14   1.293576  0.216552  0.038773
H15   1.215137  0.062710 -0.020507
H16   0.712888  0.317402  0.039075
H17   0.919680  0.196190 -0.042222
H18   0.997117  0.348590  0.017696
H19   0.342286  0.223558  0.294269
