# Supplementary material for: Reliable crystal structure predictions from first principles
Source: Nat Commun. 2022 Jun 2;13:3095. doi: 10.1038/s41467-022-30692-y (PMC9163189; doi:10.1038/s41467-022-30692-y)
Supplement: Supplementary file 3 — Supplementary Dataset 1 [file 41467_2022_30692_MOESM3_ESM.zip › fullPES@CSP_Supplemental_Data/fullPES@CSP_polymorph_list/deferiprone/cifs/data_1067.cif]

data_0290                                                                                   
# UPACK energy:    -84.894
_cell_length_a  13.37100
_cell_length_b  13.62900
_cell_length_c   7.96700
_cell_angle_alpha    90.000
_cell_angle_beta    90.000
_cell_angle_gamma    90.000
_cell_formula_units_Z   8
_symmetry_equiv_pos_as_xyz
    x+1/2,-y+1/2,-z                                   
    -x,y+1/2,-z+1/2                                   
    -x+1/2,-y,z+1/2                                   
    -x,-y,-z                                          
    -x+1/2,y+1/2,z                                    
    x,-y+1/2,z+1/2                                    
    x+1/2,y,-z+1/2                                    
_symmetry_space_group_name_H-M 'P bca    '
loop_
_atom_site_label
_atom_site_fract_x
_atom_site_fract_y
_atom_site_fract_z
O1    0.835622 -0.028762  0.799937
O2    0.865522 -0.158383  0.570428
N3    0.891549  0.062404  0.325392
C4    0.888812 -0.036584  0.361968
C5    0.869800 -0.064245  0.522781
C6    0.852270  0.004879  0.657939
C7    0.856391  0.105422  0.609213
C8    0.875656  0.129643  0.447006
C9    0.906589 -0.109201  0.225468
C10   0.911951  0.094482  0.155567
H11   0.844140  0.162374  0.701443
H12   0.879381  0.205320  0.406226
H13   0.910553  0.174217  0.152215
H14   0.855650  0.066696  0.068570
H15   0.985394  0.069550  0.113970
H16   0.901630 -0.182669  0.277721
H17   0.980435 -0.100631  0.168796
H18   0.851170 -0.102957  0.124978
H19   0.850901 -0.152498  0.690787
