# Supplementary material for: Reliable crystal structure predictions from first principles
Source: Nat Commun. 2022 Jun 2;13:3095. doi: 10.1038/s41467-022-30692-y (PMC9163189; doi:10.1038/s41467-022-30692-y)
Supplement: Supplementary file 3 — Supplementary Dataset 1 [file 41467_2022_30692_MOESM3_ESM.zip › fullPES@CSP_Supplemental_Data/fullPES@CSP_polymorph_list/deferiprone/cifs/data_1068.cif]

data_0748                                                                                   
# UPACK energy:    -84.891
_cell_length_a  11.52800
_cell_length_b   7.98500
_cell_length_c   7.84400
_cell_angle_alpha    90.000
_cell_angle_beta    90.000
_cell_angle_gamma    90.000
_cell_formula_units_Z   4
_symmetry_equiv_pos_as_xyz
    -x+1/2,-y,z+1/2                                   
    -x,y+1/2,-z+1/2                                   
    x+1/2,-y+1/2,-z                                   
_symmetry_space_group_name_H-M 'P 212121 '
loop_
_atom_site_label
_atom_site_fract_x
_atom_site_fract_y
_atom_site_fract_z
O1    0.186346  0.332699  1.045143
O2    0.293694  0.182167  0.801657
N3    0.080248  0.410420  0.559434
C4    0.172467  0.304922  0.592313
C5    0.205456  0.282066  0.757063
C6    0.148803  0.362868  0.900115
C7    0.054537  0.469443  0.854806
C8    0.024636  0.488541  0.688412
C9    0.232269  0.220301  0.447680
C10   0.043052  0.438109  0.385403
H11   0.006844  0.535016  0.952945
H12  -0.046417  0.568741  0.650000
H13  -0.030291  0.523694  0.386117
H14   0.016100  0.321027  0.325599
H15   0.112465  0.493275  0.309434
H16   0.302004  0.143244  0.497960
H17   0.269743  0.310019  0.358210
H18   0.173473  0.139261  0.375701
H19   0.294136  0.193926  0.926262
