# Supplementary material for: Reliable crystal structure predictions from first principles
Source: Nat Commun. 2022 Jun 2;13:3095. doi: 10.1038/s41467-022-30692-y (PMC9163189; doi:10.1038/s41467-022-30692-y)
Supplement: Supplementary file 3 — Supplementary Dataset 1 [file 41467_2022_30692_MOESM3_ESM.zip › fullPES@CSP_Supplemental_Data/fullPES@CSP_polymorph_list/deferiprone/cifs/data_1069.cif]

data_2858                                                                                   
# UPACK energy:    -84.861
_cell_length_a   7.79300
_cell_length_b  12.54300
_cell_length_c   8.03644
_cell_angle_alpha    90.000
_cell_angle_beta    65.348
_cell_angle_gamma    90.000
_cell_formula_units_Z   4
_symmetry_equiv_pos_as_xyz
    x,-y,z+1/2                                        
    x+1/2,y+1/2,z                                     
    x+1/2,-y+1/2,z+1/2                                
_symmetry_space_group_name_H-M 'C c      '
loop_
_atom_site_label
_atom_site_fract_x
_atom_site_fract_y
_atom_site_fract_z
O1   -0.208893  0.343403  0.923152
O2    0.011884  0.214255  0.989047
N3    0.315977  0.443738  0.834871
C4    0.257999  0.341976  0.899288
C5    0.080751  0.311273  0.927150
C6   -0.050624  0.379933  0.892785
C7    0.020666  0.483457  0.826506
C8    0.198758  0.510667  0.800739
C9    0.390124  0.269760  0.935789
C10   0.503591  0.479223  0.804272
H11  -0.067046  0.540269  0.796714
H12   0.256742  0.588687  0.750808
H13   0.522509  0.560647  0.753368
H14   0.611384  0.429132  0.703217
H15   0.523078  0.477557  0.930983
H16   0.320201  0.193893  0.985433
H17   0.432366  0.302296  1.039102
H18   0.518867  0.254620  0.812281
H19  -0.115736  0.218496  0.993387
