# Supplementary material for: Reliable crystal structure predictions from first principles
Source: Nat Commun. 2022 Jun 2;13:3095. doi: 10.1038/s41467-022-30692-y (PMC9163189; doi:10.1038/s41467-022-30692-y)
Supplement: Supplementary file 3 — Supplementary Dataset 1 [file 41467_2022_30692_MOESM3_ESM.zip › fullPES@CSP_Supplemental_Data/fullPES@CSP_polymorph_list/deferiprone/cifs/data_107.cif]

data_1792                                                                                   
# UPACK energy:    -96.811
_cell_length_a   7.45000
_cell_length_b  11.25800
_cell_length_c   8.43493
_cell_angle_alpha    90.000
_cell_angle_beta   105.274
_cell_angle_gamma    90.000
_cell_formula_units_Z   4
_symmetry_equiv_pos_as_xyz
    -x,y+1/2,-z+1/2                                   
    -x,-y,-z                                          
    x,-y+1/2,z+1/2                                    
_symmetry_space_group_name_H-M 'P 21/c   '
loop_
_atom_site_label
_atom_site_fract_x
_atom_site_fract_y
_atom_site_fract_z
O1    0.370633  0.647255  0.562517
O2    0.060973  0.748739  0.562173
N3   -0.100747  0.537991  0.233993
C4   -0.107687  0.628051  0.343308
C5    0.053561  0.662222  0.451678
C6    0.232563  0.608900  0.458412
C7    0.227126  0.516761  0.341354
C8    0.062698  0.485557  0.235418
C9   -0.289807  0.684393  0.339081
C10  -0.269924  0.499058  0.117267
H11   0.353943  0.471789  0.336893
H12   0.054078  0.415855  0.145312
H13  -0.235739  0.428424  0.042325
H14  -0.334590  0.571762  0.036770
H15  -0.369825  0.464985  0.180066
H16  -0.267835  0.752638  0.433317
H17  -0.389744  0.620323  0.362738
H18  -0.352993  0.726186  0.220388
H19   0.194132  0.750648  0.619073
