# Supplementary material for: Reliable crystal structure predictions from first principles
Source: Nat Commun. 2022 Jun 2;13:3095. doi: 10.1038/s41467-022-30692-y (PMC9163189; doi:10.1038/s41467-022-30692-y)
Supplement: Supplementary file 3 — Supplementary Dataset 1 [file 41467_2022_30692_MOESM3_ESM.zip › fullPES@CSP_Supplemental_Data/fullPES@CSP_polymorph_list/deferiprone/cifs/data_1070.cif]

data_3151                                                                                   
# UPACK energy:    -84.855
_cell_length_a  10.67400
_cell_length_b  12.99100
_cell_length_c   8.26861
_cell_angle_alpha    90.000
_cell_angle_beta    37.670
_cell_angle_gamma    90.000
_cell_formula_units_Z   4
_symmetry_equiv_pos_as_xyz
    x,-y,z+1/2                                        
    x+1/2,y+1/2,z                                     
    x+1/2,-y+1/2,z+1/2                                
_symmetry_space_group_name_H-M 'C c      '
loop_
_atom_site_label
_atom_site_fract_x
_atom_site_fract_y
_atom_site_fract_z
O1   -0.155562  0.895289  1.003998
O2    0.141033  0.808652  0.547259
N3    0.271331  1.075360  0.352424
C4    0.286227  0.969517  0.327687
C5    0.139869  0.911731  0.551098
C6   -0.031104  0.955538  0.814209
C7   -0.034763  1.065207  0.821690
C8    0.114846  1.119821  0.593252
C9    0.460412  0.922462  0.059628
C10   0.424942  1.139266  0.118682
H11  -0.156673  1.104896  1.009202
H12   0.116364  1.203133  0.592579
H13   0.386207  1.219614  0.178706
H14   0.430131  1.125364 -0.016703
H15   0.576600  1.124563  0.014190
H16   0.446541  0.839196  0.079636
H17   0.608514  0.944054 -0.040332
H18   0.461168  0.945116 -0.068573
H19   0.017756  0.792002  0.736177
