# Supplementary material for: Reliable crystal structure predictions from first principles
Source: Nat Commun. 2022 Jun 2;13:3095. doi: 10.1038/s41467-022-30692-y (PMC9163189; doi:10.1038/s41467-022-30692-y)
Supplement: Supplementary file 3 — Supplementary Dataset 1 [file 41467_2022_30692_MOESM3_ESM.zip › fullPES@CSP_Supplemental_Data/fullPES@CSP_polymorph_list/deferiprone/cifs/data_1071.cif]

data_0162                                                                                   
# UPACK energy:    -84.837
_cell_length_a  12.09600
_cell_length_b   7.57900
_cell_length_c   7.86100
_cell_angle_alpha    90.000
_cell_angle_beta    90.000
_cell_angle_gamma    90.000
_cell_formula_units_Z   4
_symmetry_equiv_pos_as_xyz
    -x+1/2,-y,z+1/2                                   
    -x,y+1/2,-z+1/2                                   
    x+1/2,-y+1/2,-z                                   
_symmetry_space_group_name_H-M 'P 212121 '
loop_
_atom_site_label
_atom_site_fract_x
_atom_site_fract_y
_atom_site_fract_z
O1    0.896305  0.331944  0.672294
O2    1.011186  0.473690  0.432973
N3    0.793767  0.274799  0.185040
C4    0.888690  0.368993  0.220634
C5    0.920395  0.385183  0.385816
C6    0.859598  0.308655  0.526625
C7    0.762798  0.213696  0.478527
C8    0.734309  0.200990  0.311818
C9    0.952753  0.449030  0.078387
C10   0.757358  0.255469  0.010571
H11   0.712128  0.151761  0.574825
H12   0.661235  0.129991  0.271378
H13   0.682044  0.177213  0.008892
H14   0.819816  0.188415 -0.065946
H15   0.740021  0.383560 -0.046724
H16   1.024000  0.517417  0.130670
H17   0.903671  0.544175  0.006450
H18   0.982622  0.349452 -0.011284
H19   1.009689  0.459968  0.557156
