# Supplementary material for: Reliable crystal structure predictions from first principles
Source: Nat Commun. 2022 Jun 2;13:3095. doi: 10.1038/s41467-022-30692-y (PMC9163189; doi:10.1038/s41467-022-30692-y)
Supplement: Supplementary file 3 — Supplementary Dataset 1 [file 41467_2022_30692_MOESM3_ESM.zip › fullPES@CSP_Supplemental_Data/fullPES@CSP_polymorph_list/deferiprone/cifs/data_1072.cif]

data_1031                                                                                   
# UPACK energy:    -84.829
_cell_length_a   6.74900
_cell_length_b  13.14600
_cell_length_c   7.99123
_cell_angle_alpha    90.000
_cell_angle_beta    92.754
_cell_angle_gamma    90.000
_cell_formula_units_Z   4
_symmetry_equiv_pos_as_xyz
    -x,y+1/2,-z+1/2                                   
    -x,-y,-z                                          
    x,-y+1/2,z+1/2                                    
_symmetry_space_group_name_H-M 'P 21/c   '
loop_
_atom_site_label
_atom_site_fract_x
_atom_site_fract_y
_atom_site_fract_z
O1    0.749777  0.323711  1.013405
O2    0.449314  0.418066  0.877136
N3    0.301914  0.158725  0.794325
C4    0.291951  0.263624  0.795252
C5    0.445310  0.316294  0.870045
C6    0.618818  0.267967  0.948973
C7    0.616998  0.159615  0.942245
C8    0.460500  0.110186  0.866186
C9    0.115318  0.315259  0.715059
C10   0.140889  0.100205  0.716299
H11   0.740271  0.116834  0.997632
H12   0.454741  0.028001  0.859233
H13   0.176533  0.019793  0.727925
H14   0.119928  0.118857  0.583576
H15   0.002264  0.114415  0.777036
H16   0.133824  0.397010  0.728326
H17  -0.021682  0.293595  0.773102
H18   0.097000  0.297710  0.581383
H19   0.576860  0.430823  0.937835
