# Supplementary material for: Reliable crystal structure predictions from first principles
Source: Nat Commun. 2022 Jun 2;13:3095. doi: 10.1038/s41467-022-30692-y (PMC9163189; doi:10.1038/s41467-022-30692-y)
Supplement: Supplementary file 3 — Supplementary Dataset 1 [file 41467_2022_30692_MOESM3_ESM.zip › fullPES@CSP_Supplemental_Data/fullPES@CSP_polymorph_list/deferiprone/cifs/data_1073.cif]

data_0339                                                                                   
# UPACK energy:    -84.811
_cell_length_a   7.78400
_cell_length_b   6.36600
_cell_length_c  14.37900
_cell_angle_alpha    90.000
_cell_angle_beta    90.000
_cell_angle_gamma    90.000
_cell_formula_units_Z   4
_symmetry_equiv_pos_as_xyz
    -x+1/2,-y,z+1/2                                   
    -x,y+1/2,-z+1/2                                   
    x+1/2,-y+1/2,-z                                   
_symmetry_space_group_name_H-M 'P 212121 '
loop_
_atom_site_label
_atom_site_fract_x
_atom_site_fract_y
_atom_site_fract_z
O1    0.383710  0.678542  0.484324
O2    0.213232  0.439915  0.373127
N3    0.277826  0.889507  0.224904
C4    0.222957  0.692837  0.252431
C5    0.261023  0.627710  0.340065
C6    0.356411  0.754116  0.406169
C7    0.407991  0.954681  0.372084
C8    0.367073  1.013148  0.283963
C9    0.124717  0.559629  0.185889
C10   0.240082  0.963604  0.131929
H11   0.479612  1.060258  0.416441
H12   0.404599  1.164279  0.256082
H13   0.292973  1.120594  0.123833
H14   0.101747  0.970594  0.119987
H15   0.297482  0.861357  0.079588
H16   0.093037  0.411876  0.219598
H17   0.198638  0.524851  0.123214
H18   0.004740  0.634417  0.164087
H19   0.260072  0.443261  0.436519
