# Supplementary material for: Reliable crystal structure predictions from first principles
Source: Nat Commun. 2022 Jun 2;13:3095. doi: 10.1038/s41467-022-30692-y (PMC9163189; doi:10.1038/s41467-022-30692-y)
Supplement: Supplementary file 3 — Supplementary Dataset 1 [file 41467_2022_30692_MOESM3_ESM.zip › fullPES@CSP_Supplemental_Data/fullPES@CSP_polymorph_list/deferiprone/cifs/data_1074.cif]

data_3073                                                                                   
# UPACK energy:    -84.803
_cell_length_a  34.67300
_cell_length_b  13.84000
_cell_length_c  20.08425
_cell_angle_alpha    90.000
_cell_angle_beta     8.741
_cell_angle_gamma    90.000
_cell_formula_units_Z   8
_symmetry_equiv_pos_as_xyz
    -x,-y,-z                                          
    -x,y,-z+1/2                                       
    x,-y,z+1/2                                        
    x+1/2,y+1/2,z                                     
    -x+1/2,-y+1/2,-z                                  
    -x+1/2,y+1/2,-z+1/2                               
    x+1/2,-y+1/2,z+1/2                                
_symmetry_space_group_name_H-M 'C 2/c    '
loop_
_atom_site_label
_atom_site_fract_x
_atom_site_fract_y
_atom_site_fract_z
O1   -0.302515  0.201770  1.243807
O2   -0.101951  0.075376  0.823689
N3    0.148551  0.293577  0.323657
C4    0.104617  0.196084  0.407536
C5   -0.047928  0.168150  0.718906
C6   -0.166899  0.235506  0.967562
C7   -0.111614  0.334588  0.860419
C8    0.041969  0.359133  0.546723
C9    0.224550  0.125296  0.156717
C10   0.310795  0.325867 -0.006946
H11  -0.192090  0.390166  1.029128
H12   0.087646  0.433721  0.457864
H13   0.320845  0.404306 -0.022969
H14   0.235336  0.303497  0.073624
H15   0.502260  0.296936 -0.328309
H16   0.168810  0.052811  0.266579
H17   0.431438  0.129436 -0.195085
H18   0.164682  0.136467  0.207274
H19  -0.213318  0.080621  1.052752
