# Supplementary material for: Reliable crystal structure predictions from first principles
Source: Nat Commun. 2022 Jun 2;13:3095. doi: 10.1038/s41467-022-30692-y (PMC9163189; doi:10.1038/s41467-022-30692-y)
Supplement: Supplementary file 3 — Supplementary Dataset 1 [file 41467_2022_30692_MOESM3_ESM.zip › fullPES@CSP_Supplemental_Data/fullPES@CSP_polymorph_list/deferiprone/cifs/data_1075.cif]

data_0636                                                                                   
# UPACK energy:    -84.799
_cell_length_a   6.52900
_cell_length_b  15.34700
_cell_length_c   7.21800
_cell_angle_alpha    90.000
_cell_angle_beta    90.000
_cell_angle_gamma    90.000
_cell_formula_units_Z   4
_symmetry_equiv_pos_as_xyz
    -x+1/2,-y,z+1/2                                   
    -x,y+1/2,-z+1/2                                   
    x+1/2,-y+1/2,-z                                   
_symmetry_space_group_name_H-M 'P 212121 '
loop_
_atom_site_label
_atom_site_fract_x
_atom_site_fract_y
_atom_site_fract_z
O1    0.645091  0.101688  0.783888
O2    0.806892  0.249352  0.868454
N3    0.311028  0.321372  0.711430
C4    0.507903  0.326363  0.780466
C5    0.615102  0.251150  0.802757
C6    0.533267  0.165902  0.757855
C7    0.329331  0.166710  0.687420
C8    0.228029  0.243468  0.667498
C9    0.595757  0.413136  0.827778
C10   0.192204  0.400150  0.686548
H11   0.255384  0.106203  0.649820
H12   0.073013  0.246165  0.614630
H13   0.043008  0.382798  0.630743
H14   0.267453  0.444491  0.589942
H15   0.169980  0.433863  0.818024
H16   0.750498  0.404079  0.879690
H17   0.506663  0.446439  0.934414
H18   0.603140  0.456206  0.707163
H19   0.837571  0.186721  0.866916
