# Supplementary material for: Reliable crystal structure predictions from first principles
Source: Nat Commun. 2022 Jun 2;13:3095. doi: 10.1038/s41467-022-30692-y (PMC9163189; doi:10.1038/s41467-022-30692-y)
Supplement: Supplementary file 3 — Supplementary Dataset 1 [file 41467_2022_30692_MOESM3_ESM.zip › fullPES@CSP_Supplemental_Data/fullPES@CSP_polymorph_list/deferiprone/cifs/data_1076.cif]

data_1031                                                                                   
# UPACK energy:    -84.799
_cell_length_a  10.55200
_cell_length_b   9.03900
_cell_length_c  14.49675
_cell_angle_alpha    90.000
_cell_angle_beta    31.692
_cell_angle_gamma    90.000
_cell_formula_units_Z   4
_symmetry_equiv_pos_as_xyz
    x,-y,z+1/2                                        
    x+1/2,y+1/2,z                                     
    x+1/2,-y+1/2,z+1/2                                
_symmetry_space_group_name_H-M 'C c      '
loop_
_atom_site_label
_atom_site_fract_x
_atom_site_fract_y
_atom_site_fract_z
O1   -0.575740  0.187853  0.687710
O2   -0.808385  0.226518  0.680055
N3   -0.489703 -0.109879  0.428322
C4   -0.641642  0.009702  0.510767
C5   -0.665687  0.107202  0.596468
C6   -0.539997  0.092057  0.605817
C7   -0.386974 -0.034274  0.517174
C8   -0.368579 -0.128775  0.433259
C9   -0.773088  0.027923  0.503269
C10  -0.460494 -0.216196  0.336371
H11  -0.285485 -0.054774  0.516728
H12  -0.254154 -0.225711  0.365021
H13  -0.334089 -0.300996  0.280252
H14  -0.389425 -0.163337  0.230370
H15  -0.631788 -0.268946  0.425499
H16  -0.882996  0.127271  0.575053
H17  -0.891681 -0.065682  0.562264
H18  -0.649618  0.039418  0.368356
H19  -0.784511  0.271468  0.726247
