# Supplementary material for: Reliable crystal structure predictions from first principles
Source: Nat Commun. 2022 Jun 2;13:3095. doi: 10.1038/s41467-022-30692-y (PMC9163189; doi:10.1038/s41467-022-30692-y)
Supplement: Supplementary file 3 — Supplementary Dataset 1 [file 41467_2022_30692_MOESM3_ESM.zip › fullPES@CSP_Supplemental_Data/fullPES@CSP_polymorph_list/deferiprone/cifs/data_1077.cif]

data_0167                                                                                   
# UPACK energy:    -84.796
_cell_length_a  13.97100
_cell_length_b   3.94500
_cell_length_c  12.87800
_cell_angle_alpha    90.000
_cell_angle_beta    90.000
_cell_angle_gamma    90.000
_cell_formula_units_Z   4
_symmetry_equiv_pos_as_xyz
    -x,-y,z+1/2                                       
    -x+1/2,y+1/2,z+1/2                                
    x+1/2,-y+1/2,z                                    
_symmetry_space_group_name_H-M 'P na21   '
loop_
_atom_site_label
_atom_site_fract_x
_atom_site_fract_y
_atom_site_fract_z
O1    0.670095  1.414626  0.878048
O2    0.521144  1.127757  0.799884
N3    0.647069  1.349075  0.565251
C4    0.575922  1.218834  0.628048
C5    0.586279  1.245856  0.732691
C6    0.668256  1.404335  0.781767
C7    0.738186  1.531888  0.711298
C8    0.724823  1.499189  0.607292
C9    0.490903  1.054626  0.579671
C10   0.638537  1.323625  0.453471
H11   0.801840  1.654804  0.740682
H12   0.776680  1.593080  0.551856
H13   0.700945  1.440913  0.418070
H14   0.574554  1.454170  0.425858
H15   0.635123  1.059468  0.428809
H16   0.443168  0.968137  0.640775
H17   0.510722  0.835995  0.532326
H18   0.451149  1.229987  0.529950
H19   0.550018  1.186869  0.866998
