# Supplementary material for: Reliable crystal structure predictions from first principles
Source: Nat Commun. 2022 Jun 2;13:3095. doi: 10.1038/s41467-022-30692-y (PMC9163189; doi:10.1038/s41467-022-30692-y)
Supplement: Supplementary file 3 — Supplementary Dataset 1 [file 41467_2022_30692_MOESM3_ESM.zip › fullPES@CSP_Supplemental_Data/fullPES@CSP_polymorph_list/deferiprone/cifs/data_1078.cif]

data_3037                                                                                   
# UPACK energy:    -84.796
_cell_length_a   4.07900
_cell_length_b   7.59100
_cell_length_c  22.40543
_cell_angle_alpha    90.000
_cell_angle_beta    81.634
_cell_angle_gamma    90.000
_cell_formula_units_Z   4
_symmetry_equiv_pos_as_xyz
    -x,y+1/2,-z+1/2                                   
    -x,-y,-z                                          
    x,-y+1/2,z+1/2                                    
_symmetry_space_group_name_H-M 'P 21/c   '
loop_
_atom_site_label
_atom_site_fract_x
_atom_site_fract_y
_atom_site_fract_z
O1   -0.835195 -0.107930  0.673546
O2   -0.465508 -0.062126  0.571444
N3   -0.406493  0.368502  0.636744
C4   -0.353417  0.234027  0.594965
C5   -0.501726  0.076024  0.609000
C6   -0.712852  0.041391  0.665620
C7   -0.754399  0.187274  0.706072
C8   -0.601280  0.342735  0.690129
C9   -0.137516  0.265986  0.536419
C10  -0.251440  0.538309  0.623382
H11  -0.907977  0.174101  0.749429
H12  -0.627720  0.455763  0.719899
H13  -0.323784  0.625873  0.661416
H14  -0.330153  0.596509  0.583250
H15   0.017939  0.526729  0.616082
H16  -0.124955  0.146068  0.509722
H17   0.114298  0.302305  0.542663
H18  -0.233966  0.371190  0.510475
H19  -0.601217 -0.152154  0.594866
