# Supplementary material for: Reliable crystal structure predictions from first principles
Source: Nat Commun. 2022 Jun 2;13:3095. doi: 10.1038/s41467-022-30692-y (PMC9163189; doi:10.1038/s41467-022-30692-y)
Supplement: Supplementary file 3 — Supplementary Dataset 1 [file 41467_2022_30692_MOESM3_ESM.zip › fullPES@CSP_Supplemental_Data/fullPES@CSP_polymorph_list/deferiprone/cifs/data_1079.cif]

data_3204                                                                                   
# UPACK energy:    -84.792
_cell_length_a  15.65000
_cell_length_b   7.55300
_cell_length_c  12.33600
_cell_angle_alpha    90.000
_cell_angle_beta    90.000
_cell_angle_gamma    90.000
_cell_formula_units_Z   8
_symmetry_equiv_pos_as_xyz
    x+1/2,-y+1/2,-z                                   
    -x,y+1/2,-z+1/2                                   
    -x+1/2,-y,z+1/2                                   
    -x,-y,-z                                          
    -x+1/2,y+1/2,z                                    
    x,-y+1/2,z+1/2                                    
    x+1/2,y,-z+1/2                                    
_symmetry_space_group_name_H-M 'P bca    '
loop_
_atom_site_label
_atom_site_fract_x
_atom_site_fract_y
_atom_site_fract_z
O1    0.395291  0.128598  0.461479
O2    0.261265  0.151198  0.341359
N3    0.406121 -0.059076  0.154296
C4    0.331546  0.015279  0.193053
C5    0.330466  0.076791  0.296612
C6    0.403623  0.068278  0.368523
C7    0.477879 -0.010314  0.322025
C8    0.476000 -0.069985  0.218166
C9    0.255393  0.025685  0.120882
C10   0.409450 -0.126533  0.044520
H11   0.535681 -0.022309  0.369463
H12   0.531316 -0.130465  0.180674
H13   0.473086 -0.178644  0.029337
H14   0.396403 -0.021832 -0.014154
H15   0.363137 -0.232676  0.032733
H16   0.203297  0.087488  0.165126
H17   0.234236 -0.104991  0.094212
H18   0.267917  0.104806  0.048306
H19   0.281757  0.179783  0.414527
