# Supplementary material for: Reliable crystal structure predictions from first principles
Source: Nat Commun. 2022 Jun 2;13:3095. doi: 10.1038/s41467-022-30692-y (PMC9163189; doi:10.1038/s41467-022-30692-y)
Supplement: Supplementary file 3 — Supplementary Dataset 1 [file 41467_2022_30692_MOESM3_ESM.zip › fullPES@CSP_Supplemental_Data/fullPES@CSP_polymorph_list/deferiprone/cifs/data_108.cif]

data_1202                                                                                   
# UPACK energy:    -96.796
_cell_length_a  10.73600
_cell_length_b   8.12100
_cell_length_c  11.93704
_cell_angle_alpha    90.000
_cell_angle_beta    40.522
_cell_angle_gamma    90.000
_cell_formula_units_Z   4
_symmetry_equiv_pos_as_xyz
    -x,y+1/2,-z+1/2                                   
    -x,-y,-z                                          
    x,-y+1/2,z+1/2                                    
_symmetry_space_group_name_H-M 'P 21/c   '
loop_
_atom_site_label
_atom_site_fract_x
_atom_site_fract_y
_atom_site_fract_z
O1    0.107139  1.231745  0.773105
O2    0.441041  1.341608  0.598014
N3    0.569127  1.069326  0.284103
C4    0.592000  1.181665  0.354242
C5    0.433391  1.233186  0.518824
C6    0.241346  1.176259  0.624510
C7    0.230767  1.060534  0.542174
C8    0.393129  1.012597  0.377437
C9    0.787763  1.242236  0.248466
C10   0.734883  1.012252  0.108948
H11   0.093476  1.010922  0.610959
H12   0.389674  0.925108  0.311423
H13   0.687763  0.924738  0.077978
H14   0.837009  0.951053  0.094443
H15   0.807259  1.114259  0.017728
H16   0.777252  1.329097  0.324600
H17   0.855214  1.304839  0.131653
H18   0.883022  1.142113  0.209090
H19   0.305423  1.351385  0.711746
