# Supplementary material for: Reliable crystal structure predictions from first principles
Source: Nat Commun. 2022 Jun 2;13:3095. doi: 10.1038/s41467-022-30692-y (PMC9163189; doi:10.1038/s41467-022-30692-y)
Supplement: Supplementary file 3 — Supplementary Dataset 1 [file 41467_2022_30692_MOESM3_ESM.zip › fullPES@CSP_Supplemental_Data/fullPES@CSP_polymorph_list/deferiprone/cifs/data_1080.cif]

data_4578                                                                                   
# UPACK energy:    -84.788
_cell_length_a  11.22100
_cell_length_b   6.48200
_cell_length_c  14.60329
_cell_angle_alpha    90.000
_cell_angle_beta    40.966
_cell_angle_gamma    90.000
_cell_formula_units_Z   4
_symmetry_equiv_pos_as_xyz
    -x,y+1/2,-z+1/2                                   
    -x,-y,-z                                          
    x,-y+1/2,z+1/2                                    
_symmetry_space_group_name_H-M 'P 21/c   '
loop_
_atom_site_label
_atom_site_fract_x
_atom_site_fract_y
_atom_site_fract_z
O1   -0.106466  0.555261  0.170723
O2    0.165548  0.797161 -0.014602
N3    0.397679  0.358547 -0.052757
C4    0.373768  0.552083 -0.076499
C5    0.202407  0.612481  0.000679
C6    0.043367  0.484048  0.106664
C7    0.080284  0.287010  0.124389
C8    0.253756  0.233230  0.044872
C9    0.534885  0.687242 -0.184823
C10   0.578421  0.288923 -0.133424
H11  -0.029886  0.180500  0.201201
H12   0.286082  0.084681  0.055797
H13   0.568855  0.134465 -0.099258
H14   0.639792  0.390342 -0.118038
H15   0.666605  0.283863 -0.244579
H16   0.489745  0.831857 -0.188594
H17   0.633612  0.617217 -0.288479
H18   0.605394  0.722231 -0.161615
H19   0.032991  0.790744  0.054930
