# Supplementary material for: Reliable crystal structure predictions from first principles
Source: Nat Commun. 2022 Jun 2;13:3095. doi: 10.1038/s41467-022-30692-y (PMC9163189; doi:10.1038/s41467-022-30692-y)
Supplement: Supplementary file 3 — Supplementary Dataset 1 [file 41467_2022_30692_MOESM3_ESM.zip › fullPES@CSP_Supplemental_Data/fullPES@CSP_polymorph_list/deferiprone/cifs/data_1081.cif]

data_2201                                                                                   
# UPACK energy:    -84.784
_cell_length_a   7.52700
_cell_length_b  14.39200
_cell_length_c  13.40910
_cell_angle_alpha    90.000
_cell_angle_beta    78.850
_cell_angle_gamma    90.000
_cell_formula_units_Z   8
_symmetry_equiv_pos_as_xyz
    -x,-y,-z                                          
    -x,y,-z+1/2                                       
    x,-y,z+1/2                                        
    x+1/2,y+1/2,z                                     
    -x+1/2,-y+1/2,-z                                  
    -x+1/2,y+1/2,-z+1/2                               
    x+1/2,-y+1/2,z+1/2                                
_symmetry_space_group_name_H-M 'C 2/c    '
loop_
_atom_site_label
_atom_site_fract_x
_atom_site_fract_y
_atom_site_fract_z
O1   -0.270775  0.425014  0.142779
O2   -0.005426  0.310666  0.134456
N3   -0.365962  0.149750  0.119048
C4   -0.193751  0.180899  0.122469
C5   -0.167293  0.273833  0.130473
C6   -0.310666  0.341961  0.135550
C7   -0.483934  0.303856  0.131575
C8   -0.504010  0.210506  0.123556
C9   -0.043916  0.112396  0.117376
C10  -0.398870  0.051251  0.110178
H11  -0.599355  0.349284  0.134995
H12  -0.633773  0.179516  0.120249
H13  -0.541535  0.040821  0.109076
H14  -0.365582  0.013098  0.174445
H15  -0.318845  0.023117  0.040164
H16   0.080335  0.149548  0.120987
H17  -0.022159  0.072297  0.046929
H18  -0.069770  0.063035  0.180587
H19  -0.033274  0.377342  0.139898
