# Supplementary material for: Reliable crystal structure predictions from first principles
Source: Nat Commun. 2022 Jun 2;13:3095. doi: 10.1038/s41467-022-30692-y (PMC9163189; doi:10.1038/s41467-022-30692-y)
Supplement: Supplementary file 3 — Supplementary Dataset 1 [file 41467_2022_30692_MOESM3_ESM.zip › fullPES@CSP_Supplemental_Data/fullPES@CSP_polymorph_list/deferiprone/cifs/data_1082.cif]

data_0743                                                                                   
# UPACK energy:    -84.775
_cell_length_a   6.58100
_cell_length_b  15.20800
_cell_length_c  14.32400
_cell_angle_alpha    90.000
_cell_angle_beta    90.000
_cell_angle_gamma    90.000
_cell_formula_units_Z   8
_symmetry_equiv_pos_as_xyz
    x+1/2,-y+1/2,-z                                   
    -x,y+1/2,-z+1/2                                   
    -x+1/2,-y,z+1/2                                   
    -x,-y,-z                                          
    -x+1/2,y+1/2,z                                    
    x,-y+1/2,z+1/2                                    
    x+1/2,y,-z+1/2                                    
_symmetry_space_group_name_H-M 'P bca    '
loop_
_atom_site_label
_atom_site_fract_x
_atom_site_fract_y
_atom_site_fract_z
O1    0.090533  0.890314  0.125035
O2   -0.056587  0.743609  0.066273
N3    0.440754  0.671778  0.138900
C4    0.246163  0.666892  0.103232
C5    0.133384  0.741708  0.099742
C6    0.206914  0.826427  0.131590
C7    0.409072  0.825559  0.167286
C8    0.516122  0.749204  0.169422
C9    0.166768  0.580661  0.070022
C10   0.564838  0.593313  0.143968
H11   0.477162  0.885711  0.192593
H12   0.669777  0.746436  0.196216
H13   0.711716  0.610619  0.173457
H14   0.588816  0.565222  0.074742
H15   0.494287  0.543681  0.188348
H16   0.012551  0.589696  0.044722
H17   0.163653  0.531608  0.125663
H18   0.258091  0.553827  0.012901
H19  -0.092570  0.805872  0.073729
