# Supplementary material for: Reliable crystal structure predictions from first principles
Source: Nat Commun. 2022 Jun 2;13:3095. doi: 10.1038/s41467-022-30692-y (PMC9163189; doi:10.1038/s41467-022-30692-y)
Supplement: Supplementary file 3 — Supplementary Dataset 1 [file 41467_2022_30692_MOESM3_ESM.zip › fullPES@CSP_Supplemental_Data/fullPES@CSP_polymorph_list/deferiprone/cifs/data_1083.cif]

data_3076                                                                                   
# UPACK energy:    -84.767
_cell_length_a  13.55700
_cell_length_b   8.31700
_cell_length_c  12.88509
_cell_angle_alpha    90.000
_cell_angle_beta    87.847
_cell_angle_gamma    90.000
_cell_formula_units_Z   8
_symmetry_equiv_pos_as_xyz
    -x,-y,-z                                          
    -x,y,-z+1/2                                       
    x,-y,z+1/2                                        
    x+1/2,y+1/2,z                                     
    -x+1/2,-y+1/2,-z                                  
    -x+1/2,y+1/2,-z+1/2                               
    x+1/2,-y+1/2,z+1/2                                
_symmetry_space_group_name_H-M 'C 2/c    '
loop_
_atom_site_label
_atom_site_fract_x
_atom_site_fract_y
_atom_site_fract_z
O1    0.294486  0.404665  1.066240
O2    0.418786  0.584309  0.964492
N3    0.195501  0.688445  0.836960
C4    0.294254  0.689095  0.859514
C5    0.324606  0.592137  0.937022
C6    0.258568  0.488049  0.997305
C7    0.158048  0.494770  0.968903
C8    0.131084  0.593519  0.890906
C9    0.363738  0.794938  0.798781
C10   0.160560  0.790658  0.755134
H11   0.103307  0.421174  1.009444
H12   0.055333  0.601395  0.867669
H13   0.081547  0.772670  0.749099
H14   0.196901  0.760959  0.680600
H15   0.174011  0.917110  0.771979
H16   0.437487  0.779392  0.827454
H17   0.343841  0.921739  0.806299
H18   0.366140  0.765408  0.715983
H19   0.415126  0.505326  1.021148
