# Supplementary material for: Reliable crystal structure predictions from first principles
Source: Nat Commun. 2022 Jun 2;13:3095. doi: 10.1038/s41467-022-30692-y (PMC9163189; doi:10.1038/s41467-022-30692-y)
Supplement: Supplementary file 3 — Supplementary Dataset 1 [file 41467_2022_30692_MOESM3_ESM.zip › fullPES@CSP_Supplemental_Data/fullPES@CSP_polymorph_list/deferiprone/cifs/data_1084.cif]

data_0087                                                                                   
# UPACK energy:    -84.749
_cell_length_a   8.12900
_cell_length_b  12.14000
_cell_length_c  15.08416
_cell_angle_alpha    90.000
_cell_angle_beta    77.161
_cell_angle_gamma    90.000
_cell_formula_units_Z   8
_symmetry_equiv_pos_as_xyz
    -x,-y,-z                                          
    -x,y,-z+1/2                                       
    x,-y,z+1/2                                        
    x+1/2,y+1/2,z                                     
    -x+1/2,-y+1/2,-z                                  
    -x+1/2,y+1/2,-z+1/2                               
    x+1/2,-y+1/2,z+1/2                                
_symmetry_space_group_name_H-M 'C 2/c    '
loop_
_atom_site_label
_atom_site_fract_x
_atom_site_fract_y
_atom_site_fract_z
O1    0.333024  0.692018  0.217706
O2    0.535704  0.585280  0.091487
N3    0.464677  0.826977 -0.033610
C4    0.528208  0.725544 -0.016706
C5    0.480986  0.683015  0.068546
C6    0.367344  0.738707  0.142680
C7    0.307731  0.842784  0.119317
C8    0.358339  0.882068  0.033222
C9    0.645262  0.666524 -0.091657
C10   0.512770  0.874918 -0.123540
H11   0.222159  0.890412  0.170157
H12   0.315423  0.960848  0.013463
H13   0.449688  0.953937 -0.123213
H14   0.475459  0.821928 -0.174108
H15   0.648717  0.888188 -0.143116
H16   0.681753  0.588929 -0.065683
H17   0.759649  0.713954 -0.118433
H18   0.586282  0.648410 -0.148535
H19   0.479157  0.579802  0.156007
