# Supplementary material for: Reliable crystal structure predictions from first principles
Source: Nat Commun. 2022 Jun 2;13:3095. doi: 10.1038/s41467-022-30692-y (PMC9163189; doi:10.1038/s41467-022-30692-y)
Supplement: Supplementary file 3 — Supplementary Dataset 1 [file 41467_2022_30692_MOESM3_ESM.zip › fullPES@CSP_Supplemental_Data/fullPES@CSP_polymorph_list/deferiprone/cifs/data_1085.cif]

data_3495                                                                                   
# UPACK energy:    -84.745
_cell_length_a  26.59500
_cell_length_b   7.01300
_cell_length_c  19.53966
_cell_angle_alpha    90.000
_cell_angle_beta    26.518
_cell_angle_gamma    90.000
_cell_formula_units_Z   8
_symmetry_equiv_pos_as_xyz
    -x,-y,-z                                          
    -x,y,-z+1/2                                       
    x,-y,z+1/2                                        
    x+1/2,y+1/2,z                                     
    -x+1/2,-y+1/2,-z                                  
    -x+1/2,y+1/2,-z+1/2                               
    x+1/2,-y+1/2,z+1/2                                
_symmetry_space_group_name_H-M 'C 2/c    '
loop_
_atom_site_label
_atom_site_fract_x
_atom_site_fract_y
_atom_site_fract_z
O1   -0.077278  0.133452  1.005628
O2   -0.084955  0.431156  0.938079
N3    0.151734  0.553073  0.756660
C4    0.071444  0.570840  0.803725
C5   -0.003972  0.426893  0.887139
C6   -0.004413  0.255554  0.929184
C7    0.081176  0.248952  0.876043
C8    0.154753  0.396164  0.792996
C9    0.069974  0.745458  0.762116
C10   0.233630  0.703351  0.667171
H11   0.087454  0.126779  0.901926
H12   0.220713  0.395195  0.750906
H13   0.288761  0.663397  0.642068
H14   0.192360  0.837716  0.730250
H15   0.284703  0.724597  0.559216
H16   0.001643  0.733752  0.808597
H17   0.148529  0.763725  0.638136
H18   0.056521  0.874676  0.808792
H19  -0.123220  0.308855  0.992331
