# Supplementary material for: Reliable crystal structure predictions from first principles
Source: Nat Commun. 2022 Jun 2;13:3095. doi: 10.1038/s41467-022-30692-y (PMC9163189; doi:10.1038/s41467-022-30692-y)
Supplement: Supplementary file 3 — Supplementary Dataset 1 [file 41467_2022_30692_MOESM3_ESM.zip › fullPES@CSP_Supplemental_Data/fullPES@CSP_polymorph_list/deferiprone/cifs/data_1086.cif]

data_4585                                                                                   
# UPACK energy:    -84.742
_cell_length_a  18.07800
_cell_length_b   3.99300
_cell_length_c  12.43999
_cell_angle_alpha    90.000
_cell_angle_beta    23.107
_cell_angle_gamma    90.000
_cell_formula_units_Z   2
_symmetry_equiv_pos_as_xyz
    x,-y,z+1/2                                        
_symmetry_space_group_name_H-M 'P c      '
loop_
_atom_site_label
_atom_site_fract_x
_atom_site_fract_y
_atom_site_fract_z
O1    0.065497  0.389532  0.537567
O2    0.262708  0.098522  0.127571
N3    0.629322  0.305660 -0.173290
C4    0.545911  0.179314 -0.153503
C5    0.356259  0.212447  0.088591
C6    0.236961  0.373554  0.327304
C7    0.334469  0.496769  0.289021
C8    0.524203  0.457976  0.043363
C9    0.665174  0.012497 -0.395658
C10   0.830924  0.273679 -0.427796
H11   0.257329  0.621187  0.455551
H12   0.602112  0.548460  0.008173
H13   0.869201  0.388605 -0.402806
H14   0.907761  0.399674 -0.594818
H15   0.873278  0.011170 -0.482671
H16   0.575536 -0.070173 -0.341499
H17   0.738632 -0.205860 -0.461676
H18   0.771702  0.181993 -0.570995
H19   0.132318  0.161458  0.318927
