# Supplementary material for: Reliable crystal structure predictions from first principles
Source: Nat Commun. 2022 Jun 2;13:3095. doi: 10.1038/s41467-022-30692-y (PMC9163189; doi:10.1038/s41467-022-30692-y)
Supplement: Supplementary file 3 — Supplementary Dataset 1 [file 41467_2022_30692_MOESM3_ESM.zip › fullPES@CSP_Supplemental_Data/fullPES@CSP_polymorph_list/deferiprone/cifs/data_1087.cif]

data_0006                                                                                   
# UPACK energy:    -84.737
_cell_length_a   7.60800
_cell_length_b   6.32600
_cell_length_c  14.65000
_cell_angle_alpha    90.000
_cell_angle_beta    90.000
_cell_angle_gamma    90.000
_cell_formula_units_Z   4
_symmetry_equiv_pos_as_xyz
    -x,-y,z+1/2                                       
    x+1/2,-y,z                                        
    -x+1/2,y,z+1/2                                    
_symmetry_space_group_name_H-M 'P ca21   '
loop_
_atom_site_label
_atom_site_fract_x
_atom_site_fract_y
_atom_site_fract_z
O1    0.538013  0.733354  0.571181
O2    0.439853  0.461097  0.450997
N3    0.607742  0.870013  0.303584
C4    0.532663  0.680288  0.329099
C5    0.511462  0.640278  0.419597
C6    0.563722  0.786627  0.490765
C7    0.639945  0.978391  0.458457
C8    0.658557  1.011524  0.367358
C9    0.477773  0.527015  0.257358
C10   0.632900  0.917499  0.207788
H11   0.682834  1.097408  0.506519
H12   0.716115  1.155375  0.340751
H13   0.692666  1.072985  0.201775
H14   0.507676  0.918685  0.171474
H15   0.719309  0.801897  0.175611
H16   0.422187  0.388271  0.290177
H17   0.588328  0.476178  0.215195
H18   0.378155  0.593487  0.211788
H19   0.444269  0.482880  0.517317
